# Supplementary material for: Single cell dual-omic atlas of the human developing retina
Source: Nat Commun. 2024 Aug 9;15:6792. doi: 10.1038/s41467-024-50853-5 (PMC11310509; doi:10.1038/s41467-024-50853-5)
Supplement: Supplementary file 5 — Supplementary Data 2 [file 41467_2024_50853_MOESM5_ESM.xlsx]

## Sheet: QC metrics and filtering method
Sample.ID	Donor.ID	Time	Region	Days	Number.of.Nuclei.Sequenced	Pass.Filter.1	Pass.Filter.2	Pass.Filter.3	Pass.Filter.4
sn_multiome_d59	1	8w3d	Whole Eye	59	8927	8674	8645	7128	6863
Multiome_10w_FR	2	10w	Macula	70	6189	6093	6047	5214	4972
Multiome_10w_NR	2	10w	Peripheral	70	4717	4467	4151	3764	3578
sn_multiome_d76c	3	10w6d	Macula	76	5252	4506	4489	3914	3814
sn_multiome_d76p	3	10w6d	Peripheral	76	4840	4514	4499	3502	1400
Multi_Fetal_11w2d_FR	4	11w2d	Macula	79	12692	12179	11161	9232	8916
Multi_Fetal_11w2d_FR_2	4	11w2d	Macula	79	15964	15277	14006	11522	11031
Multi_Fetal_11w2d_NR	4	11w2d	Peripheral	79	12675	12455	12410	10039	9345
Multiome_12w3d_FR	5	12w3d	Macula	87	8522	8400	7673	6621	6382
Multiome_12w3d_NR	5	12w3d	Peripheral	87	9318	8681	8121	6673	6134
Multi_Fetal_13W_FR	6	13w	Macula	91	17628	17426	15946	12961	12642
Multi_Fetal_13W_NR	6	13w	Peripheral	91	20000	19876	19795	16727	15818
Multiome_14w2d_FR	7	14w2d	Macula	100	6300	6132	5635	4931	4733
Multiome_14w2d_NR	7	14w2d	Peripheral	100	7414	7245	7217	6240	5942
Multi_Fetal_14w5d_FR	8	14w5d	Macula	103	20000	19383	19220	15621	14771
Multi_Fetal_14w5d_NR	8	14w5d	Peripheral	103	9195	9023	8987	7546	7100
Multiome_16w4d_FR	9	16w4d	Macula	116	5932	5773	5747	4990	4310
Multiome_16w4d_NR	9	16w4d	Peripheral	116	5375	5243	5223	4358	4169
Multi_Fetal_19W4d_FR	10	19w4d	Macula	137	20000	19163	19078	15623	14257
Multi_Fetal_19W4d_NR	10	19w4d	Peripheral	137	19190	18927	17401	14317	14142
Multiome_20w1d_FR	11	20w1d	Macula	141	6466	6295	6238	5536	4879
Multiome_20w1d_NR	11	20w1d	Peripheral	141	7529	7359	6840	5593	5490
Multi_Fetal_20W2d_FR	12	20w2d	Macula	142	14273	13973	13722	10748	9475
Multi_Fetal_20W2d_NR	12	20w2d	Peripheral	142	17708	17287	16133	12655	12374
Multi_Fetal_23w1d_FR	13	23w1d	Macula	162	20000	19333	19249	15638	14473
Multi_Fetal_23w1d_NR	13	23w1d	Peripheral	162	15725	15140	14071	10778	10484
Multiome_23w4d_FR	14	23w4d	Macula	165	6461	6189	6134	4913	4456
Multiome_23w4d_NR	14	23w4d	Peripheral	165	6885	6322	6296	5258	4556
				Total	315177			Total	226506
Filter 1	For each cell, genes numbering less than (or equal to) 500 or exceeding (or equal to) 10,000 were removed. Additionally, cells with greater than 10% mitochondrial counts were filtered out. This step utilized the Seurat function subset() with parameters such as nFeature_RNA > 500 & nFeature_RNA < 10000 & percent.mt < 10.
Filter 2	Doublet identification was performed based on gene expression data using parameters determined through pN-pK parameter sweeps and mean-variance-normalized bimodality coefficient (BCmvn). Furthermore, during the parameter selection process, a maximum of 7.5% of doublets were allowed to prevent excessive data loss.
Filter 3	Utilizing ATAC-seq data, doublet scores were estimated with default parameters in ArchR.
Filter 4	Filter by Annotation. Nuclei annotated as retinal pigment epithelium or microglias were excluded from the analysis.
