# Supplementary material for: Single cell dual-omic atlas of the human developing retina
Source: Nat Commun. 2024 Aug 9;15:6792. doi: 10.1038/s41467-024-50853-5 (PMC11310509; doi:10.1038/s41467-024-50853-5)
Supplement: Supplementary file 6 — Supplementary Data 3 [file 41467_2024_50853_MOESM6_ESM.xlsx]

## Sheet: BC
names	scores	logfoldchanges	pvals	pvals_adj
CA10	877.949	13.0928	0	0
ZNF385B	598.595	10.2464	0	0
OTX2-AS1	534.548	10.4074	0	0
FSTL5	392.465	8.71611	0	0
FMN1	342.61	8.85806	0	0
ZNF804B	324.865	12.4729	0	0
IQCJ-SCHIP1	322.486	9.40425	0	0
IGSF21	283.842	10.2839	0	0
AL161757.4	252.918	8.15814	0	0
MTUS2	239.429	8.13651	0	0
KCNMA1	235.426	8.10212	0	0
SAMSN1	228.472	11.2307	0	0
PRICKLE2	223.269	6.92934	0	0
DOK6	219.106	7.14876	0	0
CRYBG3	217.376	6.9396	0	0
LRRC7	204.214	7.89111	0	0
NETO1	203.434	11.2027	0	0
UNC13C	194.952	7.13135	0	0
PLXDC2	190.704	6.1471	0	0
GRM7	190.191	8.66539	0	0
PDE1A	175.566	9.06458	0	0
DSCAML1	174.447	6.59709	0	0
VSX1	173.535	8.9382	0	0
PTPRR	167.704	7.01813	0	0
NEBL	166.479	7.50351	0	0
GRID1	165.857	6.80384	0	0
GABRR3	159.539	8.31905	0	0
LDB2	157.695	6.325	0	0
GRIK1	155.847	8.06936	0	0
CACNA2D4	155.52	6.31622	0	0
RAPGEF5	155.464	6.75946	0	0
PLXNA4	144.448	6.92204	0	0
CARMIL1	144.125	5.56397	0	0
TMEM215	142.062	8.32797	0	0
GABRA1	140.678	7.14119	0	0
IGF1	139.687	8.30245	0	0
LRRC1	138.049	6.14755	0	0
CNTNAP5	136.382	6.57085	0	0
PDE4B	132.896	5.18993	0	0
FRMD3	132.375	5.53468	0	0
PRDM8	131.865	6.7604	0	0
SMOC1	130.304	5.91929	0	0
SLC4A10	129.978	5.81467	0	0
FMN2	125.934	4.09982	0	0
ZFHX3	125.393	4.65314	0	0
WFDC1	124.581	7.30592	0	0
TMEM132D	122.147	5.38418	0	0
RD3	117.038	5.08275	0	0
DGKB	116.735	5.67634	0	0
DAB1	115.412	4.16	0	0
PDE1C	115.338	4.79803	0	0
KHDRBS3	113.97	4.67785	0	0
LRTM1	113.498	6.75356	0	0
AC119868.2	113.473	5.30929	0	0
BCAT1	112.159	5.01741	0	0
LIN7A	109.937	4.67702	0	0
TMEM196	109.551	5.09053	0	0
SLC24A4	108.864	6.54723	0	0
ST18	108.753	4.79449	0	0
TMEM132C	108.645	6.06605	0	0
TRPM1	106.326	7.51748	0	0
GRM6	106.039	4.9195	0	0
OXR1	105.999	4.35613	0	0
GABRR2	105.948	6.38943	0	0
TACR3	105.586	6.91296	0	0
MDGA2	103.659	4.40907	0	0
PCDH9	101.641	4.31773	0	0
RASGRF2	101.017	3.92402	0	0
TRPC7	99.4137	5.16166	0	0
CHRM3	99.1126	4.44361	0	0
CSMD3	98.9762	4.92141	0	0
MCC	98.3799	4.096	0	0
FAM135B	97.9814	4.85384	0	0
HHIP	97.7035	4.36007	0	0
ZPBP	95.9099	5.20173	0	0
PRKCB	95.8487	4.09679	0	0
EPHA7	95.5709	4.2604	0	0
PGM5	92.6347	5.19167	0	0
FGF12	92.3554	4.12366	0	0
LHFPL3	91.2915	3.92744	0	0
ELMO1	91.0839	4.0609	0	0
C3orf70	90.9857	3.99916	0	0
RYR2	90.4641	4.06596	0	0
AKAP6	89.4499	3.2513	0	0
UNC5D	89.3102	4.5378	0	0
SGCD	88.2745	4.43902	0	0
AL137100.3	87.1469	4.09456	0	0
GRM5	85.8261	4.3466	0	0
NPR3	85.5978	5.80676	0	0
KCND3	80.2981	3.69331	0	0
PTPRB	80.1062	4.1378	0	0
GRM8	80.0938	4.00681	0	0
CNTN6	79.7663	3.84133	0	0
AC090579.1	79.1474	3.98328	0	0
CHRM5	78.6283	3.61465	0	0
FRMPD2	78.6282	3.65848	0	0
CNTNAP2	78.5886	3.61453	0	0
DLG2	78.4194	3.01799	0	0
GUCY1A1	77.9436	3.47805	0	0
ZFHX4	77.5168	3.44328	0	0
PDZRN4	77.181	6.08857	0	0
TAFA4	76.6975	3.70946	0	0
SYN2	75.8886	3.32434	0	0
SAMD5	75.6614	4.05975	0	0
DYNC1I1	73.2416	3.69614	0	0
BEND6	73.161	4.43209	0	0
AL033504.1	72.3938	4.02534	0	0
ABCD2	71.1079	5.48083	0	0
SYNE1	70.7711	3.0067	0	0
NEGR1	69.4535	3.02989	0	0
SNTG1	69.1621	3.46813	0	0
GLRA1	67.8639	3.99084	0	0
FRAS1	67.2191	3.08949	0	0
LAMA3	66.4876	4.93135	0	0
AL137017.1	65.8574	3.25959	0	0
TMEFF2	65.0359	3.0186	0	0
KCNIP4	63.6885	2.94949	0	0
ANTXR2	62.9862	2.7616	0	0
PCSK5	62.9848	2.65434	0	0
DPP10	62.005	2.76689	0	0
AC011586.2	60.8094	2.96674	0	0
CSMD1	60.1846	2.82928	0	0
ZNF804A	59.8439	2.82056	0	0
HMGCLL1	59.6468	2.64777	0	0
PCDH9-AS2	59.4675	2.60443	0	0
PROX1-AS1	57.949	2.76037	0	0
PCP2	57.6934	3.70377	0	0
SH3GL2	57.6315	2.47565	0	0
HS3ST2	57.5892	3.08904	0	0
SERTM1	57.5664	5.79987	0	0
ADCY2	56.2649	2.54379	0	0
MSR1	55.6553	2.73456	0	0
FAT4	54.6194	2.30418	0	0
AL445123.2	53.624	3.60919	0	0
UNC119	53.2533	2.24219	0	0
FLT1	52.9012	2.39694	0	0
AP001825.1	52.7034	2.63569	0	0
DLGAP2	52.0054	2.44169	0	0
NDNF	51.6521	3.11424	0	0
GREM2	51.5189	3.66253	0	0
AC019068.1	50.9002	3.42755	0	0
LRRTM4	50.5059	2.53542	0	0
C7	49.9903	4.51246	0	0
PTPRT	49.5943	2.56011	0	0
HCN1	48.8428	2.1099	0	0
PCOLCE2	48.6578	3.21951	0	0
ST6GALNAC5	47.9767	2.12953	0	0
DISC1	47.9399	2.25761	0	0
NFIB	47.458	2.27091	0	0
AC116903.2	47.362	2.19622	0	0
LRP1B	47.1445	2.23305	0	0
PTPRG	46.7505	1.94777	0	0
PROX1	46.4081	1.97823	0	0
AC077690.1	46.2303	2.40911	0	0
PRICKLE1	45.9472	2.26755	0	0
GABRB2	45.8801	2.05668	0	0
RAP1GAP2	45.498	1.95808	0	0
AC046195.1	45.0302	3.56113	0	0
ANO2	44.5874	1.83584	0	0
LINC01933	44.3931	2.28259	0	0
MT-ND4	44.3625	1.67254	0	0
AL513164.1	43.8851	3.60213	0	0
GRIN2A	43.773	2.11527	0	0
LINC00470	43.2782	3.0817	0	0
KCNH5	43.0455	2.32198	0	0
DSCAM	42.9442	2.36647	0	0
CDH18	42.8951	1.94248	0	0
AC005537.1	42.4236	3.49582	0	0
SKOR2	41.7425	6.01874	0	0
AC005165.1	41.5576	2.77119	0	0
LINC01483	41.0325	3.07437	0	0
AHR	40.5923	1.9248	0	0
LMO4	40.4235	1.6781	0	0
PPP2R2B	40.3788	1.69651	0	0
MALRD1	40.2159	2.40184	0	0
MAP3K5	40.099	2.07717	0	0
SLC7A11	39.9422	2.57782	0	0
MT-CYB	39.2639	1.41602	0	0
LRFN2	39.2478	1.92507	0	0
MT-ATP6	39.1938	1.2474	0	0
AGBL1	39.0307	2.51125	0	0
VWC2	39.0084	1.7561	0	0
AC009522.1	38.9658	2.81222	0	0
NTNG1	38.7413	1.83434	0	0
SPOCK3	38.6447	1.72749	0	0
KCNK2	38.2644	2.36311	0	0
RAB27B	38.1007	2.24057	8.50416e-308	1.7717e-307
AC073332.1	37.9566	2.42702	1.73724e-305	3.60797e-305
MEOX2	37.8925	3.89857	3.78872e-304	7.85226e-304
SERPINI1	37.8897	1.81518	8.52997e-305	1.7697e-304
LINC01091	36.966	3.20385	4.07252e-290	8.32826e-290
CDH8	36.858	1.812	4.72926e-289	9.65155e-289
FRMPD4	36.7271	1.99847	6.39742e-287	1.30294e-286
AC124854.1	36.7077	1.76048	7.63168e-287	1.55273e-286
PPARG	36.5242	2.82467	1.53055e-283	3.09202e-283
MEF2C-AS2	35.0005	1.47546	7.17119e-262	1.42286e-261
AC011586.1	34.9462	1.90696	1.06557e-260	2.11004e-260
CABP5	34.7541	1.49418	2.4874e-258	4.91095e-258
AC098617.1	34.1075	1.99447	1.23666e-248	2.42008e-248
LRRC3B	34.001	1.80786	3.25779e-247	6.3691e-247
SMIM36	33.7335	1.48586	7.47904e-244	1.45507e-243
AC090531.1	32.9424	4.95141	3.89916e-232	7.48398e-232
ZFHX4-AS1	32.5505	1.40727	1.88306e-227	3.59363e-227
AL136366.1	32.5434	1.51926	2.73507e-227	5.21463e-227
AC005062.1	32.2686	3.0848	3.85146e-223	7.30134e-223
PRR16	32.0381	1.48489	1.2144e-220	2.30001e-220
LRRC38	32.0045	5.44872	1.63517e-219	3.09399e-219
AC117481.1	31.8595	4.40392	1.27678e-217	2.40675e-217
CPLX4	31.6713	1.50827	1.30758e-215	2.45786e-215
LINC02775	30.8705	1.76195	4.65468e-205	8.63577e-205
SLC24A3	30.7011	1.37418	4.18055e-203	7.74177e-203
MDGA1	30.2681	1.39618	1.76677e-197	3.25073e-197
AC093912.1	30.0856	4.23183	9.05156e-195	1.65628e-194
AC007001.1	29.6055	4.10812	8.54746e-189	1.55408e-188
PRMT8	29.1514	1.51297	1.72736e-183	3.12079e-183
AC010343.3	29.0324	2.69868	7.2404e-182	1.30693e-181
LINC02789	28.2467	2.00905	1.71877e-172	3.08024e-172
HS3ST4	28.2325	1.41146	1.83217e-172	3.28051e-172
AC005487.1	27.7596	2.66437	1.05039e-166	1.8657e-166
SUSD4	27.4031	1.15918	7.93796e-163	1.40247e-162
SI	27.0063	6.02647	6.06746e-158	1.0626e-157
PLCL1	26.7193	1.12537	3.91627e-155	6.82276e-155
DLGAP1	26.5318	1.16906	5.13095e-153	8.92339e-153
MIR4527HG	26.4132	3.96132	2.63572e-151	4.57194e-151
AC087855.1	26.3436	1.94852	1.17935e-150	2.04393e-150
AC005040.2	25.5908	2.37875	2.37923e-142	4.07752e-142
AC090125.1	25.2978	3.42009	3.7074e-139	6.32123e-139
AC020687.1	25.2207	3.14524	2.42804e-138	4.13635e-138
INPP4B	25.1937	1.19836	3.10465e-138	5.28002e-138
DPP10-AS1	25.1867	1.85842	4.70681e-138	7.99119e-138
DMBX1	24.7894	5.95141	9.60876e-134	1.62722e-133
APCDD1	24.453	1.58571	2.23065e-130	3.75847e-130
OPCML	23.9327	1.04074	3.2465e-125	5.42439e-125
NXPH1	23.7608	2.0187	2.99151e-123	4.97756e-123
CDH9	23.6578	1.45358	2.92197e-122	4.84572e-122
CXCL14	23.5741	2.17181	2.21475e-121	3.66681e-121
MT-ND1	23.5282	0.940673	3.9113e-121	6.45429e-121
AL353660.1	23.0996	1.98893	1.09143e-116	1.78776e-116
CNTN4	22.1829	1.01019	5.34674e-108	8.66571e-108
AC112481.2	22.1331	4.64647	2.50167e-107	4.05129e-107
MT-CO3	21.8228	0.670207	1.07501e-104	1.73109e-104
KCND2	21.7597	0.965674	5.39901e-104	8.68008e-104
NTN1	21.3332	1.69396	5.4588e-100	8.72013e-100
AL355612.1	21.3329	1.18913	5.1821e-100	8.28473e-100
MT-CO1	21.0347	0.763293	1.94829e-97	3.0999e-97
ROR1	20.8515	0.872344	9.74157e-96	1.54751e-95
PTPRM	20.8111	0.994994	2.26642e-95	3.59464e-95
FAM78B	20.6799	0.836179	3.3242e-94	5.25566e-94
DMD	20.306	0.965502	6.15011e-91	9.66238e-91
SPON1	20.0392	0.848902	1.18883e-88	1.86191e-88
PKHD1	19.6669	1.27594	2.04145e-85	3.17983e-85
MEIKIN	19.6357	1.30042	3.78576e-85	5.88308e-85
LINC02755	19.325	1.73016	1.55163e-82	2.39633e-82
EML6	19.2138	0.796538	1.12483e-81	1.73317e-81
LEMD1	18.8662	0.906247	8.00496e-79	1.22775e-78
AC063980.1	18.7858	2.11025	4.01868e-78	6.14948e-78
AC087857.1	18.6053	1.83894	1.10881e-76	1.69026e-76
AC104035.1	18.5904	2.4389	1.49861e-76	2.28099e-76
TTR	18.405	1.99572	4.35285e-75	6.60022e-75
EDIL3	18.3814	0.793436	5.57291e-75	8.4438e-75
MARCH11	18.3507	0.77593	1.03866e-74	1.57254e-74
MT-CO2	18.0877	0.626575	1.07077e-72	1.61503e-72
GALNTL6	18.066	0.858366	1.72979e-72	2.60707e-72
CNTN3	17.8291	0.771657	1.16604e-70	1.74165e-70
AC040168.1	17.5044	0.976743	3.60529e-68	5.35307e-68
ADAMTS20	17.4314	0.980391	1.26836e-67	1.87765e-67
GNB3	17.2301	0.688828	3.76772e-66	5.55301e-66
MT-ND2	17.224	0.696525	4.1338e-66	6.08807e-66
MT-ND3	16.9402	0.66882	4.99723e-64	7.32732e-64
LINC02196	16.8976	1.42971	1.1528e-63	1.68908e-63
CRX	16.8575	0.68595	2.06309e-63	3.01842e-63
PCP4	16.4818	0.745976	1.06051e-60	1.54256e-60
MCTP2	16.3417	2.6969	1.13384e-59	1.64564e-59
COL19A1	16.2823	1.11248	2.80143e-59	4.06298e-59
AC040174.1	16.2749	1.67186	3.25449e-59	4.71665e-59
CRYAB	16.0846	0.970587	6.64918e-58	9.62255e-58
AC002069.2	16.0507	0.946993	1.14609e-57	1.6574e-57
DPYS	15.9826	1.30578	3.43621e-57	4.96204e-57
LMNTD1	15.8484	2.49562	2.9772e-56	4.29301e-56
AC110296.1	15.7704	0.705638	9.43067e-56	1.35791e-55
GADL1	15.7589	4.42683	1.23553e-55	1.77775e-55
ABCA8	15.632	2.50223	8.74448e-55	1.25279e-54
AC008571.2	15.2375	0.951869	3.54026e-52	5.0467e-52
AC139720.1	14.7789	1.12399	3.35763e-49	4.74913e-49
SCG2	14.4621	0.833585	3.34944e-47	4.7142e-47
AC112206.2	14.2695	0.665008	5.18173e-46	7.27772e-46
SAMD3	14.1398	0.639912	3.26924e-45	4.57876e-45
TTTY14	14.0505	0.583863	1.12272e-44	1.57023e-44
AL024495.1	14.0184	1.67922	1.85368e-44	2.58894e-44
TP63	13.9848	2.66945	3.00799e-44	4.19817e-44
SLC24A2	13.7607	0.582192	6.34199e-43	8.81444e-43
LMCD1-AS1	13.5603	0.562563	9.63262e-42	1.33323e-41
XACT	13.3851	1.84501	1.06362e-40	1.46909e-40
ISL1	13.0158	0.5385	1.33341e-38	1.83286e-38
LIX1-AS1	12.9893	0.578046	1.88565e-38	2.59018e-38
AC112178.1	12.9504	3.70774	3.25839e-38	4.47274e-38
ANK2	12.7637	0.446131	3.32155e-37	4.52836e-37
LINC02224	12.5913	1.15892	3.10286e-36	4.22158e-36
AL392023.2	12.5602	3.18481	4.68087e-36	6.35988e-36
ABCA1	12.5599	0.504696	4.48237e-36	6.09431e-36
SPHKAP	12.3378	0.724569	7.24065e-35	9.80454e-35
LINC00299	12.0666	1.13069	1.9986e-33	2.69535e-33
SASH1	12.0598	0.504475	2.12457e-33	2.86331e-33
AC026167.1	12.0452	1.11119	2.5896e-33	3.48767e-33
STEAP2-AS1	11.9864	0.808757	5.20956e-33	7.00681e-33
AC021851.2	11.9336	0.521806	9.72242e-33	1.3059e-32
AC006041.2	11.6832	0.874139	1.89816e-31	2.53088e-31
AC114316.1	11.6463	0.610478	2.89821e-31	3.85656e-31
AP000829.1	11.6219	1.00098	3.88764e-31	5.1663e-31
NPVF	11.4483	0.725378	2.87012e-30	3.80653e-30
PDGFC	11.3383	0.49677	1.0039e-29	1.32791e-29
LINC01934	11.2586	0.618152	2.48767e-29	3.28622e-29
PDE6H	11.2398	0.576124	3.06619e-29	4.04778e-29
LINC01340	10.7275	0.857051	8.72042e-27	1.13695e-26
ATP8A2	10.64	0.429818	2.20424e-26	2.87197e-26
AC108690.1	10.6367	1.31778	2.32023e-26	3.02113e-26
MT-ND5	10.5687	0.416834	4.71876e-26	6.13224e-26
AL109930.1	10.3786	0.452068	3.49721e-25	4.52129e-25
GSG1L2	10.0922	3.84623	6.76974e-24	8.6903e-24
SLC35F4	9.93581	0.532445	3.22523e-23	4.11907e-23
THSD4	9.89872	0.453879	4.65648e-23	5.94318e-23
NXPH2	9.81462	0.492386	1.07322e-22	1.36804e-22
MT-ND4L	9.79489	0.390921	1.30075e-22	1.65701e-22
PLCXD3	9.73412	0.504641	2.36973e-22	3.01492e-22
RYR3	9.70442	0.393622	3.15644e-22	4.00818e-22
LINC01456	9.54656	1.66767	1.47357e-21	1.86409e-21
MT-ATP8	9.4028	0.373089	5.75259e-21	7.25421e-21
PGR	9.05279	2.30349	1.50731e-19	1.89005e-19
AC114689.3	9.0352	0.563566	1.75704e-19	2.2018e-19
GNGT1	8.97497	0.447093	3.02954e-19	3.79404e-19
LINC00499	8.95976	0.551193	3.483e-19	4.3592e-19
AL358944.1	8.89209	0.598523	6.40769e-19	8.00962e-19
AC060834.2	8.82076	2.05293	1.21983e-18	1.52193e-18
LINC00587	8.78095	3.65653	1.7409e-18	2.1707e-18
TPRG1	8.76769	0.83912	1.94548e-18	2.42427e-18
TGFBR2	8.71466	1.14866	3.11034e-18	3.87099e-18
SLC25A48	8.70051	1.06313	3.51989e-18	4.37797e-18
LINC02119	8.53989	1.79464	1.42823e-17	1.77309e-17
NCMAP	8.40323	0.781838	4.58513e-17	5.68169e-17
SLC14A2	8.39323	0.561475	4.98611e-17	6.17475e-17
OPTC	8.35494	1.30939	6.91494e-17	8.5581e-17
TSHZ2	8.15108	0.348895	3.77242e-16	4.65157e-16
AL355835.1	7.91148	1.88939	2.66186e-15	3.26608e-15
AC107419.1	7.90105	1.69406	2.89285e-15	3.54734e-15
CCDC136	7.81239	0.314994	5.8325e-15	7.1433e-15
AC091646.1	7.80523	0.409987	6.17482e-15	7.55793e-15
LINC02798	7.55608	0.363462	4.29891e-14	5.233e-14
AC068308.1	7.33029	0.767722	2.37026e-13	2.87304e-13
AC112493.1	7.23961	1.66402	4.64594e-13	5.61442e-13
AL589693.1	7.10518	0.329717	1.23429e-12	1.49069e-12
TENM3	7.08926	0.314505	1.38322e-12	1.66955e-12
OPRD1	6.91481	0.738124	4.80445e-12	5.78501e-12
AC026341.1	6.72004	0.350335	1.8562e-11	2.22833e-11
AC106793.1	6.60451	0.465128	4.07031e-11	4.88046e-11
ASIC2	6.49653	0.272659	8.37151e-11	1.00198e-10
PTGDS	6.42833	0.509515	1.31403e-10	1.56899e-10
PGR-AS1	6.29187	1.5583	3.19472e-10	3.80777e-10
SCN1A	6.21363	0.257895	5.2592e-10	6.26095e-10
AL355838.1	6.07227	0.696696	1.28022e-09	1.52045e-09
TSHZ3	5.98773	0.253657	2.15693e-09	2.55864e-09
CACNA1B	5.95112	0.236225	2.6976e-09	3.19621e-09
LINC01524	5.80168	0.682345	6.64889e-09	7.85921e-09
AL096854.1	5.68974	0.832603	1.28747e-08	1.51914e-08
GEM	5.68399	0.368721	1.33065e-08	1.56916e-08
AC132803.1	5.61554	0.353078	1.9807e-08	2.33161e-08
LINC00698	5.5864	1.47487	2.34505e-08	2.75565e-08
PRELID2	5.45361	0.233595	4.98265e-08	5.84132e-08
AL445433.2	5.42876	0.331811	5.72847e-08	6.70781e-08
CACNA1A	5.40789	0.219858	6.43441e-08	7.53003e-08
AC012078.2	5.36307	4.45924	8.26766e-08	9.66412e-08
AC073529.1	5.27482	0.215138	1.33976e-07	1.56149e-07
NSG1	5.21449	0.202589	1.85764e-07	2.15629e-07
FREM2	5.2133	0.309217	1.8699e-07	2.16926e-07
AL353784.1	5.20183	0.231573	1.98873e-07	2.30578e-07
LINC01192	5.15512	0.913812	2.55523e-07	2.95916e-07
NTRK3	5.10978	0.213253	3.24916e-07	3.75842e-07
PRUNE2	5.04079	0.200219	4.6669e-07	5.38282e-07
PRKCE	5.0015	0.214572	5.72693e-07	6.59785e-07
LINC01630	4.8198	0.708342	1.44597e-06	1.65443e-06
SST	4.48943	0.394598	7.17448e-06	8.15746e-06
AL512452.1	4.4877	1.0076	7.23427e-06	8.22076e-06
LINC01322	4.4813	0.194483	7.45202e-06	8.4634e-06
MEF2C	4.33349	0.187648	1.47329e-05	1.6685e-05
AC112770.1	4.24504	1.26203	2.1942e-05	2.47932e-05
SCN2A	4.24279	0.166431	2.21538e-05	2.50184e-05
AL596087.2	4.22902	0.219307	2.35555e-05	2.65863e-05
AL359232.1	4.2116	0.178176	2.54454e-05	2.86871e-05
AC007563.2	4.10826	0.317832	3.99959e-05	4.50404e-05
LRMDA	4.01019	0.233875	6.08479e-05	6.83684e-05
AC098829.1	3.99974	0.161587	6.35928e-05	7.14124e-05
ATP10A	3.96997	0.744419	7.20958e-05	8.08703e-05
APOE	3.81925	0.265664	0.000134182	0.000149841
AC020584.1	3.72313	0.623609	0.000197217	0.000219863
DCN	3.71002	1.35354	0.000207734	0.000231458
IGFBP5	3.6173	0.243386	0.000298289	0.000331616
AC128707.1	3.49893	0.704696	0.00046799	0.0005197
AGMO	3.49552	0.492607	0.000473979	0.000526059
KITLG	3.4619	0.159227	0.000537266	0.000595638
NTN4	3.45691	0.170783	0.000547303	0.00060643
LINC02853	3.43857	0.535896	0.000585789	0.000648355
AC004784.1	3.40834	0.255177	0.000654625	0.000724143
AC079793.1	3.38002	0.548892	0.000725952	0.000801714
MMD2	3.30061	0.141038	0.000966055	0.00106452
AL590867.1	3.19037	0.640721	0.00142276	0.00156519
SPARCL1	3.1883	0.215077	0.00143288	0.00157546
AC006148.1	3.13211	0.161409	0.00173754	0.00190729
LINC02742	3.07741	0.507403	0.00209042	0.00229088
CFH	3.04999	1.71336	0.00229119	0.00250814
AC016766.1	3.02407	0.269884	0.00249656	0.00273146
AC116362.1	2.98133	0.143564	0.00287275	0.00313962
AC104664.1	2.76826	0.6041	0.00564011	0.00612057
AC068286.2	2.69578	0.137941	0.0070271	0.00762158
OPN1SW	2.62534	0.2977	0.00866169	0.00936906
AC111198.1	2.49724	1.27771	0.0125236	0.0135171
LINC01470	2.46718	0.185578	0.013625	0.0146821
AC097487.1	2.45325	0.636227	0.0141642	0.015255
AC087516.2	2.26767	0.840928	0.0233584	0.025009
PCDH15	2.24739	0.0952605	0.0246234	0.0263493
HLA-DRB1	2.22384	0.578669	0.0261684	0.0279727
ANKRD7	2.19196	0.102108	0.0283916	0.0302843
AL357522.1	2.12144	0.343801	0.0338951	0.0360971
LINC01202	2.10548	1.11989	0.0352601	0.0375107
VAT1L	1.96484	0.0859376	0.0494442	0.0524607
DOCK10	1.88162	0.0792428	0.0598988	0.0634522
AL136441.1	1.74094	0.22838	0.0817063	0.0863703
AL117372.1	1.71027	0.301547	0.0872286	0.0920619
AC004870.4	1.68527	0.636514	0.0919504	0.0968918
LINC01500	1.67301	0.149573	0.0943372	0.0993546
NOS1	1.56513	0.206724	0.117565	0.123427
AC108169.1	1.56205	0.107162	0.118288	0.124056
LINC01982	1.5023	0.395193	0.133032	0.139301
KIF5A	1.45158	0.0561072	0.146631	0.15338
TREM2	1.41058	0.83425	0.158382	0.165412
AC034268.2	1.36694	0.14625	0.171657	0.179089
AC128685.1	1.35141	0.351897	0.176576	0.184029
AC026353.1	1.28309	0.253196	0.199471	0.207243
HBA2	1.23104	0.357128	0.218319	0.226589
ME1	1.15393	0.0475794	0.24854	0.257554
LINC02112	1.12163	0.0980794	0.262029	0.271392
AL358335.2	0.998601	0.193093	0.317998	0.328171
BX546450.1	0.937871	1.16309	0.348321	0.359093
OPN1LW	0.899868	0.323426	0.368199	0.379196
VSIG4	0.89202	0.680928	0.372391	0.383316
LINC02055	0.87552	0.0467839	0.381299	0.392283
LINC02109	0.838104	0.156595	0.401981	0.413348
LINC01707	0.830593	0.199346	0.406211	0.417196
AC125613.1	0.786976	0.0544758	0.431303	0.442589
C1QB	0.764821	0.30107	0.444385	0.455546
TAFA1	0.760664	0.0608155	0.446865	0.457854
AC004704.1	0.759581	0.219332	0.447512	0.458282
OLR1	0.726755	0.53018	0.467383	0.478386
DIRAS3	0.657696	0.228754	0.51074	0.520897
CCL3	0.648785	0.705412	0.516483	0.526218
PLA2G5	0.62259	0.0822589	0.53356	0.543063
HBA1	0.613327	0.200541	0.539666	0.54872
LINC01725	0.590201	0.0287887	0.555061	0.564086
AC099520.1	0.49326	0.0307624	0.621833	0.630663
IL15	0.482831	0.0391589	0.62922	0.637831
AC117464.1	0.415377	0.351354	0.67787	0.685409
AL360015.1	0.387954	0.0870115	0.698053	0.705105
TYROBP	0.278438	0.11327	0.780678	0.786974
CFI	0.094262	0.0117815	0.924902	0.930017
OPN1MW	0.0753288	0.0108871	0.939954	0.944203
AL603840.1	0.0731963	0.0100725	0.94165	0.945432
HBG2	0.0585451	0.0103392	0.953315	0.956663
AC092131.1	0.0292761	0.00976247	0.976645	0.978602
RHO	-4.16339e-05	-6.95529e-06	0.999967	0.999967
LINC01443	-0.00637437	-0.00958833	0.994914	0.995412
MIR2052HG	-0.0194958	-0.000869367	0.984446	0.985431
TAC3	-0.027636	-0.0112	0.977953	0.979422
AC064875.1	-0.0428962	-0.00455941	0.965785	0.968205
GPC3	-0.0547339	-0.0051395	0.956351	0.959229
LINC02428	-0.0810163	-0.0208617	0.93543	0.94013
IKZF1	-0.0992518	-0.0428947	0.920939	0.926498
AL391869.1	-0.140684	-0.199533	0.888121	0.893932
LGALS1	-0.255519	-0.0266491	0.798324	0.803952
CKAP2	-0.275242	-0.0109066	0.783132	0.78905
AC018680.1	-0.282743	-0.0342047	0.777376	0.78404
ARHGAP15	-0.373098	-0.0378718	0.709079	0.715518
SCIN	-0.383892	-0.0899602	0.701062	0.707786
CCL4L2	-0.402973	-0.520882	0.686971	0.694261
C3	-0.417087	-0.0746821	0.676618	0.68449
AC092040.1	-0.425891	-0.0207488	0.670191	0.678331
LINC02046	-0.439072	-0.150405	0.660613	0.668975
AC004083.1	-0.450853	-0.0250439	0.652099	0.660688
HBG1	-0.50656	-0.173844	0.612468	0.621479
LINC01035	-0.54235	-0.268025	0.587582	0.59653
MLIP	-0.584392	-0.117193	0.558961	0.567762
AC097528.1	-0.622119	-0.110436	0.533869	0.543102
SAMD12-AS1	-0.636363	-0.0642319	0.524546	0.53416
KLHL4	-0.653321	-0.0351695	0.513555	0.523501
GPX3	-0.672963	-0.0425929	0.500977	0.511201
AC116634.1	-0.691421	-0.410147	0.489307	0.499548
LINC02008	-0.691788	-0.14324	0.489077	0.499548
SRGN	-0.698344	-0.305002	0.484968	0.495624
LINC01920	-0.700052	-0.189306	0.483901	0.494787
CX3CR1	-0.700713	-0.204614	0.483488	0.494617
AC004946.1	-0.766291	-0.347639	0.44351	0.454882
AC131237.1	-0.830349	-0.599699	0.406349	0.417196
AC108517.2	-0.835296	-0.936342	0.403558	0.414756
CD84	-0.923405	-0.65483	0.355804	0.366619
TFAP2E	-0.980034	-0.0542313	0.327079	0.337368
LINC00996	-1.01499	-0.626956	0.310121	0.320207
SLAMF6	-1.03128	-0.638953	0.30242	0.312418
JAML	-1.04232	-0.586342	0.297271	0.307257
AL162414.1	-1.04523	-0.354471	0.295926	0.306025
RGS1	-1.07981	-1.12834	0.280233	0.289947
VXN	-1.11098	-0.0539709	0.266589	0.275972
LINC02552	-1.17272	-0.316677	0.240919	0.249787
ITGAX	-1.21652	-0.953409	0.223796	0.232154
AL445255.1	-1.24291	-0.473348	0.21391	0.222129
HLA-DPA1	-1.28891	-0.345069	0.197441	0.20524
PXDNL	-1.30094	-0.0566936	0.193289	0.201029
C1QA	-1.31551	-0.534447	0.188349	0.195992
AP001341.1	-1.34383	-0.149741	0.179016	0.186378
AC092958.4	-1.35088	-0.600922	0.176746	0.18411
AL035401.1	-1.3621	-0.190987	0.173178	0.180582
AL691420.1	-1.38168	-0.290986	0.167082	0.174407
LINC02458	-1.41261	-0.2138	0.157783	0.164872
PLCXD2	-1.43918	-0.0622658	0.150111	0.156938
AC114485.1	-1.48517	-0.430538	0.13751	0.143914
TFF1	-1.5036	-0.454413	0.132695	0.13902
C1QC	-1.54998	-0.883886	0.121157	0.126999
AC005323.2	-1.56375	-0.76047	0.117887	0.123701
HBB	-1.58744	-0.656207	0.112424	0.118093
PIK3R5	-1.59213	-0.602981	0.111367	0.117043
LINC01088	-1.62487	-0.087978	0.104203	0.109572
AC092979.1	-1.65184	-0.562285	0.0985794	0.103713
TSHZ1	-1.66104	-0.0688943	0.0967177	0.101808
CD86	-1.69291	-1.21876	0.0904826	0.0953955
LINC02141	-1.70669	-0.443617	0.0878904	0.0927114
AC092546.1	-1.71194	-0.266914	0.0869203	0.0917849
AC093730.1	-1.71302	-0.817256	0.0867198	0.0916216
AC068587.4	-1.76203	-0.0698013	0.0780769	0.0825774
LINC01344	-1.83222	-0.196784	0.0669301	0.0708255
KCNJ6	-1.86538	-0.100803	0.0621396	0.065791
AC122697.1	-1.93684	-0.184012	0.052776	0.0559364
CRHBP	-1.94169	-0.415506	0.0521846	0.0553389
LINC02335	-2.01044	-0.381649	0.0443952	0.0471287
AC021134.1	-2.07833	-0.848652	0.037688	0.0400298
LINC00355	-2.07894	-0.894982	0.0376317	0.0399912
ACSM1	-2.09935	-0.754666	0.0357945	0.038059
ST8SIA6	-2.11168	-0.323778	0.0347231	0.0369591
AC095050.1	-2.13153	-0.968223	0.033054	0.03522
SERPINE1	-2.14836	-0.550248	0.0316937	0.0337886
LINC00970	-2.19915	-0.153468	0.027876	0.0297502
AC007221.1	-2.21464	-0.0954477	0.0267935	0.0286102
MRC1	-2.21693	-0.788517	0.0266358	0.028457
AC004852.2	-2.23818	-0.301814	0.0252175	0.0269706
DPP4	-2.2876	-0.22502	0.0221688	0.023748
TSPAN8	-2.32006	-0.198332	0.0203452	0.0218062
AL354994.1	-2.34118	-1.52342	0.0192284	0.0206203
CNTNAP4	-2.35998	-0.0981643	0.0182836	0.0196176
AC093523.1	-2.36705	-0.524754	0.0179374	0.0192565
LINC01980	-2.39223	-0.488936	0.0167529	0.0179945
AC011632.1	-2.41171	-0.342359	0.0158847	0.0170712
SCHLAP1	-2.42892	-0.608557	0.0151504	0.0162907
CD1C	-2.43733	-17.4361	0.0147971	0.0159195
AC097518.2	-2.44032	-0.493088	0.0146805	0.0158024
AC093459.1	-2.4742	-0.694476	0.0133592	0.0144035
HLA-DRA	-2.49307	-0.89755	0.0126698	0.0136675
AC078845.1	-2.50656	-0.393472	0.012197	0.0131717
AC097654.1	-2.58064	-1.29472	0.00986602	0.0106602
TECRL	-2.60919	-1.19847	0.00908005	0.00981628
AC093154.1	-2.64112	-17.7218	0.00826393	0.00894365
TACR1	-2.64919	-0.127936	0.00807349	0.00874227
TAFA2	-2.66836	-0.110324	0.00762715	0.00826344
LINC01482	-2.68124	-0.382675	0.00733945	0.00795604
LINC01324	-2.78629	-1.18233	0.00533467	0.00579225
TRDN-AS1	-2.80306	-1.02041	0.00506524	0.0055027
LINC01162	-2.81422	-0.755947	0.00489282	0.00531828
FABP7	-2.84691	-0.116987	0.00441817	0.00480497
HTR1E	-2.87321	-0.311386	0.00406636	0.00442477
AC113383.1	-2.87417	-0.128723	0.00405418	0.00441392
LINC02445	-2.90451	-1.54121	0.00368055	0.00400931
AL157944.1	-2.92134	-0.382758	0.00348815	0.0038018
STXBP5-AS1	-2.92432	-0.174077	0.00345509	0.00376782
LINC02096	-2.95199	-1.11056	0.00315974	0.00344762
AC068413.1	-2.95797	-0.901007	0.00309917	0.00338337
PVALB	-2.97463	-0.199489	0.00293617	0.00320718
IFNG-AS1	-3.00606	-0.697738	0.00264885	0.0028965
ADGRL4	-3.0623	-0.568859	0.00219849	0.00240798
PTGER3	-3.07863	-0.26979	0.00208168	0.00228255
AL034397.3	-3.12926	-18.1199	0.00175269	0.00192286
LINC02253	-3.15569	-0.639645	0.0016029	0.00176046
ARMC9	-3.16837	-0.125185	0.00153473	0.00168651
LINC02342	-3.26827	-18.3023	0.00108225	0.00119125
AC079362.1	-3.28249	-0.886344	0.00103016	0.00113453
CSH1	-3.30301	-18.5556	0.000956695	0.00105479
LINC01695	-3.31457	-0.249371	0.000919075	0.00101387
AC022325.2	-3.32742	-0.895949	0.000877608	0.000968662
AC008825.1	-3.39838	-0.541626	0.000678819	0.000750076
LINC02645	-3.40695	-0.530842	0.000657874	0.000727334
KIT	-3.43995	-0.158377	0.000582753	0.000645352
POTEF	-3.49023	-1.20613	0.000483257	0.000536058
WDFY4	-3.56686	-1.10008	0.000361829	0.000402032
AC004949.1	-3.64777	-0.491534	0.000265019	0.000294793
AL392172.2	-3.64786	-1.78041	0.000264805	0.000294719
GABRB1	-3.69309	-0.224799	0.000221993	0.000247208
IL33	-3.80054	-1.18926	0.00014465	0.000161349
AC004879.1	-3.8075	-1.69164	0.000140601	0.000156921
AC106798.1	-3.84721	-0.300187	0.00011975	0.000133799
AL161781.2	-3.88573	-1.58567	0.000102205	0.000114259
NDST3	-3.88801	-0.156306	0.000101323	0.000113336
AC010476.2	-3.89412	-0.564954	9.87896e-05	0.000110565
AC069410.1	-3.89826	-1.01509	9.70919e-05	0.000108726
ZFPM2-AS1	-3.94775	-0.178738	7.90969e-05	8.8624e-05
AC010967.1	-3.96139	-0.673471	7.47015e-05	8.37461e-05
HCRTR2	-3.9751	-0.291424	7.05381e-05	7.91673e-05
AC012178.1	-4.03957	-0.172893	5.37015e-05	6.03726e-05
AC068672.2	-4.04421	-1.10615	5.26288e-05	5.92e-05
LINC00639	-4.07554	-1.00884	4.60244e-05	5.18002e-05
PKN2-AS1	-4.12311	-0.1924	3.74946e-05	4.22474e-05
APBB1IP	-4.22295	-0.911965	2.41837e-05	2.728e-05
SLC5A8	-4.26789	-0.400103	1.98012e-05	2.23869e-05
PINCR	-4.28693	-19.2147	1.8124e-05	2.05023e-05
MEG3	-4.29798	-0.173874	1.72984e-05	1.95794e-05
LEFTY2	-4.35059	-1.83028	1.36117e-05	1.54241e-05
CBLN4	-4.36639	-1.40684	1.26688e-05	1.43637e-05
FRMD5	-4.45131	-0.186409	8.56998e-06	9.72205e-06
GABRG3	-4.47663	-0.183471	7.61463e-06	8.64317e-06
RNASE1	-4.49938	-2.80255	6.8275e-06	7.76735e-06
AL035446.2	-4.52109	-0.799994	6.17644e-06	7.03067e-06
TDRD15	-4.55716	-19.3064	5.18805e-06	5.90894e-06
AC092110.1	-4.58411	-2.79782	4.56894e-06	5.20677e-06
CASC9	-4.58669	-0.962335	4.52126e-06	5.15537e-06
FCER1A	-4.66087	-19.5163	3.15074e-06	3.59468e-06
CRH	-4.66931	-1.68553	3.03277e-06	3.46207e-06
AL442636.1	-4.70233	-0.395332	2.58484e-06	2.95241e-06
AC103409.1	-4.72017	-0.740894	2.3676e-06	2.70583e-06
AL583785.1	-4.73044	-0.967356	2.25066e-06	2.57365e-06
CPXM2	-4.83206	-0.745056	1.35829e-06	1.555e-06
AC090015.1	-4.84139	-0.798305	1.29604e-06	1.48459e-06
ARR3	-4.87474	-0.483628	1.09562e-06	1.25573e-06
ITGA8	-4.87815	-0.440996	1.07685e-06	1.23492e-06
LINC02465	-4.8912	-0.883328	1.00756e-06	1.15612e-06
AL135878.1	-4.89583	-1.01937	9.83912e-07	1.12963e-06
AC093298.2	-4.95273	-0.426949	7.3626e-07	8.45789e-07
VIP	-4.96458	-19.6806	6.8906e-07	7.92023e-07
LINC02540	-4.96704	-1.08722	6.83523e-07	7.8611e-07
AC018618.1	-4.96812	-1.35505	6.7942e-07	7.81841e-07
LINC02211	-4.98667	-1.44722	6.17227e-07	7.10682e-07
GUCA1C	-5.03467	-0.483936	4.81718e-07	5.55295e-07
LINC02506	-5.04136	-1.06421	4.64825e-07	5.3644e-07
KCNJ16	-5.04438	-1.39832	4.57443e-07	5.28225e-07
PID1	-5.10721	-0.246539	3.29255e-07	3.80422e-07
TFEC	-5.10865	-2.02996	3.25859e-07	3.76716e-07
AC109349.1	-5.12832	-19.708	2.92601e-07	3.38658e-07
AL591518.1	-5.17834	-1.1082	2.25286e-07	2.6105e-07
AC093865.1	-5.21914	-0.250357	1.81126e-07	2.10367e-07
AC093893.1	-5.22744	-3.03284	1.72369e-07	2.00313e-07
MS4A4E	-5.22927	-1.90662	1.71058e-07	1.98905e-07
PCK1	-5.24817	-19.8234	1.53768e-07	1.79008e-07
RERGL	-5.2487	-0.958824	1.54218e-07	1.79427e-07
RNF17	-5.25454	-0.823105	1.49449e-07	1.74082e-07
LINC02713	-5.29084	-2.25253	1.22308e-07	1.42633e-07
SEMA3C	-5.31851	-0.405067	1.05469e-07	1.23068e-07
AC091489.1	-5.32876	-3.02931	9.92188e-08	1.15842e-07
LINC02511	-5.33785	-1.36161	9.46636e-08	1.10588e-07
ADGRG4	-5.38929	-2.54369	7.10436e-08	8.30919e-08
AC104574.2	-5.43761	-0.910161	5.44251e-08	6.37669e-08
AL078590.2	-5.47327	-1.52873	4.44874e-08	5.21846e-08
SCGN	-5.48122	-1.38127	4.2547e-08	4.99378e-08
FTH1	-5.50423	-0.216279	3.7432e-08	4.39601e-08
IQCM	-5.6076	-0.555148	2.07141e-08	2.43553e-08
MS4A6A	-5.60841	-19.9207	2.04456e-08	2.40536e-08
STAT4	-5.61599	-0.353189	1.97399e-08	2.32508e-08
SMOC2	-5.67763	-0.605232	1.37924e-08	1.6255e-08
AL445207.1	-5.74219	-2.18013	9.40444e-09	1.11032e-08
AC009315.1	-5.78638	-0.276194	7.27357e-09	8.59252e-09
AC009313.1	-5.82344	-1.14234	5.82229e-09	6.8862e-09
AP000146.1	-5.86275	-1.60249	4.59267e-09	5.43512e-09
AP005230.1	-5.86434	-0.820051	4.55812e-09	5.39742e-09
AC034195.1	-5.96613	-0.245908	2.46079e-09	2.91735e-09
MKX	-6.00731	-1.7363	1.9038e-09	2.2597e-09
SLC38A11	-6.10929	-1.89571	1.01021e-09	1.20049e-09
RNF217-AS1	-6.1732	-0.294717	6.79113e-10	8.07506e-10
LINC02355	-6.17975	-0.887382	6.50521e-10	7.73969e-10
LINC01094	-6.28826	-3.32518	3.227e-10	3.84395e-10
KCNK13	-6.38688	-1.43713	1.71535e-10	2.04574e-10
AC007389.1	-6.4114	-0.316745	1.4662e-10	1.74964e-10
AL591463.1	-6.43486	-1.57021	1.2522e-10	1.49605e-10
LINC02739	-6.43864	-2.04843	1.21876e-10	1.45698e-10
STYK1	-6.44054	-1.19592	1.20808e-10	1.44507e-10
LINC00278	-6.49704	-2.07042	8.28171e-11	9.91821e-11
AP005262.2	-6.57375	-1.00269	4.98562e-11	5.97438e-11
LINC02624	-6.64069	-2.00402	3.1602e-11	3.79149e-11
KCNH1	-6.74295	-0.278457	1.58478e-11	1.90364e-11
AC124254.2	-6.75579	-1.09692	1.44538e-11	1.73723e-11
AC104777.1	-6.80029	-1.66562	1.0605e-11	1.2754e-11
AC002066.1	-6.83229	-0.975648	8.51944e-12	1.0252e-11
NPY	-6.93322	-0.475085	4.20316e-12	5.06405e-12
AL392086.3	-6.96627	-0.467573	3.32832e-12	4.01244e-12
DLL3	-7.06085	-0.297798	1.69645e-12	2.04638e-12
FLI1	-7.24055	-2.4864	4.53079e-13	5.47859e-13
AC016587.1	-7.30622	-2.22786	2.79141e-13	3.37739e-13
CARTPT	-7.31189	-1.25442	2.69451e-13	3.26212e-13
AC006206.2	-7.3123	-1.85231	2.67595e-13	3.24161e-13
C8orf34	-7.44912	-0.380517	9.68382e-14	1.17451e-13
TRPC4	-7.45989	-0.544318	8.91432e-14	1.08184e-13
AC013287.1	-7.4883	-0.454858	7.19192e-14	8.73335e-14
AC037486.1	-7.52979	-1.75337	5.19344e-14	6.31038e-14
AC092675.1	-7.53167	-0.439541	5.166e-14	6.28086e-14
AL590814.1	-7.54419	-1.78315	4.65515e-14	5.6632e-14
CCDC26	-7.57061	-0.921467	3.82292e-14	4.65642e-14
AC114930.1	-7.62212	-0.979022	2.5693e-14	3.13138e-14
BMP3	-7.6369	-0.463941	2.30018e-14	2.80509e-14
ADAM28	-7.6982	-0.811521	1.42363e-14	1.7372e-14
LTK	-7.69985	-2.08339	1.39362e-14	1.70161e-14
OTOGL	-7.70744	-1.91686	1.31283e-14	1.60395e-14
FYB1	-7.72054	-2.03168	1.18442e-14	1.44794e-14
PDE6A	-7.73043	-0.855151	1.10577e-14	1.35262e-14
PRSS12	-7.85452	-0.361493	4.1655e-15	5.10478e-15
AC096588.1	-8.02625	-2.84136	1.02271e-15	1.25563e-15
ZFPM2	-8.05586	-0.329909	8.2272e-16	1.01071e-15
AC084816.1	-8.08247	-0.888108	6.58882e-16	8.09935e-16
GRM7-AS3	-8.08623	-0.672013	6.39752e-16	7.86903e-16
QRFPR	-8.10368	-2.83314	5.43762e-16	6.69245e-16
AP005203.1	-8.1312	-0.703493	4.4235e-16	5.44766e-16
AC079352.1	-8.1392	-2.04212	4.08515e-16	5.03407e-16
APELA	-8.16906	-2.3739	3.18211e-16	3.92611e-16
LINC00882	-8.19068	-0.319854	2.716e-16	3.35308e-16
LINC00276	-8.20767	-0.35312	2.35692e-16	2.91158e-16
CD38	-8.30875	-1.77273	1.00023e-16	1.23638e-16
AC017037.5	-8.32818	-1.85057	8.48564e-17	1.04955e-16
LINC02163	-8.42274	-1.59789	3.8185e-17	4.73465e-17
ITIH5	-8.50012	-1.21451	1.97341e-17	2.4484e-17
AC009271.1	-8.61349	-1.19453	7.40706e-18	9.20131e-18
LINC02263	-8.66696	-3.82963	4.50582e-18	5.60077e-18
AC002072.1	-8.74703	-0.889036	2.30502e-18	2.87051e-18
CYTIP	-8.85299	-3.3181	8.69247e-19	1.0852e-18
H19	-8.87743	-2.76902	7.03402e-19	8.78704e-19
ADGRG6	-8.93098	-2.48916	4.35995e-19	5.45335e-19
RNLS	-9.0867	-0.359302	1.09154e-19	1.36956e-19
AL096799.1	-9.11595	-2.41875	8.07877e-20	1.01428e-19
SLCO6A1	-9.1592	-4.01509	5.30733e-20	6.6675e-20
PDE6C	-9.18377	-0.594198	4.44506e-20	5.58776e-20
AC244502.1	-9.19933	-1.86848	3.77389e-20	4.74704e-20
FBLN2	-9.22301	-0.737849	3.08198e-20	3.87914e-20
AC110023.1	-9.27528	-1.08744	1.88036e-20	2.36822e-20
AL357507.1	-9.27907	-1.14119	1.81766e-20	2.29068e-20
TYRP1	-9.43406	-1.86267	4.15477e-21	5.24592e-21
AC022031.2	-9.43509	-0.8309	4.1854e-21	5.28126e-21
SGK1	-9.50732	-0.427763	2.1196e-21	2.67796e-21
ZPLD1	-9.52619	-0.824349	1.7521e-21	2.21504e-21
DLGAP1-AS4	-9.58632	-0.482865	9.89715e-22	1.2528e-21
ANKRD33B	-9.61478	-0.387067	7.50704e-22	9.50861e-22
MIR137HG	-9.63999	-0.545635	5.87759e-22	7.44942e-22
LINC02607	-9.65419	-2.04365	4.97381e-22	6.30794e-22
ERVMER61-1	-9.68592	-1.06144	3.72349e-22	4.72524e-22
RTBDN	-9.72048	-0.659772	2.6742e-22	3.39797e-22
OSBPL10	-9.72537	-0.399526	2.56361e-22	3.25951e-22
TEX41	-9.78748	-1.45522	1.36273e-22	1.73486e-22
RANBP3L	-9.85674	-0.688869	6.97566e-23	8.89752e-23
AC020718.1	-9.9472	-1.86558	2.76425e-23	3.53259e-23
CTXND1	-9.95953	-0.955363	2.49078e-23	3.18515e-23
MIR3976HG	-9.99584	-2.17339	1.68651e-23	2.15804e-23
AC114977.1	-9.99815	-1.80105	1.66608e-23	2.13327e-23
LINC02391	-10.0631	-1.4133	8.68172e-24	1.11233e-23
LINC02232	-10.0751	-3.18858	7.38153e-24	9.4635e-24
PAPPA2	-10.0829	-0.595142	7.23959e-24	9.28747e-24
CLDN16	-10.105	-2.23568	5.57818e-24	7.16529e-24
NTS	-10.1237	-2.67645	4.55002e-24	5.84836e-24
OLFM3	-10.1389	-0.404719	4.11771e-24	5.29608e-24
AC090572.2	-10.1911	-2.1989	2.31418e-24	2.97835e-24
AL158077.2	-10.3282	-0.99945	5.80118e-25	7.47093e-25
LINC02462	-10.3321	-2.49105	5.34607e-25	6.88927e-25
LINC00393	-10.3443	-1.12208	4.88324e-25	6.29689e-25
AL157778.1	-10.3485	-2.13314	4.53916e-25	5.85699e-25
AC131956.2	-10.3553	-2.83533	4.1596e-25	5.3707e-25
AL590807.1	-10.3691	-0.684944	3.80674e-25	4.91827e-25
SCN7A	-10.3966	-0.416468	2.87642e-25	3.72111e-25
HAPLN1	-10.4036	-1.83232	2.5829e-25	3.34356e-25
AC018697.1	-10.4805	-0.83084	1.17811e-25	1.52604e-25
PAX3	-10.5159	-3.05511	7.62238e-26	9.88636e-26
AC127526.2	-10.5178	-0.824383	7.97143e-26	1.03324e-25
AC092957.1	-10.5358	-1.7771	6.39179e-26	8.30103e-26
COL4A3	-10.5387	-0.555641	6.42763e-26	8.34215e-26
AC008938.1	-10.6135	-2.19681	2.77979e-26	3.61481e-26
LINC01266	-10.6193	-0.655241	2.72075e-26	3.54033e-26
AC021723.2	-10.7256	-0.950171	8.641e-27	1.12733e-26
LINC02745	-10.7275	-2.33051	8.11632e-27	1.05957e-26
AC106729.1	-10.765	-0.703139	5.6871e-27	7.42926e-27
MMP26	-10.8046	-1.95578	3.57539e-27	4.67371e-27
IPCEF1	-10.813	-1.01789	3.35843e-27	4.39298e-27
IFI44L	-10.8759	-2.79058	1.59358e-27	2.08584e-27
AL445250.1	-10.9436	-1.08108	8.01499e-28	1.04977e-27
SOX2-OT	-10.9686	-0.438182	6.2264e-28	8.16042e-28
AC073091.3	-10.9972	-3.11618	4.15646e-28	5.45467e-28
GSG1L	-10.9976	-0.534673	4.50005e-28	5.9017e-28
AF165147.1	-11.0155	-0.442667	3.70411e-28	4.86423e-28
AL390800.1	-11.0375	-1.87966	2.77865e-28	3.65132e-28
LINC00378	-11.0474	-0.955911	2.5638e-28	3.3712e-28
AC093817.2	-11.0673	-1.41522	2.02289e-28	2.6617e-28
HTR2A	-11.0694	-2.3629	1.91559e-28	2.52218e-28
SERPINI2	-11.0765	-0.980665	1.84159e-28	2.42633e-28
LINC02267	-11.1317	-1.42407	9.84799e-29	1.29835e-28
LINC02327	-11.2059	-22.0086	3.88965e-29	5.13147e-29
ABCC9	-11.3059	-1.83146	1.37281e-29	1.81469e-29
AC079148.3	-11.3685	-2.72334	6.47322e-30	8.56813e-30
BMP6	-11.4027	-1.42087	4.60762e-30	6.1028e-30
LINC00395	-11.4422	-1.87819	2.87748e-30	3.81375e-30
AC092100.1	-11.4943	-0.702067	1.64579e-30	2.1842e-30
LINC01411	-11.497	-2.01647	1.51856e-30	2.01667e-30
CD96	-11.64	-1.34469	2.96902e-31	3.94817e-31
TRPC6	-11.6615	-1.42961	2.30164e-31	3.06477e-31
MET	-11.6781	-0.614691	1.95065e-31	2.59913e-31
LINC02752	-11.7438	-2.20799	8.45849e-32	1.12855e-31
STXBP6	-11.7606	-0.914273	7.34723e-32	9.80939e-32
LINC02315	-11.7895	-0.659047	5.27397e-32	7.04605e-32
AF121898.1	-11.796	-1.62854	4.68591e-32	6.26458e-32
SAMMSON	-11.7974	-2.2162	4.48552e-32	6.00069e-32
AL513166.1	-11.8318	-0.475803	3.22998e-32	4.32394e-32
AC068305.2	-11.8482	-1.24675	2.55984e-32	3.42912e-32
LINC01210	-11.8881	-4.35774	1.42502e-32	1.91021e-32
WLS	-11.8989	-2.60864	1.31963e-32	1.77013e-32
AC007953.2	-11.9163	-3.44937	1.03777e-32	1.39298e-32
COL4A4	-11.9651	-0.816961	6.49038e-33	8.72363e-33
LINC02307	-11.9963	-1.36326	4.36332e-33	5.87257e-33
AL136119.1	-12.0884	-2.1608	1.38246e-33	1.86567e-33
AP000561.1	-12.1098	-2.86637	1.01653e-33	1.37277e-33
LINC01435	-12.1925	-1.35471	4.06929e-34	5.49904e-34
LINC02712	-12.2239	-1.68513	2.70971e-34	3.66424e-34
AC079052.1	-12.2798	-1.39338	1.38324e-34	1.87178e-34
EMCN	-12.3558	-1.77643	5.32371e-35	7.2137e-35
AC069114.1	-12.365	-2.9702	4.43776e-35	6.0173e-35
AC091912.3	-12.5021	-1.55584	8.66458e-36	1.17566e-35
AC108721.2	-12.5277	-1.70769	6.22381e-36	8.45052e-36
LINC02351	-12.5842	-3.32457	2.79839e-36	3.80993e-36
SKAP1	-12.705	-1.17285	6.8437e-37	9.32384e-37
AL157911.1	-12.7683	-0.640514	3.14418e-37	4.28946e-37
CLEC19A	-12.7973	-1.49622	2.06143e-37	2.81424e-37
AC090403.1	-12.8058	-2.59024	1.72268e-37	2.35339e-37
LINC01708	-12.8147	-2.82604	1.514e-37	2.06972e-37
POSTN	-12.8345	-3.10399	1.14513e-37	1.5676e-37
MIR4713HG	-12.8347	-1.52999	1.27623e-37	1.74587e-37
LINC02501	-12.8471	-22.339	9.23404e-38	1.2658e-37
AC084740.1	-12.8506	-2.58347	9.71618e-38	1.33098e-37
LINC02740	-12.8663	-2.72757	7.87173e-38	1.0798e-37
CDH6	-13.0157	-0.51499	1.30859e-38	1.79998e-38
HPSE2	-13.0494	-1.53258	7.88829e-39	1.08579e-38
AC007422.1	-13.0713	-3.38841	5.27e-39	7.25895e-39
AP003066.1	-13.1184	-1.9593	3.10982e-39	4.28645e-39
AC110614.1	-13.1718	-2.03154	1.52972e-39	2.10996e-39
SLC18A3	-13.3022	-2.84131	2.58707e-40	3.57083e-40
AC090348.1	-13.4665	-4.80178	2.58195e-41	3.56869e-41
LINC01170	-13.5366	-0.612562	1.30118e-41	1.79969e-41
C5orf17	-13.5959	-0.978704	5.64699e-42	7.82132e-42
RBM47	-13.608	-1.69899	4.53855e-42	6.29044e-42
AC138305.1	-13.6511	-1.08798	2.65429e-42	3.6814e-42
AC110809.1	-13.7292	-3.16054	7.66101e-43	1.06403e-42
TMEM233	-13.7364	-1.16633	8.15126e-43	1.13133e-42
NXNL1	-13.7747	-1.62902	4.67712e-43	6.50503e-43
ANKRD34C-AS1	-13.8343	-2.07209	1.99433e-43	2.77569e-43
AC016152.1	-13.8631	-2.64112	1.25211e-43	1.74388e-43
LINC02694	-13.8985	-1.6222	8.45982e-44	1.17907e-43
LINC02550	-13.9098	-3.30316	6.25129e-44	8.71868e-44
AC067956.1	-14.0152	-1.60347	1.66681e-44	2.32957e-44
GRXCR1	-14.0802	-2.51573	6.18529e-45	8.65681e-45
ACSM3	-14.1739	-0.997526	1.86394e-45	2.61239e-45
AL139340.1	-14.1876	-3.56361	1.21778e-45	1.70917e-45
HULC	-14.1906	-0.557709	1.54618e-45	2.16856e-45
MYOCD	-14.2984	-1.93187	2.95219e-46	4.14924e-46
GRK7	-14.3402	-1.57103	1.66381e-46	2.3401e-46
SAG	-14.4677	-0.972125	2.7855e-47	3.92324e-47
LINC01239	-14.514	-2.45634	1.23538e-47	1.7412e-47
ARRDC3-AS1	-14.5977	-0.646992	4.42487e-48	6.241e-48
AC093791.2	-14.6388	-2.91661	1.92085e-48	2.71115e-48
KCNG3	-14.6804	-1.32456	1.2302e-48	1.73757e-48
AC079760.1	-14.721	-0.746174	7.21675e-49	1.02003e-48
AC006974.2	-14.7604	-2.95782	3.16131e-49	4.47461e-49
SLC30A8	-14.7807	-1.63442	2.73495e-49	3.87387e-49
LMO2	-14.857	-1.66614	8.87335e-50	1.25774e-49
TRPC3	-14.8997	-0.724643	5.19649e-50	7.37091e-50
AC099517.1	-15.0069	-3.32805	7.7031e-51	1.09341e-50
AC068633.1	-15.1585	-1.31925	1.00884e-51	1.43301e-51
LINC01811	-15.1632	-1.52105	9.05354e-52	1.28784e-51
AL589740.1	-15.1648	-0.67155	9.94311e-52	1.41338e-51
TMOD1	-15.1688	-1.2691	8.59632e-52	1.22368e-51
LINC01951	-15.1813	-2.81287	5.94585e-52	8.46988e-52
CD74	-15.2983	-1.54765	1.18142e-52	1.68534e-52
LINC01924	-15.3674	-2.44136	3.65034e-53	5.21105e-53
ROM1	-15.4352	-0.605002	1.59489e-53	2.27842e-53
NPHP3-AS1	-15.4683	-1.99967	8.15558e-54	1.16592e-53
LINC01505	-15.5223	-0.725662	4.14649e-54	5.93203e-54
AC009262.1	-15.5241	-3.02333	2.96811e-54	4.24926e-54
AL138826.1	-15.6189	-4.34678	6.04263e-55	8.66327e-55
TNFRSF11A	-15.6331	-2.93023	5.54505e-55	7.95559e-55
SLCO4C1	-15.6449	-2.31721	5.00521e-55	7.18623e-55
HS3ST3B1	-15.6934	-0.628973	2.92139e-55	4.19739e-55
ABCA4	-15.7249	-0.628272	1.81034e-55	2.60293e-55
AC012405.1	-15.7964	-2.27387	4.69895e-56	6.77081e-56
LINC02388	-15.8554	-2.04419	1.91349e-56	2.76116e-56
AC110014.1	-16.0102	-3.41964	1.31706e-57	1.90326e-57
RUNX1	-16.1931	-1.08188	9.93482e-59	1.43879e-58
MIR646HG	-16.4194	-0.673311	2.71557e-60	3.94419e-60
LINC01378	-16.426	-2.89235	1.66801e-60	2.42443e-60
DLC1	-16.4949	-0.958985	7.60006e-61	1.10627e-60
AP002075.1	-16.5197	-2.95336	3.58262e-61	5.22248e-61
TTC6	-16.521	-1.60696	4.36633e-61	6.36028e-61
CACNA2D3	-16.5634	-0.667086	2.56981e-61	3.74881e-61
LINC00383	-16.6237	-3.60441	5.82579e-62	8.51101e-62
NWD2	-16.6403	-0.671855	7.25711e-62	1.05943e-61
PDE6G	-16.7938	-1.00313	5.22303e-63	7.63601e-63
AC002074.1	-16.8281	-3.26856	1.96403e-63	2.87559e-63
AF279873.3	-16.971	-1.32478	2.58844e-64	3.79815e-64
AC087854.1	-17.0192	-0.641479	1.28767e-64	1.89085e-64
LINC02408	-17.0248	-1.1996	1.05733e-64	1.55376e-64
AC044810.2	-17.0661	-3.50421	3.40147e-65	5.00216e-65
PENK	-17.1924	-2.30707	4.85402e-66	7.14352e-66
PAX5	-17.2993	-2.42618	7.38654e-67	1.09107e-66
DIO2	-17.2996	-0.865563	1.03708e-66	1.52961e-66
MEF2C-AS1	-17.3098	-1.21763	8.07434e-67	1.19179e-66
AC018464.1	-17.3486	-5.40025	2.25686e-67	3.33608e-67
CFAP47	-17.4166	-0.679381	1.42686e-67	2.11074e-67
AC021613.1	-17.4413	-2.80751	5.95218e-68	8.81804e-68
AL132633.1	-17.446	-3.66365	4.81133e-68	7.13318e-68
LINC01194	-17.4587	-3.33903	3.93357e-68	5.83616e-68
LINC01393	-17.5065	-5.52478	1.42468e-68	2.11692e-68
PAX2	-17.5422	-2.63548	1.03075e-68	1.53271e-68
AC012494.1	-17.6163	-1.67841	3.52075e-69	5.23921e-69
SOSTDC1	-17.6291	-1.61876	2.92279e-69	4.35587e-69
AC079760.2	-17.6324	-0.904871	3.22212e-69	4.79839e-69
AC011287.1	-17.671	-1.33549	1.48999e-69	2.22221e-69
GALNT17	-17.7889	-0.689305	2.2147e-70	3.30553e-70
AC104078.2	-17.8325	-3.70739	5.23546e-71	7.8258e-71
NR4A3	-17.8596	-1.6394	4.82381e-71	7.21587e-71
AC115282.1	-17.8726	-1.99242	3.62137e-71	5.42527e-71
PARM1	-17.8765	-0.926638	4.33585e-71	6.4908e-71
TRPM6	-17.8969	-2.2466	2.26373e-71	3.39389e-71
LRRIQ3	-17.9242	-1.00524	1.83858e-71	2.75856e-71
SUCLG2-AS1	-17.945	-0.795645	1.32086e-71	1.98327e-71
AC024022.1	-17.9649	-2.85845	5.64206e-72	8.47793e-72
LINC02128	-17.9898	-2.41106	4.05768e-72	6.10177e-72
LINC02770	-17.996	-3.24479	3.00747e-72	4.52592e-72
AC022523.1	-18.0336	-1.78563	2.16681e-72	3.26326e-72
COL12A1	-18.1496	-1.86401	2.69278e-73	4.06457e-73
AL356277.3	-18.1864	-2.85443	1.06497e-73	1.60872e-73
VSNL1	-18.2524	-1.01704	5.11279e-74	7.72908e-74
HMCN1	-18.3165	-1.30619	1.45349e-74	2.19893e-74
ADAMTS19	-18.4377	-1.05744	1.7246e-75	2.61699e-75
AL138720.1	-18.4619	-1.67482	9.34803e-76	1.41959e-75
AC019330.1	-18.4702	-2.5484	6.3879e-76	9.70806e-76
LINC02147	-18.5076	-2.14909	3.56007e-76	5.41456e-76
SH3KBP1	-18.5834	-0.7432	1.30969e-76	1.99496e-76
AC117386.2	-18.5903	-1.88596	8.32268e-77	1.26967e-76
GNGT2	-18.646	-0.829212	3.90872e-77	5.96751e-77
ANO3	-18.6659	-1.08524	2.58903e-77	3.95876e-77
RCVRN	-18.6706	-0.721456	2.59307e-77	3.96192e-77
AC007991.3	-18.795	-3.53297	1.19665e-78	1.83254e-78
PPP2R2C	-18.8445	-0.923519	9.97323e-79	1.52846e-78
AC018742.1	-18.8454	-2.6182	5.78404e-79	8.87804e-79
LINC02306	-18.9097	-2.22483	1.98402e-79	3.04764e-79
AC005699.1	-18.9705	-0.996284	9.07741e-80	1.39545e-79
FNDC1	-19.1215	-2.45691	3.26746e-81	5.02687e-81
AC093515.1	-19.2019	-3.06406	5.96936e-82	9.21198e-82
ETV1	-19.2034	-0.758705	1.20638e-81	1.85739e-81
MEGF11	-19.2156	-0.802352	9.06411e-82	1.3977e-81
C1orf61	-19.3318	-0.747987	1.02032e-82	1.577e-82
CPQ	-19.3347	-0.736661	9.93277e-83	1.53639e-82
ADCY8	-19.3621	-0.814988	5.83433e-83	9.03146e-83
SYK	-19.4408	-0.972338	1.21141e-83	1.87669e-83
EGF	-19.4524	-1.43236	7.77195e-84	1.20495e-83
AC115622.1	-19.5239	-2.02115	1.65984e-84	2.57539e-84
AC110992.1	-19.5308	-2.78848	1.1601e-84	1.80139e-84
LOXHD1	-19.6064	-3.06132	2.51427e-85	3.91326e-85
NMBR	-19.6195	-1.94805	2.64144e-85	4.10799e-85
LINC01182	-19.7196	-1.19112	5.04965e-86	7.87163e-86
GNG12-AS1	-19.7914	-2.11638	8.66088e-87	1.35115e-86
C1QL2	-19.8569	-2.39879	2.17471e-87	3.39532e-87
LINC01446	-19.8628	-2.19575	2.07672e-87	3.24487e-87
AC068774.1	-19.8862	-2.40852	1.25206e-87	1.95788e-87
BCL11B	-20.0226	-0.814987	1.51742e-88	2.37467e-88
DAW1	-20.0552	-3.4243	3.03705e-89	4.76027e-89
PPARGC1A	-20.1219	-1.09057	1.90439e-89	2.98729e-89
PLD1	-20.2114	-2.61874	1.7405e-90	2.73234e-90
AC104971.2	-20.2798	-5.5553	2.3967e-91	3.77136e-91
AL391117.1	-20.2862	-2.43629	4.00187e-91	6.29225e-91
ART5	-20.3154	-4.49838	1.25035e-91	1.96906e-91
AC093765.2	-20.4062	-1.40466	5.51728e-92	8.69548e-92
CXXC4-AS1	-20.4692	-0.985403	1.83146e-92	2.88874e-92
AL110292.1	-20.4963	-1.86661	7.2844e-93	1.14987e-92
NRL	-20.5798	-0.783617	2.13922e-93	3.37949e-93
AC006525.1	-20.6493	-2.29323	2.70102e-94	4.27376e-94
AC087490.1	-20.6897	-2.7148	9.93098e-95	1.5726e-94
AC013652.1	-20.7217	-1.55827	8.59646e-95	1.36235e-94
STS	-20.8396	-0.812838	1.07091e-95	1.69985e-95
ATP6V0D2	-20.8934	-0.920491	3.1282e-96	4.97329e-96
AC087564.1	-21.1083	-1.44066	2.85645e-98	4.54848e-98
KCNS3	-21.1596	-2.38532	6.48429e-99	1.03335e-98
AL356108.1	-21.169	-3.15603	3.87419e-99	6.18386e-99
AC104041.1	-21.2119	-0.903856	4.54923e-99	7.25555e-99
AC093765.4	-21.3719	-1.93233	9.43636e-101	1.51103e-100
ARHGAP6	-21.3964	-0.863039	9.53432e-101	1.52549e-100
AC004862.1	-21.4614	-3.07505	8.05285e-102	1.29052e-101
AL136962.1	-21.4686	-3.23625	6.45353e-102	1.03588e-101
AL117329.1	-21.4803	-2.32601	7.69818e-102	1.23467e-101
ENOX1	-21.6235	-0.874072	8.53205e-103	1.37061e-102
AC008415.1	-21.7349	-1.54521	5.00553e-104	8.05394e-104
LINC02208	-21.9412	-2.00175	4.37204e-106	7.046e-106
CHODL	-21.9773	-1.22369	3.15935e-106	5.09572e-106
TMPRSS15	-21.9825	-2.97087	1.10554e-106	1.78601e-106
AC002460.2	-22.0031	-1.28473	1.72511e-106	2.78468e-106
AL354771.1	-22.0273	-2.81502	4.36341e-107	7.06053e-107
AC007402.1	-22.0416	-1.89327	5.44389e-107	8.80176e-107
TMEM144	-22.1149	-3.60916	4.42012e-108	7.1697e-108
MIR99AHG	-22.2503	-0.877087	1.07649e-108	1.74755e-108
AC009264.1	-22.2679	-1.48446	4.94158e-109	8.02856e-109
AL163541.1	-22.3407	-1.77998	8.19349e-110	1.33227e-109
NPSR1-AS1	-22.4133	-1.95958	1.44612e-110	2.35333e-110
KCNN2	-22.4914	-0.875408	5.00959e-111	8.15894e-111
HS6ST2	-22.6801	-1.43528	5.24944e-113	8.55655e-113
KCTD16	-22.7393	-0.988567	2.40328e-113	3.92052e-113
SLC22A3	-22.8115	-3.04602	1.00269e-114	1.63839e-114
NFIA-AS2	-22.8409	-0.886537	2.09565e-114	3.42147e-114
VIT	-22.8518	-3.41449	3.30452e-115	5.40396e-115
GUCA1B	-23.0337	-1.19969	2.10681e-116	3.44813e-116
ZDHHC14	-23.2091	-0.869028	5.44144e-118	8.92039e-118
AC069277.1	-23.2576	-1.4023	1.07759e-118	1.76799e-118
CNGB3	-23.2675	-1.45661	8.04052e-119	1.32028e-118
ITGA4	-23.3253	-1.07138	2.99519e-119	4.92225e-119
SPATS2L	-23.3562	-0.882205	1.8366e-119	3.02072e-119
BRINP3	-23.4044	-1.6419	3.04474e-120	5.01604e-120
AL807742.1	-23.4057	-1.40976	3.65789e-120	6.02122e-120
HTR2C	-23.4537	-3.00258	3.76711e-121	6.22148e-121
EPHA3	-23.4819	-0.963904	1.08882e-120	1.79525e-120
CYP26A1	-23.5025	-1.71726	3.0232e-121	4.99702e-121
AC021504.1	-23.5086	-1.77641	2.74944e-121	4.54829e-121
SIDT1	-23.5802	-2.18379	3.99968e-122	6.62747e-122
AC090572.3	-23.66	-3.16674	3.05182e-123	5.07369e-123
TENM2	-23.7088	-1.04187	5.87553e-123	9.75192e-123
AL390860.1	-23.7143	-1.28968	3.26116e-123	5.41721e-123
AL159156.1	-23.7301	-3.47665	4.68204e-124	7.7969e-124
AC099489.3	-23.8123	-3.93915	5.4122e-125	9.0354e-125
AP1S3	-23.8185	-1.13845	3.26601e-124	5.44335e-124
SLC27A6	-23.8813	-1.29639	6.40076e-125	1.06768e-124
AL590550.1	-23.9403	-1.65127	1.26986e-125	2.12528e-125
ARHGAP20	-23.9608	-0.995801	1.28175e-125	2.1434e-125
LINC00536	-24.0255	-3.0362	5.64517e-127	9.4559e-127
AC019211.1	-24.1988	-2.56206	1.3037e-128	2.18741e-128
AC020637.1	-24.2108	-2.29502	1.17301e-128	1.96979e-128
SOX6	-24.2155	-1.05531	4.05308e-128	6.79478e-128
AC097511.1	-24.2161	-3.1392	5.34398e-129	8.98148e-129
ANGPT1	-24.335	-2.38468	4.90799e-130	8.25566e-130
RAB13	-24.3667	-1.73552	4.34675e-130	7.31775e-130
AL592429.2	-24.4208	-2.34296	7.21291e-131	1.2184e-130
RRAD	-24.421	-1.52361	1.36222e-130	2.29717e-130
AC073365.1	-24.4343	-1.31656	1.273e-130	2.14853e-130
AC111006.1	-24.4866	-2.25805	1.55617e-131	2.63089e-131
AC096711.2	-24.6095	-1.50365	1.58698e-132	2.68525e-132
LINC01950	-24.78	-2.47832	1.01521e-134	1.72069e-134
XYLT1	-24.9882	-0.978596	3.20593e-136	5.43838e-136
SLC5A7	-25.0547	-4.17604	3.61959e-138	6.15053e-138
HRH1	-25.0954	-3.14795	2.43921e-138	4.15185e-138
HTR7	-25.1711	-3.94728	2.10745e-139	3.59632e-139
HEG1	-25.2647	-1.31391	1.8768e-139	3.20546e-139
COL24A1	-25.2727	-1.90216	8.95275e-140	1.53038e-139
TLL1	-25.4712	-0.992255	1.80411e-141	3.08658e-141
DIAPH2-AS1	-25.4969	-1.19305	6.81526e-142	1.167e-141
DKK2	-25.5671	-1.88715	6.05202e-143	1.03808e-142
GNA14	-25.6842	-1.74204	3.51731e-144	6.03831e-144
LINC01846	-25.7123	-4.25832	1.99985e-145	3.43912e-145
CALB1	-25.723	-2.02017	1.04574e-144	1.7968e-144
LINC00609	-25.8048	-1.81015	1.50328e-145	2.5874e-145
AC008945.2	-25.8465	-2.21222	3.29016e-146	5.6678e-146
AC079160.1	-25.8779	-2.71597	8.7874e-147	1.51507e-146
RBM20	-25.9149	-2.45527	4.91814e-147	8.48687e-147
TENT5A	-26.0654	-1.13436	4.23304e-148	7.31095e-148
AC060765.1	-26.1772	-3.49286	2.16283e-150	3.74515e-150
IL1RAPL1	-26.2428	-1.10199	7.08544e-150	1.2248e-149
TTN	-26.258	-0.968202	4.12628e-150	7.1389e-150
LINC02296	-26.2725	-3.18706	2.27908e-151	3.95673e-151
AC002377.1	-26.4546	-2.21537	5.32045e-153	9.24491e-153
NELL1	-26.5697	-1.48918	6.92552e-154	1.20549e-153
CNBD1	-26.6511	-2.42138	2.27144e-155	3.96067e-155
SKAP2	-26.7546	-1.4163	5.74048e-156	1.00183e-155
MYOM3	-26.7746	-4.41777	1.50734e-157	2.63752e-157
AC092353.2	-26.7992	-3.59379	1.56597e-157	2.7377e-157
AC015522.1	-26.8732	-4.25262	1.18583e-158	2.08041e-158
EPB41L3	-26.9122	-1.02756	2.0565e-157	3.59214e-157
Z93403.1	-26.9237	-2.87256	9.68014e-159	1.70125e-158
CRYM	-26.9518	-1.31714	3.29224e-158	5.7708e-158
AC246817.1	-26.994	-1.45538	9.92233e-159	1.74229e-158
ANKRD30B	-27.0024	-2.75758	1.63622e-159	2.88067e-159
PMEL	-27.0271	-2.62848	9.24769e-160	1.62955e-159
CD44	-27.0425	-1.30598	3.58089e-159	6.29884e-159
ARPP21	-27.1331	-1.2051	3.54217e-160	6.24721e-160
LINC00607	-27.1431	-2.56029	4.41601e-161	7.79525e-161
LINC01197	-27.5405	-2.6864	9.08065e-166	1.60719e-165
LINC01915	-27.574	-1.67611	1.23633e-165	2.18627e-165
TESK2	-27.6251	-1.64134	3.62674e-166	6.43038e-166
SAMD12	-27.6555	-1.03131	4.72867e-166	8.37674e-166
SLIT2	-27.6871	-1.26105	2.98493e-166	5.29713e-166
AL138828.1	-27.6962	-1.42024	6.95102e-167	1.23574e-166
AL354809.1	-27.7407	-1.30378	2.53306e-167	4.50722e-167
AC079142.1	-27.7716	-1.06772	1.83257e-167	3.2637e-167
LINC02328	-27.7989	-3.39818	2.76474e-169	4.92824e-169
MROH9	-27.8529	-2.45288	1.95524e-169	3.48839e-169
AC109466.1	-28.0033	-1.4248	1.83394e-170	3.27489e-170
LINC01828	-28.0249	-2.11258	3.3569e-171	6.00519e-171
ADAM12	-28.0365	-1.68498	4.6199e-171	8.2572e-171
AC080132.1	-28.092	-3.7227	6.31191e-173	1.13218e-172
ENPEP	-28.3411	-2.7791	1.89609e-175	3.40411e-175
AC113414.1	-28.5009	-1.40945	1.85762e-176	3.33803e-176
ST6GAL2	-28.6123	-1.05832	2.07241e-177	3.72736e-177
AC025810.1	-28.7333	-4.24921	5.22523e-181	9.41484e-181
LYPLAL1-DT	-28.7634	-1.81551	5.71163e-180	1.0282e-179
AL591519.1	-28.9138	-1.11162	3.38429e-181	6.10331e-181
TCERG1L	-29.1125	-1.15581	1.18447e-183	2.14191e-183
PWRN4	-29.1442	-1.15369	5.02631e-184	9.0974e-184
AC008691.1	-29.2659	-2.46593	1.13643e-186	2.06061e-186
STARD13	-29.2969	-1.11236	8.81585e-186	1.59707e-185
RBP3	-29.3664	-1.2753	5.71313e-187	1.03687e-186
LUM	-29.3993	-1.69342	9.62766e-188	1.74889e-187
ZNF676	-29.5173	-2.6254	7.00472e-190	1.27474e-189
CPM	-29.5468	-2.56742	3.28328e-190	5.98047e-190
AL353138.1	-29.6024	-3.34084	1.91312e-191	3.48791e-191
AC018731.1	-29.6862	-4.59849	3.98258e-193	7.27411e-193
AC073114.1	-29.7694	-1.87621	1.78421e-192	3.25586e-192
ALPK2	-29.8174	-2.78387	7.19224e-194	1.31485e-193
AC091576.1	-29.934	-3.28346	1.07437e-195	1.9677e-195
LINC01374	-30.0932	-2.0698	8.66979e-197	1.58933e-196
C12orf42	-30.1349	-1.94796	3.02562e-197	5.5567e-197
CNKSR3	-30.1708	-1.73451	1.79467e-197	3.29902e-197
SPANXA2-OT1	-30.1857	-1.33166	3.26161e-197	5.9846e-197
RHEX	-30.2443	-4.10683	3.629e-200	6.68941e-200
AC023644.1	-30.2583	-4.8613	1.31422e-200	2.42477e-200
LINGO2	-30.2606	-1.32154	9.43541e-198	1.73765e-197
LINC00298	-30.3511	-2.62957	1.26302e-200	2.33245e-200
AC007529.2	-30.3967	-3.22826	1.1059e-201	2.04417e-201
LGR5	-30.5813	-1.21053	6.23743e-202	1.15401e-201
ADAMTS9-AS1	-30.7105	-4.63559	1.73423e-206	3.22647e-206
IL1RAPL2	-30.7341	-1.57334	1.03826e-204	1.92449e-204
AC011029.1	-30.7499	-2.95705	4.18055e-206	7.76332e-206
IL12A-AS1	-30.807	-2.30752	2.94218e-206	5.46873e-206
NAV3	-30.9411	-1.26981	1.44492e-206	2.69073e-206
CHRM2	-30.9427	-1.65262	2.81811e-207	5.25277e-207
ADAMTS9	-30.953	-2.74387	1.40422e-208	2.61981e-208
NIBAN1	-31.1551	-4.19599	2.64294e-212	4.94007e-212
CENPE	-31.2597	-1.42123	2.49606e-211	4.66118e-211
ESRRB	-31.3351	-1.54344	2.18821e-212	4.09394e-212
SYT10	-31.4123	-2.96062	6.95955e-215	1.30451e-214
LINC01776	-31.4367	-3.19117	1.77956e-215	3.3419e-215
MECOM	-31.4958	-2.06942	3.14874e-215	5.90757e-215
SORCS1	-31.544	-1.34139	1.59202e-214	2.98131e-214
AC090099.1	-31.573	-6.06024	2.62112e-218	4.94551e-218
CLMP	-31.6593	-1.62407	7.95294e-217	1.49773e-216
CHL1	-31.6686	-1.17897	3.20226e-216	6.02494e-216
RAB37	-31.7315	-3.10531	3.20397e-219	6.05093e-219
ABI3BP	-31.848	-1.48822	3.04424e-219	5.75471e-219
FRMD7	-32.0538	-25.0529	7.00302e-225	1.33137e-224
LINC01098	-32.0848	-2.75741	7.95251e-224	1.50902e-223
GRM1	-32.2038	-1.60378	4.75806e-224	9.03716e-224
AL160272.1	-32.2089	-3.32319	4.48079e-226	8.52671e-226
AC092640.1	-32.3229	-2.34971	1.14013e-226	2.17167e-226
NRP2	-32.5571	-1.29819	1.91297e-228	3.6542e-228
AL356295.1	-32.5889	-2.8086	9.53723e-231	1.82531e-230
SLC26A7	-32.6029	-2.72625	6.17839e-231	1.1836e-230
DPYSL3	-32.7502	-1.22198	1.08606e-230	2.07659e-230
SATB2	-32.8006	-1.3212	7.61863e-232	1.46091e-231
CALCR	-32.805	-5.42642	1.92654e-235	3.71203e-235
KCNMB2-AS1	-32.8368	-1.41746	1.89873e-232	3.6479e-232
ALDH1A3	-32.8697	-3.21593	3.01926e-235	5.81185e-235
ABCA13	-32.9579	-3.70759	6.6044e-237	1.27375e-236
AC107223.1	-32.9745	-1.23022	5.61512e-234	1.07983e-233
HAS2	-33.0011	-4.87994	4.02589e-238	7.77199e-238
AC062004.1	-33.1177	-3.38987	6.57228e-239	1.27001e-238
CHAT	-33.1304	-6.09774	4.16345e-240	8.0687e-240
AP002989.1	-33.1869	-3.53748	4.58326e-240	8.87369e-240
PANTR1	-33.2097	-4.12281	7.79064e-241	1.51128e-240
FRZB	-33.3006	-1.42153	5.58129e-239	1.07955e-238
SAMD4A	-33.4496	-2.3111	2.58853e-242	5.03116e-242
INA	-33.5221	-1.21839	1.90805e-241	3.70496e-241
DGKG	-33.54	-3.50356	4.75351e-245	9.25708e-245
UPB1	-33.6384	-2.47977	3.32384e-245	6.47922e-245
AC007100.1	-33.6577	-3.48936	9.20025e-247	1.79692e-246
LINC02735	-33.7625	-25.1113	3.39972e-249	6.65959e-249
PLA2R1	-33.8315	-1.29621	4.54866e-246	8.87543e-246
LINC02006	-34.0226	-2.51004	8.78259e-251	1.72377e-250
SORCS3	-34.1457	-1.33663	1.38658e-250	2.71879e-250
PCDH17	-34.1837	-1.2868	4.81999e-251	9.46952e-251
CPED1	-34.2226	-3.47348	6.23393e-255	1.22595e-254
SLC6A5	-34.2607	-4.57299	3.13007e-256	6.16763e-256
AC078923.1	-34.3736	-2.75355	3.34749e-256	6.58955e-256
PTGFR	-34.4831	-2.00329	1.06229e-256	2.09524e-256
FIRRE	-34.5458	-3.10543	4.00295e-259	7.9188e-259
KIAA0319	-34.6645	-1.61132	1.58063e-258	3.12377e-258
TGFA	-34.7292	-2.61941	3.98054e-261	7.89007e-261
AC004158.1	-34.9854	-1.41002	5.61896e-263	1.11598e-262
AC092650.1	-35.0208	-2.61107	1.39496e-265	2.77605e-265
SLIT3	-35.1204	-1.69631	1.56023e-265	3.10186e-265
LINC01965	-35.1968	-6.41398	1.21401e-270	2.42803e-270
PVT1	-35.2062	-1.67935	1.35545e-266	2.7028e-266
NKAIN3	-35.2196	-1.4808	1.21731e-265	2.42493e-265
AC009975.1	-35.3085	-2.03435	7.58807e-269	1.5161e-268
HS3ST1	-35.3334	-1.77063	1.08268e-268	2.16104e-268
CARD18	-35.353	-2.84103	6.13197e-271	1.22762e-270
DOCK2	-35.3778	-3.52205	4.51759e-272	9.06237e-272
GRB14	-35.4673	-2.12169	3.14768e-271	6.30798e-271
LINC01307	-35.5676	-5.21341	3.39455e-276	6.81637e-276
CD36	-35.7057	-2.99668	2.83315e-276	5.69478e-276
COL21A1	-35.9517	-2.19403	9.23393e-279	1.85793e-278
GABRG1	-36.1271	-3.05816	4.89923e-283	9.88745e-283
CCK	-36.1962	-3.53909	9.418e-285	1.90455e-284
GNAT1	-36.2057	-1.52465	1.81402e-281	3.65362e-281
C5orf64	-36.2157	-3.52487	7.27044e-285	1.47175e-284
SLC9A9	-36.2316	-1.57332	1.04168e-281	2.10016e-281
LDB3	-36.4225	-2.31055	4.07352e-286	8.26273e-286
RRH	-36.469	-1.98805	2.83226e-286	5.75077e-286
LINC00504	-36.4781	-1.87141	5.37066e-286	1.08828e-285
OLAH	-36.4808	-3.72799	2.65346e-289	5.42075e-289
AC093765.3	-36.5325	-1.73323	1.20867e-286	2.45666e-286
AC105411.1	-36.6123	-1.82929	4.24475e-288	8.65392e-288
LINC00616	-36.639	-2.91962	1.38841e-290	2.84219e-290
LINC02653	-36.6542	-3.88562	2.28093e-292	4.68846e-292
AC007368.1	-36.7906	-3.17693	1.82044e-293	3.74963e-293
AL136456.1	-36.8122	-2.16667	7.77747e-292	1.59538e-291
ADAMTS12	-36.8357	-1.70783	2.7823e-291	5.70143e-291
PCED1B	-36.8361	-2.11438	5.0609e-292	1.0392e-291
MND1	-36.9401	-1.56904	1.58538e-292	3.2621e-292
EYA4	-37.0106	-3.25107	3.31232e-297	6.84363e-297
TRIM5	-37.0448	-2.49984	3.56464e-296	7.34978e-296
RS1	-37.142	-2.04594	6.70511e-297	1.38392e-296
AL136114.1	-37.1939	-3.1391	8.02655e-300	1.66009e-299
LINC00923	-37.1992	-3.6177	1.87166e-300	3.87507e-300
AC092958.1	-37.5783	-4.47776	1.45827e-307	3.03489e-307
CCDC39	-37.86	-1.55911	8.32309e-307	1.73037e-306
LAMP5	-38.0341	-1.7275	0	0
RASGRP1	-38.2539	-1.42447	0	0
LINC01320	-38.3139	-2.40112	0	0
CHST9	-38.3506	-2.51412	0	0
KCNH7	-38.5099	-1.56053	0	0
FGF14	-38.5872	-1.55383	0	0
GPR39	-38.6785	-2.5318	0	0
FAM163A	-38.7524	-3.77573	0	0
LINC01099	-38.7561	-3.35069	0	0
NFIA	-38.8134	-1.64806	0	0
HS3ST3A1	-38.9305	-3.14983	0	0
WIF1	-38.9674	-1.66688	0	0
FBN2	-39.0011	-1.51516	0	0
NMU	-39.4557	-3.20459	0	0
LINC02505	-39.5176	-5.63922	0	0
BTNL9	-39.8472	-4.05233	0	0
LINC00871	-39.9465	-2.80865	0	0
SLC38A4	-40.0008	-2.81536	0	0
SDC2	-40.0056	-1.5224	0	0
AC005999.2	-40.0851	-2.41651	0	0
AP001977.1	-40.089	-3.89183	0	0
ATP8B4	-40.0953	-2.64178	0	0
AC097450.1	-40.1042	-3.64137	0	0
AC007319.1	-40.1185	-1.61516	0	0
ADAMTSL1	-40.2496	-1.74846	0	0
DISC1FP1	-40.4044	-2.69211	0	0
AP000676.5	-40.4281	-3.69044	0	0
THRB	-40.4917	-1.54739	0	0
FAM189A1	-40.5723	-1.82604	0	0
SGO1-AS1	-40.5833	-1.56093	0	0
CCNB1	-40.818	-2.17874	0	0
CDH12	-40.9049	-1.80444	0	0
AC022034.3	-40.924	-2.65271	0	0
AL390957.1	-41.0179	-2.32062	0	0
SEMA3E	-41.05	-1.63266	0	0
TUBB2B	-41.0917	-1.58667	0	0
SHISA6	-41.1684	-1.53372	0	0
PRR11	-41.2154	-2.20263	0	0
FGF10	-41.2271	-2.63626	0	0
BX284613.2	-41.2404	-2.27518	0	0
LYN	-41.247	-2.08374	0	0
SIPA1L1	-41.2572	-1.61726	0	0
HSD17B2	-41.2779	-3.43156	0	0
EGR1	-41.3019	-2.29975	0	0
GNAL	-41.3401	-1.49992	0	0
AC093866.1	-41.3515	-3.35548	0	0
GPR176	-41.37	-1.94348	0	0
SNTB1	-41.4221	-2.61159	0	0
ADRA1A	-41.519	-2.8646	0	0
GAL	-41.6993	-6.28601	0	0
CCDC141	-41.7884	-2.28893	0	0
AC104248.1	-41.7953	-2.5342	0	0
AC125421.1	-41.9324	-4.36016	0	0
POU6F2	-41.9509	-1.61687	0	0
HMGA2	-42.2033	-1.58133	0	0
RPH3A	-42.3005	-2.40296	0	0
ERBB4	-42.3115	-1.87756	0	0
LINC02301	-42.3897	-2.18542	0	0
FST	-42.4375	-4.77848	0	0
AC095032.1	-42.6539	-2.14348	0	0
ELN	-42.6637	-3.28897	0	0
ZNF208	-42.6774	-2.52382	0	0
NPFFR2	-42.8058	-3.2175	0	0
CLSTN2	-42.8947	-1.616	0	0
PRDM6	-42.895	-2.75788	0	0
LHX1	-42.9469	-2.57684	0	0
ZMAT4	-42.9514	-1.60254	0	0
LINC01151	-43.1279	-4.17261	0	0
RASSF9	-43.3142	-4.9136	0	0
FREM1	-43.3235	-1.84337	0	0
CLDN1	-43.4139	-5.15434	0	0
RNF220	-43.4242	-1.68566	0	0
AC083837.1	-43.5067	-4.43626	0	0
PLCG2	-43.5084	-2.39019	0	0
TUBA1A	-43.528	-1.59703	0	0
DEC1	-43.8766	-3.60968	0	0
GABRG3-AS1	-43.9566	-1.61591	0	0
KAZN	-43.995	-1.84039	0	0
LINC02715	-44.1473	-3.68846	0	0
AC012501.2	-44.2469	-3.41573	0	0
L3MBTL4	-44.6165	-1.76703	0	0
AQP4-AS1	-44.8221	-2.17397	0	0
ECT2	-44.981	-1.69618	0	0
SPTLC3	-44.9852	-2.90559	0	0
LINC02398	-45.042	-3.51122	0	0
POLQ	-45.2336	-1.86611	0	0
TUBB3	-45.3856	-1.73206	0	0
AC008014.1	-45.6706	-1.69747	0	0
MIR548XHG	-45.7109	-3.0698	0	0
MYO1D	-45.7231	-1.65338	0	0
OLFM1	-45.7649	-1.61541	0	0
AC005064.1	-46.0647	-2.05224	0	0
SH3RF3	-46.1087	-2.17444	0	0
CCDC178	-46.1245	-3.9586	0	0
MYO5B	-46.2309	-1.67998	0	0
AL606923.2	-46.2912	-4.46431	0	0
LPAR3	-46.329	-5.49614	0	0
LINC01250	-46.3441	-1.87231	0	0
AL162493.1	-46.5579	-2.21986	0	0
AL357172.1	-46.624	-3.21941	0	0
LMOD1	-46.7694	-3.05301	0	0
AC012409.2	-46.9412	-2.36276	0	0
AP002961.1	-46.9656	-1.92342	0	0
AL512328.1	-46.9923	-2.1982	0	0
C21orf58	-47.0768	-1.68645	0	0
AL109829.1	-47.102	-4.60095	0	0
CCBE1	-47.1927	-3.6467	0	0
LINC01876	-47.3102	-1.7677	0	0
LINC02698	-47.3845	-2.83861	0	0
GHR	-47.4754	-1.99244	0	0
LINC02672	-47.5723	-5.56197	0	0
NMNAT2	-47.5803	-1.70494	0	0
LINC00842	-47.6705	-5.0448	0	0
MED12L	-47.7372	-1.73735	0	0
WIPF3	-47.9449	-2.46888	0	0
SCN1A-AS1	-48.109	-1.70266	0	0
ENOX2	-48.1887	-1.73218	0	0
LINC01781	-48.31	-5.16639	0	0
SPECC1	-48.3723	-1.78395	0	0
LINC02220	-48.457	-6.08411	0	0
CXCL12	-48.6679	-4.49303	0	0
AC018616.1	-48.7178	-5.31481	0	0
TBX5	-48.9078	-2.03363	0	0
AL139815.1	-49.0815	-1.84595	0	0
ONECUT2	-49.2157	-1.75204	0	0
LINC00922	-49.4105	-3.39488	0	0
PTCHD1	-49.4128	-2.97414	0	0
MTRNR2L12	-49.5102	-3.03388	0	0
ADAMTS17	-49.5773	-2.32773	0	0
OPN4	-49.6	-7.17535	0	0
SLC27A2	-49.6887	-3.0393	0	0
AC096669.1	-49.7387	-3.66237	0	0
SHROOM3	-49.8113	-1.9487	0	0
FAM83D	-49.8786	-4.0415	0	0
PTH2R	-49.9641	-2.81682	0	0
IGFBP7	-50.0959	-3.07203	0	0
F5	-50.1237	-2.44047	0	0
AC096570.1	-50.2252	-3.60604	0	0
AC092813.1	-50.2346	-4.8716	0	0
LINC00598	-50.3879	-3.235	0	0
AC008591.1	-50.5245	-2.45972	0	0
AL365295.1	-50.6442	-1.94859	0	0
AP001790.1	-50.6617	-5.80154	0	0
AC007405.1	-50.7565	-3.25563	0	0
NUF2	-50.871	-1.91191	0	0
PDZRN3	-51.1573	-1.92998	0	0
GALNT15	-51.1711	-3.04241	0	0
FSTL4	-51.2006	-2.01831	0	0
DEPDC1B	-51.681	-2.0812	0	0
CDH4	-51.7416	-1.8902	0	0
SLC2A9	-51.8419	-2.5276	0	0
CASC8	-51.8681	-2.55379	0	0
KCNV2	-51.8976	-2.00662	0	0
SYT6	-51.9417	-3.18531	0	0
LHX1-DT	-51.9667	-3.87133	0	0
HOTAIRM1	-52.1383	-6.37168	0	0
SGO2	-52.242	-2.2132	0	0
SERPINE2	-52.4064	-1.95832	0	0
AC099489.1	-52.5467	-3.66336	0	0
TNC	-52.5545	-3.8332	0	0
AC087280.2	-52.5819	-2.38752	0	0
INSYN2B	-52.629	-5.07259	0	0
GPA33	-52.6618	-5.31481	0	0
GLRA3	-52.8291	-3.63714	0	0
EPHA4	-52.9223	-1.87225	0	0
OPRM1	-52.9718	-3.50016	0	0
WAKMAR2	-53.0255	-3.16041	0	0
ARHGEF3	-53.039	-1.91539	0	0
AC104123.1	-53.1168	-2.22112	0	0
TUBB2A	-53.1172	-1.87054	0	0
FOS	-53.1962	-2.68131	0	0
DRD2	-53.2401	-3.11633	0	0
LINC01208	-53.407	-2.74787	0	0
MCHR2	-53.4801	-5.52745	0	0
EPHB1	-53.5682	-1.96381	0	0
AL589678.1	-53.6414	-6.90164	0	0
RAX2	-53.6937	-2.23402	0	0
MSC-AS1	-53.7183	-4.40822	0	0
Z96074.1	-53.8575	-2.9897	0	0
CPEB2	-53.9215	-1.87841	0	0
RASGRF1	-53.9901	-4.37099	0	0
AC084880.2	-54.0912	-3.15966	0	0
AL450338.2	-54.0918	-4.26035	0	0
FGF19	-54.1752	-7.59351	0	0
AL050403.2	-54.2797	-2.82078	0	0
AC005355.1	-54.3518	-2.93672	0	0
AC078881.1	-54.3589	-2.34268	0	0
MCTP1	-54.4002	-2.01805	0	0
VEGFC	-54.4451	-2.51058	0	0
CDH10	-54.4728	-2.01225	0	0
NETO2	-54.5813	-1.92065	0	0
AC023905.1	-54.6634	-2.70378	0	0
AL442163.1	-54.6993	-3.38081	0	0
MME	-54.7443	-4.06262	0	0
BNC2	-54.7689	-3.84356	0	0
MGST1	-54.7791	-4.12868	0	0
EPHA6	-54.8835	-2.20763	0	0
MYRIP	-55.0173	-1.91681	0	0
CPA6	-55.0438	-2.76777	0	0
AC002454.1	-55.0482	-5.04412	0	0
TXK	-55.1528	-5.29032	0	0
MEI4	-55.1746	-2.36191	0	0
TBX20	-55.3415	-4.21091	0	0
BRINP2	-55.5319	-2.36001	0	0
UFL1-AS1	-55.6837	-2.25525	0	0
AP000820.2	-55.7776	-4.30845	0	0
MIR31HG	-55.8293	-4.80465	0	0
LPAR1	-55.8421	-3.51938	0	0
PTCHD1-AS	-55.9603	-2.66604	0	0
AC073475.1	-55.9683	-2.17838	0	0
ARMC3	-56.11	-5.10548	0	0
CASC2	-56.2039	-2.2168	0	0
HMMR	-56.3635	-3.79714	0	0
RFC3	-56.4325	-2.02347	0	0
AL139383.1	-56.4442	-2.56452	0	0
VGLL3	-56.5415	-2.9365	0	0
AC068722.1	-56.5477	-4.35206	0	0
PRPH2	-56.5959	-1.97879	0	0
PPEF2	-56.6374	-4.6492	0	0
KLHL5	-56.8603	-1.98772	0	0
ARSJ	-56.9882	-4.80756	0	0
STIL	-57.0176	-2.55988	0	0
AC132153.1	-57.0904	-3.14236	0	0
DPYD-AS1	-57.2047	-3.56002	0	0
NCAM2	-57.2134	-2.2123	0	0
UBE2C	-57.2603	-3.20679	0	0
GALNT14	-57.282	-2.16126	0	0
AC109927.1	-57.4319	-2.20775	0	0
CHST8	-57.4865	-2.24339	0	0
PPP4R4	-57.5998	-3.33288	0	0
DOCK8	-57.6906	-2.07238	0	0
NEFL	-57.9262	-2.03481	0	0
MITF	-58.0983	-3.07838	0	0
GJA1	-58.1387	-5.13871	0	0
EPS8	-58.1536	-2.15525	0	0
CABCOCO1	-58.192	-3.20261	0	0
PLD5	-58.3975	-3.16032	0	0
AIPL1	-58.3981	-2.05768	0	0
AC108749.1	-58.7149	-4.6039	0	0
PHLDB2	-58.7613	-2.55723	0	0
DOK5	-58.8342	-2.1522	0	0
PIF1	-58.841	-4.95119	0	0
LIPC	-59.0352	-4.33952	0	0
S100A10	-59.1828	-2.30619	0	0
RUNDC3B	-59.2375	-2.08849	0	0
SNTG2	-59.4349	-2.30166	0	0
SGCG	-59.5943	-3.52202	0	0
RPGRIP1	-59.6791	-2.23931	0	0
EYA2	-59.7144	-2.14109	0	0
KIF18A	-59.7443	-2.78832	0	0
AC016074.2	-59.9446	-4.61151	0	0
AC093898.1	-60.0338	-2.24868	0	0
IQGAP2	-60.153	-2.12515	0	0
ABTB2	-60.1939	-2.1028	0	0
ADARB2	-60.2129	-2.63577	0	0
NR3C2	-60.2185	-2.11831	0	0
CACNA1D	-60.8131	-2.0915	0	0
KCNMB2	-60.9206	-2.34133	0	0
AC117453.1	-61.1796	-4.39231	0	0
ARHGAP11A	-61.2538	-3.33142	0	0
CMTM8	-61.2947	-3.93103	0	0
HKDC1	-61.3463	-3.15209	0	0
AC060809.1	-61.4178	-2.65873	0	0
FUT9	-61.7601	-2.13813	0	0
CACNA1C	-62.0355	-2.29134	0	0
AHRR	-62.0847	-3.10301	0	0
AC060765.2	-62.1274	-3.45266	0	0
CALN1	-62.1869	-2.28001	0	0
LRFN5	-62.37	-2.45959	0	0
KIF18B	-62.3875	-3.50162	0	0
TFAP2C	-62.3924	-3.63278	0	0
SAT1	-62.4603	-2.13915	0	0
KIRREL3	-62.6126	-2.37572	0	0
CFAP299	-63.0665	-2.317	0	0
CDCA2	-63.1988	-3.53567	0	0
ARHGAP11B	-63.2145	-2.6708	0	0
RLBP1	-63.3313	-2.4851	0	0
AC114971.1	-63.5269	-2.5585	0	0
LINC00861	-63.686	-3.88903	0	0
AL356737.2	-63.7046	-3.9298	0	0
HIST1H1B	-63.8533	-3.24137	0	0
SAMD7	-63.8988	-3.39757	0	0
P3H2	-63.9311	-2.24589	0	0
PCAT4	-64.002	-3.58559	0	0
MIR548A1HG	-64.3789	-5.3694	0	0
SMC4	-64.381	-2.20539	0	0
AL356124.1	-64.3866	-3.56032	0	0
KCNK1	-64.5667	-4.32907	0	0
EDA	-64.8299	-2.55605	0	0
AL008633.1	-64.9088	-2.33427	0	0
TRPC5	-65.0088	-3.55033	0	0
SLCO1C1	-65.0493	-3.97587	0	0
ALDH1A1	-65.4158	-4.60221	0	0
PRSS23	-65.5727	-2.33287	0	0
AC246817.2	-65.6147	-2.32849	0	0
WDR72	-65.741	-3.1593	0	0
MBNL3	-65.9037	-2.87729	0	0
RTKN2	-65.9808	-2.40702	0	0
PAPPA	-66.0863	-2.5137	0	0
CNGA1	-66.1851	-2.62015	0	0
MIR3681HG	-66.5177	-2.89793	0	0
MOXD1	-66.5992	-3.55358	0	0
SPRY4-AS1	-66.7943	-2.34335	0	0
ANOS1	-66.9703	-2.40009	0	0
LINC02246	-67.0584	-2.53903	0	0
AC022433.1	-67.0721	-2.79834	0	0
AL592156.2	-67.2106	-4.20954	0	0
FHIT	-67.331	-2.50181	0	0
PTN	-67.3389	-2.32779	0	0
PWRN1	-67.4428	-2.29994	0	0
AL022068.1	-67.4604	-2.38639	0	0
AC113137.1	-67.7145	-2.88539	0	0
U91319.1	-67.7236	-4.70642	0	0
TNR	-67.7964	-3.46318	0	0
CEP55	-67.8263	-5.09715	0	0
HMGB2	-67.8522	-2.30453	0	0
UCHL1	-68.1068	-2.34053	0	0
RBMS3	-68.2358	-2.38924	0	0
LINC02058	-68.2913	-5.02127	0	0
MAMDC2	-68.5784	-2.47935	0	0
PPP1R14C	-68.7118	-3.03182	0	0
AC015631.1	-68.9678	-5.24682	0	0
HDAC2-AS2	-69.0801	-2.44035	0	0
NPAS3	-69.1759	-2.67269	0	0
LINC01606	-69.3204	-4.08069	0	0
AC024901.1	-69.3336	-3.51077	0	0
AC016044.1	-69.3526	-3.70695	0	0
NKAIN2	-69.703	-2.49501	0	0
LMO3	-70.6013	-4.28349	0	0
EBF2	-70.6258	-4.24288	0	0
STK32A	-70.7579	-3.0257	0	0
SLC1A1	-70.8136	-2.50021	0	0
ASTN2	-70.818	-2.47852	0	0
DEPDC1	-70.8256	-5.41865	0	0
SLC25A21	-70.9311	-2.81766	0	0
SNHG31	-71.1059	-3.00652	0	0
PRKN	-71.2763	-2.86742	0	0
CLEC2L	-71.2793	-3.37094	0	0
TF	-71.4726	-2.45863	0	0
AC120193.1	-71.5474	-3.13879	0	0
AC007846.1	-71.6229	-5.70233	0	0
AC011474.1	-71.7936	-3.12059	0	0
AC011246.1	-71.8671	-3.82442	0	0
GPC5-AS2	-72.3294	-4.39224	0	0
ZIC1	-72.3565	-3.07878	0	0
KIF15	-72.4034	-2.9273	0	0
PDC	-72.4755	-2.47444	0	0
KCNC2	-72.5409	-2.56268	0	0
AC117461.1	-72.6004	-3.37402	0	0
BEST3	-72.6756	-4.82392	0	0
CALB2	-72.7615	-2.97994	0	0
P2RX3	-72.8128	-3.06395	0	0
IGFBP4	-73.0018	-2.96627	0	0
PLXNA2	-73.4572	-2.50447	0	0
RGS6	-74.1277	-3.00058	0	0
AC090578.1	-74.1875	-2.56551	0	0
SKA3	-74.2765	-4.18288	0	0
BUB1	-74.5097	-4.07455	0	0
ANKFN1	-74.7392	-2.99011	0	0
MCHR2-AS1	-75.0039	-5.82117	0	0
DNAH7	-75.0258	-2.97643	0	0
LYPD6B	-75.2716	-4.22453	0	0
LINC00907	-75.5805	-2.67246	0	0
RSPO2	-75.6161	-2.88467	0	0
ADAMTS9-AS2	-75.9392	-4.71046	0	0
ESCO2	-75.9599	-3.94011	0	0
SATB1-AS1	-76.4057	-3.12377	0	0
AC119674.1	-76.4886	-2.90289	0	0
AC007364.1	-76.685	-2.80612	0	0
PMFBP1	-76.7679	-3.56219	0	0
KCNQ5	-76.8633	-2.96089	0	0
GTSE1	-76.8852	-4.01219	0	0
COL15A1	-77.2155	-5.84798	0	0
LINC01440	-77.4064	-4.07319	0	0
DLGAP5	-77.4507	-5.27036	0	0
COBLL1	-77.6744	-2.66312	0	0
KIF11	-77.78	-3.26244	0	0
GAD2	-77.8063	-3.20574	0	0
DIRC3	-78.4691	-2.74202	0	0
SH3TC2	-78.5021	-5.10685	0	0
PCAT1	-78.5639	-3.08827	0	0
SNCG	-78.7351	-2.62822	0	0
AC079380.1	-78.7453	-6.00615	0	0
CALCRL	-79.2083	-3.76889	0	0
PRDM1	-79.4187	-2.78268	0	0
MYO3B	-79.6032	-3.51328	0	0
GAD1	-79.7753	-3.77534	0	0
LHFPL6	-79.8732	-2.72346	0	0
TENM1	-80.0791	-2.73604	0	0
EOMES	-80.111	-4.50757	0	0
PRLR	-80.1626	-3.3785	0	0
AC068051.1	-80.2551	-2.70287	0	0
TEX15	-80.4507	-4.89456	0	0
PACRG	-80.5591	-3.1015	0	0
HNF4G	-80.6477	-5.68871	0	0
PDE11A	-80.7591	-3.38103	0	0
CNTNAP3	-80.8581	-3.74922	0	0
NEFM	-80.9267	-2.71975	0	0
MSTN	-80.9817	-3.99128	0	0
LINC00348	-81.2989	-5.45478	0	0
FAM107A	-81.3762	-3.24907	0	0
Z94721.1	-81.4337	-3.0672	0	0
BUB1B	-81.721	-4.01531	0	0
AP003049.2	-81.8083	-3.94976	0	0
PRSS35	-81.8803	-3.04774	0	0
AC002070.1	-82.2615	-2.95622	0	0
BMPR1B	-82.3197	-3.68453	0	0
LANCL3	-82.3316	-4.83233	0	0
GPR158	-82.4854	-2.92047	0	0
AC007091.1	-82.6141	-3.87613	0	0
LINC02842	-82.7728	-5.88562	0	0
CKAP2L	-83.1081	-5.04033	0	0
CCDC18	-83.4135	-2.82568	0	0
COL4A6	-83.743	-5.35375	0	0
TMEM163	-84.0465	-2.92486	0	0
DCC	-84.4133	-3.06079	0	0
ANLN	-84.5972	-3.81935	0	0
STMN2	-84.7245	-3.24012	0	0
AL136524.1	-84.8652	-28.2014	0	0
GLCE	-85.0866	-2.8975	0	0
AL591501.1	-85.1187	-4.89811	0	0
AL049828.1	-85.6112	-2.98513	0	0
LINC01163	-85.6877	-5.82449	0	0
AC007656.2	-85.7102	-7.83201	0	0
ALDH1A2	-85.9236	-3.81066	0	0
PTPRN2	-86.2487	-2.96158	0	0
PBK	-86.3054	-4.91525	0	0
DCHS2	-86.3832	-3.3672	0	0
DTNA	-86.485	-3.07721	0	0
IMPG1	-86.5167	-3.14888	0	0
CPNE8	-86.5522	-3.45891	0	0
SDK1	-86.5935	-3.70777	0	0
TNFAIP8	-86.667	-4.38915	0	0
PLCE1	-86.6789	-2.9482	0	0
CDC25C	-86.7469	-4.95438	0	0
PCA3	-86.9129	-3.0092	0	0
TTK	-87.1801	-5.43911	0	0
PTCHD4	-87.2593	-3.22939	0	0
SLC2A13	-87.5523	-2.9422	0	0
SYT4	-87.6369	-2.84797	0	0
TAC1	-87.846	-4.02744	0	0
SV2C	-87.8524	-3.4481	0	0
NRN1	-87.9709	-3.0994	0	0
VAV3	-87.9925	-3.36519	0	0
PDGFRA	-88.0593	-4.42226	0	0
CTNNA3	-88.3259	-3.06741	0	0
KIF24	-88.37	-4.40018	0	0
ATOH7	-88.3726	-4.60641	0	0
SPC25	-88.3785	-3.39218	0	0
CSGALNACT1	-88.4173	-3.57888	0	0
KIF23	-88.755	-4.83573	0	0
ZNF367	-88.8934	-3.49589	0	0
GRM3	-88.9731	-2.99871	0	0
LINC01090	-89.1366	-4.40962	0	0
LINC02197	-89.2337	-3.52911	0	0
TANC1	-89.4473	-3.15436	0	0
TLE4	-90.2355	-3.42464	0	0
RELN	-90.8852	-3.23037	0	0
SEL1L3	-91.2038	-3.0086	0	0
KLF7	-91.337	-3.19564	0	0
PCSK2	-91.4257	-3.13681	0	0
CDK1	-91.6339	-4.67465	0	0
BMPER	-91.9445	-3.89361	0	0
SYTL4	-92.0134	-3.6009	0	0
SRPX	-92.4771	-4.55113	0	0
PARPBP	-92.5084	-3.69048	0	0
MIS18BP1	-92.6266	-3.03147	0	0
ROBO1	-92.9173	-3.7061	0	0
BRINP1	-93.0491	-3.03366	0	0
KIF14	-93.1784	-5.37225	0	0
ARAP2	-93.1967	-5.56824	0	0
AC009518.1	-93.2834	-5.14321	0	0
LRRIQ1	-93.872	-3.06925	0	0
CA8	-93.9509	-4.29092	0	0
CYP1B1	-94.1553	-4.12474	0	0
TFAP2A	-94.3275	-3.3062	0	0
CENPF	-94.3487	-3.52862	0	0
FRMPD1	-94.7134	-3.1494	0	0
KCNIP1	-94.8558	-3.35116	0	0
PDGFD	-94.8803	-4.88957	0	0
PRDM13	-94.9403	-4.9529	0	0
GPR160	-95.4342	-3.47539	0	0
SHB	-95.4643	-3.56351	0	0
GRIN3A	-95.5464	-3.90223	0	0
LINC01572	-95.6211	-3.19656	0	0
AC092924.2	-95.6452	-6.37546	0	0
NEIL3	-95.6772	-7.1732	0	0
PDLIM5	-95.7914	-3.1447	0	0
SHISA9	-96.2697	-4.7282	0	0
LRP2	-96.431	-3.26771	0	0
UBASH3B	-96.5718	-3.69932	0	0
DCX	-96.7929	-3.13362	0	0
MAST4	-96.9469	-3.12856	0	0
CHSY3	-97.0616	-3.23584	0	0
NUSAP1	-97.6438	-3.5881	0	0
COL5A2	-98.3887	-3.53343	0	0
SYNDIG1	-98.4599	-3.21226	0	0
TMEM132B	-98.5852	-3.28167	0	0
APOLD1	-99.102	-3.64203	0	0
EMB	-99.377	-4.08426	0	0
CCDC60	-99.3877	-3.3607	0	0
CIT	-99.4946	-3.58471	0	0
LRRTM3	-99.5388	-3.34156	0	0
DAPL1	-99.6247	-3.17947	0	0
SCN9A	-99.7985	-3.20863	0	0
RHOBTB1	-99.8175	-3.20919	0	0
STAC	-99.9577	-3.85199	0	0
TMEM108	-100.228	-3.53559	0	0
CACNB4	-100.939	-3.24537	0	0
LAMA4	-100.946	-4.151	0	0
TPX2	-101.11	-4.30304	0	0
NDC80	-101.116	-5.30241	0	0
AL137139.2	-101.542	-4.42085	0	0
GRIP1	-101.975	-4.17374	0	0
NIPAL1	-102.335	-3.56983	0	0
PALMD	-102.63	-4.06899	0	0
NTRK2	-103.036	-3.41342	0	0
SGCZ	-103.868	-3.85553	0	0
MYBL1	-104.245	-3.48405	0	0
SLC40A1	-104.606	-3.56135	0	0
MELK	-104.709	-4.95611	0	0
LINC02343	-104.792	-4.52068	0	0
PDE4D	-104.963	-4.11956	0	0
ABCB11	-104.991	-5.74622	0	0
VWC2L	-105.137	-3.43435	0	0
OCA2	-105.33	-4.39832	0	0
LHX9	-105.408	-4.61892	0	0
CASC17	-105.496	-7.32344	0	0
PCDH7	-105.716	-4.41754	0	0
AC099792.1	-105.724	-3.48475	0	0
SORL1	-105.727	-3.6576	0	0
CNTN2	-105.958	-4.36499	0	0
CACNG3	-106.73	-4.06408	0	0
PCSK6	-107.006	-3.56264	0	0
GRIK4	-107.181	-4.84672	0	0
KDR	-107.188	-3.40372	0	0
PROM1	-107.807	-3.58725	0	0
KIF4A	-107.845	-4.38621	0	0
CNGB1	-107.9	-3.88695	0	0
ANKRD55	-108.064	-4.23261	0	0
AP003464.1	-108.16	-6.00519	0	0
SOX5	-108.268	-4.6505	0	0
KANK4	-108.282	-5.36019	0	0
DACH2	-108.533	-3.74649	0	0
PDE7B	-108.647	-4.04685	0	0
GPR156	-108.988	-3.90838	0	0
ARHGAP24	-109.073	-3.48183	0	0
POU4F1	-109.089	-4.49947	0	0
F11-AS1	-109.658	-6.09537	0	0
NCAPG	-109.838	-4.06314	0	0
KNL1	-109.894	-5.15192	0	0
GRIA3	-109.955	-3.79987	0	0
CADPS2	-110.662	-3.55982	0	0
BRCA2	-110.889	-5.0086	0	0
LINC00457	-111.455	-4.96705	0	0
GPC5	-111.456	-3.69113	0	0
PCDH11Y	-112	-3.70032	0	0
ANK1	-112.519	-3.69307	0	0
AL161716.1	-113.035	-6.09362	0	0
CCDC85A	-113.517	-3.5925	0	0
CREB5	-113.551	-3.68538	0	0
AL133346.1	-113.845	-3.84227	0	0
MIR4300HG	-114.21	-5.35278	0	0
PLCB1	-114.975	-3.77094	0	0
L1TD1	-115.162	-6.42126	0	0
MYT1L	-115.318	-3.79003	0	0
EGFLAM	-115.484	-3.72518	0	0
MKI67	-115.536	-5.31468	0	0
SULF1	-115.781	-4.12134	0	0
TFAP2B	-116.111	-3.79972	0	0
FAR2	-116.804	-3.64168	0	0
LEF1	-116.878	-4.79851	0	0
CRABP1	-117.21	-4.48377	0	0
TMTC1	-117.38	-3.84403	0	0
HES6	-117.56	-3.82057	0	0
GPR149	-117.612	-4.23375	0	0
AC007432.1	-117.698	-8.34074	0	0
ANO4	-118.469	-3.89272	0	0
GLIS3	-118.586	-4.6153	0	0
ATAD2	-118.78	-3.85715	0	0
ARHGAP10	-118.902	-4.07714	0	0
ELAVL2	-119.095	-3.74129	0	0
HS3ST5	-119.156	-3.83237	0	0
LIN28B	-119.827	-4.7897	0	0
RBMS1	-120.082	-3.78092	0	0
HES5	-120.164	-3.85018	0	0
E2F7	-120.643	-7.20586	0	0
ONECUT3	-120.663	-5.37571	0	0
MGAT4C	-120.756	-3.86894	0	0
RXRG	-120.792	-3.82523	0	0
AK5	-121.12	-4.64654	0	0
CFAP54	-121.278	-5.19199	0	0
NR2F2-AS1	-121.337	-4.47074	0	0
DCT	-121.569	-4.56383	0	0
LINC01508	-121.621	-3.86701	0	0
BBOX1-AS1	-121.793	-4.66326	0	0
TOP2A	-121.912	-4.49422	0	0
IRX2	-121.979	-4.64296	0	0
HS6ST3	-122.037	-4.72647	0	0
CACNA1E	-123.269	-4.49547	0	0
ELL2	-123.779	-3.98344	0	0
GABRA2	-124.117	-4.54104	0	0
VIPR2	-124.354	-4.88928	0	0
COBL	-124.4	-4.24125	0	0
TFAP2D	-124.518	-5.50669	0	0
KLHL13	-124.732	-3.93619	0	0
ASPM	-126.025	-5.42236	0	0
HMGCS1	-127.044	-3.96662	0	0
SEZ6L	-127.828	-3.9924	0	0
MIR4500HG	-127.951	-4.19187	0	0
PPP1R1C	-128.012	-4.22573	0	0
GALNT18	-128.056	-4.57353	0	0
CDH13	-128.195	-4.65165	0	0
ONECUT1	-128.349	-4.02749	0	0
CERKL	-128.489	-4.15236	0	0
NR2E3	-129.542	-4.17797	0	0
SEMA3A	-130.868	-5.11174	0	0
RRM2	-130.96	-6.32142	0	0
FOXN4	-131.252	-4.61771	0	0
ADGB	-131.505	-7.92302	0	0
UTRN	-131.525	-4.24074	0	0
BTBD11	-131.689	-5.28844	0	0
LINC00535	-132.026	-4.03533	0	0
RP1	-132.46	-4.17074	0	0
GRIN2B	-132.52	-4.67436	0	0
LINC01994	-133.015	-7.02982	0	0
ESRRG	-133.631	-5.15974	0	0
EYA1	-133.636	-4.16765	0	0
DTL	-133.81	-6.14133	0	0
EBF1	-134.429	-4.40702	0	0
EYS	-134.499	-4.43354	0	0
LUZP2	-134.93	-4.24979	0	0
IMPG2	-135.046	-4.14225	0	0
LINC00511	-135.076	-4.23843	0	0
RIT2	-135.079	-4.73678	0	0
TTC29	-135.308	-6.91547	0	0
GRAMD1B	-136.319	-4.25408	0	0
USH2A	-136.419	-4.29256	0	0
PIP5K1B	-136.713	-4.32626	0	0
KIFC3	-137.076	-4.6847	0	0
NCALD	-137.427	-4.21892	0	0
PEX5L	-137.53	-4.44035	0	0
CPAMD8	-137.57	-5.72631	0	0
MEGF10	-137.931	-4.38479	0	0
GLRA2	-139.071	-4.36717	0	0
CCND1	-139.099	-4.23873	0	0
FAP	-139.232	-5.19596	0	0
BASP1-AS1	-139.241	-4.23669	0	0
KIF26B	-139.27	-4.27631	0	0
UST	-139.934	-4.42794	0	0
GAP43	-140.175	-4.2472	0	0
ITPR2	-140.251	-4.7687	0	0
ALCAM	-140.323	-4.33728	0	0
HES1	-140.57	-4.40471	0	0
RAPGEF4	-141.2	-4.21253	0	0
LAMA2	-141.241	-4.42423	0	0
COL23A1	-141.49	-4.60086	0	0
SLC17A6	-142.372	-4.73085	0	0
CENPK	-142.709	-4.6591	0	0
RARB	-142.859	-4.55235	0	0
CGNL1	-142.879	-4.51688	0	0
BRIP1	-144.517	-4.73849	0	0
PRKG1	-144.684	-4.76575	0	0
PRPH	-144.742	-4.67743	0	0
ADAMTS6	-144.868	-4.51871	0	0
DPYD	-145.083	-4.52076	0	0
KLHL32	-145.313	-4.62919	0	0
ARHGAP18	-145.747	-5.94502	0	0
DIAPH3	-146.91	-5.41741	0	0
CNTNAP3B	-147.328	-4.532	0	0
MPP4	-147.546	-5.10489	0	0
LINC01995	-148.036	-8.05064	0	0
LINC01748	-148.268	-4.59846	0	0
ELAVL4	-149.368	-4.52315	0	0
ROR2	-150.081	-4.6874	0	0
SLC18A2	-151.472	-4.96995	0	0
TGFB2	-151.958	-4.89879	0	0
RBPMS	-151.977	-4.58696	0	0
ADCY1	-152.559	-4.52663	0	0
CNR1	-153.236	-5.39306	0	0
PRKD1	-154.156	-4.76113	0	0
GRAMD1C	-154.356	-5.77724	0	0
GAS2L3	-154.412	-5.04773	0	0
OBI1-AS1	-154.826	-5.43027	0	0
CHRNB3	-155.736	-5.57924	0	0
PALM2-AKAP2	-157.135	-5.16628	0	0
ADAMTS3	-157.749	-6.26752	0	0
FOXO1	-158.035	-4.71198	0	0
AKAP12	-158.141	-4.63024	0	0
KCNJ3	-158.475	-5.08072	0	0
AL445623.2	-159.333	-5.1121	0	0
SEMA6D	-160.707	-5.26776	0	0
RBFOX3	-161.076	-4.71844	0	0
SYN3	-162.42	-5.02529	0	0
PTPRE	-162.508	-5.08279	0	0
WWC1	-162.797	-5.10456	0	0
ANKRD30BL	-162.889	-5.26603	0	0
WNT5B	-164.491	-4.98352	0	0
SFRP2	-164.636	-4.81243	0	0
AC092422.1	-164.68	-4.98174	0	0
ARHGEF28	-167.578	-5.47955	0	0
SNCA	-167.908	-4.92655	0	0
CPNE4	-169.538	-5.00169	0	0
CHRNB4	-169.611	-5.8046	0	0
COL9A1	-169.773	-7.22648	0	0
MDFIC	-169.976	-5.66023	0	0
TMEM244	-169.979	-5.27307	0	0
ZBTB7C	-171.507	-4.95956	0	0
SYNPO2	-172.129	-8.12944	0	0
GRIK3	-172.868	-5.55822	0	0
DNAH11	-173.495	-5.35298	0	0
ZHX2	-173.856	-5.51132	0	0
SLC4A4	-175.159	-5.9646	0	0
MEIS2	-175.511	-5.81205	0	0
ALK	-176.18	-5.1968	0	0
AGBL4	-176.807	-5.56463	0	0
AC021055.1	-177.293	-8.07766	0	0
SLC1A3	-177.65	-5.16027	0	0
SEMA3D	-178.011	-5.93092	0	0
CDK6	-179.742	-5.31251	0	0
MYO3A	-179.976	-6.52529	0	0
SYNPR	-181.916	-5.71024	0	0
LINC02223	-182.183	-6.43715	0	0
PCDH11X	-182.879	-6.27954	0	0
AC079298.3	-182.986	-5.50632	0	0
STK32B	-183.59	-6.37819	0	0
LINC01621	-184.228	-7.55549	0	0
PIEZO2	-185.401	-7.38849	0	0
MMS22L	-187.606	-5.39192	0	0
FLRT2	-188.098	-5.4948	0	0
SLIT1	-190.103	-5.97863	0	0
COL25A1	-190.12	-5.58197	0	0
PTPRK	-190.8	-6.5618	0	0
EBF3	-191.079	-5.76933	0	0
COL4A5	-191.709	-6.70342	0	0
CDH7	-191.731	-5.42164	0	0
LTBP1	-195.988	-6.10024	0	0
SPOCK1	-196.56	-5.52657	0	0
MOB3B	-199.293	-5.68425	0	0
NRP1	-200.057	-5.65254	0	0
NALCN-AS1	-203.928	-6.76898	0	0
MDK	-204.724	-5.6855	0	0
COLEC12	-205.291	-6.39398	0	0
EGFR	-206.748	-6.40713	0	0
PDE3A	-207.574	-6.47891	0	0
SEMA5A	-213.226	-6.19429	0	0
PAM	-215.547	-6.00383	0	0
RALYL	-217.056	-6.3649	0	0
PTPRQ	-217.849	-8.55436	0	0
GLI3	-221.718	-6.18369	0	0
TRHDE	-221.971	-6.4102	0	0
MIR924HG	-229.495	-9.10352	0	0
RBFOX1	-229.671	-6.49322	0	0
KLHL1	-230.344	-7.55578	0	0
GULP1	-231.982	-6.52785	0	0
NDST4	-241.104	-7.02339	0	0
THSD7B	-246.413	-6.85159	0	0
LINC01515	-246.83	-8.14497	0	0
PLCH1	-250.011	-6.75183	0	0
DPP6	-253.439	-7.03768	0	0
PARD3B	-257.284	-7.00019	0	0
FAM160A1	-267.432	-7.34794	0	0
PBX3	-270.623	-7.26004	0	0
EFNA5	-277.112	-7.67052	0	0
GFRA1	-284.062	-7.9625	0	0
ADAMTS18	-285.746	-7.54035	0	0
SLC35F3	-289.469	-8.24863	0	0
UNC5C	-296.181	-7.74747	0	0
PTPN13	-301.967	-8.09296	0	0
NAV2	-323.325	-8.21377	0	0
DCDC1	-330.897	-8.19849	0	0
PAUPAR	-359.598	-9.18323	0	0
[truncated: 1 more rows]

## Sheet: Cone
names	scores	logfoldchanges	pvals	pvals_adj
EYS	479.589	11.3831	0	0
PRDM1	423.249	10.7331	0	0
FSTL5	310.13	8.14896	0	0
PDE1C	260.3	8.30937	0	0
EGFLAM	256.533	9.93918	0	0
DCT	226.027	11.4149	0	0
TMEM108	222.963	8.16218	0	0
MCC	217.23	8.00951	0	0
FMN1	201.064	8.65056	0	0
THRB	190.429	8.87523	0	0
CCDC60	182.008	8.54523	0	0
PEX5L	169.794	7.57719	0	0
WWC1	168.373	8.67765	0	0
ANKRD33B	158.847	7.86296	0	0
ZNF385B	154.954	7.14268	0	0
CERKL	146.731	7.90356	0	0
RASGRF2	145.284	6.54309	0	0
PRKN	136.845	5.70121	0	0
ANO2	135.687	6.99442	0	0
ATP8A2	133.802	6.52483	0	0
MEIS2	130.713	5.40853	0	0
IMPG2	130.489	7.06785	0	0
NEGR1	128.506	6.51992	0	0
RXRG	126.06	7.1312	0	0
SGCD	121.89	7.99494	0	0
SEMA6D	120.853	6.5729	0	0
GRIP1	119.633	4.93375	0	0
GPC5	118.922	8.22785	0	0
PCAT4	112.304	9.7639	0	0
AGBL4	111.069	5.532	0	0
SLC40A1	109.789	6.78731	0	0
GRM6	108.125	6.45316	0	0
TMEM244	108.094	6.26963	0	0
PRICKLE2	106.748	5.63185	0	0
AC002070.1	103.954	6.38232	0	0
AC116903.2	103.32	7.08723	0	0
RD3	101.674	6.22519	0	0
AIPL1	101.36	5.77491	0	0
SAMD12	100.819	5.93127	0	0
DPP10	100.425	5.69542	0	0
RP1	100.333	6.24608	0	0
OTX2-AS1	100.078	6.34602	0	0
TTN	99.8133	6.53185	0	0
ABTB2	99.075	5.93827	0	0
IQCJ-SCHIP1	96.5269	6.13251	0	0
CHRNB4	95.5459	6.09891	0	0
SH3GL2	94.5048	5.81781	0	0
ARMC9	94.0863	5.14905	0	0
ADCY2	93.9199	5.73354	0	0
EYA2	93.6169	5.59267	0	0
USH2A	93.1517	5.87121	0	0
COBLL1	91.3798	5.66929	0	0
HS3ST3B1	90.9358	5.84672	0	0
CRX	90.3593	5.53383	0	0
MMD2	89.3125	5.93688	0	0
GSG1L	89.2046	6.89003	0	0
AC092675.1	88.525	7.64506	0	0
PTPRG	88.428	3.6326	0	0
CCDC141	88.1999	7.84779	0	0
PTPN13	87.1192	4.46025	0	0
RPGRIP1	87.0515	5.95383	0	0
VXN	85.7034	6.37982	0	0
OXR1	84.7261	4.95855	0	0
MPP4	84.6329	5.99472	0	0
GRIK4	84.5752	6.52397	0	0
PPP4R4	83.1242	7.68038	0	0
GNB3	81.7957	4.88985	0	0
DMD	81.5525	4.73185	0	0
FAM78B	80.131	4.97307	0	0
DOCK8	79.9968	5.38562	0	0
IMPG1	79.5231	5.76344	0	0
SYK	79.4649	6.2066	0	0
MSR1	79.4148	6.08754	0	0
AC011586.2	78.9102	6.03716	0	0
ABCA4	78.1126	4.87655	0	0
PALMD	76.7122	5.39692	0	0
COBL	75.2421	5.08423	0	0
LRFN2	75.0967	5.48097	0	0
EPS8	74.4206	4.3879	0	0
GRIK3	73.7225	4.71482	0	0
PACRG	73.6301	5.26408	0	0
AC112206.2	73.1133	5.50318	0	0
SLC35F3	72.8618	4.87747	0	0
GRAMD1B	72.7234	4.10548	0	0
LMO3	71.7216	6.41347	0	0
PALM2-AKAP2	70.8671	4.6246	0	0
RCVRN	70.8111	4.22359	0	0
PHLDB2	70.3358	5.40962	0	0
KCNV2	70.0371	4.75959	0	0
CACNA2D4	68.9911	4.37467	0	0
FMN2	68.9469	4.02895	0	0
AC079760.2	68.7099	5.82177	0	0
AC084880.2	68.4332	6.17304	0	0
AL161757.4	68.1748	4.35596	0	0
CNTNAP5	67.4395	4.47136	0	0
FAM107A	67.3312	4.70866	0	0
PDE4B	66.4283	4.0328	0	0
SLC24A2	66.0829	4.45145	0	0
RAPGEF5	66.0594	4.29642	0	0
FRMPD1	64.9773	4.10157	0	0
GRAMD1C	64.3233	4.44765	0	0
AP000820.2	64.3196	6.92455	0	0
HEG1	64.2814	5.50844	0	0
SPECC1	64.204	4.3395	0	0
PCSK5	64.1498	3.89537	0	0
AC011586.1	63.7538	5.02805	0	0
AC090579.1	63.5098	4.49575	0	0
ITGA4	63.1843	4.71146	0	0
AC023905.1	62.3027	5.15145	0	0
AL596087.2	61.5298	5.00258	0	0
PDE6H	61.3833	5.10156	0	0
AC092640.1	60.582	6.68569	0	0
RBP3	60.5633	4.32878	0	0
SH3KBP1	60.2226	4.03478	0	0
LINC00457	59.8205	4.59846	0	0
GPC5-AS2	59.7103	5.21844	0	0
ATP6V0D2	58.8246	4.33081	0	0
CNGB3	58.6775	6.10121	0	0
RHOBTB1	58.6514	3.6567	0	0
CPLX4	58.6509	4.20654	0	0
LINC02343	58.0811	4.44758	0	0
PRELID2	57.8485	3.68686	0	0
LINC01440	57.8045	5.1129	0	0
SDC2	57.4378	3.81347	0	0
AP002961.1	57.3389	4.06679	0	0
AL161716.1	57.2225	4.42084	0	0
KCNQ5	56.7569	4.73522	0	0
RRAD	56.6936	5.44954	0	0
AC092100.1	56.2558	5.25851	0	0
AL356737.2	56.0853	5.03101	0	0
LMO4	55.8976	3.4397	0	0
LEMD1	55.6407	4.20947	0	0
DNAH7	55.3161	3.92685	0	0
EMB	55.1208	4.12311	0	0
PROM1	54.4286	3.40329	0	0
ANTXR2	53.9653	3.45967	0	0
NDNF	53.8436	4.39376	0	0
GNAL	53.8396	3.40436	0	0
MYO3B	53.0068	4.1601	0	0
RAP1GAP2	52.0578	3.25357	0	0
PDE6C	51.4295	4.98295	0	0
HOTAIRM1	50.6397	7.05263	0	0
SYNDIG1	50.3655	3.16809	0	0
PRKD1	50.1387	2.95354	0	0
AP001790.1	49.292	6.41547	0	0
KCNC2	49.2375	3.43852	0	0
DLL3	49.1805	3.5414	0	0
HS3ST4	48.9803	3.45995	0	0
MGST1	48.7896	5.02336	0	0
KLHL4	48.5655	3.98519	0	0
DPP4	47.9305	7.04848	0	0
LINC00907	47.9137	3.28284	0	0
PTPRE	47.57	3.05965	0	0
AL138828.1	47.3652	4.14085	0	0
MT-CYB	47.1406	2.44586	0	0
SYNE1	46.9488	2.66957	0	0
PDC	46.0829	2.90136	0	0
SLC24A4	46.0809	3.66888	0	0
IGSF21	45.8732	2.97857	0	0
OLAH	45.6629	6.28921	0	0
UNC119	45.6249	2.82565	0	0
PRPH2	45.4242	2.83817	0	0
AC005355.1	45.4143	3.81485	0	0
CPQ	45.3359	2.90063	0	0
AC079760.1	44.556	3.49138	0	0
AL137100.3	44.498	2.93938	0	0
LMOD1	44.4349	4.27803	0	0
AL357172.1	44.264	4.40377	0	0
LTBP1	44.134	2.81976	0	0
MEF2C	43.8413	3.03875	0	0
AC116362.1	43.7349	3.26083	0	0
ONECUT1	43.6697	2.86368	0	0
SORL1	43.5164	2.81032	0	0
WAKMAR2	43.1234	3.90699	0	0
AC125421.1	43.0445	5.65292	0	0
PRR16	42.9711	2.80343	0	0
AC068722.1	42.5213	4.49333	0	0
TAFA4	42.3571	2.80184	0	0
PCOLCE2	42.2426	3.73303	0	0
RAX2	41.9825	2.89545	0	0
CARMIL1	41.6552	2.59065	0	0
SEMA3C	41.3966	4.54753	0	0
NCMAP	41.3906	5.32408	0	0
GUCA1C	41.2853	5.73182	0	0
OPRD1	41.1126	5.97786	0	0
RBFOX3	40.8047	2.50586	0	0
TRHDE	40.5657	2.54445	0	0
SKAP2	40.457	3.60159	0	0
SYN2	40.4432	2.51752	0	0
FHIT	39.5237	2.49184	0	0
RTBDN	39.4283	3.917	0	0
ANOS1	39.2773	2.39639	0	0
AC087564.1	39.1785	3.96372	0	0
HS3ST5	38.984	2.49087	0	0
DPYD	38.7771	2.55454	2.75451e-306	7.87002e-306
AC079142.1	38.2045	2.46843	7.7024e-298	2.17582e-297
GNGT2	38.184	2.6665	2.82057e-297	7.95646e-297
ARHGEF28	38.1499	2.3936	4.12762e-297	1.16271e-296
AP1S3	38.0638	2.89747	2.54426e-295	7.14679e-295
LINC01725	37.9171	2.86677	2.60808e-293	7.30555e-293
LINC02058	37.6959	3.63566	7.25616e-290	2.0156e-289
FAM135B	37.6488	2.58329	1.12749e-289	3.12757e-289
TRPC5	37.6344	3.50259	5.53473e-289	1.53317e-288
LRP2	37.4596	2.2255	9.26377e-288	2.56259e-287
FABP7	37.0995	2.40815	3.07317e-282	8.44278e-282
RS1	37.0683	3.15248	4.23851e-281	1.16283e-280
PPARGC1A	36.4639	3.0127	1.22394e-272	3.30795e-272
FRMPD2	36.3208	2.39112	4.60787e-271	1.24369e-270
ALPK2	35.9407	4.71733	3.82571e-265	1.02019e-264
AC068774.1	35.3974	5.90719	1.13699e-257	3.01588e-257
BX284613.2	35.3585	3.20684	1.96301e-257	5.20001e-257
MT-CO2	35.1895	1.7356	1.90365e-256	5.02283e-256
AP001825.1	35.0383	2.48887	2.75861e-253	7.20264e-253
GEM	35.0341	3.28123	5.44826e-253	1.42067e-252
PLXNA4	34.9729	2.19617	9.16639e-253	2.38708e-252
ONECUT3	34.8192	2.62919	2.654e-250	6.8935e-250
SEMA5A	34.6582	2.11406	5.61962e-249	1.45398e-248
AC090572.3	34.4628	6.19716	4.09765e-245	1.0561e-244
ITGA8	34.4334	4.75506	9.11609e-245	2.34648e-244
AL109829.1	34.2892	4.21975	6.62839e-243	1.70396e-242
TENT5A	34.0821	2.42518	1.52467e-240	3.89941e-240
EML6	34.0391	2.10501	3.25091e-240	8.29313e-240
PCAT1	33.9711	2.36006	4.30483e-239	1.09677e-238
AL163541.1	33.9674	3.8681	1.09091e-238	2.77231e-238
AC007529.2	33.9628	4.99593	1.531e-238	3.88578e-238
TESK2	33.8772	3.05922	1.28072e-237	3.24644e-237
SLC2A9	33.8547	2.68103	1.96905e-237	4.98495e-237
NIPAL1	33.8046	2.18883	4.36803e-237	1.10443e-236
AC021851.2	33.5363	2.32657	2.00337e-233	5.03358e-233
LRRIQ1	33.2813	2.0901	2.7392e-230	6.86517e-230
LINC02197	32.9287	2.26508	1.61193e-225	3.99487e-225
MT-ATP6	32.9022	1.53907	4.80489e-226	1.19376e-225
MT-ND3	32.6572	1.87119	1.26176e-222	3.11161e-222
MT-ND5	32.5894	1.97917	1.79977e-221	4.42748e-221
AC063980.1	32.3551	4.89809	8.3527e-218	2.04974e-217
AC106798.1	32.3524	3.51148	7.14794e-218	1.75625e-217
AC025810.1	32.2569	6.35242	1.57336e-216	3.85629e-216
MYO5B	31.9053	1.938	8.3267e-213	2.02843e-212
NXNL1	31.8321	5.14661	3.19144e-211	7.75562e-211
ARMC3	31.246	3.4927	4.73657e-204	1.13451e-203
AC092040.1	31.2273	2.37376	4.9992e-204	1.19598e-203
DPP10-AS1	31.1988	3.25008	1.75999e-203	4.20548e-203
TMEM132B	31.0116	1.95748	1.33947e-201	3.18921e-201
AL392086.3	30.9836	3.1123	7.21891e-201	1.71675e-200
HCN1	30.8491	2.04461	9.99858e-200	2.37496e-199
MT-ND4	30.7552	1.7345	8.88971e-199	2.10657e-198
GABRR2	30.5448	2.32654	1.12082e-195	2.64034e-195
MT-CO1	30.5434	1.61821	3.08685e-196	7.28032e-196
MIR137HG	30.2817	2.77459	2.18503e-192	5.07556e-192
NPAS3	30.2513	1.85404	1.44602e-192	3.36284e-192
GREM2	29.9121	2.84182	5.70473e-188	1.31445e-187
SYT4	29.6888	1.83141	1.14988e-185	2.64644e-185
ST18	29.5903	1.76093	1.33112e-184	3.06005e-184
AL513166.1	29.559	1.92069	5.10026e-184	1.16978e-183
SAMD7	29.4858	2.46065	5.2704e-183	1.20742e-182
NPSR1-AS1	29.4365	3.69724	2.79952e-182	6.40621e-182
UPB1	29.4215	3.17135	3.83398e-182	8.76339e-182
TRPM6	29.0512	4.90873	9.67418e-178	2.19369e-177
LINC01505	29.028	2.15098	1.02656e-177	2.32516e-177
IQGAP2	28.9979	1.85632	1.57485e-177	3.55496e-177
LMCD1-AS1	28.9186	1.83559	1.13769e-176	2.55661e-176
MT-CO3	28.7056	1.30055	1.7097e-174	3.83342e-174
MET	28.5011	2.49143	1.47155e-171	3.28838e-171
COL4A3	28.4685	2.32375	3.29018e-171	7.34415e-171
LINC02128	28.4441	5.13878	9.1725e-171	2.04515e-170
SLC27A6	28.3998	2.40173	2.01735e-170	4.48799e-170
ADAMTS3	28.3939	1.8669	1.64566e-170	3.66516e-170
PLA2G5	28.3308	5.14566	1.78553e-169	3.96344e-169
SERPINI2	28.2386	4.01779	1.85808e-168	4.11534e-168
AC093898.1	28.1918	1.81976	2.94271e-168	6.50323e-168
EFNA5	27.9234	1.62967	1.56833e-165	3.4621e-165
ARR3	27.6071	3.88924	2.21098e-161	4.84865e-161
GUCA1B	27.4597	2.30123	7.30957e-160	1.59947e-159
EPHA7	27.3757	1.88504	4.04059e-159	8.83189e-159
MT-ND2	27.2052	1.64657	2.38473e-157	5.1955e-157
ASTN2	27.1294	1.73956	1.92185e-156	4.16436e-156
KCNIP4	27.1222	1.88581	1.89703e-156	4.11503e-156
AC016766.1	27.1069	3.41075	6.8163e-156	1.4722e-155
MCTP1	26.9057	1.74461	6.72432e-154	1.44921e-153
DAW1	26.8498	6.26431	4.93626e-153	1.06156e-152
PPEF2	26.8463	2.88438	4.31289e-153	9.28501e-153
CFAP47	26.7134	1.66254	6.93019e-152	1.48557e-151
LIN28B	26.6145	1.78403	1.018e-150	2.17988e-150
GRK7	26.5242	4.0766	1.49392e-149	3.18872e-149
MT-ND1	26.31	1.5634	1.19341e-147	2.54459e-147
LINC02798	26.2989	1.92815	2.74077e-147	5.83764e-147
OPN1MW	26.249	5.45479	1.37643e-146	2.92857e-146
AC114977.1	26.1844	6.64231	6.7875e-146	1.43956e-145
AC005999.2	26.1265	2.39055	2.08064e-145	4.40348e-145
LINC01915	26.0636	2.39154	9.46957e-145	2.00202e-144
SLC6A5	25.7574	4.35609	2.03709e-141	4.27063e-141
KIFC3	25.6938	1.60815	5.39707e-141	1.13028e-140
ESRRG	25.5401	1.35645	1.22275e-139	2.55006e-139
AL050403.2	25.3028	2.10251	8.06077e-137	1.6689e-136
HES6	24.363	1.49103	2.19553e-127	4.48068e-127
MEIKIN	24.2586	2.23563	3.20872e-126	6.51516e-126
PDE7B	24.0566	1.59599	2.651e-124	5.36098e-124
PLCXD2	23.7396	1.55842	3.5026e-121	7.03333e-121
SGO1-AS1	23.6847	1.56475	1.16088e-120	2.32408e-120
AC079160.1	23.3542	3.58748	2.60682e-117	5.18255e-117
DPYS	22.9225	2.56658	3.08583e-113	6.08645e-113
TMEM233	22.896	2.7957	5.63186e-113	1.10754e-112
WDR72	22.8945	1.8339	5.134e-113	1.01063e-112
RSPO2	22.8655	1.58831	8.95459e-113	1.75925e-112
PDE11A	22.8328	1.71069	1.95866e-112	3.84051e-112
EYA1	22.7253	1.39599	1.68795e-111	3.30323e-111
MT-ATP8	22.5168	1.38135	1.55998e-109	3.04982e-109
LHFPL3	22.5078	1.45745	1.72911e-109	3.37717e-109
AC004852.2	22.4189	4.15574	1.75755e-108	3.42602e-108
CHST8	22.3042	1.49477	1.58116e-107	3.07319e-107
AL353784.1	22.1577	1.48471	3.4187e-106	6.63826e-106
ADAMTSL1	22.1563	1.59003	3.59086e-106	6.96577e-106
LINC00383	22.1375	6.7056	7.08251e-106	1.37258e-105
TTR	21.8117	3.14536	6.05712e-103	1.16148e-102
THSD4	21.7583	1.43141	1.44929e-102	2.77376e-102
AC073114.1	21.5715	2.06574	8.01018e-101	1.5272e-100
AC104971.2	21.47	7.07031	7.53607e-100	1.43271e-99
BMPR1B	21.4619	1.56268	7.03265e-100	1.33828e-99
CNTNAP4	21.223	1.32708	8.20406e-98	1.5494e-97
PTPRM	21.2058	1.28569	1.03578e-97	1.9543e-97
AC132803.1	21.0966	1.91626	1.28407e-96	2.4205e-96
LINC02208	21.0091	2.90011	8.19192e-96	1.54128e-95
F5	20.9796	1.58562	1.26583e-95	2.37937e-95
LINC01098	20.6417	2.74365	1.24919e-92	2.3393e-92
AC008938.1	20.6206	5.75076	2.00675e-92	3.75444e-92
AC046195.1	20.4261	2.10925	8.27495e-91	1.53809e-90
MT-ND4L	20.3998	1.24997	1.21143e-90	2.24755e-90
COL4A4	20.1961	2.00818	7.33899e-89	1.35406e-88
AC006974.2	20.087	5.51011	6.75778e-88	1.24453e-87
CNBD1	20.0488	2.61746	1.31957e-87	2.42792e-87
HDAC2-AS2	19.8653	1.20139	3.6006e-86	6.61266e-86
AL589740.1	19.8055	1.38847	1.24628e-85	2.28676e-85
PDZRN3	19.6792	1.23473	1.22656e-84	2.24644e-84
BTNL9	19.5724	2.86306	1.19574e-83	2.188e-83
MIR3976HG	19.5372	5.88534	2.41201e-83	4.40549e-83
AC068051.1	19.5211	1.21548	2.58385e-83	4.71505e-83
CASC2	19.4957	1.27418	4.31306e-83	7.85621e-83
PBX3	19.2649	1.18977	2.91662e-81	5.27417e-81
AC009522.1	19.1408	1.88199	3.53532e-80	6.3757e-80
TENM2	19.1274	1.27778	3.84064e-80	6.92007e-80
CNGB1	18.9638	1.17095	8.1455e-79	1.46108e-78
MROH9	18.8318	2.40746	1.0569e-77	1.89408e-77
AL355838.1	18.7001	2.978	1.18095e-76	2.11072e-76
OPN1SW	18.5678	3.02705	1.28858e-75	2.29488e-75
AC012494.1	18.5331	2.74282	2.38746e-75	4.24815e-75
CD38	18.2315	5.13271	5.29435e-73	9.36225e-73
AC002377.1	18.222	2.23354	5.92232e-73	1.04635e-72
CNTNAP2	18.1469	1.19643	1.83909e-72	3.24354e-72
AC005487.1	17.9292	2.41441	1.01367e-70	1.77682e-70
AC104777.1	17.801	6.12676	9.78805e-70	1.7112e-69
L3MBTL4	17.7939	1.15592	9.53014e-70	1.66757e-69
Z93403.1	17.7874	2.66091	1.18768e-69	2.07456e-69
OLFM1	17.542	1.01577	7.07223e-68	1.22675e-67
LIX1-AS1	17.4173	1.14817	6.08113e-67	1.05301e-66
LINC01266	17.3962	1.58199	9.06678e-67	1.56865e-66
SHB	17.299	1.10158	4.48574e-66	7.74071e-66
ABCA1	17.2892	1.03983	5.06552e-66	8.73365e-66
MMS22L	17.1866	1.01093	2.82086e-65	4.85101e-65
CRYBG3	17.0316	1.02504	3.71768e-64	6.37682e-64
AC044810.2	16.64	4.38829	2.69858e-61	4.60509e-61
BMPER	16.5336	1.13894	1.37303e-60	2.32914e-60
AC005699.1	16.3076	1.30548	5.22714e-59	8.84456e-59
LINC01920	16.1838	5.96542	4.03496e-58	6.79859e-58
PLCL1	16.1146	0.988737	1.047e-57	1.76114e-57
AL158077.2	16.1133	2.17729	1.18461e-57	1.99095e-57
PTPRR	15.9844	0.988272	8.22877e-57	1.37835e-56
LINC02408	15.9765	1.61539	9.86919e-57	1.65175e-56
AC012178.1	15.9696	1.02324	1.04824e-56	1.75291e-56
SAMD12-AS1	15.9239	2.31967	2.30971e-56	3.85595e-56
GPR160	15.9057	0.987956	2.81288e-56	4.69205e-56
CDH12	15.2707	0.94933	4.49902e-52	7.4058e-52
LINC01811	15.1864	2.14589	1.73073e-51	2.84426e-51
LINC01950	15.1564	2.14473	2.71123e-51	4.45194e-51
MTRNR2L12	15.1131	1.47964	5.08049e-51	8.32868e-51
DLGAP2	15.0982	0.923679	6.0904e-51	9.97609e-51
LINC02698	14.9827	1.3149	3.42705e-50	5.59518e-50
AL357522.1	14.8691	3.16676	1.89458e-49	3.08312e-49
ROM1	14.8542	0.927982	2.192e-49	3.56423e-49
SYTL4	14.7308	1.00863	1.33645e-48	2.16956e-48
AC091576.1	14.6747	2.15884	3.13252e-48	5.07702e-48
ARHGAP18	14.5867	0.939186	1.05767e-47	1.71144e-47
EDA	14.4135	0.964955	1.26198e-46	2.03546e-46
AC007221.1	14.3883	0.918986	1.78217e-46	2.86984e-46
LINC00607	14.3445	1.89857	3.46034e-46	5.55878e-46
LINC01340	14.3026	1.62241	6.21058e-46	9.95285e-46
NRP2	13.9786	0.937288	5.54593e-44	8.83109e-44
CDK6	13.9018	0.827277	1.53359e-43	2.43814e-43
ADAM12	13.7937	1.20902	7.0012e-43	1.10954e-42
PTH2R	13.5524	1.14979	1.80747e-41	2.83747e-41
ALK	13.3369	0.81398	3.09588e-40	4.83354e-40
CRHBP	13.2839	3.76609	6.57515e-40	1.02497e-39
HMGA2	12.959	0.816104	4.22177e-38	6.54539e-38
AC007368.1	12.9005	1.69352	9.21115e-38	1.42698e-37
RBFOX1	12.8607	0.828047	1.46285e-37	2.26273e-37
GPC3	12.8522	1.79198	1.70679e-37	2.638e-37
AL355612.1	12.7085	0.979462	1.03236e-36	1.58824e-36
AC090572.2	12.5213	3.53688	1.09896e-35	1.68423e-35
PDE4D	12.4904	0.724157	1.51454e-35	2.31759e-35
LRRIQ3	12.452	1.04494	2.52175e-35	3.85e-35
ZPBP	12.2397	0.784152	3.34784e-34	5.08791e-34
AC013652.1	12.2277	1.3388	3.94036e-34	5.98384e-34
AC077690.1	12.1542	0.866906	9.48221e-34	1.4367e-33
KCNMA1	12.141	0.719472	1.09673e-33	1.66046e-33
SNHG31	12.1147	0.845253	1.52289e-33	2.30393e-33
LINC02147	12.0836	2.02489	2.25951e-33	3.41574e-33
DPYD-AS1	12.0556	1.13546	3.12143e-33	4.71159e-33
IGFBP7	11.9152	1.07705	1.65212e-32	2.48438e-32
AC107419.1	11.8721	3.33058	2.80732e-32	4.21837e-32
AC018616.1	11.6523	1.45492	3.59862e-31	5.38715e-31
LINC00276	11.6461	0.751741	3.81332e-31	5.70429e-31
AC073475.1	11.6197	0.748708	5.17934e-31	7.73612e-31
LINC01151	11.5821	1.52284	8.11802e-31	1.20984e-30
RAPGEF4	11.5198	0.703307	1.63342e-30	2.43069e-30
LINC01099	11.5155	1.48549	1.74365e-30	2.59279e-30
LMNTD1	11.3754	2.34263	8.63926e-30	1.28179e-29
ARHGAP24	11.2514	0.679777	3.3993e-29	5.02112e-29
LINC01088	11.1841	0.907386	7.28396e-29	1.07354e-28
IL1RAPL1	11.1826	0.725578	7.32057e-29	1.07814e-28
STK32B	11.1698	0.673499	8.47414e-29	1.24711e-28
LINC00922	10.9389	1.09359	1.08565e-27	1.58837e-27
PWRN4	10.8932	0.676919	1.77344e-27	2.59085e-27
ARHGAP10	10.8455	0.65537	2.96716e-27	4.32846e-27
PTGFR	10.7292	0.972019	1.04487e-26	1.52092e-26
CCDC136	10.7288	0.650008	1.04359e-26	1.52016e-26
LINC00499	10.6732	0.920378	1.8949e-26	2.75621e-26
AL136441.1	10.5464	1.90134	7.31101e-26	1.0611e-25
AC110296.1	10.4671	0.672322	1.65909e-25	2.39926e-25
WLS	10.4421	3.01144	2.18943e-25	3.16163e-25
AC087516.2	10.4149	5.17395	2.91323e-25	4.20076e-25
TFF1	10.3799	4.25547	4.18853e-25	6.03534e-25
AC073332.1	10.3288	0.878441	6.98808e-25	1.00548e-24
LRMDA	10.3081	0.883917	8.66595e-25	1.246e-24
DLG2	10.2006	0.675223	2.58605e-24	3.71292e-24
LINC01708	10.1144	3.00539	6.31202e-24	9.05598e-24
DIAPH2-AS1	10.0377	0.718131	1.34801e-23	1.92986e-23
AF121898.1	9.97434	1.92252	2.56533e-23	3.66737e-23
NXPH1	9.91486	0.998775	4.59559e-23	6.55576e-23
AC112493.1	9.87586	2.95079	6.8388e-23	9.74189e-23
AC093817.2	9.85935	1.88036	8.02709e-23	1.14265e-22
LINC02713	9.80235	5.82184	1.41309e-22	2.01009e-22
LINC00609	9.75792	1.00507	2.15699e-22	3.06608e-22
ASPM	9.75724	0.639443	2.15975e-22	3.06783e-22
PTPRN2	9.70289	0.558504	3.65482e-22	5.18414e-22
AC078923.1	9.44296	1.16174	4.46323e-21	6.28623e-21
AL110292.1	9.2751	1.23121	2.15403e-20	3.02745e-20
LINC01210	9.22013	3.95653	3.6101e-20	5.06325e-20
AL591518.1	9.18262	2.66271	5.09385e-20	7.12427e-20
AC012405.1	9.10237	1.80179	1.06065e-19	1.4762e-19
AL512328.1	9.06275	0.647747	1.50996e-19	2.10009e-19
U91319.1	9.05607	0.869755	1.61014e-19	2.23786e-19
NTN1	8.97063	0.97003	3.48826e-19	4.83138e-19
PARM1	8.91534	0.728677	5.72737e-19	7.91621e-19
DPYSL3	8.90508	0.543282	6.25813e-19	8.64382e-19
AC023644.1	8.7081	1.67225	3.59947e-18	4.95112e-18
LINC01933	8.52522	0.618706	1.74837e-17	2.39175e-17
PCP4	8.38204	0.536004	5.90142e-17	8.05654e-17
AC034195.1	8.33582	0.51768	8.70499e-17	1.18677e-16
SLC38A11	8.32871	3.35982	9.31535e-17	1.26912e-16
AL356124.1	8.30104	0.688224	1.16632e-16	1.58683e-16
CCBE1	8.14736	0.862052	4.17031e-16	5.65465e-16
AL024495.1	7.99565	1.33324	1.43656e-15	1.93476e-15
AL356295.1	7.94498	0.995616	2.15704e-15	2.9012e-15
OPN1LW	7.85032	4.00434	4.60514e-15	6.17311e-15
AL590550.1	7.75967	0.830759	9.36808e-15	1.25409e-14
KCNS3	7.69329	1.31185	1.57462e-14	2.10511e-14
LINC00299	7.67639	1.06532	1.79408e-14	2.3969e-14
SHISA9	7.65342	0.579111	2.1393e-14	2.8543e-14
AC026353.1	7.63307	2.07729	2.5124e-14	3.34764e-14
APCDD1	7.62527	0.697202	2.65957e-14	3.54137e-14
ECT2	7.59607	0.450668	3.3226e-14	4.41835e-14
CNGA1	7.4629	0.475344	9.16063e-14	1.21253e-13
ITPR2	7.40729	0.438366	1.39216e-13	1.84026e-13
INSYN2B	7.10687	0.855361	1.26962e-12	1.66399e-12
AC004704.1	7.05803	2.82801	1.80776e-12	2.36463e-12
MIR646HG	7.05316	0.447734	1.86452e-12	2.43729e-12
GRIK1	6.95665	0.439503	3.69952e-12	4.82651e-12
CCDC39	6.91419	0.441831	4.99196e-12	6.49572e-12
AL135878.1	6.80384	1.94923	1.07983e-11	1.40147e-11
AP003066.1	6.63451	1.45475	3.4312e-11	4.42736e-11
AC092650.1	6.62365	0.716796	3.68644e-11	4.75057e-11
AC108749.1	6.61948	0.716607	3.79187e-11	4.88328e-11
AL157911.1	6.59149	0.480196	4.57355e-11	5.88238e-11
CACNA1B	6.55774	0.378523	5.72761e-11	7.35724e-11
PPARG	6.53287	0.680284	6.76975e-11	8.6736e-11
PDLIM5	6.45933	0.37903	1.09983e-10	1.40733e-10
AL359232.1	6.35675	0.38522	2.14981e-10	2.74035e-10
GNG12-AS1	6.35622	0.949232	2.15967e-10	2.75117e-10
RERGL	6.22123	1.59438	5.1384e-10	6.50842e-10
MAP3K5	6.11832	0.412223	9.80968e-10	1.24016e-09
LINC00923	6.0737	0.806032	1.2962e-09	1.63765e-09
AC068286.2	5.93995	0.43873	2.94612e-09	3.71048e-09
LINC00871	5.85785	0.608846	4.83818e-09	6.08194e-09
CFAP54	5.75535	0.369628	8.89786e-09	1.11642e-08
CD96	5.67349	0.988872	1.43922e-08	1.80128e-08
LYN	5.67068	0.427586	1.46159e-08	1.82814e-08
GALNT14	5.58725	0.365725	2.3677e-08	2.95409e-08
AHR	5.57022	0.347533	2.60947e-08	3.25167e-08
AC112770.1	5.56358	2.24486	2.71464e-08	3.37852e-08
FIRRE	5.53738	0.717789	3.14931e-08	3.91461e-08
LINC02096	5.51796	2.71985	3.51997e-08	4.37263e-08
AC127526.2	5.47228	0.606268	4.55092e-08	5.6428e-08
TYRP1	5.42126	1.53704	6.06154e-08	7.50655e-08
STS	5.35358	0.325431	8.81308e-08	1.09073e-07
KCNK13	5.33087	1.66551	9.99675e-08	1.23646e-07
FOXO1	5.26241	0.305329	1.45057e-07	1.79305e-07
LINC01934	5.16986	0.397563	2.38788e-07	2.94074e-07
AL358335.2	5.15966	1.43783	2.52335e-07	3.10566e-07
AC022031.2	5.112	0.672825	3.24746e-07	3.98461e-07
NRL	5.07392	0.301945	3.96586e-07	4.86012e-07
AC084816.1	4.98054	0.809445	6.44899e-07	7.88867e-07
AC110614.1	4.95151	1.15397	7.48859e-07	9.14916e-07
AC004784.1	4.92895	0.526631	8.40093e-07	1.02575e-06
ADGRG4	4.73384	3.0998	2.23528e-06	2.72098e-06
LINC02458	4.62434	1.00011	3.80629e-06	4.62771e-06
LINC02119	4.58351	1.36206	4.62992e-06	5.61883e-06
AC093893.1	4.57199	3.62234	4.89306e-06	5.92739e-06
AC009262.1	4.56862	1.28727	4.97049e-06	6.01754e-06
TMEM132C	4.52273	0.297098	6.17408e-06	7.46112e-06
MIR2052HG	4.43708	0.288539	9.21569e-06	1.11233e-05
LINC00378	4.43163	0.566142	9.4531e-06	1.1403e-05
FGF12	4.40861	0.255528	1.05106e-05	1.26634e-05
LINC02653	4.28473	0.616143	1.84686e-05	2.21712e-05
IFNG-AS1	4.26559	1.47902	2.01286e-05	2.41494e-05
DOCK2	4.1063	0.555177	4.0526e-05	4.84472e-05
VAV3	4.10127	0.257833	4.1411e-05	4.94755e-05
AC096711.2	3.91045	0.367208	9.27378e-05	0.0001106
GABRB1	3.75807	0.354246	0.000172213	0.000204407
AC104035.1	3.65969	0.65648	0.000253836	0.00030022
LINC02211	3.656	1.58545	0.000257556	0.00030444
AC092110.1	3.63948	2.8686	0.000274645	0.000324448
AC122697.1	3.61809	0.492458	0.000298258	0.000352135
LINC02296	3.61044	0.595541	0.000307182	0.000362457
PCDH9	3.60377	0.237432	0.000315123	0.000371607
AC128707.1	3.5917	0.99049	0.000330147	0.000388865
AC005323.2	3.53431	2.30761	0.00041078	0.000482703
HCRTR2	3.47008	0.39069	0.000522528	0.000613296
UCHL1	3.46896	0.195471	0.000524638	0.000615411
LINC02315	3.39949	0.287136	0.000677744	0.000793147
LOXHD1	3.37438	0.72993	0.000742698	0.000868653
AC106793.1	3.36259	0.335283	0.000775031	0.00090541
AP005262.2	3.2374	0.754826	0.00121028	0.00140812
ANKRD7	3.20674	0.211592	0.00134666	0.00156316
ADAM28	3.19575	0.508959	0.00139909	0.00162307
AC079148.3	3.18643	1.12425	0.00144498	0.00167534
LYPLAL1-DT	3.17743	0.294394	0.00149037	0.0017262
AC004083.1	3.15378	0.254813	0.00161647	0.00187092
AC111198.1	2.80498	2.04828	0.00504218	0.00577239
LRRC1	2.79212	0.160594	0.00524611	0.00600241
TDRD15	2.79012	3.91892	0.00527949	0.00603715
CHODL	2.77195	0.232459	0.00558243	0.00637992
AC073091.3	2.70427	1.12141	0.00685747	0.00782816
PDE6G	2.43951	0.209128	0.0147242	0.0167036
C5orf17	2.43905	0.264324	0.014743	0.0167154
VAT1L	2.41425	0.156082	0.0157856	0.0178671
LINC01508	2.38863	0.137375	0.0169293	0.0191292
AL390860.1	2.36818	0.192134	0.0178946	0.0201857
AC114930.1	2.36435	0.440078	0.0180811	0.020373
LINC02006	2.30694	0.248967	0.0210784	0.0237102
DLC1	2.26796	0.198264	0.0233526	0.0262242
AF165147.1	2.25182	0.13422	0.0243547	0.0273341
LINC02112	2.23546	0.281234	0.0254091	0.0285015
AL392023.2	2.21745	0.739694	0.0266153	0.0298211
AC016587.1	2.19595	0.90964	0.028119	0.031453
SLC25A48	2.10846	0.356644	0.0350156	0.0390363
AC073529.1	2.10204	0.123399	0.0355743	0.0396371
AL117329.1	2.07439	0.314507	0.0380685	0.0423925
AL691420.1	2.00865	0.598763	0.044601	0.0495842
AC002066.1	1.99045	0.389873	0.0465689	0.0517145
BX546450.1	1.97894	3.26138	0.0478523	0.0531102
AL442636.1	1.9693	0.242266	0.0489457	0.0542937
AC079362.1	1.93889	0.714577	0.052543	0.0582193
LINC02506	1.9376	0.593956	0.0527	0.058361
SKAP1	1.8871	0.253378	0.059175	0.0653868
HLA-DRB1	1.86308	0.710193	0.0624806	0.0689631
ACSM3	1.7813	0.186512	0.0748937	0.0824367
LINC01446	1.69548	0.280003	0.0900158	0.0987557
LINC01035	1.66069	1.20075	0.0968087	0.105976
LINC02853	1.64275	0.35989	0.100467	0.10992
LINC00970	1.63589	0.160864	0.101894	0.11142
AC068633.1	1.59306	0.199375	0.111178	0.121241
PMEL	1.45073	0.206881	0.146887	0.1594
AL137139.2	1.42411	0.0953051	0.154447	0.167422
AC108517.2	1.34646	2.20939	0.178188	0.192635
AC097654.1	1.34032	0.956125	0.180173	0.194677
CACNA1C	1.3236	0.0780559	0.185667	0.200288
CCL3	1.29918	2.03993	0.193914	0.208847
LINC01202	1.29282	0.993012	0.196105	0.210979
HBB	1.28962	0.691134	0.197214	0.212058
AC008571.2	1.28848	0.11909	0.197609	0.212369
IPCEF1	1.24909	0.165469	0.21166	0.227104
AC002074.1	1.23852	0.331438	0.215551	0.230906
AC093459.1	1.19225	0.508717	0.233194	0.249672
LINC02109	1.17762	0.310021	0.238978	0.255454
AL117372.1	1.13794	0.297736	0.255173	0.272475
TRDN-AS1	1.12007	0.580568	0.262712	0.279928
AP005230.1	1.10489	0.228296	0.269232	0.286722
AC109349.1	1.10163	1.48241	0.270651	0.28808
PIK3R5	1.03818	0.560509	0.299211	0.317972
ERVMER61-1	1.03628	0.165113	0.300096	0.318743
MRC1	1.02079	0.520007	0.307379	0.325959
AL078590.2	1.01977	0.409165	0.30786	0.326296
C7	1.01272	0.11363	0.311217	0.329679
IL15	0.960469	0.110253	0.336842	0.35607
AL157778.1	0.924741	0.272442	0.355123	0.374602
LINC02694	0.913602	0.150473	0.360948	0.380546
GLCE	0.902713	0.051369	0.366699	0.386406
RNASE1	0.897184	0.760771	0.369642	0.389302
PTCHD1-AS	0.891162	0.0671459	0.372864	0.392488
ONECUT2	0.882466	0.0511386	0.377546	0.397208
LINC02301	0.881739	0.069767	0.377939	0.397412
AC124254.2	0.867723	0.198224	0.385567	0.404794
CD84	0.861721	0.835155	0.388862	0.40804
RHO	0.841053	0.197327	0.400338	0.419642
MLIP	0.80208	0.225054	0.422525	0.441972
MS4A4E	0.797979	0.429541	0.424902	0.444226
LINC00355	0.788983	0.484777	0.430141	0.449468
PAX3	0.779866	0.334864	0.435488	0.454818
SLCO6A1	0.753638	0.458074	0.451084	0.470124
RNLS	0.727904	0.0418147	0.466689	0.485629
LINC00393	0.70964	0.113852	0.477944	0.497082
C1QA	0.68572	0.411835	0.492905	0.511844
WFDC1	0.679714	0.0467223	0.496701	0.515517
LINC02742	0.655721	0.156921	0.512018	0.530864
GRB14	0.648796	0.0579183	0.516485	0.535218
AL355835.1	0.620009	0.201612	0.535266	0.553819
VIP	0.580037	0.776994	0.561903	0.580478
AC011632.1	0.553213	0.112963	0.58013	0.59838
SCHLAP1	0.550858	0.190898	0.581743	0.599735
CCDC26	0.4944	0.0868657	0.621034	0.638924
SRGN	0.483151	0.299427	0.628999	0.646786
HBA1	0.441472	0.201986	0.658881	0.676469
TUBB3	0.431072	0.0249323	0.666425	0.683162
PDE6A	0.419442	0.0644003	0.674902	0.690437
GLRA1	0.412074	0.0314858	0.680294	0.695597
AC009518.1	0.382465	0.0295847	0.702125	0.71682
LINC01374	0.37162	0.0387674	0.710184	0.724677
AC096588.1	0.306116	0.151336	0.759523	0.773839
AC095050.1	0.293167	0.190249	0.769401	0.783105
LINC02501	0.285465	0.157419	0.775294	0.788702
AC090125.1	0.270024	0.047856	0.787147	0.800353
AC093865.1	0.234451	0.0162353	0.814639	0.825787
PINCR	0.228569	0.381714	0.819208	0.829578
GPX3	0.224777	0.0198939	0.822157	0.832143
LINC02355	0.208477	0.0446583	0.834861	0.844146
AL589693.1	0.1617	0.0104659	0.871545	0.879904
AC131237.1	0.151041	0.166229	0.879947	0.887043
DSCAML1	0.149428	0.00888276	0.881219	0.887878
FCER1A	0.106513	0.165811	0.915178	0.920239
LINC01192	0.09881	0.026423	0.921291	0.925456
AC244502.1	0.0815972	0.0237055	0.934969	0.938723
LINC01239	0.0681729	0.0179544	0.945649	0.948971
FYB1	0.034199	0.0127873	0.972719	0.974669
LINC02445	0.0115537	0.00863382	0.990782	0.991774
POTEF	0.00513974	0.0026917	0.995899	0.996397
TYROBP	-0.00422472	-0.00236821	0.996629	0.996629
AL603840.1	-0.0250106	-0.0051264	0.980047	0.981519
AL445255.1	-0.038183	-0.0199782	0.969543	0.971972
HBA2	-0.0448139	-0.0177769	0.964257	0.967158
AL589678.1	-0.0998514	-0.0131647	0.920464	0.92509
LINC02335	-0.115183	-0.0307058	0.908302	0.913785
LINC02141	-0.135322	-0.0496115	0.89236	0.898198
AC092131.1	-0.145737	-0.0672365	0.884132	0.890364
AL139340.1	-0.153777	-0.05168	0.877788	0.885313
LINC02739	-0.157457	-0.0692553	0.874888	0.882833
RUNX1	-0.190278	-0.0186758	0.849095	0.857672
CX3CR1	-0.201786	-0.0879289	0.840088	0.849003
AC116634.1	-0.209082	-0.168637	0.834388	0.844095
CASC9	-0.233839	-0.0712936	0.815115	0.825851
JAML	-0.23712	-0.190757	0.812568	0.824106
AC093730.1	-0.239309	-0.16811	0.810871	0.822802
AC114485.1	-0.247101	-0.102525	0.804835	0.817091
AC097518.2	-0.250112	-0.0731091	0.802506	0.815141
GADL1	-0.265808	-0.0960068	0.790392	0.803244
AC004879.1	-0.302548	-0.20849	0.762241	0.776212
SLC30A8	-0.354217	-0.057675	0.723183	0.73719
PCED1B	-0.364559	-0.0328081	0.715448	0.729677
PCK1	-0.388419	-0.488214	0.697714	0.71268
DIO2	-0.406988	-0.0299406	0.684025	0.699055
PDE1A	-0.421039	-0.0283838	0.673736	0.689596
TAC3	-0.427325	-0.259466	0.669152	0.685255
AC004870.4	-0.429748	-0.24103	0.667388	0.683799
TECRL	-0.434759	-0.291985	0.663746	0.680765
HLA-DPA1	-0.438418	-0.170775	0.661093	0.678392
RNF17	-0.468221	-0.108622	0.639636	0.657048
RAB13	-0.479304	-0.0508502	0.631733	0.649263
ARHGAP15	-0.517641	-0.0761647	0.60472	0.62246
C3	-0.535397	-0.137885	0.592387	0.610079
ABI3BP	-0.548265	-0.0376386	0.583522	0.601259
ACSM1	-0.555297	-0.302207	0.578703	0.597217
AC117464.1	-0.574844	-0.675098	0.565409	0.583798
AC007563.2	-0.595813	-0.0668239	0.551314	0.569833
LINC02752	-0.602762	-0.162268	0.54668	0.565337
LINC02196	-0.628883	-0.0738202	0.52944	0.548074
AC090015.1	-0.641853	-0.15466	0.520983	0.539599
ABCA13	-0.659151	-0.0971844	0.509813	0.528852
AC010476.2	-0.701742	-0.144296	0.482856	0.501668
ITGAX	-0.707405	-0.793065	0.47933	0.498264
TREM2	-0.740888	-0.62607	0.458778	0.477645
LINC02327	-0.744115	-0.470597	0.456823	0.475858
VSIG4	-0.759564	-0.838614	0.447532	0.466665
LINC02428	-0.771799	-0.301643	0.440251	0.459313
LINC01482	-0.778056	-0.159436	0.436554	0.455693
AC107223.1	-0.803679	-0.045903	0.421601	0.441236
AC097528.1	-0.807023	-0.200393	0.419672	0.439447
NPHP3-AS1	-0.830327	-0.157167	0.406373	0.425745
AC104041.1	-0.847989	-0.0564702	0.396464	0.415799
AC008014.1	-0.870483	-0.0512928	0.384057	0.403421
BMP6	-0.880512	-0.163178	0.378603	0.397901
NOS1	-0.924755	-0.174926	0.355115	0.374602
AC104664.1	-0.933277	-0.283716	0.350699	0.370326
LINC00598	-0.94303	-0.0865586	0.345688	0.365227
LINC01707	-0.963947	-0.332319	0.335095	0.35441
LINC02046	-0.967481	-0.464477	0.333326	0.352726
CFH	-0.99944	-0.795422	0.317604	0.336267
CRYAB	-1.02633	-0.0877599	0.30476	0.323353
EGR1	-1.03222	-0.0845673	0.301992	0.320586
OTOGL	-1.04412	-0.379798	0.296452	0.315207
APOE	-1.05558	-0.103274	0.291185	0.309771
SLC14A2	-1.1244	-0.107214	0.260868	0.278111
IKZF1	-1.13018	-0.66728	0.258426	0.275654
AGMO	-1.13068	-0.233905	0.258214	0.275575
LINC02267	-1.14074	-0.216177	0.254003	0.271371
AC110992.1	-1.17804	-0.234836	0.238808	0.25541
ZNF676	-1.18064	-0.155955	0.237773	0.254439
AL590814.1	-1.24196	-0.415759	0.21428	0.229668
AC117386.2	-1.24656	-0.180792	0.212588	0.227976
RNF220	-1.26828	-0.0767723	0.204727	0.219782
HBG2	-1.27005	-0.318605	0.204094	0.21922
CD86	-1.29691	-1.24488	0.194689	0.209568
WDFY4	-1.3025	-0.597212	0.192773	0.20773
H19	-1.31229	-0.569764	0.189449	0.204258
AC007953.2	-1.33249	-0.50542	0.182727	0.197223
AC018697.1	-1.33523	-0.156125	0.181829	0.19636
GSG1L2	-1.36279	-0.710214	0.172978	0.187104
AL354994.1	-1.37799	-1.29059	0.168233	0.182071
AC078845.1	-1.39704	-0.304453	0.16243	0.175885
AL161781.2	-1.41898	-0.800702	0.155935	0.168943
AL096854.1	-1.43482	-0.306804	0.151369	0.164174
HLA-DRA	-1.47507	-0.754157	0.140224	0.152252
AP005203.1	-1.48218	-0.191042	0.138324	0.150271
LINC02224	-1.49406	-0.18926	0.13519	0.146946
LINC00504	-1.50559	-0.117699	0.132205	0.143779
AC068413.1	-1.52196	-0.677239	0.12805	0.139336
LINC02540	-1.52565	-0.470539	0.127127	0.138407
GNGT1	-1.52916	-0.105395	0.126254	0.137532
HULC	-1.57571	-0.0913578	0.115123	0.125474
AC113137.1	-1.59594	-0.111126	0.110533	0.120603
LINC02511	-1.60544	-0.589674	0.108427	0.11837
LINC02770	-1.60622	-0.430953	0.108256	0.118248
CPEB2	-1.6328	-0.0908026	0.102543	0.112069
LINC01524	-1.67035	-0.283752	0.0948813	0.103923
ENPEP	-1.67519	-0.241068	0.0939269	0.102934
AC009315.1	-1.68694	-0.117485	0.0916448	0.100488
AF279873.3	-1.69883	-0.196235	0.0893822	0.0981143
MKX	-1.72743	-0.715809	0.0841187	0.0923874
LINC01091	-1.73805	-0.195307	0.0822312	0.090364
ENOX2	-1.75079	-0.0988991	0.0800126	0.0879743
AC018680.1	-1.76431	-0.31366	0.0777092	0.0854887
RBM47	-1.81221	-0.328813	0.069982	0.0770726
AL512452.1	-1.82592	-0.578069	0.0678897	0.0748095
LINC00698	-1.84049	-0.689342	0.0657234	0.0724624
LINC02552	-1.84304	-0.785238	0.0653517	0.0720923
AL035401.1	-1.87409	-0.372602	0.0609456	0.067306
C1QB	-1.91909	-1.1131	0.054999	0.060806
AC128685.1	-1.9269	-0.714447	0.0540184	0.0597549
AC016152.1	-1.93486	-0.539981	0.0530347	0.0586992
AL157944.1	-1.95487	-0.35572	0.0506248	0.0561251
AL035446.2	-1.99875	-0.505824	0.0456614	0.0507348
LEFTY2	-2.04657	-1.16868	0.0407225	0.0452976
LINC02755	-2.06264	-0.258332	0.0391717	0.0435968
PRR11	-2.12503	-0.168082	0.0336079	0.0374879
AC021723.2	-2.129	-0.280522	0.0332783	0.037141
EGF	-2.14816	-0.223083	0.031724	0.035426
AC079352.1	-2.15494	-0.78243	0.0311889	0.0348479
AC004949.1	-2.19221	-0.429018	0.0283864	0.0317344
AC092979.1	-2.20707	-1.02973	0.0273294	0.0305869
C1QC	-2.21365	-1.75421	0.0268715	0.0300912
PTPRB	-2.22844	-0.14693	0.0258728	0.0290053
AC020718.1	-2.28035	-0.643502	0.0226066	0.0254006
TP63	-2.29956	-0.57222	0.0214922	0.0241621
AC097487.1	-2.32649	-0.859771	0.0200106	0.0225218
SATB2	-2.33976	-0.149182	0.0193156	0.0217518
LINC00587	-2.36526	-1.29352	0.0180339	0.0203313
AL358944.1	-2.37344	-0.221884	0.0176412	0.0199111
AC019330.1	-2.37652	-0.472627	0.0174946	0.0197567
LINC02253	-2.40907	-0.692602	0.0160098	0.0181004
LINC01982	-2.4104	-0.886753	0.0159514	0.0180446
AC006206.2	-2.42855	-0.891416	0.0151752	0.017186
CD1C	-2.43733	-17.3564	0.0147972	0.0167673
AC021134.1	-2.47473	-1.50887	0.013348	0.0151509
LINC02645	-2.48408	-0.551019	0.0130042	0.0147691
AL583785.1	-2.49429	-0.726144	0.0126358	0.0143589
ALCAM	-2.49652	-0.146767	0.0125575	0.014278
AL590807.1	-2.51303	-0.235892	0.011985	0.0136349
ADCY1	-2.5159	-0.142501	0.011888	0.0135321
MEI4	-2.53153	-0.164321	0.0113715	0.0129516
AC093154.1	-2.64112	-17.6421	0.00826394	0.0094176
AC093523.1	-2.65933	-0.830299	0.00784121	0.00894094
APBB1IP	-2.70109	-0.839097	0.006922	0.00789732
LINC02550	-2.76924	-0.942106	0.00562825	0.00642862
FLI1	-2.81568	-1.31853	0.00487563	0.00558492
LINC01094	-2.83781	-2.02854	0.00454956	0.0052144
AC092957.1	-2.83815	-0.700129	0.00454613	0.00521345
SAMMSON	-2.84028	-0.739533	0.00451574	0.00518157
HS3ST1	-2.84499	-0.210881	0.00445006	0.00510914
AC034268.2	-2.84683	-0.44653	0.00442438	0.00508257
LINC02008	-2.84748	-0.807128	0.00441487	0.00507457
DIRAS3	-2.87383	-1.3386	0.0040625	0.00467223
CNTNAP3B	-2.93964	-0.16516	0.00329327	0.00378972
LINC01393	-2.94615	-1.07632	0.00322421	0.00371239
AC011287.1	-2.9853	-0.33292	0.00283967	0.00327151
AL445207.1	-2.99437	-1.51961	0.00275563	0.00317652
AL160272.1	-2.99453	-0.413418	0.00275505	0.00317652
COL12A1	-3.09312	-0.467016	0.00198589	0.00229185
STEAP2-AS1	-3.12288	-0.30689	0.00179588	0.00207377
AL034397.3	-3.12926	-18.0402	0.0017527	0.00202507
AC022325.2	-3.14778	-1.17652	0.00164942	0.00190685
FBLN2	-3.15066	-0.368142	0.00163365	0.00188971
LINC01470	-3.17737	-0.348041	0.00149058	0.0017262
AC021613.1	-3.22023	-0.727687	0.00128469	0.00149209
AC090403.1	-3.2215	-0.891228	0.00127888	0.0014862
PLCG2	-3.22991	-0.279905	0.00124218	0.00144439
LINC01695	-3.2507	-0.349461	0.00115489	0.00134446
LINC02342	-3.26827	-18.2226	0.00108226	0.00126064
CSH1	-3.30301	-18.4759	0.000956701	0.00111504
TFEC	-3.32911	-1.83064	0.000873736	0.00101893
TEX41	-3.33899	-0.746617	0.000843707	0.000984489
AP002989.1	-3.35575	-0.487012	0.000794284	0.00092736
AC037486.1	-3.3658	-1.09169	0.000765768	0.000895111
LINC01443	-3.43198	-18.5076	0.000599304	0.000702172
AL590867.1	-3.43256	-0.952212	0.000600113	0.000702708
AC073365.1	-3.45497	-0.273916	0.000552579	0.000647806
AC018618.1	-3.47205	-1.32455	0.000518395	0.000608803
AL591463.1	-3.55196	-1.21767	0.000383934	0.000451421
LINC01435	-3.5668	-0.552185	0.000362971	0.000427025
AL391869.1	-3.58558	-18.5912	0.000336406	0.000396005
MIR4713HG	-3.59407	-0.62661	0.000327025	0.000385416
CCL4L2	-3.68167	-18.8882	0.000231765	0.000274279
LINC02351	-3.70625	-1.31554	0.000211339	0.000250253
LINC01456	-3.7108	-0.949008	0.000207638	0.000246016
KCNK2	-3.73696	-0.323516	0.000187267	0.000222012
AP001977.1	-3.73756	-0.502193	0.000186804	0.000221594
HBG1	-3.75834	-1.75407	0.00017183	0.000204074
LINC01980	-3.77215	-1.07819	0.000162683	0.000193325
STXBP5-AS1	-3.77369	-0.320416	0.000161747	0.000192327
MIR4527HG	-3.79622	-0.775548	0.000147739	0.000175775
LMO2	-3.89964	-0.642265	9.69342e-05	0.000115398
AC068672.2	-3.90446	-1.51875	9.49714e-05	0.000113129
AL132633.1	-3.90851	-1.16446	9.34261e-05	0.000111354
LINC00639	-4.03575	-1.39793	5.47763e-05	6.53655e-05
AC079793.1	-4.08811	-0.981858	4.3802e-05	5.23008e-05
FSTL4	-4.15946	-0.243172	3.21582e-05	3.84667e-05
AL357507.1	-4.1932	-0.751202	2.77273e-05	3.31864e-05
PLCXD3	-4.21971	-0.316239	2.46727e-05	2.95482e-05
HPSE2	-4.24943	-0.72558	2.1613e-05	2.58994e-05
AC112481.2	-4.25432	-1.07045	2.11386e-05	2.53461e-05
AC106729.1	-4.30334	-0.413324	1.69791e-05	2.03953e-05
AC110023.1	-4.30566	-0.742506	1.67968e-05	2.01884e-05
AC104574.2	-4.34391	-1.02574	1.41211e-05	1.69827e-05
LDB2	-4.3863	-0.253151	1.1645e-05	1.40133e-05
ADGRG6	-4.40607	-1.75264	1.06169e-05	1.27837e-05
CSMD3	-4.40866	-0.278369	1.05083e-05	1.26634e-05
AC018464.1	-4.47991	-1.65243	7.53717e-06	9.10286e-06
IL33	-4.53754	-1.95146	5.74283e-06	6.94417e-06
QRFPR	-4.55001	-2.17455	5.41277e-06	6.54903e-06
AL390800.1	-4.57711	-1.12482	4.76575e-06	5.77666e-06
MITF	-4.57889	-0.353145	4.72858e-06	5.73509e-06
DCN	-4.58736	-2.20372	4.52786e-06	5.49831e-06
CRH	-4.58999	-2.20248	4.47126e-06	5.43288e-06
CASC8	-4.68377	-0.338149	2.85233e-06	3.46999e-06
AC079052.1	-4.77748	-0.798908	1.79867e-06	2.19082e-06
DISC1FP1	-4.80603	-0.475723	1.56104e-06	1.90255e-06
MDGA1	-4.90424	-0.310882	9.52331e-07	1.16138e-06
RGS1	-4.92166	-19.4072	8.58745e-07	1.04789e-06
ATP10A	-4.96193	-1.27609	7.07941e-07	8.65454e-07
ATOH7	-4.9806	-0.37529	6.44109e-07	7.88383e-07
AL162414.1	-5.04279	-2.31343	4.64603e-07	5.69017e-07
AC060834.2	-5.10045	-1.56012	3.43967e-07	4.21787e-07
AP000561.1	-5.12506	-1.57352	3.01851e-07	3.70597e-07
CPXM2	-5.12668	-1.1559	2.99859e-07	3.68377e-07
LINC00395	-5.12892	-1.21997	2.96285e-07	3.6421e-07
AP001341.1	-5.13392	-0.81442	2.88714e-07	3.55121e-07
SCIN	-5.17616	-1.64032	2.30119e-07	2.83572e-07
LHX9	-5.18124	-0.351863	2.24588e-07	2.76927e-07
FTH1	-5.20308	-0.29648	1.99824e-07	2.46545e-07
AC108690.1	-5.24148	-0.894189	1.62271e-07	2.00334e-07
AC069277.1	-5.26011	-0.473001	1.46812e-07	1.81361e-07
AC067956.1	-5.45688	-0.872836	4.95199e-08	6.1363e-08
LINC02607	-5.48612	-1.63789	4.19176e-08	5.2007e-08
LINC02307	-5.5096	-0.899347	3.6788e-08	4.5671e-08
CYTIP	-5.55937	-2.86845	2.75314e-08	3.4243e-08
IFI44L	-5.56533	-1.90803	2.66885e-08	3.3236e-08
AC015522.1	-5.5865	-1.15578	2.37102e-08	2.95638e-08
MS4A6A	-5.60839	-19.841	2.04468e-08	2.55266e-08
ADGRL4	-5.61511	-1.46408	2.00819e-08	2.50867e-08
AC007402.1	-5.63022	-0.703861	1.8455e-08	2.30688e-08
AP000146.1	-5.67431	-2.04754	1.42109e-08	1.7797e-08
RUNDC3B	-5.68702	-0.316312	1.3281e-08	1.66428e-08
EMCN	-5.699	-1.15104	1.23564e-08	1.54939e-08
AC084740.1	-5.76818	-1.62237	8.21185e-09	1.03099e-08
SIPA1L1	-5.85593	-0.343752	4.8886e-09	6.14145e-09
CABCOCO1	-5.86869	-0.478864	4.52565e-09	5.69264e-09
LINC02624	-5.92483	-2.28292	3.19539e-09	4.02189e-09
TMEM144	-5.99329	-1.28911	2.11797e-09	2.66915e-09
SGK1	-6.00366	-0.37438	1.99406e-09	2.51458e-09
CNTN4	-6.06034	-0.37306	1.40601e-09	1.77414e-09
FRMD3	-6.07263	-0.344821	1.30297e-09	1.64516e-09
LTK	-6.17437	-2.29846	6.83596e-10	8.64765e-10
AC026341.1	-6.19432	-0.456131	6.07526e-10	7.69021e-10
AC008825.1	-6.23531	-1.42124	4.66755e-10	5.91579e-10
ABCC9	-6.24179	-1.45228	4.47898e-10	5.68038e-10
LGALS1	-6.25413	-0.912245	4.14653e-10	5.2621e-10
STYK1	-6.30802	-1.60844	2.92652e-10	3.71621e-10
LINC01194	-6.3114	-1.66679	2.86261e-10	3.63737e-10
AC132153.1	-6.31741	-0.504478	2.76728e-10	3.51848e-10
LINC01630	-6.32249	-1.31563	2.67097e-10	3.39818e-10
AC093912.1	-6.35446	-1.08032	2.17259e-10	2.76586e-10
LINC01500	-6.37662	-0.82709	1.88501e-10	2.40435e-10
ZNF208	-6.40343	-0.571968	1.58455e-10	2.02239e-10
CABP5	-6.40602	-0.362601	1.55802e-10	1.98981e-10
INA	-6.4159	-0.352936	1.4618e-10	1.86812e-10
AC103409.1	-6.42971	-1.39915	1.32831e-10	1.69861e-10
AC069410.1	-6.46858	-2.20868	1.02173e-10	1.30823e-10
SHROOM3	-6.54303	-0.372299	6.3101e-11	8.08987e-11
LINC02163	-6.54726	-1.70116	6.09657e-11	7.82113e-11
MYRIP	-6.5537	-0.364391	5.88273e-11	7.55164e-11
AC009975.1	-6.57243	-0.556606	5.18409e-11	6.66336e-11
LINC02745	-6.59757	-1.98585	4.3437e-11	5.59035e-11
AC021504.1	-6.62641	-0.731475	3.60601e-11	4.64991e-11
GRM7-AS3	-6.67443	-0.801598	2.60407e-11	3.36226e-11
LINC01876	-6.69501	-0.398826	2.26915e-11	2.93172e-11
AC087280.2	-6.72438	-0.453409	1.85565e-11	2.39903e-11
AC093298.2	-6.76321	-0.820797	1.41978e-11	1.83672e-11
AP000676.5	-6.78072	-0.827575	1.25722e-11	1.62747e-11
TSPAN8	-6.78658	-0.829916	1.20875e-11	1.56574e-11
ST8SIA6	-6.79003	-1.42429	1.17511e-11	1.52314e-11
FOS	-6.79139	-0.513051	1.17035e-11	1.51796e-11
OLR1	-6.86086	-20.4761	6.86276e-12	8.91267e-12
AL136119.1	-6.87217	-1.70776	6.63455e-12	8.62189e-12
SUCLG2-AS1	-6.91134	-0.449701	5.08261e-12	6.60937e-12
RBM20	-6.92024	-0.901372	4.76041e-12	6.19845e-12
AC012078.2	-6.92533	-20.5166	4.36156e-12	5.68281e-12
AC009313.1	-6.95071	-1.95318	3.81808e-12	4.97794e-12
TMOD1	-6.96056	-0.826339	3.58448e-12	4.67948e-12
LINC02306	-6.97062	-1.19674	3.3347e-12	4.35624e-12
AC006041.2	-7.07774	-0.713278	1.55699e-12	2.03795e-12
AC069114.1	-7.09246	-2.30321	1.38246e-12	1.81069e-12
SERPINI1	-7.15131	-0.441045	9.17652e-13	1.20348e-12
AL139815.1	-7.17926	-0.407242	7.48531e-13	9.82324e-13
SERPINE1	-7.25007	-2.52106	4.37305e-13	5.74268e-13
CMTM8	-7.25857	-0.662374	4.18643e-13	5.50122e-13
CCNB1	-7.30173	-0.571639	3.04525e-13	4.00428e-13
DMBX1	-7.30617	-1.8205	2.91332e-13	3.83332e-13
AC024901.1	-7.31143	-0.541113	2.83623e-13	3.73434e-13
ARRDC3-AS1	-7.33579	-0.459293	2.36829e-13	3.12027e-13
TNFRSF11A	-7.34481	-1.82415	2.18769e-13	2.88423e-13
MYBL1	-7.36924	-0.422705	1.84676e-13	2.43636e-13
PAX5	-7.37674	-1.40541	1.7296e-13	2.28329e-13
STAT4	-7.37991	-0.679207	1.7039e-13	2.25085e-13
LINC02246	-7.43899	-0.448001	1.0953e-13	1.44882e-13
AC112178.1	-7.48855	-2.5888	7.33445e-14	9.7145e-14
AC093866.1	-7.49441	-0.860104	7.18389e-14	9.52139e-14
AC078881.1	-7.50663	-0.501108	6.56353e-14	8.70494e-14
LINC02398	-7.52371	-0.807455	5.74994e-14	7.63097e-14
AL391117.1	-7.54158	-1.32087	4.99837e-14	6.63794e-14
ANK2	-7.58916	-0.40978	3.49658e-14	4.64662e-14
CALB1	-7.61176	-0.86588	2.9304e-14	3.8994e-14
CBLN4	-7.63456	-3.34749	2.3726e-14	3.16346e-14
DYNC1I1	-7.67	-0.491593	1.8747e-14	2.50294e-14
CFAP299	-7.70725	-0.441906	1.40206e-14	1.87566e-14
AL807742.1	-7.83502	-0.694336	5.13602e-15	6.88014e-15
AC099517.1	-7.85772	-2.30746	4.19618e-15	5.62868e-15
AC097450.1	-7.87347	-0.995097	3.77811e-15	5.07129e-15
AC018742.1	-7.90456	-1.5074	2.92604e-15	3.93021e-15
KIF24	-7.90621	-0.548305	2.91687e-15	3.92052e-15
SAG	-7.98275	-0.741578	1.57441e-15	2.11899e-15
SLAMF6	-7.99053	-21.0091	1.35013e-15	1.82081e-15
AC110809.1	-7.99223	-2.47583	1.42564e-15	1.92135e-15
TACR1	-8.03132	-0.532662	1.06707e-15	1.44004e-15
LINC01776	-8.03615	-1.18777	1.02114e-15	1.37899e-15
AC020584.1	-8.05159	-1.8351	8.89796e-16	1.20243e-15
HS3ST3A1	-8.07841	-0.900489	7.24866e-16	9.8021e-16
AC007422.1	-8.08606	-2.66618	6.61456e-16	8.95069e-16
LINC01182	-8.09684	-0.701519	6.25796e-16	8.47388e-16
PTGDS	-8.12227	-0.878629	5.06439e-16	6.86232e-16
ALDH1A3	-8.16048	-1.12699	3.69584e-16	5.01471e-16
C5orf64	-8.22853	-1.10105	2.10798e-16	2.86215e-16
LINC02462	-8.23676	-2.70077	1.91298e-16	2.59916e-16
LINC00996	-8.27364	-20.9521	1.30656e-16	1.77642e-16
KCND3	-8.31725	-0.474399	1.01327e-16	1.37954e-16
AC007405.1	-8.3427	-0.751062	8.14995e-17	1.11186e-16
PCDH15	-8.43758	-0.534506	3.68093e-17	5.02859e-17
LINC01162	-8.48477	-3.02984	2.32736e-17	3.18163e-17
AL360015.1	-8.54727	-2.57362	1.38183e-17	1.89162e-17
LINC02232	-8.55526	-3.52016	1.25795e-17	1.72322e-17
AC092546.1	-8.56041	-1.81142	1.2568e-17	1.72283e-17
AC117481.1	-8.59862	-1.42739	9.08474e-18	1.24619e-17
PKN2-AS1	-8.62719	-0.554922	7.19262e-18	9.87319e-18
MCTP2	-8.6529	-1.86351	5.62533e-18	7.7271e-18
AL138720.1	-8.6644	-1.10683	5.16152e-18	7.09488e-18
AC090348.1	-8.72483	-3.5665	2.85481e-18	3.92954e-18
ITIH5	-8.78224	-1.77464	1.81184e-18	2.49564e-18
AP002075.1	-8.81201	-2.10167	1.3816e-18	1.90435e-18
MMP26	-8.8631	-2.24189	8.76722e-19	1.20927e-18
AC131956.2	-8.88685	-3.08838	6.85459e-19	9.46114e-19
AC092353.2	-8.93263	-1.64633	4.77972e-19	6.61096e-19
HMGB2	-8.94416	-0.495441	4.38907e-19	6.07483e-19
PWRN1	-8.9822	-0.492179	3.11695e-19	4.3201e-19
NTS	-9.00385	-3.10764	2.38965e-19	3.31435e-19
AC115622.1	-9.03325	-1.38245	1.93551e-19	2.68634e-19
CXCL14	-9.03587	-1.09477	1.89056e-19	2.62578e-19
IGFBP5	-9.11153	-0.859338	9.56241e-20	1.33181e-19
LINC01411	-9.13049	-2.20641	7.77368e-20	1.08344e-19
IQCM	-9.1374	-1.29159	7.49722e-20	1.04564e-19
AC091489.1	-9.15669	-21.3143	5.39574e-20	7.54122e-20
LINC02465	-9.16095	-2.21702	5.87143e-20	8.1946e-20
UBE2C	-9.16587	-0.755282	5.81875e-20	8.12674e-20
SLC25A21	-9.18772	-0.566017	4.77099e-20	6.67738e-20
ESRRB	-9.1901	-0.66011	4.65973e-20	6.52623e-20
MYOCD	-9.19937	-1.70789	4.18884e-20	5.87084e-20
SH3TC2	-9.22685	-0.749112	3.30447e-20	4.63785e-20
NMBR	-9.26096	-1.32682	2.38756e-20	3.35332e-20
AC010967.1	-9.27046	-2.21745	2.14141e-20	3.01183e-20
AC009271.1	-9.30955	-1.86859	1.4999e-20	2.11105e-20
NPFFR2	-9.4449	-1.01741	4.27903e-21	6.03105e-21
FST	-9.45359	-1.36077	3.91778e-21	5.52579e-21
PGR	-9.49815	-3.16832	2.39631e-21	3.38223e-21
AC019211.1	-9.57984	-1.41247	1.17058e-21	1.65336e-21
AC019068.1	-9.60129	-0.833888	9.65433e-22	1.36457e-21
TMPRSS15	-9.61218	-1.77569	8.48817e-22	1.20059e-21
SCGN	-9.61905	-3.19523	7.46719e-22	1.05693e-21
SCN9A	-9.6431	-0.537005	6.50506e-22	9.21397e-22
HTR7	-9.69464	-1.99054	3.79577e-22	5.38026e-22
MECOM	-9.74937	-0.946034	2.28971e-22	3.25013e-22
LINC01344	-9.87308	-1.45592	6.68415e-23	9.52837e-23
AC017037.5	-9.93701	-2.93914	3.34526e-23	4.77554e-23
TTC6	-9.96595	-1.34819	2.66379e-23	3.80542e-23
AL592429.2	-10.0268	-1.345	1.45312e-23	2.07885e-23
LINC02388	-10.0438	-1.74981	1.20606e-23	1.72787e-23
CCK	-10.1064	-1.35969	6.52052e-24	9.34842e-24
GAL	-10.2377	-1.63407	1.69478e-24	2.43503e-24
DGKG	-10.3495	-1.48148	5.39785e-25	7.77228e-25
SAMSN1	-10.423	-0.651095	2.58045e-25	3.72359e-25
LINC02712	-10.4537	-1.99701	1.78705e-25	2.58244e-25
AL392172.2	-10.4818	-21.6479	1.06234e-25	1.53851e-25
AC091912.3	-10.4941	-1.80173	1.17656e-25	1.70269e-25
XACT	-10.5063	-1.89078	1.03123e-25	1.49454e-25
APELA	-10.5157	-3.905	8.17039e-26	1.18497e-25
EPB41L3	-10.5448	-0.587741	7.27202e-26	1.05621e-25
HMCN1	-10.6367	-1.08277	2.6908e-26	3.91105e-26
C8orf34	-10.8293	-0.774737	3.46656e-27	5.0533e-27
CKAP2	-10.858	-0.595262	2.55819e-27	3.73459e-27
NR4A3	-10.9041	-1.39521	1.48983e-27	2.17811e-27
LINC01378	-10.9302	-2.61595	1.05528e-27	1.54507e-27
AC092958.4	-10.9527	-21.922	6.5609e-28	9.62008e-28
NR3C2	-10.9772	-0.60481	6.99383e-28	1.02474e-27
PLD1	-11.0285	-1.98721	3.74574e-28	5.49632e-28
NIBAN1	-11.1216	-1.89026	1.33487e-28	1.96017e-28
SLC18A3	-11.1459	-3.11227	9.40281e-29	1.38277e-28
NETO2	-11.1474	-0.612695	1.07547e-28	1.58042e-28
LINC02055	-11.1943	-0.869982	6.30039e-29	9.29261e-29
CD74	-11.2411	-1.58124	3.60821e-29	5.32577e-29
AL356108.1	-11.2455	-2.17642	3.28341e-29	4.85353e-29
AC093515.1	-11.2497	-2.3961	3.10292e-29	4.59011e-29
AC004946.1	-11.308	-21.8855	1.22069e-29	1.80978e-29
AC111006.1	-11.323	-1.49599	1.44448e-29	2.13838e-29
AC068308.1	-11.3366	-1.63373	1.2225e-29	1.81112e-29
NPVF	-11.3766	-0.956353	7.98303e-30	1.18531e-29
SMC4	-11.4567	-0.623068	3.30043e-30	4.90406e-30
PGR-AS1	-11.5516	-3.95352	8.87686e-31	1.32195e-30
AC015631.1	-11.58	-1.12214	7.85503e-31	1.17152e-30
LINC01924	-11.607	-2.50706	5.24752e-31	7.83211e-31
AC139720.1	-11.6267	-1.2081	4.5436e-31	6.79162e-31
LINC01324	-11.6317	-22.0682	2.90429e-31	4.351e-31
NR2E3	-11.7191	-0.686096	1.60123e-31	2.40065e-31
AC087855.1	-11.7527	-1.12699	1.0434e-31	1.5655e-31
CLDN16	-11.7955	-3.22681	5.23916e-32	7.86661e-32
AC007991.3	-11.9294	-2.85937	1.14088e-32	1.71689e-32
AC004862.1	-11.984	-2.2919	6.31696e-33	9.5135e-33
AL138826.1	-11.989	-4.05417	4.97076e-33	7.49173e-33
HRH1	-12.0158	-2.00056	4.41526e-33	6.65952e-33
ABCA8	-12.0647	-2.48883	2.32788e-33	3.51643e-33
ATAD2	-12.1826	-0.691557	6.53899e-34	9.91507e-34
LINC02391	-12.2039	-2.20097	4.36786e-34	6.62801e-34
PPP2R2C	-12.2459	-0.831323	2.99708e-34	4.55829e-34
PPP2R2B	-12.292	-0.77202	1.75893e-34	2.67722e-34
PAPPA2	-12.3086	-1.02212	1.38185e-34	2.10487e-34
WIPF3	-12.3305	-0.914397	1.06123e-34	1.61773e-34
SAMD4A	-12.4076	-1.20454	4.02392e-35	6.1387e-35
LINC02263	-12.4106	-22.0492	2.3547e-35	3.59771e-35
BRINP1	-12.4676	-0.669166	2.00812e-35	3.07051e-35
CARTPT	-12.4784	-2.80904	1.40717e-35	2.15493e-35
AC005537.1	-12.624	-1.2812	2.7164e-36	4.16626e-36
AL513164.1	-12.6363	-1.29684	2.33097e-36	3.57785e-36
SPARCL1	-12.678	-1.18787	1.39969e-36	2.15006e-36
SLC26A7	-12.6925	-1.4868	1.13724e-36	1.74826e-36
TSHZ3	-12.7473	-0.732433	6.06326e-37	9.33528e-37
ADRA1A	-12.7723	-1.24922	4.25198e-37	6.55159e-37
AC095032.1	-12.7774	-0.920322	4.06777e-37	6.27258e-37
AL354809.1	-12.7882	-0.872295	3.56709e-37	5.50477e-37
TXK	-12.8382	-1.47593	1.80209e-37	2.78315e-37
HAPLN1	-12.8714	-2.96708	9.75109e-38	1.50946e-37
GRXCR1	-12.9545	-3.12141	3.39695e-38	5.27067e-38
AC026167.1	-12.9732	-1.61539	3.16129e-38	4.91265e-38
PVALB	-12.9761	-1.19547	3.16481e-38	4.9143e-38
CYP1B1	-13.0833	-0.869507	8.16256e-39	1.26945e-38
AC024022.1	-13.0994	-2.75944	5.31691e-39	8.27534e-39
ELN	-13.1761	-1.3845	2.31177e-39	3.60088e-39
CNTNAP3	-13.3329	-0.920669	3.11101e-40	4.85337e-40
AQP4-AS1	-13.3466	-0.974606	2.60076e-40	4.06369e-40
ADAMTS19	-13.438	-1.10874	7.61959e-41	1.19149e-40
DAPL1	-13.4472	-0.739339	7.0223e-41	1.09895e-40
SPTLC3	-13.4518	-1.19639	6.1949e-41	9.70227e-41
ART5	-13.4533	-3.67597	4.39957e-41	6.89587e-41
SPHKAP	-13.5291	-1.05187	2.25789e-41	3.54178e-41
PENK	-13.6146	-2.46292	5.95061e-42	9.34895e-42
AC115282.1	-13.62	-2.12366	5.9118e-42	9.29529e-42
ROR2	-13.6358	-0.757218	5.60092e-42	8.8134e-42
AC020687.1	-13.6584	-2.12871	3.46891e-42	5.46285e-42
SI	-13.673	-3.19206	2.4252e-42	3.82523e-42
AC117453.1	-13.6836	-1.27153	2.75604e-42	4.34363e-42
AC110014.1	-13.6875	-3.49958	1.73723e-42	2.74227e-42
SLC7A11	-13.7233	-1.10862	1.6263e-42	2.56919e-42
RRH	-13.7286	-1.06909	1.52942e-42	2.41806e-42
LINC02740	-13.7473	-3.75779	7.65697e-43	1.21155e-42
TRPC6	-13.7722	-2.3029	7.19557e-43	1.13944e-42
GNAT1	-13.7884	-0.833176	6.89384e-43	1.09339e-42
PRSS23	-13.8186	-0.762451	4.66457e-43	7.40407e-43
SEZ6L	-13.8303	-0.803977	4.07707e-43	6.47668e-43
ZBTB7C	-13.9232	-0.772011	1.13289e-43	1.80252e-43
PCP2	-14.0181	-1.06533	2.86898e-44	4.57208e-44
AC104078.2	-14.0521	-3.48484	1.16958e-44	1.86536e-44
AC010343.3	-14.0925	-1.73973	9.50499e-45	1.51716e-44
AL356277.3	-14.0991	-2.96212	7.13619e-45	1.1408e-44
AC011029.1	-14.1118	-1.89061	7.1414e-45	1.1408e-44
CFI	-14.1589	-2.41307	3.37323e-45	5.39717e-45
NETO1	-14.2019	-0.848051	2.25259e-45	3.60703e-45
AC087857.1	-14.3046	-1.9201	4.77268e-46	7.65466e-46
CLEC2L	-14.3268	-0.972416	3.92742e-46	6.30405e-46
SULF1	-14.3504	-0.835795	2.87675e-46	4.625e-46
DISC1	-14.3582	-0.781025	2.59142e-46	4.16963e-46
AC002072.1	-14.378	-2.01355	1.63614e-46	2.63681e-46
CXXC4-AS1	-14.469	-0.998486	5.23479e-47	8.45002e-47
AC007100.1	-14.4851	-1.93837	3.49432e-47	5.64511e-47
SPATS2L	-14.524	-0.775221	2.46604e-47	3.98713e-47
AC104248.1	-14.6077	-1.24354	6.87907e-48	1.11402e-47
ANO3	-14.705	-1.1605	1.69081e-48	2.7426e-48
LINC02328	-14.7646	-2.39291	5.78535e-49	9.39943e-49
ANKRD30B	-14.8474	-2.1074	1.87711e-49	3.05718e-49
TRIM5	-14.9203	-1.42474	7.11055e-50	1.15901e-49
CD36	-14.923	-1.75912	6.59383e-50	1.07567e-49
POSTN	-14.9555	-4.60818	1.84508e-50	3.01731e-50
LINC01951	-14.972	-3.5674	2.01601e-50	3.29414e-50
AC080132.1	-15.0529	-2.54558	7.92774e-51	1.2975e-50
SPANXA2-OT1	-15.1455	-0.980332	2.77088e-51	4.54616e-51
CCDC178	-15.2479	-1.77278	5.21835e-52	8.58281e-52
AC079380.1	-15.379	-1.38843	7.7348e-53	1.27427e-52
PCSK6	-15.4007	-0.8188	6.01084e-53	9.9107e-53
AC093791.2	-15.4503	-3.94467	1.30147e-53	2.15119e-53
TTTY14	-15.4521	-0.887078	2.87943e-53	4.75154e-53
AL445123.2	-15.4872	-1.28297	1.50169e-53	2.48009e-53
TAFA2	-15.5202	-0.876207	1.01926e-53	1.68612e-53
LINC00278	-15.6595	-22.9224	3.06711e-55	5.09064e-55
AC064875.1	-15.6727	-2.19284	7.12635e-55	1.17986e-54
AC040168.1	-15.7026	-1.15764	5.76274e-55	9.54887e-55
HIST1H1B	-15.703	-1.16013	5.67852e-55	9.41712e-55
LAMA3	-15.77	-1.28602	1.89621e-55	3.14985e-55
SLC9A9	-15.7995	-0.967067	1.30814e-55	2.1748e-55
AL137017.1	-15.812	-0.964432	1.12346e-55	1.86932e-55
AC008945.2	-15.8293	-1.90124	6.83296e-56	1.13883e-55
CHST9	-15.8328	-1.46415	7.25586e-56	1.2083e-55
UNC13C	-15.916	-0.939311	2.28893e-56	3.82444e-56
AC006525.1	-15.9663	-2.3906	6.94201e-57	1.16379e-56
GRIA3	-16.0322	-0.923001	3.58085e-57	6.00813e-57
UFL1-AS1	-16.0942	-0.989375	1.32505e-57	2.22511e-57
PLCE1	-16.1586	-0.876235	4.88489e-58	8.22373e-58
BEND6	-16.2241	-1.171	1.59766e-58	2.69421e-58
SLC24A3	-16.2411	-0.893189	1.35803e-58	2.29203e-58
MEF2C-AS2	-16.2524	-0.862768	1.10791e-58	1.87147e-58
AC091646.1	-16.2869	-1.19232	6.04958e-59	1.02275e-58
HMMR	-16.3969	-1.48908	9.34734e-60	1.58295e-59
LAMA2	-16.4446	-0.923824	5.14247e-60	8.71605e-60
SNCA	-16.5388	-0.914188	1.14238e-60	1.93953e-60
AL159156.1	-16.5599	-3.18569	4.06908e-61	6.9202e-61
TBX20	-16.5652	-1.65263	5.96882e-61	1.01424e-60
SLC22A3	-16.572	-2.91464	3.5529e-61	6.04749e-61
SERPINE2	-16.6113	-0.931878	3.42066e-61	5.82737e-61
CIT	-16.62	-0.918706	2.89052e-61	4.92842e-61
SOSTDC1	-16.687	-2.09885	7.1158e-62	1.21534e-61
AL136962.1	-16.7736	-3.33005	1.12813e-62	1.92844e-62
AC097511.1	-16.8756	-2.93364	2.4421e-63	4.18168e-63
AC002069.2	-16.9003	-1.31043	2.73136e-63	4.67299e-63
TPRG1	-16.9937	-2.14254	4.43728e-64	7.60459e-64
LINC02220	-17.1152	-2.42721	5.74574e-65	9.86394e-65
AC098829.1	-17.1466	-0.915866	5.12698e-65	8.80925e-65
VIT	-17.1651	-3.25322	1.5457e-65	2.66042e-65
AC138305.1	-17.2317	-1.93177	9.04287e-66	1.55777e-65
SLC38A4	-17.2933	-1.65435	3.29032e-66	5.68277e-66
PAX2	-17.3235	-3.42341	9.11605e-67	1.57581e-66
TAFA1	-17.393	-1.79159	5.8981e-67	1.0222e-66
ANKRD34C-AS1	-17.5355	-3.3209	2.53912e-68	4.4197e-68
POU6F2	-17.5463	-0.991588	5.83767e-68	1.01348e-67
AL390957.1	-17.5481	-1.41089	4.85271e-68	8.43216e-68
OPTC	-17.5588	-3.60157	1.48575e-68	2.58842e-68
SOX6	-17.5871	-1.06791	3.04634e-68	5.29797e-68
LIPC	-17.6342	-1.71612	1.00512e-68	1.75261e-68
AL354771.1	-17.7234	-3.08301	1.22648e-69	2.14045e-69
SLCO4C1	-17.8495	-3.58782	1.03619e-70	1.81469e-70
HTR2A	-17.9066	-4.88653	1.69938e-71	2.98398e-71
DACH2	-17.9743	-1.07272	3.75968e-71	6.59594e-71
RAB37	-17.9875	-2.38812	1.6758e-71	2.94517e-71
CENPF	-18.0241	-1.05335	1.39798e-71	2.45907e-71
RMST	-18.0781	-1.09374	6.18202e-72	1.08838e-71
AC007319.1	-18.134	-1.08454	2.10012e-72	3.70065e-72
AL033504.1	-18.1818	-1.14841	8.52874e-73	1.50552e-72
AL445250.1	-18.1853	-2.42104	4.43833e-73	7.85545e-73
SORCS3	-18.2496	-1.07204	2.78656e-73	4.93634e-73
DCX	-18.2642	-1.02572	2.28789e-73	4.05655e-73
CLEC19A	-18.2768	-2.81732	6.76813e-74	1.20109e-73
PCDH9-AS2	-18.3653	-0.997878	3.59562e-74	6.38654e-74
CNKSR3	-18.4382	-1.43835	7.39879e-75	1.31534e-74
AC090531.1	-18.5247	-3.17527	6.82931e-76	1.21843e-75
PXDNL	-18.5653	-1.11058	9.44272e-76	1.68319e-75
KCNJ16	-18.5961	-23.2328	3.97109e-77	7.10392e-77
SCG2	-18.6504	-1.39573	1.73308e-76	3.09479e-76
INPP4B	-18.8094	-1.13371	1.08333e-77	1.93972e-77
AL096799.1	-18.8384	-23.4308	4.23099e-79	7.6097e-79
AC105411.1	-18.952	-1.35436	7.13719e-79	1.28136e-78
CACNA1D	-18.9794	-0.981436	5.21531e-79	9.37164e-79
AC104123.1	-19.0537	-1.1825	1.20041e-79	2.16095e-79
AP000829.1	-19.1509	-2.1921	1.19607e-80	2.16091e-80
AC013287.1	-19.1587	-1.5923	1.41222e-80	2.54913e-80
AL136114.1	-19.3219	-2.16954	4.57371e-82	8.27821e-82
SLC5A7	-19.3235	-3.94583	1.46643e-82	2.66141e-82
CPED1	-19.3627	-2.58064	1.69695e-82	3.07418e-82
AC011246.1	-19.3986	-1.42924	1.66708e-82	3.0228e-82
AC113414.1	-19.4086	-1.37127	1.45438e-82	2.64192e-82
SLIT3	-19.4129	-1.34972	1.33769e-82	2.43217e-82
ZFPM2-AS1	-19.4176	-1.15053	1.2997e-82	2.36525e-82
GNA14	-19.472	-1.82837	3.40862e-83	6.21444e-83
DCDC1	-19.5304	-1.10022	1.88527e-83	3.44656e-83
ROR1	-19.7713	-1.06854	1.87894e-85	3.44443e-85
AC008691.1	-19.8301	-2.2293	2.63908e-86	4.85124e-86
AC099489.3	-20.0711	-4.03842	6.00316e-89	1.10964e-88
AL606923.2	-20.1505	-2.38825	4.78161e-89	8.84664e-89
Z96074.1	-20.1637	-1.59329	6.67898e-89	1.23342e-88
FGF14	-20.1701	-1.18418	8.9104e-89	1.64247e-88
TGFBR2	-20.2447	-3.40519	3.23273e-90	5.98653e-90
MYOM3	-20.3457	-3.87991	2.41518e-91	4.49754e-91
TFAP2E	-20.367	-1.5398	1.25412e-90	2.3246e-90
SPRY4-AS1	-20.3881	-1.10994	1.13893e-90	2.115e-90
PRDM6	-20.4031	-1.81227	5.02257e-91	9.34432e-91
PDGFD	-20.4897	-1.45383	1.21715e-91	2.26869e-91
FNDC1	-20.5305	-3.43009	9.61298e-93	1.80187e-92
AGBL1	-20.5379	-1.68197	4.09157e-92	7.64065e-92
DKK2	-20.5442	-2.05749	2.63488e-92	4.92501e-92
GPR158	-20.5447	-1.17806	5.25157e-92	9.7977e-92
MAMDC2	-20.6654	-1.11548	4.35686e-93	8.17423e-93
SASH1	-20.8464	-1.11105	1.31576e-94	2.47092e-94
OPRM1	-21.0159	-1.82629	2.23741e-96	4.21357e-96
LINC01965	-21.1724	-3.62582	1.36409e-98	2.58106e-98
SAMD5	-21.2041	-1.26456	8.09086e-98	1.52946e-97
HTR1E	-21.277	-3.03965	3.24892e-99	6.15908e-99
ARHGAP6	-21.3165	-1.18821	8.52475e-99	1.61454e-98
AC020637.1	-21.3221	-2.68697	2.04418e-99	3.8789e-99
AC002454.1	-21.3534	-2.30158	1.49478e-99	2.8391e-99
AC090099.1	-21.4651	-3.98396	1.90833e-101	3.64186e-101
KAZN	-21.4822	-1.26243	3.49045e-100	6.64848e-100
SST	-21.5979	-2.44487	8.69545e-102	1.66102e-101
TTK	-21.6368	-1.6143	7.29728e-102	1.39527e-101
LRRC38	-21.6624	-3.79404	3.76975e-103	7.23561e-103
FRMD7	-21.7054	-4.53446	8.42158e-104	1.62266e-103
THSD7B	-21.7481	-1.33837	1.43962e-102	2.7579e-102
CD44	-21.7994	-1.49347	3.17355e-103	6.09712e-103
KCNJ6	-21.8026	-1.56622	2.55676e-103	4.91685e-103
AL162493.1	-21.8531	-1.48465	9.58113e-104	1.8443e-103
ARHGAP20	-21.8904	-1.30431	5.60468e-104	1.08094e-103
AC087490.1	-21.9147	-3.64952	2.25576e-105	4.36739e-105
AC068305.2	-21.933	-3.13497	3.19657e-105	6.18292e-105
MEGF11	-21.96	-1.24912	1.13614e-104	2.19332e-104
SGO2	-21.9975	-1.34104	4.97517e-105	9.61386e-105
AC108721.2	-22.1691	-3.84982	6.11552e-108	1.19095e-107
RANBP3L	-22.2676	-2.16028	7.98496e-108	1.55349e-107
AC125613.1	-22.4032	-2.06287	4.23578e-109	8.26494e-109
AC005165.1	-22.7655	-1.9382	2.18165e-112	4.27355e-112
COL21A1	-22.7826	-1.8859	1.33023e-112	2.61085e-112
AC114316.1	-22.8466	-1.5435	4.52215e-113	8.91064e-113
KIF18A	-22.9321	-1.50182	7.2139e-114	1.42426e-113
SIDT1	-22.9437	-2.86591	1.46271e-114	2.89359e-114
AC109927.1	-22.9643	-1.32907	5.32286e-114	1.05195e-113
LINC00470	-23.0584	-2.10917	2.87087e-115	5.68489e-115
ZIC1	-23.1397	-1.46497	9.32231e-116	1.84783e-115
PRDM8	-23.1679	-1.35154	5.07822e-116	1.00758e-115
LINC00842	-23.2564	-2.77047	1.12687e-117	2.24476e-117
ZPLD1	-23.2602	-2.7049	1.16505e-117	2.31851e-117
AC246817.1	-23.279	-1.81915	3.19531e-117	6.3462e-117
SKOR2	-23.4261	-3.38233	9.15961e-120	1.82644e-119
HSD17B2	-23.5098	-2.57042	6.24667e-120	1.24684e-119
LINC00348	-23.5817	-1.92482	2.83785e-120	5.67004e-120
LINC01208	-23.6461	-1.71887	8.52022e-121	1.70746e-120
RYR2	-23.6514	-1.24148	1.38644e-120	2.77289e-120
BRINP3	-23.666	-2.31993	2.37264e-121	4.76912e-121
MSTN	-23.6755	-1.67241	5.12924e-121	1.02894e-120
HAS2	-23.6814	-4.08274	1.05324e-122	2.11919e-122
CALCR	-23.7934	-4.16329	4.52642e-124	9.14429e-124
PKHD1	-23.8172	-1.97152	9.96839e-123	2.00773e-122
PTPRT	-23.9228	-1.38323	2.1166e-123	4.26733e-123
CLMP	-23.948	-1.7427	8.4732e-124	1.71003e-123
AC096570.1	-24.0434	-2.23443	3.89805e-125	7.89079e-125
CPM	-24.091	-2.79392	6.69154e-126	1.35594e-125
IL12A-AS1	-24.1508	-2.43063	2.60649e-126	5.29774e-126
SDK1	-24.2091	-1.46242	5.79079e-126	1.1746e-125
C12orf42	-24.2146	-2.13599	9.1742e-127	1.86657e-126
AC018731.1	-24.2307	-4.38969	1.36119e-128	2.78361e-128
AC062004.1	-24.2635	-3.14232	4.98363e-128	1.01811e-127
MIS18BP1	-24.2878	-1.28118	6.97657e-127	1.42089e-126
RTKN2	-24.295	-1.32833	4.90249e-127	9.99488e-127
CARD18	-24.842	-2.64802	1.48515e-133	3.04646e-133
SLC35F4	-24.8697	-1.64183	4.7296e-133	9.68189e-133
LHX1	-24.9047	-2.08624	9.73317e-134	2.00065e-133
VWC2L	-24.9131	-1.28202	2.95831e-133	6.06212e-133
RHEX	-24.9218	-4.01526	1.30362e-135	2.69065e-135
AC060765.1	-24.9405	-4.02234	8.12033e-136	1.67775e-135
PCDH17	-24.9544	-1.36818	1.21083e-133	2.48631e-133
VWC2	-24.9922	-1.32985	4.5754e-134	9.41441e-134
GJA1	-25.0276	-2.56793	2.17385e-135	4.48216e-135
PAPPA	-25.0652	-1.37655	6.60995e-135	1.36147e-134
ADAMTS9-AS1	-25.084	-4.43905	1.44424e-137	2.99634e-137
LINC02715	-25.1912	-2.72918	3.13181e-137	6.49079e-137
CACNA2D3	-25.2489	-1.39357	9.52984e-137	1.97101e-136
AL353138.1	-25.2607	-3.8273	1.12419e-138	2.33478e-138
AC083837.1	-25.3456	-3.10371	3.51231e-139	7.30969e-139
AC040174.1	-25.3897	-3.45691	8.7809e-140	1.83317e-139
GABRR3	-25.4401	-1.57716	6.858e-139	1.42578e-138
PCSK2	-25.5298	-1.4581	1.77037e-139	3.68828e-139
MEOX2	-25.6292	-3.01796	2.91603e-142	6.11968e-142
AC068587.4	-25.6325	-1.35632	1.33699e-140	2.79412e-140
AL049828.1	-25.64	-1.40207	1.13673e-140	2.37809e-140
LINC00536	-25.6594	-4.20549	1.58172e-143	3.32993e-143
HTR2C	-25.6813	-4.25167	5.9602e-144	1.2561e-143
RASSF9	-25.7223	-3.48693	1.84623e-143	3.87863e-143
SMOC2	-25.7967	-3.52637	1.34111e-144	2.83233e-144
LINC02735	-25.8198	-5.43521	3.77322e-146	8.01959e-146
GUCY1A1	-25.9009	-1.42091	1.62331e-143	3.41389e-143
TBX5	-25.9825	-1.5708	1.36398e-144	2.87759e-144
LRRTM3	-26.0795	-1.45363	2.01953e-145	4.27867e-145
CENPE	-26.1062	-1.63685	4.49047e-146	9.5339e-146
LINC01572	-26.5586	-1.43176	1.71038e-150	3.65856e-150
STMN2	-26.5662	-1.59045	1.81637e-150	3.88113e-150
NPY	-26.6195	-2.35248	1.70055e-152	3.65318e-152
GRID1	-26.6817	-1.41047	6.91663e-152	1.48426e-151
C1QL2	-26.7964	-4.14523	2.4244e-156	5.24761e-156
LINC02505	-26.807	-4.10052	3.26867e-156	7.0674e-156
AL136456.1	-26.8681	-2.15635	8.97063e-155	1.93541e-154
CLDN1	-27.003	-3.65866	6.46853e-158	1.4108e-157
GPR176	-27.0572	-1.7908	1.87845e-156	4.07915e-156
LINC01170	-27.0827	-1.63982	1.38393e-156	3.01181e-156
NCAM2	-27.1164	-1.57483	1.53249e-156	3.3315e-156
RNF217-AS1	-27.2662	-1.69457	9.97925e-159	2.17888e-158
AC022523.1	-27.3089	-3.60204	2.49066e-161	5.45599e-161
LDB3	-27.5574	-2.38168	1.07218e-162	2.35643e-162
LINC01250	-27.5931	-1.58744	3.29661e-162	7.23735e-162
AL139383.1	-27.6514	-1.78586	4.2476e-163	9.34565e-163
AC060809.1	-27.8049	-1.77069	1.03633e-164	2.28267e-164
SCN1A-AS1	-27.8893	-1.44696	2.64755e-165	5.83804e-165
CYP26A1	-28.0026	-2.72582	2.33237e-168	5.16012e-168
ANKFN1	-28.2073	-1.68489	2.91149e-169	6.45564e-169
AC007001.1	-28.2209	-4.63408	2.59351e-173	5.80204e-173
LINC00861	-28.2264	-2.19559	2.33079e-170	5.17952e-170
AC008415.1	-28.5243	-2.67132	2.85241e-174	6.38837e-174
EYA4	-28.6607	-3.30307	7.83282e-177	1.76216e-176
MEF2C-AS1	-28.7354	-2.64008	7.27496e-177	1.6385e-176
NMU	-28.7602	-3.05793	1.27765e-177	2.88734e-177
C21orf58	-28.7617	-1.46665	1.84499e-175	4.14139e-175
LINC01197	-28.8995	-3.61747	3.5945e-180	8.16004e-180
PGM5	-28.9114	-1.83944	1.25692e-177	2.84371e-177
KCTD16	-28.9676	-1.70222	1.69364e-177	3.8188e-177
LINC01320	-29.1193	-2.45861	4.22619e-181	9.6159e-181
PLD5	-29.1859	-2.21075	2.63845e-181	6.01699e-181
CHRM5	-29.2329	-1.5267	6.2165e-181	1.41284e-180
GRIN2A	-29.2411	-1.59086	2.71225e-181	6.17825e-181
XYLT1	-29.3424	-1.56112	5.92058e-182	1.35173e-181
AC087854.1	-29.5349	-1.47402	1.67767e-184	3.85229e-184
DLGAP5	-29.7652	-2.40978	1.0689e-188	2.46574e-188
AL109930.1	-29.9168	-1.70502	3.2373e-189	7.47644e-189
ANK1	-29.9867	-1.52565	6.13432e-190	1.41834e-189
SMOC1	-29.9895	-1.55835	3.32056e-190	7.69538e-190
DIRC3	-30.0022	-1.60203	3.83052e-190	8.86694e-190
COL24A1	-30.003	-2.9959	1.30727e-192	3.04369e-192
SLIT1	-30.0468	-1.54646	1.41458e-190	3.28209e-190
BNC2	-30.1525	-2.70825	4.78846e-194	1.12142e-193
AC016044.1	-30.1568	-2.20818	4.31687e-193	1.00626e-192
PMFBP1	-30.212	-1.96014	2.16281e-193	5.0474e-193
ALDH1A2	-30.2262	-1.87651	1.63864e-193	3.82859e-193
ARHGAP11A	-30.3058	-2.25437	5.09029e-195	1.1949e-194
BRIP1	-30.3125	-1.64012	6.31853e-194	1.47802e-193
TRPC7	-30.3539	-1.71072	9.27632e-195	2.17499e-194
AC113383.1	-30.3985	-1.85477	3.20327e-195	7.53711e-195
LGR5	-30.4303	-1.65008	4.34496e-195	1.02114e-194
CCDC18	-30.5223	-1.56938	1.86965e-196	4.41475e-196
LINC01828	-30.5428	-3.16747	2.57357e-199	6.10575e-199
FRZB	-30.6434	-1.804	1.82196e-198	4.30723e-198
TPX2	-30.6636	-1.83482	9.17206e-199	2.1709e-198
LPAR3	-30.8604	-4.04709	3.67335e-205	8.83017e-205
ADAMTS12	-30.8997	-2.01681	7.65354e-202	1.82444e-201
SEMA3A	-31.0887	-1.84802	7.79731e-203	1.86093e-202
FAM83D	-31.1236	-3.15125	6.15674e-207	1.48355e-206
TOP2A	-31.1634	-1.71024	1.09489e-204	2.62563e-204
TSHZ2	-31.2296	-1.75379	8.14608e-205	1.95584e-204
PIF1	-31.2964	-3.08742	4.84982e-209	1.17146e-208
TUBA1A	-31.3925	-1.75727	1.50578e-206	3.62403e-206
AC007364.1	-31.4051	-1.719	1.37899e-207	3.32688e-207
LINC01606	-31.5045	-2.46457	3.01799e-210	7.32522e-210
AC092958.1	-31.509	-4.42554	7.96291e-215	1.94217e-214
NUSAP1	-31.514	-1.71671	4.06744e-209	9.84852e-209
AC012501.2	-31.5458	-3.05602	2.08353e-212	5.06941e-212
SOX5	-31.5861	-1.92006	4.76677e-209	1.15279e-208
SNCG	-31.618	-1.62351	6.29564e-210	1.52621e-209
ANGPT1	-31.6721	-3.97912	1.98763e-216	4.86567e-216
LHX1-DT	-31.8634	-3.01063	2.54196e-216	6.21507e-216
GABRA1	-31.9907	-1.89958	2.54383e-215	6.21205e-215
PANTR1	-32.3045	-4.76909	1.06368e-226	2.64596e-226
SYT10	-32.4191	-3.96821	7.60858e-226	1.88798e-225
GPA33	-32.4208	-3.72264	5.15591e-225	1.27464e-224
ALDH1A1	-32.4566	-2.81426	1.4186e-223	3.50273e-223
SMIM36	-32.5783	-1.72083	1.39298e-222	3.43097e-222
AL365295.1	-32.7603	-1.77144	4.36549e-225	1.08057e-224
LINC00616	-32.7974	-3.35725	1.49812e-229	3.74998e-229
MIR3681HG	-32.966	-1.98582	1.83312e-228	4.5828e-228
KIF4A	-32.9801	-1.87434	2.52777e-228	6.30366e-228
AC124854.1	-32.9843	-1.82467	2.35025e-228	5.86828e-228
GALNT18	-32.9969	-1.76589	4.43874e-228	1.10554e-227
AC005062.1	-33.0391	-3.67486	1.13903e-233	2.86547e-233
OPN4	-33.0426	-4.45388	3.21489e-235	8.10816e-235
NXPH2	-33.237	-2.05212	7.85265e-232	1.97055e-231
ARPP21	-33.3833	-2.06179	1.09052e-233	2.74689e-233
STIL	-33.5416	-2.07145	2.96913e-236	7.4978e-236
AL450338.2	-33.6401	-3.22286	1.05767e-240	2.7085e-240
LINC01846	-33.7053	-25.0611	2.1294e-248	5.50233e-248
CDK1	-33.7189	-2.25144	7.049e-239	1.79364e-238
VSNL1	-33.7926	-2.51642	2.02277e-240	5.16673e-240
AC007656.2	-33.7991	-2.87553	2.99264e-241	7.67342e-241
ELAVL4	-34.0482	-1.76632	1.78818e-241	4.59097e-241
SH3RF3	-34.2088	-2.16108	1.7533e-245	4.52465e-245
CEP55	-34.3257	-3.04334	2.41994e-249	6.26928e-249
GRIN3A	-34.6094	-2.06213	3.25879e-250	8.45342e-250
AC114689.3	-34.7048	-2.69037	1.19356e-253	3.12451e-253
KIF11	-34.7135	-2.05433	5.51064e-252	1.4332e-251
GTSE1	-34.764	-2.39598	1.22529e-253	3.20337e-253
AC099520.1	-34.7752	-2.79226	3.38049e-255	8.88434e-255
MALRD1	-34.7758	-2.42881	7.32859e-254	1.92099e-253
PRICKLE1	-34.9506	-1.93348	9.93116e-255	2.6066e-254
RGS6	-34.9808	-1.97754	1.9796e-255	5.20947e-255
PVT1	-35.0083	-2.28094	2.33998e-256	6.16596e-256
S100A10	-35.1245	-1.97385	6.10574e-257	1.61528e-256
COL5A2	-35.1253	-1.87429	7.24294e-257	1.91359e-256
AC004158.1	-35.1948	-1.92635	4.15067e-258	1.10244e-257
LINC00298	-35.2816	-4.03394	2.65011e-266	7.08585e-266
LINC01483	-35.2922	-3.06149	3.81788e-263	1.01675e-262
KHDRBS3	-35.3562	-1.8499	6.92023e-259	1.84049e-258
PTGER3	-35.3819	-3.97553	7.58736e-268	2.03414e-267
KCNG3	-35.4092	-4.23391	7.60336e-269	2.04391e-268
DEPDC1	-35.7738	-3.1384	4.31405e-270	1.16282e-269
FAT4	-35.8097	-1.83956	2.61167e-265	6.97375e-265
SATB1-AS1	-35.8294	-2.09486	3.10835e-267	8.32222e-267
TTC29	-35.8786	-2.09981	4.35491e-268	1.1691e-267
CXCL12	-35.9307	-4.03457	1.91805e-275	5.19797e-275
PRSS12	-35.9733	-2.222	2.00204e-269	5.38907e-269
CHAT	-35.9985	-25.3357	6.07382e-283	1.67093e-282
NPR3	-36.0842	-2.63886	6.78879e-273	1.83729e-272
AC016074.2	-36.1935	-3.26435	4.09506e-277	1.11128e-276
ADAMTS17	-36.4498	-2.29951	2.75288e-277	7.48066e-277
CRYM	-36.5543	-2.35895	5.04265e-279	1.37777e-278
AL136366.1	-36.6276	-2.0981	3.26748e-278	8.90322e-278
MND1	-36.6362	-2.12695	8.19451e-279	2.23588e-278
CHSY3	-36.6389	-1.88519	2.14256e-277	5.83009e-277
BTBD11	-36.7109	-2.01053	1.33914e-279	3.66386e-279
DEC1	-36.7468	-3.74702	2.94495e-287	8.12399e-287
CTNNA3	-36.8652	-1.99814	3.80265e-280	1.04182e-279
DRD2	-37.0154	-2.94448	2.33292e-287	6.44452e-287
AC099489.1	-37.1751	-3.32837	1.36598e-291	3.81025e-291
CDCA2	-37.3318	-2.71841	1.05241e-291	2.93969e-291
TNFAIP8	-37.3383	-2.51425	2.5297e-290	7.04653e-290
TUBB2B	-37.3693	-2.08406	8.05709e-287	2.21958e-286
PARPBP	-37.3965	-2.09265	6.61351e-290	1.83964e-289
LINC01307	-37.5588	-6.66321	1.70539e-307	4.88651e-307
LINC02672	-37.5711	-4.63551	7.56104e-304	2.14802e-303
NUF2	-37.6253	-1.97226	1.44244e-292	4.03479e-292
POLQ	-37.765	-2.10302	1.5259e-295	4.29225e-295
TSHZ1	-37.7922	-2.01247	6.08272e-295	1.70623e-294
AHRR	-37.8501	-2.58789	4.85702e-298	1.37398e-297
SLC5A8	-37.9296	-4.7061	0	4.23838e-308
ZFPM2	-38.0686	-1.90769	3.1919e-298	9.04221e-298
SLC27A2	-38.3397	-3.14134	6.61361e-308	1.89774e-307
TRPC3	-38.3475	-2.37106	5.05359e-305	1.43977e-304
PBK	-38.3518	-2.69008	1.77846e-306	5.08859e-306
NAV2	-38.4791	-2.17552	3.09657e-303	8.7846e-303
CTXND1	-38.4844	-4.83163	0	0
KIF5A	-38.5374	-1.9151	9.99608e-305	2.84384e-304
TRPM1	-38.5475	-2.56555	0	0
AL591519.1	-38.557	-2.02306	1.06606e-305	3.04155e-305
SERTM1	-38.7473	-3.92164	0	0
GABRG1	-38.7489	-4.21767	0	0
COL19A1	-38.8138	-3.24893	0	0
AC092813.1	-38.8153	-4.30492	0	0
AC002460.2	-38.8157	-2.97051	0	0
AL445433.2	-38.8457	-3.06245	0	0
MYO1D	-39.0698	-1.94828	0	0
CA8	-39.154	-2.46054	0	0
DTNA	-39.2657	-2.11922	0	0
TFAP2D	-39.4856	-2.31841	0	0
SNTB1	-39.5045	-3.2572	0	0
CKAP2L	-39.5061	-2.89682	0	0
LINC01781	-39.639	-4.80373	0	0
ADAMTS20	-39.6456	-2.75608	0	0
AC093765.4	-39.6725	-4.68184	0	0
HS6ST2	-39.8553	-3.33507	0	0
RPH3A	-40.1727	-3.03797	0	0
KCNH5	-40.1985	-2.42153	0	0
ADGB	-40.2275	-2.32565	0	0
CDH9	-40.2456	-2.94516	0	0
NELL1	-40.3169	-2.88782	0	0
MKI67	-40.6215	-2.36342	0	0
NCALD	-40.795	-2.06031	0	0
AC060765.2	-40.8381	-2.97881	0	0
AP003464.1	-41.0838	-2.74225	0	0
GALNT15	-41.1015	-3.17881	0	0
NEFL	-41.2048	-2.03279	0	0
LUM	-41.2195	-3.07049	0	0
TUBB2A	-41.2673	-2.05381	0	0
DPP6	-41.3321	-2.43358	0	0
UNC5D	-41.3546	-2.22265	0	0
COLEC12	-41.7542	-2.02023	0	0
ADAMTS6	-42.0337	-2.21527	0	0
AP003049.2	-42.06	-2.66621	0	0
CSGALNACT1	-42.11	-2.46502	0	0
ARHGAP11B	-42.1505	-2.4273	0	0
AC109466.1	-42.2705	-2.74929	0	0
TAC1	-42.4677	-2.67013	0	0
LINC01621	-42.6336	-2.18554	0	0
SKA3	-42.6635	-3.03511	0	0
ADAMTS9	-42.703	-4.76413	0	0
SNTG1	-42.7191	-2.30131	0	0
C3orf70	-42.7391	-2.08601	0	0
MIR548A1HG	-42.7433	-3.8949	0	0
AC108169.1	-42.9678	-3.82446	0	0
CNTN6	-43.1047	-2.14415	0	0
SCN2A	-43.159	-2.11515	0	0
GPR39	-43.1789	-3.7057	0	0
KIF23	-43.1874	-2.85805	0	0
PTCHD1	-43.2518	-3.43365	0	0
CDH8	-43.3929	-2.46316	0	0
AL022068.1	-43.4095	-2.12319	0	0
SLC1A1	-43.5146	-2.14138	0	0
ESCO2	-43.5619	-2.89563	0	0
ZFHX4	-43.6536	-2.3745	0	0
IL1RAPL2	-43.751	-2.83933	0	0
MBNL3	-43.7596	-2.59467	0	0
HMGCS1	-43.8309	-2.18313	0	0
TFAP2C	-43.9873	-3.31279	0	0
TGFA	-44.1707	-4.34225	0	0
AC093765.2	-44.3439	-3.97187	0	0
AC009264.1	-44.5594	-3.8486	0	0
EPHA4	-44.5885	-2.24275	0	0
LEF1	-44.6154	-2.51111	0	0
PTPRK	-44.6844	-2.75341	0	0
BUB1	-44.8339	-3.14141	0	0
KLF7	-45.121	-2.40796	0	0
RASGRF1	-45.1615	-4.39985	0	0
CHRM3	-45.2564	-2.23647	0	0
BCL11B	-45.3023	-2.33194	0	0
ABCD2	-45.3407	-3.59995	0	0
MARCH11	-45.4344	-2.32124	0	0
RFC3	-45.5259	-2.29965	0	0
STXBP6	-45.6001	-4.4506	0	0
AC008591.1	-45.7475	-3.00326	0	0
SYT6	-45.763	-3.62822	0	0
TENM3	-45.8543	-2.74701	0	0
FGF10	-45.9308	-3.78259	0	0
PDZRN4	-45.953	-3.45897	0	0
TNC	-46.006	-4.20212	0	0
MDK	-46.0095	-2.36985	0	0
SEL1L3	-46.0216	-2.29954	0	0
CSMD1	-46.0263	-2.3737	0	0
EOMES	-46.1737	-3.29397	0	0
ZDHHC14	-46.213	-2.23446	0	0
CPA6	-46.4068	-3.03106	0	0
EDIL3	-46.4533	-2.66006	0	0
AC022034.3	-46.9209	-3.99544	0	0
LINC01090	-46.9768	-3.03172	0	0
ANKRD55	-47.1177	-2.56042	0	0
CALN1	-47.2672	-2.38858	0	0
GRM7	-47.3458	-2.27315	0	0
MME	-47.3617	-4.24914	0	0
SGCZ	-47.4023	-2.55093	0	0
GFRA1	-47.7929	-2.43976	0	0
SHISA6	-47.8606	-2.29665	0	0
ADAMTS18	-48.2051	-2.58657	0	0
FAM163A	-48.277	-6.24194	0	0
Z94721.1	-48.3064	-2.47389	0	0
RASGRP1	-48.5924	-2.3846	0	0
AC006148.1	-48.7253	-3.05612	0	0
FREM1	-48.95	-2.76141	0	0
BBOX1-AS1	-49.0481	-2.61242	0	0
AC096669.1	-49.126	-4.46699	0	0
RYR3	-49.1702	-2.36469	0	0
LHFPL6	-49.1817	-2.41272	0	0
BMP3	-49.2646	-3.69933	0	0
GAD1	-49.2752	-3.05065	0	0
AC005040.2	-49.3832	-5.82316	0	0
SOX2-OT	-49.5454	-2.40625	0	0
ARSJ	-49.6035	-4.81157	0	0
MSC-AS1	-49.6461	-4.87979	0	0
ATP8B4	-49.7134	-4.16445	0	0
TRPC4	-49.7449	-4.68066	0	0
MCHR2	-49.7453	-5.84574	0	0
AC246817.2	-49.7611	-2.53099	0	0
NEFM	-49.7792	-2.38685	0	0
TGFB2	-49.7891	-2.47193	0	0
KIF14	-49.8143	-3.29054	0	0
LPAR1	-49.837	-4.09957	0	0
TANC1	-49.9649	-2.58065	0	0
AC117461.1	-50.0314	-3.11079	0	0
KIF15	-50.1415	-2.75556	0	0
AC120193.1	-50.1845	-2.94364	0	0
AL353660.1	-50.1945	-5.58759	0	0
AL136524.1	-50.22	-4.07373	0	0
AC007091.1	-50.3442	-3.16923	0	0
FAM160A1	-50.5352	-2.57751	0	0
CRABP1	-50.5581	-2.94019	0	0
TCERG1L	-50.6025	-2.52324	0	0
APOLD1	-50.9716	-2.64537	0	0
AC007389.1	-51.1105	-3.1298	0	0
NDC80	-51.3432	-3.16957	0	0
FGF19	-51.4761	-7.21839	0	0
KIAA0319	-51.838	-3.10362	0	0
EBF2	-52.0045	-3.93139	0	0
PLCH1	-52.0973	-2.79892	0	0
TNR	-52.1907	-3.36663	0	0
ELMO1	-52.216	-2.46399	0	0
VGLL3	-52.3402	-3.50014	0	0
SGCG	-52.713	-3.94055	0	0
UNC5C	-53.1802	-2.79735	0	0
AC012409.2	-53.2689	-3.35998	0	0
BUB1B	-53.4206	-3.32504	0	0
AK5	-53.7468	-2.85029	0	0
PDGFC	-53.7511	-2.75734	0	0
HES5	-53.9185	-2.56268	0	0
NRN1	-53.9936	-2.68009	0	0
GRM8	-54.1283	-2.68637	0	0
KCNMB2-AS1	-54.1357	-2.96606	0	0
C1orf61	-54.1623	-2.54867	0	0
IGFBP4	-54.1984	-2.98743	0	0
LINC00535	-54.2666	-2.55928	0	0
KCNK1	-54.2759	-4.34083	0	0
CCND1	-54.4858	-2.63277	0	0
SNTG2	-54.5865	-2.76896	0	0
PCDH7	-54.7077	-3.33837	0	0
CNTN2	-54.9443	-3.03299	0	0
TEX15	-55.1155	-3.94486	0	0
GRM3	-55.2784	-2.60195	0	0
LANCL3	-55.4707	-3.88184	0	0
KNL1	-55.5007	-3.17955	0	0
MIR31HG	-55.5264	-5.64405	0	0
ADAMTS9-AS2	-55.8978	-4.07917	0	0
DLGAP1-AS4	-55.9581	-3.43198	0	0
POU4F1	-56.1193	-3.10361	0	0
ANLN	-56.1868	-3.31958	0	0
FREM2	-56.3584	-4.07603	0	0
DAB1	-56.4427	-3.15643	0	0
COL9A1	-56.4576	-2.77106	0	0
PID1	-56.6993	-3.24879	0	0
OLFM3	-56.7935	-2.66229	0	0
DEPDC1B	-56.8059	-3.04722	0	0
ASIC2	-56.8752	-2.81171	0	0
LINC00882	-56.8822	-2.67229	0	0
CDH18	-56.9237	-2.77728	0	0
EPHA3	-57.0432	-2.94816	0	0
GLRA3	-57.1224	-4.99395	0	0
CDH4	-57.2075	-2.786	0	0
LRTM1	-57.2744	-3.48986	0	0
ZNF367	-57.5071	-3.05288	0	0
SAT1	-57.5385	-2.63132	0	0
ETV1	-57.8467	-2.81549	0	0
DSCAM	-58.2643	-2.80436	0	0
NCAPG	-58.4145	-2.9357	0	0
CALB2	-58.488	-3.18856	0	0
LINC02789	-58.6157	-4.90856	0	0
KCNH1	-58.7177	-2.85157	0	0
MCHR2-AS1	-58.9941	-4.71434	0	0
PRPH	-59.1608	-2.8146	0	0
AKAP12	-59.2967	-2.86196	0	0
KLHL32	-59.3536	-2.77523	0	0
AL442163.1	-59.6287	-4.57861	0	0
MEGF10	-59.6494	-2.80137	0	0
SLCO1C1	-59.6912	-4.53678	0	0
GPR156	-59.7245	-2.93412	0	0
LRRC3B	-59.7432	-3.53579	0	0
KCNN2	-59.8472	-2.84086	0	0
DLGAP1	-60.0299	-2.94123	0	0
VSX1	-60.3086	-3.03602	0	0
MIR548XHG	-60.5327	-5.03293	0	0
FAR2	-61.0593	-2.81642	0	0
CDC25C	-61.1493	-4.03616	0	0
GAP43	-61.2787	-2.93391	0	0
PCA3	-61.365	-2.89645	0	0
ELAVL2	-61.5506	-2.87686	0	0
CACNG3	-61.8978	-3.09635	0	0
BEST3	-62.3766	-4.8275	0	0
L1TD1	-62.9372	-3.70796	0	0
MOXD1	-62.9936	-4.20723	0	0
TMEM215	-63.2974	-3.63096	0	0
AC007846.1	-63.5301	-5.47613	0	0
NEIL3	-63.535	-4.47339	0	0
FLRT2	-63.6156	-2.97687	0	0
ARHGEF3	-63.6794	-2.91241	0	0
HS6ST3	-63.904	-3.29922	0	0
COL4A6	-63.9719	-4.63951	0	0
GAD2	-64.279	-3.42645	0	0
COL15A1	-64.5956	-5.26927	0	0
GRIN2B	-64.6253	-3.04891	0	0
OCA2	-64.6276	-3.49087	0	0
ARAP2	-64.6505	-4.33422	0	0
IGF1	-64.7251	-3.7611	0	0
GRM1	-65.0119	-4.08707	0	0
HNF4G	-65.3391	-5.03083	0	0
GABRA2	-65.8789	-3.30695	0	0
NFIB	-66.2165	-3.78828	0	0
TACR3	-66.2621	-4.00946	0	0
LINC01163	-66.4065	-4.88983	0	0
CALCRL	-66.569	-3.99816	0	0
AL591501.1	-66.7039	-4.40886	0	0
FRMPD4	-67.0506	-3.90379	0	0
VEGFC	-67.3601	-4.04744	0	0
PTCHD4	-67.4253	-3.39787	0	0
RARB	-67.4412	-3.26586	0	0
KIF18B	-67.481	-4.8079	0	0
HHIP	-68.0521	-3.196	0	0
HS3ST2	-68.0569	-3.67495	0	0
FAM189A1	-68.1138	-3.8347	0	0
PRMT8	-68.2186	-3.81696	0	0
LYPD6B	-68.5182	-4.73971	0	0
BRINP2	-68.8546	-3.69586	0	0
AC090578.1	-69.1572	-3.20531	0	0
LINC01322	-69.1796	-3.25389	0	0
CLSTN2	-69.5322	-3.15808	0	0
NWD2	-69.8362	-3.33553	0	0
ZFHX3	-69.8898	-3.57645	0	0
MAST4	-69.8898	-3.11528	0	0
TLL1	-70.521	-3.26992	0	0
LINC02842	-70.7489	-5.49979	0	0
CPAMD8	-70.7994	-3.51363	0	0
PRDM13	-71.0093	-4.35024	0	0
STK32A	-71.304	-3.89139	0	0
BRCA2	-71.3237	-3.89238	0	0
LIN7A	-72.1068	-3.28222	0	0
GHR	-72.2988	-3.85438	0	0
AC093765.3	-72.3118	-4.27432	0	0
FOXN4	-72.3703	-3.35384	0	0
WIF1	-72.4976	-3.81148	0	0
RBMS1	-72.5791	-3.37251	0	0
CGNL1	-72.9178	-3.29142	0	0
BASP1-AS1	-73.1028	-3.19511	0	0
IRX2	-73.1059	-3.64338	0	0
CDH13	-74.29	-3.51068	0	0
RLBP1	-74.6759	-3.67257	0	0
SLC2A13	-74.708	-3.36132	0	0
SRPX	-74.9248	-4.50253	0	0
F11-AS1	-74.9965	-4.38036	0	0
AC011474.1	-75.0672	-4.19192	0	0
MELK	-75.4012	-4.21242	0	0
HKDC1	-75.5251	-4.91035	0	0
PRUNE2	-75.7669	-3.53232	0	0
COL25A1	-75.7781	-3.48541	0	0
LAMP5	-76.0352	-4.27524	0	0
HMGCLL1	-76.0541	-3.48042	0	0
FLT1	-76.0794	-3.46676	0	0
AL592156.2	-76.1233	-6.00695	0	0
NKAIN2	-76.5252	-3.4266	0	0
KANK4	-76.6572	-4.40984	0	0
AL008633.1	-77.0129	-3.52792	0	0
TFAP2A	-77.2721	-3.55358	0	0
AC005064.1	-77.5089	-4.41424	0	0
AL445623.2	-77.7212	-3.4747	0	0
ELL2	-77.8145	-3.57758	0	0
SYN3	-77.9482	-3.42027	0	0
GULP1	-78.1454	-3.5867	0	0
ME1	-78.1703	-3.60567	0	0
CHRM2	-78.3106	-5.16391	0	0
AC098617.1	-78.8125	-5.29265	0	0
MIR4300HG	-79.2498	-4.28552	0	0
TMEM163	-79.2981	-3.56703	0	0
NTN4	-79.6478	-4.58946	0	0
AC119674.1	-79.7021	-3.90077	0	0
PTN	-80.1017	-3.54107	0	0
NSG1	-80.4691	-3.46054	0	0
LINC02775	-80.8818	-5.25727	0	0
GPR149	-80.9128	-3.86048	0	0
SPC25	-80.9139	-3.9739	0	0
EBF3	-81.3846	-3.57062	0	0
HES1	-81.8164	-3.5698	0	0
SEMA3D	-82.1311	-3.65991	0	0
MDGA2	-82.2576	-4.35051	0	0
EBF1	-82.7108	-3.82705	0	0
SYNPO2	-82.7443	-3.94054	0	0
DOK5	-83.3721	-3.74772	0	0
SV2C	-83.5477	-4.16734	0	0
GAS2L3	-83.6073	-3.68582	0	0
RAB27B	-83.7421	-5.60326	0	0
AKAP6	-83.8658	-4.10519	0	0
PPP1R14C	-84.0537	-4.64089	0	0
RRM2	-84.4203	-4.33749	0	0
OSBPL10	-84.7666	-3.86643	0	0
ROBO1	-85.6219	-4.68743	0	0
SORCS1	-85.8849	-4.45318	0	0
COL23A1	-86.0613	-3.77977	0	0
CPNE8	-86.9097	-4.34612	0	0
P2RX3	-86.9375	-4.67333	0	0
PDGFRA	-88.1299	-5.3269	0	0
FRMD5	-88.6928	-4.41697	0	0
PRSS35	-88.8727	-4.12604	0	0
MIR4500HG	-89.0539	-3.93054	0	0
CADPS2	-89.0999	-3.85582	0	0
OBI1-AS1	-89.2671	-3.94748	0	0
LAMA4	-89.4852	-4.56988	0	0
E2F7	-89.6918	-5.14221	0	0
LRRC7	-90.2971	-3.81143	0	0
EPHB1	-90.4362	-3.8259	0	0
RBPMS	-90.5242	-3.81218	0	0
CASC17	-90.7229	-5.99808	0	0
DIAPH3	-90.867	-4.04848	0	0
TF	-92.1623	-3.84443	0	0
PPP1R1C	-92.4604	-3.98887	0	0
TFAP2B	-93.14	-3.94102	0	0
CNR1	-93.3854	-4.16411	0	0
RELN	-93.9163	-4.13229	0	0
LRRTM4	-94.0651	-4.10288	0	0
SLC4A4	-94.6286	-3.97488	0	0
DTL	-95.594	-4.7774	0	0
KLHL13	-96.5433	-4.04035	0	0
KCNMB2	-96.564	-4.36507	0	0
AC092924.2	-96.6679	-7.6565	0	0
CENPK	-96.871	-4.12804	0	0
CA10	-98.5194	-4.17233	0	0
PROX1-AS1	-98.6338	-4.58433	0	0
KITLG	-98.6908	-5.10134	0	0
MYO3A	-99.6695	-4.30706	0	0
WNT5B	-99.7484	-4.28436	0	0
COL4A5	-99.7576	-4.27649	0	0
SLC18A2	-99.7812	-4.20644	0	0
SLC4A10	-99.8369	-4.1593	0	0
ZMAT4	-100.059	-4.13451	0	0
KCNH7	-100.088	-4.38447	0	0
TLE4	-100.218	-4.82373	0	0
KIF26B	-100.446	-4.1939	0	0
RBMS3	-100.527	-4.13551	0	0
ZNF804B	-100.787	-4.19416	0	0
UTRN	-100.971	-4.26491	0	0
FBN2	-101.168	-4.2911	0	0
CCDC85A	-101.285	-4.22554	0	0
RIT2	-101.824	-4.44989	0	0
ABCB11	-101.882	-6.31649	0	0
AC114971.1	-101.968	-5.05235	0	0
GLIS3	-102.304	-4.75313	0	0
ADARB2	-102.35	-4.70086	0	0
SLC17A6	-102.478	-4.36587	0	0
KCNJ3	-102.535	-4.24111	0	0
CACNB4	-102.941	-4.15039	0	0
TMEFF2	-102.961	-4.32945	0	0
SFRP2	-103.17	-4.2182	0	0
KLHL5	-103.843	-4.26978	0	0
DCHS2	-104.316	-5.04755	0	0
CHRNB3	-105.366	-4.56933	0	0
KIT	-105.762	-5.23272	0	0
STAC	-105.872	-5.05729	0	0
PRLR	-106.257	-5.68375	0	0
PLXNA2	-106.628	-4.33365	0	0
SLIT2	-106.996	-5.02259	0	0
NR2F2-AS1	-107.173	-4.82188	0	0
SEMA3E	-107.612	-4.61332	0	0
SAMD3	-107.707	-4.98759	0	0
GRM5	-108.049	-4.73938	0	0
PLA2R1	-108.383	-4.68978	0	0
PROX1	-108.393	-4.37079	0	0
UBASH3B	-109.343	-5.16533	0	0
ISL1	-109.516	-4.35479	0	0
PIEZO2	-110.676	-4.66239	0	0
DCC	-110.758	-4.68737	0	0
TENM1	-111.465	-4.53916	0	0
AC119868.2	-111.73	-4.83264	0	0
FUT9	-111.755	-4.47352	0	0
SUSD4	-112.876	-4.72049	0	0
ANO4	-113.467	-4.60597	0	0
PLXDC2	-114.612	-5.38492	0	0
KLHL1	-114.696	-4.63061	0	0
LINC01995	-115.225	-5.7214	0	0
LINC01994	-115.561	-6.12028	0	0
AC022433.1	-115.605	-6.18189	0	0
PIP5K1B	-116.2	-4.83858	0	0
AC007432.1	-116.202	-8.75748	0	0
DNAH11	-116.261	-4.56688	0	0
PCDH11Y	-116.288	-4.69651	0	0
PLCB1	-116.302	-4.7548	0	0
TMEM196	-116.579	-4.75334	0	0
GABRB2	-117.629	-4.98418	0	0
MDFIC	-117.725	-4.82489	0	0
CDH6	-117.976	-4.92157	0	0
CNTN3	-118.223	-4.55533	0	0
SPOCK3	-120.126	-4.7955	0	0
EGFR	-120.147	-4.72129	0	0
TMTC1	-121.816	-4.95816	0	0
ZFHX4-AS1	-122.549	-4.92396	0	0
VIPR2	-123.203	-5.76615	0	0
KIRREL3	-123.213	-4.72786	0	0
NTNG1	-123.862	-4.83707	0	0
ZNF804A	-124.363	-5.72205	0	0
NDST3	-124.568	-4.87277	0	0
GALNTL6	-125.055	-4.87169	0	0
ZHX2	-125.208	-5.47592	0	0
ENOX1	-126.148	-4.89363	0	0
CACNA1A	-126.215	-4.92901	0	0
KCNIP1	-126.249	-5.4061	0	0
AC092422.1	-126.371	-4.88789	0	0
P3H2	-126.396	-4.95195	0	0
UST	-126.705	-4.88604	0	0
CREB5	-126.843	-4.96816	0	0
LUZP2	-126.846	-5.02403	0	0
CPNE4	-127.619	-4.88305	0	0
AL133346.1	-128.721	-5.29581	0	0
MIR924HG	-129.438	-5.14578	0	0
CACNA1E	-129.735	-5.72509	0	0
NTRK3	-130.211	-5.01255	0	0
LINC02223	-131.175	-5.27328	0	0
NKAIN3	-131.415	-5.56234	0	0
ADCY8	-131.966	-5.95453	0	0
RALYL	-132.388	-5.52738	0	0
KDR	-133.524	-5.01781	0	0
CDH7	-134.077	-5.16526	0	0
FRAS1	-134.187	-5.31624	0	0
NMNAT2	-135.416	-5.04255	0	0
LRFN5	-136.18	-5.42586	0	0
LINC00511	-136.387	-5.1811	0	0
BCAT1	-141.199	-5.30466	0	0
FAP	-141.363	-6.24947	0	0
GLRA2	-141.774	-5.43309	0	0
ST6GALNAC5	-143.187	-5.38498	0	0
CDH10	-144.492	-5.75789	0	0
EPHA6	-145.43	-5.65525	0	0
GALNT17	-145.539	-5.35484	0	0
MGAT4C	-145.668	-5.44469	0	0
SCN7A	-147.9	-6.25973	0	0
ERBB4	-148.655	-5.48235	0	0
PRKG1	-149.76	-5.77653	0	0
SCN1A	-150.375	-6.21666	0	0
PARD3B	-150.859	-5.75973	0	0
SYNPR	-151.166	-5.63732	0	0
PRKCB	-152.006	-5.36226	0	0
DOK6	-152.487	-5.83596	0	0
DGKB	-152.603	-6.12931	0	0
PDE3A	-152.939	-6.39076	0	0
AC021055.1	-152.952	-6.74695	0	0
MOB3B	-153.058	-5.57093	0	0
GLI3	-153.303	-5.69029	0	0
NTRK2	-153.496	-6.02451	0	0
MIR99AHG	-155.446	-5.67394	0	0
GABRG3-AS1	-155.913	-6.13574	0	0
LINC01515	-157.046	-5.81046	0	0
ANKRD30BL	-157.752	-6.10595	0	0
MED12L	-159.05	-5.61948	0	0
KCND2	-159.427	-5.77547	0	0
SLC1A3	-160.841	-5.66541	0	0
SPOCK1	-161.639	-5.70349	0	0
PCDH11X	-162.598	-6.74851	0	0
NDST4	-162.862	-5.8013	0	0
ST6GAL2	-166.283	-5.8303	0	0
DOCK10	-166.817	-6.08059	0	0
NEBL	-167.2	-5.88505	0	0
LINGO2	-167.361	-6.89542	0	0
PAM	-168.197	-6.09947	0	0
CHL1	-169.973	-5.93657	0	0
AC079298.3	-171.634	-6.20106	0	0
LRP1B	-171.932	-6.02876	0	0
NFIA-AS2	-176.767	-6.65259	0	0
NALCN-AS1	-180.547	-6.7387	0	0
STARD13	-181.18	-6.41305	0	0
MEG3	-182.811	-6.8499	0	0
MTUS2	-184.172	-6.27204	0	0
PTPRQ	-184.962	-7.02294	0	0
TMEM132D	-187.163	-6.31913	0	0
SPON1	-187.977	-6.4058	0	0
PRKCE	-198.203	-6.48897	0	0
GABRG3	-201.466	-6.72848	0	0
LINC01748	-207.434	-7.52614	0	0
MYT1L	-207.969	-6.79593	0	0
NAV3	-212.447	-7.02359	0	0
NRP1	-221.435	-7.0569	0	0
OPCML	-227.12	-7.28155	0	0
NFIA	-239.652	-7.67561	0	0
AC099792.1	-243.47	-7.91799	0	0
[truncated: 1 more rows]

## Sheet: Rod
names	scores	logfoldchanges	pvals	pvals_adj
EYS	719.085	13.2135	0	0
ZNF385B	698.37	11.4619	0	0
ANO2	630.48	11.5032	0	0
RP1	596.277	12.7563	0	0
FSTL5	555	9.97015	0	0
EPS8	521.474	10.7893	0	0
TMEM244	502.009	12.179	0	0
TMEM108	496.42	10.537	0	0
RCVRN	495.454	10.682	0	0
NR2E3	490.134	13.0055	0	0
USH2A	487.434	11.9601	0	0
ANKRD33B	484.917	11.2889	0	0
PTPN13	477.765	8.6415	0	0
OTX2-AS1	458.053	10.8996	0	0
PDC	455.748	11.2156	0	0
EGFLAM	448.838	11.3007	0	0
AIPL1	376.565	10.1993	0	0
DMD	359.051	8.87126	0	0
IMPG2	357.378	9.46446	0	0
ABCA4	336.883	9.96103	0	0
PRDM1	334.25	9.59044	0	0
PROM1	316.246	8.38397	0	0
DOCK8	307.255	10.1921	0	0
RASGRF2	304.28	8.19616	0	0
NRL	297.68	8.76984	0	0
CCDC60	288.517	9.11969	0	0
PRICKLE2	281.216	7.73292	0	0
SMIM36	253.294	9.53095	0	0
SLC35F3	249.254	7.95118	0	0
PRPH2	248.15	8.31919	0	0
AL161757.4	236.945	7.63911	0	0
TAFA4	231.208	7.75645	0	0
ABCA1	227.708	7.68668	0	0
MPP4	224.099	8.5643	0	0
ROM1	216.629	8.13068	0	0
SYNDIG1	215.235	7.14208	0	0
CABP5	207.691	8.0519	0	0
CNGB1	207.283	8.75064	0	0
NIPAL1	204.403	8.05868	0	0
GPR160	199.715	8.69658	0	0
GNB3	197.721	6.70471	0	0
CARMIL1	195.372	6.41742	0	0
MYO5B	193.443	6.599	0	0
DSCAML1	192.962	6.0693	0	0
ALK	192.211	6.75332	0	0
FRMPD1	190.658	6.87695	0	0
CRX	172.154	6.31993	0	0
AC093898.1	170.488	6.91372	0	0
KIFC3	170.452	6.61262	0	0
AC002070.1	169.773	6.52739	0	0
IQGAP2	168.244	6.06215	0	0
GPC5	164.622	6.64198	0	0
AC007221.1	163.954	7.13196	0	0
CNGA1	161.117	7.49223	0	0
LAMA2	158.113	5.81839	0	0
IMPG1	157.29	6.65786	0	0
DISC1	156.925	5.70511	0	0
ARHGAP24	155.418	5.60362	0	0
GRAMD1C	154.991	6.22594	0	0
RPGRIP1	152.369	6.16074	0	0
LRP2	149.655	4.91435	0	0
GNAT1	149.383	7.10673	0	0
COBLL1	148.641	5.42074	0	0
AC012178.1	146.879	6.25885	0	0
TMEM132B	146.739	5.43765	0	0
GRAMD1B	142.618	4.6953	0	0
PRUNE2	141.727	4.75442	0	0
FMN1	141.293	5.03786	0	0
SEMA3A	138.215	3.75142	0	0
SLC40A1	136.901	5.21309	0	0
MEIS2	135.767	4.34754	0	0
AC011586.2	130.655	5.32528	0	0
RAX2	129.205	5.89438	0	0
LINC00457	129.166	6.17501	0	0
FAM107A	128.077	5.66951	0	0
HS3ST3B1	127.385	4.99755	0	0
LINC02343	126.148	5.96038	0	0
EYA2	125.808	4.50773	0	0
CERKL	124.869	4.52632	0	0
MMD2	123.946	5.05051	0	0
FRMPD2	121.708	4.78753	0	0
ATP6V0D2	118.587	5.4651	0	0
TLL1	117.489	4.31811	0	0
AL512328.1	116.659	6.27691	0	0
COBL	116.126	4.44142	0	0
GRIK3	113.184	4.17975	0	0
AL137100.3	112.912	4.49003	0	0
UNC13C	112.497	3.92771	0	0
CACNA2D4	112.062	4.03744	0	0
AL161716.1	111.949	5.6314	0	0
MSR1	110.96	4.55141	0	0
UNC119	110.629	3.95696	0	0
HS3ST4	109.908	4.50339	0	0
KCNV2	109.324	4.35978	0	0
CHRNB4	107.745	3.98611	0	0
ANOS1	107.375	3.75265	0	0
GNGT2	104.995	4.69552	0	0
HCN1	104.325	3.64717	0	0
SOX6	103.397	3.71347	0	0
PCDH15	101.868	3.60916	0	0
SDC2	101.257	3.89733	0	0
AC112206.2	100.754	4.2186	0	0
F5	100.134	5.37716	0	0
PRKN	99.509	3.21521	0	0
MYO3B	97.6941	4.57175	0	0
RBP3	97.2898	4.21708	0	0
RD3	96.3913	3.49878	0	0
AC092040.1	95.2385	4.75399	0	0
LINC00276	92.955	3.82978	0	0
SAMD7	91.9079	5.39543	0	0
MCC	91.0845	3.11069	0	0
SYTL4	90.8876	3.74212	0	0
AL050403.2	86.9445	4.87441	0	0
CPLX4	86.4182	3.60408	0	0
GNGT1	86.1933	4.12925	0	0
RXRG	85.0422	2.96637	0	0
VAV3	84.063	3.41159	0	0
WWC1	83.1984	2.95655	0	0
ARMC9	81.4913	2.73606	0	0
THSD7B	79.181	2.79297	0	0
PCA3	78.1393	2.87452	0	0
ARHGAP18	77.6909	3.08528	0	0
MIR3681HG	77.3861	3.44012	0	0
LTBP1	76.4539	2.79788	0	0
AC005355.1	75.2347	4.11498	0	0
CRYBG3	74.9545	2.56051	0	0
THSD4	74.9536	2.97863	0	0
RS1	73.8017	4.13993	0	0
LINC01725	72.9636	3.29352	0	0
PDE6G	72.3594	4.45396	0	0
LINC01440	71.6413	3.72065	0	0
BX284613.2	71.465	4.08858	0	0
LEMD1	70.9303	3.02166	0	0
AL137017.1	69.4949	2.6016	0	0
NFIB	67.6572	2.39307	0	0
SAG	66.9711	4.88231	0	0
UNC5C	66.8596	2.34609	0	0
LINC01915	66.2479	4.14283	0	0
DCT	65.6986	2.51573	0	0
SAMD12	65.4803	2.27556	0	0
AC108749.1	65.0188	5.2243	0	0
FSTL4	63.6586	2.18479	0	0
ZPBP	63.6476	2.4065	0	0
LINC02058	63.6108	4.17949	0	0
SH3TC2	62.0733	3.43853	0	0
AL356124.1	61.3964	3.27507	0	0
AC011586.1	60.8405	2.81425	0	0
RSPO2	59.7401	2.29323	0	0
AP002961.1	59.5423	2.34681	0	0
AC116903.2	59.2854	2.227	0	0
GRM6	58.9868	2.09478	0	0
AL353784.1	58.246	2.27678	0	0
CNTNAP4	57.1988	1.99997	0	0
SYK	56.0196	2.48196	0	0
GPC5-AS2	55.8643	2.98896	0	0
SLC2A9	54.7575	2.52545	0	0
PPEF2	54.1224	4.0548	0	0
PDE1C	53.0087	1.90829	0	0
LINC02698	52.187	2.93368	0	0
AL357172.1	51.9395	3.33558	0	0
AL356737.2	51.4892	2.82107	0	0
STK32B	51.1823	1.82132	0	0
AC068051.1	50.9495	1.78132	0	0
AC087855.1	49.7125	3.29431	0	0
AC005999.2	49.3098	2.77587	0	0
MEGF11	49.2997	1.84958	0	0
LMOD1	48.1906	2.91504	0	0
AC092100.1	47.5941	2.61893	0	0
WAKMAR2	46.9333	2.53817	0	0
AC116362.1	45.1044	1.84148	0	0
C8orf34	44.7994	1.94801	0	0
FABP7	44.7094	1.54348	0	0
MROH9	43.3796	3.78009	0	0
PLCXD2	42.7064	1.59019	0	0
PPP2R2B	42.619	1.51806	0	0
MET	41.36	1.90818	0	0
MEIKIN	41.0551	2.33767	0	0
LMCD1-AS1	41.0392	1.42808	0	0
TMEM233	40.5635	3.26411	0	0
LINC02197	40.0987	1.51655	0	0
LINC02408	39.1904	2.45805	0	0
UPB1	37.7205	2.4686	3.66018e-306	6.0399e-306
RTBDN	36.7192	2.18897	1.46664e-290	2.39844e-290
DPYS	35.9135	2.56455	3.95115e-278	6.41942e-278
AC084880.2	34.2546	1.74414	8.64253e-254	1.38281e-253
AL109829.1	34.2239	2.71162	4.23322e-253	6.76232e-253
GEM	34.0679	1.88279	4.8528e-251	7.72738e-251
UNC5D	33.4773	1.21547	4.06265e-243	6.40292e-243
PALMD	33.0784	1.25101	3.29184e-237	5.16772e-237
VWC2L	31.5918	1.06998	7.01682e-217	1.08368e-216
PDE6A	30.6064	3.14821	2.26443e-203	3.45714e-203
PDE6H	30.2192	1.27645	1.1499e-198	1.74756e-198
ITGA4	30.1158	1.2076	2.42854e-197	3.68519e-197
AGBL4	28.2794	1.00151	1.23318e-174	1.82288e-174
SNHG31	28.2635	1.12034	2.87451e-174	4.24281e-174
PDGFD	27.6626	1.20083	4.49267e-167	6.59716e-167
AC106798.1	27.6068	1.78491	2.59566e-166	3.80874e-166
COLEC12	27.3295	0.915688	2.86386e-163	4.17473e-163
SEZ6L	27.2751	0.92248	1.26666e-162	1.84509e-162
ADAMTS3	27.1436	0.958785	4.70262e-161	6.8352e-161
LINC00607	27.0203	2.22783	2.07724e-159	3.01267e-159
KLHL4	26.3806	1.2046	3.16101e-152	4.55149e-152
AC079760.2	25.9117	1.12454	5.4274e-147	7.78121e-147
ADAM28	25.2895	2.36329	4.94943e-140	7.04045e-140
LINC00922	23.2827	1.33403	3.37112e-119	4.69188e-119
AP000676.5	23.0735	1.74611	4.41963e-117	6.13412e-117
AF165147.1	23.0556	0.798239	5.4305e-117	7.5319e-117
AP000820.2	22.4956	1.35005	1.89481e-111	2.60814e-111
AL807742.1	20.9428	1.06944	6.16473e-97	8.33635e-97
RHO	20.433	3.09866	2.52697e-92	3.38736e-92
RRAD	20.123	1.07522	1.13359e-89	1.51347e-89
AC016766.1	19.9467	1.45671	3.93457e-88	5.24259e-88
AP002989.1	19.6313	1.71166	1.98067e-85	2.63387e-85
AC125421.1	19.3468	1.54364	4.87115e-83	6.45613e-83
BMPER	18.683	0.715355	1.27595e-77	1.67557e-77
LMO3	18.6628	0.9229	1.89983e-77	2.49321e-77
AL157944.1	18.5314	2.05181	2.33231e-76	3.05476e-76
LRRIQ1	18.2125	0.599971	7.07326e-74	9.23402e-74
SLC27A6	17.5499	0.798283	9.80246e-69	1.27057e-68
CPQ	16.5826	0.548074	1.35516e-61	1.73962e-61
AL117372.1	16.4515	2.55331	1.28473e-60	1.64393e-60
FAM78B	16.1215	0.522024	2.52056e-58	3.21295e-58
NPSR1-AS1	15.9147	1.17074	7.17829e-57	9.1095e-57
AL355838.1	15.467	1.47499	8.06908e-54	1.01818e-53
AP001790.1	15.1968	1.1426	4.99405e-52	6.27788e-52
HEG1	14.8034	0.652657	1.78459e-49	2.23773e-49
AC026353.1	14.5497	2.49496	7.73359e-48	9.64889e-48
RBM47	14.0483	1.49763	9.90107e-45	1.22311e-44
FOS	13.9685	0.607095	2.93815e-44	3.62735e-44
LINC01340	13.8712	0.902416	1.15832e-43	1.4265e-43
CDH12	13.7889	0.490962	3.52804e-43	4.33687e-43
MIR646HG	13.7148	0.479731	9.88607e-43	1.21301e-42
AC078845.1	13.517	1.76929	1.51359e-41	1.84809e-41
LINC01811	13.3718	1.14236	1.05771e-40	1.28832e-40
CHRM3	13.1268	0.433101	2.67143e-39	3.24991e-39
GRIN2A	12.8817	0.446521	6.53215e-38	7.91296e-38
DNAH7	12.809	0.461423	1.67052e-37	2.01998e-37
SGO1-AS1	12.4318	0.42639	1.97537e-35	2.37424e-35
MGST1	11.5594	0.682522	7.27334e-31	8.64844e-31
TESK2	10.9994	0.549454	4.15157e-28	4.90149e-28
PCP2	10.9551	0.505912	6.76259e-28	7.97946e-28
COL4A3	10.9443	0.471441	7.61926e-28	8.98498e-28
RHOBTB1	10.5511	0.341933	5.33552e-26	6.25134e-26
GABRR3	10.5261	0.390469	6.95549e-26	8.13984e-26
AC018697.1	10.3751	0.702071	3.42803e-25	4.00004e-25
FOXO1	9.92105	0.327252	3.53032e-23	4.0955e-23
AC026341.1	9.73964	0.408615	2.13874e-22	2.47683e-22
ESRRG	9.65951	0.321256	4.66528e-22	5.39338e-22
IGFBP7	9.53343	0.488505	1.58804e-21	1.83271e-21
LIX1-AS1	9.46042	0.337329	3.19353e-21	3.68131e-21
LINC02208	9.09961	0.695292	9.40915e-20	1.08027e-19
AC079362.1	8.99449	2.02912	2.47044e-19	2.82983e-19
AC073332.1	8.66466	0.417672	4.66289e-18	5.31384e-18
AHR	7.88244	0.281134	3.27433e-15	3.70399e-15
AC034195.1	7.81671	0.267837	5.52439e-15	6.23873e-15
AC127526.2	7.77666	0.485698	7.58966e-15	8.56138e-15
ARHGAP10	7.65643	0.255742	1.94449e-14	2.18727e-14
ROR2	7.60334	0.250882	2.93315e-14	3.29567e-14
HS3ST5	7.55283	0.254568	4.32654e-14	4.85855e-14
AC007529.2	7.40729	0.622001	1.31012e-13	1.46848e-13
ACSM3	7.39645	0.432414	1.42088e-13	1.59025e-13
EDA	7.25209	0.263632	4.16246e-13	4.6482e-13
STAT4	6.93375	0.353095	4.14806e-12	4.60895e-12
Z93403.1	6.5738	0.574818	4.95501e-11	5.47213e-11
ECT2	6.45828	0.21715	1.06815e-10	1.17638e-10
HBG2	6.00241	0.856333	1.95852e-09	2.15222e-09
HBB	5.82717	1.93919	5.67867e-09	6.23002e-09
DIO2	5.63888	0.235768	1.72062e-08	1.88251e-08
AC015522.1	5.55721	0.626986	2.75535e-08	3.00802e-08
PARM1	5.47156	0.23876	4.48195e-08	4.88229e-08
FBLN2	5.39071	0.349522	7.04965e-08	7.66266e-08
LINC02624	5.34257	1.33044	9.20928e-08	9.99379e-08
LINC02128	5.31265	0.569226	1.08521e-07	1.17701e-07
AC077690.1	5.29898	0.209853	1.16931e-07	1.26686e-07
EPHA3	4.88386	0.167297	1.04328e-06	1.12483e-06
AC009262.1	4.87978	0.759274	1.06552e-06	1.14819e-06
PLA2G5	4.82356	0.504968	1.41439e-06	1.52249e-06
SLC14A2	4.71518	0.250558	2.42138e-06	2.60504e-06
IFNG-AS1	4.48295	0.881062	7.37955e-06	7.91797e-06
LINC01505	4.42157	0.172559	9.81868e-06	1.05125e-05
LINC02119	4.38025	0.738221	1.18799e-05	1.27058e-05
AC104035.1	4.12168	0.414722	3.76724e-05	4.01839e-05
AC073475.1	4.00922	0.140655	6.10025e-05	6.49654e-05
PCSK5	3.96886	0.128736	7.23137e-05	7.69295e-05
AC125613.1	3.74154	0.208204	0.000183094	0.000194058
AC090572.2	3.72445	0.637227	0.000195969	0.000207594
LINC01708	3.67739	0.654461	0.000235897	0.000249627
AC009975.1	3.64688	0.175971	0.000265701	0.000281016
AL442636.1	3.35772	0.229797	0.000786464	0.000827857
HBA1	3.33813	0.884878	0.000844128	0.000888088
HBA2	3.26502	0.758343	0.00109534	0.00114936
WLS	3.25313	0.570636	0.00114221	0.00119729
GPX3	3.1179	0.15881	0.00182241	0.00190629
LINC02096	2.92082	0.889026	0.00349286	0.00364599
LINC01695	2.90497	0.176848	0.00367448	0.00383157
LINC02112	2.81786	0.197408	0.00483628	0.00503517
AC112178.1	2.8053	0.594577	0.00502902	0.00523311
HBG1	2.76044	0.744598	0.00577467	0.0060059
OPN1SW	2.71379	0.245616	0.00665408	0.00691693
NXNL1	2.46673	0.231905	0.0136385	0.0141185
CNGB3	2.3369	0.120243	0.0194479	0.0201012
SLC24A3	2.0574	0.0681246	0.0396524	0.0408157
AC093730.1	1.98738	0.768288	0.0468859	0.0482117
TREM2	1.93072	0.939966	0.0535245	0.0549532
SLC38A11	1.83991	0.449369	0.0657869	0.0674737
AC004852.2	1.66603	0.17532	0.0957137	0.0980673
C1QA	1.52884	0.509928	0.126311	0.129153
GRIK4	1.48048	0.0559464	0.13875	0.141654
LINC01934	0.940297	0.0404232	0.347069	0.353251
LINC02109	0.937585	0.138643	0.348462	0.354488
AC096588.1	0.932683	0.261483	0.350988	0.356696
CCBE1	0.789878	0.0473933	0.429602	0.435923
RNASE1	0.71028	0.35685	0.477534	0.484315
C1QB	0.668886	0.213432	0.503571	0.510204
C1QC	0.467775	0.210682	0.639948	0.646412
SRGN	0.432492	0.154965	0.665386	0.671767
TTR	0.352721	0.029395	0.724299	0.729772
OPN1LW	0.321199	0.0913335	0.748061	0.753334
FLI1	0.308061	0.0845205	0.758037	0.762612
BX546450.1	0.268176	0.262438	0.788565	0.792926
FCER1A	0.23484	0.196572	0.814334	0.817604
MS4A6A	0.102614	0.0737357	0.91827	0.92011
LINC01035	0.0222576	0.00879164	0.982243	0.982734
THRB	0.0102386	0.000342736	0.991831	0.991831
PIK3R5	-0.0768742	-0.0236125	0.938724	0.939664
TDRD15	-0.0985329	-0.0870487	0.921509	0.922894
MS4A4E	-0.156368	-0.045244	0.875744	0.877939
NCMAP	-0.174983	-0.0129899	0.861094	0.863685
CD84	-0.210135	-0.120544	0.833563	0.836491
VSIG4	-0.23939	-0.147599	0.810804	0.814469
AL358944.1	-0.255383	-0.0136622	0.798428	0.80244
AC008938.1	-0.308304	-0.0515729	0.757852	0.762612
CCL4L2	-0.366931	-0.372713	0.713672	0.719427
AC128707.1	-0.383695	-0.058821	0.701206	0.707217
AL034397.3	-0.410052	-0.542696	0.681769	0.687961
CCDC141	-0.518044	-0.0240726	0.60443	0.610844
LIN28B	-0.54789	-0.0194924	0.58377	0.590263
AC109349.1	-0.580163	-0.461341	0.561807	0.568343
AP001825.1	-0.584117	-0.0212957	0.559144	0.565935
NPVF	-0.656015	-0.0329165	0.511817	0.518296
CD86	-0.679947	-0.38895	0.496541	0.503336
CCL3	-0.88714	-0.785321	0.375007	0.380717
AL445255.1	-0.895623	-0.278091	0.370458	0.37629
CX3CR1	-0.934878	-0.222032	0.349855	0.355725
HLA-DRA	-1.24687	-0.35577	0.212449	0.216343
ABCA13	-1.27682	-0.10995	0.201672	0.205473
AC244502.1	-1.34172	-0.220646	0.179691	0.183172
ITGAX	-1.42102	-0.867312	0.155317	0.158406
ALPK2	-1.46128	-0.108018	0.143943	0.146881
AC092675.1	-1.48163	-0.0709771	0.138446	0.141415
TYROBP	-1.50921	-0.49866	0.13125	0.134134
AC117464.1	-1.53655	-1.0489	0.124407	0.12727
SCHLAP1	-1.53712	-0.301638	0.124268	0.127194
LINC00996	-1.63642	-0.818655	0.101756	0.104205
PINCR	-1.70077	-1.64432	0.0889896	0.0912246
AL136441.1	-1.93037	-0.206173	0.0535663	0.054968
EGR1	-1.97564	-0.0913543	0.0482003	0.0495124
RGS1	-1.98698	-1.78223	0.0469283	0.0482305
AC108517.2	-1.98871	-1.84117	0.0467364	0.0480828
GUCA1C	-2.06776	-0.157594	0.0386676	0.0398224
LGALS1	-2.08906	-0.175945	0.0367067	0.0378224
OPN1MW	-2.12149	-0.244405	0.033885	0.0349329
SAMD12-AS1	-2.16816	-0.178306	0.0301512	0.0310998
IL15	-2.24742	-0.144386	0.0246171	0.0254047
MRC1	-2.26034	-0.655983	0.0238038	0.024578
AL357522.1	-2.27814	-0.290646	0.0227223	0.0234734
AL589693.1	-2.34065	-0.0855661	0.0192541	0.0199112
CD1C	-2.43733	-17.562	0.0147971	0.01531
LEFTY2	-2.54194	-0.864802	0.0110261	0.0114201
LINC02327	-2.55758	-0.928225	0.0105426	0.010925
AC131237.1	-2.58559	-1.51415	0.00972299	0.0100809
AC093154.1	-2.64112	-17.8476	0.0082639	0.00857251
AC006974.2	-2.64161	-0.424605	0.00825364	0.00856631
CRYAB	-2.64943	-0.124841	0.00806519	0.00837506
AL354994.1	-2.68122	-1.40057	0.00733682	0.00762267
AC114485.1	-2.8477	-0.681209	0.00440512	0.00458867
AC116634.1	-2.88184	-1.36369	0.00395472	0.00412165
AC106793.1	-2.906	-0.162243	0.00366226	0.00382083
AC021134.1	-3.02547	-1.0151	0.00248343	0.00259366
AC008825.1	-3.03113	-0.383136	0.0024375	0.00254702
LINC00609	-3.07349	-0.175747	0.0021167	0.00221297
AC068286.2	-3.16376	-0.129183	0.0015583	0.00163087
AC005323.2	-3.17275	-1.24716	0.00151062	0.0015818
LINC01210	-3.18002	-0.80099	0.00147335	0.00154359
IKZF1	-3.2588	-1.15274	0.00111938	0.00117397
LINC02342	-3.26828	-18.4282	0.00108224	0.00113621
CFH	-3.27278	-1.50276	0.00106537	0.00111909
AL096854.1	-3.28842	-0.380193	0.00100813	0.00105952
CSH1	-3.30302	-18.6815	0.000956685	0.00100598
AC022031.2	-3.40633	-0.244575	0.000658886	0.00069393
LINC01443	-3.43199	-18.7133	0.000599292	0.000631498
LINC01202	-3.50104	-1.56309	0.00046369	0.000488867
AC018680.1	-3.53826	-0.345792	0.000403089	0.0004252
LINC02141	-3.54971	-0.736459	0.000385927	0.00040731
IL33	-3.57207	-0.883784	0.000354404	0.000374238
C7	-3.57642	-0.224738	0.000348618	0.000368323
AL391869.1	-3.58559	-18.7968	0.000336398	0.000355601
AC093893.1	-3.70831	-1.75251	0.000208767	0.000221035
LINC01456	-3.75718	-0.528128	0.000172002	0.000182399
LINC02458	-3.83474	-0.470936	0.00012583	0.000133507
AC004704.1	-3.91779	-0.916871	8.9452e-05	9.49597e-05
ACSM1	-3.92324	-1.14168	8.74458e-05	9.28792e-05
TECRL	-3.93819	-1.49734	8.21669e-05	8.73187e-05
OLR1	-3.94838	-2.35211	7.87214e-05	8.37016e-05
WIPF3	-4.00481	-0.173023	6.21501e-05	6.61523e-05
AC092110.1	-4.04796	-2.02794	5.1703e-05	5.50911e-05
ADGRG4	-4.07963	-1.55515	4.51472e-05	4.81313e-05
HLA-DRB1	-4.15471	-0.876783	3.26115e-05	3.48042e-05
GABRB1	-4.22284	-0.211077	2.41632e-05	2.58017e-05
LINC02445	-4.31979	-1.93398	1.56335e-05	1.67024e-05
NPHP3-AS1	-4.35809	-0.454475	1.3143e-05	1.40491e-05
AC068413.1	-4.38734	-1.09623	1.14908e-05	1.22962e-05
TRDN-AS1	-4.45634	-1.31699	8.34886e-06	8.94361e-06
AL392172.2	-4.47329	-1.74542	7.71149e-06	8.26526e-06
AL691420.1	-4.47502	-0.75745	7.65379e-06	8.20781e-06
DIRAS3	-4.4896	-1.26709	7.14621e-06	7.67172e-06
AC111198.1	-4.53141	-1.87002	5.86591e-06	6.30065e-06
CNBD1	-4.59933	-0.336147	4.24749e-06	4.56474e-06
APBB1IP	-4.60074	-0.8024	4.2179e-06	4.53537e-06
COL4A4	-4.8277	-0.265114	1.38485e-06	1.49149e-06
VIP	-4.9646	-19.8066	6.89018e-07	7.43277e-07
TFEC	-5.009	-1.64928	5.4816e-07	5.91646e-07
LINC02853	-5.02498	-0.627659	5.04889e-07	5.45237e-07
HLA-DPA1	-5.04303	-1.09394	4.59339e-07	4.96314e-07
AC128685.1	-5.07972	-1.0875	3.78931e-07	4.09655e-07
JAML	-5.19085	-2.44304	2.09625e-07	2.26744e-07
PCK1	-5.2482	-19.9493	1.53756e-07	1.66403e-07
AC092640.1	-5.26475	-0.315736	1.40892e-07	1.52563e-07
AC090572.3	-5.30122	-0.542434	1.15437e-07	1.25135e-07
AL161781.2	-5.3546	-1.79726	8.59354e-08	9.33066e-08
LINC02335	-5.37958	-0.801405	7.49154e-08	8.13856e-08
AC097654.1	-5.41953	-2.26208	5.98691e-08	6.51105e-08
LINC00970	-5.42023	-0.301341	5.97678e-08	6.50357e-08
ADGRG6	-5.46577	-1.20879	4.62325e-08	5.03348e-08
LINC02046	-5.47834	-1.54085	4.30521e-08	4.69233e-08
LINC00355	-5.47992	-1.97881	4.26544e-08	4.65152e-08
LINC01192	-5.50554	-0.794395	3.69422e-08	4.03079e-08
AC095050.1	-5.56849	-2.13288	2.57553e-08	2.81325e-08
AC122697.1	-5.57882	-0.420073	2.43248e-08	2.65845e-08
ADGRL4	-5.61686	-0.852453	1.95213e-08	2.13464e-08
C3	-5.70064	-0.827511	1.19872e-08	1.31223e-08
LINC01094	-5.71657	-2.52247	1.08933e-08	1.19313e-08
PBX3	-5.72209	-0.199102	1.05783e-08	1.15927e-08
MLIP	-5.74529	-0.923193	9.21577e-09	1.0105e-08
AC087516.2	-5.8665	-1.76156	4.4657e-09	4.90198e-09
SCIN	-5.93199	-1.12823	3.00693e-09	3.3025e-09
AC104971.2	-6.05192	-1.06282	1.43851e-09	1.58165e-09
LINC02713	-6.06478	-2.22641	1.32555e-09	1.45825e-09
AL024495.1	-6.18904	-0.587618	6.09237e-10	6.70596e-10
AC016587.1	-6.48646	-1.62108	8.83207e-11	9.73231e-11
KCNK13	-6.49699	-1.16462	8.24651e-11	9.09207e-11
LINC02501	-6.50768	-2.12558	7.66411e-11	8.45461e-11
ITIH5	-6.51469	-0.762325	7.33722e-11	8.09847e-11
LINC00587	-6.59143	-2.14175	4.37538e-11	4.83468e-11
LINC02428	-6.63752	-1.43568	3.21034e-11	3.5493e-11
AL135878.1	-6.63849	-1.12666	3.19163e-11	3.53056e-11
LINC00383	-6.65084	-1.09158	2.935e-11	3.24848e-11
TAC3	-6.72024	-2.38323	1.82213e-11	2.01786e-11
AL078590.2	-6.72817	-1.52951	1.72889e-11	1.91567e-11
LINC00639	-6.8018	-1.36805	1.04052e-11	1.15357e-11
LINC01982	-6.82421	-1.46378	8.90293e-12	9.87569e-12
IFI44L	-6.91449	-1.4112	4.72915e-12	5.24878e-12
AC012078.2	-6.92545	-20.7223	4.35987e-12	4.8416e-12
AL591518.1	-7.07898	-1.22271	1.46498e-12	1.62866e-12
AL445207.1	-7.11424	-2.34576	1.13142e-12	1.25853e-12
GSG1L2	-7.13914	-2.08883	9.44876e-13	1.05162e-12
CRHBP	-7.14153	-1.23252	9.31458e-13	1.03726e-12
LINC01980	-7.14267	-1.19526	9.24073e-13	1.02961e-12
RERGL	-7.16698	-1.05685	7.7413e-13	8.63022e-13
GNG12-AS1	-7.21073	-0.615423	5.62799e-13	6.27774e-13
DCN	-7.23906	-2.25494	4.54611e-13	5.07378e-13
LINC01707	-7.3	-1.41527	2.90287e-13	3.24344e-13
WDFY4	-7.31846	-1.87736	2.52731e-13	2.82539e-13
APOE	-7.39271	-0.409976	1.45771e-13	1.63054e-13
LINC02211	-7.40585	-1.83375	1.31373e-13	1.47114e-13
LINC01500	-7.40684	-0.532204	1.31062e-13	1.46848e-13
LINC01344	-7.46572	-0.645834	8.39342e-14	9.41495e-14
AC004870.4	-7.50394	-2.40581	6.23445e-14	6.99714e-14
AL162414.1	-7.61171	-2.15846	2.72632e-14	3.065e-14
LINC02752	-7.68525	-1.16237	1.54552e-14	1.73947e-14
AC092979.1	-7.69979	-2.19275	1.37352e-14	1.54676e-14
AC093866.1	-7.73257	-0.49756	1.07088e-14	1.20662e-14
AL035401.1	-7.7723	-0.87084	7.81704e-15	8.8129e-15
LINC02511	-7.80161	-1.66558	6.17847e-15	6.97344e-15
AC097518.2	-7.8452	-1.29194	4.37744e-15	4.94626e-15
PCAT4	-7.87587	-0.358033	3.44069e-15	3.88998e-15
CASC9	-7.89134	-1.36936	3.02726e-15	3.42645e-15
LINC02739	-7.94244	-2.12793	2.00162e-15	2.26684e-15
SLAMF6	-7.99071	-21.2149	1.34919e-15	1.52883e-15
AC104664.1	-8.08293	-1.3924	6.4098e-16	7.26783e-16
LINC02147	-8.08337	-0.761354	6.41023e-16	7.26783e-16
NR3C2	-8.16127	-0.263741	3.38546e-16	3.84275e-16
CYTIP	-8.19184	-2.6544	2.59579e-16	2.94809e-16
FYB1	-8.25074	-1.80826	1.59445e-16	1.81187e-16
AL592429.2	-8.4043	-0.643184	4.39432e-17	4.99638e-17
AC068672.2	-8.50454	-1.94338	1.84903e-17	2.10356e-17
AC092958.4	-8.51936	-3.65299	1.61478e-17	1.83811e-17
TFF1	-8.54288	-2.17941	1.32523e-17	1.50938e-17
MKX	-8.71579	-2.13588	2.92721e-18	3.33776e-18
SLCO6A1	-8.74382	-3.24939	2.27234e-18	2.59251e-18
LINC02742	-8.77425	-1.16679	1.75663e-18	2.00529e-18
DCDC1	-8.78951	-0.290157	1.5444e-18	1.76402e-18
POTEF	-8.7948	-2.67094	1.44831e-18	1.65522e-18
SERPINE1	-8.81933	-1.83453	1.16899e-18	1.33675e-18
AC093459.1	-8.8729	-2.1223	7.22864e-19	8.27076e-19
AC093523.1	-8.94255	-1.59147	3.87505e-19	4.43624e-19
LINC01324	-9.03793	-3.71058	1.60992e-19	1.84518e-19
LINC02301	-9.05227	-0.393787	1.44223e-19	1.65393e-19
VXN	-9.08125	-0.346846	1.1066e-19	1.26977e-19
AC091489.1	-9.15696	-21.5202	5.38922e-20	6.19451e-20
CARTPT	-9.15775	-1.28945	5.42291e-20	6.22965e-20
AL096799.1	-9.16386	-2.05476	5.0939e-20	5.85843e-20
AC084816.1	-9.23083	-0.825468	2.7644e-20	3.18113e-20
AC004879.1	-9.28777	-4.38004	1.58916e-20	1.82978e-20
ARR3	-9.35125	-0.742694	8.92866e-21	1.02865e-20
NMBR	-9.52066	-0.767501	1.77751e-21	2.05019e-21
CRH	-9.56345	-3.15655	1.15308e-21	1.3315e-21
AC004946.1	-9.61638	-4.48942	6.88548e-22	7.9555e-22
AC112770.1	-9.70801	-2.44744	2.83618e-22	3.28072e-22
MYRIP	-9.72707	-0.307154	2.41192e-22	2.79158e-22
AC007953.2	-9.88902	-2.31276	4.743e-23	5.49594e-23
AC132153.1	-9.91807	-0.452559	3.62438e-23	4.20218e-23
AC079352.1	-9.92696	-2.12887	3.2499e-23	3.77237e-23
OTOGL	-9.93792	-2.1198	2.91338e-23	3.38372e-23
AC009315.1	-10.0305	-0.38036	1.17122e-23	1.36109e-23
AC018618.1	-10.0873	-2.31742	6.42042e-24	7.4656e-24
QRFPR	-10.1555	-3.17688	3.18393e-24	3.7044e-24
AC010967.1	-10.1975	-1.44715	2.10913e-24	2.45533e-24
AC006206.2	-10.3169	-2.20141	6.05456e-25	7.05249e-25
AL590814.1	-10.3333	-2.02755	5.12516e-25	5.97338e-25
AC092131.1	-10.3559	-3.06737	4.00586e-25	4.67156e-25
GADL1	-10.3754	-2.19108	3.29476e-25	3.84677e-25
AC022325.2	-10.3953	-2.34879	2.66761e-25	3.11637e-25
AL590550.1	-10.4336	-0.576996	1.8316e-25	2.14098e-25
AC090579.1	-10.4592	-0.361736	1.40343e-25	1.64144e-25
AC097487.1	-10.5232	-2.29471	6.93756e-26	8.12361e-26
CBLN4	-10.5619	-3.11948	4.55803e-26	5.34353e-26
LINC00278	-10.5975	-3.09781	3.1213e-26	3.66135e-26
ZBTB7C	-10.6175	-0.341359	2.62093e-26	3.07621e-26
AC011632.1	-10.6199	-1.22367	2.5168e-26	2.95573e-26
AC104777.1	-10.6462	-2.18308	1.86972e-26	2.19709e-26
AL392023.2	-10.6485	-2.1218	1.82386e-26	2.14446e-26
LINC02506	-10.6705	-1.8629	1.44477e-26	1.69972e-26
AL590867.1	-10.6929	-1.76281	1.13952e-26	1.3414e-26
AC073091.3	-10.8514	-2.59385	2.0144e-27	2.37268e-27
LTK	-10.9142	-2.45598	1.01487e-27	1.19607e-27
AL358335.2	-11.0154	-1.72951	3.35877e-28	3.96783e-28
LINC01950	-11.0267	-0.88586	3.00805e-28	3.55562e-28
ERVMER61-1	-11.117	-0.990954	1.09718e-28	1.29767e-28
AL355835.1	-11.1362	-2.21497	8.65136e-29	1.02383e-28
H19	-11.2137	-3.0808	3.57525e-29	4.23357e-29
PAX3	-11.2781	-2.84785	1.72821e-29	2.04764e-29
AC016152.1	-11.3228	-1.76558	1.05675e-29	1.25282e-29
AC025810.1	-11.427	-1.23545	3.23869e-30	3.84186e-30
AC107419.1	-11.4272	-2.03646	3.19258e-30	3.78941e-30
AF121898.1	-11.4607	-1.28272	2.19906e-30	2.61171e-30
LINC01162	-11.5094	-2.77482	1.21905e-30	1.44866e-30
GRK7	-11.5887	-1.03041	5.02075e-31	5.97353e-31
AL157778.1	-11.5933	-2.00354	4.65403e-31	5.54052e-31
OXR1	-11.7557	-0.397416	7.22399e-32	8.60511e-32
AC009522.1	-11.7577	-0.633646	6.9825e-32	8.32241e-32
AL583785.1	-11.8222	-2.02605	3.14749e-32	3.75372e-32
AC112493.1	-11.8251	-2.22294	3.02409e-32	3.6087e-32
AL035446.2	-11.9331	-1.72891	8.401e-33	1.0031e-32
LINC01920	-11.9854	-2.70531	4.39089e-33	5.24598e-33
AC037486.1	-12.0406	-2.44874	2.26572e-33	2.70857e-33
NXPH1	-12.2185	-0.698769	2.69145e-34	3.21944e-34
CCDC26	-12.2298	-1.21136	2.32612e-34	2.78411e-34
PTGDS	-12.2796	-0.773571	1.27372e-34	1.52541e-34
LINC02008	-12.3493	-2.10457	5.18641e-35	6.21499e-35
PGR	-12.3682	-2.72735	4.05328e-35	4.86005e-35
AC104574.2	-12.3712	-1.71349	3.99706e-35	4.79551e-35
LINC02232	-12.3814	-3.60071	3.3946e-35	4.07514e-35
LINC02263	-12.4112	-22.2553	2.34501e-35	2.81683e-35
AC069410.1	-12.4391	-2.85043	1.66529e-35	2.00275e-35
AC004949.1	-12.4748	-1.36247	1.10781e-35	1.3331e-35
LOXHD1	-12.4764	-1.53183	1.08343e-35	1.30456e-35
AP000146.1	-12.6257	-3.13621	1.58131e-36	1.90634e-36
AL357507.1	-12.6268	-1.26656	1.63943e-36	1.97521e-36
RNF17	-12.6592	-1.61278	1.07155e-36	1.29258e-36
SKAP1	-12.677	-0.957942	8.74897e-37	1.056e-36
TP63	-12.692	-1.87102	6.9958e-37	8.44904e-37
AP005262.2	-12.699	-1.58628	6.45022e-37	7.79483e-37
CPXM2	-12.8072	-1.6432	1.6173e-37	1.95681e-37
AC092957.1	-12.8335	-1.81766	1.13815e-37	1.37791e-37
SCGN	-12.9767	-2.94596	1.73816e-38	2.10686e-38
LINC02607	-12.9932	-2.33207	1.41636e-38	1.71785e-38
KCNJ16	-12.9969	-3.19936	1.3281e-38	1.61178e-38
CD44	-13.0189	-0.508583	1.08072e-38	1.31235e-38
AC007422.1	-13.0353	-2.87543	8.0875e-39	9.82685e-39
LINC02552	-13.0969	-3.20475	3.57948e-39	4.35195e-39
PDZRN3	-13.1696	-0.437713	1.5059e-39	1.83311e-39
LINC00393	-13.4487	-1.18143	3.51599e-41	4.28518e-41
LINC02351	-13.4677	-3.06179	2.54487e-41	3.10349e-41
TYRP1	-13.4766	-2.27389	2.30889e-41	2.81743e-41
AC103409.1	-13.5177	-1.74064	1.34575e-41	1.64416e-41
FAM160A1	-13.5576	-0.449474	8.30131e-42	1.01483e-41
PRSS12	-13.5615	-0.504486	7.87665e-42	9.63504e-42
AP002075.1	-13.5644	-1.95349	7.07757e-42	8.66288e-42
AC010476.2	-13.6228	-1.64055	3.24446e-42	3.97361e-42
MCTP2	-13.63	-1.77385	2.91746e-42	3.57532e-42
AC131956.2	-13.6776	-3.34482	1.44774e-42	1.77528e-42
AL591463.1	-13.7126	-2.94934	9.04227e-43	1.11016e-42
SLC18A3	-13.7551	-2.47625	5.11635e-43	6.28544e-43
AL138826.1	-13.7871	-3.15431	3.21685e-43	3.95677e-43
LMNTD1	-13.8075	-1.73944	2.54805e-43	3.13607e-43
AC084740.1	-13.8835	-2.37558	8.61357e-44	1.06144e-43
TNFRSF11A	-13.9402	-2.17219	3.94764e-44	4.86762e-44
AP003066.1	-13.9447	-1.74219	3.76718e-44	4.64796e-44
HTR2A	-14.0384	-2.60809	9.79253e-45	1.21045e-44
AC044810.2	-14.0794	-2.32376	5.5114e-45	6.81682e-45
AC106729.1	-14.1142	-0.736027	3.64451e-45	4.51053e-45
PDLIM5	-14.1175	-0.446797	3.53881e-45	4.38243e-45
PLXNA4	-14.2431	-0.452447	5.92009e-46	7.33592e-46
AL139340.1	-14.2726	-3.13996	3.44746e-46	4.27725e-46
PAX2	-14.2752	-1.77319	3.4773e-46	4.31159e-46
AC060834.2	-14.2771	-2.81061	3.2553e-46	4.04135e-46
AC090015.1	-14.3644	-1.9821	9.64094e-47	1.19763e-46
AL138720.1	-14.3873	-1.05951	7.24265e-47	9.00267e-47
ATP10A	-14.4103	-2.28114	4.89106e-47	6.08341e-47
NPY	-14.4187	-0.803438	4.64517e-47	5.78118e-47
AC092546.1	-14.4575	-1.83029	2.52686e-47	3.14677e-47
AC068774.1	-14.4689	-1.39538	2.18902e-47	2.72775e-47
CD38	-14.5263	-2.64508	8.96407e-48	1.11771e-47
AL136366.1	-14.5945	-0.498396	3.70618e-48	4.62694e-48
AC079793.1	-14.6225	-2.00754	2.25317e-48	2.8147e-48
CALB1	-14.6607	-0.931472	1.37288e-48	1.7161e-48
LINC02253	-14.6948	-2.61101	7.58842e-49	9.49146e-49
LINC00499	-14.7068	-0.710337	7.05843e-49	8.83408e-49
AP005230.1	-14.7475	-1.72311	3.65593e-49	4.57849e-49
AL512452.1	-14.7829	-2.98526	2.04164e-49	2.55844e-49
LINC00698	-14.819	-3.63165	1.1714e-49	1.46976e-49
RAB13	-14.9291	-0.870522	2.58203e-50	3.24172e-50
CD96	-14.98	-1.42787	1.16349e-50	1.46167e-50
AC090125.1	-15.2051	-1.55471	3.8312e-52	4.81912e-52
AP000561.1	-15.2093	-3.21353	3.28762e-52	4.13797e-52
LINC01411	-15.4201	-2.3329	1.35177e-53	1.70248e-53
LINC02645	-15.4383	-1.97917	1.04134e-53	1.31234e-53
LINC02224	-15.4539	-1.11158	8.69575e-54	1.09656e-53
APELA	-15.4974	-4.99101	3.85329e-54	4.86527e-54
AC079148.3	-15.4999	-3.38484	3.75869e-54	4.74882e-54
PAX5	-15.5116	-1.79083	3.35602e-54	4.24276e-54
AC021851.2	-15.7192	-0.531443	1.46075e-55	1.84788e-55
LINC02163	-15.738	-2.56981	9.37284e-56	1.18644e-55
HAPLN1	-15.7687	-2.38133	5.82092e-56	7.37292e-56
AC018464.1	-15.7724	-3.92545	5.17759e-56	6.56221e-56
LINC01182	-15.8308	-0.773115	2.45907e-56	3.11867e-56
TRPM6	-15.9102	-1.61237	6.50312e-57	8.25793e-57
AC097528.1	-15.9267	-2.39301	4.71211e-57	5.98743e-57
AC009313.1	-15.9703	-2.69649	2.31388e-57	2.942e-57
POSTN	-16.0192	-3.78025	1.01552e-57	1.29201e-57
AC005487.1	-16.0361	-1.15722	8.94405e-58	1.13864e-57
RBM20	-16.0644	-1.21631	5.68298e-58	7.23946e-58
AC090348.1	-16.1934	-23.1391	6.15359e-59	7.84897e-59
AC090403.1	-16.2271	-2.86677	3.61115e-59	4.60899e-59
GREM2	-16.3229	-0.840372	8.97447e-60	1.14616e-59
SAMMSON	-16.355	-2.67672	4.54119e-60	5.80343e-60
NTS	-16.3974	-4.53121	2.16334e-60	2.76642e-60
ABCC9	-16.4394	-2.26076	1.18455e-60	1.51671e-60
NOS1	-16.4637	-1.76353	8.1795e-61	1.04798e-60
LINC02355	-16.4777	-1.97378	6.39568e-61	8.19959e-61
AC079760.1	-16.5273	-0.667109	3.17461e-61	4.07262e-61
LINC01393	-16.7377	-4.399	7.5998e-63	9.76211e-63
LINC02465	-16.773	-2.57544	4.45542e-63	5.72676e-63
STYK1	-16.8459	-2.68454	1.30667e-63	1.6806e-63
AC080132.1	-17.0075	-1.75708	9.08692e-65	1.16949e-64
MT-ND3	-17.0581	-0.582555	4.57644e-65	5.89368e-65
LINC02315	-17.0925	-0.764025	2.37612e-65	3.06201e-65
AL163541.1	-17.1716	-1.10404	5.91033e-66	7.62131e-66
LINC02755	-17.2014	-1.19632	3.5134e-66	4.53342e-66
ADAM12	-17.2062	-0.84318	3.35853e-66	4.33639e-66
LINC01239	-17.2397	-2.51922	1.58745e-66	2.05097e-66
AC093817.2	-17.2893	-1.84005	7.15665e-67	9.25229e-67
DMBX1	-17.3155	-2.73833	4.15909e-67	5.38045e-67
MMP26	-17.3272	-2.7141	3.44014e-67	4.45326e-67
AC110809.1	-17.3867	-3.7763	1.16062e-67	1.50339e-67
MIR4527HG	-17.5383	-1.97231	9.21809e-69	1.1956e-68
AC114977.1	-17.5614	-2.65407	5.77406e-69	7.49391e-69
MIR3976HG	-17.7052	-3.50402	4.32139e-70	5.6122e-70
DAW1	-17.7413	-2.47629	2.44455e-70	3.1768e-70
PGR-AS1	-17.8026	-4.62575	7.54349e-71	9.80949e-71
MDGA1	-17.8405	-0.605135	5.29725e-71	6.89297e-71
LINC00378	-17.9395	-1.25026	8.20612e-72	1.06851e-71
LINC02745	-17.9465	-3.71796	5.80104e-72	7.55836e-72
HPSE2	-18.0106	-1.75915	2.13196e-72	2.77961e-72
CASC2	-18.0421	-0.616027	1.43001e-72	1.86563e-72
AC012405.1	-18.3059	-2.17011	9.55876e-75	1.2487e-74
AL136119.1	-18.4044	-2.85306	1.46417e-75	1.91395e-75
LINC02550	-18.4078	-4.2539	1.29522e-75	1.69421e-75
AC093865.1	-18.4625	-0.705104	6.69753e-76	8.7664e-76
AC110614.1	-18.5982	-2.45351	4.18445e-77	5.4842e-77
TACR1	-18.641	-0.713336	2.45682e-77	3.22205e-77
AC068308.1	-18.6862	-1.58184	9.17745e-78	1.20597e-77
LINC01378	-18.7154	-2.89052	4.52207e-78	5.94618e-78
LINC02307	-18.7353	-1.7422	3.59062e-78	4.7245e-78
SPARCL1	-18.8273	-1.01501	7.20521e-79	9.48678e-79
ART5	-18.8303	-3.4688	5.02941e-79	6.62636e-79
ST8SIA6	-18.8994	-2.47594	1.4848e-79	1.95755e-79
AC067956.1	-18.9153	-1.77459	1.21746e-79	1.60615e-79
LINC01482	-18.9665	-2.2916	4.25552e-80	5.61785e-80
AC068633.1	-18.9805	-1.33289	3.79421e-80	5.01217e-80
LINC02740	-19.0489	-3.8592	7.84175e-81	1.03658e-80
LINC01524	-19.089	-1.82369	4.43683e-81	5.86883e-81
AC021613.1	-19.3094	-2.64347	5.73159e-83	7.58649e-83
TENT5A	-19.3296	-0.692709	5.39723e-83	7.14864e-83
LINC02462	-19.3897	-5.45115	1.10677e-83	1.46787e-83
SAMD4A	-19.4882	-1.11625	2.32701e-84	3.08826e-84
AC007991.3	-19.5769	-3.12374	3.00728e-85	3.99638e-85
AC011287.1	-19.585	-1.20669	3.43871e-85	4.56668e-85
AC099517.1	-19.6064	-4.39494	1.60683e-85	2.13816e-85
AC079052.1	-19.6458	-1.85115	9.2984e-86	1.23814e-85
TMEM144	-19.9665	-2.7067	1.43078e-88	1.9077e-88
AC002074.1	-19.9695	-3.53587	1.23852e-88	1.65246e-88
AC073529.1	-20.1737	-0.644159	3.45686e-90	4.61838e-90
EMCN	-20.1776	-2.46729	2.15623e-90	2.88266e-90
AC114930.1	-20.1833	-2.17419	2.00189e-90	2.67812e-90
DPYD-AS1	-20.2937	-1.01898	2.73326e-91	3.65898e-91
AC091576.1	-20.3423	-1.76304	8.56205e-92	1.14696e-91
AC124254.2	-20.4224	-3.00694	1.3776e-92	1.84788e-92
AC093515.1	-20.4285	-2.77498	1.2537e-92	1.68282e-92
PGM5	-20.4821	-0.773135	6.34335e-93	8.52029e-93
AC112481.2	-20.516	-3.39956	1.94646e-93	2.61621e-93
AC110014.1	-20.6104	-4.34275	2.7084e-94	3.64277e-94
AL590807.1	-20.6776	-1.09918	1.06803e-94	1.43745e-94
SI	-20.7504	-3.19175	1.5754e-95	2.12175e-95
AC069114.1	-20.8545	-6.75212	1.75512e-96	2.36539e-96
LINC02540	-20.8592	-4.83228	1.55142e-96	2.09227e-96
PRR11	-20.8951	-0.928091	1.21822e-96	1.64403e-96
AC068722.1	-20.9028	-1.23407	9.88813e-97	1.33623e-96
MT-ND4L	-20.9088	-0.647955	1.03873e-96	1.40275e-96
AL132633.1	-20.9643	-4.11024	1.73754e-97	2.35121e-97
LINC02770	-20.9891	-3.41118	1.07692e-97	1.45825e-97
AC091912.3	-21.0562	-2.23984	3.10389e-98	4.20581e-98
AL360015.1	-21.1006	-5.47404	9.88657e-99	1.34146e-98
CMTM8	-21.1194	-1.07337	1.08663e-98	1.47339e-98
AC093791.2	-21.1306	-4.05235	5.23704e-99	7.11071e-99
AP001341.1	-21.172	-1.95562	2.88216e-99	3.91598e-99
LINC02267	-21.3558	-2.3439	5.21642e-101	7.09234e-101
GUCA1B	-21.5232	-0.91019	2.15713e-102	2.93488e-102
SLC6A5	-21.5423	-2.11594	1.01683e-102	1.38438e-102
OPRD1	-21.5662	-1.82183	6.53029e-103	8.89686e-103
LRRC38	-21.6628	-2.53057	6.85298e-104	9.34285e-104
LINC01951	-21.6716	-3.74519	4.97594e-104	6.7931e-104
CLSTN2	-21.6976	-0.703326	5.81608e-104	7.93462e-104
TMOD1	-21.704	-1.48823	3.68755e-104	5.03764e-104
SNTG1	-21.777	-0.737101	1.03686e-104	1.41744e-104
LHFPL3	-21.7794	-0.728008	1.00921e-104	1.38059e-104
AC020584.1	-21.9721	-3.34636	7.185e-107	9.83573e-107
MIR4713HG	-22.1624	-2.22763	1.33107e-108	1.82338e-108
AC019330.1	-22.1921	-2.64946	6.44915e-109	8.84051e-109
NR4A3	-22.2542	-1.68401	1.95199e-109	2.67763e-109
LINC02712	-22.2911	-2.6772	7.11015e-110	9.75999e-110
AC017037.5	-22.3112	-6.63379	3.8811e-110	5.33118e-110
AL137139.2	-22.3884	-0.813566	1.3923e-110	1.91382e-110
MT-ND2	-22.4152	-0.746568	9.19225e-111	1.26441e-110
LINC02306	-22.4935	-2.21981	8.56485e-112	1.17973e-111
MYOCD	-22.5364	-2.54403	2.97432e-112	4.09969e-112
AC104078.2	-22.6041	-4.65571	5.27005e-113	7.26903e-113
CXCL14	-22.7164	-1.63195	6.4513e-114	8.90449e-114
LINC02006	-22.7415	-1.38155	4.13532e-114	5.71176e-114
CLDN16	-22.7887	-7.18599	8.35674e-115	1.15504e-114
CHRM5	-22.8358	-0.72444	6.62705e-115	9.16605e-115
LINC01194	-22.9603	-4.39199	1.58442e-116	2.19449e-116
RANBP3L	-22.9646	-1.31027	2.642e-116	3.65675e-116
PENK	-22.9777	-2.67416	1.27759e-116	1.77075e-116
AL603840.1	-23.0778	-2.76929	1.26378e-117	1.75525e-117
XACT	-23.1671	-2.57537	1.63713e-118	2.27537e-118
PVALB	-23.2359	-1.23592	5.52211e-119	7.68027e-119
AC117386.2	-23.3459	-1.994	3.20333e-120	4.46146e-120
RTKN2	-23.3787	-0.755927	2.42221e-120	3.3759e-120
RUNX1	-23.5246	-1.27777	6.39079e-122	8.91323e-122
VIT	-23.5643	-3.02449	1.45026e-122	2.0241e-122
CD74	-23.63	-1.98412	4.27492e-123	5.97056e-123
AC020718.1	-23.8109	-5.01989	3.67637e-125	5.13818e-125
MT-ATP8	-23.8731	-0.733828	2.41853e-125	3.38255e-125
AL390800.1	-23.877	-3.90395	7.76249e-126	1.08718e-125
PACRG	-23.8955	-0.810499	1.30368e-125	1.8246e-125
EML6	-24.0052	-0.75029	1.02673e-126	1.439e-126
MT-CYB	-24.0381	-0.810881	5.58692e-127	7.83579e-127
AL110292.1	-24.1571	-1.82428	1.54871e-128	2.17363e-128
PLD1	-24.2756	-2.71847	6.6654e-130	9.36151e-130
AC004862.1	-24.3732	-3.04871	5.71986e-131	8.04481e-131
SPRY4-AS1	-24.3747	-0.772179	1.44056e-130	2.02468e-130
SKOR2	-24.3867	-2.22846	4.87006e-131	6.85441e-131
ABCA8	-24.4972	-3.58054	2.49329e-132	3.51168e-132
DISC1FP1	-24.569	-1.32272	8.8544e-133	1.24798e-132
RAPGEF5	-24.6056	-0.768362	5.19119e-133	7.32184e-133
OLAH	-24.6312	-1.95545	1.4432e-133	2.03697e-133
LINC02196	-24.6685	-1.56848	7.13274e-134	1.00745e-133
AC002066.1	-24.6827	-3.09691	2.85169e-134	4.03065e-134
LINC02694	-24.8366	-2.46243	7.72096e-136	1.09285e-135
C3orf70	-24.8621	-0.771469	1.06032e-135	1.49975e-135
AC012494.1	-24.8818	-2.03163	2.9498e-136	4.18115e-136
MT-ATP6	-24.891	-0.798943	6.19328e-136	8.77234e-136
LINC02328	-25.1638	-2.56863	2.11104e-139	2.99439e-139
AC009271.1	-25.2035	-3.28558	6.61414e-140	9.39508e-140
STXBP5-AS1	-25.2053	-1.18606	1.43926e-139	2.04296e-139
AC002377.1	-25.2356	-1.74032	5.00721e-140	7.11758e-140
AC110992.1	-25.2401	-3.20356	2.65484e-140	3.77913e-140
SEL1L3	-25.4793	-0.79124	2.06901e-142	2.9473e-142
ARHGAP15	-25.492	-2.15678	6.20943e-143	8.85165e-143
AC024022.1	-25.6636	-3.93179	4.95169e-145	7.06376e-145
GRM7-AS3	-25.7104	-1.75253	2.92055e-145	4.16924e-145
GRXCR1	-25.7129	-4.86989	1.35759e-145	1.93941e-145
LINC01924	-25.7592	-3.90608	4.30079e-146	6.14838e-146
AGMO	-25.8061	-3.3233	1.38769e-146	1.98667e-146
LYPLAL1-DT	-25.8191	-1.3407	2.2878e-146	3.27296e-146
AC034268.2	-25.8237	-2.30672	1.24849e-146	1.78867e-146
TEX41	-25.9326	-3.77428	4.91008e-148	7.04458e-148
ANKRD34C-AS1	-25.9883	-3.55794	1.21216e-148	1.74036e-148
NIBAN1	-26.0851	-2.82705	1.14499e-149	1.6451e-149
LINC00598	-26.2358	-1.36046	4.77321e-151	6.86299e-151
AC108690.1	-26.3158	-2.73376	2.90715e-152	4.18897e-152
AC002069.2	-26.3304	-1.17401	4.96739e-152	7.14732e-152
AL136962.1	-26.4201	-3.66523	1.50158e-153	2.16523e-153
AL356277.3	-26.4527	-4.00058	6.06689e-154	8.76085e-154
SATB1-AS1	-26.4987	-0.938937	7.18205e-154	1.03637e-153
AF279873.3	-26.7403	-1.71327	7.07973e-157	1.02308e-156
LINC00395	-26.7493	-4.67464	2.21549e-157	3.20621e-157
SLC30A8	-26.7637	-2.53332	2.27845e-157	3.29494e-157
PCAT1	-26.8198	-0.923257	1.5421e-157	2.23331e-157
DOCK2	-26.9132	-2.1283	5.13116e-159	7.43646e-159
PDE6C	-26.9765	-1.40616	1.53104e-159	2.22212e-159
AC019068.1	-27.0015	-1.31629	8.51891e-160	1.23731e-159
KCNS3	-27.0837	-2.64229	4.13242e-161	6.01079e-161
MYOM3	-27.1025	-3.91381	1.71214e-161	2.49221e-161
AC023644.1	-27.2857	-3.50022	1.24372e-163	1.81564e-163
AC018742.1	-27.2881	-3.47839	1.1939e-163	1.74419e-163
MAP3K5	-27.312	-1.00983	2.69776e-163	3.93547e-163
CACNA1C	-27.4096	-0.890298	2.74329e-164	4.01066e-164
ADAMTS9-AS1	-27.4116	-3.41502	4.35294e-165	6.3686e-165
AC092353.2	-27.4707	-3.15114	9.44721e-166	1.38421e-165
SLC25A48	-27.4713	-2.93508	9.58565e-166	1.40346e-165
C1QL2	-27.4958	-2.9274	4.96919e-166	7.2862e-166
LINC02391	-27.6174	-3.70698	1.38105e-167	2.02947e-167
LINC01630	-27.9126	-3.90715	3.89483e-171	5.7277e-171
OPTC	-27.9914	-4.74384	4.07809e-172	6.00161e-172
SOSTDC1	-28.1592	-2.16951	7.74767e-174	1.14104e-173
HRH1	-28.1783	-3.08758	2.87838e-174	4.2454e-174
LMO2	-28.1794	-2.74663	3.29369e-174	4.85436e-174
AL356108.1	-28.1995	-3.96324	1.24275e-174	1.83568e-174
LINC01470	-28.248	-1.71593	9.44062e-175	1.39654e-174
PMEL	-28.34	-2.30922	4.47691e-176	6.63247e-176
AGBL1	-28.3503	-1.34697	7.44506e-176	1.10215e-175
STEAP2-AS1	-28.3827	-1.55748	2.49993e-176	3.70634e-176
HTR2C	-28.3871	-3.27398	7.15907e-177	1.06296e-176
SUCLG2-AS1	-28.4057	-1.01574	2.08427e-176	3.09238e-176
AC139720.1	-28.6691	-1.72276	6.25229e-180	9.29018e-180
AL117329.1	-28.7396	-2.67706	4.2237e-181	6.2806e-181
LINC02388	-28.7494	-3.36439	2.34952e-181	3.49892e-181
AC115282.1	-28.7527	-2.80536	2.64342e-181	3.93366e-181
AL359232.1	-28.8193	-0.937126	2.13691e-181	3.18466e-181
LINC00299	-28.8285	-2.21429	4.36685e-182	6.51283e-182
FRMD7	-28.8629	-5.08521	7.55144e-183	1.12708e-182
SERPINI2	-28.8893	-2.28671	7.37114e-183	1.10099e-182
AC006525.1	-28.9049	-2.80439	3.42563e-183	5.12052e-183
BMP6	-28.9487	-3.288	7.83752e-184	1.1724e-183
AC079160.1	-29.1769	-2.63847	1.44509e-186	2.1633e-186
AL136114.1	-29.2796	-2.00681	1.07921e-187	1.6168e-187
LRRIQ3	-29.3182	-1.32843	7.50982e-188	1.12591e-187
AC093912.1	-29.4188	-3.26145	8.82302e-190	1.32378e-189
TGFBR2	-29.5	-3.47671	7.67811e-191	1.15374e-190
AC092650.1	-29.5137	-1.82783	1.47231e-190	2.21068e-190
LINC01446	-29.5303	-2.85265	4.07283e-191	6.12456e-191
AC073114.1	-29.6222	-1.5427	8.46651e-192	1.27412e-191
HTR7	-29.6444	-4.49897	9.45328e-193	1.42476e-192
CPEB2	-29.6715	-0.901373	5.32836e-192	8.02464e-192
TRPC6	-29.7371	-3.37319	7.34768e-194	1.10825e-193
CHAT	-29.7715	-4.23162	2.22311e-194	3.35564e-194
AC020687.1	-29.815	-3.04548	8.31475e-195	1.25695e-194
NTN1	-29.8305	-1.85166	1.31213e-194	1.98207e-194
XYLT1	-29.9004	-0.943957	6.80969e-195	1.03021e-194
AP005203.1	-29.937	-2.16527	4.2836e-196	6.49031e-196
ADCY1	-29.939	-0.941238	2.24314e-195	3.39613e-195
AC108721.2	-29.9675	-4.0432	6.52113e-197	9.88799e-197
AC007402.1	-30.0722	-2.15473	7.62663e-198	1.15818e-197
AC099489.3	-30.2191	-5.31385	3.36854e-200	5.12715e-200
PAPPA2	-30.2775	-1.43064	3.6394e-200	5.5352e-200
AC004784.1	-30.3465	-1.82597	2.83389e-201	4.31667e-201
ANGPT1	-30.3655	-2.58444	7.35875e-202	1.12176e-201
AC117481.1	-30.4228	-3.38218	8.6224e-203	1.31539e-202
FNDC1	-30.4957	-3.78221	8.54984e-204	1.30632e-203
AC060765.1	-30.5684	-3.63793	9.81409e-205	1.50063e-204
AC115622.1	-30.6982	-2.81593	2.7473e-206	4.20398e-206
ARHGEF28	-30.8101	-0.956986	8.01251e-207	1.22703e-206
SLCO4C1	-30.8726	-5.10385	7.60154e-209	1.16588e-208
AC063980.1	-30.9015	-2.9292	4.823e-209	7.40292e-209
AC079142.1	-30.9511	-0.976872	1.11394e-208	1.70719e-208
CLEC19A	-31.1629	-3.31724	1.16153e-212	1.78697e-212
TMPRSS15	-31.1679	-3.99485	8.71819e-213	1.34229e-212
AC007100.1	-31.19	-2.70394	7.31653e-213	1.12735e-212
HDAC2-AS2	-31.1969	-0.974838	7.61078e-212	1.16909e-211
PCP4	-31.2314	-1.06249	1.55379e-212	2.38861e-212
LINC01846	-31.2783	-5.70038	2.73326e-214	4.218e-214
LINC00536	-31.2819	-3.65965	2.83343e-214	4.36921e-214
AL391117.1	-31.5603	-3.57813	4.61524e-218	7.13881e-218
SPTLC3	-31.5939	-1.64016	7.50803e-218	1.16044e-217
AC090531.1	-31.6351	-3.92925	3.97143e-219	6.15249e-219
PTPRT	-31.6567	-1.06448	2.33537e-218	3.61512e-218
SLC5A7	-31.7081	-5.89345	3.90075e-220	6.04768e-220
CFI	-31.7258	-3.74102	2.32864e-220	3.6159e-220
AC026167.1	-31.7866	-2.31636	7.84676e-221	1.21939e-220
MT-CO3	-31.8464	-0.980741	2.36941e-220	3.67635e-220
PHLDB2	-31.9015	-1.16908	1.07037e-221	1.66465e-221
Z96074.1	-32.1611	-1.46891	1.84499e-225	2.87158e-225
FST	-32.1727	-2.81153	2.87777e-226	4.4825e-226
INSYN2B	-32.4257	-2.25661	1.34583e-229	2.09794e-229
AC011029.1	-32.5	-2.6866	8.00386e-231	1.24963e-230
AC013652.1	-32.5178	-2.01262	9.92352e-231	1.54813e-230
AC090099.1	-32.5493	-6.22869	8.05979e-232	1.26033e-231
AC096711.2	-32.6293	-1.63651	4.99779e-232	7.82127e-232
AC008014.1	-32.6366	-1.02786	1.2571e-231	1.96422e-231
SLC22A3	-32.7432	-4.3584	1.37604e-234	2.15511e-234
AC018731.1	-32.7784	-4.94734	4.29837e-235	6.73726e-235
TTC6	-32.8761	-2.84288	3.44082e-236	5.39736e-236
LINC01098	-32.9684	-2.4069	2.70758e-237	4.25386e-237
CCK	-33.0102	-2.67701	4.67455e-238	7.34991e-238
LINC01435	-33.0826	-3.23346	3.18715e-239	5.01519e-239
LINC02735	-33.145	-7.7072	3.05678e-240	4.81383e-240
AC104123.1	-33.4414	-1.18365	3.57039e-243	5.63154e-243
GABRA1	-33.4501	-1.16219	2.71744e-243	4.28957e-243
ADAMTS19	-33.4991	-1.56524	2.56461e-244	4.05152e-244
AL159156.1	-33.6071	-5.58143	5.59254e-247	8.84896e-247
AC010343.3	-33.633	-2.56388	6.58845e-247	1.04165e-246
CALCR	-33.6568	-5.25564	1.05658e-247	1.67312e-247
SIDT1	-33.7129	-2.67147	4.44516e-248	7.04462e-248
AC110023.1	-33.7324	-3.93764	8.64981e-249	1.3719e-248
AC087490.1	-33.8302	-4.54997	3.01507e-250	4.78583e-250
KCNG3	-33.8925	-2.66469	9.60137e-251	1.52766e-250
AC005165.1	-33.9034	-1.67434	2.88326e-250	4.58023e-250
CCNB1	-33.9185	-1.50582	2.28171e-250	3.62752e-250
AL160272.1	-33.9391	-2.97454	1.33406e-251	2.126e-251
LINC00504	-34.0163	-1.44387	1.22332e-251	1.95108e-251
DPP4	-34.0366	-2.92261	5.26451e-253	8.40304e-253
AC021504.1	-34.0771	-2.10814	3.84886e-253	6.15326e-253
PANTR1	-34.0819	-3.78874	6.81827e-254	1.0918e-253
AC097511.1	-34.14	-4.43541	8.56878e-255	1.3732e-254
AP000829.1	-34.2345	-2.41668	1.3218e-255	2.11998e-255
AC002072.1	-34.3845	-3.10174	3.39809e-258	5.45439e-258
AC111006.1	-34.4924	-2.77304	1.271e-259	2.04341e-259
LINC00470	-34.5261	-1.85495	1.5191e-259	2.44033e-259
AC008945.2	-34.638	-2.58475	1.09171e-261	1.75657e-261
DGKG	-34.7311	-3.12979	2.19621e-263	3.53658e-263
MT-ND5	-34.9057	-1.06984	4.29419e-264	6.92611e-264
FTH1	-34.9147	-1.13006	4.41907e-264	7.12178e-264
ATP8A2	-34.9326	-1.12135	1.82968e-264	2.95348e-264
AC007001.1	-34.9462	-4.3283	7.82532e-267	1.26419e-266
LINC01965	-35.0237	-5.70955	5.58025e-268	9.02222e-268
DYNC1I1	-35.1584	-1.21846	2.57111e-268	4.16037e-268
SH3GL2	-35.2443	-1.07123	2.7546e-269	4.46089e-269
DIAPH2-AS1	-35.3116	-1.34259	8.2642e-271	1.33942e-270
AC007405.1	-35.4041	-1.86042	1.09709e-272	1.77955e-272
LINC00923	-35.5172	-2.8875	3.84171e-275	6.23655e-275
ELN	-35.7659	-2.28866	1.4091e-278	2.29123e-278
AC021723.2	-35.8962	-2.74164	6.25264e-281	1.01752e-280
CPM	-35.9062	-2.67108	5.36265e-281	8.73395e-281
GPC3	-35.9628	-2.87059	5.06058e-282	8.2487e-282
AL445250.1	-36.0965	-3.26925	2.74503e-284	4.48168e-284
ARMC3	-36.1085	-2.3715	5.17722e-284	8.44571e-284
HOTAIRM1	-36.1596	-2.88862	4.05518e-285	6.62611e-285
ZPLD1	-36.5201	-2.76248	1.06131e-290	1.737e-290
LINC02296	-36.6086	-4.37886	1.56105e-292	2.5591e-292
AC132803.1	-36.6251	-1.7935	1.82748e-291	2.99342e-291
AC022523.1	-36.7601	-3.3063	1.04507e-294	1.71463e-294
AC006041.2	-36.8258	-2.19128	5.49975e-295	9.03078e-295
AC019211.1	-37.0634	-3.61418	1.24007e-299	2.03791e-299
CPED1	-37.2457	-3.35184	1.72677e-302	2.84242e-302
LINC01266	-37.247	-1.84353	2.13903e-301	3.51814e-301
HAS2	-37.3011	-6.20862	1.53666e-303	2.53157e-303
ADAMTS9	-37.4256	-2.91209	3.91746e-305	6.45913e-305
ITGA8	-37.5764	-3.05645	1.13545e-307	1.87522e-307
RHEX	-37.6867	-5.50731	0	0
CTXND1	-37.711	-3.28214	0	0
ADRA1A	-37.7743	-2.15128	0	0
CDH4	-37.804	-1.16984	0	0
SMOC2	-37.8929	-3.9571	0	0
TSPAN8	-37.9023	-2.73463	0	0
AC064875.1	-38.2641	-3.75906	0	0
LINC01091	-38.402	-2.61633	0	0
CXXC4-AS1	-38.4052	-1.49412	0	0
TPRG1	-38.6215	-3.1817	0	0
IGFBP5	-38.6313	-2.05209	0	0
BTNL9	-38.6487	-3.36018	0	0
HMCN1	-38.6988	-2.3326	0	0
C5orf17	-38.7689	-2.34349	0	0
MT-CO2	-38.8909	-1.28347	0	0
AL354771.1	-39.0196	-6.70971	0	0
MIR2052HG	-39.085	-1.33343	0	0
AC004083.1	-39.0869	-1.72694	0	0
LINC02398	-39.4274	-2.55069	0	0
GAL	-39.4535	-4.84746	0	0
LINC01307	-39.5886	-6.52269	0	0
IL12A-AS1	-39.6928	-2.52629	0	0
SH3KBP1	-39.8008	-1.2605	0	0
NDNF	-39.9397	-1.67757	0	0
AC005699.1	-40.001	-1.68475	0	0
ENPEP	-40.0507	-3.64452	0	0
AL596087.2	-40.299	-1.61749	0	0
RAB37	-40.4269	-3.58443	0	0
AC012501.2	-40.5325	-2.57839	0	0
GRIK1	-40.5876	-1.30758	0	0
AL353138.1	-40.7517	-4.6863	0	0
PEX5L	-40.8414	-1.33046	0	0
LINC01099	-40.8769	-3.08911	0	0
TXK	-41.0532	-2.97638	0	0
AC078923.1	-41.0896	-2.83253	0	0
AC005537.1	-41.2049	-2.56001	0	0
LHX1	-41.2239	-2.05541	0	0
HTR1E	-41.224	-4.94081	0	0
SHROOM3	-41.338	-1.37022	0	0
LRFN2	-41.3664	-1.44919	0	0
SLC38A4	-41.4122	-2.45458	0	0
PPARG	-41.4221	-2.47048	0	0
HS3ST3A1	-41.4465	-2.87899	0	0
LINC02505	-41.5097	-5.87211	0	0
AC068305.2	-41.5102	-4.74539	0	0
EPHA4	-41.6454	-1.26924	0	0
LAMA3	-41.6872	-2.09016	0	0
SERTM1	-41.7032	-2.94707	0	0
C5orf64	-41.7105	-3.58183	0	0
PPP4R4	-42.133	-1.99436	0	0
UFL1-AS1	-42.4519	-1.4561	0	0
DLG2	-42.4778	-1.55314	0	0
AP001977.1	-42.5019	-3.65984	0	0
PKN2-AS1	-42.653	-1.5372	0	0
LINC02798	-42.683	-1.5667	0	0
AL354809.1	-42.7022	-1.63837	0	0
AC092958.1	-42.7314	-5.08218	0	0
LINC02055	-42.8754	-1.85091	0	0
ALDH1A3	-42.9131	-4.03354	0	0
MEOX2	-43.0296	-3.70916	0	0
AC062004.1	-43.1099	-4.34008	0	0
CHODL	-43.1564	-1.97709	0	0
IQCM	-43.2689	-4.08835	0	0
AC138305.1	-43.3289	-3.04805	0	0
COL12A1	-43.4605	-4.47499	0	0
AC087857.1	-43.57	-3.9502	0	0
GRB14	-43.5824	-2.17464	0	0
CHSY3	-43.6722	-1.35466	0	0
LINC01088	-43.6832	-1.89727	0	0
AC040174.1	-43.6923	-4.3869	0	0
TAFA1	-43.7041	-2.78988	0	0
AC097450.1	-43.9092	-3.49663	0	0
AC020637.1	-43.9922	-4.03226	0	0
SLC26A7	-44.0724	-3.30321	0	0
ANKRD30B	-44.0777	-4.59202	0	0
MT-ND4	-44.2039	-1.50899	0	0
AL356295.1	-44.3003	-3.43178	0	0
PTH2R	-44.3532	-2.08797	0	0
SST	-44.3652	-3.32555	0	0
RNLS	-44.4169	-1.35621	0	0
TBX20	-44.5915	-2.7348	0	0
AC018616.1	-44.7448	-3.87451	0	0
LINC01776	-44.7932	-4.75691	0	0
SERPINI1	-44.9294	-1.50508	0	0
IPCEF1	-44.9585	-4.04151	0	0
EYA4	-44.961	-3.65608	0	0
HES6	-44.9871	-1.36626	0	0
ENOX2	-45.0069	-1.36047	0	0
SGK1	-45.2475	-1.53353	0	0
L3MBTL4	-45.5733	-1.51395	0	0
TTN	-45.5738	-1.37035	0	0
VSNL1	-45.6092	-2.07433	0	0
AC008691.1	-45.9454	-3.59623	0	0
SNTB1	-46.1691	-2.45751	0	0
LINC02672	-46.2886	-4.58399	0	0
ABI3BP	-46.3207	-1.77904	0	0
AC110296.1	-46.3982	-1.52088	0	0
HMGB2	-46.4035	-1.37907	0	0
LINC02653	-46.4573	-5.3375	0	0
UBE2C	-46.4966	-2.16418	0	0
RNF220	-46.5404	-1.49852	0	0
HS3ST1	-46.5817	-1.92601	0	0
AC005062.1	-46.7064	-3.73574	0	0
AC069277.1	-46.713	-2.36353	0	0
CHST9	-46.7622	-2.5396	0	0
CD36	-46.7907	-3.55497	0	0
AL138828.1	-46.7954	-1.97405	0	0
PRDM6	-46.8039	-2.55182	0	0
AC083837.1	-46.821	-4.32524	0	0
TTTY14	-46.8722	-1.49232	0	0
SEMA3C	-47.1174	-3.04498	0	0
AC093298.2	-47.1184	-3.70236	0	0
AC113414.1	-47.1208	-1.91985	0	0
AL158077.2	-47.1279	-4.51553	0	0
LINC01197	-47.2997	-4.84355	0	0
RASSF9	-47.3602	-5.37304	0	0
SYT10	-47.3923	-4.46645	0	0
DPP10-AS1	-47.6901	-2.79342	0	0
AL157911.1	-48.163	-1.91811	0	0
GABRG1	-48.2084	-3.86142	0	0
CYP26A1	-48.2396	-3.14916	0	0
MT-CO1	-48.5826	-1.63331	0	0
LINC01151	-48.5892	-4.42456	0	0
LINC01828	-48.6328	-3.33153	0	0
FIRRE	-48.7702	-4.21824	0	0
TFAP2E	-48.8113	-2.17041	0	0
GPR176	-48.8839	-1.90599	0	0
CLDN1	-48.9183	-6.89373	0	0
AC104248.1	-49.001	-2.53223	0	0
BRINP2	-49.1229	-1.73978	0	0
MT-ND1	-49.1828	-1.63335	0	0
PLCG2	-49.1928	-2.27748	0	0
HSD17B2	-49.2278	-3.67897	0	0
NMU	-49.2963	-3.6866	0	0
PTGER3	-49.4916	-4.31869	0	0
GSG1L	-49.608	-1.91183	0	0
ABTB2	-49.6844	-1.50593	0	0
OPN4	-49.6946	-6.63801	0	0
AL513164.1	-49.7177	-3.29243	0	0
FAM83D	-49.8362	-3.44851	0	0
MECOM	-49.9453	-2.87763	0	0
GNA14	-50.0514	-2.94774	0	0
CLMP	-50.1104	-2.13377	0	0
CARD18	-50.1217	-3.79295	0	0
TGFA	-50.2184	-3.42905	0	0
LPAR3	-50.3494	-6.31003	0	0
LUM	-50.5185	-2.46663	0	0
DKK2	-50.5558	-3.32734	0	0
FGF19	-50.6549	-5.29645	0	0
LINC00861	-50.7115	-2.50317	0	0
CCDC178	-50.792	-3.9609	0	0
AL353660.1	-50.8446	-4.09586	0	0
LINC00842	-51.0508	-5.18659	0	0
LHX1-DT	-51.1262	-3.23815	0	0
LINC01606	-51.1347	-2.45884	0	0
LINC02220	-51.1934	-6.69346	0	0
SLC5A8	-51.1969	-5.39376	0	0
AL589678.1	-51.3254	-5.26936	0	0
FAM163A	-51.4187	-5.50854	0	0
CRYM	-51.5804	-2.0725	0	0
LRMDA	-51.6475	-2.36565	0	0
PDE4D	-51.8198	-1.76967	0	0
LINC01374	-51.9396	-3.19417	0	0
AC093765.4	-51.977	-5.18891	0	0
AL390860.1	-52.0879	-2.33606	0	0
C1orf61	-52.1971	-1.59134	0	0
AC005040.2	-52.2184	-4.69046	0	0
FAT4	-52.2435	-1.5838	0	0
LINC00348	-52.3188	-2.60972	0	0
AC098829.1	-52.4486	-1.5511	0	0
ZNF676	-52.486	-4.98231	0	0
SLC24A4	-52.5485	-2.10926	0	0
STXBP6	-52.5961	-3.8116	0	0
AC007368.1	-52.8186	-4.66618	0	0
ITPR2	-52.8985	-1.62798	0	0
RRH	-52.94	-2.43809	0	0
TRPM1	-53.0417	-2.23096	0	0
AC092813.1	-53.1313	-4.83718	0	0
SMC4	-53.2673	-1.57534	0	0
ARRDC3-AS1	-53.392	-1.83839	0	0
MCHR2	-53.6227	-4.92511	0	0
AL136456.1	-53.63	-2.70713	0	0
HMMR	-53.6464	-3.06882	0	0
AL606923.2	-53.6499	-5.44822	0	0
GAD1	-53.7285	-2.12058	0	0
LINC01208	-53.8194	-2.33676	0	0
PTPRM	-54.1857	-1.81127	0	0
AC046195.1	-54.2966	-3.42009	0	0
AC087280.2	-54.322	-2.06888	0	0
RASGRF1	-54.3582	-3.80539	0	0
GPA33	-54.6326	-5.10074	0	0
AL392086.3	-54.7531	-3.16768	0	0
COL24A1	-54.8262	-3.92993	0	0
RNF217-AS1	-54.863	-2.03003	0	0
EGF	-54.8875	-3.9656	0	0
LINC01320	-54.9241	-3.04542	0	0
ESRRB	-55.3095	-2.23725	0	0
HIST1H1B	-55.3285	-2.34754	0	0
AC078881.1	-55.4023	-1.99783	0	0
LINC00616	-55.4069	-4.35506	0	0
APCDD1	-55.5886	-2.92506	0	0
AP1S3	-55.7423	-2.14044	0	0
AL139383.1	-55.7821	-2.12736	0	0
LINC02715	-55.7906	-4.71653	0	0
PCOLCE2	-55.8229	-2.73744	0	0
AC105411.1	-55.8412	-2.29983	0	0
DEC1	-56.0899	-4.51914	0	0
CCDC39	-56.2533	-1.89628	0	0
FLT1	-56.2984	-1.75784	0	0
LINC01781	-56.307	-8.23724	0	0
LINC00871	-56.3196	-3.63206	0	0
DAPL1	-56.636	-1.67357	0	0
SLC7A11	-56.8691	-2.84356	0	0
AC002454.1	-56.9536	-4.82937	0	0
WIF1	-57.0303	-2.04737	0	0
AC093765.2	-57.1646	-3.61773	0	0
CXCL12	-57.2071	-5.54973	0	0
ADAMTS6	-57.2334	-1.79618	0	0
BRINP3	-57.2603	-3.80102	0	0
LINC00298	-57.326	-6.59937	0	0
TAFA2	-57.4807	-1.77006	0	0
MEF2C-AS1	-57.5739	-3.78202	0	0
PPARGC1A	-57.6653	-2.56767	0	0
NPAS3	-57.6868	-1.90613	0	0
PTPRE	-57.719	-1.72466	0	0
MIR31HG	-57.7686	-4.52656	0	0
PTGFR	-58.1284	-2.92988	0	0
CABCOCO1	-58.167	-2.73668	0	0
SLC25A21	-58.4556	-1.97316	0	0
MME	-58.6634	-3.90315	0	0
PRELID2	-58.813	-1.74315	0	0
TRIM5	-58.9233	-3.6768	0	0
AC108169.1	-59.1426	-3.61756	0	0
WFDC1	-59.186	-2.25622	0	0
AL450338.2	-59.3807	-4.35331	0	0
PKHD1	-59.4908	-3.2421	0	0
GLRA3	-59.6778	-3.73524	0	0
SGCD	-59.6817	-1.85287	0	0
AC096669.1	-59.7065	-4.11694	0	0
OLFM3	-59.9501	-1.79279	0	0
TRPC5	-60.0086	-2.7722	0	0
GLRA1	-60.1794	-2.45515	0	0
LDB3	-60.1857	-3.43634	0	0
LDB2	-60.4432	-1.80529	0	0
CFAP47	-60.4575	-1.82333	0	0
INPP4B	-60.6279	-2.04229	0	0
LINC01483	-60.7499	-3.67202	0	0
MEI4	-61.1152	-2.20804	0	0
DPYSL3	-61.1281	-1.83094	0	0
FHIT	-61.1827	-1.94906	0	0
VWC2	-61.2623	-1.81372	0	0
NPFFR2	-61.4431	-4.7736	0	0
SKAP2	-61.5014	-2.75716	0	0
AC087564.1	-61.5443	-4.10262	0	0
MTRNR2L12	-61.5785	-3.33697	0	0
AC099489.1	-61.7038	-3.99807	0	0
AC096570.1	-61.9877	-4.23798	0	0
AC013287.1	-62.2483	-3.19571	0	0
HS6ST2	-62.4229	-3.59914	0	0
AC008415.1	-62.4468	-4.2853	0	0
KCNC2	-62.5386	-1.90837	0	0
COL19A1	-62.57	-3.75447	0	0
ARHGAP11A	-62.6146	-2.92922	0	0
AC007563.2	-62.6193	-4.75934	0	0
AL390957.1	-62.6268	-3.08638	0	0
AC099520.1	-62.7538	-3.43986	0	0
VSX1	-62.7771	-2.08983	0	0
TNC	-62.7828	-4.37175	0	0
TRPC7	-62.8561	-2.07215	0	0
PXDNL	-62.9177	-2.06926	0	0
AC095032.1	-62.9358	-2.67919	0	0
BNC2	-62.9961	-4.14916	0	0
DLC1	-63.0372	-3.09876	0	0
FGF10	-63.0503	-3.69037	0	0
TMEM215	-63.3179	-2.43528	0	0
AC073365.1	-63.3394	-2.85499	0	0
KCNIP4	-63.4582	-2.29439	0	0
GJA1	-63.5585	-5.71751	0	0
PIF1	-63.7539	-5.23224	0	0
LINC01933	-63.9525	-2.30938	0	0
SOX2-OT	-64.0119	-1.89134	0	0
AC109927.1	-64.0839	-2.07142	0	0
PLD5	-64.2468	-3.03563	0	0
ADAMTS17	-64.3203	-2.56701	0	0
MIR548A1HG	-64.6169	-4.81603	0	0
AL445123.2	-64.7778	-3.40624	0	0
CEP55	-64.7894	-4.13749	0	0
MSC-AS1	-64.8236	-5.79519	0	0
MITF	-64.8673	-2.97717	0	0
ARSJ	-64.9178	-5.78479	0	0
LRTM1	-65.3162	-2.6024	0	0
BEST3	-65.4897	-3.61318	0	0
U91319.1	-65.5131	-3.91328	0	0
KCNK2	-65.625	-3.22312	0	0
HCRTR2	-65.6292	-4.95302	0	0
AC024901.1	-65.648	-2.82757	0	0
SPANXA2-OT1	-65.9136	-2.35086	0	0
LYN	-66.0433	-2.87165	0	0
AL513166.1	-66.0695	-1.99516	0	0
C12orf42	-66.1169	-4.16616	0	0
SGO2	-66.1558	-2.35787	0	0
SYT6	-66.4162	-3.71369	0	0
KCNH5	-66.7752	-2.52	0	0
NPR3	-67.0264	-3.13321	0	0
MEF2C-AS2	-67.1051	-1.94389	0	0
AC008571.2	-67.2035	-3.51157	0	0
GLCE	-67.3474	-2.02156	0	0
AC104041.1	-67.4707	-2.24602	0	0
AC016074.2	-67.5858	-5.08186	0	0
AL445433.2	-67.7045	-3.4905	0	0
AC117453.1	-67.7615	-4.52497	0	0
DEPDC1	-67.7808	-4.41454	0	0
TRPC4	-67.8654	-5.74872	0	0
CNTNAP3	-67.8983	-2.67941	0	0
LINC02789	-67.906	-4.26267	0	0
RUNDC3B	-68.0878	-2.00497	0	0
GPR39	-68.1018	-4.4249	0	0
NUF2	-68.3439	-2.11995	0	0
FREM2	-68.5769	-3.49251	0	0
PMFBP1	-68.6358	-2.68457	0	0
LIPC	-68.8808	-5.05933	0	0
AC009264.1	-68.8892	-4.52549	0	0
WDR72	-68.8896	-2.78401	0	0
ABCD2	-69.4877	-4.17039	0	0
CDCA2	-69.6665	-3.44752	0	0
KCNK1	-69.9127	-4.31556	0	0
PLCXD3	-69.9886	-2.79745	0	0
TFAP2C	-70.1094	-3.66552	0	0
PDZRN4	-70.3687	-3.90437	0	0
ARHGAP6	-70.6491	-2.17664	0	0
LINC01170	-70.8141	-2.49034	0	0
DLGAP5	-70.9151	-3.98729	0	0
AC114689.3	-70.9759	-3.80649	0	0
FRZB	-70.9973	-2.48083	0	0
AC002460.2	-71.1829	-3.77812	0	0
CACNA2D3	-71.2268	-2.16542	0	0
AC015631.1	-71.3007	-5.00893	0	0
AL139815.1	-71.9107	-2.23364	0	0
AC023905.1	-71.9176	-3.05073	0	0
AC008591.1	-71.9542	-3.03836	0	0
GALNT15	-72.2396	-3.99125	0	0
DRD2	-72.7988	-4.00352	0	0
C21orf58	-73.1776	-2.13529	0	0
ATOH7	-73.4933	-3.1457	0	0
IL1RAPL2	-73.5593	-3.31134	0	0
CKAP2	-73.6222	-2.16552	0	0
ST18	-73.7054	-2.15039	0	0
CYP1B1	-73.8056	-2.71545	0	0
ARPP21	-73.8202	-2.67689	0	0
SLC35F4	-73.845	-2.91407	0	0
TNR	-73.9576	-3.34298	0	0
HULC	-74.3049	-2.17427	0	0
MEF2C	-74.3267	-2.41708	0	0
AC007846.1	-74.3459	-5.62197	0	0
ATP8B4	-74.3515	-5.20361	0	0
ARHGAP11B	-74.3753	-2.68461	0	0
GRIP1	-74.3869	-2.67685	0	0
PPP2R2C	-74.462	-2.99545	0	0
IGF1	-74.4634	-2.94706	0	0
TTK	-74.5523	-3.70265	0	0
CDH8	-74.7245	-2.54942	0	0
COL5A2	-74.8882	-2.33562	0	0
AC120193.1	-74.9291	-2.75147	0	0
SULF1	-75.15	-2.34664	0	0
SPHKAP	-75.2044	-3.66896	0	0
AC087854.1	-75.2383	-2.15014	0	0
SCG2	-75.3903	-3.5777	0	0
AC114316.1	-75.4613	-3.18233	0	0
AC016044.1	-75.6985	-3.56417	0	0
HKDC1	-75.7079	-3.53694	0	0
KCNMA1	-75.7759	-2.25233	0	0
GABRR2	-75.9963	-3.06888	0	0
SKA3	-76.2124	-3.79798	0	0
ALDH1A1	-76.2362	-5.7654	0	0
NCAM2	-76.2492	-2.39582	0	0
OSBPL10	-76.5623	-2.37422	0	0
RPH3A	-76.5692	-4.04621	0	0
ADAMTSL1	-76.6187	-2.78254	0	0
AC113137.1	-76.783	-2.84332	0	0
GNAL	-76.8617	-2.20516	0	0
KIF24	-76.9142	-3.19757	0	0
DLL3	-76.9999	-2.42302	0	0
MCHR2-AS1	-77.0525	-5.64461	0	0
LPAR1	-77.0676	-5.1681	0	0
SLC27A2	-77.0941	-4.78821	0	0
AC007364.1	-77.1215	-2.40688	0	0
PTPRK	-77.2701	-2.65253	0	0
AC022034.3	-77.2965	-5.88835	0	0
VGLL3	-77.8236	-3.67447	0	0
COL21A1	-77.9408	-5.02878	0	0
BEND6	-77.9682	-3.5001	0	0
LAMP5	-78.0573	-3.03988	0	0
AC124854.1	-78.0627	-2.61766	0	0
AC079380.1	-78.2612	-5.30529	0	0
TSHZ1	-78.4876	-2.44572	0	0
OPRM1	-78.4922	-6.01802	0	0
MAMDC2	-78.5444	-2.39628	0	0
PBK	-78.6793	-3.73287	0	0
KIF18A	-78.9105	-3.24805	0	0
AC060765.2	-78.9155	-4.04385	0	0
SYN2	-79.1993	-2.27579	0	0
MIR548XHG	-79.2456	-6.66564	0	0
ZNF208	-79.2657	-4.74704	0	0
COL15A1	-79.2941	-5.53295	0	0
ADCY2	-79.3444	-2.30201	0	0
ASIC2	-79.5658	-2.3303	0	0
ESCO2	-79.6949	-3.641	0	0
RAPGEF4	-79.8605	-2.26535	0	0
LINC02246	-79.8931	-2.55108	0	0
GTSE1	-80.1089	-3.66858	0	0
BMP3	-80.1691	-4.62607	0	0
PRDM8	-80.501	-2.72227	0	0
KLHL32	-80.9574	-2.33073	0	0
CKAP2L	-81.0484	-4.24531	0	0
CASC8	-81.4188	-3.49403	0	0
CDK6	-81.4417	-2.46027	0	0
COL9A1	-81.5241	-2.51407	0	0
ZIC1	-81.9388	-2.9863	0	0
POU4F1	-82.0969	-2.85273	0	0
DPYD	-82.125	-2.41794	0	0
STS	-82.296	-2.44227	0	0
CCDC18	-82.4133	-2.39513	0	0
MBNL3	-82.5667	-3.1376	0	0
SGCG	-82.6468	-4.92329	0	0
SEMA6D	-82.6988	-2.66101	0	0
AL592156.2	-82.805	-5.39862	0	0
AC007389.1	-82.8341	-3.3892	0	0
SHB	-82.9834	-2.67375	0	0
AL136524.1	-83.0568	-7.45545	0	0
KIF11	-83.08	-3.02536	0	0
NELL1	-83.1239	-4.35541	0	0
EYA1	-83.2036	-2.39244	0	0
PCED1B	-83.4727	-4.86494	0	0
CDK1	-83.5485	-3.58699	0	0
STIL	-83.6179	-3.2835	0	0
PTCHD1	-83.757	-5.4659	0	0
CNKSR3	-83.7688	-4.97512	0	0
Z94721.1	-84.0093	-2.71811	0	0
MIR137HG	-84.0189	-4.44862	0	0
CDH9	-84.1029	-4.47032	0	0
MALRD1	-84.1257	-4.01877	0	0
VAT1L	-84.1382	-2.6687	0	0
HNF4G	-84.6226	-5.7	0	0
EBF2	-84.7746	-5.04172	0	0
AC007656.2	-84.8156	-6.67736	0	0
IGSF21	-85.0857	-2.62906	0	0
PVT1	-85.3766	-3.5317	0	0
GAD2	-85.3787	-3.04792	0	0
SCN9A	-85.4375	-2.42774	0	0
AC091646.1	-85.4427	-3.74101	0	0
LINC02842	-85.5052	-5.73048	0	0
SLCO1C1	-85.5287	-5.79489	0	0
BUB1	-85.6189	-4.4013	0	0
PTCHD1-AS	-85.8417	-3.62302	0	0
AQP4-AS1	-85.8436	-3.68942	0	0
TEX15	-85.8477	-4.84646	0	0
MOXD1	-86.126	-4.44995	0	0
CENPE	-86.4167	-3.37494	0	0
AC004158.1	-86.7827	-2.82449	0	0
SEMA5A	-86.8568	-2.74227	0	0
ZFPM2-AS1	-87.0805	-3.05213	0	0
AL355612.1	-87.1107	-3.66535	0	0
ADAMTS9-AS2	-87.314	-5.6172	0	0
ANO3	-87.3196	-5.33829	0	0
AL442163.1	-87.5538	-7.01059	0	0
AC246817.1	-87.5553	-4.61826	0	0
MYBL1	-87.6119	-2.57001	0	0
AC011246.1	-88.4651	-4.45373	0	0
SLIT3	-88.5493	-3.87078	0	0
PTPRB	-88.5839	-3.11733	0	0
KIF23	-88.7224	-4.23855	0	0
RASGRP1	-88.7429	-2.62033	0	0
NEIL3	-89.211	-5.20671	0	0
CACNA1B	-89.3237	-2.61219	0	0
RLBP1	-89.9176	-3.00956	0	0
AC040168.1	-89.9384	-4.29364	0	0
KIF14	-90.0692	-4.48724	0	0
PLCL1	-90.2436	-2.74001	0	0
CPA6	-90.616	-4.56099	0	0
LINC01250	-90.8145	-3.02461	0	0
LANCL3	-90.8462	-5.10792	0	0
AP003049.2	-90.8654	-3.92661	0	0
ATAD2	-90.8876	-2.64206	0	0
AHRR	-91.049	-4.27753	0	0
AC006148.1	-91.1031	-3.95642	0	0
ADAMTS20	-91.3564	-4.45527	0	0
BMPR1B	-91.4037	-3.60016	0	0
PCSK2	-91.4908	-2.6858	0	0
IQCJ-SCHIP1	-91.7572	-2.86818	0	0
RGS6	-91.8272	-3.17415	0	0
KCNJ6	-92.0406	-4.53563	0	0
COL4A6	-92.0448	-6.18968	0	0
AC060809.1	-92.224	-3.47957	0	0
KIF18B	-92.3047	-6.08875	0	0
CHST8	-92.4248	-2.98655	0	0
CPNE8	-92.4496	-3.13524	0	0
AC093765.3	-92.4965	-3.9036	0	0
KCTD16	-92.5196	-2.84936	0	0
PDGFC	-92.628	-2.92591	0	0
TACR3	-92.7131	-4.31955	0	0
CDC25C	-92.995	-5.00649	0	0
CGNL1	-93.2454	-2.67264	0	0
AL033504.1	-93.4498	-3.39328	0	0
ANKFN1	-93.8591	-3.23641	0	0
LINC01163	-93.9163	-7.49722	0	0
SLIT2	-94.1563	-3.03995	0	0
AC092924.2	-94.8319	-5.58355	0	0
BTBD11	-94.9825	-3.14481	0	0
EOMES	-95.183	-5.5325	0	0
AC068587.4	-95.2349	-2.68307	0	0
TMEM132C	-95.2624	-3.40017	0	0
CENPF	-95.3025	-3.11486	0	0
SAMD5	-95.3857	-3.16987	0	0
BCL11B	-95.3999	-2.9751	0	0
SAMSN1	-95.5315	-3.31835	0	0
LMO4	-95.88	-2.64606	0	0
GRM1	-96.08	-4.51427	0	0
ARAP2	-96.1697	-5.29413	0	0
NUSAP1	-96.1944	-3.05658	0	0
BUB1B	-96.2982	-4.46547	0	0
SASH1	-97.1254	-2.79337	0	0
FRMD5	-97.4204	-3.16695	0	0
AL162493.1	-97.4547	-4.30302	0	0
PRDM13	-97.6342	-4.62932	0	0
CALN1	-97.7469	-2.97796	0	0
NDC80	-97.8215	-4.44638	0	0
TNFAIP8	-97.8504	-4.62854	0	0
LINC02775	-98.0182	-5.38624	0	0
LYPD6B	-98.457	-6.41068	0	0
TRPC3	-98.6187	-4.15024	0	0
EPHA7	-98.6318	-2.88579	0	0
RARB	-98.6622	-2.97429	0	0
AL591501.1	-98.797	-6.25694	0	0
ANKRD7	-99.1333	-3.65627	0	0
NCAPG	-99.1574	-3.15693	0	0
ALCAM	-99.5116	-2.83689	0	0
LRRC3B	-99.6018	-4.27712	0	0
AC098617.1	-99.6699	-5.71404	0	0
SHISA9	-99.896	-4.46228	0	0
MSTN	-99.9474	-4.70788	0	0
MCTP1	-99.9746	-2.99667	0	0
NETO1	-100.148	-3.56303	0	0
KNL1	-100.572	-4.00292	0	0
ZNF367	-100.575	-3.45297	0	0
RAB27B	-101.1	-5.84034	0	0
PWRN4	-101.23	-3.13727	0	0
TF	-101.279	-2.90519	0	0
S100A10	-101.792	-3.33835	0	0
LINC01090	-102.029	-4.84349	0	0
FRMPD4	-102.13	-4.50453	0	0
TCERG1L	-102.147	-3.18122	0	0
PDGFRA	-102.236	-5.0445	0	0
LHX9	-102.378	-3.90367	0	0
AC109466.1	-102.503	-5.1779	0	0
DIAPH3	-102.657	-3.19537	0	0
SCN1A-AS1	-102.66	-2.86507	0	0
KIF15	-102.813	-3.70936	0	0
CALB2	-102.814	-3.71265	0	0
OCA2	-102.861	-3.74376	0	0
MKI67	-102.934	-3.95538	0	0
MND1	-103.629	-3.74296	0	0
NRP2	-103.815	-3.30714	0	0
SERPINE2	-103.886	-3.16599	0	0
SAT1	-103.988	-2.86515	0	0
LINC01572	-104.02	-2.97896	0	0
GRM7	-104.182	-3.06783	0	0
CLEC2L	-104.296	-4.80082	0	0
CDH18	-104.416	-3.05913	0	0
NTN4	-104.484	-4.50897	0	0
AC114971.1	-104.571	-3.70809	0	0
SORL1	-104.844	-3.12152	0	0
PRSS35	-105.142	-3.40974	0	0
CHRM2	-105.146	-7.28394	0	0
TOP2A	-105.707	-3.37477	0	0
AC009518.1	-105.817	-6.28222	0	0
CASC17	-105.893	-6.67904	0	0
KHDRBS3	-105.906	-2.98731	0	0
CNTNAP3B	-106.053	-2.95194	0	0
CA8	-106.24	-4.5662	0	0
L1TD1	-106.709	-4.84864	0	0
FGF14	-106.79	-3.18654	0	0
TPX2	-106.894	-4.08189	0	0
PARPBP	-107.125	-3.80146	0	0
PRMT8	-107.241	-4.55364	0	0
NEFL	-107.421	-3.00495	0	0
ADAMTS12	-107.782	-4.82394	0	0
HMGA2	-107.953	-3.05712	0	0
DLGAP1-AS4	-108.49	-5.43577	0	0
FAM189A1	-108.702	-4.54432	0	0
LRRC1	-108.708	-3.18355	0	0
SLC2A13	-108.795	-3.05323	0	0
VEGFC	-108.831	-5.18708	0	0
KCNQ5	-109.146	-3.7204	0	0
LINC00907	-109.146	-3.21208	0	0
FREM1	-109.18	-4.13392	0	0
FRMD3	-109.333	-3.06932	0	0
CFAP299	-109.467	-3.31635	0	0
TBX5	-109.736	-3.98286	0	0
TAC1	-110.081	-4.83934	0	0
AC117461.1	-110.207	-5.23532	0	0
AC012409.2	-110.397	-6.13999	0	0
ABCB11	-110.511	-5.8669	0	0
SNTG2	-110.547	-3.6208	0	0
SH3RF3	-110.586	-5.4373	0	0
ASPM	-110.738	-3.98644	0	0
DEPDC1B	-110.746	-3.87299	0	0
AL365295.1	-110.839	-3.49722	0	0
PID1	-112.363	-4.93134	0	0
PDE11A	-112.484	-4.35875	0	0
F11-AS1	-112.627	-5.94085	0	0
IL1RAPL1	-112.711	-3.42721	0	0
ANLN	-112.954	-5.14307	0	0
TFAP2A	-112.999	-3.42503	0	0
PLCE1	-113.065	-3.24748	0	0
KIAA0319	-113.373	-5.14213	0	0
ALDH1A2	-113.487	-4.95643	0	0
MYO1D	-113.501	-3.12035	0	0
SDK1	-113.583	-3.84956	0	0
KANK4	-113.675	-5.27244	0	0
RBFOX3	-113.967	-3.15879	0	0
HS6ST3	-114.343	-3.91097	0	0
POLQ	-114.524	-4.21474	0	0
KCNMB2-AS1	-114.574	-4.31377	0	0
CALCRL	-114.786	-6.66919	0	0
KCNN2	-114.917	-3.40248	0	0
PDE1A	-115.251	-4.09186	0	0
PDE7B	-115.503	-3.79629	0	0
PRICKLE1	-115.588	-3.95971	0	0
TSHZ3	-115.697	-3.61753	0	0
RFC3	-115.727	-3.24421	0	0
AC007091.1	-115.759	-5.82829	0	0
AP003464.1	-115.809	-6.74177	0	0
DAB1	-115.899	-3.69681	0	0
IGFBP4	-116.318	-4.31406	0	0
SRPX	-116.357	-6.33868	0	0
EMB	-116.542	-4.36115	0	0
ONECUT3	-116.601	-4.52965	0	0
AC007432.1	-116.684	-7.03345	0	0
BRCA2	-116.824	-4.87845	0	0
MELK	-118.198	-5.63505	0	0
PTPRR	-118.314	-3.31689	0	0
E2F7	-118.528	-6.10319	0	0
AL022068.1	-118.61	-3.41727	0	0
SIPA1L1	-118.732	-3.52202	0	0
NEGR1	-119.129	-3.68311	0	0
PRKD1	-119.553	-3.48085	0	0
KIT	-119.92	-4.50942	0	0
PPP1R14C	-119.95	-5.4112	0	0
PLCB1	-120.54	-3.43117	0	0
STK32A	-120.867	-5.12721	0	0
ADARB2	-121.365	-3.6732	0	0
BBOX1-AS1	-121.964	-4.1237	0	0
MIR4300HG	-122.654	-5.52945	0	0
CACNA1D	-122.867	-3.2992	0	0
ZFPM2	-123.08	-3.45315	0	0
ARHGAP20	-123.152	-4.28168	0	0
GRM5	-123.169	-3.85233	0	0
GRIN3A	-123.273	-4.81216	0	0
NXPH2	-123.574	-5.352	0	0
ADGB	-123.723	-5.68479	0	0
AC113383.1	-123.738	-4.68483	0	0
CACNG3	-124.128	-4.30554	0	0
AC011474.1	-124.486	-6.06367	0	0
HS3ST2	-124.877	-5.44213	0	0
LINC01322	-126.059	-4.01624	0	0
KIF4A	-126.064	-4.83771	0	0
SPECC1	-126.234	-3.77522	0	0
EGFR	-126.298	-3.48648	0	0
PCDH17	-126.473	-3.64058	0	0
MMS22L	-126.88	-3.44273	0	0
CFAP54	-127.266	-4.99159	0	0
KITLG	-128.134	-5.25345	0	0
GPR156	-128.46	-4.08685	0	0
ELL2	-128.635	-3.606	0	0
AC007319.1	-128.669	-4.17309	0	0
MAST4	-128.89	-3.47605	0	0
TFAP2D	-129.201	-5.2507	0	0
AC005064.1	-129.315	-7.08023	0	0
TFAP2B	-129.423	-3.72075	0	0
SLC9A9	-129.463	-5.64247	0	0
TUBB3	-129.671	-3.72727	0	0
RRM2	-130.69	-5.65386	0	0
HES5	-130.741	-3.6685	0	0
GHR	-130.824	-5.4281	0	0
PTN	-131.035	-3.69888	0	0
TTC29	-131.054	-5.70528	0	0
LAMA4	-131.744	-5.45796	0	0
AC119868.2	-132.774	-4.14186	0	0
PROX1-AS1	-133.644	-4.51209	0	0
SPC25	-133.704	-4.87348	0	0
SNCG	-133.876	-3.63877	0	0
ELMO1	-134.14	-3.72877	0	0
PRSS23	-134.189	-3.98023	0	0
ANTXR2	-134.289	-3.69132	0	0
CSGALNACT1	-134.363	-5.47189	0	0
LINC01876	-135.326	-3.81173	0	0
GRIN2B	-135.391	-4.24493	0	0
LEF1	-135.716	-5.37635	0	0
SV2C	-136.042	-5.28465	0	0
SATB2	-136.304	-4.78494	0	0
GRM3	-136.77	-3.9296	0	0
PRLR	-136.963	-7.63324	0	0
PAPPA	-137.751	-4.73879	0	0
LINC01994	-137.848	-7.45739	0	0
AL589740.1	-137.897	-4.91548	0	0
NRN1	-138.059	-4.26334	0	0
P2RX3	-138.466	-7.48547	0	0
UCHL1	-138.627	-3.66003	0	0
NEFM	-138.636	-3.77912	0	0
VIPR2	-139.183	-5.20406	0	0
DLGAP2	-139.488	-4.37442	0	0
CCND1	-139.536	-3.77357	0	0
PTPRG	-139.939	-4.72101	0	0
CNTN2	-140.331	-6.54481	0	0
ME1	-140.489	-4.45506	0	0
DTL	-140.641	-6.35951	0	0
GPR158	-140.761	-4.35863	0	0
DCHS2	-140.813	-5.52058	0	0
KCNH1	-140.926	-4.44253	0	0
AC022433.1	-141.135	-8.47245	0	0
ETV1	-141.32	-4.18559	0	0
MIS18BP1	-141.406	-3.87546	0	0
GABRG3-AS1	-141.707	-4.17361	0	0
APOLD1	-141.973	-4.95581	0	0
STAC	-142.112	-5.51717	0	0
CADPS2	-142.572	-3.89909	0	0
NETO2	-142.77	-3.78825	0	0
NWD2	-142.945	-4.30023	0	0
CIT	-143.01	-4.79952	0	0
UBASH3B	-143.181	-5.37898	0	0
ZNF804B	-143.22	-4.19988	0	0
CPAMD8	-143.882	-5.57906	0	0
INA	-144.172	-3.74576	0	0
RYR3	-144.189	-3.94951	0	0
AK5	-144.549	-5.37145	0	0
PCSK6	-144.885	-4.23296	0	0
SMOC1	-144.966	-4.62797	0	0
SLC4A10	-145.047	-4.00083	0	0
CREB5	-145.885	-4.0999	0	0
LINC01508	-145.891	-3.99939	0	0
FOXN4	-146.04	-4.64556	0	0
ASTN2	-146.137	-3.89075	0	0
DIRC3	-146.408	-4.37715	0	0
CSMD3	-146.64	-4.09886	0	0
MARCH11	-146.729	-4.43034	0	0
SORCS3	-147.562	-4.73441	0	0
AL049828.1	-147.598	-4.03213	0	0
GLIS3	-147.618	-5.82133	0	0
ANKRD55	-148.318	-6.25095	0	0
LINC01995	-148.703	-7.44326	0	0
AC119674.1	-149.232	-5.62172	0	0
CDH13	-149.469	-5.1323	0	0
GRM8	-150.185	-4.70237	0	0
GUCY1A1	-150.387	-4.3801	0	0
IRX2	-150.567	-5.70557	0	0
GALNT14	-150.622	-5.10299	0	0
GABRA2	-150.724	-5.31363	0	0
SAMD3	-150.805	-5.59063	0	0
GALNT18	-151.745	-5.10546	0	0
ARHGEF3	-151.778	-4.51941	0	0
PALM2-AKAP2	-151.84	-4.4112	0	0
TUBB2A	-151.901	-3.94857	0	0
AL109930.1	-152.637	-5.52091	0	0
BRIP1	-153.195	-4.54146	0	0
SGCZ	-153.207	-5.59709	0	0
GFRA1	-153.209	-4.09612	0	0
FAP	-153.535	-5.46028	0	0
RAP1GAP2	-153.772	-4.18992	0	0
FAM135B	-154.744	-5.10365	0	0
ONECUT2	-155.424	-4.15543	0	0
SYT4	-155.443	-4.03995	0	0
TGFB2	-156.364	-4.54029	0	0
OLFM1	-156.562	-4.19682	0	0
SHISA6	-156.651	-4.40936	0	0
ADCY8	-157.516	-5.94415	0	0
KLF7	-157.812	-4.34228	0	0
MYO3A	-157.939	-4.8403	0	0
SLC4A4	-158.058	-4.68541	0	0
AL591519.1	-158.331	-4.75917	0	0
KCNMB2	-158.334	-5.85864	0	0
EFNA5	-158.603	-4.80298	0	0
PTCHD4	-158.995	-6.05812	0	0
GRIA3	-159.298	-5.29445	0	0
TMEM163	-159.486	-4.90821	0	0
MIR4500HG	-159.587	-4.71118	0	0
GAS2L3	-159.741	-4.71501	0	0
FAR2	-159.957	-4.27839	0	0
SYNPO2	-160.025	-5.90923	0	0
SYNE1	-160.98	-4.32605	0	0
KCND3	-161.011	-5.24476	0	0
HES1	-161.034	-4.51399	0	0
LRRTM3	-161.278	-4.78582	0	0
AKAP6	-161.973	-4.70758	0	0
AL133346.1	-162.049	-4.98218	0	0
NDST3	-162.15	-4.54078	0	0
PWRN1	-162.915	-4.28391	0	0
SUSD4	-162.981	-5.22096	0	0
KIF5A	-163.431	-4.30068	0	0
TMEM196	-163.865	-4.70288	0	0
AC246817.2	-164.475	-5.0054	0	0
SLC1A1	-164.579	-5.13244	0	0
COL23A1	-164.641	-4.88751	0	0
SPOCK3	-164.642	-4.67996	0	0
TLE4	-164.903	-4.84963	0	0
DNAH11	-165.68	-4.59664	0	0
PIEZO2	-165.981	-5.33477	0	0
SLC24A2	-166.21	-4.81285	0	0
LINC01621	-167.018	-5.41795	0	0
NR2F2-AS1	-167.367	-6.77677	0	0
CACNA1E	-167.877	-6.67023	0	0
GPR149	-168.164	-6.41691	0	0
CNR1	-168.778	-5.61155	0	0
PPP1R1C	-169.382	-5.22153	0	0
PLA2R1	-169.52	-5.55587	0	0
PRR16	-170.958	-4.56082	0	0
PROX1	-171.379	-4.45983	0	0
DGKB	-172.011	-5.59914	0	0
KLHL13	-172.099	-4.82527	0	0
KCNIP1	-172.508	-6.20393	0	0
SEMA3E	-172.573	-6.07022	0	0
OBI1-AS1	-173.549	-5.95092	0	0
MEGF10	-173.891	-5.06554	0	0
SYN3	-173.947	-4.83745	0	0
CCDC136	-174.03	-5.04753	0	0
BRINP1	-175.002	-4.55328	0	0
CENPK	-175.215	-5.39743	0	0
BCAT1	-175.728	-4.9192	0	0
SPATS2L	-176.127	-4.6568	0	0
AC090578.1	-176.677	-4.85563	0	0
CHRNB3	-176.838	-6.39355	0	0
CA10	-176.843	-4.91044	0	0
PCDH9-AS2	-177.1	-5.0783	0	0
ANK2	-177.116	-5.69787	0	0
GABRB2	-177.921	-5.94507	0	0
RIT2	-178.474	-6.81452	0	0
LRRC7	-178.662	-4.63843	0	0
ZDHHC14	-179.552	-4.64748	0	0
SCN1A	-179.757	-6.20926	0	0
AC021055.1	-180.221	-7.85419	0	0
NTRK3	-180.832	-5.18935	0	0
SLC18A2	-181.761	-5.689	0	0
KLHL5	-181.904	-5.11124	0	0
SLC17A6	-181.946	-5.9925	0	0
DOK5	-182.079	-5.91433	0	0
FLRT2	-182.145	-4.76141	0	0
LINC00535	-182.204	-4.7585	0	0
LINC02223	-182.256	-5.8117	0	0
KDR	-182.42	-4.92953	0	0
TUBB2B	-183.931	-4.99342	0	0
ZFHX3	-184.594	-5.15938	0	0
MDFIC	-185.183	-5.84634	0	0
CDH6	-185.205	-6.11524	0	0
HMGCS1	-185.254	-4.73885	0	0
TENM3	-185.844	-5.9674	0	0
CDH10	-185.939	-6.17758	0	0
RYR2	-185.976	-5.10138	0	0
NTRK2	-186.039	-5.86089	0	0
AC107223.1	-187.09	-5.42482	0	0
LINC00511	-187.447	-4.92135	0	0
LHFPL6	-188.133	-5.00562	0	0
ISL1	-188.348	-5.12154	0	0
FRAS1	-188.349	-6.24131	0	0
ONECUT1	-188.854	-4.92167	0	0
DTNA	-188.858	-4.97286	0	0
SCN7A	-189.076	-7.80112	0	0
CNTN6	-189.092	-6.48448	0	0
AL445623.2	-189.454	-5.76381	0	0
RBMS3	-189.644	-5.35324	0	0
HMGCLL1	-189.889	-6.41238	0	0
GRID1	-190.276	-5.25583	0	0
PRPH	-190.507	-6.02739	0	0
TUBA1A	-191.035	-5.90914	0	0
LINC00882	-191.419	-5.44996	0	0
ANK1	-192.162	-6.00523	0	0
SOX5	-192.635	-6.11864	0	0
ELAVL2	-192.698	-4.93464	0	0
NFIA-AS2	-193.638	-5.8518	0	0
CNTNAP5	-194.012	-5.31638	0	0
SLIT1	-194.735	-5.5712	0	0
CRABP1	-195.18	-5.85834	0	0
AC092422.1	-195.473	-5.26203	0	0
PLCH1	-195.799	-5.2411	0	0
LGR5	-196.742	-5.22532	0	0
KCNJ3	-197.394	-6.19525	0	0
FBN2	-198.274	-6.18602	0	0
P3H2	-199.079	-6.37546	0	0
FGF12	-199.168	-5.2913	0	0
ANO4	-199.261	-6.9115	0	0
PLXNA2	-199.284	-5.57913	0	0
ZMAT4	-199.978	-6.26738	0	0
TMEFF2	-200.177	-6.24042	0	0
PCDH11Y	-200.206	-5.43603	0	0
CACNB4	-200.492	-5.49517	0	0
PTPRN2	-201.104	-5.05796	0	0
DPP10	-201.566	-5.53963	0	0
ZFHX4-AS1	-202.167	-6.47919	0	0
MIR924HG	-202.574	-6.15375	0	0
CNTNAP2	-202.945	-5.83696	0	0
GABRG3	-202.98	-5.36277	0	0
SEMA3D	-203.325	-6.88478	0	0
WNT5B	-203.376	-5.26419	0	0
POU6F2	-203.499	-5.37748	0	0
KAZN	-203.85	-5.54308	0	0
SLC1A3	-203.856	-5.30586	0	0
COL4A5	-204.051	-6.99813	0	0
GLRA2	-204.928	-6.26704	0	0
ADAMTS18	-205.044	-5.47787	0	0
ZFHX4	-205.42	-5.48724	0	0
TENM1	-207.015	-6.25562	0	0
SYNPR	-207.404	-6.25424	0	0
TMTC1	-207.807	-5.34902	0	0
ANKRD30BL	-208.39	-7.22528	0	0
DOCK10	-208.452	-6.17562	0	0
RBPMS	-208.723	-5.6614	0	0
ZHX2	-209.561	-5.73742	0	0
AL008633.1	-210.001	-5.39389	0	0
EBF3	-210.27	-5.92558	0	0
COL25A1	-213.008	-5.70514	0	0
NSG1	-213.332	-5.33079	0	0
CTNNA3	-213.685	-5.55763	0	0
SFRP2	-214.19	-5.4881	0	0
EPHB1	-214.495	-5.40582	0	0
SPON1	-215.801	-5.52487	0	0
UST	-216.068	-6.80609	0	0
EDIL3	-216.451	-5.77	0	0
NTNG1	-216.669	-6.39291	0	0
UTRN	-217.664	-5.51106	0	0
CNTN3	-217.817	-5.64106	0	0
PDE4B	-218.198	-5.55505	0	0
FUT9	-218.625	-6.0139	0	0
ERBB4	-220.228	-5.87005	0	0
PTPRQ	-220.475	-8.05302	0	0
FMN2	-220.569	-5.84237	0	0
PLXDC2	-220.776	-6.06811	0	0
MGAT4C	-221.032	-6.92152	0	0
RALYL	-222.242	-6.01006	0	0
ROR1	-222.262	-5.88247	0	0
TRHDE	-222.62	-5.88798	0	0
BASP1-AS1	-223.123	-6.27915	0	0
NKAIN2	-223.381	-5.9815	0	0
KIRREL3	-223.87	-5.92442	0	0
DOK6	-224.431	-5.76736	0	0
CHL1	-225.304	-6.07119	0	0
LIN7A	-225.783	-5.80458	0	0
HHIP	-227.421	-5.78503	0	0
GALNT17	-227.517	-6.91864	0	0
CSMD1	-228.123	-6.31276	0	0
DSCAM	-228.776	-6.19691	0	0
ELAVL4	-229.52	-6.4663	0	0
NEBL	-230.241	-6.51186	0	0
LINC01748	-230.79	-7.21006	0	0
NALCN-AS1	-231.295	-8.69928	0	0
LUZP2	-231.907	-6.10626	0	0
STMN2	-231.984	-6.25419	0	0
GLI3	-232.409	-5.9524	0	0
ST6GAL2	-233.939	-6.41176	0	0
SNCA	-234.718	-5.83008	0	0
STARD13	-234.767	-7.14305	0	0
DLGAP1	-235.188	-6.02426	0	0
PIP5K1B	-235.343	-6.00093	0	0
KCND2	-236.776	-6.74048	0	0
GAP43	-237.2	-5.99134	0	0
LRRTM4	-237.251	-6.68013	0	0
MOB3B	-237.409	-6.02514	0	0
GALNTL6	-238.747	-6.56885	0	0
CPNE4	-241.099	-6.78373	0	0
KLHL1	-241.647	-7.77794	0	0
LRP1B	-242.17	-6.58979	0	0
AC079298.3	-244.014	-7.51595	0	0
ST6GALNAC5	-245.927	-7.11537	0	0
DCX	-246.987	-6.20556	0	0
NDST4	-248.1	-6.7432	0	0
TANC1	-249.399	-6.13428	0	0
RBMS1	-250.353	-6.22062	0	0
SORCS1	-251.115	-6.79589	0	0
AKAP12	-252.799	-6.17026	0	0
MDK	-252.955	-6.16821	0	0
CCDC85A	-253.288	-6.85627	0	0
EPHA6	-253.542	-6.55605	0	0
GULP1	-254.941	-6.70263	0	0
EPB41L3	-255.122	-6.10712	0	0
LINC01515	-256.878	-8.28249	0	0
PCDH9	-257.144	-7.16812	0	0
DACH2	-257.536	-6.43119	0	0
KIF26B	-258.712	-6.41482	0	0
LINGO2	-260.037	-7.07292	0	0
TSHZ2	-261.156	-6.66969	0	0
TMEM132D	-261.605	-7.09046	0	0
CNTN4	-263.457	-7.29147	0	0
MIR99AHG	-263.805	-7.12898	0	0
AC099792.1	-264.088	-7.05676	0	0
DCC	-266.723	-7.06445	0	0
PRKCB	-267.065	-6.84076	0	0
SPOCK1	-267.992	-6.91924	0	0
MTUS2	-271.667	-7.04148	0	0
PRKG1	-274.734	-6.85605	0	0
SCN2A	-274.831	-7.04598	0	0
EBF1	-275.177	-7.53123	0	0
NMNAT2	-278.081	-7.58318	0	0
LRFN5	-280.923	-7.06008	0	0
CDH7	-282.22	-6.87414	0	0
PARD3B	-288.32	-7.18506	0	0
RELN	-292.095	-7.45439	0	0
NAV3	-297.975	-7.35792	0	0
TENM2	-299.075	-7.31814	0	0
NCALD	-299.587	-7.19657	0	0
MED12L	-302.604	-8.04374	0	0
RBFOX1	-303.375	-7.50147	0	0
NFIA	-305.422	-7.61001	0	0
KCNH7	-308.117	-8.22654	0	0
MYT1L	-308.879	-7.80998	0	0
RMST	-310.278	-7.47538	0	0
PAM	-311.939	-7.40881	0	0
CACNA1A	-312.998	-7.72656	0	0
PCDH11X	-316.944	-8.07526	0	0
NRP1	-321.045	-8.37256	0	0
ENOX1	-334.921	-8.47164	0	0
PDE3A	-336.628	-8.10489	0	0
PRKCE	-338.1	-7.94498	0	0
OPCML	-338.129	-8.26022	0	0
DPP6	-338.448	-8.11062	0	0
MDGA2	-346.241	-8.35013	0	0
NAV2	-348.114	-8.18789	0	0
ZNF804A	-357.395	-8.77146	0	0
NKAIN3	-373.218	-9.03191	0	0
PCDH7	-377.428	-9.06588	0	0
PAUPAR	-386.7	-9.36194	0	0
MEG3	-392.652	-8.64752	0	0
[truncated: 1 more rows]

## Sheet: MG
names	scores	logfoldchanges	pvals	pvals_adj
PARD3B	340.878	8.97674	0	0
RARB	334.444	9.55002	0	0
AC092422.1	259.055	10.2866	0	0
SPON1	246.76	8.33552	0	0
GABRG3	246.737	10.196	0	0
PCDH11X	223.96	7.69495	0	0
SORCS1	221.461	7.15885	0	0
SAT1	213.677	9.55706	0	0
NFIA	207.214	7.78698	0	0
SOX5	182.004	5.11031	0	0
SLC1A3	179.565	9.11074	0	0
ADAMTS6	176.254	8.14112	0	0
KDR	164.889	8.71622	0	0
GLI3	164.266	7.54341	0	0
AC099792.1	158.856	8.16162	0	0
LINC00511	156.131	7.9057	0	0
SEMA5A	152.572	7.22201	0	0
SIPA1L1	150.903	7.04493	0	0
MOB3B	149.591	7.54926	0	0
FAM160A1	149.233	7.88357	0	0
CGNL1	147.219	8.60438	0	0
SASH1	145.503	7.64453	0	0
EPHA3	144.544	7.33492	0	0
WNT5B	140.619	7.12914	0	0
GABRG3-AS1	139.401	8.85724	0	0
MIR99AHG	137.877	8.09958	0	0
FAP	137.328	9.1063	0	0
PIP5K1B	134.391	7.05558	0	0
LINC01748	133.584	8.19563	0	0
ZHX2	132.134	6.36286	0	0
C1orf61	130.448	8.6095	0	0
SFRP2	129.703	7.39294	0	0
NAV2	126.42	6.92573	0	0
ADAMTS18	123.743	6.17009	0	0
NCALD	123.564	6.93274	0	0
HMGA2	121.49	7.63925	0	0
CREB5	120.995	7.95284	0	0
SEL1L3	120.705	7.40129	0	0
NFIB	120.288	6.20788	0	0
FLT1	117.383	8.88616	0	0
P3H2	116.228	8.08118	0	0
RLBP1	112.823	8.48231	0	0
PTPRK	112.38	4.72598	0	0
TF	111.435	8.18384	0	0
SHROOM3	110.43	5.55557	0	0
TANC1	107.212	5.95957	0	0
CHL1	103.448	6.87761	0	0
WIF1	101.778	9.4064	0	0
DGKB	99.0113	7.9502	0	0
HKDC1	93.6331	9.14275	0	0
PLXDC2	92.9396	5.19572	0	0
GULP1	91.3993	6.06344	0	0
ALDH1A2	90.6446	8.2477	0	0
AC087854.1	87.5271	6.36051	0	0
COL4A5	86.4423	6.31137	0	0
RASGRP1	85.2851	6.66676	0	0
PRSS35	84.3852	6.89851	0	0
TMTC1	83.7661	5.73196	0	0
PLCE1	83.4974	6.37839	0	0
ABI3BP	83.3954	8.05044	0	0
CPA6	82.5605	8.47305	0	0
SOX6	82.3758	5.46577	0	0
PCDH11Y	78.2319	6.54359	0	0
MAMDC2	77.0674	6.22863	0	0
SULF1	76.8371	6.40251	0	0
CD44	76.662	7.01551	0	0
MDFIC	75.858	5.86919	0	0
PRR16	75.1124	5.39328	0	0
STAC	74.2054	6.49607	0	0
VIPR2	74.0923	6.29753	0	0
SPOCK1	73.7904	5.22453	0	0
NAV3	72.4286	5.48556	0	0
MEI4	71.6761	6.46042	0	0
ARHGEF28	70.026	5.55045	0	0
CDH4	69.4597	4.97267	0	0
PROX1	68.4114	4.69489	0	0
GLIS3	68.0979	5.85999	0	0
THRB	67.4577	4.92958	0	0
PLCH1	65.3052	4.11604	0	0
ARHGEF3	64.5079	5.21995	0	0
LUM	64.4452	6.79923	0	0
COBL	63.6187	5.07919	0	0
PDGFC	63.1317	5.31655	0	0
AC114971.1	62.8222	5.59429	0	0
MED12L	62.7857	4.46044	0	0
UST	61.9352	4.80692	0	0
PRKD1	61.6907	4.42132	0	0
AC079298.3	61.553	4.73724	0	0
MEGF10	60.894	4.64077	0	0
ST6GAL2	60.8782	4.55732	0	0
SPTLC3	60.1619	6.86694	0	0
AL136366.1	58.6273	4.95914	0	0
FRMD5	58.5699	3.99838	0	0
HES1	57.5381	4.49006	0	0
TGFB2	56.0838	4.37031	0	0
RRH	55.2674	5.72437	0	0
DIRC3	55.2671	4.52348	0	0
KAZN	54.6725	4.06195	0	0
EGF	54.3788	7.30526	0	0
NR3C2	53.9389	4.20434	0	0
TSHZ2	53.6595	4.1072	0	0
VGLL3	53.3628	5.40968	0	0
MOXD1	53.3528	5.77515	0	0
CASC17	53.2272	5.33366	0	0
CRYM	53.019	5.17669	0	0
FRZB	52.6938	5.02801	0	0
AC007432.1	52.034	4.95856	0	0
PDE3A	50.773	3.35285	0	0
COLEC12	50.6811	3.93889	0	0
PDZRN3	50.5344	3.72292	0	0
PRKG1	49.8273	3.75631	0	0
CARD18	49.7795	6.86058	0	0
ABCB11	48.8494	4.7842	0	0
VEGFC	47.9544	4.5351	0	0
NPVF	47.9259	5.65646	0	0
ETV1	47.8813	3.80878	0	0
HES5	47.6009	3.68117	0	0
PTN	47.536	3.87528	0	0
FABP7	47.4882	3.468	0	0
ROBO1	47.4199	3.06623	0	0
MITF	47.115	4.88089	0	0
AC096669.1	46.2185	5.75591	0	0
GAS2L3	46.0553	3.58811	0	0
KIT	46.0209	4.00707	0	0
ADAMTS12	45.8249	4.27102	0	0
AL592156.2	45.8171	5.12389	0	0
OSBPL10	44.4387	3.7651	0	0
AL392086.3	44.3439	5.33459	0	0
SPC25	44.1746	3.79063	0	0
ERBB4	42.1451	3.47494	0	0
DAPL1	42.0082	3.1236	0	0
COL25A1	41.9804	3.25954	0	0
MYO5B	41.901	3.23893	0	0
KLHL13	41.7078	3.29303	0	0
ZPLD1	41.6336	6.13152	0	0
CRABP1	41.4577	2.27695	0	0
NTN4	41.2074	3.85644	0	0
PTH2R	41.1009	4.50065	0	0
AC018616.1	40.8359	6.33608	0	0
ROR2	39.9971	3.11798	0	0
ARSJ	39.9788	5.19495	0	0
CYP26A1	39.8681	5.16145	0	0
AL450338.2	39.8265	5.07338	0	0
BBOX1-AS1	39.6491	3.40287	0	0
NFIA-AS2	39.6011	3.10878	0	2.82328e-308
SNTB1	38.9451	4.52618	7.7664e-299	2.38966e-298
AC092924.2	38.3585	3.94741	6.29982e-291	1.91484e-290
GPX3	37.6047	4.48856	1.42816e-280	4.26317e-280
ME1	37.3713	3.04948	6.81518e-278	2.02531e-277
CRYAB	37.2983	4.10711	1.63281e-276	4.83794e-276
PLCB1	36.7175	2.8188	1.09345e-269	3.22075e-269
LYN	36.5842	3.63681	4.08998e-267	1.19941e-266
APOE	36.4634	4.65242	2.42716e-265	7.08659e-265
TENT5A	36.1456	3.22544	1.79408e-261	5.21535e-261
LINC01508	36.1133	2.90006	1.8526e-261	5.37766e-261
FAT4	35.872	2.69568	1.92976e-258	5.58542e-258
PCSK6	34.3974	2.7124	4.01262e-239	1.13351e-238
FREM1	34.1627	2.98809	6.25701e-236	1.76006e-235
MEF2C	34.1034	2.8698	3.14181e-235	8.82531e-235
PTPRG	33.8351	1.94577	4.21197e-233	1.18148e-232
F11-AS1	33.1532	3.22725	3.11088e-223	8.56993e-223
PTGDS	32.9355	4.61735	2.36385e-220	6.4763e-220
SAMD5	32.8755	2.81398	5.93933e-220	1.61835e-219
ROR1	32.4571	2.46418	4.60016e-215	1.23827e-214
TLE4	32.3664	2.19118	2.49814e-214	6.71542e-214
COL23A1	32.3295	2.52681	1.99042e-213	5.34342e-213
CNKSR3	32.3265	3.49052	5.06146e-213	1.35696e-212
MEF2C-AS2	32.2134	2.48664	5.368e-212	1.43529e-211
AK5	31.9342	2.75684	2.02049e-208	5.37364e-208
PROX1-AS1	31.349	2.56829	1.69841e-201	4.46363e-201
FBN2	31.2306	2.51504	3.53185e-200	9.2336e-200
FOXO1	30.8057	2.4194	2.83739e-195	7.35075e-195
AC119674.1	30.5986	2.57872	1.21373e-192	3.12817e-192
CDK6	30.1526	2.31415	9.42847e-188	2.40829e-187
ARPP21	29.8908	2.67716	2.22403e-184	5.64475e-184
PRKCE	29.8034	2.14351	9.14911e-184	2.31917e-183
ABTB2	29.4755	2.24074	7.63455e-180	1.91103e-179
DIO2	29.2894	2.87326	1.70488e-177	4.23572e-177
PID1	28.763	2.68417	1.28488e-171	3.18039e-171
LAMP5	28.6134	2.60396	5.56018e-170	1.37288e-169
PCDH15	28.5741	2.15143	7.39041e-170	1.82254e-169
ADAMTSL1	28.5175	2.80138	6.80749e-169	1.67466e-168
EGR1	27.6893	3.03906	8.24249e-160	1.99094e-159
LMCD1-AS1	27.6224	2.10958	2.36429e-159	5.6971e-159
AL109930.1	27.5375	2.24126	2.77304e-158	6.67397e-158
COBLL1	27.3754	2.08097	1.18497e-156	2.84165e-156
PDGFRA	27.2278	2.56867	6.54445e-155	1.56379e-154
LINC01515	26.9108	2.11536	9.59854e-152	2.28265e-151
AC068587.4	26.8884	2.03949	1.79997e-151	4.27546e-151
MYO3A	26.858	2.10494	4.18212e-151	9.91023e-151
FOS	26.039	2.6443	1.90489e-142	4.4403e-142
LINC01090	26.0093	2.4291	3.70571e-142	8.61793e-142
TNFAIP8	25.7669	2.46995	1.13801e-139	2.62821e-139
EGFR	25.54	1.90649	1.65743e-137	3.79708e-137
AL033504.1	25.5168	2.24336	3.60458e-137	8.23904e-137
IGFBP5	25.2838	2.96201	9.71794e-135	2.20612e-134
AC023644.1	24.8341	5.52053	3.3699e-130	7.54737e-130
IL15	24.2148	3.33825	3.49516e-124	7.73266e-124
LINC02055	24.1081	2.45781	3.36409e-123	7.42624e-123
SPRY4-AS1	23.9063	1.82579	2.37026e-121	5.20364e-121
CADPS2	23.7834	1.77446	3.0784e-120	6.75087e-120
GRAMD1B	23.6488	1.67947	5.54361e-119	1.2104e-118
COL4A6	23.5668	2.47444	5.02146e-118	1.09044e-117
LRRC1	23.4262	1.80052	8.93836e-117	1.92637e-116
ANKFN1	23.3072	1.99972	1.26396e-115	2.7182e-115
COL24A1	23.18	3.18357	2.37288e-114	5.09201e-114
PCSK5	23.138	1.72488	4.13379e-114	8.86129e-114
CMTM8	22.8932	2.59743	1.02394e-111	2.18091e-111
FHIT	22.6144	1.75897	2.75819e-109	5.83126e-109
AC018731.1	22.6043	4.92183	5.17689e-109	1.09332e-108
CPM	22.4912	3.42273	5.32703e-108	1.12148e-107
AL008633.1	22.4867	1.75022	4.21655e-108	8.8863e-108
PXDNL	22.3403	1.90345	1.05116e-106	2.20369e-106
RHEX	22.3057	4.46977	2.63233e-106	5.51273e-106
AL022068.1	22.1199	1.72877	9.36134e-105	1.95231e-104
MIR31HG	22.1135	2.98123	1.31977e-104	2.74952e-104
DIAPH2-AS1	21.9468	2.00599	3.66907e-103	7.62008e-103
MIR4500HG	21.8206	1.71051	4.4011e-102	9.10258e-102
TLL1	21.7833	1.73144	8.79924e-102	1.81428e-101
SORL1	21.6302	1.67497	2.17502e-100	4.46158e-100
RBFOX1	21.6067	1.7301	2.94826e-100	6.04152e-100
SLC7A11	21.5544	2.31533	1.13253e-99	2.31839e-99
STARD13	21.4154	1.59748	1.56932e-98	3.19292e-98
PROM1	21.3341	1.53764	7.1365e-98	1.44318e-97
CCDC136	21.2625	1.5806	3.49429e-97	7.05205e-97
CFI	20.7524	4.13247	1.03137e-92	2.05452e-92
AKAP12	20.6173	1.52292	1.086e-91	2.15904e-91
PTPRQ	20.583	1.58025	2.176e-91	4.32175e-91
SLIT3	20.4957	1.96202	1.34063e-90	2.65735e-90
CCND1	20.4118	1.50844	5.74536e-90	1.13545e-89
AL592429.2	20.3589	3.33566	2.05794e-89	4.05905e-89
ANO3	20.2263	2.19137	2.44754e-88	4.81799e-88
AC113137.1	19.7166	1.75963	3.52031e-84	6.8689e-84
PAUPAR	19.529	1.47475	9.95265e-83	1.9382e-82
SYNPR	19.5279	1.52476	1.10641e-82	2.15256e-82
AC111006.1	19.5151	3.10149	1.65651e-82	3.21653e-82
AC021055.1	19.4787	1.49458	2.7655e-82	5.3543e-82
COL4A4	19.2703	2.41623	1.45949e-80	2.81211e-80
PPP1R1C	19.2294	1.47681	2.77041e-80	5.33283e-80
COL5A2	19.1813	1.54243	6.69928e-80	1.28462e-79
DACH2	18.5799	1.42985	3.09609e-75	5.85827e-75
SYT10	18.4467	2.91909	3.90306e-74	7.35732e-74
PTGER3	18.3817	2.91205	1.22666e-73	2.30576e-73
AC002460.2	18.2819	2.02014	6.74504e-73	1.26312e-72
PLA2R1	18.2666	1.40366	8.25427e-73	1.5443e-72
CPED1	18.0757	2.99886	2.52291e-71	4.69815e-71
SPECC1	17.9961	1.37149	9.01304e-71	1.67684e-70
PRLR	17.9174	1.57317	3.57133e-70	6.63199e-70
LINC02006	17.8251	2.35118	1.82183e-69	3.36752e-69
ADAM12	17.7352	1.98535	8.30542e-69	1.53095e-68
SLC9A9	17.5635	1.50808	1.46603e-67	2.69243e-67
PCDH17	17.4915	1.33272	4.77657e-67	8.75631e-67
PALMD	17.4623	1.44947	7.92127e-67	1.45078e-66
MAST4	17.4	1.27162	2.159e-66	3.94338e-66
LINC00861	17.2432	1.94444	3.18564e-65	5.79735e-65
EPHA7	16.9254	1.25319	5.36128e-63	9.71246e-63
AC007991.3	16.7759	4.6238	7.00098e-62	1.266e-61
COL4A3	16.6029	1.63983	1.06476e-60	1.92022e-60
MEF2C-AS1	16.5168	2.10664	4.28254e-60	7.70242e-60
CPQ	16.4428	1.22548	1.30471e-59	2.34449e-59
AC073475.1	16.4166	1.33689	2.00613e-59	3.59844e-59
SUCLG2-AS1	16.3988	1.39587	2.68051e-59	4.80378e-59
LINC02842	16.3561	1.83367	5.43073e-59	9.69774e-59
AC108721.2	15.9352	3.52453	3.99267e-56	7.04174e-56
LINC02698	15.902	1.76324	6.39836e-56	1.12746e-55
PRKN	15.4132	1.09494	9.77278e-53	1.70555e-52
ELL2	15.2257	1.16564	1.6257e-51	2.8224e-51
AL590807.1	15.2013	1.81449	2.48125e-51	4.30399e-51
NR4A3	15.0834	2.55497	1.42764e-50	2.46997e-50
CFAP54	14.9585	1.23123	8.44777e-50	1.45651e-49
AC009975.1	14.8448	1.60828	4.47694e-49	7.68574e-49
GABRB1	14.8051	1.61589	7.9385e-49	1.3605e-48
ABCA8	14.7414	3.6808	2.05275e-48	3.51197e-48
GRB14	14.6502	1.66797	7.3656e-48	1.258e-47
AC079142.1	14.5672	1.11827	2.31949e-47	3.95481e-47
SEMA3A	14.3564	0.920711	4.29222e-46	7.29349e-46
GALNT18	14.3399	1.11418	5.7276e-46	9.72428e-46
BEST3	14.3203	1.57947	7.67852e-46	1.30034e-45
NR2F2-AS1	14.2972	1.1277	1.03913e-45	1.75826e-45
CDH7	14.2543	1.04719	1.84893e-45	3.12584e-45
PDLIM5	14.2102	1.02868	3.41726e-45	5.76753e-45
AC078923.1	14.1673	1.98756	6.50714e-45	1.0964e-44
C12orf42	14.0001	1.69139	6.44361e-44	1.08205e-43
LINC02755	13.8258	2.07989	6.9424e-43	1.16094e-42
PCP2	13.7907	1.40098	1.09639e-42	1.8319e-42
SH3TC2	13.1899	1.40044	3.06256e-39	5.05791e-39
SCN1A	13.0422	0.994157	2.02347e-38	3.32807e-38
AC007364.1	13.0064	1.01825	3.19404e-38	5.24473e-38
DPYD-AS1	12.7638	1.46441	6.9806e-37	1.14155e-36
CIT	12.69	0.975773	1.72951e-36	2.82369e-36
AL136114.1	12.6846	1.89358	1.89251e-36	3.08478e-36
C5orf64	12.6772	2.09259	2.08104e-36	3.38931e-36
LINC00299	12.5769	1.97621	7.21018e-36	1.17334e-35
LINC02328	12.1859	2.46601	8.48247e-34	1.36704e-33
ALPK2	12.1371	1.97939	1.51583e-33	2.43898e-33
AC078881.1	11.9534	1.02432	1.32047e-32	2.11275e-32
DCHS2	11.9285	0.961131	1.76827e-32	2.82698e-32
FAM135B	11.8619	0.896333	3.84503e-32	6.13732e-32
LINC01322	11.8387	0.903161	5.05331e-32	8.05308e-32
TRIM5	11.8282	1.44601	5.78433e-32	9.20339e-32
LINC01776	11.6959	2.01038	2.70042e-31	4.27619e-31
RHOBTB1	11.6923	0.837054	2.75123e-31	4.35321e-31
SOX2-OT	11.5002	0.842043	2.48987e-30	3.91181e-30
LINC02607	11.4738	3.84994	3.45471e-30	5.41491e-30
AL160272.1	11.2503	1.99282	4.2211e-29	6.57492e-29
AL445123.2	11.2445	1.21698	4.46396e-29	6.94779e-29
HAPLN1	11.1184	3.18007	1.82567e-28	2.83488e-28
LINC01994	11.0128	0.912046	5.69038e-28	8.79502e-28
GALNT15	10.9183	1.17618	1.5982e-27	2.46446e-27
LINGO2	10.6506	0.818841	2.75331e-26	4.21639e-26
LINC01995	10.6503	0.848823	2.78915e-26	4.26802e-26
SLC25A21	10.5571	0.869691	7.44688e-26	1.1352e-25
AC091646.1	10.5142	0.985533	1.169e-25	1.7793e-25
CNTNAP3B	10.4504	0.743269	2.25819e-25	3.4267e-25
LINC01182	10.362	1.14883	5.68001e-25	8.59956e-25
AC008945.2	10.3377	1.59435	7.31113e-25	1.10607e-24
SATB2	10.1245	0.803604	6.34053e-24	9.57061e-24
NPAS3	9.85374	0.752283	9.31678e-23	1.39369e-22
ARHGAP10	9.76541	0.730012	2.21523e-22	3.29892e-22
AC012409.2	9.70158	0.903197	4.12851e-22	6.13449e-22
SERPINI1	9.69115	0.764301	4.55871e-22	6.76869e-22
MIR548A1HG	9.64796	1.23284	6.94064e-22	1.02824e-21
L3MBTL4	9.49762	0.757782	2.90223e-21	4.29642e-21
AL159156.1	9.45808	2.23503	4.25665e-21	6.28752e-21
DCC	9.44906	0.732951	4.57288e-21	6.74964e-21
AC020637.1	9.2474	1.55995	3.03545e-20	4.4508e-20
WWC1	9.23976	0.664252	3.22902e-20	4.73116e-20
LINC00499	9.13516	0.986605	8.47858e-20	1.23865e-19
MET	9.02954	0.86718	2.20922e-19	3.22515e-19
SLC2A9	9.01598	0.845577	2.49687e-19	3.64241e-19
AC002072.1	8.98983	1.60365	3.17351e-19	4.62274e-19
LINC00598	8.90518	1.05026	6.75235e-19	9.80021e-19
AL353784.1	8.86383	0.71217	9.72508e-19	1.40841e-18
CHST9	8.66836	1.01285	5.42154e-18	7.81202e-18
CABCOCO1	8.66197	0.889442	5.72622e-18	8.2451e-18
AL358944.1	8.3581	0.996764	7.66264e-17	1.09623e-16
PCAT1	8.31443	0.674558	1.10238e-16	1.57483e-16
LINC02540	8.18653	2.86589	3.19932e-16	4.55096e-16
LGALS1	8.1333	1.45793	4.93678e-16	7.01247e-16
MAP3K5	8.03872	0.68854	1.06187e-15	1.503e-15
LINC02391	8.01856	1.9345	1.25425e-15	1.77405e-15
PIEZO2	7.95736	0.613497	2.04186e-15	2.88602e-15
AC110809.1	7.94283	2.90784	2.30625e-15	3.25512e-15
RERGL	7.8733	2.44496	4.00814e-15	5.63732e-15
AC012405.1	7.84162	1.93123	5.14591e-15	7.2274e-15
AL365295.1	7.83567	0.612289	5.36952e-15	7.53616e-15
SEMA3D	7.82066	0.572314	6.04256e-15	8.47484e-15
AC008014.1	7.75302	0.579176	1.02709e-14	1.43851e-14
AC113414.1	7.70738	0.725224	1.46693e-14	2.05165e-14
TXK	7.53914	1.12433	5.35291e-14	7.44494e-14
CD96	7.40411	1.50983	1.4823e-13	2.05021e-13
AL606923.2	7.34078	1.12402	2.37249e-13	3.27692e-13
AC026167.1	7.24545	1.09928	4.78858e-13	6.58676e-13
AL591519.1	7.21788	0.538274	5.84573e-13	8.03537e-13
AC024022.1	7.14507	1.88413	9.95199e-13	1.36516e-12
CNBD1	7.11603	1.16973	1.22577e-12	1.67798e-12
LYPLAL1-DT	7.10056	0.831131	1.36883e-12	1.86999e-12
LINC00278	7.05665	3.57637	1.88015e-12	2.56326e-12
UFL1-AS1	7.05247	0.57037	1.92979e-12	2.62915e-12
AC012501.2	7.01394	0.951928	2.54184e-12	3.46064e-12
RGS6	7.00615	0.597104	2.68405e-12	3.65177e-12
RASSF9	7.00143	1.19325	2.77862e-12	3.77786e-12
AC110023.1	6.94334	1.46773	4.18963e-12	5.69243e-12
LINC02388	6.93506	1.56626	4.44165e-12	6.02258e-12
BASP1-AS1	6.93289	0.498574	4.49784e-12	6.09463e-12
AL513164.1	6.88348	0.911482	6.36498e-12	8.60713e-12
AC007389.1	6.78968	0.617503	1.21842e-11	1.64097e-11
AC093865.1	6.56203	0.57493	5.69649e-11	7.62072e-11
AL136456.1	6.52232	0.727411	7.42043e-11	9.91373e-11
FLRT2	6.39633	0.458855	1.69553e-10	2.2577e-10
HS3ST3A1	6.36209	0.924702	2.12031e-10	2.81768e-10
MLIP	6.31852	2.11283	2.81172e-10	3.73155e-10
AC020687.1	6.23812	1.23863	4.69734e-10	6.22164e-10
LINC00609	6.20876	0.794006	5.65529e-10	7.47066e-10
AC093523.1	6.10891	2.242	1.05997e-09	1.39745e-09
AC007563.2	6.04786	0.790728	1.54571e-09	2.0365e-09
FIRRE	5.92962	0.93508	3.18607e-09	4.18393e-09
LINC01393	5.85547	2.45957	4.98419e-09	6.53236e-09
AC132153.1	5.85159	0.599497	5.09435e-09	6.67236e-09
AC005699.1	5.85009	0.56994	5.14018e-09	6.72799e-09
INPP4B	5.75034	0.459943	9.28876e-09	1.21184e-08
ARHGAP18	5.7495	0.440242	9.33346e-09	1.21609e-08
TEX41	5.66824	1.50621	1.50281e-08	1.95297e-08
AC002454.1	5.54414	0.803084	3.06515e-08	3.95503e-08
AC105411.1	5.53951	0.518277	3.14576e-08	4.05121e-08
AC099489.1	5.49855	0.681044	3.96824e-08	5.09075e-08
APOLD1	5.32772	0.404706	1.02588e-07	1.30852e-07
AC068413.1	5.13518	2.64209	2.89936e-07	3.67939e-07
DOCK10	5.13221	0.369129	2.9418e-07	3.72852e-07
AC093791.2	5.04911	1.69601	4.55645e-07	5.76037e-07
TPRG1	4.73668	0.785727	2.21674e-06	2.7744e-06
AL355612.1	4.7051	0.43351	2.58719e-06	3.23399e-06
GFRA1	4.66384	0.341712	3.16181e-06	3.94487e-06
AC124854.1	4.64345	0.374607	3.49006e-06	4.3517e-06
POSTN	4.58948	1.85906	4.52498e-06	5.63158e-06
TACR1	4.58259	0.39736	4.67363e-06	5.81297e-06
TRPC6	4.52854	0.959573	6.04111e-06	7.49517e-06
AC114689.3	4.50914	0.494863	6.61777e-06	8.19538e-06
AL137017.1	4.45839	0.327424	8.3877e-06	1.0368e-05
LINC01411	4.35216	1.30974	1.36804e-05	1.68167e-05
AC013287.1	4.30503	0.468782	1.6929e-05	2.07591e-05
EPHA4	4.25892	0.3014	2.08139e-05	2.54605e-05
AC002377.1	4.24935	0.637624	2.17252e-05	2.65589e-05
PKN2-AS1	4.18708	0.357523	2.86099e-05	3.49114e-05
ADAMTS17	4.11385	0.364851	3.93639e-05	4.79171e-05
AC090578.1	4.1078	0.301354	4.0406e-05	4.91558e-05
PDGFD	4.05916	0.374134	4.97953e-05	6.04312e-05
ITPR2	3.9762	0.294611	7.07402e-05	8.559e-05
PRSS23	3.9251	0.283745	8.75352e-05	0.000105655
LINC02672	3.8737	0.659064	0.000108201	0.00013052
AC097518.2	3.70985	1.33529	0.000209061	0.000251275
PRELID2	3.63976	0.260227	0.00027488	0.000329593
AC099489.3	3.62386	0.986579	0.000292376	0.000350151
FTH1	3.61017	0.254136	0.000308151	0.000368822
AC091912.3	3.60067	0.788188	0.000319673	0.000382384
AL445207.1	3.51271	2.25734	0.000446511	0.000531877
AC073114.1	3.49129	0.403922	0.000483731	0.00057587
DYNC1I1	3.48651	0.287693	0.000492424	0.000585522
RANBP3L	3.41977	0.426648	0.000630395	0.0007478
SAMMSON	3.32417	1.10776	0.000891579	0.00105388
FSTL5	3.2741	0.254237	0.0010651	0.0012538
TTTY14	3.20747	0.238282	0.00134518	0.00158163
AC108169.1	3.1958	0.384222	0.00140074	0.00164599
LINC02740	3.19445	1.17209	0.00140746	0.00165291
MALRD1	3.18038	0.307518	0.00147733	0.00173395
LINC02745	3.179	1.22081	0.00148454	0.00174139
GPA33	3.15523	0.474058	0.00161064	0.001886
Z93403.1	3.15061	0.598531	0.00163638	0.00191502
RBMS1	3.113	0.222118	0.00185951	0.00217106
CASC2	3.09454	0.240637	0.00197909	0.00230932
AL078590.2	3.08969	1.47674	0.00201189	0.00234622
AC004879.1	3.07007	2.30235	0.00214872	0.00250288
AQP4-AS1	3.02211	0.274497	0.00251944	0.00292958
AL445250.1	2.86019	0.512285	0.00424671	0.00491802
PDE6H	2.76994	0.246143	0.00562165	0.00649151
GUCA1B	2.74522	0.262129	0.00606267	0.00699673
LINC00922	2.71545	0.332502	0.00663519	0.00764864
LINC02147	2.69938	0.559937	0.00696398	0.0080184
AC117386.2	2.66607	0.486883	0.0076924	0.00882662
AC092546.1	2.62583	0.708467	0.00866321	0.00992918
PCK1	2.6217	3.81777	0.00876935	0.0100393
LINC01621	2.54652	0.188401	0.0109016	0.0124448
LINC02715	2.54512	0.366484	0.0109456	0.0124879
AC109927.1	2.52597	0.193328	0.01156	0.0131663
CNTN4	2.46573	0.181032	0.0136972	0.0155827
LINC02223	2.41847	0.174598	0.0156118	0.0177105
TGFA	2.29496	0.319378	0.0217654	0.0245798
RNASE1	2.25038	2.32794	0.0244574	0.0275422
TTR	2.20831	0.40505	0.0272557	0.0306243
AC090403.1	2.19661	0.7775	0.028082	0.0315174
HS3ST1	2.18922	0.203524	0.0286142	0.0320967
ENPEP	2.13959	0.372032	0.0324233	0.0362677
AC004784.1	2.10913	0.276281	0.0349692	0.0390717
AC068305.2	2.08231	0.388852	0.0373507	0.0416628
ANKRD30BL	2.05337	0.147482	0.0400739	0.0446505
LINC00923	2.04339	0.341336	0.0410517	0.0457146
NDNF	2.04228	0.190377	0.0411616	0.0458114
KCNS3	2.01541	0.403942	0.0439008	0.0486975
AL157778.1	1.99871	0.736603	0.0456794	0.0506143
HS6ST3	1.94567	0.152763	0.0517342	0.0571649
ARR3	1.85332	0.326371	0.0638796	0.0702746
AC125613.1	1.82618	0.224579	0.0678661	0.0745781
AC087490.1	1.82042	0.422418	0.0687382	0.0754536
AC002066.1	1.79302	0.447345	0.0730136	0.0801026
ENOX2	1.762	0.123727	0.0781134	0.0856506
AC115622.1	1.73948	0.326421	0.0819947	0.089808
HLA-DRA	1.68535	1.0387	0.0919679	0.100621
Z96074.1	1.68154	0.172535	0.0927031	0.10137
HSD17B2	1.62461	0.234088	0.104291	0.113855
STS	1.6125	0.116374	0.106898	0.11651
PCP4	1.5571	0.119735	0.119492	0.130095
AC092650.1	1.53351	0.206128	0.125195	0.136106
AL157911.1	1.49944	0.136432	0.133806	0.145204
LINC02445	1.47916	1.35673	0.139145	0.150835
DCN	1.4683	0.916157	0.14207	0.153838
OLR1	1.39146	1.74124	0.164132	0.177344
TUBA1A	1.35445	0.0812015	0.175636	0.189162
AC127526.2	1.28514	0.173179	0.198786	0.213634
APBB1IP	1.27773	0.48256	0.201389	0.216315
C1QB	1.24488	0.856672	0.21322	0.228654
AC069114.1	1.23947	0.528041	0.215215	0.23067
AF121898.1	1.22697	0.302708	0.219876	0.23554
AC128685.1	1.20819	0.574014	0.227016	0.243058
AL583785.1	1.20193	0.427339	0.229432	0.245376
HRH1	1.17036	0.260129	0.241898	0.258024
AC006206.2	1.16329	0.526025	0.244754	0.260932
ARRDC3-AS1	1.15234	0.0931912	0.249222	0.265271
AC002074.1	1.12966	0.379153	0.258658	0.275022
NMBR	1.11735	0.198067	0.263885	0.280281
AC093459.1	1.10924	0.540177	0.267368	0.28383
LINC01094	1.0947	0.987067	0.273685	0.290228
GRK7	1.07456	0.209586	0.282609	0.299216
AL360015.1	1.05573	0.409984	0.291128	0.308072
LINC01239	1.04055	0.307783	0.298119	0.315303
LINC01151	0.810974	0.130614	0.417409	0.437765
LINC02335	0.801958	0.25931	0.422605	0.44275
AC073091.3	0.789231	0.381263	0.430004	0.450031
SLCO6A1	0.781435	0.564191	0.434574	0.454575
TFEC	0.756892	0.541529	0.449141	0.468832
AC097654.1	0.743451	0.682977	0.457235	0.477032
LINC02739	0.731361	0.41129	0.464584	0.484446
CLDN16	0.685344	0.268164	0.49315	0.513164
TREM2	0.682073	0.733045	0.495216	0.515046
AC124254.2	0.644948	0.190129	0.518982	0.537806
AC008825.1	0.638453	0.175208	0.5232	0.541895
CCDC26	0.616805	0.134407	0.537384	0.55601
DPYD	0.603059	0.0428357	0.546489	0.565139
AC139720.1	0.596784	0.0774791	0.550671	0.569169
HBG1	0.586059	0.341455	0.557855	0.575999
AL096799.1	0.580927	0.270567	0.561309	0.579266
AP001977.1	0.527086	0.0860781	0.598151	0.616333
CNTNAP3	0.51244	0.0440927	0.60836	0.626529
AC131956.2	0.500778	0.240793	0.616544	0.633978
SRGN	0.484531	0.358571	0.628024	0.645452
HLA-DRB1	0.480663	0.220196	0.630772	0.647696
CFH	0.471027	0.464234	0.637637	0.654322
CD86	0.459079	0.573454	0.646192	0.662761
C1QA	0.441736	0.323097	0.658694	0.675238
LINC02853	0.438605	0.122096	0.660961	0.677215
C5orf17	0.42582	0.0557914	0.670252	0.686382
TYROBP	0.419091	0.30445	0.675163	0.691057
AC004949.1	0.410757	0.0993783	0.681264	0.696945
HBA2	0.406784	0.203322	0.684179	0.69957
CASC9	0.388603	0.146794	0.697582	0.71291
AC079148.3	0.32266	0.138107	0.746963	0.76143
LINC01707	0.317436	0.136143	0.750922	0.765076
HLA-DPA1	0.29786	0.138536	0.765819	0.779459
LINC02465	0.284496	0.0887741	0.776039	0.789459
AC114930.1	0.264161	0.060222	0.791664	0.80372
AC110614.1	0.261923	0.0706952	0.793389	0.805062
AC009271.1	0.241292	0.0582393	0.809336	0.820828
PAX2	0.237719	0.0620543	0.812106	0.823219
SLC38A11	0.221352	0.119955	0.824825	0.835689
OPN1LW	0.213276	0.134204	0.831118	0.841639
MS4A6A	0.19997	0.32579	0.84151	0.8513
AC016587.1	0.186476	0.100504	0.852077	0.861554
MRC1	0.18496	0.11553	0.853266	0.862321
LINC01192	0.158586	0.0490602	0.874	0.882382
NTS	0.129822	0.0589106	0.896711	0.903487
JAML	0.11512	0.124039	0.908354	0.914296
NPHP3-AS1	0.0876831	0.0199384	0.930131	0.935275
AC117464.1	0.0715196	0.108538	0.942986	0.947725
DIRAS3	0.0609477	0.0370147	0.951403	0.955223
HBB	0.0591959	0.0394644	0.952798	0.956144
TYRP1	0.0560656	0.019725	0.955291	0.958166
AL162414.1	0.0323669	0.0195295	0.97418	0.976622
AC022031.2	0.00800865	0.001255	0.99361	0.994605
BMPR1B	0.00566269	0.000478462	0.995482	0.99598
AC116634.1	0.0022866	0.00236815	0.998176	0.998176
ADGRG4	-0.0223043	-0.0189073	0.982206	0.983681
GLCE	-0.0315091	-0.00221215	0.974864	0.976818
NXNL1	-0.069074	-0.014479	0.944933	0.949204
AC007846.1	-0.0992504	-0.0118697	0.920942	0.926501
ERVMER61-1	-0.12611	-0.0244319	0.899648	0.90599
AC092979.1	-0.136036	-0.0800117	0.891796	0.898988
ITGAX	-0.142427	-0.195002	0.886747	0.894349
ADGRG6	-0.15776	-0.0758489	0.87465	0.882594
KLHL4	-0.160552	-0.0152826	0.872451	0.881263
COL12A1	-0.200942	-0.0360682	0.84075	0.850961
AC104664.1	-0.274454	-0.10464	0.783744	0.796083
AC016074.2	-0.27558	-0.0346687	0.782879	0.795609
CD74	-0.277356	-0.0496838	0.781515	0.794626
OPN1MW	-0.299852	-0.0747248	0.764299	0.778308
AC021613.1	-0.346391	-0.0978554	0.729059	0.743559
OPN1SW	-0.366066	-0.0720993	0.714327	0.728905
AC104123.1	-0.368073	-0.0298382	0.71283	0.727749
NPY	-0.377764	-0.0450574	0.705617	0.720753
AP000676.5	-0.480543	-0.0759481	0.630856	0.647696
SATB1-AS1	-0.502846	-0.0402317	0.615088	0.632807
LINC02141	-0.503602	-0.229578	0.614557	0.632586
LINC02211	-0.541475	-0.275695	0.588198	0.606389
C3	-0.550881	-0.1723	0.581733	0.600034
AC106793.1	-0.589642	-0.0730303	0.55545	0.573812
TAC3	-0.627444	-0.455331	0.530389	0.549057
LINC02351	-0.660865	-0.293497	0.50872	0.527445
AL358335.2	-0.661344	-0.220565	0.508413	0.5274
HBA1	-0.662008	-0.354712	0.507988	0.527232
H19	-0.665317	-0.353788	0.505869	0.525306
SCHLAP1	-0.67231	-0.299689	0.501408	0.520944
AC097528.1	-0.673663	-0.208196	0.500548	0.52032
AC005323.2	-0.688407	-0.583182	0.491219	0.51142
HBG2	-0.698312	-0.210903	0.485005	0.505214
AL354994.1	-0.711443	-0.790439	0.476832	0.496959
LINC01210	-0.776619	-0.406643	0.437409	0.456825
AC092110.1	-0.777691	-0.844844	0.436777	0.456402
CX3CR1	-0.779591	-0.40694	0.435658	0.455471
LINC01266	-0.800053	-0.0877848	0.423708	0.443673
LINC02742	-0.809905	-0.227666	0.418022	0.438179
RAB13	-0.813107	-0.103178	0.416185	0.43671
CA8	-0.850855	-0.073515	0.394879	0.414571
HS6ST2	-0.866934	-0.0992975	0.386008	0.40547
TECRL	-0.879638	-0.714591	0.379085	0.398408
AC099517.1	-0.888571	-0.338677	0.374264	0.393548
PCSK2	-0.90286	-0.0648052	0.366632	0.385725
WDFY4	-0.902972	-0.500026	0.366571	0.385725
KCNK1	-0.927075	-0.105609	0.35392	0.372743
PLA2G5	-0.960896	-0.216715	0.336638	0.354729
SPANXA2-OT1	-0.968319	-0.0790906	0.332919	0.350995
FGF10	-0.985602	-0.113153	0.324363	0.342155
LINC00639	-0.991392	-0.421565	0.321528	0.339344
LINC01320	-1.01676	-0.115345	0.309301	0.326611
SLAMF6	-1.03305	-1.04872	0.301612	0.318661
FLI1	-1.04019	-0.617283	0.298289	0.315316
LINC02713	-1.07891	-0.834061	0.280663	0.297312
AL591463.1	-1.09402	-0.459027	0.273983	0.29039
AL390800.1	-1.10765	-0.335994	0.268049	0.284402
AL691420.1	-1.12709	-0.416766	0.259744	0.27603
LINC02355	-1.14782	-0.29307	0.251084	0.26711
PIK3R5	-1.1571	-0.756888	0.24727	0.263333
LINC00882	-1.16001	-0.0814481	0.246084	0.26221
DNAH7	-1.17284	-0.0899153	0.2409	0.257097
AL445255.1	-1.19182	-0.774276	0.233372	0.249196
AP000561.1	-1.19927	-0.498807	0.230463	0.246222
LIN7A	-1.20163	-0.0829983	0.229549	0.245376
LINC01980	-1.20737	-0.443777	0.227332	0.243266
IPCEF1	-1.24771	-0.208828	0.21218	0.227661
AL136119.1	-1.27227	-0.399604	0.203319	0.21827
C1QC	-1.31188	-1.23868	0.189599	0.20387
TRDN-AS1	-1.32248	-0.835549	0.186052	0.200163
GNA14	-1.33647	-0.166814	0.181439	0.195305
CARTPT	-1.35861	-0.403526	0.174313	0.187838
LINC01170	-1.36132	-0.109984	0.173457	0.187015
STEAP2-AS1	-1.37205	-0.164876	0.170092	0.183487
OTOGL	-1.37623	-0.586671	0.168793	0.182184
LINC02511	-1.3899	-0.625991	0.164603	0.177757
LEFTY2	-1.43091	-1.03217	0.152499	0.164863
EML6	-1.43602	-0.100362	0.151041	0.163376
IFNG-AS1	-1.44593	-0.613382	0.148242	0.160435
ST8SIA6	-1.47125	-0.399209	0.141268	0.153053
RHO	-1.4835	-0.426544	0.137986	0.14966
AC020718.1	-1.49991	-0.517161	0.133683	0.145149
AC114485.1	-1.51506	-0.765875	0.129801	0.141011
LINC01982	-1.53342	-0.675108	0.125218	0.136106
GNGT1	-1.53717	-0.130726	0.124297	0.135252
AL603840.1	-1.56137	-0.37988	0.118481	0.129064
KIF4A	-1.61296	-0.125459	0.106798	0.116464
LINC02645	-1.61416	-0.433143	0.106538	0.116244
AL035446.2	-1.66391	-0.51823	0.0961743	0.105051
AC079352.1	-1.6778	-0.727083	0.0934285	0.102108
AL392172.2	-1.72717	-1.48058	0.0841787	0.0921497
GSG1L2	-1.75204	-1.03455	0.0798087	0.0874616
LINC02428	-1.82484	-0.826403	0.0680669	0.0747578
ELN	-1.85115	-0.246067	0.0641905	0.0705777
LINC01708	-1.86161	-0.716191	0.0626992	0.069014
LINC01920	-1.87137	-0.896445	0.0613342	0.0675487
FBLN2	-1.88156	-0.261736	0.0599377	0.066047
LINC02315	-1.902	-0.190369	0.0572121	0.0630784
MS4A4E	-1.91052	-1.26796	0.0561048	0.0618917
AC093298.2	-1.91091	-0.29268	0.0560574	0.0618735
AL590867.1	-1.92525	-0.679112	0.054238	0.0598984
AC097487.1	-1.96404	-0.87164	0.0495635	0.0547966
AL807742.1	-1.96505	-0.213061	0.0494479	0.054699
LINC01035	-1.97649	-1.61832	0.0481345	0.0532756
AC090015.1	-1.98942	-0.586241	0.0466929	0.0517086
APELA	-2.00266	-1.02613	0.0452505	0.0501668
ADAMTS19	-2.01695	-0.207952	0.0437386	0.0485445
AL136962.1	-2.02164	-0.524049	0.0432515	0.0480306
AL590814.1	-2.03298	-0.842853	0.0420916	0.0467684
HTR2A	-2.03564	-0.73577	0.0418226	0.0464953
AC104777.1	-2.03956	-0.895512	0.0414305	0.0460851
AP002989.1	-2.06239	-0.376042	0.0392072	0.0437093
TFF1	-2.09977	-1.06254	0.035783	0.0399364
AC080132.1	-2.10431	-0.468946	0.0353867	0.0395161
PDE7B	-2.1155	-0.158059	0.0344228	0.0384828
LINC02253	-2.14365	-0.768971	0.0320942	0.0359196
LINC02458	-2.15674	-0.564753	0.0310589	0.0347804
AC107419.1	-2.17786	-0.80781	0.0294489	0.0329959
MKX	-2.17859	-1.0891	0.0293938	0.0329527
LINC02327	-2.20617	-1.72469	0.0274014	0.0307708
AC069410.1	-2.22794	-1.02589	0.0259148	0.0291341
AC010476.2	-2.22923	-0.580179	0.0258299	0.029055
SLC26A7	-2.24583	-0.327403	0.0247461	0.0278515
AC092131.1	-2.26389	-1.23833	0.0236095	0.0266022
AL136441.1	-2.26645	-0.512135	0.0234535	0.0264414
DIAPH3	-2.26975	-0.161683	0.0232528	0.0262299
AL135878.1	-2.27471	-0.836869	0.0229525	0.0259058
EMCN	-2.33592	-0.591558	0.0195231	0.02206
LINC01934	-2.35374	-0.219621	0.0186131	0.0210436
AC244502.1	-2.38219	-0.833785	0.0172357	0.0194974
AC005165.1	-2.38249	-0.261803	0.0172227	0.0194937
LINC01524	-2.39323	-0.483401	0.0167264	0.0189427
CRH	-2.39454	-1.46782	0.0166652	0.0188841
AC007422.1	-2.41625	-1.01816	0.0157053	0.0178065
AC128707.1	-2.42181	-0.845702	0.0154677	0.017557
CD1C	-2.43733	-17.3382	0.0147972	0.0168054
AC007100.1	-2.44587	-0.441736	0.0144747	0.0164485
AL442636.1	-2.44645	-0.364607	0.0144515	0.0164315
GRM7-AS3	-2.47766	-0.364256	0.0132479	0.0150802
ATP10A	-2.53315	-0.81578	0.0113252	0.0129063
AL035401.1	-2.53388	-0.624421	0.0113021	0.0128872
RNF17	-2.55253	-0.70117	0.0107148	0.0122385
AGMO	-2.57233	-0.642646	0.0101218	0.0115678
AL357507.1	-2.57408	-0.561374	0.0100708	0.011516
LINC01470	-2.58991	-0.344721	0.00962008	0.011007
LINC01446	-2.62362	-0.519741	0.00871882	0.00998719
AC093154.1	-2.64112	-17.6238	0.00826395	0.00947701
ITGA8	-2.67125	-0.421922	0.00757428	0.00869607
CXCL14	-2.67967	-0.404823	0.00738644	0.00848529
AC034195.1	-2.68561	-0.196778	0.00725688	0.00834124
ADGRL4	-2.69242	-0.886387	0.00710969	0.00817675
LINC00355	-2.69413	-1.94212	0.00707192	0.008138
LINC02624	-2.71343	-1.39722	0.00667412	0.00768908
UNC5C	-2.74156	-0.209465	0.00613053	0.00707097
LINC02109	-2.80636	-0.913362	0.00502383	0.00580454
AC021723.2	-2.81151	-0.443158	0.00494455	0.00571625
LINC01378	-2.81587	-0.858791	0.00487776	0.00564229
PAPPA2	-2.85431	-0.295301	0.00432565	0.00500654
LINC02752	-2.87074	-0.927637	0.00410695	0.00475892
AC004704.1	-2.89753	-1.45862	0.00377185	0.00437316
LINC02267	-2.92008	-0.65104	0.00351027	0.00407224
AC004083.1	-2.92034	-0.281937	0.00350761	0.00407151
VAT1L	-2.93956	-0.217608	0.00329753	0.00382989
MME	-3.01681	-0.386753	0.00256369	0.0029793
AC069277.1	-3.03984	-0.338459	0.00237577	0.00276413
GUCA1C	-3.05275	-0.504954	0.00227592	0.0026495
LINC02263	-3.08649	-2.09481	0.00203208	0.0023684
AL034397.3	-3.12926	-18.0219	0.0017527	0.00204754
PLCG2	-3.13104	-0.323518	0.00174904	0.00204446
LINC02163	-3.15005	-1.06422	0.00163906	0.00191702
AC011029.1	-3.16462	-0.534172	0.00155941	0.00182707
LINC02506	-3.17858	-1.1836	0.0014861	0.0017422
LINC02342	-3.26826	-18.2043	0.00108226	0.00127324
AL391117.1	-3.27756	-0.704503	0.0010521	0.00123922
PVALB	-3.29394	-0.382953	0.000992832	0.0011701
AC021134.1	-3.29511	-2.17552	0.000987899	0.00116498
CSH1	-3.303	-18.4576	0.000956702	0.00112885
AL138826.1	-3.30929	-1.4471	0.000939726	0.00110948
KCNK13	-3.32337	-1.2722	0.000893635	0.00105568
TSHZ1	-3.32598	-0.242454	0.000885647	0.00104748
IL33	-3.34218	-1.80147	0.000835107	0.000988293
PLD1	-3.36982	-0.760658	0.000756135	0.000895364
ART5	-3.37535	-1.12156	0.000741002	0.000877964
FYB1	-3.40778	-1.48024	0.000658297	0.000780435
LINC01443	-3.43198	-18.4894	0.000599305	0.000711341
AC004870.4	-3.4596	-2.22402	0.000543716	0.000645743
GADL1	-3.46677	-1.49356	0.000529669	0.000629434
PMEL	-3.48989	-0.596336	0.000486142	0.000578396
AC009315.1	-3.57423	-0.298219	0.00035363	0.00042149
LINC02096	-3.57932	-2.26794	0.000346443	0.00041317
TP63	-3.58203	-1.09035	0.000343123	0.000409455
AL391869.1	-3.58558	-18.5729	0.000336407	0.00040168
LINC02008	-3.59108	-1.272	0.000331431	0.000395975
LRP2	-3.59534	-0.254248	0.000326211	0.000389971
LINC00378	-3.62518	-0.55461	0.000290787	0.000348456
CCL4L2	-3.68167	-18.8699	0.000231766	0.000278063
LINC00395	-3.6855	-1.05045	0.000229902	0.000275993
LINC00393	-3.69939	-0.703329	0.000217742	0.000261552
AC018618.1	-3.72421	-1.70621	0.000197301	0.000237283
AC110014.1	-3.79104	-1.26898	0.000151178	0.000181923
AC079760.1	-3.79622	-0.342921	0.000148156	0.000178394
AC068633.1	-3.82039	-0.588418	0.000134379	0.000161903
LINC02246	-3.83451	-0.282832	0.000126924	0.000153012
SLC30A8	-3.93786	-0.771462	8.29911e-05	0.000100231
AC087857.1	-3.96609	-0.645446	7.37712e-05	8.91495e-05
LRMDA	-3.9682	-0.400454	7.31408e-05	8.84411e-05
AC009262.1	-3.98308	-1.31127	6.86704e-05	8.31361e-05
HPSE2	-4.02839	-0.819538	5.67342e-05	6.87271e-05
AC011632.1	-4.03505	-1.00032	5.51481e-05	6.68461e-05
CYTIP	-4.03972	-2.41738	5.39787e-05	6.54684e-05
TESK2	-4.06419	-0.436208	4.87227e-05	5.91654e-05
BX546450.1	-4.08324	-18.9818	4.44272e-05	5.39821e-05
AL591518.1	-4.10096	-1.4642	4.15707e-05	5.05418e-05
ACSM3	-4.13442	-0.513694	3.59953e-05	4.38433e-05
ITIH5	-4.1434	-1.04207	3.46026e-05	4.21726e-05
AC084816.1	-4.14501	-0.803957	3.43703e-05	4.19149e-05
MIR646HG	-4.21417	-0.310862	2.53852e-05	3.09954e-05
LINC02462	-4.21766	-1.68881	2.49624e-05	3.04978e-05
IFI44L	-4.25903	-1.70579	2.07652e-05	2.54164e-05
LIX1-AS1	-4.28185	-0.317752	1.87823e-05	2.30034e-05
PINCR	-4.28692	-19.1167	1.81244e-05	2.22113e-05
ACSM1	-4.32382	-2.50534	1.55028e-05	1.90218e-05
LINC02208	-4.33793	-0.686606	1.45797e-05	1.79002e-05
NETO2	-4.34473	-0.299281	1.41431e-05	1.73748e-05
AC010343.3	-4.3595	-0.684936	1.3219e-05	1.62595e-05
AC015631.1	-4.3788	-0.514008	1.21049e-05	1.48984e-05
LINC01162	-4.38369	-2.10173	1.18164e-05	1.45522e-05
AC068308.1	-4.39056	-0.78372	1.14668e-05	1.41304e-05
AL355835.1	-4.43392	-1.74409	9.37866e-06	1.15643e-05
AC108517.2	-4.43917	-19.242	9.03515e-06	1.11545e-05
CCK	-4.43964	-0.721739	9.1453e-06	1.12835e-05
AL096854.1	-4.45572	-1.10009	8.48461e-06	1.04813e-05
AC018742.1	-4.46961	-1.05955	7.95345e-06	9.83729e-06
SERPINE1	-4.48706	-1.90886	7.32134e-06	9.06106e-06
CCL3	-4.51932	-19.2331	6.20715e-06	7.69641e-06
AC087516.2	-4.52052	-2.57034	6.24567e-06	7.73937e-06
LINC01482	-4.52854	-1.13134	6.03277e-06	7.48947e-06
TDRD15	-4.55714	-19.2084	5.18821e-06	6.44898e-06
AC077690.1	-4.55775	-0.386092	5.25814e-06	6.53185e-06
RUNX1	-4.61778	-0.545555	3.94691e-06	4.9152e-06
SPARCL1	-4.64082	-0.541497	3.53256e-06	4.40194e-06
FCER1A	-4.66085	-19.4183	3.15084e-06	3.93364e-06
AC092957.1	-4.69824	-1.36087	2.6701e-06	3.33554e-06
LINC01091	-4.71922	-0.662857	2.4125e-06	3.01751e-06
AP005230.1	-4.76824	-1.14947	1.89401e-06	2.37196e-06
AF165147.1	-4.78648	-0.342557	1.7322e-06	2.17068e-06
AC022325.2	-4.79729	-2.00277	1.63599e-06	2.0514e-06
LINC02046	-4.80097	-2.64269	1.60388e-06	2.0124e-06
AC018464.1	-4.82944	-1.99031	1.39379e-06	1.74989e-06
CD38	-4.83461	-1.7153	1.35955e-06	1.70797e-06
AC103409.1	-4.84637	-1.30791	1.28265e-06	1.61239e-06
DAB1	-4.92077	-0.366801	8.81801e-07	1.10918e-06
RGS1	-4.92166	-19.3889	8.58751e-07	1.08087e-06
TAFA1	-4.9368	-0.644318	8.12132e-07	1.02284e-06
VIP	-4.96456	-19.5826	6.89091e-07	8.68419e-07
LINC00698	-4.9763	-2.24705	6.61269e-07	8.33883e-07
LINC02224	-4.98843	-0.772741	6.22982e-07	7.86097e-07
RBM47	-5.01357	-1.04646	5.46669e-07	6.90238e-07
SAMD12-AS1	-5.03243	-0.878054	4.95965e-07	6.26614e-07
NUF2	-5.051	-0.360129	4.50589e-07	5.70005e-07
LINC02694	-5.06484	-1.02303	4.18754e-07	5.30069e-07
RAPGEF4	-5.12395	-0.350648	3.07244e-07	3.89163e-07
AC109349.1	-5.1283	-19.61	2.92615e-07	3.71104e-07
AC068672.2	-5.17584	-2.2999	2.32097e-07	2.94727e-07
DTNA	-5.21045	-0.369071	1.93783e-07	2.4623e-07
AC004862.1	-5.21258	-1.24682	1.91227e-07	2.43137e-07
LTK	-5.22193	-2.30699	1.81316e-07	2.30682e-07
CNTN3	-5.23315	-0.356901	1.71486e-07	2.18314e-07
AC007953.2	-5.24287	-2.31936	1.61847e-07	2.06175e-07
FAM163A	-5.27714	-0.869088	1.35039e-07	1.72134e-07
AC090348.1	-5.35982	-2.77399	8.53501e-08	1.08934e-07
LINC00970	-5.36319	-0.653564	8.43405e-08	1.07715e-07
SLC18A3	-5.39034	-1.83067	7.23322e-08	9.24373e-08
AL390860.1	-5.41349	-0.530409	6.38458e-08	8.16442e-08
XYLT1	-5.43314	-0.378321	5.7243e-08	7.32475e-08
LOXHD1	-5.43353	-1.4103	5.69842e-08	7.29631e-08
LINC02119	-5.43428	-1.84441	5.66236e-08	7.25479e-08
AC104248.1	-5.45534	-0.593205	5.053e-08	6.4782e-08
ANTXR2	-5.50428	-0.375132	3.83827e-08	4.92717e-08
AC090572.2	-5.52546	-1.98025	3.38835e-08	4.35241e-08
AC084740.1	-5.52696	-1.85816	3.36115e-08	4.32024e-08
AC112178.1	-5.52772	-2.38534	3.33792e-08	4.29314e-08
LINC02306	-5.53505	-1.12075	3.21836e-08	4.14203e-08
LAMA4	-5.54087	-0.427896	3.11875e-08	4.01901e-08
TMEM144	-5.54161	-1.467	3.09728e-08	3.99392e-08
AC079362.1	-5.54273	-2.38983	3.06415e-08	3.95503e-08
PCDH7	-5.55846	-0.450257	2.82264e-08	3.64682e-08
CD36	-5.5623	-0.808626	2.75816e-08	3.56581e-08
WLS	-5.56319	-1.99107	2.73279e-08	3.5353e-08
AC117461.1	-5.56497	-0.468147	2.71801e-08	3.51845e-08
PGR-AS1	-5.56657	-2.38223	2.67902e-08	3.47023e-08
NOS1	-5.59817	-1.23867	2.24314e-08	2.9075e-08
MIR4713HG	-5.60423	-1.14905	2.16686e-08	2.81046e-08
AL157944.1	-5.62123	-1.2668	1.96438e-08	2.54949e-08
GPC3	-5.65436	-0.886529	1.62357e-08	2.10853e-08
LRRIQ3	-5.67086	-0.566338	1.47684e-08	1.92047e-08
RNLS	-5.68457	-0.398306	1.36441e-08	1.77542e-08
LINC02196	-5.74736	-0.761801	9.43403e-09	1.22839e-08
LINC01846	-5.74951	-1.54497	9.29908e-09	1.2124e-08
GEM	-5.80558	-0.646728	6.68896e-09	8.73233e-09
AC008691.1	-5.81236	-0.866353	6.42178e-09	8.389e-09
ANKRD30B	-5.81523	-1.03549	6.31156e-09	8.25041e-09
CRHBP	-5.84731	-2.04308	5.18756e-09	6.78555e-09
AC093817.2	-5.88432	-1.3068	4.16909e-09	5.46766e-09
LINC01344	-5.91372	-1.09563	3.49429e-09	4.58568e-09
AC112493.1	-5.94701	-2.23137	2.84111e-09	3.73339e-09
AC044810.2	-5.97434	-1.9451	2.408e-09	3.16634e-09
LINC01876	-6.01206	-0.439511	1.92411e-09	2.53172e-09
AC009313.1	-6.03689	-1.96402	1.6409e-09	2.1605e-09
AC112770.1	-6.11854	-2.95542	9.8147e-10	1.29482e-09
PGR	-6.13375	-2.511	8.95315e-10	1.18193e-09
ABCC9	-6.22484	-1.73724	5.07242e-10	6.70512e-10
AC007319.1	-6.22798	-0.473064	4.99825e-10	6.61145e-10
AC068286.2	-6.2285	-0.546443	4.97922e-10	6.59063e-10
AC079052.1	-6.2983	-1.24616	3.1806e-10	4.21551e-10
AC079793.1	-6.31087	-1.75854	2.92513e-10	3.87948e-10
PDE6C	-6.31894	-0.713947	2.79167e-10	3.7074e-10
DGKG	-6.36819	-1.09817	2.02707e-10	2.69558e-10
MIR3976HG	-6.3938	-2.31341	1.70446e-10	2.26807e-10
ABCD2	-6.47473	-0.712405	1.01246e-10	1.34905e-10
AC019330.1	-6.47546	-1.53972	1.00397e-10	1.33863e-10
AC026353.1	-6.48585	-2.04261	9.32486e-11	1.24414e-10
LINC02232	-6.51022	-3.05772	7.853e-11	1.04846e-10
LINC01951	-6.53808	-1.94557	6.6088e-11	8.8353e-11
PAM	-6.56357	-0.467303	5.62961e-11	7.53629e-11
VSIG4	-6.56899	-20.2789	5.07698e-11	6.80104e-11
LINC00298	-6.62587	-0.960528	3.69566e-11	4.95397e-11
AC037486.1	-6.69642	-2.62484	2.26476e-11	3.03791e-11
AL356108.1	-6.70869	-1.66029	2.10242e-11	2.82204e-11
AP005262.2	-6.71174	-1.70709	2.05633e-11	2.76389e-11
CDH10	-6.71212	-0.46675	2.06797e-11	2.77767e-11
STXBP5-AS1	-6.76179	-0.700214	1.47081e-11	1.97823e-11
AL163541.1	-6.77445	-0.946169	1.34669e-11	1.8125e-11
MMP26	-6.78895	-1.9904	1.20841e-11	1.62858e-11
LMNTD1	-6.79117	-1.7175	1.19356e-11	1.60965e-11
AP000146.1	-6.79624	-3.09318	1.13721e-11	1.53469e-11
PTPN13	-6.82515	-0.484879	9.51464e-12	1.28489e-11
SKAP1	-6.85797	-1.11117	7.5523e-12	1.02058e-11
CPXM2	-6.90433	-1.78932	5.43473e-12	7.35915e-12
LINC02307	-6.90444	-1.36396	5.45353e-12	7.3796e-12
AC012078.2	-6.92532	-20.4983	4.3617e-12	5.91818e-12
AC131237.1	-6.92981	-20.5329	4.22553e-12	5.73731e-12
CD84	-7.0785	-20.5016	1.46155e-12	1.99528e-12
AL133346.1	-7.08192	-0.496179	1.56013e-12	2.12841e-12
AC021504.1	-7.10044	-0.941799	1.36185e-12	1.86172e-12
RTBDN	-7.1015	-0.82554	1.3515e-12	1.84883e-12
TGFBR2	-7.11464	-1.56928	1.22366e-12	1.67625e-12
SCIN	-7.13645	-2.70302	1.03158e-12	1.41409e-12
TRPM6	-7.19257	-1.51684	6.96183e-13	9.5564e-13
XACT	-7.19663	-1.55207	6.74835e-13	9.26971e-13
ARHGAP15	-7.24716	-1.26457	4.68203e-13	6.44464e-13
PAX5	-7.25605	-1.65946	4.36153e-13	6.00762e-13
AC011287.1	-7.29719	-0.978277	3.24996e-13	4.47961e-13
TNFRSF11A	-7.32374	-2.18235	2.63489e-13	3.63433e-13
AL512452.1	-7.32787	-2.7339	2.54029e-13	3.50627e-13
MDK	-7.34244	-0.503641	2.33446e-13	3.22662e-13
LINC02550	-7.42683	-2.76308	1.21114e-13	1.67632e-13
AC006525.1	-7.43531	-1.39483	1.15755e-13	1.60326e-13
AC114977.1	-7.45363	-2.19408	9.99956e-14	1.38594e-13
AC016152.1	-7.47715	-2.33819	8.34332e-14	1.15719e-13
PAX3	-7.52086	-3.26739	5.86184e-14	8.13579e-14
AC078845.1	-7.53374	-1.94929	5.46096e-14	7.58994e-14
PCED1B	-7.53433	-0.759852	5.51078e-14	7.65386e-14
AL356124.1	-7.61554	-0.730394	2.961e-14	4.12109e-14
BMPER	-7.61833	-0.610535	2.90515e-14	4.04617e-14
LINC01194	-7.62567	-2.36108	2.68829e-14	3.74675e-14
AC060834.2	-7.62635	-2.79366	2.65203e-14	3.69878e-14
MCTP2	-7.63013	-1.96332	2.61009e-14	3.64284e-14
AL158077.2	-7.67701	-1.2863	1.83801e-14	2.56706e-14
AC067956.1	-7.68511	-1.50552	1.72062e-14	2.40478e-14
ZBTB7C	-7.74916	-0.535273	1.05618e-14	1.47821e-14
AL117329.1	-7.79605	-1.43782	7.2408e-15	1.01483e-14
MT-ATP8	-7.86255	-0.525399	4.32903e-15	6.08437e-15
NIBAN1	-7.87393	-1.64039	3.90088e-15	5.49033e-15
SOSTDC1	-7.88382	-1.24216	3.62673e-15	5.10807e-15
AC079380.1	-7.8854	-0.862581	3.59654e-15	5.06912e-15
DMBX1	-7.916	-2.28146	2.75227e-15	3.88191e-15
PDE6A	-7.948	-1.49692	2.16603e-15	3.05937e-15
AL049828.1	-8.04412	-0.573131	1.01303e-15	1.43488e-15
AP003049.2	-8.05918	-0.705418	8.9383e-16	1.26695e-15
AP001341.1	-8.10835	-1.56151	5.93404e-16	8.41708e-16
KCNQ5	-8.1177	-0.609796	5.55976e-16	7.89178e-16
LINC01340	-8.13623	-1.08963	4.74958e-16	6.75136e-16
LINC02301	-8.19121	-0.767144	3.0367e-16	4.32271e-16
LINC02552	-8.26593	-3.39557	1.5412e-16	2.19544e-16
KCNJ16	-8.27185	-3.3991	1.46562e-16	2.08927e-16
LINC00996	-8.27362	-20.9338	1.30665e-16	1.86397e-16
BMP6	-8.30987	-1.72963	1.11909e-16	1.59756e-16
AP005203.1	-8.35209	-1.24089	7.92916e-17	1.13355e-16
PCDH9	-8.36236	-0.667448	7.34977e-17	1.05222e-16
AC112481.2	-8.40537	-2.48141	4.93161e-17	7.06534e-17
OCA2	-8.41203	-0.64503	4.82415e-17	6.91635e-17
AC010967.1	-8.44716	-2.34916	3.47865e-17	4.99089e-17
PLCXD2	-8.56868	-0.635002	1.271e-17	1.82484e-17
AC104574.2	-8.57671	-2.37084	1.14693e-17	1.64789e-17
CXXC4-AS1	-8.63496	-0.742763	7.17006e-18	1.03092e-17
NTN1	-8.65999	-1.12568	5.73255e-18	8.24828e-18
AC093515.1	-8.66588	-2.18776	5.3159e-18	7.66532e-18
C1QL2	-8.71756	-1.74395	3.42655e-18	4.94451e-18
LINC01924	-8.72318	-2.27906	3.22806e-18	4.66483e-18
CCDC18	-8.72536	-0.59076	3.27287e-18	4.72616e-18
AC093893.1	-8.75256	-21.2483	2.09991e-18	3.03894e-18
IQCM	-8.76674	-1.4663	2.24499e-18	3.24656e-18
DMD	-8.87971	-0.633546	8.38713e-19	1.21553e-18
DNAH11	-8.89593	-0.604053	7.26166e-19	1.05318e-18
SCGN	-8.90607	-3.4967	6.08985e-19	8.85153e-19
LINC01307	-8.90699	-1.8023	6.40855e-19	9.30799e-19
VIT	-8.92576	-2.14189	5.38755e-19	7.83644e-19
LINC02112	-8.95098	-1.33094	4.38313e-19	6.38011e-19
SLC38A4	-9.0044	-1.08069	2.72034e-19	3.96552e-19
AC091489.1	-9.15667	-21.296	5.39628e-20	7.88929e-20
CCDC39	-9.20118	-0.688191	4.57608e-20	6.69507e-20
AC108690.1	-9.2025	-1.87379	4.40269e-20	6.44611e-20
AC005040.2	-9.24494	-1.37628	3.01333e-20	4.42162e-20
AC024901.1	-9.29595	-0.848029	1.90195e-20	2.79287e-20
SLCO1C1	-9.29839	-0.973519	1.85253e-20	2.72231e-20
LINC01202	-9.33358	-21.3711	1.03264e-20	1.5197e-20
LINC01500	-9.34139	-1.4	1.22785e-20	1.80567e-20
AL024495.1	-9.39272	-1.85938	7.50543e-21	1.10536e-20
MYOCD	-9.39629	-2.02719	7.19694e-21	1.06071e-20
AC008938.1	-9.42917	-3.0823	5.05951e-21	7.4624e-21
GHR	-9.46037	-0.736985	4.08417e-21	6.03721e-21
CALB1	-9.46193	-1.26863	3.97281e-21	5.87694e-21
MBNL3	-9.6508	-0.781829	6.62807e-22	9.82664e-22
AL589693.1	-9.68352	-0.743578	4.84858e-22	7.19374e-22
ABCA13	-9.72748	-1.80816	3.07661e-22	4.57489e-22
AC012494.1	-9.75535	-1.61014	2.35354e-22	3.5023e-22
AL357522.1	-9.77982	-2.5369	1.78887e-22	2.66597e-22
TSPAN8	-9.81573	-1.43041	1.31676e-22	1.96385e-22
STYK1	-9.8187	-2.86395	1.20113e-22	1.79274e-22
HTR7	-9.83159	-2.33803	1.08508e-22	1.62073e-22
PENK	-9.84426	-2.13637	9.63814e-23	1.44068e-22
LRRC38	-9.86424	-2.19759	7.89618e-23	1.18206e-22
AL356277.3	-9.87844	-2.54095	6.82282e-23	1.02215e-22
MT-ND4L	-9.90922	-0.659324	5.3678e-23	8.04767e-23
LINC01695	-9.91192	-1.26624	5.13365e-23	7.7024e-23
AL132633.1	-9.94082	-3.15305	3.54619e-23	5.32461e-23
AC013652.1	-9.95873	-1.28405	3.22706e-23	4.84908e-23
AC111198.1	-9.96119	-21.5495	2.27938e-23	3.43022e-23
AL138828.1	-9.9721	-0.886234	2.8511e-23	4.28737e-23
AC018680.1	-10.043	-1.97495	1.34875e-23	2.03125e-23
AC095032.1	-10.0656	-0.918476	1.12582e-23	1.69678e-23
AC097450.1	-10.1193	-1.5223	6.44177e-24	9.71609e-24
AC090125.1	-10.2228	-2.12387	2.19097e-24	3.30961e-24
AP003066.1	-10.2755	-2.48589	1.25045e-24	1.89033e-24
RBM20	-10.4032	-1.63864	3.51408e-25	5.32436e-25
LINC01630	-10.4187	-2.5054	2.87683e-25	4.36213e-25
AC022523.1	-10.4502	-1.75651	2.14974e-25	3.2646e-25
AC093730.1	-10.4571	-21.7872	1.37867e-25	2.09683e-25
SCG2	-10.4779	-0.994911	1.66252e-25	2.52663e-25
GPR39	-10.5483	-1.20239	7.89438e-26	1.2025e-25
NPSR1-AS1	-10.5539	-1.56925	7.33114e-26	1.1184e-25
AC117481.1	-10.5625	-2.11504	6.50449e-26	9.93053e-26
AC106729.1	-10.5703	-1.15632	6.26865e-26	9.57777e-26
SGO1-AS1	-10.5798	-0.750944	5.78274e-26	8.84212e-26
GRXCR1	-10.6776	-2.98011	1.82282e-26	2.79359e-26
AC073365.1	-10.7074	-1.0202	1.48512e-26	2.27779e-26
LINC02296	-10.7485	-2.17966	9.12167e-27	1.4001e-26
AL392023.2	-10.7608	-3.80847	6.7739e-27	1.04134e-26
ANK2	-10.7638	-0.73098	8.26985e-27	1.27033e-26
AL139340.1	-10.7757	-3.81712	5.73649e-27	8.82537e-27
SLC22A3	-10.8314	-2.3745	3.68464e-27	5.67304e-27
AC246817.2	-10.8901	-0.740424	2.11793e-27	3.26337e-27
AC092958.4	-10.9526	-21.9036	6.56224e-28	1.01347e-27
AC019211.1	-10.9568	-1.99593	9.76014e-28	1.5062e-27
AC095050.1	-10.994	-21.8609	4.15429e-28	6.43079e-28
AL138720.1	-11.0339	-1.67026	4.22374e-28	6.53324e-28
S100A10	-11.0412	-0.799249	4.08879e-28	6.33429e-28
AC096711.2	-11.0482	-1.18124	3.72909e-28	5.78153e-28
LINC01811	-11.0511	-1.82284	3.45423e-28	5.35955e-28
SLC25A48	-11.145	-2.22866	1.20406e-28	1.87112e-28
OPRD1	-11.1902	-1.92764	7.44664e-29	1.15811e-28
AL354809.1	-11.2664	-0.936519	3.36882e-29	5.25148e-29
PPP4R4	-11.2786	-1.13319	2.90748e-29	4.53585e-29
AC004946.1	-11.308	-21.8672	1.22098e-29	1.90778e-29
LINC01088	-11.3544	-1.04981	1.25276e-29	1.95591e-29
DKK2	-11.4138	-1.43369	6.27615e-30	9.81415e-30
AC132803.1	-11.4167	-1.20603	6.16765e-30	9.65204e-30
SLC27A6	-11.4351	-1.07599	5.0265e-30	7.87236e-30
AC114316.1	-11.4695	-0.989288	3.40706e-30	5.3444e-30
LINC02398	-11.4711	-1.50877	3.28528e-30	5.15743e-30
GAD1	-11.5245	-0.972455	1.82913e-30	2.87599e-30
LINC01483	-11.5583	-1.31361	1.22096e-30	1.92277e-30
MND1	-11.5593	-0.868762	1.23643e-30	1.9456e-30
AC115282.1	-11.6126	-2.13735	6.17397e-31	9.73044e-31
LINC01324	-11.6317	-22.0498	2.90505e-31	4.58933e-31
IKZF1	-11.6385	-21.991	2.6817e-31	4.24992e-31
AC020584.1	-11.6458	-2.93067	3.77587e-31	5.95563e-31
CTXND1	-11.6759	-1.86235	3.0324e-31	4.78675e-31
AC092353.2	-11.6779	-2.46921	2.85485e-31	4.5136e-31
ALDH1A3	-11.7062	-1.86224	2.13341e-31	3.38368e-31
AC104035.1	-11.7075	-2.34761	2.01105e-31	3.19214e-31
AP1S3	-11.7637	-0.983991	1.17058e-31	1.85954e-31
AL356295.1	-11.8092	-1.70786	6.56392e-32	1.04355e-31
MYOM3	-11.8103	-2.79462	5.77994e-32	9.20339e-32
LINC01435	-11.8446	-2.15785	4.21102e-32	6.71615e-32
SST	-11.8809	-1.67437	2.83657e-32	4.53126e-32
AC034268.2	-11.9481	-2.09962	1.24076e-32	1.9868e-32
LINC02712	-11.9604	-2.6786	1.01203e-32	1.62184e-32
DISC1FP1	-11.9846	-1.40205	8.54626e-33	1.37069e-32
AC002069.2	-12.0523	-1.15169	3.89191e-33	6.24705e-33
PRDM6	-12.0987	-1.31519	2.18834e-33	3.5154e-33
TMOD1	-12.1198	-1.71042	1.65539e-33	2.6614e-33
LINC01197	-12.1271	-1.99159	1.49844e-33	2.41294e-33
AL161781.2	-12.153	-22.16	5.66815e-34	9.14217e-34
EYA4	-12.3146	-1.80918	1.56711e-34	2.52964e-34
DPP10-AS1	-12.3724	-1.44162	8.01216e-35	1.29437e-34
AC006041.2	-12.377	-1.51951	7.56644e-35	1.22434e-34
AC246817.1	-12.3785	-1.15771	7.59768e-35	1.2284e-34
MTRNR2L12	-12.4109	-1.33844	5.06944e-35	8.20961e-35
MIR4527HG	-12.4138	-2.64204	4.18932e-35	6.78982e-35
LMO2	-12.4365	-2.31006	3.38771e-35	5.49507e-35
LINC02128	-12.4876	-2.64429	1.69872e-35	2.75989e-35
EYA1	-12.5025	-0.855385	1.7221e-35	2.79562e-35
LINC01250	-12.5571	-0.917245	8.6743e-36	1.41045e-35
GNG12-AS1	-12.6695	-2.29184	1.88574e-36	3.07624e-36
DPP10	-12.7541	-0.953297	7.60926e-37	1.24334e-36
SYNDIG1	-12.8227	-0.848182	3.16831e-37	5.18545e-37
TACR3	-12.8237	-1.10215	3.02572e-37	4.95613e-37
LINC02501	-12.8468	-22.2407	9.2539e-38	1.51828e-37
PDE6G	-12.8816	-1.2967	1.42519e-37	2.33638e-37
LINC00587	-12.9364	-22.2496	2.8958e-38	4.75891e-38
AC117453.1	-13.0987	-1.50114	8.84484e-39	1.45594e-38
AC110992.1	-13.1099	-2.9224	6.26761e-39	1.03341e-38
LINC02197	-13.12	-0.94996	7.0569e-39	1.16259e-38
AC064875.1	-13.1687	-2.29214	3.27183e-39	5.39905e-39
LAMA2	-13.2235	-0.883287	1.87149e-39	3.09338e-39
HMCN1	-13.3267	-1.63093	4.49229e-40	7.43141e-40
AL353660.1	-13.3984	-1.81069	1.69323e-40	2.80801e-40
ADARB2	-13.4012	-0.980043	1.86076e-40	3.08072e-40
ANKRD7	-13.4042	-1.03975	1.74403e-40	2.88986e-40
KLF7	-13.4313	-0.927807	1.2576e-40	2.0873e-40
RNF220	-13.4545	-0.954137	9.04845e-41	1.50306e-40
GNGT2	-13.5205	-1.02225	3.705e-41	6.1596e-41
LINC01965	-13.529	-2.86118	2.49997e-41	4.15969e-41
AC022034.3	-13.5777	-1.519	1.65987e-41	2.76415e-41
SERTM1	-13.6763	-1.83192	4.20886e-42	7.01477e-42
AC091576.1	-13.6881	-2.34585	3.30322e-42	5.50996e-42
AL353138.1	-13.6996	-2.54241	2.85762e-42	4.77066e-42
AP002075.1	-13.801	-3.65551	5.29303e-43	8.85863e-43
ZNF676	-13.8503	-2.02985	3.93434e-43	6.59019e-43
IL12A-AS1	-13.9812	-1.73465	6.78579e-44	1.13827e-43
AC009522.1	-13.984	-1.57575	6.78976e-44	1.13827e-43
AC079160.1	-14.0191	-2.37215	3.63233e-44	6.10476e-44
SLC5A7	-14.0235	-3.36514	2.78382e-44	4.68263e-44
AL050403.2	-14.1371	-1.27849	8.45682e-45	1.42371e-44
VSX1	-14.1826	-1.00465	4.64994e-45	7.84138e-45
RAB27B	-14.2167	-1.29173	2.85312e-45	4.81946e-45
HTR2C	-14.2969	-2.83576	6.75608e-46	1.1451e-45
LINC00536	-14.3081	-2.8228	5.96755e-46	1.01231e-45
POTEF	-14.3099	-22.6783	1.992e-46	3.39064e-46
AC096588.1	-14.3399	-22.5694	1.29437e-46	2.20506e-46
AC068774.1	-14.3841	-2.74541	2.07396e-46	3.52714e-46
AC018697.1	-14.5679	-1.94736	1.80921e-47	3.08739e-47
TUBB2B	-14.6587	-1.01305	6.07342e-48	1.03819e-47
SAG	-14.7228	-1.64045	2.03969e-48	3.49262e-48
AC004158.1	-14.7988	-1.04256	7.70507e-49	1.32162e-48
GAL	-14.8391	-2.71727	3.03909e-49	5.22629e-49
COL21A1	-14.8566	-1.53951	3.06954e-49	5.27413e-49
CKAP2	-14.9017	-0.976503	1.77582e-49	3.0565e-49
QRFPR	-14.9145	-22.6505	2.80757e-50	4.85319e-50
AL359232.1	-14.9401	-1.03325	1.01304e-49	1.74512e-49
RRAD	-14.9579	-1.57807	6.944e-50	1.19827e-49
AC046195.1	-15.0106	-1.77486	3.13101e-50	5.40761e-50
HULC	-15.1421	-1.01208	5.37163e-51	9.30153e-51
AL110292.1	-15.1527	-2.23608	3.40397e-51	5.89943e-51
CHODL	-15.2385	-1.4648	1.16998e-51	2.03297e-51
SLCO4C1	-15.2501	-3.75398	5.60413e-52	9.75479e-52
OXR1	-15.2682	-1.05984	8.43628e-52	1.46718e-51
TMEM215	-15.3005	-1.21822	4.73462e-52	8.24846e-52
SMOC2	-15.3607	-2.69744	1.39128e-52	2.42595e-52
CBLN4	-15.4108	-22.7362	1.47681e-53	2.58409e-53
ANKRD34C-AS1	-15.4531	-3.5162	2.54144e-53	4.4392e-53
AC007402.1	-15.4985	-2.19091	2.00055e-53	3.49747e-53
MT-ND4	-15.6188	-1.1706	4.51081e-54	7.89984e-54
SLC14A2	-15.6583	-1.70509	1.99787e-54	3.50197e-54
TFAP2E	-15.7598	-1.46664	4.47212e-55	7.84583e-55
ANGPT1	-15.7703	-2.48856	2.77398e-55	4.87519e-55
LINC01505	-15.7884	-1.25327	3.0413e-55	5.3403e-55
ASPM	-15.8327	-1.12115	1.52249e-55	2.67808e-55
MT-ATP6	-15.8734	-1.13896	9.39587e-56	1.6542e-55
AC090099.1	-15.9524	-3.57593	1.05515e-56	1.86751e-56
RNF217-AS1	-15.9645	-1.25394	2.01436e-56	3.5558e-56
NPR3	-15.9657	-1.44772	1.82955e-56	3.23243e-56
SPHKAP	-15.9872	-1.51266	1.33903e-56	2.36786e-56
LINC01572	-16.0483	-1.07983	5.93116e-57	1.05069e-56
AC087564.1	-16.0917	-1.88745	2.36366e-57	4.19089e-57
LINC00871	-16.0956	-1.91234	2.22223e-57	3.94362e-57
AC106798.1	-16.1049	-2.05135	1.84384e-57	3.27503e-57
AL162493.1	-16.2216	-1.35454	3.53886e-58	6.29131e-58
CNGB3	-16.2354	-1.70745	2.53214e-58	4.50559e-58
AC005062.1	-16.2679	-2.29821	1.30792e-58	2.32934e-58
HTR1E	-16.2871	-2.78038	7.58117e-59	1.35257e-58
AC011246.1	-16.3016	-1.45089	9.68474e-59	1.72634e-58
AC122697.1	-16.3336	-2.45056	4.33077e-59	7.74736e-59
APCDD1	-16.3485	-1.6958	4.37838e-59	7.82552e-59
KCNK2	-16.3579	-1.59497	3.94043e-59	7.05537e-59
RAB37	-16.3868	-2.56171	1.84339e-59	3.3095e-59
SERPINI2	-16.4809	-2.44074	3.9781e-60	7.1613e-60
AP001825.1	-16.5347	-1.23834	2.55326e-60	4.60048e-60
SIDT1	-16.5829	-2.46467	8.08122e-61	1.4587e-60
FRMPD1	-16.7076	-1.07899	1.65357e-61	2.98749e-61
STAT4	-16.8442	-1.74792	1.50839e-62	2.73012e-62
PTPRT	-17.0122	-1.18211	1.08824e-63	1.97324e-63
LINC01098	-17.0296	-2.36061	5.55973e-64	1.00903e-63
FNDC1	-17.1163	-3.46089	7.69832e-65	1.39969e-64
CLMP	-17.1419	-1.50982	1.20078e-64	2.18126e-64
SCN1A-AS1	-17.2391	-1.11301	2.84016e-65	5.17334e-65
LINC01828	-17.3209	-2.18782	4.88064e-66	8.89816e-66
TBX5	-17.3632	-1.28054	3.29818e-66	6.01858e-66
LPAR3	-17.3792	-2.84958	1.44037e-66	2.63322e-66
TTC6	-17.4081	-2.75559	8.35812e-67	1.52939e-66
PANTR1	-17.4363	-3.03424	3.85731e-67	7.07763e-67
AC087855.1	-17.597	-1.99769	4.63201e-68	8.51472e-68
AF279873.3	-17.6024	-2.24147	4.06202e-68	7.47381e-68
AL390957.1	-17.7069	-1.72562	8.66924e-69	1.59654e-68
AL355838.1	-17.7174	-3.05128	3.26025e-69	6.02078e-69
GPR176	-17.7482	-1.42367	4.62973e-69	8.54195e-69
AC007529.2	-17.8097	-2.96684	7.84935e-70	1.45224e-69
AC008591.1	-17.8611	-1.5185	6.49092e-70	1.20314e-69
MMS22L	-17.8615	-1.16808	7.83535e-70	1.45099e-69
MEIKIN	-17.8706	-1.87687	4.73293e-70	8.78094e-70
KCNH1	-17.9266	-1.20149	2.42558e-70	4.50851e-70
TRPC4	-18.0923	-2.18407	9.01122e-72	1.6812e-71
AC004852.2	-18.1101	-3.5728	2.31133e-72	4.32024e-72
SEMA3E	-18.1124	-1.22428	9.79058e-72	1.8249e-71
AC007405.1	-18.1643	-1.95015	2.89595e-72	5.40794e-72
SMC4	-18.2737	-1.16727	6.06888e-73	1.13756e-72
LINC01208	-18.3295	-1.6152	1.83753e-73	3.44752e-73
AC016766.1	-18.3324	-2.54381	1.03136e-73	1.94047e-73
ZNF208	-18.3427	-1.85093	1.32509e-73	2.48844e-73
C7	-18.377	-2.27836	5.26626e-74	9.91763e-74
AC073529.1	-18.4688	-1.22004	1.93667e-74	3.65409e-74
OLAH	-18.4978	-2.82968	4.56226e-75	8.62431e-75
SGCZ	-18.5221	-1.31638	7.13901e-75	1.34825e-74
ADRA1A	-18.561	-2.07534	2.39169e-75	4.52971e-75
EPHB1	-18.6451	-1.21331	8.82493e-76	1.67297e-75
HMGB2	-18.7037	-1.18674	2.99304e-76	5.6794e-76
STIL	-18.7282	-1.47367	1.607e-76	3.05223e-76
FST	-18.7315	-2.96342	6.49018e-77	1.23388e-76
GABRG1	-18.7634	-2.50999	4.64468e-77	8.84702e-77
LMOD1	-18.7723	-2.00856	5.39893e-77	1.02739e-76
MT-CYB	-18.898	-1.41898	1.06027e-77	2.02149e-77
AL139383.1	-18.9	-1.51807	7.42247e-78	1.41785e-77
AC090579.1	-18.9017	-1.30829	7.56894e-78	1.44445e-77
AL117372.1	-19.0282	-4.80728	3.78761e-80	7.28386e-80
AC062004.1	-19.056	-2.99644	1.59064e-79	3.04721e-79
ADAMTS20	-19.0638	-1.67614	3.47786e-79	6.64983e-79
SGO2	-19.1023	-1.42133	1.89989e-79	3.63615e-79
AL589678.1	-19.1434	-2.83443	3.83207e-80	7.36229e-80
UNC119	-19.1746	-1.20868	5.81739e-80	1.11658e-79
MEOX2	-19.2988	-2.79895	2.08709e-81	4.02524e-81
AC060765.1	-19.3025	-3.65499	8.44012e-82	1.63094e-81
LINC01456	-19.3294	-4.81119	1.35e-82	2.6239e-82
PTCHD1-AS	-19.3503	-1.58612	1.85568e-81	3.58239e-81
MECOM	-19.4156	-2.07522	3.7251e-82	7.20523e-82
MT-ND2	-19.4958	-1.36597	1.80555e-82	3.49913e-82
MT-ND5	-19.4979	-1.26131	1.66016e-82	3.22049e-82
DOK5	-19.6627	-1.27709	6.88042e-84	1.34121e-83
AC005487.1	-19.7324	-2.78386	5.86102e-85	1.14473e-84
MIR3681HG	-19.8559	-1.49841	1.47981e-85	2.89592e-85
GRAMD1C	-19.8603	-1.29713	1.54287e-85	3.01637e-85
DOCK2	-19.9912	-3.05131	3.70131e-87	7.2646e-87
LEF1	-20.0032	-1.43723	9.90179e-87	1.93963e-86
ATAD2	-20.0574	-1.29074	3.93544e-87	7.71655e-87
AC104041.1	-20.0738	-1.45009	2.75045e-87	5.40894e-87
MT-ND3	-20.0748	-1.48066	3.54358e-87	6.96185e-87
HAS2	-20.1464	-3.9381	5.95882e-89	1.17415e-88
AP002961.1	-20.3705	-1.42945	8.47681e-90	1.6736e-89
LINC02798	-20.4028	-1.54921	4.40648e-90	8.71707e-90
U91319.1	-20.4515	-2.16459	1.08542e-90	2.15362e-90
AL139815.1	-20.4528	-1.35747	1.83481e-90	3.63328e-90
CALCR	-20.5582	-4.02308	1.07298e-92	2.13529e-92
CCDC178	-20.6974	-2.70286	5.12038e-93	1.02101e-92
AC093912.1	-20.7384	-3.78611	5.08121e-94	1.01726e-93
GPR158	-20.7668	-1.36961	4.25201e-93	8.48705e-93
SAMD12	-20.7743	-1.32335	4.06757e-93	8.12701e-93
GRM1	-20.8464	-1.73578	6.42683e-94	1.28537e-93
IGFBP4	-20.9102	-1.52063	2.22737e-94	4.46366e-94
RCVRN	-20.9217	-1.35009	2.15179e-94	4.31653e-94
SH3RF3	-20.9545	-1.69836	7.88045e-95	1.58242e-94
PGM5	-20.9614	-1.57863	7.00529e-95	1.4081e-94
SEMA3C	-21.0013	-2.53254	1.50326e-95	3.02468e-95
CYP1B1	-21.1012	-1.58729	4.43472e-96	8.93197e-96
DAW1	-21.1377	-4.96007	2.63124e-98	5.34261e-98
TUBB2A	-21.2255	-1.34331	5.50939e-97	1.11076e-96
PCDH9-AS2	-21.3022	-1.33722	1.06462e-97	2.15074e-97
UBE2C	-21.3319	-1.97958	3.13902e-98	6.36718e-98
MCC	-21.3529	-1.45004	4.3579e-98	8.82167e-98
AC107223.1	-21.353	-1.37176	3.92311e-98	7.94955e-98
IGFBP7	-21.3687	-2.1286	1.21744e-98	2.47952e-98
KCNV2	-21.371	-1.44936	2.23894e-98	4.55068e-98
OPTC	-21.4299	-4.95511	6.74407e-101	1.38482e-100
MT-CO3	-21.4842	-1.51901	3.85447e-99	7.85824e-99
TRPM1	-21.4859	-1.75615	1.37311e-99	2.80799e-99
SKAP2	-21.487	-1.88878	1.50342e-99	3.07134e-99
AC026341.1	-21.4885	-1.7797	1.62433e-99	3.31496e-99
FRMD7	-21.536	-4.97389	6.68782e-102	1.38036e-101
SAMD4A	-21.6492	-2.53788	3.21585e-101	6.61016e-101
AC025810.1	-21.6854	-4.38005	7.58809e-103	1.57429e-102
AHRR	-21.6881	-1.88796	2.80964e-101	5.78114e-101
GRIN3A	-21.7168	-1.54256	1.78933e-101	3.68555e-101
CALCRL	-21.7671	-1.77351	5.40018e-102	1.11574e-101
AGBL1	-21.7742	-2.09409	3.59822e-102	7.44973e-102
CASC8	-21.8153	-1.81476	2.04282e-102	4.23382e-102
AC063980.1	-21.9078	-3.55573	2.53633e-104	5.27852e-104
MT-ND1	-21.9808	-1.57611	1.3746e-103	2.85779e-103
SKOR2	-22.0352	-3.58502	1.33657e-105	2.79325e-105
CCNB1	-22.1442	-1.98025	1.74332e-105	3.6395e-105
MT-CO2	-22.2246	-1.64254	9.78544e-106	2.04716e-105
AC138305.1	-22.3348	-2.83816	1.1729e-107	2.46667e-107
COL19A1	-22.3472	-2.3496	1.58939e-107	3.33906e-107
ELMO1	-22.3648	-1.41172	3.55849e-107	7.46797e-107
AC015522.1	-22.4773	-4.99128	1.41624e-110	3.0037e-110
PRSS12	-22.5111	-1.66733	1.14431e-108	2.41416e-108
LINC02735	-22.5776	-5.03301	1.1275e-111	2.39893e-111
NMU	-22.614	-2.89634	2.68781e-110	5.69452e-110
AC021851.2	-22.6932	-1.55411	2.98106e-110	6.30911e-110
AC098829.1	-22.7848	-1.454	5.31327e-111	1.12808e-110
LRRC3B	-22.806	-1.81605	1.9574e-111	4.16026e-111
LINC01099	-22.862	-3.03445	9.30591e-113	1.98844e-112
LRTM1	-22.9039	-1.82012	2.11146e-112	4.50204e-112
ZIC1	-22.9489	-1.69841	9.7863e-113	2.08886e-112
AL589740.1	-22.9842	-1.57846	5.42441e-113	1.1603e-112
IGF1	-23.0583	-1.79236	7.60215e-114	1.62787e-113
TMPRSS15	-23.1014	-4.48838	2.56165e-116	5.51485e-116
AC104971.2	-23.1499	-23.8358	2.02235e-118	4.4012e-118
AC017037.5	-23.1725	-23.9038	1.19708e-118	2.61086e-118
PWRN4	-23.1822	-1.57033	8.7632e-115	1.88254e-114
AC008415.1	-23.3724	-2.62596	2.69864e-117	5.8286e-117
LINC01950	-23.3866	-3.54376	3.2647e-118	7.09718e-118
PPARGC1A	-23.3934	-2.08146	4.38179e-117	9.4537e-117
SHISA9	-23.4658	-1.89057	1.1057e-117	2.39071e-117
SNHG31	-23.4823	-1.75876	9.09827e-118	1.96932e-117
CACNA2D3	-23.5054	-1.50402	7.15924e-118	1.5513e-117
COL9A1	-23.5091	-1.53036	6.31879e-118	1.37067e-117
CXCL12	-23.5528	-3.16785	2.26397e-119	4.94857e-119
SMOC1	-23.5807	-1.56088	1.39987e-118	3.04982e-118
LHX1	-23.6416	-2.29307	1.01215e-119	2.21477e-119
SDK1	-23.7616	-1.76219	4.43004e-120	9.70437e-120
ADAMTS9	-23.885	-3.31996	8.47467e-123	1.86461e-122
TMEM233	-23.913	-3.15681	4.70618e-123	1.03775e-122
AC007656.2	-23.9735	-2.43392	6.5276e-123	1.4378e-122
MYBL1	-23.9875	-1.52311	1.78209e-122	3.91668e-122
NDST4	-24.1513	-1.60019	6.36317e-124	1.40622e-123
STXBP6	-24.1689	-2.95384	2.76625e-125	6.1404e-125
MEG3	-24.1906	-1.72206	3.16573e-124	7.01158e-124
PRR11	-24.2102	-2.15287	4.30159e-125	9.53789e-125
SYNE1	-24.4823	-1.61654	4.17368e-127	9.27485e-127
PDE11A	-24.4921	-1.77451	1.43507e-127	3.1926e-127
LINC00383	-24.6	-24.1647	1.91439e-133	4.33611e-133
MSTN	-24.6002	-2.00879	8.99813e-129	2.00627e-128
NKAIN2	-24.6204	-1.61607	1.43677e-128	3.19994e-128
AC087280.2	-24.6265	-1.92059	5.84325e-129	1.3043e-128
NEFL	-24.6558	-1.53352	5.82455e-129	1.30158e-128
GRIK4	-24.7012	-1.83792	1.08689e-129	2.43153e-129
HMMR	-24.7059	-2.60226	2.43843e-130	5.46734e-130
MGST1	-24.8013	-2.83892	1.79672e-131	4.04213e-131
DPYS	-24.8276	-3.07182	4.47273e-132	1.00851e-131
ARMC9	-24.8948	-1.61718	3.36292e-131	7.54865e-131
KLHL5	-24.8962	-1.54063	2.40024e-131	5.3938e-131
AC090572.3	-24.923	-5.10464	6.1821e-135	1.40502e-134
CRYBG3	-24.938	-1.61441	1.15909e-131	2.61055e-131
AC079760.2	-24.9407	-2.04966	2.90846e-132	6.56538e-132
LDB3	-24.9543	-2.56317	8.53871e-133	1.93183e-132
AL354771.1	-24.9979	-4.63028	1.018e-135	2.31891e-135
MT-CO1	-25.0659	-1.86198	8.95473e-133	2.02367e-132
LINC01374	-25.0742	-2.74082	3.05834e-134	6.93501e-134
AC092813.1	-25.1788	-3.34218	6.26092e-136	1.42943e-135
LINC02653	-25.3053	-3.79029	5.89008e-138	1.35249e-137
CTNNA3	-25.3365	-1.68872	1.1107e-135	2.5272e-135
AC006974.2	-25.3417	-24.28	1.77352e-141	4.11489e-141
HHIP	-25.3574	-1.70255	6.85356e-136	1.56296e-135
ESRRB	-25.4577	-2.06005	1.71529e-137	3.92515e-137
LTBP1	-25.5112	-1.58724	1.4557e-137	3.33876e-137
AC099520.1	-25.5494	-2.4704	6.53084e-139	1.50307e-138
TTN	-25.6085	-1.57508	1.55002e-138	3.56326e-138
RS1	-25.6131	-2.28388	2.18139e-139	5.03204e-139
PACRG	-25.6694	-1.77039	2.32782e-139	5.36365e-139
UPB1	-25.6953	-3.01027	7.20385e-141	1.66756e-140
CPLX4	-25.7288	-1.79216	4.12471e-140	9.53691e-140
SLC4A4	-25.8584	-1.63396	3.66187e-141	8.48637e-141
NUSAP1	-25.8782	-1.70753	1.62274e-141	3.76942e-141
NCMAP	-25.911	-3.60078	5.89278e-144	1.37682e-143
LINC00607	-25.9129	-3.70199	4.16044e-144	9.73201e-144
ARHGAP11B	-25.9399	-1.88937	2.53707e-142	5.90703e-142
AC090531.1	-26.0392	-5.21023	3.54794e-147	8.35792e-147
DEC1	-26.0838	-3.18281	2.93049e-145	6.87103e-145
KIFC3	-26.0945	-1.64367	1.07984e-143	2.52005e-143
AC104078.2	-26.102	-24.2555	5.86312e-150	1.38444e-149
AC093866.1	-26.1059	-3.14635	1.87941e-145	4.41175e-145
LRRIQ1	-26.2459	-1.63776	4.25745e-145	9.97061e-145
PARPBP	-26.3049	-1.84874	4.83239e-146	1.1357e-145
VXN	-26.3203	-1.97534	2.1949e-146	5.16447e-146
ADAMTS9-AS1	-26.422	-5.30301	7.57445e-152	1.80344e-151
FREM2	-26.5409	-2.45631	3.59151e-149	8.47054e-149
VSNL1	-26.6874	-2.35579	1.24666e-150	2.95068e-150
AL137139.2	-26.7056	-1.95456	2.23111e-150	5.2745e-150
GNAT1	-26.7966	-1.855	2.27349e-151	5.39382e-151
AC060765.2	-26.853	-2.45908	2.16558e-152	5.16229e-152
C8orf34	-26.922	-2.11184	6.57667e-153	1.56961e-152
CCBE1	-27.1309	-3.16512	1.62451e-156	3.89105e-156
KCNG3	-27.1521	-3.68781	1.01304e-157	2.43518e-157
MIR4300HG	-27.2462	-2.01805	3.09072e-156	7.39407e-156
NALCN-AS1	-27.3728	-1.77101	3.71475e-157	8.91897e-157
SYTL4	-27.579	-1.84464	1.00043e-159	2.41359e-159
PMFBP1	-27.6684	-2.14507	5.6081e-161	1.35954e-160
CHSY3	-27.6735	-1.76998	2.46934e-160	5.9718e-160
NRL	-27.7154	-1.7079	8.71362e-161	2.10984e-160
CPAMD8	-27.8136	-1.88567	3.10582e-162	7.5384e-162
AC093765.4	-27.8357	-3.90828	2.15099e-165	5.23993e-165
AC073332.1	-27.8621	-2.52323	1.14287e-163	2.77733e-163
NXPH1	-27.9519	-3.08913	8.72987e-166	2.12924e-165
AP000829.1	-28.0041	-3.63681	7.35566e-167	1.79845e-166
ENOX1	-28.0514	-1.8269	2.53647e-164	6.17145e-164
HIST1H1B	-28.1279	-2.32205	2.52827e-166	6.17405e-166
LPAR1	-28.2444	-2.75987	2.37949e-168	5.8464e-168
C21orf58	-28.3157	-1.73669	1.53315e-167	3.75311e-167
AC116362.1	-28.3343	-2.06566	2.86921e-168	7.04101e-168
NWD2	-28.3438	-1.76981	6.29162e-168	1.54206e-167
SH3KBP1	-28.4477	-1.84026	4.22761e-169	1.04128e-168
IL1RAPL2	-28.5383	-2.31519	3.53405e-171	8.73684e-171
RBP3	-28.6644	-2.01922	5.94403e-172	1.47312e-171
ZFPM2-AS1	-28.9669	-2.00321	2.58466e-175	6.41355e-175
LINC02770	-29.0621	-24.5873	2.43507e-185	6.18823e-185
PPARG	-29.0911	-3.18967	1.04226e-178	2.59591e-178
WIPF3	-29.1088	-2.44998	1.60227e-177	3.98574e-177
LINC00842	-29.1262	-3.99724	7.00613e-181	1.76255e-180
AC009264.1	-29.2086	-3.0418	1.15986e-179	2.89965e-179
F5	-29.2341	-2.28833	5.77391e-179	1.43988e-178
AC097511.1	-29.2589	-5.51014	1.24948e-185	3.17934e-185
TEX15	-29.2956	-2.63222	5.65168e-180	1.41646e-179
PHLDB2	-29.3787	-2.16382	3.48754e-180	8.75167e-180
RFC3	-29.3971	-1.87534	1.94192e-179	4.84875e-179
ALDH1A1	-29.4089	-2.90744	3.61821e-182	9.12536e-182
BNC2	-29.4237	-3.09694	1.52408e-182	3.85356e-182
SI	-29.4814	-24.7594	1.17566e-190	3.01839e-190
ZNF367	-29.4863	-2.03002	3.40568e-181	8.57854e-181
GALNT17	-29.5038	-1.8079	7.83648e-181	1.96896e-180
SHB	-29.5888	-1.97527	3.35298e-182	8.46712e-182
CNTN6	-29.7392	-1.84385	9.41446e-184	2.38341e-183
LINC00276	-29.9339	-1.98929	3.01823e-186	7.68976e-186
GLRA1	-29.979	-2.40175	1.57116e-187	4.00806e-187
AC096570.1	-30.083	-3.19716	1.07382e-190	2.76046e-190
SNCG	-30.1802	-1.82006	1.07597e-188	2.75185e-188
ADCY2	-30.1897	-1.82789	8.3099e-189	2.12802e-188
RBMS3	-30.2354	-1.87613	2.41561e-189	6.19387e-189
DPP4	-30.3248	-4.39488	1.21066e-196	3.1405e-196
TRHDE	-30.3837	-1.87826	5.5914e-191	1.43923e-190
AC109466.1	-30.4851	-2.45013	1.24775e-193	3.22415e-193
AC007091.1	-30.4891	-2.36843	2.31779e-193	5.9814e-193
ZFPM2	-30.7116	-1.89637	5.65928e-195	1.46424e-194
LINC02220	-30.7622	-4.60921	5.64502e-202	1.48553e-201
DEPDC1B	-30.8318	-2.10662	5.00519e-197	1.30005e-196
LHX1-DT	-30.8898	-3.36858	7.44711e-201	1.95462e-200
LMO4	-30.9268	-1.84583	1.9045e-197	4.95318e-197
ZMAT4	-30.9842	-1.90076	2.75322e-198	7.16984e-198
AC084880.2	-31.0014	-2.74944	9.40054e-201	2.4641e-200
WFDC1	-31.002	-2.29852	1.09085e-199	2.84818e-199
GPR156	-31.0523	-1.99627	2.26491e-199	5.9059e-199
CDH18	-31.1491	-1.90126	2.35709e-200	6.1704e-200
KIF23	-31.2018	-2.5267	1.54101e-202	4.06063e-202
ARHGAP11A	-31.3606	-2.71624	7.9509e-205	2.10063e-204
NELL1	-31.4021	-2.70013	2.23751e-205	5.92717e-205
HEG1	-31.4844	-2.59926	3.96843e-206	1.05263e-205
SLC24A3	-31.5519	-1.94278	8.53708e-205	2.25253e-204
CNTNAP4	-31.5692	-1.95515	4.0772e-205	1.07862e-204
DCDC1	-31.7049	-2.11447	2.06968e-206	5.49715e-206
AC007001.1	-31.852	-5.73542	7.26588e-220	1.97711e-219
STK32A	-31.8643	-2.29759	7.61116e-210	2.02964e-209
MIR924HG	-31.9099	-2.05722	1.75057e-209	4.66197e-209
LINC00616	-32.0771	-3.78993	6.44829e-217	1.7475e-216
PRDM8	-32.1006	-2.13148	1.13971e-212	3.05144e-212
TAFA2	-32.1154	-2.04356	1.47186e-211	3.93021e-211
FAM83D	-32.118	-3.66377	3.70624e-217	1.00577e-216
AC008571.2	-32.1519	-2.93914	3.90633e-215	1.05292e-214
CLDN1	-32.174	-4.77214	1.39214e-221	3.82456e-221
ADAMTS9-AS2	-32.2389	-2.94455	3.22847e-216	8.72558e-216
AC040174.1	-32.24	-4.71528	6.11496e-222	1.68224e-221
INSYN2B	-32.3116	-4.05795	1.16789e-220	3.20409e-220
RASGRF1	-32.3696	-3.72381	3.55572e-220	9.70182e-220
AC083837.1	-32.4552	-4.49542	5.59752e-224	1.54628e-223
NKAIN3	-32.4824	-2.26286	6.3196e-216	1.7057e-215
MIS18BP1	-32.495	-1.96531	1.31107e-216	3.54824e-216
KIF15	-32.5692	-2.21243	1.26192e-218	3.42913e-218
SNCA	-32.8257	-2.09451	2.78265e-220	7.60286e-220
TENM3	-32.8673	-2.56023	2.41297e-220	6.60183e-220
OPRM1	-32.9082	-3.28122	8.65817e-226	2.40505e-225
KIF24	-33.0308	-2.53651	2.83915e-225	7.86468e-225
NEFM	-33.0861	-1.98163	5.63972e-224	1.55578e-223
ECT2	-33.104	-2.07707	9.59325e-225	2.65373e-224
PIF1	-33.2016	-3.76808	2.78966e-231	7.80324e-231
PRPH2	-33.2099	-1.97711	1.2127e-225	3.36395e-225
BCL11B	-33.231	-2.14774	2.61964e-226	7.30724e-226
DPP6	-33.2759	-2.31997	8.62142e-226	2.39817e-225
TBX20	-33.3093	-3.61151	2.99398e-232	8.38649e-232
GRIA3	-33.319	-2.0651	1.90779e-227	5.32904e-227
DLG2	-33.3394	-2.5181	3.07811e-226	8.57411e-226
CLEC19A	-33.6436	-5.87329	3.8267e-245	1.08868e-244
TFAP2C	-33.77	-2.97231	2.63363e-236	7.41869e-236
AL109829.1	-33.9918	-4.41502	7.46443e-245	2.12058e-244
PKHD1	-34.2009	-3.15041	5.51246e-243	1.56382e-242
SLC5A8	-34.2035	-4.80737	1.90623e-248	5.44637e-248
KLHL32	-34.2258	-2.0747	1.48637e-238	4.19287e-238
MYO3B	-34.3506	-2.47275	4.68056e-242	1.32594e-241
TENM2	-34.3668	-2.34771	1.18131e-239	3.34177e-239
GJA1	-34.4267	-3.913	9.73596e-249	2.78568e-248
SGCG	-34.5792	-3.14276	4.78664e-247	1.36371e-246
AC007368.1	-34.7198	-4.31405	1.19709e-254	3.44486e-254
DLC1	-34.8015	-3.09621	8.44461e-250	2.41966e-249
HNF4G	-34.8314	-3.28006	9.58028e-251	2.749e-250
GNB3	-34.9006	-2.038	2.89008e-247	8.2456e-247
TNC	-34.9275	-3.68967	1.80659e-254	5.19135e-254
LINC01933	-35.3702	-2.51225	3.42428e-255	9.86824e-255
RP1	-35.5798	-2.12153	2.12312e-256	6.12732e-256
PLD5	-35.6475	-3.0165	3.82101e-261	1.10754e-260
PTPRM	-35.7667	-2.40908	8.50941e-258	2.45937e-257
MIR137HG	-35.9108	-3.06444	7.56593e-265	2.20581e-264
AC093765.2	-35.9534	-3.77684	1.01091e-268	2.97327e-268
PVT1	-35.9863	-2.74447	2.96416e-264	8.62929e-264
CHAT	-35.9971	-25.3171	6.22271e-283	1.86868e-282
AL445433.2	-36.0022	-3.22686	7.7562e-267	2.27122e-266
AC092640.1	-36.0688	-3.97901	1.15897e-271	3.41879e-271
AC125421.1	-36.163	-4.95824	1.51809e-278	4.52486e-278
PDE4B	-36.3521	-2.27769	7.95008e-266	2.32459e-265
RPH3A	-36.4871	-3.21742	2.89519e-273	8.553e-273
KIF26B	-36.5412	-2.26578	2.10114e-268	6.17076e-268
AC068722.1	-36.845	-3.9367	1.56192e-282	4.68341e-282
GRIN2A	-36.9964	-2.37171	1.69335e-276	5.0099e-276
AP000820.2	-37.0022	-4.0202	3.47219e-285	1.04427e-284
HS3ST4	-37.1097	-2.3527	2.12406e-278	6.32161e-278
ARHGAP6	-37.1274	-2.34912	7.46169e-278	2.21415e-277
KNL1	-37.3024	-2.62908	2.54954e-282	7.63337e-282
DLGAP5	-37.3382	-3.41564	9.25917e-287	2.79733e-286
AC019068.1	-37.4038	-3.46216	2.05448e-287	6.21627e-287
THSD7B	-37.4996	-2.57232	5.29042e-281	1.58159e-280
LIPC	-37.6065	-3.90916	3.6825e-293	1.12101e-292
BUB1	-37.6183	-3.0555	3.26895e-289	9.92095e-289
CDH6	-37.6877	-2.28617	3.13567e-285	9.44479e-285
AC005537.1	-37.7527	-4.12832	4.6749e-297	1.43622e-296
GRIK1	-37.77	-2.27432	1.02256e-285	3.08465e-285
AL442163.1	-37.8501	-3.60284	3.84741e-294	1.17478e-293
LINC01606	-37.8636	-3.37352	2.19197e-293	6.68282e-293
HMGCS1	-37.9784	-2.34051	8.09615e-288	2.45338e-287
HOTAIRM1	-38.0944	-5.06605	0	4.22197e-308
SYT6	-38.1688	-3.48875	2.32187e-299	7.15524e-299
CALN1	-38.2989	-2.35283	3.05949e-294	9.35623e-294
MCHR2	-38.3572	-4.67194	0	0
KCNJ3	-38.407	-2.32076	4.43589e-295	1.35862e-294
DEPDC1	-38.4784	-3.80254	1.28313e-305	3.97871e-305
SLC2A13	-38.5771	-2.33617	2.95319e-296	9.05886e-296
PPP2R2B	-38.9035	-2.51487	1.94517e-300	6.00362e-300
CALB2	-38.928	-2.60254	1.09328e-304	3.38476e-304
LGR5	-38.9327	-2.33806	9.55719e-302	2.95431e-301
TNR	-38.9988	-3.02453	0	0
AC023905.1	-39.0536	-3.05252	0	2.39792e-308
GABRR2	-39.0598	-2.87024	0	3.83208e-308
LINC00504	-39.139	-3.09054	0	0
ATOH7	-39.1402	-3.02553	0	0
EMB	-39.4558	-2.65984	0	0
KIF11	-39.4665	-2.69661	0	0
SYNPO2	-39.5395	-2.49953	0	0
Z94721.1	-39.5692	-2.50148	0	0
TFAP2A	-39.7382	-2.37148	0	0
LINC02789	-39.7395	-3.84622	0	0
HES6	-39.8348	-2.34915	0	0
CDK1	-39.9124	-3.01268	0	0
FOXN4	-39.9194	-2.4115	0	0
BRIP1	-39.96	-2.38713	0	0
RTKN2	-40.0542	-2.41875	0	0
MEIS2	-40.125	-2.76695	0	0
MTUS2	-40.1845	-2.50653	0	0
MROH9	-40.1962	-5.18277	0	0
ADAM28	-40.4765	-6.33464	0	0
BRINP3	-40.5202	-4.20085	0	0
CDH12	-40.6716	-2.80698	0	0
NXPH2	-40.6786	-2.78089	0	0
ARAP2	-40.7254	-3.32166	0	0
PDZRN4	-40.8729	-3.53504	0	0
MIR548XHG	-40.9351	-3.90877	0	0
LINC01163	-40.9367	-3.63664	0	0
GLRA3	-41.1626	-4.03032	0	0
WAKMAR2	-41.1668	-3.69111	0	0
UCHL1	-41.2474	-2.42449	0	0
PBX3	-41.2668	-2.79978	0	0
RAX2	-41.2801	-2.71935	0	0
CENPF	-41.317	-2.59061	0	0
ARMC3	-41.3682	-4.76359	0	0
AC016044.1	-41.4214	-3.32075	0	0
NCAM2	-41.5841	-2.60676	0	0
SERPINE2	-41.6386	-2.51208	0	0
PPEF2	-41.6576	-4.52384	0	0
SDC2	-41.7225	-2.52479	0	0
E2F7	-42.018	-2.9902	0	0
GTSE1	-42.2381	-3.28115	0	0
LAMA3	-42.3266	-3.7077	0	0
CCDC141	-42.381	-3.52522	0	0
UNC13C	-42.392	-2.60698	0	0
AC060809.1	-42.4137	-2.95307	0	0
LINC01781	-42.4589	-5.62994	0	0
OPN4	-42.9722	-6.39025	0	0
BRINP2	-43.0081	-2.91299	0	0
DTL	-43.0215	-2.83372	0	0
SLC6A5	-43.08	-25.961	0	0
AL357172.1	-43.0974	-4.2937	0	0
LINC00348	-43.1412	-3.78699	0	0
CEP55	-43.1654	-4.22075	0	0
CPEB2	-43.3081	-2.46458	0	0
TTK	-43.3104	-3.58593	0	0
NRN1	-43.4686	-2.58452	0	0
WDR72	-43.5809	-3.16926	0	0
ZDHHC14	-43.5818	-2.50371	0	0
LDB2	-43.6493	-2.54085	0	0
BEND6	-43.7163	-3.38436	0	0
SAMSN1	-43.7898	-2.73027	0	0
PCOLCE2	-43.8784	-3.77899	0	0
LINC00470	-43.9521	-4.05601	0	0
HS3ST3B1	-43.9914	-2.61571	0	0
SKA3	-44.0681	-3.63763	0	0
KCNJ6	-44.2285	-3.3779	0	0
LINC02505	-44.4395	-25.8152	0	0
LANCL3	-44.4798	-3.67762	0	0
CCDC85A	-44.49	-2.60781	0	0
CENPK	-44.5337	-2.59355	0	0
KCND3	-44.536	-2.62116	0	0
SAMD7	-44.636	-3.49659	0	0
KIF18A	-44.6555	-3.26187	0	0
TCERG1L	-44.6915	-2.71288	0	0
KCND2	-44.7188	-2.64434	0	0
LINC00535	-44.7328	-2.54371	0	0
GAD2	-44.7329	-2.91942	0	0
NPFFR2	-44.7618	-4.78226	0	0
CENPE	-44.7944	-3.11792	0	0
CHRM5	-45.2583	-2.57852	0	0
AC011474.1	-45.2586	-3.15956	0	0
PDC	-45.4516	-2.55672	0	0
PRDM13	-45.4885	-3.30546	0	0
GRIP1	-45.5814	-3.39583	0	0
MDGA2	-45.6189	-3.20281	0	0
AC108749.1	-45.6658	-4.5559	0	0
SCN9A	-45.8255	-2.61587	0	0
AC116903.2	-45.8506	-2.71325	0	0
AL591501.1	-45.8756	-3.68679	0	0
FAM107A	-45.8763	-2.90708	0	0
KANK4	-45.9105	-3.23338	0	0
MYO1D	-46.1484	-2.63472	0	0
L1TD1	-46.1663	-3.27065	0	0
BTNL9	-46.2098	-6.52842	0	0
LINC00907	-46.3101	-2.69425	0	0
KCNMB2-AS1	-46.519	-3.07277	0	0
AC068051.1	-46.5339	-2.68092	0	0
SLC35F4	-46.5667	-3.32836	0	0
GRM5	-46.8011	-2.79391	0	0
ANLN	-46.8387	-3.25624	0	0
EPB41L3	-46.9138	-2.75949	0	0
LINC02408	-46.9832	-4.73561	0	0
AC092100.1	-46.9872	-4.10838	0	0
LRRTM3	-47.0287	-2.7071	0	0
ROM1	-47.0588	-2.68062	0	0
CDCA2	-47.1104	-3.86092	0	0
AIPL1	-47.1105	-2.6412	0	0
ABCA1	-47.305	-2.67076	0	0
LINC02775	-47.359	-3.60558	0	0
AC092958.1	-47.4892	-26.1542	0	0
CKAP2L	-48.01	-3.88991	0	0
FAR2	-48.3282	-2.67493	0	0
AC093765.3	-48.3317	-3.47018	0	0
LINC01725	-48.3547	-3.34172	0	0
AC092675.1	-48.6287	-4.06939	0	0
EDA	-48.6761	-3.04133	0	0
LHX9	-48.7288	-3.18146	0	0
TPX2	-48.7549	-3.19321	0	0
CNGA1	-48.7689	-3.01801	0	0
BMP3	-49.0433	-4.24255	0	0
CLEC2L	-49.1998	-3.50734	0	0
KIF5A	-49.2365	-2.69654	0	0
TOP2A	-49.3656	-2.94732	0	0
TAC1	-49.5145	-3.43473	0	0
AL513166.1	-49.8182	-2.87756	0	0
BRCA2	-50.0092	-3.29852	0	0
CDC25C	-50.019	-3.83931	0	0
AP003464.1	-50.4388	-3.58103	0	0
KHDRBS3	-50.712	-2.91689	0	0
MDGA1	-50.9223	-2.99732	0	0
SORCS3	-50.9461	-3.00996	0	0
DLGAP2	-50.9888	-2.95724	0	0
PRPH	-51.1901	-2.86568	0	0
EPS8	-51.2222	-3.00652	0	0
SEMA6D	-51.2293	-3.2712	0	0
PCAT4	-51.2946	-4.09143	0	0
DLL3	-51.3005	-3.03077	0	0
MSC-AS1	-51.4563	-5.64827	0	0
STK32B	-51.4775	-2.89967	0	0
AC006148.1	-51.6952	-3.71271	0	0
AL512328.1	-51.8124	-3.61229	0	0
DRD2	-51.8432	-4.38111	0	0
HCRTR2	-51.9251	-5.37164	0	0
ANOS1	-51.9895	-2.90944	0	0
GREM2	-52.3255	-4.65232	0	0
AC040168.1	-52.4086	-3.94396	0	0
MYRIP	-52.81	-2.87286	0	0
NCAPG	-53.03	-3.12707	0	0
AL590550.1	-53.0497	-5.23493	0	0
DLGAP1-AS4	-53.0764	-3.85048	0	0
MKI67	-53.1978	-3.44048	0	0
LUZP2	-53.4776	-3.07159	0	0
FAM189A1	-53.5694	-3.63526	0	0
TFAP2B	-53.7171	-2.92786	0	0
POU4F1	-54.1463	-3.41855	0	0
EOMES	-54.3861	-4.25678	0	0
FGF12	-54.4339	-3.0319	0	0
GRM7	-54.5597	-3.01303	0	0
NTRK3	-54.6077	-2.95805	0	0
SLC40A1	-54.6391	-3.03557	0	0
SRPX	-54.9922	-3.93479	0	0
TTC29	-55.1418	-3.54947	0	0
NETO1	-55.1699	-3.30662	0	0
KCNIP4	-55.3042	-3.62443	0	0
GRM6	-55.5298	-3.06235	0	0
CDH8	-55.6631	-3.3643	0	0
FGF19	-55.7102	-26.6258	0	0
SGCD	-55.8948	-3.10901	0	0
LMO3	-56.0066	-4.58314	0	0
BUB1B	-56.1772	-3.98214	0	0
MEGF11	-56.246	-3.3245	0	0
AP001790.1	-56.3267	-26.5597	0	0
AC009518.1	-56.3558	-4.11624	0	0
LYPD6B	-56.4353	-4.41215	0	0
CNTN2	-56.5184	-3.52268	0	0
TUBB3	-56.5351	-3.38023	0	0
NDC80	-56.5882	-3.94473	0	0
IMPG1	-56.8746	-3.22462	0	0
TRPC3	-56.9106	-3.94567	0	0
LINC01915	-56.9143	-4.86254	0	0
MGAT4C	-57.1531	-3.17083	0	0
SLIT2	-57.3964	-3.66044	0	0
OLFM1	-57.419	-3.05655	0	0
AC092040.1	-57.6434	-3.87465	0	0
RBPMS	-57.7544	-3.13117	0	0
KIF14	-57.7796	-4.3062	0	0
GNAL	-57.9541	-3.11353	0	0
DLGAP1	-58.0403	-3.35601	0	0
THSD4	-58.4038	-3.42622	0	0
DISC1	-58.712	-3.15785	0	0
MELK	-58.7985	-3.87634	0	0
MCTP1	-58.8673	-3.299	0	0
IGSF21	-59.0296	-3.27694	0	0
GPC5-AS2	-59.0435	-4.87565	0	0
BX284613.2	-59.3803	-4.59031	0	0
CACNA1C	-59.4513	-3.43253	0	0
AHR	-59.4572	-3.58959	0	0
SH3GL2	-59.6724	-3.1805	0	0
CABP5	-60.0695	-3.24851	0	0
PDE1A	-60.0886	-3.54157	0	0
SUSD4	-60.1127	-3.29119	0	0
KCNH7	-60.2034	-3.48517	0	0
GABRA1	-60.6451	-3.6432	0	0
PBK	-60.7189	-4.53794	0	0
GPR160	-60.7692	-3.40153	0	0
NRP1	-60.8054	-3.39138	0	0
SYN3	-60.8792	-3.22391	0	0
PTGFR	-60.9894	-5.04199	0	0
PRICKLE1	-61.0579	-3.5879	0	0
KCNH5	-61.2285	-3.9357	0	0
GSG1L	-61.3698	-4.10704	0	0
GALNT14	-61.5627	-3.42442	0	0
LINC02058	-61.6021	-5.79532	0	0
NRP2	-61.6054	-3.53593	0	0
NSG1	-61.6529	-3.21888	0	0
ATP8B4	-61.672	-5.73713	0	0
GAP43	-61.6759	-3.33106	0	0
IMPG2	-61.7303	-3.2878	0	0
STMN2	-62.0841	-3.94169	0	0
PTCHD1	-62.2492	-5.24998	0	0
CACNA1D	-62.4584	-3.26317	0	0
ESCO2	-62.4951	-4.55324	0	0
GUCY1A1	-62.7072	-3.32716	0	0
TMEM132D	-62.7863	-3.47235	0	0
UBASH3B	-62.81	-3.6904	0	0
PPP1R14C	-62.8996	-4.06337	0	0
ISL1	-62.9575	-3.25078	0	0
IL1RAPL1	-63.2013	-3.67843	0	0
SLC24A4	-63.6382	-4.37851	0	0
TRPC5	-64.0973	-4.89398	0	0
EBF2	-64.1327	-5.21151	0	0
PAPPA	-64.378	-3.69138	0	0
CRX	-64.706	-3.37909	0	0
AC005355.1	-65.2006	-5.01835	0	0
ASTN2	-65.2325	-3.46677	0	0
SLC27A2	-65.5109	-5.67424	0	0
PTPRE	-65.592	-3.39608	0	0
MIR2052HG	-65.6231	-3.84579	0	0
ANKRD55	-65.6868	-3.8644	0	0
CACNB4	-65.8773	-3.42036	0	0
KIF18B	-66.0112	-5.29495	0	0
EPHA6	-66.0641	-3.77017	0	0
IRX2	-66.1684	-3.75661	0	0
UTRN	-66.7729	-3.57469	0	0
MCHR2-AS1	-66.9543	-6.07621	0	0
ANO2	-67.4717	-3.63597	0	0
ADCY1	-68.488	-3.6561	0	0
ADAMTS3	-68.6453	-3.79575	0	0
INA	-68.6505	-3.52329	0	0
ST6GALNAC5	-68.69	-3.55993	0	0
AC005999.2	-68.7164	-6.02255	0	0
PPP2R2C	-69.123	-4.63062	0	0
GRID1	-69.2231	-3.55408	0	0
KITLG	-69.7122	-4.20648	0	0
PRMT8	-69.7183	-4.46179	0	0
LEMD1	-69.8407	-4.24346	0	0
PRICKLE2	-69.8478	-3.83215	0	0
ALCAM	-70.5398	-3.5992	0	0
RYR3	-70.7038	-3.56547	0	0
SAMD3	-70.8228	-4.01241	0	0
KIAA0319	-70.8263	-4.62523	0	0
PARM1	-70.9672	-5.10515	0	0
FRMPD4	-70.9878	-4.6456	0	0
CDH13	-71.0946	-3.86561	0	0
RXRG	-71.1177	-3.59339	0	0
ITGA4	-71.1482	-4.44957	0	0
SHISA6	-71.8783	-3.68088	0	0
LINC01440	-72.0971	-5.10075	0	0
TSHZ3	-72.1173	-3.94468	0	0
AL596087.2	-72.2479	-4.90696	0	0
PLCXD3	-72.4022	-4.75805	0	0
BTBD11	-72.4041	-4.07455	0	0
CHRM2	-72.4565	-5.23264	0	0
RRM2	-72.6908	-4.29096	0	0
AC012178.1	-73.0766	-4.0523	0	0
KCNMB2	-73.1624	-3.95566	0	0
GABRR3	-73.5771	-4.32411	0	0
NTNG1	-73.6079	-3.7103	0	0
AC110296.1	-73.7909	-4.20604	0	0
PWRN1	-74.0904	-3.74944	0	0
IQGAP2	-74.3383	-3.77119	0	0
MMD2	-74.4481	-4.07046	0	0
NEBL	-74.4729	-3.74901	0	0
SYK	-74.5119	-4.85134	0	0
PALM2-AKAP2	-74.6896	-3.82307	0	0
ESRRG	-74.748	-4.94765	0	0
GRIK3	-74.8264	-3.74317	0	0
AL356737.2	-75.0876	-6.51732	0	0
SYT4	-75.1586	-3.72974	0	0
SLC1A1	-75.318	-3.92049	0	0
CDH9	-76.2139	-5.97926	0	0
FRMPD2	-76.3422	-4.04031	0	0
HMGCLL1	-76.3528	-3.88496	0	0
AC112206.2	-76.3807	-4.14456	0	0
CNR1	-76.51	-4.01788	0	0
LRRC7	-76.5803	-3.84592	0	0
DCT	-76.6897	-4.12387	0	0
ARHGAP20	-76.7338	-4.33606	0	0
SPATS2L	-76.7386	-3.83025	0	0
AL136524.1	-76.8693	-7.73969	0	0
KCTD16	-76.8975	-4.15531	0	0
UNC5D	-77.2198	-4.18457	0	0
NEIL3	-77.2801	-5.9452	0	0
BCAT1	-77.3474	-3.81845	0	0
SV2C	-78.0398	-4.44096	0	0
CACNG3	-78.3539	-4.26152	0	0
ARHGAP24	-78.7933	-3.90525	0	0
COL15A1	-79.055	-7.76463	0	0
OBI1-AS1	-79.2748	-4.04068	0	0
SGK1	-79.3805	-4.53146	0	0
OPCML	-79.8756	-4.34746	0	0
ZPBP	-79.9798	-4.11474	0	0
ZFHX3	-80.2469	-4.56107	0	0
GPC5	-80.3786	-4.0532	0	0
NIPAL1	-80.6209	-4.13338	0	0
CSMD3	-80.8782	-3.98427	0	0
SLC24A2	-81.0458	-4.03935	0	0
BRINP1	-81.3297	-4.01158	0	0
ELAVL2	-81.3684	-4.02316	0	0
FRMD3	-81.6705	-4.0613	0	0
CACNA1B	-82.339	-4.17321	0	0
ATP6V0D2	-82.4449	-4.82475	0	0
ADGB	-82.4837	-4.98128	0	0
FSTL4	-82.6151	-4.36793	0	0
FAM78B	-83.3229	-4.04495	0	0
CFAP299	-83.5123	-4.30656	0	0
RIT2	-83.5755	-4.2955	0	0
NEGR1	-83.6996	-4.54629	0	0
TMEM163	-83.7307	-4.18946	0	0
PLXNA4	-84.2398	-4.10977	0	0
AC119868.2	-84.422	-4.37986	0	0
PDE1C	-84.5304	-4.50495	0	0
MARCH11	-84.581	-4.30463	0	0
NDST3	-85.1305	-4.15392	0	0
GPR149	-85.3315	-4.44903	0	0
SLC18A2	-85.4685	-4.23136	0	0
C3orf70	-85.5957	-4.09118	0	0
AC098617.1	-85.673	-6.28231	0	0
CSGALNACT1	-86.0083	-4.86939	0	0
CSMD1	-86.0162	-4.2426	0	0
EBF3	-86.2441	-4.11756	0	0
RAP1GAP2	-86.4411	-4.14908	0	0
HDAC2-AS2	-86.4881	-4.24257	0	0
ST18	-86.5995	-4.12783	0	0
TFAP2D	-86.8313	-4.90418	0	0
TMEM196	-86.9863	-4.18057	0	0
POLQ	-87.2565	-4.92355	0	0
CHST8	-87.2785	-4.66229	0	0
SLC17A6	-87.3299	-4.29793	0	0
DOK6	-87.479	-4.64506	0	0
PTCHD4	-88.1258	-4.64745	0	0
AC093898.1	-88.4057	-4.55104	0	0
SNTG2	-88.4803	-4.67656	0	0
SPOCK3	-88.5344	-4.25151	0	0
AC113383.1	-88.9769	-4.98505	0	0
GALNTL6	-89.8623	-4.3306	0	0
CLSTN2	-90.0238	-4.30719	0	0
LRP1B	-90.3884	-4.40895	0	0
AL161716.1	-90.5493	-5.64903	0	0
NTRK2	-91.8878	-4.37295	0	0
AC120193.1	-91.8982	-5.44995	0	0
GRM3	-91.911	-4.4623	0	0
RMST	-92.1953	-4.69558	0	0
TMEM132C	-92.2054	-5.17001	0	0
CA10	-92.26	-4.30769	0	0
LINC02343	-92.3878	-5.29501	0	0
ZFHX4	-93.026	-4.99033	0	0
RD3	-93.0533	-4.45531	0	0
ONECUT3	-93.1068	-5.27663	0	0
ZNF804B	-93.3744	-4.41171	0	0
EYS	-93.3947	-4.69115	0	0
AC022433.1	-93.3987	-5.39886	0	0
ONECUT2	-93.4152	-4.34777	0	0
CNGB1	-93.5624	-4.72166	0	0
CPNE8	-93.8423	-5.14114	0	0
AL445623.2	-94.1509	-4.46987	0	0
IQCJ-SCHIP1	-94.2688	-4.45469	0	0
GLRA2	-94.5357	-4.46109	0	0
GRIN2B	-94.5528	-4.67119	0	0
CNTNAP5	-94.556	-4.38919	0	0
GRM8	-94.8642	-4.57212	0	0
VWC2L	-95.2255	-4.44575	0	0
TMEM132B	-95.3503	-4.49821	0	0
KCNMA1	-96.3953	-4.49507	0	0
AC011586.1	-97.2481	-6.85741	0	0
FGF14	-97.5541	-4.7856	0	0
ELAVL4	-98.034	-4.48498	0	0
CHRNB3	-98.0733	-4.8431	0	0
GABRA2	-98.9016	-4.99414	0	0
CPNE4	-99.0801	-4.51699	0	0
VAV3	-99.8895	-5.21772	0	0
DSCAM	-100.739	-4.74037	0	0
TMEM108	-100.83	-4.96341	0	0
P2RX3	-100.876	-5.86754	0	0
HS3ST2	-101.407	-5.96518	0	0
AC007221.1	-103.259	-5.36246	0	0
LRFN2	-103.278	-5.94105	0	0
CACNA1E	-104.505	-5.2753	0	0
NR2E3	-104.513	-4.74699	0	0
CHRM3	-104.539	-4.72924	0	0
SLC4A10	-104.959	-4.72179	0	0
MPP4	-105.812	-4.97864	0	0
ABCA4	-106.15	-4.70331	0	0
SYN2	-106.266	-4.77665	0	0
ANO4	-106.366	-4.96826	0	0
FMN2	-106.428	-5.5183	0	0
PTPRN2	-106.899	-4.96814	0	0
GABRB2	-106.971	-4.99583	0	0
LINC00457	-107.095	-6.10877	0	0
VWC2	-107.423	-4.96153	0	0
PTPRB	-107.459	-5.99256	0	0
DCX	-108.146	-4.76056	0	0
MSR1	-108.546	-5.39439	0	0
DPYSL3	-108.658	-4.89189	0	0
EBF1	-108.871	-4.98961	0	0
LRFN5	-109.137	-5.28273	0	0
TENM1	-109.148	-4.9072	0	0
LIN28B	-109.28	-5.80443	0	0
ADCY8	-110.062	-5.45896	0	0
TRPC7	-110.453	-5.76763	0	0
PEX5L	-111.26	-5.10449	0	0
KCNN2	-111.345	-5.19314	0	0
AC002070.1	-111.993	-5.29561	0	0
FRAS1	-113.252	-5.18151	0	0
LHFPL6	-113.614	-4.98654	0	0
CACNA1A	-113.883	-5.08099	0	0
AC005064.1	-115.34	-7.26409	0	0
PLXNA2	-115.816	-5.05152	0	0
TAFA4	-116.141	-5.08391	0	0
SLIT1	-116.153	-5.11918	0	0
DOCK8	-117.002	-5.16471	0	0
RSPO2	-117.123	-5.66804	0	0
ANK1	-118.971	-5.27898	0	0
ALK	-119.035	-5.11301	0	0
KCNIP1	-119.376	-5.64186	0	0
PRKCB	-119.985	-5.0978	0	0
ONECUT1	-121.251	-5.16998	0	0
RPGRIP1	-121.514	-5.88264	0	0
PLCL1	-121.524	-5.47696	0	0
SCN2A	-122.108	-5.15939	0	0
AGBL4	-122.459	-5.92498	0	0
AKAP6	-122.897	-5.95904	0	0
LRRTM4	-123	-5.29039	0	0
KCNC2	-124.076	-5.41252	0	0
ZFHX4-AS1	-124.228	-5.43693	0	0
CERKL	-124.917	-5.43731	0	0
POU6F2	-126.286	-5.38874	0	0
EYA2	-126.576	-5.40978	0	0
AL137100.3	-127.213	-6.19498	0	0
FUT9	-127.31	-5.39414	0	0
SCN7A	-127.385	-5.85058	0	0
RAPGEF5	-127.693	-5.58133	0	0
CACNA2D4	-127.778	-5.5342	0	0
ZNF804A	-128.515	-6.23639	0	0
ANKRD33B	-128.852	-5.42051	0	0
CHRNB4	-128.873	-5.70611	0	0
CFAP47	-128.928	-5.71788	0	0
RYR2	-130.384	-5.4212	0	0
HCN1	-130.699	-5.88599	0	0
PCA3	-131.456	-6.00944	0	0
TMEFF2	-131.459	-5.62338	0	0
CARMIL1	-132.513	-5.57178	0	0
USH2A	-136.546	-5.63224	0	0
PDE4D	-136.913	-6.97435	0	0
AC011586.2	-137.278	-6.30337	0	0
HS3ST5	-138.07	-5.68073	0	0
PRDM1	-139.618	-5.71201	0	0
CCDC60	-140.229	-5.77034	0	0
RELN	-140.709	-5.78897	0	0
TMEM244	-141.991	-5.82611	0	0
OLFM3	-143.454	-5.71122	0	0
KLHL1	-143.873	-5.86076	0	0
RASGRF2	-146.512	-5.9504	0	0
NMNAT2	-146.579	-5.7935	0	0
RALYL	-150.832	-6.38568	0	0
KIRREL3	-150.868	-5.98637	0	0
OTX2-AS1	-151.158	-6.18379	0	0
SMIM36	-151.777	-6.62041	0	0
CNTNAP2	-152.246	-6.82538	0	0
SEZ6L	-153.02	-5.97855	0	0
FMN1	-154.645	-6.08894	0	0
EGFLAM	-155.109	-6.14439	0	0
SNTG1	-157.658	-6.14209	0	0
PTPRR	-158.763	-6.17016	0	0
RUNDC3B	-164.768	-6.22357	0	0
ATP8A2	-165.461	-6.34598	0	0
ASIC2	-166.223	-6.32639	0	0
RBFOX3	-166.543	-6.27787	0	0
DSCAML1	-167.788	-6.48683	0	0
LHFPL3	-168.41	-6.41578	0	0
PRUNE2	-169.247	-6.46959	0	0
ZNF385B	-169.675	-6.79244	0	0
EFNA5	-175.915	-7.51269	0	0
MYT1L	-177.795	-6.63414	0	0
EDIL3	-185.917	-7.15504	0	0
AL161757.4	-190.116	-7.04018	0	0
[truncated: 1 more rows]

## Sheet: PRPC
names	scores	logfoldchanges	pvals	pvals_adj
SORCS1	541.09	9.59697	0	0
ZHX2	437.491	8.9584	0	0
PARD3B	434.28	9.40729	0	0
GLI3	425.883	9.55787	0	0
PCDH11X	417.525	9.16834	0	0
SHROOM3	380.603	8.25488	0	0
PTPRK	377.745	7.3216	0	0
ADAMTS18	358.897	8.06134	0	0
PIP5K1B	353.102	8.59523	0	0
MOB3B	323.195	8.32705	0	0
LINC01515	290.046	8.73227	0	0
ELL2	282.877	7.51045	0	0
NFIA	275.304	7.41101	0	0
CDK6	266.181	7.19781	0	0
AC099792.1	256.557	7.38987	0	0
GULP1	255.908	7.21973	0	0
SFRP2	252.375	7.08252	0	0
SPON1	251.589	6.88382	0	0
SLC1A3	238.587	6.91972	0	0
CCND1	238.031	6.80771	0	0
LINC00511	235.865	6.80801	0	0
COL25A1	232.101	7.27322	0	0
PTPRQ	230.124	7.54861	0	0
MIR924HG	227.556	7.82961	0	0
TMTC1	226.126	6.37739	0	0
ADAMTS6	223.445	6.4432	0	0
CADPS2	222.65	6.55818	0	0
NALCN-AS1	220.447	7.46863	0	0
KDR	199.081	6.10936	0	0
PRKG1	198.046	5.90685	0	0
SEMA5A	197.717	5.51754	0	0
AC079298.3	195.472	6.13467	0	0
DNAH11	192.733	6.16455	0	0
LINC01748	192.057	6.14241	0	0
MDK	191.583	5.44501	0	0
PCDH7	189.511	5.29126	0	0
FAM160A1	186.469	5.57009	0	0
LINC01508	184.349	5.82564	0	0
HHIP	184.024	5.60437	0	0
EGFR	179.139	5.55889	0	0
HES1	178.042	5.68749	0	0
WNT5B	177.958	5.25257	0	0
COL23A1	173.488	5.81545	0	0
GFRA1	171.988	5.11741	0	0
PDZRN3	170.799	4.9892	0	0
RARB	167.97	5.13402	0	0
BRIP1	167.799	5.78615	0	0
SIPA1L1	166.016	4.7661	0	0
AC021055.1	164.045	5.89196	0	0
MED12L	163.212	4.84705	0	0
COL4A5	161.455	5.2463	0	0
FOXO1	159.504	4.8469	0	0
CENPK	158.088	5.28212	0	0
PLXDC2	155.581	4.33153	0	0
LINC01621	154.431	5.28452	0	0
MYO3A	152.925	5.1427	0	0
DPYD	152.121	4.81408	0	0
LGR5	150.555	4.6097	0	0
FOXN4	147.484	5.05825	0	0
PCDH11Y	146.476	4.85462	0	0
HMGA2	144.577	4.47436	0	0
MIR99AHG	144.46	4.50831	0	0
CGNL1	144.045	4.62868	0	0
ROR2	143.33	4.53449	0	0
HES5	142.802	4.54896	0	0
MMS22L	141.503	4.34016	0	0
SASH1	137.17	4.09044	0	0
AC092422.1	136.881	4.43914	0	0
GAS2L3	135.765	4.39947	0	0
MDFIC	134.442	4.33271	0	0
DAPL1	133.864	4.04197	0	0
ATAD2	133.299	4.35856	0	0
FBN2	132.842	4.28117	0	0
COL9A1	131.735	4.54992	0	0
ETV1	130.571	4.26817	0	0
LINC01995	130.144	5.12893	0	0
SYNPR	128.696	4.15714	0	0
TF	128.285	4.15272	0	0
PRKD1	126.884	3.81308	0	0
DIAPH3	126.55	4.55476	0	0
PRSS23	125.831	4.1598	0	0
MIS18BP1	125.326	3.93386	0	0
CFAP299	125.317	4.38319	0	0
CTNNA3	123.874	3.95457	0	0
SEL1L3	121.139	3.63458	0	0
PRR16	121.09	3.78775	0	0
PDLIM5	120.633	3.72322	0	0
ROBO1	120.345	3.42684	0	0
RFC3	119.798	3.68411	0	0
AL591519.1	119.462	3.96185	0	0
MEG3	118.318	3.32957	0	0
PDE3A	118.12	3.43992	0	0
NFIA-AS2	117.866	3.74777	0	0
KLHL13	116.285	3.67688	0	0
LINC01994	115.533	4.7224	0	0
DTL	114.908	4.43065	0	0
CREB5	113.94	3.65452	0	0
PAUPAR	113.72	3.44844	0	0
LEF1	113.553	4.24197	0	0
FAP	113.151	3.98773	0	0
UTRN	112.621	3.39199	0	0
COL5A2	110.647	3.761	0	0
PLCH1	108.912	3.18635	0	0
APOLD1	107.991	3.85149	0	0
SMC4	107.642	3.30776	0	0
TENM3	107.612	3.06539	0	0
CHSY3	107.223	3.46045	0	0
ADGB	105.109	4.30657	0	0
LINGO2	104.556	3.17654	0	0
GABRG3	104.399	3.43969	0	0
CRABP1	103.22	2.63187	0	0
COLEC12	102.114	3.16429	0	0
MIR4500HG	101.905	3.26993	0	0
CPAMD8	101.888	3.65474	0	0
RRM2	99.8264	3.87459	0	0
BRCA2	99.7944	3.9212	0	0
MYBL1	99.5307	3.16463	0	0
HMGB2	99.2739	2.99909	0	0
CFAP47	99.0123	3.23095	0	0
SULF1	98.3767	3.29644	0	0
PRSS35	97.6229	3.34676	0	0
AL022068.1	96.8031	3.10705	0	0
C21orf58	96.6663	3.05564	0	0
AL365295.1	96.4467	3.3184	0	0
CFAP54	95.4322	3.52533	0	0
POLQ	94.9902	3.52009	0	0
AC119674.1	93.7016	3.24822	0	0
ZNF367	93.1105	3.34111	0	0
TLE4	92.7284	2.61958	0	0
NUSAP1	92.4341	3.14202	0	0
GLIS3	92.2172	3.2881	0	0
AC009518.1	92.0153	4.42176	0	0
TANC1	91.9004	2.69376	0	0
L1TD1	91.8839	3.87529	0	0
KIF4A	89.0244	3.21971	0	0
E2F7	88.8478	3.62203	0	0
MELK	88.4298	3.55417	0	0
ADARB2	88.058	2.7291	0	0
SYNPO2	87.9674	2.97471	0	0
TOP2A	87.8022	2.99849	0	0
ZIC1	87.1769	3.29003	0	0
ASPM	86.7528	3.18109	0	0
CNTNAP3B	86.7265	2.60464	0	0
KNL1	84.8857	3.32022	0	0
CDH4	84.7439	2.53311	0	0
PLCE1	84.094	2.61658	0	0
KIF15	84.077	3.06952	0	0
BBOX1-AS1	83.563	2.86188	0	0
KIF11	83.3095	3.14216	0	0
CYP1B1	82.2017	3.15299	0	0
MKI67	82.1104	3.11236	0	0
MBNL3	82.0401	3.21292	0	0
UST	81.5683	2.52562	0	0
NCALD	81.27	2.4372	0	0
NAV2	80.4985	2.53581	0	0
FAT4	79.8738	2.3793	0	0
SPC25	78.7696	2.70445	0	0
NUF2	78.6962	2.55773	0	0
ARHGAP11B	78.0105	2.91563	0	0
NDC80	77.9875	3.25003	0	0
CENPF	77.5383	2.66872	0	0
GABRG3-AS1	76.5739	2.44422	0	0
CIT	76.1567	2.50637	0	0
CA8	75.8021	2.95858	0	0
AC114971.1	75.3792	2.71197	0	0
ARHGAP10	73.9037	2.32523	0	0
KIF24	73.4897	3.02431	0	0
ANLN	73.4508	2.854	0	0
ITPR2	73.1142	2.29172	0	0
F11-AS1	72.9507	3.01696	0	0
EFNA5	72.8591	2.30476	0	0
LINC01572	72.746	2.25514	0	0
PARPBP	72.2198	2.529	0	0
CDK1	71.8028	2.95228	0	0
AL591501.1	71.7912	3.40595	0	0
ANKFN1	71.3293	2.51065	0	0
AC007432.1	70.5566	2.87506	0	0
AL136524.1	70.4872	4.26555	0	0
TGFB2	70.2222	2.16855	0	0
BUB1B	69.9273	2.89191	0	0
AC092924.2	69.6569	3.24459	0	0
AC124854.1	69.357	2.43328	0	0
DTNA	69.1125	2.06502	0	0
CCDC18	68.9832	2.10725	0	0
RLBP1	68.9084	2.3531	0	0
NEIL3	68.4797	3.2501	0	0
MND1	68.2639	2.39373	0	0
RTKN2	68.1423	2.19676	0	0
ESCO2	68.1332	2.95405	0	0
KIF23	68.0572	2.91633	0	0
TPX2	67.9725	2.46848	0	0
PRELID2	67.947	2.04799	0	0
KIF14	67.8675	2.98736	0	0
SPRY4-AS1	67.6426	2.07115	0	0
CDC25C	67.5557	3.02993	0	0
NR3C2	67.0886	2.05084	0	0
AC087854.1	66.5752	2.05454	0	0
Z94721.1	66.4098	2.20607	0	0
STIL	66.3057	2.52572	0	0
SAT1	66.1966	2.00894	0	0
AC007364.1	65.9979	2.1391	0	0
PBK	65.5318	2.88224	0	0
COL4A6	65.4007	3.17424	0	0
L3MBTL4	65.3874	2.19122	0	0
AC246817.2	65.3084	2.0041	0	0
SKA3	64.855	2.98358	0	0
ERBB4	64.807	2.13681	0	0
LINC01090	64.6605	2.58787	0	0
ANKRD30BL	64.5075	1.97763	0	0
KIF18A	64.2335	2.57722	0	0
DEPDC1B	64.2224	2.18555	0	0
LRP2	64.2078	1.92296	0	0
LINC01876	64.0328	2.06066	0	0
NFIB	63.6472	1.99459	0	0
AC079380.1	63.4149	3.47727	0	0
ADAMTS3	63.2006	2.0546	0	0
KIF18B	63.1312	2.98219	0	0
SOX2-OT	62.6733	1.8973	0	0
ZBTB7C	62.3329	1.84985	0	0
FREM2	62.1844	2.99619	0	0
TNFAIP8	61.36	2.48889	0	0
SLC25A21	61.0404	2.09442	0	0
BUB1	60.286	2.67034	0	0
AC104123.1	59.1912	2.07644	0	0
GTSE1	59.0717	2.48349	0	0
CDCA2	58.8573	2.71156	0	0
CKAP2L	58.2891	2.63072	0	0
TTK	58.1736	2.62709	0	0
PRLR	57.6475	2.0597	0	0
AC113137.1	57.4984	2.09752	0	0
NCAPG	57.4806	1.86146	0	0
CALCRL	57.3803	2.26982	0	0
CHL1	57.3365	1.71419	0	0
ROR1	57.1502	1.70954	0	0
AC090578.1	56.84	1.73905	0	0
ADAMTS12	56.2678	2.12064	0	0
AC015631.1	56.2205	3.20346	0	0
SGO2	55.6185	1.96714	0	0
ARHGAP6	55.4804	1.77409	0	0
MEGF10	55.0085	1.64858	0	0
CASC17	54.9627	2.31106	0	0
KCNJ3	54.8933	1.69676	0	0
AGBL4	54.8247	1.73241	0	0
LPAR1	54.2883	2.83535	0	0
AKAP12	54.0324	1.58662	0	0
HIST1H1B	53.9284	2.20623	0	0
ARHGAP11A	53.8831	2.37404	0	0
NPFFR2	53.8167	3.5587	0	0
UFL1-AS1	53.7634	1.81535	0	0
Z96074.1	53.2055	2.42543	0	0
NR2F2-AS1	52.9617	1.70444	0	0
GHR	52.9038	1.83601	0	0
SDK1	52.8841	1.53312	0	0
THSD7B	52.84	1.62992	0	0
ECT2	52.6325	1.66221	0	0
DLGAP5	52.3333	2.55576	0	0
MAMDC2	52.2162	1.62715	0	0
KANK4	52.1014	1.95595	0	0
AC007846.1	52.0184	2.89991	0	0
PCSK6	51.7592	1.57102	0	0
TEX15	51.5222	2.3379	0	0
AL137139.2	51.3313	1.81745	0	0
PAM	51.3157	1.53036	0	0
ALDH1A1	51.2668	2.77795	0	0
CABCOCO1	51.2626	2.29995	0	0
P3H2	50.5925	1.5346	0	0
FLT1	50.5637	1.60314	0	0
AC022034.3	50.4002	2.69507	0	0
DEPDC1	50.2242	2.68487	0	0
LINC02301	50.0241	2.13057	0	0
AC078881.1	49.3852	1.75355	0	0
CNTN3	49.3332	1.45538	0	0
FGF10	49.1605	2.55977	0	0
CKAP2	48.9376	1.46568	0	0
LYN	48.8988	2.00736	0	0
NDST4	48.5384	1.45135	0	0
DOK5	48.2102	1.46871	0	0
VEGFC	47.9332	1.80924	0	0
PTPN13	47.8497	1.39609	0	0
MIR548A1HG	47.3405	2.82805	0	0
KIT	47.1208	1.59058	0	0
AC011474.1	46.9102	1.69833	0	0
CNTNAP3	46.8352	1.75171	0	0
CDH7	46.8143	1.39922	0	0
VIPR2	46.3001	1.55024	0	0
BEST3	46.2571	2.25755	0	0
CASC2	45.7506	1.50078	0	0
CEP55	45.6697	2.41942	0	0
ARHGEF28	45.1319	1.34086	0	0
SUCLG2-AS1	44.821	1.55122	0	0
C12orf42	44.7184	2.37433	0	0
CENPE	44.6185	1.65533	0	0
LINC00598	44.3632	2.27136	0	0
PDE7B	44.311	1.43012	0	0
CDH6	44.2267	1.3389	0	0
NXPH2	43.9999	1.52814	0	0
SLC4A4	43.7379	1.30628	0	0
LINC00861	43.1071	2.0748	0	0
AC002454.1	43.042	2.88591	0	0
LAMA2	42.5927	1.28755	0	0
TLL1	42.258	1.3061	0	0
UBE2C	41.662	1.81353	0	0
MAST4	41.6539	1.21379	0	0
PDGFD	41.3435	1.59541	0	0
MECOM	41.3279	2.26022	0	0
AL162493.1	40.8928	1.60882	0	0
SLIT3	40.5953	1.55848	0	0
DIAPH2-AS1	40.3747	1.47611	0	0
CNKSR3	40.1311	1.81584	0	0
TBX20	40.081	2.25518	0	0
SMOC1	39.5914	1.23024	0	0
RMST	39.5017	1.22741	0	0
GJA1	39.2331	2.40414	0	0
HMGCS1	38.9924	1.14813	0	0
NKAIN3	38.6373	1.20815	0	0
CRYM	38.4454	1.47836	0	0
MIR31HG	38.4213	2.37325	0	0
PRR11	38.2792	1.61768	0	0
PDGFC	38.1907	1.21037	0	0
LINC02672	38.1649	3.15082	0	0
AL606923.2	38.0869	2.78695	0	0
SLC26A7	37.922	2.56106	0	0
WIF1	37.8477	1.35879	0	0
AC007389.1	37.5056	1.40581	1.13579e-304	2.13897e-304
COL19A1	36.8764	1.86761	1.67426e-294	3.12363e-294
FGF19	36.8271	2.81261	1.86683e-293	3.47965e-293
HMMR	36.6603	1.85141	3.9036e-291	7.25576e-291
PRKCE	36.19	1.07117	1.56533e-284	2.89608e-284
BMPR1B	36.1886	1.31577	4.87564e-284	9.01226e-284
AC008014.1	35.6561	1.07535	4.29327e-276	7.89203e-276
LINC01320	35.6248	1.78916	3.39704e-275	6.23311e-275
FAM83D	35.5122	2.10435	2.04174e-273	3.73944e-273
AC068587.4	35.0847	1.02046	1.48354e-267	2.69489e-267
DPYD-AS1	35.0793	1.65493	4.73454e-267	8.58483e-267
AC132153.1	34.3002	1.47561	1.47184e-255	2.64007e-255
C1orf61	34.2983	1.03657	8.19067e-256	1.47182e-255
AC007656.2	34.255	1.62268	7.5804e-255	1.3585e-254
HES6	34.1516	1.00312	1.05051e-253	1.87759e-253
ADAMTS9-AS2	33.9325	1.52358	3.5253e-250	6.27837e-250
LINC01322	33.826	1.03534	6.63123e-249	1.17679e-248
AL136366.1	33.6641	1.07675	1.50325e-246	2.66061e-246
ME1	33.5311	1.02692	1.3131e-244	2.32202e-244
CMTM8	33.2008	1.57843	1.10765e-239	1.95008e-239
NMU	33.1875	2.06505	2.28029e-239	4.00755e-239
AC092958.1	32.9409	2.97464	9.80112e-236	1.71949e-235
CCNB1	32.7276	1.36132	4.43854e-233	7.7529e-233
LINC01307	32.4777	3.63748	3.28067e-229	5.71048e-229
GPA33	32.212	2.15898	1.04145e-225	1.80965e-225
AC008691.1	31.8164	2.12951	2.68578e-220	4.6507e-220
LYPLAL1-DT	31.7343	1.56656	2.65078e-219	4.58216e-219
TBX5	31.2735	1.03395	3.00449e-213	5.15349e-213
ABCB11	31.2551	1.17435	5.83548e-213	1.00008e-212
AC068305.2	31.0056	2.74391	2.46774e-209	4.21836e-209
CLEC19A	30.5861	3.07819	8.83231e-204	1.50722e-203
LINC02715	30.2714	1.88693	7.9323e-200	1.34903e-199
VGLL3	29.7334	1.20369	4.84697e-193	8.2013e-193
TRIM5	28.5937	1.47005	1.0549e-178	1.767e-178
AC069277.1	28.1643	1.34071	1.72124e-173	2.86397e-173
FLRT2	27.9675	0.814199	2.86537e-171	4.76371e-171
COL21A1	27.9594	1.3145	5.1226e-171	8.5093e-171
RANBP3L	27.5628	1.45826	2.84538e-166	4.68375e-166
PKN2-AS1	27.5625	0.945026	2.31831e-166	3.81929e-166
SH3RF3	27.271	1.00939	6.78668e-163	1.11348e-162
AC007100.1	27.0646	2.16826	2.4447e-160	4.00114e-160
PIF1	26.9938	1.53865	1.41282e-159	2.31042e-159
AC109927.1	26.7892	0.839374	2.45508e-157	4.00176e-157
LINC01965	26.6474	3.07241	1.78969e-155	2.91006e-155
CLDN1	26.5277	2.08815	3.62427e-154	5.88355e-154
AL589678.1	26.5165	1.85282	4.59329e-154	7.44455e-154
PTH2R	26.464	1.16177	1.51589e-153	2.45489e-153
AC012409.2	26.4588	0.996827	1.65214e-153	2.67336e-153
AC073475.1	26.4279	0.838661	3.34856e-153	5.414e-153
ALDH1A3	26.4274	1.97641	4.93924e-153	7.97294e-153
LTBP1	26.0134	0.756642	1.45165e-148	2.33196e-148
AC099489.1	25.8845	1.32655	5.45139e-147	8.75023e-147
MEF2C-AS1	25.5083	1.36247	8.00955e-143	1.27948e-142
HAS2	25.2956	2.66456	2.11307e-140	3.37281e-140
LINC02006	24.9564	1.40407	8.10438e-137	1.28948e-136
AL136114.1	24.8584	1.58427	9.49764e-136	1.50876e-135
RASSF9	24.8575	1.88408	1.01487e-135	1.6109e-135
DGKB	24.6748	0.778274	6.62018e-134	1.04833e-133
EYA4	24.6285	1.62993	2.67659e-133	4.23511e-133
ADAMTSL1	24.6176	0.878145	2.95559e-133	4.67286e-133
TSPAN8	24.2935	1.5266	8.96772e-130	1.41447e-129
TTC29	23.9643	0.802611	2.0192e-126	3.17985e-126
SOX5	23.9339	0.714517	3.42609e-126	5.39117e-126
GRAMD1B	23.8212	0.692857	5.26415e-125	8.27697e-125
EGR1	23.6862	1.06106	1.57464e-123	2.47197e-123
TTC6	23.6068	1.77695	1.1541e-122	1.80893e-122
AC008945.2	22.8249	1.49004	7.5322e-115	1.16778e-114
AC073529.1	22.6548	0.671863	2.93094e-113	4.52655e-113
CHST9	22.625	1.07354	6.33078e-113	9.76973e-113
LINC01776	22.2988	1.6915	1.02239e-109	1.5717e-109
AC105411.1	22.2489	0.846551	2.68715e-109	4.12773e-109
ARSJ	22.2013	1.25582	8.33829e-109	1.27594e-108
FOS	21.871	0.882483	1.09705e-105	1.67361e-105
AC007319.1	21.1151	0.668479	1.10479e-98	1.67393e-98
AL160272.1	21.0001	1.58717	1.42098e-97	2.14974e-97
STK32B	20.8042	0.618762	7.27764e-96	1.09934e-95
EYA1	20.7311	0.599914	3.27839e-95	4.94479e-95
SNTB1	20.5014	0.977457	3.94478e-93	5.91422e-93
DCHS2	20.4931	0.650852	4.47821e-93	6.70893e-93
AC113414.1	19.7875	0.745862	6.46595e-87	9.5934e-87
MEI4	19.6564	0.667513	8.40497e-86	1.24426e-85
ANO3	19.2827	0.828229	1.22385e-82	1.80111e-82
FHIT	19.2404	0.589885	2.60361e-82	3.82884e-82
GRM7-AS3	19.0041	1.18097	2.58563e-80	3.78569e-80
APCDD1	18.6474	0.844563	2.03341e-77	2.96199e-77
LINC01266	18.6385	0.8444	2.4031e-77	3.49797e-77
NIBAN1	18.509	1.72967	2.80629e-76	4.07299e-76
LHX9	18.2572	0.606269	2.60079e-74	3.75024e-74
ANTXR2	18.0248	0.515233	1.73169e-72	2.49165e-72
HKDC1	18.0003	0.713358	2.7468e-72	3.94939e-72
AC022031.2	17.9481	1.17436	7.32537e-72	1.05174e-71
AC093865.1	17.8657	0.625482	3.07569e-71	4.40958e-71
MEF2C-AS2	17.7101	0.510024	4.78587e-70	6.85164e-70
DNAH7	17.3155	0.554066	4.82806e-67	6.88248e-67
ADAMTS19	17.1854	0.730455	4.63338e-66	6.59086e-66
NTN4	17.16	0.606704	7.08105e-66	1.00583e-65
ART5	17.1239	2.78749	1.44058e-65	2.04193e-65
AC110023.1	17.1207	1.54833	1.46455e-65	2.07443e-65
AL157911.1	16.9551	0.625839	2.33525e-64	3.30538e-64
NMBR	16.8771	1.24155	9.01811e-64	1.27464e-63
MITF	16.7045	0.669464	1.58549e-62	2.23939e-62
LINC02315	16.1317	0.660899	1.9216e-58	2.68567e-58
CPXM2	15.9464	1.83384	3.92936e-57	5.46124e-57
MYOCD	15.7318	1.5147	1.16515e-55	1.61043e-55
LRRTM3	15.6995	0.459826	1.84354e-55	2.54633e-55
AC002074.1	15.6573	2.35245	3.83834e-55	5.29791e-55
MIR4713HG	15.6025	1.38964	8.82669e-55	1.21496e-54
SEMA3A	15.4798	0.443019	5.58376e-54	7.67527e-54
ARHGAP18	15.4151	0.474091	1.54612e-53	2.12088e-53
AP005203.1	15.1816	0.957615	5.69565e-52	7.78626e-52
LINC02391	15.1651	1.61679	7.45071e-52	1.01786e-51
RAB13	15.1418	0.789206	1.0337e-51	1.41023e-51
SGO1-AS1	15.029	0.454594	5.57604e-51	7.59161e-51
GNA14	14.9344	0.759112	2.35363e-50	3.19569e-50
AC115622.1	14.8329	1.13974	1.07868e-49	1.46361e-49
CDH10	14.5752	0.427833	4.66393e-48	6.31114e-48
AL445250.1	14.4858	1.0672	1.75802e-47	2.3757e-47
LINC01446	14.3291	1.16841	1.69115e-46	2.27765e-46
SLC9A9	14.3289	0.478481	1.66397e-46	2.24254e-46
CPA6	14.1313	0.549987	2.77241e-45	3.73137e-45
KCNK1	14.0677	0.653128	6.85773e-45	9.22357e-45
OPTC	14.0244	1.61634	1.28982e-44	1.73363e-44
AC002460.2	13.8568	0.602083	1.31383e-43	1.76353e-43
AC099517.1	13.7666	2.37695	4.72905e-43	6.33921e-43
MEF2C	13.6886	0.430887	1.33115e-42	1.78199e-42
MOXD1	13.6837	0.547366	1.42711e-42	1.90917e-42
C5orf17	13.6389	0.72927	2.65781e-42	3.55085e-42
AC015522.1	13.3611	1.43669	1.15801e-40	1.54504e-40
AC091646.1	13.1954	0.48916	1.03182e-39	1.37484e-39
NR4A3	13.1701	0.94123	1.46002e-39	1.9441e-39
PMEL	13.0715	0.915226	5.33232e-39	7.08614e-39
AC087564.1	12.821	0.657248	1.37424e-37	1.81778e-37
ENPEP	12.7446	0.899044	3.67835e-37	4.8559e-37
LINC01088	12.6049	0.492275	2.15907e-36	2.84275e-36
AC011029.1	12.5463	0.870193	4.55642e-36	5.99529e-36
PALMD	12.4533	0.394443	1.44841e-35	1.90205e-35
AL450338.2	12.2412	0.651921	2.02231e-34	2.64527e-34
AP000561.1	12.0574	2.32491	1.94473e-33	2.5322e-33
AC097528.1	12.0569	1.56506	1.9426e-33	2.53107e-33
TSHZ3	12.0413	0.361969	2.30643e-33	3.00121e-33
AC018680.1	11.8022	1.04795	4.08891e-32	5.30339e-32
AP000676.5	11.7356	0.743709	8.94415e-32	1.15782e-31
AC092650.1	11.444	0.625009	2.67518e-30	3.45184e-30
LUM	11.2658	0.486227	2.04276e-29	2.62397e-29
DAB1	11.2018	0.339838	4.18196e-29	5.36493e-29
AC009975.1	11.0653	0.474417	1.94296e-28	2.48619e-28
AC004158.1	11.0052	0.338202	3.7783e-28	4.82542e-28
ADAMTS9-AS1	10.9776	1.06284	5.1728e-28	6.59796e-28
AL008633.1	10.8506	0.323643	2.06924e-27	2.63597e-27
PLCG2	10.5611	0.452552	4.70226e-26	5.97491e-26
AC110014.1	9.71025	1.47212	2.82573e-22	3.54323e-22
LINC02296	9.70639	0.816448	2.92539e-22	3.6659e-22
AC090403.1	9.65192	1.45362	4.99689e-22	6.25002e-22
PHLDB2	9.60058	0.32245	8.16778e-22	1.0197e-21
AC009315.1	9.59315	0.328642	8.77975e-22	1.09473e-21
AC002072.1	9.58087	0.701374	9.91658e-22	1.23571e-21
LINC02501	9.51212	3.16399	1.93943e-21	2.41222e-21
AC078923.1	9.40106	0.540841	5.54823e-21	6.88366e-21
CNBD1	9.04391	0.602344	1.54775e-19	1.9061e-19
AC087280.2	8.95223	0.311695	3.55848e-19	4.37698e-19
CYP26A1	8.86393	0.475503	7.88724e-19	9.68949e-19
CCK	8.71418	0.578774	2.98664e-18	3.65785e-18
STEAP2-AS1	8.64296	0.422787	5.58355e-18	6.82586e-18
CYTIP	8.42933	2.36927	3.55419e-17	4.3212e-17
AC034195.1	8.41571	0.253595	3.96832e-17	4.82178e-17
LINC00922	8.30211	0.413235	1.03927e-16	1.26125e-16
AC108721.2	8.24278	0.816235	1.7114e-16	2.07442e-16
AC008591.1	8.16302	0.30758	3.31602e-16	4.00969e-16
AP002989.1	8.1168	0.599001	4.85895e-16	5.86476e-16
SAMMSON	7.89074	1.08713	3.0497e-15	3.66771e-15
PLD1	7.89036	0.722756	3.05623e-15	3.67335e-15
AC106793.1	7.7861	0.387589	6.99684e-15	8.38447e-15
CASC9	7.76424	1.20491	8.33176e-15	9.97815e-15
LINC01482	7.76183	0.789679	8.48331e-15	1.01536e-14
PTPRM	7.71734	0.236694	1.20056e-14	1.43607e-14
AP003049.2	7.68627	0.2806	1.53209e-14	1.83155e-14
AC110809.1	7.65463	1.27646	1.96561e-14	2.3484e-14
EPHA7	7.62109	0.222396	2.54151e-14	3.03463e-14
DCDC1	7.58974	0.226789	3.23823e-14	3.86424e-14
H19	7.25105	1.65023	4.18361e-13	4.97162e-13
SYT10	7.21666	0.479292	5.37802e-13	6.3872e-13
AC127526.2	7.19513	0.40039	6.29741e-13	7.47467e-13
MALRD1	7.12701	0.27579	1.03442e-12	1.22489e-12
AL390800.1	7.0789	0.868425	1.46694e-12	1.735e-12
LINC01393	7.06773	1.34173	1.59091e-12	1.88051e-12
AC091912.3	6.84619	0.618808	7.64489e-12	8.97815e-12
LINC02253	6.65849	0.98682	2.78787e-11	3.27023e-11
TEX41	6.60709	0.721687	3.94717e-11	4.62468e-11
TUBA1A	6.46488	0.168921	1.01896e-10	1.19176e-10
LINC00609	6.45041	0.332485	1.12208e-10	1.31007e-10
AC124254.2	6.42349	0.762548	1.34034e-10	1.56399e-10
LINC02328	6.38793	0.548056	1.69156e-10	1.97266e-10
AL360015.1	6.2722	1.01599	3.5817e-10	4.16235e-10
IQGAP2	6.27172	0.179617	3.58781e-10	4.16703e-10
PROM1	6.26604	0.181373	3.7204e-10	4.31851e-10
AC005699.1	6.2435	0.240212	4.30058e-10	4.98908e-10
AC006525.1	6.19258	0.488434	5.9496e-10	6.89809e-10
AC069410.1	6.12736	1.17448	8.98546e-10	1.04119e-09
ADAMTS9	6.10736	0.387726	1.0178e-09	1.1787e-09
AC114930.1	6.05096	0.55703	1.44687e-09	1.67462e-09
AC117386.2	6.03728	0.442768	1.57471e-09	1.82153e-09
LINC01151	5.91839	0.381558	3.2649e-09	3.77009e-09
LINC01099	5.74321	0.353583	9.32518e-09	1.07063e-08
AGMO	5.7147	0.573523	1.10321e-08	1.26515e-08
ATP10A	5.60199	0.740133	2.12688e-08	2.4335e-08
GPC3	5.41205	0.349404	6.24881e-08	7.13335e-08
LINC01162	5.3254	1.05835	1.01059e-07	1.15233e-07
AC073365.1	5.15865	0.203756	2.4934e-07	2.83664e-07
RBMS1	5.10032	0.145743	3.39814e-07	3.85495e-07
SLC27A6	4.94704	0.195185	7.55041e-07	8.54602e-07
AC006206.2	4.64418	0.849898	3.42058e-06	3.85635e-06
LINC00395	4.64371	0.539961	3.42799e-06	3.86252e-06
LINC02428	4.47696	0.838155	7.58338e-06	8.51109e-06
LINC02224	4.43135	0.280004	9.37694e-06	1.04887e-05
LINC00923	4.41036	0.294701	1.03339e-05	1.15527e-05
RBM47	4.34744	0.374957	1.37903e-05	1.53823e-05
SNHG31	4.26494	0.14187	2.00177e-05	2.22915e-05
RHEX	4.09949	0.363453	4.14494e-05	4.60293e-05
LINC02550	3.89045	0.638672	0.000100149	0.00011054
AC104041.1	3.70336	0.117422	0.000212904	0.000234476
AL354809.1	3.65151	0.126884	0.000260862	0.000286819
TFEC	3.5577	1.03971	0.000374375	0.000410724
TGFBR2	3.51556	0.316545	0.000439078	0.000480918
CFI	3.39149	0.29573	0.00069549	0.000760099
APELA	3.25198	0.680844	0.00114657	0.00124967
HPSE2	3.20154	0.271868	0.00136751	0.00148885
DGKG	3.13322	0.224089	0.00172964	0.00187902
GNG12-AS1	3.10733	0.239754	0.00188853	0.0020483
LINC02046	3.00576	0.746136	0.00265014	0.00286656
LINC01707	2.99732	0.526619	0.00272455	0.00294546
AC069114.1	2.97941	0.495347	0.00288898	0.00311984
AL445207.1	2.92789	0.813472	0.00341381	0.00368463
ADAMTS17	2.87093	0.102692	0.00409376	0.00441376
POTEF	2.84203	0.710168	0.00448395	0.00483184
ADAMTS20	2.68208	0.101364	0.00731802	0.00786038
KITLG	2.63389	0.0848765	0.00844283	0.00903944
LINC02465	2.624	0.329748	0.00869212	0.00930136
AC044810.2	2.47195	0.343192	0.0134399	0.0143435
LINC01194	2.31574	0.308285	0.0205754	0.0219237
AC008825.1	2.30865	0.25481	0.0209656	0.0223276
TYRP1	2.23701	0.312972	0.0252882	0.0268168
LRRIQ3	2.16108	0.0879125	0.030692	0.03253
RRH	2.14107	0.0864082	0.0322713	0.0341857
LINC02342	2.12348	2.60642	0.0337181	0.0356805
AC092979.1	2.05479	0.495276	0.0399027	0.0421582
ADAM12	2.05328	0.0895534	0.0400488	0.0422901
SKAP1	2.04904	0.13675	0.0404611	0.042703
AC128685.1	1.98972	0.378589	0.0466258	0.0491316
AC093459.1	1.90946	0.388844	0.0562065	0.0591336
NPAS3	1.88411	0.0580555	0.059553	0.0625885
TPRG1	1.88367	0.124516	0.0596139	0.0626196
LINC02506	1.87747	0.283412	0.060457	0.0634386
PCK1	1.87289	1.30689	0.0610888	0.0640679
ZNF676	1.68265	0.106153	0.0924471	0.096702
AL807742.1	1.58183	0.069393	0.113692	0.118676
FREM1	1.57111	0.0511184	0.116162	0.121191
AC037486.1	1.54873	0.261663	0.12145	0.126642
AC080132.1	1.49686	0.135125	0.134433	0.139961
AL445255.1	1.45858	0.400746	0.144684	0.150243
AC104664.1	1.41685	0.209537	0.156529	0.162375
AL163541.1	1.25786	0.071679	0.208445	0.215558
HLA-DPA1	1.25342	0.237217	0.210057	0.217113
AC004879.1	1.19187	0.377837	0.233316	0.240656
MTRNR2L12	1.06134	0.0478135	0.28854	0.297158
AC021504.1	0.933968	0.0501529	0.350323	0.3606
FCER1A	0.917565	0.686013	0.35885	0.369187
IKZF1	0.86464	0.261127	0.387239	0.397984
SLC2A13	0.820925	0.0234095	0.411691	0.422681
AC009262.1	0.782414	0.103159	0.433974	0.444873
LINC01094	0.603276	0.218308	0.546327	0.557476
RNF17	0.597839	0.0660978	0.549949	0.560886
KCNS3	0.496047	0.0397513	0.619863	0.631225
CCL4L2	0.47667	0.445013	0.633598	0.644884
AC097518.2	0.433055	0.0621827	0.664976	0.676476
LINC02141	0.427271	0.0782573	0.669183	0.68041
AC095050.1	0.361244	0.115491	0.717918	0.729221
AC005323.2	0.359735	0.126558	0.719046	0.729996
C3	0.29244	0.0371802	0.769951	0.779303
AC112770.1	0.239257	0.050079	0.810907	0.819512
AL354994.1	0.225531	0.101399	0.821567	0.829447
CFH	0.19762	0.0796974	0.843343	0.850144
LRRC1	0.196515	0.00563404	0.844207	0.850587
QRFPR	0.160528	0.0383112	0.872466	0.877732
CRHBP	0.156854	0.0227065	0.875361	0.880202
PINCR	0.088194	0.073598	0.929723	0.93252
EPHA3	0.0648877	0.00199609	0.948264	0.949688
Z93403.1	0.0542691	0.00407161	0.956721	0.957679
WDFY4	0.033607	0.00741871	0.973191	0.973677
LINC01192	-0.0146663	-0.0018643	0.988298	0.988298
SLC30A8	-0.0666187	-0.00525048	0.946885	0.948783
LINC01950	-0.0812988	-0.0057184	0.935205	0.937548
FLI1	-0.122632	-0.0296656	0.902399	0.905568
AC079052.1	-0.131357	-0.0105754	0.895494	0.89909
SLCO6A1	-0.143042	-0.0409647	0.886257	0.890263
AC079352.1	-0.145158	-0.026055	0.884586	0.889031
AL096854.1	-0.188029	-0.0190863	0.850855	0.856421
AC022325.2	-0.188396	-0.0356787	0.850566	0.856421
LINC02445	-0.219851	-0.0800046	0.825987	0.833069
ANOS1	-0.222092	-0.00636848	0.824242	0.831728
AL603840.1	-0.237203	-0.0231953	0.8125	0.820707
LINC01324	-0.273547	-0.0828741	0.784434	0.793158
AC092958.4	-0.291523	-0.0925313	0.770652	0.779618
AC021723.2	-0.298334	-0.01884	0.765449	0.775139
LINC02327	-0.298527	-0.0937058	0.765302	0.775139
CD1C	-0.336673	-0.483045	0.736364	0.746441
OLR1	-0.352668	-0.182153	0.724338	0.734623
AL135878.1	-0.358696	-0.0531858	0.719824	0.730415
HBG1	-0.382766	-0.0913579	0.701895	0.713307
STAC	-0.537296	-0.0168649	0.591065	0.602205
TECRL	-0.593058	-0.192058	0.553144	0.563857
TYROBP	-0.60613	-0.176225	0.54443	0.555825
TRDN-AS1	-0.610267	-0.156556	0.541687	0.553306
AC097654.1	-0.614208	-0.211206	0.53908	0.550924
AC114689.3	-0.616266	-0.0265416	0.53772	0.549816
CCDC39	-0.636722	-0.0198646	0.524308	0.536376
LINC01828	-0.668298	-0.0364426	0.503945	0.515809
RNASE1	-0.684618	-0.298031	0.493586	0.505465
LINC00355	-0.7396	-0.224088	0.459545	0.470845
C1QB	-0.81142	-0.228213	0.417127	0.427822
CD86	-0.813728	-0.401417	0.415803	0.426683
AC109349.1	-0.846222	-0.587807	0.397431	0.408249
TRPC4	-0.890591	-0.0460724	0.373151	0.383703
LINC01239	-1.12698	-0.134568	0.259756	0.267651
LINC01091	-1.15463	-0.0661778	0.248247	0.255925
RGS1	-1.19352	-0.877993	0.232668	0.240111
AL356108.1	-1.19514	-0.120331	0.232034	0.239581
AC009271.1	-1.21803	-0.121346	0.223217	0.230596
CX3CR1	-1.28545	-0.266901	0.198639	0.205524
SRGN	-1.31583	-0.404509	0.188233	0.194858
PIK3R5	-1.33044	-0.360667	0.183378	0.189931
HBA1	-1.34178	-0.307198	0.179671	0.186188
AL391869.1	-1.39875	-1.48611	0.161891	0.167849
MKX	-1.41939	-0.291592	0.15579	0.161691
AC004949.1	-1.46043	-0.139742	0.144175	0.149792
CSH1	-1.46692	-1.60374	0.142401	0.148026
AC125613.1	-1.47839	-0.0728468	0.139308	0.144887
AF121898.1	-1.47854	-0.145503	0.139266	0.144887
LINC01443	-1.50911	-1.61567	0.131273	0.136742
FABP7	-1.53234	-0.0433492	0.125442	0.130737
AL592156.2	-1.61796	-0.0713748	0.105676	0.110366
TACR1	-1.62029	-0.0556866	0.105173	0.109898
JAML	-1.64764	-0.671984	0.0994294	0.103951
LINC02458	-1.70707	-0.18433	0.0878134	0.091903
CLDN16	-1.72861	-0.260113	0.0838819	0.0878345
AC092131.1	-1.8478	-0.426976	0.0646343	0.0677153
AC007991.3	-1.85942	-0.234901	0.0629709	0.0660072
LINC00278	-1.88184	-0.427519	0.0598607	0.0628458
AC114316.1	-1.88777	-0.0689291	0.0590604	0.0621035
CPED1	-1.94245	-0.135237	0.052086	0.0548274
FYB1	-1.96637	-0.365181	0.0492586	0.0518785
LINC02211	-2.03945	-0.432422	0.0414077	0.043656
ITIH5	-2.0405	-0.209317	0.0413037	0.0435693
CCL3	-2.093	-1.65128	0.0363511	0.0384261
LEFTY2	-2.10683	-0.617553	0.0351344	0.0371596
CCDC85A	-2.13255	-0.0608523	0.0329645	0.0349015
LINC01202	-2.2605	-0.875885	0.0237924	0.0252439
HLA-DRA	-2.26192	-0.570968	0.0237048	0.0251643
AC131237.1	-2.27887	-1.20168	0.0226763	0.0240852
HBA2	-2.28615	-0.465367	0.0222476	0.0236425
C1QC	-2.29974	-0.926888	0.0214646	0.0228226
MRC1	-2.30577	-0.566032	0.0211256	0.0224741
SAMD4A	-2.30819	-0.115498	0.0209907	0.0223424
AC092957.1	-2.35109	-0.284994	0.0187207	0.0199581
VSIG4	-2.42775	-1.36522	0.0151944	0.0162073
LINC02511	-2.56519	-0.464398	0.0103133	0.0110126
ITGAX	-2.5827	-1.44718	0.009804	0.0104744
TMEM144	-2.59017	-0.279607	0.0095944	0.0102559
LINC02853	-2.59408	-0.285503	0.00948601	0.0101455
RGS6	-2.63669	-0.0852264	0.00837344	0.00896994
AL035446.2	-2.64051	-0.330628	0.00827952	0.00887408
AC093154.1	-2.64112	-17.9617	0.00826387	0.00886206
FRZB	-2.67915	-0.0860248	0.00738235	0.00792098
AC007368.1	-2.6818	-0.161156	0.00732405	0.00786264
LINC02739	-2.69562	-0.611952	0.00702706	0.00755192
GUCA1B	-2.71483	-0.103228	0.00663227	0.00713147
AC092110.1	-2.71529	-1.15738	0.00662265	0.00712496
AC108517.2	-2.71668	-2.40459	0.00659467	0.00709868
DCN	-2.82008	-0.737968	0.00480204	0.00517183
SLC38A11	-2.88961	-0.630869	0.00385806	0.00416188
AC108169.1	-2.99039	-0.143618	0.00278702	0.00301137
SYTL4	-3.02513	-0.0926348	0.00248596	0.00269043
CPQ	-3.02821	-0.0856602	0.00246079	0.00266464
APBB1IP	-3.09142	-0.474935	0.00199259	0.00215882
MME	-3.1007	-0.157767	0.00193127	0.00209351
AL034397.3	-3.12928	-18.3598	0.00175266	0.00190196
PAX2	-3.13117	-0.331167	0.00174162	0.00189101
PIEZO2	-3.18497	-0.0920753	0.00144821	0.00157415
LINC02540	-3.18783	-0.489251	0.00143392	0.00155946
AC018731.1	-3.19917	-0.313883	0.00137872	0.00150024
LINC02752	-3.23024	-0.427762	0.00123728	0.0013478
VIP	-3.26218	-2.67436	0.00110577	0.00120585
LINC02624	-3.29543	-0.713683	0.00098305	0.00107261
DPP10	-3.34455	-0.102705	0.000824511	0.000900121
AC117464.1	-3.34922	-2.20598	0.000810546	0.000885359
MS4A4E	-3.42057	-0.892959	0.00062512	0.000683565
AC093730.1	-3.43197	-1.11176	0.000599399	0.000655797
HBG2	-3.44658	-0.42883	0.000567971	0.000621753
C1QA	-3.52023	-1.0538	0.00043134	0.000472701
AC068413.1	-3.54885	-0.770723	0.000387085	0.000424436
CXXC4-AS1	-3.58332	-0.126624	0.000339447	0.00037261
GPR39	-3.63782	-0.173881	0.000275115	0.000302158
OTOGL	-3.64282	-0.649892	0.000269804	0.000296488
STXBP6	-3.65263	-0.202418	0.000259722	0.000285722
AC093893.1	-3.67375	-1.53165	0.000239099	0.00026318
AC073091.3	-3.75825	-0.735345	0.000171199	0.000188649
TREM2	-3.81127	-1.66684	0.000138309	0.000152491
ADGRG6	-3.83924	-0.753667	0.000123486	0.000136223
AL442636.1	-3.92618	-0.234965	8.63714e-05	9.53853e-05
ACSM3	-3.9331	-0.19797	8.39214e-05	9.27309e-05
AC110614.1	-3.9533	-0.434804	7.71366e-05	8.5281e-05
AC005165.1	-3.96096	-0.172347	7.47082e-05	8.26419e-05
HS3ST3A1	-3.96817	-0.226183	7.24829e-05	8.02246e-05
KIF26B	-4.00861	-0.116496	6.11299e-05	6.76965e-05
LINC01035	-4.03005	-1.44277	5.5794e-05	6.18216e-05
PTGER3	-4.03075	-0.252023	5.56458e-05	6.16916e-05
BX546450.1	-4.08328	-19.3197	4.4424e-05	4.92779e-05
ST8SIA6	-4.08397	-0.443296	4.43103e-05	4.9179e-05
TENT5A	-4.13352	-0.134205	3.57588e-05	3.9732e-05
TXK	-4.17292	-0.247132	3.01018e-05	3.3465e-05
ADGRG4	-4.18702	-1.39593	2.82814e-05	3.14587e-05
AC016152.1	-4.25196	-0.571602	2.12098e-05	2.36058e-05
LINC00996	-4.29002	-2.02123	1.78763e-05	1.99179e-05
AC116634.1	-4.29152	-1.88456	1.77561e-05	1.9795e-05
SLAMF6	-4.38072	-2.09195	1.18356e-05	1.32093e-05
LINC02713	-4.39383	-1.40317	1.11459e-05	1.24465e-05
AC087490.1	-4.4062	-0.405764	1.05317e-05	1.17673e-05
AL590814.1	-4.43801	-0.753146	9.08913e-06	1.01725e-05
MS4A6A	-4.43872	-3.41138	9.05379e-06	1.01386e-05
AC012078.2	-4.44534	-2.60672	8.78015e-06	9.8377e-06
ERVMER61-1	-4.44934	-0.347663	8.62362e-06	9.66774e-06
SATB2	-4.47074	-0.13564	7.80519e-06	8.75512e-06
AC021134.1	-4.48146	-1.32876	7.41986e-06	8.33224e-06
AL691420.1	-4.49576	-0.663817	6.93987e-06	7.79761e-06
TDRD15	-4.5572	-19.5464	5.18761e-06	5.83205e-06
STXBP5-AS1	-4.61878	-0.194874	3.86551e-06	4.34816e-06
FST	-4.61898	-0.325113	3.86162e-06	4.34622e-06
CCDC26	-4.64277	-0.400553	3.44241e-06	3.87659e-06
TAC3	-4.65032	-1.40511	3.31733e-06	3.74206e-06
CD84	-4.69731	-2.71139	2.63784e-06	2.97725e-06
LINC01411	-4.7747	-0.60011	1.80231e-06	2.03536e-06
AL157778.1	-4.7873	-0.706349	1.6927e-06	1.91265e-06
AL162414.1	-4.79989	-1.18286	1.58946e-06	1.79701e-06
LAMP5	-4.90878	-0.1684	9.18075e-07	1.03855e-06
LINC02742	-4.99878	-0.581616	5.77918e-07	6.54494e-07
ESRRG	-5.00081	-0.15235	5.72063e-07	6.4823e-07
AL583785.1	-5.05417	-0.729066	4.32998e-07	4.90927e-07
AC111198.1	-5.10057	-1.9289	3.39004e-07	3.84795e-07
AL136119.1	-5.10386	-0.641822	3.33403e-07	3.78652e-07
GAL	-5.11848	-0.40421	3.08584e-07	3.50664e-07
AC093765.3	-5.13896	-0.181829	2.76867e-07	3.148e-07
IFNG-AS1	-5.26766	-0.889985	1.38422e-07	1.57566e-07
FIRRE	-5.28036	-0.330144	1.29224e-07	1.4718e-07
HBB	-5.31183	-1.58304	1.08694e-07	1.23867e-07
AL096799.1	-5.37963	-1.01443	7.47793e-08	8.53158e-08
FBLN2	-5.4163	-0.304061	6.09939e-08	6.96675e-08
LINC01210	-5.50271	-1.24172	3.74696e-08	4.28224e-08
SCIN	-5.57079	-0.927977	2.54187e-08	2.90665e-08
CD96	-5.64532	-0.466103	1.65339e-08	1.89284e-08
AC131956.2	-5.66754	-1.09753	1.45194e-08	1.66316e-08
LINC02008	-5.68771	-0.830217	1.29089e-08	1.47953e-08
KCNK13	-5.7227	-0.915747	1.05119e-08	1.20618e-08
LINC00639	-5.76977	-1.00322	7.95754e-09	9.14134e-09
WLS	-5.7722	-0.887734	7.84505e-09	9.0173e-09
LINC01846	-5.807	-0.631537	6.37995e-09	7.33749e-09
FAM163A	-5.83359	-0.384673	5.44285e-09	6.26334e-09
AC114485.1	-5.86053	-1.24012	4.62524e-09	5.32555e-09
LINC02232	-5.87559	-1.3192	4.22382e-09	4.86615e-09
ACSM1	-5.88326	-1.55078	4.03155e-09	4.64732e-09
AC084816.1	-5.90254	-0.461357	3.59162e-09	4.14258e-09
UNC5C	-5.90533	-0.181222	3.53271e-09	4.07699e-09
AC099489.3	-6.02981	-0.66008	1.64729e-09	1.90329e-09
ABTB2	-6.03077	-0.170098	1.63851e-09	1.89423e-09
AC010343.3	-6.29581	-0.400398	3.07167e-10	3.5717e-10
AC104248.1	-6.31347	-0.279096	2.74142e-10	3.18956e-10
SCHLAP1	-6.31651	-1.12793	2.68483e-10	3.12553e-10
AC004870.4	-6.32488	-1.78382	2.54129e-10	2.96015e-10
SERPINE1	-6.34879	-1.17875	2.17757e-10	2.53796e-10
AC009313.1	-6.45516	-0.899575	1.08563e-10	1.26826e-10
DOCK10	-6.46482	-0.18274	1.01961e-10	1.19183e-10
AL590867.1	-6.5469	-0.926265	5.89981e-11	6.9044e-11
AC073114.1	-6.5533	-0.3004	5.65818e-11	6.6255e-11
AC024022.1	-6.63946	-0.738949	3.16353e-11	3.70871e-11
AL035401.1	-6.67198	-0.655597	2.5364e-11	2.97699e-11
LINC01982	-6.88583	-1.30878	5.77119e-12	6.78166e-12
AL078590.2	-6.88973	-1.41249	5.61471e-12	6.60166e-12
LINC02096	-6.89733	-1.96255	5.31762e-12	6.25602e-12
GRK7	-6.90163	-0.539668	5.17222e-12	6.08855e-12
LINC02607	-6.93258	-1.06863	4.15366e-12	4.89241e-12
AL392172.2	-6.9364	-2.74349	4.03405e-12	4.75433e-12
RERGL	-6.95536	-0.909451	3.53586e-12	4.16965e-12
AC079148.3	-6.9838	-1.19689	2.88775e-12	3.40737e-12
LINC01980	-6.98875	-1.02713	2.78885e-12	3.29262e-12
HLA-DRB1	-7.06084	-1.3288	1.66335e-12	1.96498e-12
AC091489.1	-7.07957	-3.44602	1.45018e-12	1.71619e-12
PAX3	-7.16364	-1.48242	7.89332e-13	9.35228e-13
ZNF208	-7.16841	-0.308061	7.64549e-13	9.064e-13
AC079142.1	-7.17247	-0.207412	7.42567e-13	8.80863e-13
SLCO4C1	-7.26194	-0.770956	3.84286e-13	4.5694e-13
AL161781.2	-7.2784	-2.33992	3.39085e-13	4.03433e-13
AC068672.2	-7.35252	-1.43086	1.95575e-13	2.32827e-13
LINC02388	-7.49428	-0.684764	6.72103e-14	8.00599e-14
GSG1L2	-7.51072	-1.98723	5.90854e-14	7.04236e-14
HMCN1	-7.5353	-0.386869	4.91559e-14	5.86236e-14
LINC02246	-7.80272	-0.232951	6.12663e-15	7.34607e-15
DISC1FP1	-7.81882	-0.380026	5.38892e-15	6.46542e-15
COL24A1	-7.82027	-0.420627	5.32514e-15	6.39273e-15
PAX5	-7.87479	-0.785058	3.44377e-15	4.13666e-15
ARR3	-7.91759	-0.561965	2.44678e-15	2.94438e-15
AC004704.1	-7.9285	-1.74326	2.233e-15	2.68874e-15
MCTP2	-7.94327	-0.897601	1.98783e-15	2.39497e-15
AC060834.2	-8.10721	-1.31695	5.22288e-16	6.29642e-16
LINC00587	-8.11363	-2.55434	4.94124e-16	5.96049e-16
PGR	-8.12738	-1.49548	4.42243e-16	5.3411e-16
AC013287.1	-8.13746	-0.350171	4.08754e-16	4.93962e-16
LINC02645	-8.17762	-0.898671	2.92525e-16	3.53932e-16
MLIP	-8.18051	-1.17757	2.85293e-16	3.45391e-16
AC016587.1	-8.21404	-1.90496	2.15368e-16	2.60894e-16
DIRAS3	-8.29667	-2.2229	1.07783e-16	1.30725e-16
LINC01708	-8.31633	-1.32418	9.1574e-17	1.11201e-16
LINC01456	-8.48195	-1.04813	2.23928e-17	2.72419e-17
AC090348.1	-8.49278	-2.02688	2.03384e-17	2.47576e-17
AC002377.1	-8.51949	-0.513264	1.62537e-17	1.97974e-17
AC018742.1	-8.59084	-0.847906	8.7456e-18	1.06589e-17
AL358944.1	-8.59492	-0.403036	8.45912e-18	1.0316e-17
AL355835.1	-8.59789	-1.49131	8.20228e-18	1.00089e-17
LINC02263	-8.61853	-2.93253	6.82722e-18	8.33604e-18
AC018618.1	-8.63798	-1.78768	5.7758e-18	7.05656e-18
AC244502.1	-8.66509	-1.27852	4.56201e-18	5.58044e-18
AC093765.2	-8.70703	-0.433948	3.16972e-18	3.8797e-18
ELN	-8.7156	-0.468343	2.93696e-18	3.59922e-18
HAPLN1	-8.80614	-1.11277	1.31215e-18	1.60901e-18
LINC01098	-8.84158	-0.536436	9.58841e-19	1.17649e-18
AC007563.2	-8.84601	-0.462973	9.22078e-19	1.13208e-18
LINC02842	-8.8957	-0.384293	5.90844e-19	7.26298e-19
ARRDC3-AS1	-9.00417	-0.285753	2.21541e-19	2.72666e-19
AC090015.1	-9.12034	-1.089	7.60414e-20	9.37048e-20
AC004083.1	-9.13377	-0.355093	6.74796e-20	8.32054e-20
PMFBP1	-9.15377	-0.315322	5.60721e-20	6.91821e-20
AC020718.1	-9.2079	-1.27519	3.37507e-20	4.16675e-20
SEMA3D	-9.21409	-0.260259	3.20765e-20	3.96251e-20
AC007422.1	-9.23336	-1.69886	2.65514e-20	3.28203e-20
CD38	-9.23356	-1.42685	2.65516e-20	3.28203e-20
NTS	-9.27589	-1.80552	1.78205e-20	2.2055e-20
LINC02462	-9.288	-1.64718	1.59249e-20	1.97212e-20
AP000146.1	-9.39492	-1.92975	5.7941e-21	7.1798e-21
CD36	-9.39638	-0.557683	5.76722e-21	7.15092e-21
AC004946.1	-9.40776	-3.99347	5.1135e-21	6.34824e-21
IFI44L	-9.41629	-1.71301	4.72917e-21	5.87475e-21
AC012501.2	-9.4353	-0.508149	3.98236e-21	4.9501e-21
AC093765.4	-9.54425	-0.61524	1.40089e-21	1.74348e-21
AC096588.1	-9.55697	-2.7399	1.22512e-21	1.52568e-21
NOS1	-9.59942	-0.892022	8.20026e-22	1.02311e-21
LINC02351	-9.62983	-1.85571	6.06715e-22	7.5792e-22
LINC02335	-9.6457	-1.31084	5.21564e-22	6.51955e-22
AC021613.1	-9.65525	-1.11332	4.75876e-22	5.9559e-22
IL33	-9.65633	-2.42688	4.67507e-22	5.85481e-22
LINC00698	-9.72434	-1.9234	2.40804e-22	3.02138e-22
LINC00499	-9.79271	-0.419372	1.24147e-22	1.55866e-22
GADL1	-9.85846	-1.85269	6.39643e-23	8.03571e-23
TFF1	-9.86209	-2.34317	6.15624e-23	7.73883e-23
AC093523.1	-9.88738	-1.5927	4.80315e-23	6.0417e-23
NPHP3-AS1	-10.0262	-0.923355	1.19751e-23	1.50725e-23
THRB	-10.0373	-0.289576	1.07547e-23	1.3545e-23
LINC01344	-10.122	-0.772017	4.52579e-24	5.70357e-24
AL391117.1	-10.1422	-0.889223	3.68178e-24	4.64285e-24
AC010967.1	-10.1534	-1.24654	3.27346e-24	4.13055e-24
AC087516.2	-10.1718	-3.23702	2.68231e-24	3.38675e-24
ARHGEF3	-10.2106	-0.292315	1.83606e-24	2.31973e-24
HTR7	-10.2808	-1.07073	8.81118e-25	1.11393e-24
AL591518.1	-10.3087	-1.61871	6.56311e-25	8.30248e-25
AL512452.1	-10.3116	-1.72168	6.36322e-25	8.0547e-25
LINC01163	-10.4388	-0.445869	1.70592e-25	2.16076e-25
AL138828.1	-10.4577	-0.390829	1.39523e-25	1.76835e-25
AC096711.2	-10.5167	-0.462964	7.48573e-26	9.49363e-26
LINC02307	-10.5273	-0.852081	6.6611e-26	8.45317e-26
AC012405.1	-10.5346	-1.0787	6.14809e-26	7.80709e-26
LINC02745	-10.6542	-1.73199	1.70305e-26	2.16535e-26
OLAH	-10.8027	-0.747326	3.45494e-27	4.3956e-27
SCGN	-10.8053	-2.09399	3.31392e-27	4.21887e-27
LINC02163	-10.8852	-1.52045	1.39336e-27	1.77611e-27
LTK	-11.0002	-2.24845	3.89076e-28	4.96588e-28
TNFRSF11A	-11.0447	-1.47923	2.3914e-28	3.0561e-28
LINC01524	-11.0606	-0.912943	2.01641e-28	2.57853e-28
LINC02552	-11.1724	-2.35643	5.68572e-29	7.28005e-29
CRH	-11.1781	-3.72881	5.30993e-29	6.80325e-29
AC010476.2	-11.1849	-1.18022	4.99537e-29	6.40433e-29
PGR-AS1	-11.2181	-2.09179	3.4006e-29	4.36534e-29
SATB1-AS1	-11.2656	-0.357033	2.03132e-29	2.61094e-29
AC093791.2	-11.3268	-1.63448	9.94956e-30	1.27969e-29
TRPC6	-11.3345	-1.00595	9.18819e-30	1.18252e-29
LGALS1	-11.4183	-0.844821	3.52703e-30	4.54221e-30
AC097487.1	-11.4226	-2.24939	3.30151e-30	4.25452e-30
SLC38A4	-11.4265	-0.575128	3.21867e-30	4.15045e-30
EMCN	-11.5985	-1.20062	4.35933e-31	5.62857e-31
AL353660.1	-11.6026	-0.675061	4.17539e-31	5.39456e-31
PDGFRA	-11.6476	-0.418573	2.47785e-31	3.20342e-31
NTN1	-11.6805	-0.631317	1.68257e-31	2.17667e-31
MCTP1	-11.7584	-0.336258	6.75745e-32	8.75317e-32
AC093515.1	-11.7946	-1.34095	4.32382e-32	5.60443e-32
AL136962.1	-11.8063	-1.24975	3.76669e-32	4.88863e-32
AC132803.1	-11.8813	-0.516594	1.56143e-32	2.02783e-32
LINC02109	-11.8902	-1.55876	1.37795e-32	1.79071e-32
TP63	-11.9969	-1.59174	3.82488e-33	4.97384e-33
TSHZ1	-12.1154	-0.354115	9.31233e-34	1.21412e-33
OPN1SW	-12.1271	-0.9773	7.95716e-34	1.03812e-33
RHOBTB1	-12.1601	-0.336847	5.41091e-34	7.06385e-34
CBLN4	-12.1897	-3.52105	3.6168e-34	4.72475e-34
LINC02755	-12.2053	-0.743052	3.07213e-34	4.01586e-34
AC020637.1	-12.2967	-0.834316	9.96914e-35	1.30486e-34
AL138826.1	-12.3097	-2.42931	8.27832e-35	1.08426e-34
AC112493.1	-12.318	-2.09242	7.49062e-35	9.81733e-35
AL591463.1	-12.3728	-2.31593	3.78825e-35	4.9682e-35
AC084740.1	-12.3774	-1.88193	3.59654e-35	4.71987e-35
AC079362.1	-12.5265	-2.75763	5.5084e-36	7.23836e-36
HRH1	-12.5336	-1.11676	5.166e-36	6.7929e-36
U91319.1	-12.6248	-0.583993	1.64805e-36	2.17135e-36
ABCA13	-12.6331	-0.975821	1.46763e-36	1.93491e-36
AL390860.1	-12.6812	-0.501261	8.07231e-37	1.06495e-36
SPECC1	-12.753	-0.361797	3.23882e-37	4.2785e-37
LINC01811	-12.7963	-0.927018	1.82573e-37	2.4134e-37
DOCK2	-12.8846	-0.886566	5.86429e-38	7.76214e-38
CHODL	-12.9341	-0.520811	3.11762e-38	4.1293e-38
LINC01924	-12.9757	-1.4933	1.77256e-38	2.34932e-38
WDR72	-13.017	-0.459748	1.05668e-38	1.40144e-38
RASGRP1	-13.0545	-0.372111	6.51117e-39	8.64123e-39
FUT9	-13.0625	-0.362734	5.87779e-39	7.80583e-39
LINC02355	-13.0891	-1.36654	4.02245e-39	5.34901e-39
OPN1LW	-13.1316	-5.99118	2.25929e-39	3.00637e-39
AL392023.2	-13.2772	-2.50516	3.26272e-40	4.35029e-40
AL358335.2	-13.5384	-1.94829	9.77817e-42	1.3055e-41
TRPC3	-13.6436	-0.471469	2.42809e-42	3.24611e-42
LINC02740	-13.7399	-2.25143	6.1528e-43	8.2422e-43
AL353138.1	-13.8395	-1.12099	1.6016e-43	2.14836e-43
ARPP21	-13.9846	-0.456999	2.15276e-44	2.89155e-44
AL357507.1	-14.4039	-1.2938	5.33848e-47	7.19957e-47
AC011287.1	-14.4381	-0.793035	3.31227e-47	4.47e-47
LINC02055	-14.4439	-0.55107	3.07358e-47	4.15069e-47
AL136441.1	-14.5226	-1.36937	9.47086e-48	1.28071e-47
HTR2C	-14.6239	-1.33866	2.1558e-48	2.91916e-48
AL590807.1	-14.7111	-0.692019	6.14972e-49	8.33295e-49
AP003066.1	-14.8058	-1.64012	1.45931e-49	1.97872e-49
MMP26	-14.9458	-2.04378	1.787e-50	2.42799e-50
AC034268.2	-14.9899	-1.14138	9.50703e-51	1.29259e-50
AC104574.2	-15.0199	-1.90231	5.88864e-51	8.01176e-51
AC103409.1	-15.0713	-1.76076	2.71849e-51	3.70366e-51
SPARCL1	-15.1295	-0.718553	1.17862e-51	1.60685e-51
ARHGAP15	-15.1533	-1.10878	8.05402e-52	1.09953e-51
LINC02119	-15.2702	-2.50942	1.29345e-52	1.76942e-52
AP005262.2	-15.28	-1.73518	1.13488e-52	1.55356e-52
IPCEF1	-15.3686	-1.02825	3.01564e-53	4.13102e-53
AL117329.1	-15.375	-1.198	2.70272e-53	3.7049e-53
AL157944.1	-15.4218	-1.4741	1.29481e-53	1.77737e-53
AP002075.1	-15.4231	-2.02941	1.24226e-53	1.7064e-53
SH3TC2	-15.4897	-0.649207	4.69538e-54	6.45857e-54
AC092546.1	-15.5968	-1.78301	8.4339e-55	1.16169e-54
HTR2A	-15.6096	-2.64713	6.73324e-55	9.28082e-55
LINC02694	-15.6245	-1.32335	5.57995e-55	7.69648e-55
DIRC3	-15.747	-0.449603	8.58073e-56	1.18682e-55
ADGRL4	-15.835	-2.36756	1.93564e-56	2.67908e-56
ABCA8	-15.8412	-1.85274	1.78524e-56	2.47263e-56
AC107419.1	-15.8458	-2.67411	1.62087e-56	2.24653e-56
KCNJ16	-15.9028	-4.31161	6.51573e-57	9.03708e-57
AC067956.1	-15.9126	-1.32195	5.89742e-57	8.18518e-57
TAFA1	-15.9253	-0.849028	4.89892e-57	6.80406e-57
AC007405.1	-15.9522	-0.731014	3.23033e-57	4.49281e-57
AL139340.1	-15.9655	-3.3667	2.39006e-57	3.32646e-57
AC112178.1	-15.9779	-4.08247	1.962e-57	2.73258e-57
ABCC9	-16.0242	-1.95128	9.61328e-58	1.33983e-57
LINC02196	-16.0485	-0.882222	6.80335e-58	9.48864e-58
AC018464.1	-16.0891	-3.78273	3.27874e-58	4.57606e-58
LINC01170	-16.1158	-0.517075	2.37772e-58	3.32084e-58
CALB1	-16.2742	-0.902146	1.76445e-59	2.46777e-59
PROX1	-16.2898	-0.461669	1.42341e-59	1.99217e-59
AC093298.2	-16.3443	-0.99224	5.61566e-60	7.86507e-60
AC004862.1	-16.3713	-1.69732	3.46531e-60	4.85678e-60
BMP6	-16.4973	-1.49139	4.37553e-61	6.14109e-61
DACH2	-16.5006	-0.49344	4.49872e-61	6.30957e-61
TESK2	-16.5187	-0.709208	3.23504e-61	4.5436e-61
ZFPM2	-16.5334	-0.471555	2.5897e-61	3.63977e-61
SLC22A3	-16.5394	-1.57305	2.17363e-61	3.05714e-61
AC108690.1	-16.5423	-1.44779	2.09035e-61	2.94208e-61
AL136456.1	-16.5653	-0.715895	1.50018e-61	2.11293e-61
AC246817.1	-16.5664	-0.644906	1.47378e-61	2.07721e-61
SMOC2	-16.5963	-1.30228	8.62388e-62	1.21634e-61
AC007953.2	-16.6337	-4.88383	4.35598e-62	6.14817e-62
RUNX1	-16.9408	-0.812172	2.7341e-64	3.86718e-64
LINC01920	-17.1186	-4.63313	1.19238e-65	1.69132e-65
ANKRD30B	-17.1349	-1.26044	9.75523e-66	1.3847e-65
MIR3976HG	-17.1517	-3.18942	6.73794e-66	9.57774e-66
LINC01378	-17.2475	-2.35488	1.31472e-66	1.87149e-66
ATOH7	-17.2696	-0.622383	9.91333e-67	1.41215e-66
TRPM6	-17.3126	-1.57798	4.43716e-67	6.32976e-67
AC019330.1	-17.418	-1.78618	7.01768e-68	1.00181e-67
HS6ST2	-17.5799	-0.799606	4.41028e-69	6.3004e-69
PACRG	-17.6729	-0.540002	8.86532e-70	1.26738e-69
AC011632.1	-17.6747	-1.88415	7.6609e-70	1.09598e-69
AC090572.2	-17.7623	-3.2704	1.54665e-70	2.21584e-70
IGFBP5	-17.8601	-0.820872	3.0513e-71	4.37776e-71
PROX1-AS1	-17.9784	-0.536922	3.81678e-72	5.48387e-72
LINC01470	-18.0584	-0.970268	8.674e-73	1.24896e-72
LINC02267	-18.1987	-1.7435	6.27454e-74	9.04112e-74
AC093817.2	-18.2637	-1.73683	1.92837e-74	2.78264e-74
AL357522.1	-18.2752	-2.23954	1.52251e-74	2.19857e-74
RNLS	-18.3353	-0.517748	5.98067e-75	8.64259e-75
SPTLC3	-18.3402	-0.852583	5.14971e-75	7.44716e-75
AC079793.1	-18.35	-2.36055	3.82933e-75	5.54172e-75
PAPPA2	-18.42	-0.763327	1.20394e-75	1.74358e-75
LRRIQ1	-18.4384	-0.510365	8.98181e-76	1.30171e-75
AC128707.1	-18.4432	-3.07156	6.74857e-76	9.78764e-76
AL132633.1	-18.5629	-3.09382	7.35534e-77	1.06831e-76
LINC02306	-18.5845	-1.62261	5.31892e-77	7.73099e-77
SLC18A3	-18.5846	-3.32631	4.89168e-77	7.11517e-77
SLC25A48	-18.6829	-1.66117	8.35673e-78	1.21818e-77
LINC00378	-18.7182	-1.16572	4.54442e-78	6.62935e-78
OSBPL10	-18.7867	-0.54894	1.37262e-78	2.00382e-78
LOXHD1	-18.8765	-2.16385	2.13995e-79	3.12629e-79
AC020584.1	-18.9558	-2.50305	4.62934e-80	6.76805e-80
AC068633.1	-18.9738	-1.17432	3.67079e-80	5.37058e-80
POSTN	-19.0423	-5.34323	8.98396e-81	1.31633e-80
LMNTD1	-19.0829	-2.22905	4.21308e-81	6.17754e-81
LINC01951	-19.1155	-2.81191	2.19445e-81	3.22002e-81
ZPLD1	-19.2065	-1.23128	4.29984e-82	6.31402e-82
AC017037.5	-19.2245	-3.90253	2.68845e-82	3.9507e-82
AP005230.1	-19.3211	-2.05525	4.38056e-83	6.45149e-83
PVT1	-19.3551	-0.680052	2.67818e-83	3.94721e-83
KIRREL3	-19.4193	-0.577797	7.98194e-84	1.17728e-83
AC013652.1	-19.4525	-1.0514	3.81017e-84	5.62387e-84
LINC00393	-19.456	-1.53563	3.35393e-84	4.9541e-84
XACT	-19.6118	-1.90903	1.5289e-85	2.26002e-85
AC139720.1	-19.6189	-1.0396	1.48067e-85	2.19035e-85
CD44	-19.6508	-0.675856	8.26689e-86	1.22472e-85
AL592429.2	-19.6919	-1.37525	3.3854e-86	5.01912e-86
AC104777.1	-19.8158	-5.93527	2.65913e-87	3.94822e-87
LINC01435	-19.9121	-1.58186	4.25444e-88	6.32161e-88
AC087857.1	-19.9248	-1.37294	3.34875e-88	4.97956e-88
CD74	-19.9371	-1.46918	2.62961e-88	3.9131e-88
LINC02112	-19.9927	-1.25043	8.80534e-89	1.31129e-88
LINC00383	-20.0092	-3.70373	5.46905e-89	8.1506e-89
AC112481.2	-20.0301	-3.04934	3.61548e-89	5.39221e-89
STS	-20.1209	-0.57001	7.67357e-90	1.14531e-89
SLC2A9	-20.1238	-0.732877	6.83474e-90	1.02087e-89
BMPER	-20.1508	-0.651442	4.08259e-90	6.10252e-90
CCDC178	-20.2791	-1.20301	2.79817e-91	4.18574e-91
AC114977.1	-20.3072	-2.97802	1.35511e-91	2.02861e-91
ARMC3	-20.4915	-1.15978	3.6757e-93	5.51493e-93
AC068308.1	-20.5628	-1.57156	8.11511e-94	1.2194e-93
MIR646HG	-20.5706	-0.604821	8.15048e-94	1.2238e-93
AC012494.1	-20.5809	-1.46938	5.62324e-94	8.456e-94
COL12A1	-20.6278	-1.52814	2.14917e-94	3.23427e-94
AC016766.1	-20.6295	-1.29309	2.11201e-94	3.18074e-94
AC079760.1	-20.7181	-0.751258	3.79336e-95	5.71719e-95
AL392086.3	-20.7449	-1.00293	2.06208e-95	3.11258e-95
TGFA	-20.8793	-1.14728	1.25578e-96	1.89839e-96
AC019211.1	-20.9969	-1.63916	9.94241e-98	1.50529e-97
LIX1-AS1	-21.1351	-0.634771	6.42476e-99	9.74187e-99
AC111006.1	-21.1904	-1.43405	1.71729e-99	2.6059e-99
MYOM3	-21.4278	-2.5165	9.51828e-102	1.44545e-101
BNC2	-21.4846	-1.05054	3.39958e-102	5.16653e-102
ALPK2	-21.5402	-1.473	9.74156e-103	1.48161e-102
STYK1	-21.5487	-3.43916	6.9235e-103	1.05381e-102
PPP4R4	-21.7554	-0.912719	1.021e-104	1.55521e-104
STAT4	-21.7898	-0.960142	4.86622e-105	7.41801e-105
GRXCR1	-21.9412	-3.32522	1.36434e-106	2.08297e-106
AC078845.1	-21.9527	-2.83233	1.07341e-106	1.64005e-106
AC026167.1	-22.056	-1.41997	1.30503e-107	1.99545e-107
CDH12	-22.1918	-0.681082	8.30456e-109	1.27176e-108
SHISA9	-22.2037	-0.779913	5.79916e-109	8.88759e-109
LINC00970	-22.2161	-1.09102	4.09941e-109	6.28744e-109
MIR3681HG	-22.219	-0.729742	4.05658e-109	6.22652e-109
LRMDA	-22.2885	-0.894418	8.59957e-110	1.32301e-109
LINC01500	-22.3218	-1.43273	3.59492e-110	5.5349e-110
AC006974.2	-22.3297	-4.49819	2.5377e-110	3.91017e-110
AL356277.3	-22.4808	-2.82942	8.68864e-112	1.33981e-111
RHO	-22.6913	-3.28198	7.34597e-114	1.13539e-113
AC104971.2	-22.7426	-7.30812	2.45551e-114	3.79816e-114
SERPINI2	-22.7565	-1.5215	1.93504e-114	2.99542e-114
AC008938.1	-22.7629	-5.24437	1.48439e-114	2.2996e-114
LINC02770	-22.8041	-3.52906	5.63171e-115	8.73811e-115
DAW1	-22.9608	-3.22387	1.57276e-116	2.44217e-116
AC026353.1	-23.049	-4.79818	2.11428e-117	3.28559e-117
AC104078.2	-23.1539	-4.65129	1.85268e-118	2.88131e-118
PENK	-23.2123	-2.44189	4.94531e-119	7.70297e-119
RALYL	-23.2156	-0.748239	7.01178e-119	1.09133e-118
AC005487.1	-23.2506	-1.5335	2.35321e-119	3.6683e-119
NXNL1	-23.3034	-2.11193	6.30018e-120	9.82868e-120
KIAA0319	-23.418	-0.794741	6.05358e-121	9.45134e-121
HS6ST3	-23.4749	-0.718562	1.58262e-121	2.47284e-121
LINC02147	-23.5126	-2.08193	4.73274e-122	7.40068e-122
GALNT17	-23.5422	-0.65285	3.57212e-122	5.59018e-122
LINC01197	-23.5759	-1.69742	1.17614e-122	1.84204e-122
KAZN	-23.6188	-0.711737	6.07865e-123	9.53513e-123
STARD13	-23.8092	-0.653632	6.54414e-125	1.02814e-124
AC020687.1	-24.1334	-2.12205	1.81523e-128	2.86089e-128
KLHL4	-24.3669	-0.927863	8.73086e-131	1.37819e-130
LMO2	-24.5116	-2.09418	1.9103e-132	3.01784e-132
IL15	-24.6941	-1.44071	2.51443e-134	3.98484e-134
AL356124.1	-24.7092	-0.990535	1.92439e-134	3.05216e-134
LINC02712	-24.8729	-2.77764	2.31236e-136	3.67624e-136
LINC01630	-24.9377	-2.97427	4.54813e-137	7.24224e-137
AC004784.1	-25.0164	-1.33653	8.89107e-138	1.4169e-137
FTH1	-25.1079	-0.71678	1.34959e-138	2.15246e-138
MIR4527HG	-25.4739	-2.80549	6.29906e-143	1.00704e-142
PDE6C	-25.6516	-1.19501	1.00694e-144	1.61111e-144
AL110292.1	-25.7271	-1.76086	1.19911e-145	1.92011e-145
AL117372.1	-25.7897	-4.87329	1.98455e-146	3.18036e-146
AL159156.1	-25.7934	-3.02313	1.75646e-146	2.8171e-146
SI	-26.0186	-4.51038	5.19382e-149	8.35691e-149
AC026341.1	-26.0406	-0.931606	5.02765e-149	8.09606e-149
LDB2	-26.0429	-0.726362	5.7169e-149	9.19116e-149
AC091576.1	-26.0703	-2.10893	1.53106e-149	2.46746e-149
EML6	-26.2103	-0.725651	7.23004e-151	1.16614e-150
CARTPT	-26.3856	-5.03592	3.59889e-153	5.81403e-153
DMBX1	-26.4734	-6.42341	3.8042e-154	6.17063e-154
VIT	-26.5624	-3.28289	3.22404e-155	5.23808e-155
MEIS2	-26.6201	-0.808545	1.57406e-155	2.56153e-155
CCDC136	-26.7132	-0.725242	1.33394e-156	2.17254e-156
FRMD7	-26.8294	-3.99745	2.61623e-158	4.26792e-158
AC095032.1	-26.8669	-0.995486	1.84842e-158	3.01783e-158
ANKRD34C-AS1	-26.9261	-3.48466	1.94837e-159	3.18361e-159
AC021851.2	-27.0657	-0.800484	9.90713e-161	1.62279e-160
LINC01340	-27.2083	-1.54596	1.37549e-162	2.2549e-162
LINC02128	-27.3539	-3.06349	1.84342e-164	3.02697e-164
TMPRSS15	-27.3618	-2.99077	1.4979e-164	2.46162e-164
AC002066.1	-27.5051	-3.36527	2.89019e-166	4.7536e-166
HSD17B2	-27.6067	-1.61441	2.54398e-167	4.19799e-167
INPP4B	-27.6068	-0.852244	3.91013e-167	6.44704e-167
AP001341.1	-27.6072	-2.40046	1.97064e-167	3.25456e-167
FNDC1	-27.6752	-2.9711	2.74031e-168	4.52944e-168
AL138720.1	-27.6939	-1.8906	2.05021e-168	3.39157e-168
NPSR1-AS1	-27.6988	-1.78269	1.83396e-168	3.03637e-168
CARD18	-27.7405	-1.65479	6.23725e-169	1.03351e-168
AC004852.2	-27.7975	-3.09749	9.092e-170	1.50905e-169
AC106798.1	-27.8082	-1.56478	1.01855e-169	1.68914e-169
AC092353.2	-28.1462	-2.98356	5.60718e-174	9.33752e-174
HS3ST1	-28.2485	-1.04192	6.4891e-175	1.08152e-174
CXCL14	-28.3028	-1.84946	8.34104e-176	1.39133e-175
AC117481.1	-28.3358	-2.79282	2.6863e-176	4.48464e-176
SPANXA2-OT1	-28.4454	-0.91258	2.82108e-177	4.71359e-177
AC093912.1	-28.4927	-2.84859	3.10321e-178	5.19366e-178
RNF220	-28.5185	-0.838278	3.69134e-178	6.1728e-178
AC005999.2	-28.6698	-1.26141	3.45191e-180	5.78694e-180
AL356295.1	-28.7398	-1.83016	3.7386e-181	6.27282e-181
AC023644.1	-28.7513	-3.64721	1.85247e-181	3.11078e-181
CXCL12	-28.9668	-1.82038	5.48989e-184	9.22671e-184
AC068774.1	-28.9681	-2.80579	3.8548e-184	6.48411e-184
C8orf34	-29.1158	-1.02699	1.1453e-185	1.92812e-185
ENOX2	-29.135	-0.80018	9.77644e-186	1.64725e-185
SH3KBP1	-29.1523	-0.833322	5.10802e-186	8.61386e-186
LINC00536	-29.4436	-3.02593	3.62688e-190	6.12131e-190
PDE6A	-29.613	-2.67666	2.60217e-192	4.39557e-192
LINC00299	-29.6275	-2.0532	2.03633e-192	3.44266e-192
AQP4-AS1	-29.7735	-1.06221	5.16173e-194	8.74129e-194
CALCR	-29.9024	-3.70459	4.44792e-196	7.53885e-196
LINC02735	-29.9212	-4.59922	2.64539e-196	4.48752e-196
LRRC38	-30.0051	-3.78504	2.06882e-197	3.51243e-197
AF165147.1	-30.1137	-0.856574	2.69347e-198	4.57685e-198
LRRC3B	-30.239	-1.04706	5.24844e-200	8.93352e-200
TMOD1	-30.2938	-1.91982	5.0819e-201	8.65741e-201
PCDH17	-30.4129	-0.847928	3.56211e-202	6.0735e-202
RBM20	-30.5354	-2.20134	3.05681e-204	5.22085e-204
AC138305.1	-30.9363	-1.83892	1.74629e-209	2.98766e-209
AC104035.1	-30.95	-3.34454	7.03591e-210	1.20478e-209
AC079160.1	-31.3051	-2.5896	1.29613e-214	2.22894e-214
KCNG3	-31.31	-2.1658	1.29916e-214	2.23223e-214
TTTY14	-31.3161	-0.910819	4.41084e-214	7.57225e-214
SLC5A7	-31.341	-5.40708	4.24542e-215	7.31338e-215
DKK2	-31.3494	-1.70658	5.21535e-215	8.9765e-215
PGM5	-31.4344	-1.03483	6.06426e-216	1.04556e-215
ABI3BP	-31.441	-1.0823	4.65926e-216	8.04013e-216
AC110992.1	-31.5539	-4.31658	4.86558e-218	8.40342e-218
CHAT	-31.7082	-4.48177	3.85332e-220	6.66664e-220
AC090125.1	-31.7745	-3.49997	4.48344e-221	7.77027e-221
AC090099.1	-31.9251	-5.28779	4.40418e-223	7.64614e-223
PCDH15	-31.9269	-0.940246	2.02991e-222	3.52109e-222
AC083837.1	-32.1253	-2.28131	8.27705e-226	1.43949e-225
NDNF	-32.4571	-1.22102	4.37852e-230	7.62809e-230
GEM	-32.4702	-1.52476	2.19467e-230	3.82681e-230
AC002069.2	-32.6503	-1.29449	8.71492e-233	1.52093e-232
AC062004.1	-32.6698	-2.57744	1.70346e-233	2.97808e-233
AC096669.1	-32.7734	-1.75	9.68983e-235	1.69551e-234
AP001977.1	-32.8176	-2.35253	1.5747e-235	2.7578e-235
AC007529.2	-32.8191	-2.76086	1.25965e-235	2.20798e-235
LINC02208	-32.8585	-2.30841	3.96786e-236	6.96726e-236
EDA	-33.1503	-1.00564	1.05852e-239	1.86524e-239
AC107223.1	-33.152	-0.910333	1.32036e-239	2.32253e-239
AC018697.1	-33.2253	-1.99772	2.77006e-241	4.88547e-241
AL139383.1	-33.3628	-1.13421	7.91657e-243	1.39745e-242
AL024495.1	-33.4315	-3.39231	1.90735e-244	3.36988e-244
PPARGC1A	-33.6308	-1.30925	8.91609e-247	1.57947e-246
AC040174.1	-33.7055	-2.66018	2.39074e-248	4.2389e-248
C5orf64	-33.7723	-2.47235	2.79367e-249	4.96212e-249
AC007001.1	-33.7871	-3.78233	1.28587e-249	2.28599e-249
SCN1A	-33.8694	-0.951495	5.6092e-250	9.98078e-250
SOSTDC1	-33.9397	-2.44827	9.73344e-252	1.73502e-251
EGF	-34.067	-1.93159	1.68655e-253	3.01169e-253
KCNK2	-34.0826	-1.39789	1.91917e-253	3.42404e-253
AC122697.1	-34.1058	-2.48419	3.534e-254	6.32201e-254
OPN1MW	-34.1177	-8.44771	2.70197e-254	4.8379e-254
SAMD12-AS1	-34.2122	-2.76002	8.24753e-256	1.48071e-255
LPAR3	-34.2277	-2.7045	5.24839e-256	9.43956e-256
AC025810.1	-34.3	-5.09025	4.22528e-257	7.60626e-257
AC064875.1	-34.3173	-2.95052	2.22732e-257	4.0168e-257
AC115282.1	-34.3332	-3.29998	1.17987e-257	2.12973e-257
CLMP	-34.3713	-1.29789	1.17163e-257	2.11677e-257
PTPRG	-34.3838	-1.00962	2.41391e-257	4.34939e-257
AC016074.2	-34.5652	-1.80985	9.23244e-261	1.66952e-260
AC097511.1	-34.6004	-4.24518	1.24477e-261	2.25297e-261
TTR	-34.6414	-2.95934	3.17462e-262	5.75112e-262
MEOX2	-34.9763	-2.52645	3.44042e-267	6.24396e-267
EPHA4	-35.0721	-0.952879	9.44569e-268	1.7174e-267
LINC01695	-35.1579	-1.94946	9.75181e-270	1.77467e-269
GAD1	-35.1898	-1.23134	7.23301e-270	1.31749e-269
GRB14	-35.2253	-1.53894	1.47906e-270	2.69655e-270
AC090531.1	-35.2278	-4.55678	4.44829e-271	8.11732e-271
PANTR1	-35.3035	-3.68738	2.8943e-272	5.29122e-272
AC005062.1	-35.3113	-2.35291	3.23924e-272	5.91642e-272
LINC01505	-35.3783	-1.17619	1.2292e-272	2.24923e-272
OPRD1	-35.4722	-3.09441	8.10135e-275	1.48512e-274
BCL11B	-35.6043	-1.02374	6.37233e-276	1.17031e-275
MGST1	-35.6568	-1.89086	2.39667e-277	4.4097e-277
AC090572.3	-35.7905	-4.82094	1.06754e-279	1.966e-279
AL355838.1	-35.885	-3.59716	3.25629e-281	6.00237e-281
LINC01182	-36.0078	-1.58957	1.47239e-282	2.7191e-282
EPB41L3	-36.0253	-1.00127	3.73632e-282	6.89357e-282
SLC7A11	-36.1548	-1.55448	7.2599e-285	1.34443e-284
AC022523.1	-36.49	-3.01442	1.25772e-290	2.33127e-290
SST	-36.5246	-2.35655	5.02626e-291	9.33382e-291
AL359232.1	-36.5788	-1.04613	5.18196e-291	9.61403e-291
ALDH1A2	-36.6027	-1.23005	1.22207e-291	2.27362e-291
AL354771.1	-36.6589	-4.88606	2.83145e-293	5.27272e-293
PLA2G5	-36.8254	-5.93882	7.73721e-296	1.44756e-295
AC007402.1	-36.8476	-2.4564	3.52574e-296	6.6025e-296
AC068286.2	-36.8539	-1.3073	1.24941e-295	2.33317e-295
PXDNL	-36.8716	-1.09306	1.07388e-295	2.00725e-295
AC060765.1	-36.8825	-4.97904	7.96438e-297	1.49285e-296
AL158077.2	-36.9745	-2.83667	2.86792e-298	5.38071e-298
SIDT1	-37.0313	-2.71715	3.74612e-299	7.03497e-299
KLF7	-37.2638	-1.0597	1.3233e-301	2.4874e-301
LMCD1-AS1	-37.4073	-1.05654	6.4043e-304	1.20495e-303
SHB	-37.4833	-1.09539	1.92647e-305	3.63143e-305
DPP10-AS1	-37.8449	-1.93904	0	0
HEG1	-37.8848	-1.44291	0	0
AC097450.1	-37.9049	-2.60474	0	0
AL355612.1	-39.0846	-1.38093	0	0
AP002961.1	-39.1078	-1.18219	0	0
MCC	-39.1642	-1.12499	0	0
ELMO1	-39.1737	-1.06159	0	0
TMEM132D	-39.2753	-1.12334	0	0
C1QL2	-39.2941	-5.28791	0	0
AL133346.1	-39.3059	-1.09688	0	0
SLC6A5	-39.5347	-5.02922	0	0
AL353784.1	-39.6118	-1.21395	0	0
ZFPM2-AS1	-39.7853	-1.2394	0	0
IQCM	-39.8848	-3.27861	0	0
LINC02398	-40.0182	-2.33438	0	0
SPHKAP	-40.307	-1.62666	0	0
AC018616.1	-40.3544	-3.11055	0	0
WWC1	-40.4854	-1.10571	0	0
ANGPT1	-40.4981	-3.54293	0	0
TAFA2	-40.8601	-1.15171	0	0
RAB37	-41.1807	-3.36932	0	0
AC009522.1	-41.1917	-2.05153	0	0
ARMC9	-41.225	-1.1396	0	0
LINC02505	-41.4805	-5.51296	0	0
AC096570.1	-41.5861	-2.20098	0	0
AC024901.1	-41.7078	-1.55544	0	0
PRDM6	-42.0956	-2.0391	0	0
PTN	-42.3274	-1.1411	0	0
HOTAIRM1	-42.3584	-3.31588	0	0
LINC01934	-42.3609	-1.58918	0	0
AP000829.1	-42.6796	-2.89779	0	0
HTR1E	-43.0455	-5.24937	0	0
FAR2	-43.0789	-1.15513	0	0
AC006148.1	-43.1399	-1.54501	0	0
LINC00607	-43.6738	-3.60724	0	0
CPM	-43.7841	-3.16653	0	0
LINC01483	-43.8095	-2.20912	0	0
AL137017.1	-44.0295	-1.26223	0	0
AF279873.3	-44.2124	-2.72788	0	0
BMP3	-44.2141	-1.92905	0	0
GUCA1C	-44.2723	-3.96259	0	0
SKOR2	-44.4126	-6.51794	0	0
AC063980.1	-44.7369	-5.67577	0	0
COL4A3	-44.8139	-1.68657	0	0
LDB3	-45.029	-2.16774	0	0
AC092813.1	-45.1152	-3.2733	0	0
LINC02653	-45.3949	-4.682	0	0
ADAM28	-45.4421	-5.58481	0	0
ITGA8	-45.5176	-3.72158	0	0
AC007091.1	-45.573	-1.59947	0	0
PRKN	-45.7201	-1.38655	0	0
PDE11A	-45.7403	-1.46105	0	0
AC006041.2	-45.9822	-2.57222	0	0
LIN28B	-46.0815	-1.387	0	0
PTGDS	-46.1277	-2.9601	0	0
CTXND1	-46.3549	-4.37574	0	0
SLC14A2	-46.3996	-2.27235	0	0
COBL	-46.5719	-1.31365	0	0
CERKL	-46.793	-1.28064	0	0
ZFHX4	-46.868	-1.36733	0	0
SORL1	-47.1315	-1.3149	0	0
IL12A-AS1	-47.2844	-2.89416	0	0
PWRN4	-47.2967	-1.35018	0	0
LHX1	-47.4989	-2.19597	0	0
AC093866.1	-47.7126	-3.07982	0	0
OPN4	-47.7502	-5.24634	0	0
MSC-AS1	-47.781	-2.94112	0	0
OPCML	-47.9066	-1.43001	0	0
NCMAP	-48.0199	-4.12073	0	0
CPNE8	-48.0865	-1.46221	0	0
SERTM1	-48.2338	-3.34909	0	0
KCNQ5	-48.564	-1.46217	0	0
SERPINE2	-48.705	-1.36013	0	0
RNF217-AS1	-48.7648	-1.61285	0	0
BTNL9	-48.8521	-4.68062	0	0
AL049828.1	-49.0306	-1.38181	0	0
PCSK5	-49.0961	-1.32419	0	0
DIO2	-49.1176	-1.78382	0	0
COL4A4	-49.2258	-2.61364	0	0
SLC5A8	-49.2551	-4.43654	0	0
TUBB2B	-49.4712	-1.4058	0	0
PVALB	-49.5104	-2.51065	0	0
LINC02220	-49.5648	-5.38715	0	0
HNF4G	-49.5947	-2.28849	0	0
KCNN2	-49.7286	-1.38697	0	0
DPP4	-49.8072	-6.02687	0	0
LINC02698	-49.9384	-2.32473	0	0
AL513164.1	-50.1203	-3.05551	0	0
NPVF	-50.2476	-2.40408	0	0
CCBE1	-50.3064	-3.12179	0	0
PLD5	-50.4772	-2.06476	0	0
LINC00842	-50.496	-4.67908	0	0
LINC00871	-50.7307	-2.8856	0	0
DEC1	-51.1629	-3.54414	0	0
APOE	-51.4043	-2.82367	0	0
RRAD	-51.5475	-2.52419	0	0
CNGB3	-51.5685	-2.56306	0	0
NETO2	-51.608	-1.36852	0	0
TRHDE	-51.7284	-1.4082	0	0
NCAM2	-51.9309	-1.50084	0	0
AL589740.1	-51.962	-1.54001	0	0
UPB1	-51.9966	-3.22525	0	0
LINC01781	-52.1284	-5.08515	0	0
PPARG	-52.2624	-3.0134	0	0
SEMA3C	-52.492	-3.24564	0	0
AC125421.1	-52.5812	-6.29316	0	0
FAM135B	-52.7871	-1.48522	0	0
AP001790.1	-52.8268	-5.56361	0	0
PBX3	-52.8346	-1.57684	0	0
INSYN2B	-52.8397	-4.15615	0	0
LINC00298	-52.9303	-4.63059	0	0
PTCHD1-AS	-52.998	-1.89072	0	0
AC005040.2	-53.1919	-4.59521	0	0
KHDRBS3	-53.2112	-1.44276	0	0
MET	-53.2966	-2.08028	0	0
AC046195.1	-53.3636	-3.07676	0	0
RASGRF1	-53.8896	-3.47052	0	0
MROH9	-54.0055	-5.38867	0	0
GPR176	-54.2353	-1.8882	0	0
SLCO1C1	-54.3461	-2.50035	0	0
LMOD1	-54.449	-2.85468	0	0
IGFBP7	-54.4497	-2.62146	0	0
NXPH1	-54.4848	-3.4347	0	0
LINC01606	-54.623	-2.3916	0	0
ANKRD7	-54.6305	-1.74681	0	0
TMEM233	-55.1186	-5.12005	0	0
ARHGAP20	-55.2221	-1.63902	0	0
LHX1-DT	-55.6823	-3.41818	0	0
NPY	-55.7504	-3.24181	0	0
DLL3	-55.8991	-1.59912	0	0
NPR3	-56.0299	-2.32929	0	0
AL109829.1	-56.0883	-6.06917	0	0
NAV3	-56.3086	-1.66991	0	0
PLCXD2	-56.5714	-1.69624	0	0
LINC01374	-56.7131	-3.29188	0	0
MEIKIN	-56.7813	-2.87214	0	0
LINC00535	-56.8089	-1.51034	0	0
C7	-56.8767	-4.22421	0	0
AC106729.1	-57.0429	-2.91299	0	0
AC008415.1	-57.0962	-3.38252	0	0
AL390957.1	-57.3588	-2.51992	0	0
GABRG1	-57.4877	-5.40079	0	0
SLC27A2	-57.5267	-2.78135	0	0
CRYAB	-57.687	-2.58076	0	0
PCED1B	-58.0435	-2.58208	0	0
VXN	-58.1748	-1.96399	0	0
MCHR2	-58.189	-6.22397	0	0
CNTN4	-58.2613	-1.78507	0	0
FAM189A1	-58.4494	-1.96064	0	0
VSNL1	-58.54	-2.47	0	0
MT-ATP8	-58.8344	-1.56012	0	0
SNCA	-58.9778	-1.63525	0	0
LINC00616	-58.9867	-4.62376	0	0
AC005537.1	-59.1849	-4.02145	0	0
ZDHHC14	-59.5362	-1.56769	0	0
AL513166.1	-59.553	-1.64376	0	0
XYLT1	-59.7157	-1.62712	0	0
AC068722.1	-59.9539	-3.83885	0	0
ARAP2	-60.0274	-2.3989	0	0
AC108749.1	-60.114	-3.91506	0	0
GRM1	-60.1522	-2.25155	0	0
AGBL1	-60.3388	-2.71174	0	0
LAMA3	-60.4946	-2.90953	0	0
PWRN1	-60.5506	-1.60261	0	0
PID1	-60.6344	-2.08108	0	0
SDC2	-60.831	-1.71329	0	0
TACR3	-60.8795	-2.29212	0	0
DPYS	-61.1778	-5.44877	0	0
AP1S3	-61.1887	-2.13366	0	0
GLRA1	-61.6169	-2.28666	0	0
BRINP3	-61.6291	-4.02662	0	0
LINC00470	-61.6798	-3.34425	0	0
PTGFR	-61.7171	-2.87155	0	0
ADRA1A	-61.8031	-3.6532	0	0
KLHL5	-61.8524	-1.62997	0	0
AC099520.1	-61.9621	-3.10188	0	0
AC092640.1	-62.3843	-4.47146	0	0
TFAP2E	-62.6726	-2.62491	0	0
GPX3	-62.7367	-3.22189	0	0
TTN	-62.77	-1.64388	0	0
IGFBP4	-62.7851	-1.94071	0	0
LINC00882	-62.9745	-1.67621	0	0
AC077690.1	-63.1496	-2.18816	0	0
AP000820.2	-63.1841	-4.36455	0	0
OPRM1	-63.2066	-3.46141	0	0
SKAP2	-63.2806	-2.57539	0	0
S100A10	-63.3199	-1.86532	0	0
MSTN	-63.4426	-2.34073	0	0
FRMPD1	-63.9138	-1.72528	0	0
HULC	-64.3638	-1.7315	0	0
PPEF2	-64.4416	-5.27218	0	0
AC079760.2	-64.4993	-2.44858	0	0
AC016044.1	-64.5962	-2.66567	0	0
LIPC	-64.6672	-4.0694	0	0
AL139815.1	-64.7415	-1.8326	0	0
LYPD6B	-65.1369	-2.74111	0	0
AL445123.2	-65.2804	-3.1339	0	0
KLHL32	-65.5204	-1.73725	0	0
PDZRN4	-65.5849	-3.24009	0	0
AC073332.1	-65.7713	-2.99334	0	0
EPHA6	-65.9405	-1.95212	0	0
HCRTR2	-66.0115	-4.63195	0	0
GABRB1	-66.1094	-3.23142	0	0
AL590550.1	-66.2091	-4.17507	0	0
MT-ND4L	-66.3693	-1.75166	0	0
MAP3K5	-66.4967	-2.20233	0	0
SORCS3	-66.6547	-1.86626	0	0
PLCB1	-66.82	-1.86025	0	0
ANK2	-66.8509	-1.93798	0	0
AC009264.1	-67.1457	-3.98565	0	0
LINC01933	-67.2709	-2.20257	0	0
SGCG	-67.6589	-3.21979	0	0
TNC	-67.877	-4.87413	0	0
AC060765.2	-67.9218	-3.00406	0	0
AK5	-67.966	-2.01502	0	0
ATP8B4	-68.1159	-3.97951	0	0
AC008571.2	-68.3473	-3.29905	0	0
AC023905.1	-68.8037	-2.65366	0	0
AC117453.1	-69.3198	-4.41303	0	0
SAG	-69.5212	-4.81507	0	0
TNR	-69.768	-2.87422	0	0
AHRR	-69.9084	-2.73137	0	0
DRD2	-69.9263	-3.4891	0	0
ZMAT4	-70.0024	-1.86913	0	0
PKHD1	-70.3928	-3.85505	0	0
AL356737.2	-70.4967	-3.62001	0	0
SYT6	-70.857	-3.77902	0	0
OCA2	-70.8932	-2.23757	0	0
AC060809.1	-70.9773	-2.3502	0	0
PTCHD1	-71.0082	-3.63737	0	0
LINC02408	-71.1421	-5.6081	0	0
PDE6G	-71.3748	-3.77082	0	0
RPH3A	-71.4273	-3.34266	0	0
TFAP2C	-71.5311	-3.46953	0	0
RTBDN	-71.6879	-5.05011	0	0
AL109930.1	-71.7959	-2.07185	0	0
AL050403.2	-71.8194	-3.07845	0	0
AC019068.1	-71.8957	-3.70887	0	0
DLC1	-72.016	-3.39534	0	0
AC087855.1	-72.1401	-6.43629	0	0
SPOCK1	-72.4316	-1.94532	0	0
COBLL1	-72.5082	-1.93374	0	0
AL357172.1	-72.562	-5.44253	0	0
AL442163.1	-72.8314	-3.93296	0	0
GLRA3	-72.967	-5.35695	0	0
TCERG1L	-73.0695	-2.07968	0	0
AC005064.1	-73.2722	-2.47831	0	0
TSHZ2	-73.3175	-2.02028	0	0
AC084880.2	-73.5869	-3.6165	0	0
SCG2	-73.602	-3.19251	0	0
PCAT1	-73.8654	-2.2526	0	0
PLA2R1	-73.9828	-2.02296	0	0
OXR1	-74.2975	-2.06826	0	0
ITGA4	-74.3645	-2.52586	0	0
WAKMAR2	-74.5258	-3.94386	0	0
GALNT15	-74.7531	-3.9164	0	0
LINC00504	-74.8765	-3.02453	0	0
WFDC1	-74.8789	-2.66828	0	0
TAC1	-75.0045	-2.61978	0	0
GPC5-AS2	-75.0294	-3.77676	0	0
TRPM1	-75.037	-3.08821	0	0
AL445433.2	-75.0565	-3.78776	0	0
CSMD1	-75.0944	-2.09449	0	0
ALCAM	-75.1152	-1.99831	0	0
EOMES	-75.1411	-3.30091	0	0
GLRA2	-75.144	-1.96909	0	0
PCP2	-75.1457	-3.4596	0	0
PDE1C	-75.1536	-2.15745	0	0
FRAS1	-75.1563	-2.0277	0	0
SNCG	-75.4988	-1.95599	0	0
LINC02798	-75.9259	-2.51964	0	0
MIR548XHG	-75.9693	-5.2609	0	0
AC092100.1	-77.016	-4.42108	0	0
MCHR2-AS1	-77.145	-5.32474	0	0
DLGAP1	-77.1844	-2.1731	0	0
PCOLCE2	-77.2836	-4.00307	0	0
LAMA4	-77.5008	-2.43682	0	0
PPP1R1C	-77.7038	-2.08805	0	0
RELN	-77.7863	-2.1784	0	0
ABCD2	-77.8884	-5.1236	0	0
AC011246.1	-77.9044	-3.37778	0	0
SPATS2L	-78.1108	-2.02871	0	0
WIPF3	-78.1534	-3.30287	0	0
PARM1	-78.3724	-3.25383	0	0
PTPRN2	-78.5482	-2.10966	0	0
GREM2	-78.7608	-5.1618	0	0
LINC02789	-79.1714	-5.8243	0	0
PRPH	-79.3027	-2.10134	0	0
IL1RAPL2	-79.7177	-3.46071	0	0
MIR137HG	-79.8752	-3.75578	0	0
LMO3	-79.9398	-4.29243	0	0
PCSK2	-79.9526	-2.17557	0	0
LINC01250	-80.4347	-2.41581	0	0
LINC02058	-80.4486	-8.02775	0	0
COL15A1	-80.4647	-5.41549	0	0
ST6GALNAC5	-80.6652	-2.12406	0	0
SERPINI1	-80.7128	-2.43549	0	0
AP001825.1	-80.7286	-2.61312	0	0
DLGAP1-AS4	-80.8725	-3.09848	0	0
SHISA6	-81.1045	-2.1516	0	0
NELL1	-81.2783	-3.88752	0	0
CCDC141	-81.4837	-4.10102	0	0
MT-CO3	-81.9529	-2.29382	0	0
LINC00348	-82.0785	-4.61194	0	0
LINC01915	-82.1021	-5.46616	0	0
SYNE1	-82.232	-2.22989	0	0
AC116362.1	-82.2506	-2.79865	0	0
PDE6H	-82.2626	-3.19544	0	0
MARCH11	-82.3024	-2.2386	0	0
BRINP1	-83.2056	-2.17614	0	0
AC068051.1	-83.3482	-2.20978	0	0
AC098829.1	-83.675	-2.19152	0	0
AC092675.1	-83.7551	-4.62055	0	0
PCAT4	-83.8331	-4.41974	0	0
TENM1	-84.8819	-2.22823	0	0
AC109466.1	-85.0591	-3.46812	0	0
LINC01208	-85.4	-3.73105	0	0
EBF2	-85.8211	-4.79644	0	0
RAB27B	-85.9873	-3.83498	0	0
BASP1-AS1	-86.2141	-2.22713	0	0
AL033504.1	-86.4264	-2.84444	0	0
CDH9	-86.5217	-4.3711	0	0
NKAIN2	-86.8314	-2.38026	0	0
PPP1R14C	-87.1573	-3.03825	0	0
SEMA6D	-87.211	-2.52674	0	0
ESRRB	-87.5696	-3.53299	0	0
SAMD5	-87.5863	-2.65543	0	0
PTCHD4	-87.7372	-2.5414	0	0
MT-CO2	-88.516	-2.60123	0	0
TRPC5	-88.5863	-4.42139	0	0
MDGA2	-88.6162	-2.69574	0	0
SRPX	-88.7416	-3.43299	0	0
LANCL3	-88.7512	-4.51509	0	0
GAD2	-88.7556	-2.91736	0	0
MGAT4C	-88.9914	-2.37354	0	0
GLCE	-89.2495	-2.34781	0	0
BX284613.2	-89.2962	-5.08353	0	0
RS1	-90.1341	-5.33059	0	0
NRP1	-90.3063	-2.43834	0	0
RBPMS	-90.3633	-2.39954	0	0
GALNT18	-90.3709	-2.54412	0	0
SLC35F4	-90.3843	-3.44725	0	0
DISC1	-90.4376	-2.36912	0	0
PRDM13	-90.864	-3.7786	0	0
GRM5	-91.7135	-2.60156	0	0
AC098617.1	-92.1839	-4.38774	0	0
SCN1A-AS1	-92.2209	-2.37019	0	0
CACNA2D3	-92.6691	-2.55518	0	0
MT-CO1	-92.77	-2.72602	0	0
DPP6	-92.9588	-2.72764	0	0
STK32A	-93.0663	-3.1983	0	0
GNAL	-93.0812	-2.39388	0	0
LRRTM4	-93.4208	-2.55321	0	0
DLGAP2	-93.4377	-2.60092	0	0
MT-ND5	-93.4799	-2.40116	0	0
BEND6	-93.7582	-4.40032	0	0
NRL	-93.9076	-2.44743	0	0
AC005355.1	-94.2193	-5.52144	0	0
SGCZ	-94.4927	-2.78938	0	0
ST6GAL2	-94.7599	-2.40206	0	0
THSD4	-95.3914	-2.87621	0	0
LINC02775	-95.4377	-4.77984	0	0
LMO4	-95.4954	-2.41666	0	0
NEFL	-95.5646	-2.47368	0	0
AC040168.1	-96.2361	-4.51135	0	0
LINC02223	-96.6555	-2.58949	0	0
AC117461.1	-96.67	-3.79949	0	0
KCNV2	-96.9133	-2.88953	0	0
CALN1	-97.315	-2.71941	0	0
RBMS3	-97.4106	-2.56112	0	0
KCNJ6	-97.9281	-4.85949	0	0
PCP4	-98.1555	-3.06624	0	0
UCHL1	-98.3322	-2.51336	0	0
GAP43	-98.6372	-2.57619	0	0
MT-ND3	-98.7269	-2.88593	0	0
ZFHX3	-99.0806	-2.80055	0	0
AL512328.1	-99.4617	-4.18442	0	0
CLEC2L	-99.4887	-4.09871	0	0
CDH8	-99.5561	-3.15897	0	0
POU4F1	-99.5807	-3.22431	0	0
CASC8	-99.5856	-4.4035	0	0
MT-ATP6	-99.9951	-2.89244	0	0
ARHGAP24	-100.043	-2.60868	0	0
KCNMB2-AS1	-100.115	-3.33322	0	0
CALB2	-100.158	-3.3073	0	0
F5	-100.31	-4.72149	0	0
GSG1L	-100.552	-4.01452	0	0
SAMD7	-100.553	-7.2007	0	0
SCN7A	-100.808	-2.76572	0	0
AL589693.1	-101.261	-3.26882	0	0
SLIT2	-101.427	-2.92382	0	0
PAPPA	-101.869	-2.99956	0	0
VSX1	-102.01	-3.23683	0	0
MT-CYB	-102.156	-3.01891	0	0
CNTN2	-102.557	-3.39573	0	0
GABRR2	-102.732	-4.44625	0	0
CPLX4	-102.962	-3.44469	0	0
KCNH1	-103.032	-2.86828	0	0
LINC01440	-103.071	-6.0834	0	0
SOX6	-103.171	-2.84748	0	0
CHRM2	-103.683	-6.33239	0	0
TUBB2A	-103.741	-2.6291	0	0
SNTG2	-103.763	-3.09216	0	0
SYN3	-105.684	-2.73388	0	0
SYK	-105.757	-4.60718	0	0
TFAP2A	-105.757	-2.94646	0	0
CNR1	-105.899	-2.89154	0	0
GPC5	-106.102	-2.90793	0	0
MYO3B	-106.21	-4.1385	0	0
GRIP1	-106.539	-3.22589	0	0
LRTM1	-106.852	-4.90337	0	0
LINC00276	-107.045	-3.22689	0	0
KCNIP4	-107.093	-3.26116	0	0
AC110296.1	-107.186	-3.33877	0	0
DCT	-107.471	-3.21948	0	0
BRINP2	-107.569	-3.71663	0	0
AC090579.1	-107.663	-3.35646	0	0
FRMPD4	-107.974	-4.68093	0	0
GUCY1A1	-108.509	-2.87571	0	0
GNGT1	-108.654	-4.93668	0	0
GNGT2	-108.724	-3.97076	0	0
NRN1	-108.912	-3.01295	0	0
MIR4300HG	-109.283	-4.12614	0	0
FGF12	-109.638	-2.81554	0	0
PLXNA4	-109.841	-2.90671	0	0
MEGF11	-109.987	-3.46143	0	0
GRIK4	-110.181	-4.16803	0	0
MT-ND4	-110.231	-3.20689	0	0
LINC01725	-110.543	-4.64863	0	0
CRYBG3	-110.821	-2.91418	0	0
MT-ND2	-110.837	-3.01893	0	0
AC113383.1	-110.937	-3.67937	0	0
AL596087.2	-111.175	-5.61247	0	0
MYRIP	-111.18	-2.79726	0	0
PRICKLE1	-111.44	-3.48612	0	0
CHRM5	-111.514	-2.92873	0	0
DYNC1I1	-112.331	-3.75145	0	0
IGF1	-112.481	-5.26753	0	0
SPOCK3	-113.01	-2.96421	0	0
AP003464.1	-113.123	-5.70523	0	0
EPS8	-113.352	-3.04664	0	0
PLCXD3	-113.604	-5.46242	0	0
MYO1D	-113.699	-2.86561	0	0
GPR156	-113.836	-3.27223	0	0
GRAMD1C	-113.857	-3.24515	0	0
NEFM	-114.019	-2.92404	0	0
PPP2R2C	-114.166	-5.38979	0	0
SCN9A	-114.267	-2.8913	0	0
SLC24A4	-114.374	-6.75739	0	0
MT-ND1	-114.38	-3.20699	0	0
TUBB3	-114.787	-3.07726	0	0
UBASH3B	-114.83	-3.56825	0	0
TMEM215	-114.988	-5.45816	0	0
ASTN2	-115.013	-2.94002	0	0
AC092040.1	-115.017	-5.95454	0	0
AC011586.1	-115.313	-8.55962	0	0
RBP3	-115.592	-4.26692	0	0
PRSS12	-116.023	-4.44049	0	0
IRX2	-116.314	-3.53952	0	0
TMEM132C	-116.492	-4.11756	0	0
LINC00907	-116.851	-3.1527	0	0
SGK1	-117.427	-3.90154	0	0
ONECUT3	-117.767	-4.28357	0	0
PRMT8	-117.972	-5.17713	0	0
P2RX3	-117.994	-4.4277	0	0
ADCY2	-119.16	-3.03604	0	0
KCNH5	-119.342	-5.4449	0	0
VWC2	-119.387	-3.19618	0	0
SLC40A1	-120.662	-3.34297	0	0
SAMD3	-121.074	-3.72074	0	0
TFAP2D	-121.231	-4.30793	0	0
CACNA1D	-121.275	-3.04073	0	0
STMN2	-122.197	-3.47226	0	0
VAT1L	-122.29	-3.76781	0	0
RAX2	-122.323	-4.63323	0	0
AC120193.1	-122.375	-5.14617	0	0
LIN7A	-122.567	-3.06328	0	0
SLC18A2	-122.79	-3.24886	0	0
LINC02197	-123.068	-4.10935	0	0
SV2C	-123.195	-4.14062	0	0
AC012178.1	-123.202	-3.93664	0	0
AC119868.2	-123.291	-3.50741	0	0
UNC5D	-123.599	-3.36356	0	0
KCNMB2	-124.013	-3.74418	0	0
GRIN3A	-124.024	-4.54659	0	0
LEMD1	-124.268	-5.13322	0	0
AL161716.1	-125.029	-8.64889	0	0
OLFM1	-125.12	-3.13919	0	0
PDE1A	-125.982	-4.37197	0	0
LRFN2	-126.936	-5.08033	0	0
PCDH9	-126.938	-3.89199	0	0
HS3ST4	-126.942	-4.07854	0	0
KIF5A	-126.956	-3.1358	0	0
FAM107A	-126.973	-4.69239	0	0
BTBD11	-127.643	-4.1762	0	0
GABRA2	-128.13	-3.87033	0	0
AHR	-128.851	-4.40395	0	0
MIR2052HG	-131.181	-4.49979	0	0
RBFOX1	-131.639	-3.68708	0	0
GNAT1	-131.844	-5.38979	0	0
PTPRT	-131.935	-4.52944	0	0
PTPRB	-132.227	-5.13817	0	0
ONECUT2	-132.679	-3.32629	0	0
ABCA1	-132.679	-3.38737	0	0
LINC02343	-133.137	-6.1054	0	0
FGF14	-133.213	-3.55166	0	0
AC093898.1	-133.307	-3.91603	0	0
HS3ST2	-133.703	-6.35484	0	0
AC022433.1	-133.722	-5.90934	0	0
GRM3	-133.75	-3.5818	0	0
GRID1	-134.073	-3.41029	0	0
RIT2	-134.249	-3.87642	0	0
GABRR3	-134.413	-5.97755	0	0
SEMA3E	-134.816	-3.85169	0	0
GRIA3	-134.871	-3.91376	0	0
ATP6V0D2	-135.615	-6.50381	0	0
AC112206.2	-135.621	-4.56474	0	0
NETO1	-135.662	-5.6497	0	0
ELAVL2	-135.997	-3.40728	0	0
EMB	-136.043	-5.50331	0	0
PRDM8	-136.331	-5.25339	0	0
LINC00457	-136.651	-7.01864	0	0
CACNG3	-136.717	-4.70359	0	0
GRIN2A	-136.793	-4.43311	0	0
TAFA4	-137.123	-3.55445	0	0
CACNA1E	-137.494	-4.21281	0	0
GRIK1	-137.954	-3.57446	0	0
PCDH9-AS2	-138.17	-3.56412	0	0
CDH13	-138.712	-4.27822	0	0
CSGALNACT1	-139.039	-5.61691	0	0
TFAP2B	-140.124	-3.77264	0	0
SAMSN1	-140.702	-6.0425	0	0
CNGA1	-140.874	-5.65787	0	0
C3orf70	-141.647	-3.46603	0	0
MDGA1	-141.668	-4.69888	0	0
RAP1GAP2	-142.35	-3.61333	0	0
RAPGEF4	-142.522	-3.49874	0	0
LHFPL6	-143.309	-3.62054	0	0
KIFC3	-143.674	-4.11257	0	0
PALM2-AKAP2	-143.768	-3.84798	0	0
AC116903.2	-143.938	-4.52919	0	0
GABRA1	-144.037	-6.44928	0	0
PPP2R2B	-144.621	-3.8113	0	0
NRP2	-144.745	-4.81205	0	0
GPR158	-144.849	-4.20079	0	0
ADCY1	-144.903	-3.60098	0	0
SLC1A1	-146.189	-4.07901	0	0
MYO5B	-146.334	-3.66695	0	0
GPR149	-146.475	-4.54314	0	0
NWD2	-146.501	-4.12007	0	0
CHST8	-146.693	-4.9979	0	0
PRPH2	-146.727	-3.78447	0	0
UNC119	-146.986	-3.83389	0	0
EYA2	-147.347	-3.74161	0	0
VAV3	-147.386	-5.57548	0	0
AC007221.1	-147.563	-5.43049	0	0
ANKRD55	-148.719	-5.88364	0	0
GRM8	-149	-4.32629	0	0
LRFN5	-149.413	-3.99163	0	0
GPR160	-149.497	-5.14726	0	0
OBI1-AS1	-149.87	-4.40064	0	0
SYNDIG1	-150.14	-3.7674	0	0
GRIK3	-151.149	-4.00046	0	0
FRMD5	-151.408	-4.21454	0	0
NSG1	-152.342	-3.66521	0	0
LRP1B	-153.336	-3.96777	0	0
INA	-154.075	-3.70841	0	0
GRIN2B	-154.424	-4.74348	0	0
TMEM163	-154.965	-4.3886	0	0
IMPG1	-155.129	-5.49528	0	0
AL445623.2	-155.198	-4.10377	0	0
SYN2	-155.826	-3.86953	0	0
GRM6	-155.965	-4.53863	0	0
CACNA1C	-156.031	-3.95478	0	0
TRPC7	-156.116	-6.91649	0	0
KCND3	-156.134	-4.72141	0	0
HS3ST3B1	-156.664	-5.13595	0	0
SYT4	-157.39	-3.8226	0	0
SAMD12	-157.452	-3.89423	0	0
ZPBP	-157.89	-4.95598	0	0
NTNG1	-158.455	-4.13454	0	0
ELAVL4	-159.289	-3.97277	0	0
EPHB1	-159.894	-3.92678	0	0
CHRNB3	-160.109	-4.87709	0	0
GRM7	-160.929	-4.6862	0	0
ADCY8	-161.438	-5.92953	0	0
MMD2	-161.499	-6.39334	0	0
SLC17A6	-161.703	-4.60772	0	0
HDAC2-AS2	-161.805	-3.95396	0	0
RPGRIP1	-162.109	-5.86032	0	0
GALNT14	-162.296	-5.48372	0	0
PLXNA2	-162.947	-4.17533	0	0
RYR3	-163.125	-4.18495	0	0
MSR1	-163.141	-6.3893	0	0
NIPAL1	-163.182	-5.21114	0	0
SLIT1	-163.56	-4.19589	0	0
NDST3	-163.603	-4.30878	0	0
CARMIL1	-163.682	-4.06339	0	0
EBF3	-163.778	-4.18491	0	0
FRMPD2	-163.789	-5.76073	0	0
RSPO2	-164.156	-5.89852	0	0
RXRG	-164.68	-4.25597	0	0
FMN2	-165.429	-4.35209	0	0
RAPGEF5	-165.548	-4.58495	0	0
SUSD4	-165.599	-5.02725	0	0
DMD	-165.629	-4.4569	0	0
CPEB2	-165.846	-4.00138	0	0
HMGCLL1	-165.872	-4.72751	0	0
ROM1	-166.296	-4.99362	0	0
TMEFF2	-166.664	-4.47783	0	0
KCND2	-166.773	-4.26176	0	0
KCNIP1	-167.374	-5.44232	0	0
IL1RAPL1	-168.459	-4.40623	0	0
ANO2	-168.775	-4.31025	0	0
AL137100.3	-168.974	-6.95215	0	0
DOK6	-169.106	-4.38674	0	0
TENM2	-169.366	-4.55082	0	0
SH3GL2	-169.38	-4.25418	0	0
CNGB1	-169.809	-7.10135	0	0
CNTN6	-170.337	-4.98846	0	0
[truncated: 117 more rows]

## Sheet: NRPC
names	scores	logfoldchanges	pvals	pvals_adj
[truncated: 2,000 more rows]

[truncated: 3 more sheets: RGC, AC, HC]
