# Supplementary material for: Single cell dual-omic atlas of the human developing retina
Source: Nat Commun. 2024 Aug 9;15:6792. doi: 10.1038/s41467-024-50853-5 (PMC11310509; doi:10.1038/s41467-024-50853-5)
Supplement: Supplementary file 7 — Supplementary Data 4 [file 41467_2024_50853_MOESM7_ESM.xlsx]

## Sheet: Number of Cells for Cell Type
	celltype
PRPC	52479
Rod Precursor	33371
RGC Precursor	24887
NRPC	21087
ON_MGC	9319
HC Precursor	8127
Cone Precursor	7975
AC Precursor	7107
MG	6553
OFF_MGC	5392
Rod	4796
FMB	4399
BC Precursor	2942
AC4	2839
DB3b	2704
DB2	2371
ON_PGC	2081
DB1	1604
IMB	1466
DB3a	1302
AC11	1264
RBC	1217
AC5	1120
ML_Cone	1042
BB_GB	1033
AC3	938
HC1	928
AC21	921
AC19	904
AC26	859
AC6	807
AC25	806
AC24	802
AC29	779
AC10	779
AC14	760
DB5	752
AC7	655
AC17	614
AC23	534
OFFx	486
AC20	483
HC0	477
AC22	437
DB6	429
AC1	354
AC8	349
AC13	315
S_Cone	307
OFF_PGC	305
DB4a	291
AC9	288
AC2	265
AC18	257
AC31	221
AC0	221
AC28	204
AC15	166
AC12	145
AC16	120
AC30	71

## Sheet: Summary
	Number of Cell Types in Adult	Number of Cell Types in both Adult and Development Data	Unque Cell Type in Adult
AC	33	31	AC 27 AC32
BC	13	12	DB4b
RGC	8	4	OPN4_RGC RGC8 RGC7 RGC6
Rod	1	1
Cone	2	2
HC	2	2
MG	1	1
Total	60	53
