# Supplementary material for: Single cell dual-omic atlas of the human developing retina
Source: Nat Commun. 2024 Aug 9;15:6792. doi: 10.1038/s41467-024-50853-5 (PMC11310509; doi:10.1038/s41467-024-50853-5)
Supplement: Supplementary file 8 — Supplementary Data 5 [file 41467_2024_50853_MOESM8_ESM.xlsx]

## Sheet: Gene Module
	Module
GABRG3	3
NAV2	3
DGKB	3
NFIB	3
TF	3
GRIK2	3
CADM1	3
DST	3
AC087854.1	3
GABRG3-AS1	3
VIPR2	3
WIF1	3
TNIK	3
FLT1	3
SLC35F1	3
FAP	3
TOX3	3
LRRC4C	3
SOX5	3
CNTN1	3
GLIS3	3
CREB5	3
C1orf61	3
APBB2	3
CHL1	3
AL136366.1	3
STK39	3
FRMD5	3
AC092691.1	3
RARB	3
AC092422.1	3
SAT1	3
EPHA3	3
GRID2	3
RHBDL3	3
GALNT13	3
LINC00511	3
FAM110B	3
SRGAP1	3
PROX1	3
AC114971.1	3
STAC	3
NFIX	3
LINC01619	3
LSAMP	3
PRSS35	3
SCARB1	3
ST3GAL1	3
CDH23	3
PCSK2	3
PPP3CC	3
NFIA	3
QDPR	3
FGF13	3
AP000462.1	3
HKDC1	3
RASGRP1	3
PDGFC	3
COBL	3
AC092924.2	3
SLAIN1	3
SERINC5	3
HECW2	3
ST8SIA5	3
NYAP2	3
ATP2B2	3
PCYT1B	3
PRKCA	3
UST	3
SRRM4	3
SIPA1L1	3
ARHGEF3	3
KCNA2	3
KLHL8	3
RGR	3
THSD7A	3
HDAC9	3
L3MBTL4	3
SLC6A1	3
LAMA1	3
AL137017.1	3
SEL1L3	3
F3	3
RGS7	3
FABP7	3
ST5	3
LINC01748	3
PTH2R	3
PCDH17	3
KCNH8	3
TRIM2	3
SLC6A11	3
AC124854.1	3
PROX1-AS1	3
RGS16	3
NR3C2	3
TMEM26	3
NCALD	3
KDM5B	3
FAM160A1	3
EPAS1	3
ST8SIA1	3
KIF21A	3
WDR44	3
MPP7	3
SEMA5B	3
DUSP16	3
GUCY1A2	3
SLC35D1	3
MEF2C	3
NEDD4L	3
SLC1A3	3
ANKFN1	3
ROR2	3
LINC00472	3
NRG1	3
MYO6	3
FSIP2-AS1	3
LIMD1	3
KCNIP4	3
SLC22A23	3
DOCK10	3
BEST3	3
SOX2-OT	3
SEZ6	3
SNX10	3
HEY2	3
AHCYL2	3
LINC00689	3
KIT	3
RHPN2	3
HES5	3
RIPOR2	3
AC027698.1	3
HEATR5A	3
MTTP	3
AC020611.2	3
SETBP1	3
MLLT3	3
RBFOX1	3
CCDC88C	3
PCDH15	3
AC084361.1	3
AC090138.1	3
AC104002.3	3
PCSK5	3
GPD1L	3
MTUS2	3
LINC02223	3
ZC3HAV1	3
AC108733.1	3
AC092691.3	3
AC099792.1	3
RIMBP2	3
PDGFRA	3
ARHGAP42	3
CDON	3
PLXDC2	3
KAZN	3
DCLK1	3
PALMD	3
ALDH1A2	3
MEI4	3
MYO5B	3
FSTL5	3
RASD1	3
SV2B	3
FSIP2	3
MINAR1	3
ST6GAL2	3
NRXN3	3
DLEU1	3
CPA6	3
PLCE1	3
SLC15A3	3
CLNK	3
MAPK4	3
GNG7	3
AC026894.1	3
LIN7A	3
FAM222A-AS1	3
MIRLET7BHG	3
FRMPD1	3
PLCB1	3
OSBPL10	3
AC073593.2	3
SNCAIP	3
AC114316.1	3
EYA2	3
MAP3K1	3
AL592156.2	3
B3GLCT	3
NOS1AP	3
CPEB4	3
SOX9-AS1	3
AC025164.1	3
NCOA7	3
SAMD5	3
SPTLC3	3
NIPAL2	3
DUSP10	3
EVA1C	3
GANC	3
KCNH7	3
AC078820.2	3
AC109129.1	3
RCVRN	3
MKRN3	3
SEMA6A	3
LHCGR	3
KIF16B	3
NPVF	3
VCAN-AS1	3
ACYP2	3
RHOJ	3
AP001442.1	3
KDM4C	3
ESYT2	3
LINC02397	3
AC090709.1	3
NFATC2	3
PID1	3
UBE2D2	3
NEUROD4	3
PDC	3
TGFB2	3
AP001021.3	3
PTPRG	3
AL050309.1	3
CLIP4	3
ATXN1	3
AL353784.1	3
RRH	3
CDH4	3
PLAAT3	3
AC004160.1	3
PRKCA-AS1	3
CHL1-AS1	3
CCND1	3
BRINP1	3
SMOC1	3
NFASC	3
FAM222A	3
HIP1	3
LINC00903	3
LNCAROD	3
CASC16	3
GRIP2	3
SCN1A-AS1	3
OTX2	3
AC106738.1	3
SCN1A	3
BASP1-AS1	3
VWA5B1	3
AC007432.1	3
CRYM	3
ADGRG7	3
SLC15A2	3
PAG1	3
ANO3	3
ZPLD1	3
ABI3BP	3
NAV3	3
AL033504.1	3
ARHGEF28	3
LINC01237	3
AL109930.1	3
AC007376.2	3
AC090241.2	3
AL451127.2	3
SEMA5A	3
HOOK1	3
THRB	3
CSMD2	3
TIAM1	3
DPP10	3
CHST9	3
ACSL6	3
LINC00609	3
WWOX	3
FREM1	3
LMO1	3
MEF2C-AS1	3
AC027288.3	3
ARL17B	3
APCDD1L-DT	3
SLC2A1-AS1	3
IL1RAPL1	3
TRIM9	3
RCAN2	3
AC002460.2	3
PCBP3	3
AC078923.1	3
BBOX1-AS1	3
WNT5B	3
CGNL1	3
DNER	3
CALM1	3
SLC8A1	3
PDZRN3	3
SORBS1	3
ART3	3
KREMEN1	3
NFIA-AS2	3
JCAD	3
COLGALT2	3
ZEB1	3
MAML2	3
TRPM3	3
RASGEF1B	3
PRR16	3
PDE3A	3
RFTN2	3
BCAS3	3
SOX6	3
PCSK6	3
ARHGAP31	3
AL589935.1	3
SOX13	3
GNA14	3
MEF2C-AS2	3
AC091826.2	3
NPAS2	3
PCDH11Y	3
UTY	3
LUM	3
USP9Y	3
RPS4Y1	3
GLT1D1	3
NLGN4Y	3
TTTY14	3
ID2	3
AC068587.4	3
SESN1	3
ARHGAP28	3
PPP1R1C	3
OPHN1	3
MAN1C1	3
SEMA6D	3
CBFA2T2	3
LINC01387	3
MYO1E	3
RP1	3
EPHA7	3
CACNA1B	3
BTG2	3
CRPPA	3
DCC	3
FGFR1	3
CLIP1	3
MAEL	3
PRR5L	3
CRY1	3
OSBP2	3
SATB2	3
AC096576.2	3
NRSN1	3
AC010974.2	3
BFSP1	3
CHRDL1	3
FUT8	3
GAS1RR	3
GSAP	3
MME	3
SAMD9L	3
GPR137C	3
C12orf42	3
LINC01945	3
EPHB1	3
2024-03-01	3
DLGAP1	3
AC010260.1	3
SYT16	3
LINC01135	3
SH2D3C	3
LINC00934	3
AC022101.1	3
AIPL1	3
IFT88	3
DPH6	3
KLHL13	3
ARID5B	3
KDM7A	3
CCDC91	3
AL392086.3	3
AC008050.1	3
PLPP1	3
ATP11A	3
NCKAP5-AS2	3
AP004608.1	3
AFAP1	3
AL451062.1	3
GADD45G	3
TBC1D4	3
TLL2	3
AC084364.3	3
UBE2G1	3
GMPR	3
EFHC2	3
AL139353.2	3
NWD2	3
AC110296.1	3
MEIS2	3
AC004522.3	3
PCP2	3
C5orf46	3
GDAP1	3
LINC00861	3
GABRB3	3
LINC02060	3
ABTB2	3
AC090673.1	3
AP001831.1	3
ATP8A1	3
VSTM4	3
SLC35D2	3
FGF10	3
AC106744.1	3
CASC17	3
AL122014.1	3
SOX5-AS1	3
TRIM67	3
CDHR1	3
CAPN3	3
ARFGEF3	3
C19orf18	3
SGTB	3
KSR1	3
AL139393.1	3
AL445123.2	3
AC061958.1	3
ABCC1	3
LINC02823	3
GNGT2	3
AQP9	3
G6PC2	3
AL355674.1	3
AC020637.1	3
ME1	3
STK33	3
AC017101.1	3
PCDH9-AS2	3
GNAT1	3
NCOA3	3
AC011346.1	3
PCDH10	3
EFR3A	3
CYTH1	3
UNC119	3
LINC02283	3
CPLX1	3
OSTM1-AS1	3
AP002383.2	3
AC023424.3	3
FGF10-AS1	3
SCN9A	3
ST8SIA4	3
NLGN1	3
AC096669.1	3
ALPK2	3
LRRC1	3
SGMS1	3
FRY	3
MTCL1	3
AC016831.7	3
MRTFA	3
AC125613.1	3
GPR158	3
LINC02328	3
AC108721.2	3
SLC46A3	3
IFIH1	3
VSTM2B	3
ZFPM2	3
NRL	3
ZFPM2-AS1	3
CWH43	3
ROM1	3
LINC02231	3
GNB3	3
AC026780.2	3
ZBTB20-AS5	3
ABCB9	3
RDH10-AS1	3
HHAT	3
MED27	3
ARHGEF37	3
AAK1	3
ENTPD3-AS1	3
ME3	3
CFAP161	3
SLC1A4	3
NIM1K	3
PGM1	3
ADAM23	3
LINC02144	3
LINC01885	3
SHISA2	3
KCNIP4-IT1	3
KCNH1	3
DIAPH2	3
TAF3	3
CHST7	3
KIF13B	3
CSNK1G1	3
DHRSX	3
LINC02672	3
TSPAN7	3
AC008056.1	3
SLC9A7	3
SLC35E4	3
LINC02391	3
CABP5	3
SLC39A11	3
PAK3	3
CYP27A1	3
PC	3
PZP	3
INTS6	3
HS3ST1	3
FGD3	3
CADPS	3
DTWD2	3
LINC02055	3
SPOCK1	3
KLKB1	3
SYNDIG1	3
PRMT3	3
AMPD3	3
LINC02774	3
SVIL	3
COX10-AS1	3
BTD	3
SWT1	3
LINC00513	3
AQP4-AS1	3
HMCN1	3
AC096576.3	3
CFAP52	3
AC011933.4	3
LRIT3	3
SNTB1	3
RDH10	3
ZNF385D	3
MAGI2	3
CDH7	3
GRIA4	3
PRKN	3
TSHZ2	3
LINC01473	3
IMMP2L	3
UNC80	3
RNF150	3
PHYHIPL	3
MIR100HG	3
GLRB	3
UBA6-AS1	3
TSC22D1	3
MAP2K6	3
BTBD9	3
AF165147.1	3
SCFD2	3
TRMT11	3
FOXO3	3
TBC1D32	3
SLC9A9	3
SHOC1	3
AC005842.1	3
LINC02715	3
MLXIP	3
DARS-AS1	3
MCPH1	3
LINC02615	3
AC016821.1	3
ELMOD1	3
RHOBTB1	3
DDX3Y	3
TTTY10	3
TBL1Y	3
GRIK1	3
EIF1AY	3
UBE2F	3
KDM5D	3
ADGRG2	3
RNF144B	3
TCP11L2	3
KHDRBS2-OT	3
STAT3	3
AC005884.1	3
TMCC2	3
MYH14	3
TNR	3
CD44	3
ATP8B1	3
BHLHE22	3
PDE6H	3
VEGFC	3
LARP1B	3
PTPRT	3
A2M	3
AL139317.5	3
RPL34-AS1	3
SHROOM4	3
TMEM120B	3
LINC02664	3
NUP210L	3
MTSS1	3
XXYLT1	3
TMEM131L	3
AC021231.1	3
ATRN	3
AC022146.2	3
FBXO27	3
SPATA12	3
AC119150.1	3
AC105180.2	3
NTN4	3
MIR31HG	3
MEGF10	3
ITSN2	3
PCDH9	3
AL136114.1	3
ZNF804A	3
SPATA13	3
RAB3IP	3
LINC01563	3
TAOK3	3
RNF43	3
CAB39L	3
CRADD	3
AK9	3
SMIM14	3
AC007106.2	3
AL139231.1	3
AC004231.1	3
PLEKHD1	3
AL357054.5	3
DGCR9	3
MYRFL	3
KRT39	3
AC022874.1	3
ZFY-AS1	3
AP3S2	3
SCN8A	3
ENOX2	3
ZNF81	3
ABCG1	3
TRHDE	3
ELF1	3
PLA2G4C	3
APCDD1L	3
SEZ6L	3
PHACTR1	3
ZEB1-AS1	3
LHFPL2	3
AC011474.1	3
CRX	3
LINC01488	3
L1TD1	3
ANKRD33B	3
SH3RF3	3
ZNF611	3
CACHD1	3
SLC7A11	3
KPNA3	3
PTPN11	3
AC073389.2	3
AC009690.2	3
SLC10A7	3
RHBDL2	3
RAPGEF4	3
LINC01090	3
RNF217	3
NMNAT3	3
CTTNBP2	3
DACH2	3
TET2	3
LINC02006	3
AC025887.2	3
SPATA1	3
RPS6KA3	3
AC024901.1	3
AC009495.1	3
ALG14	3
ACTR3B	3
SHC3	3
ARFGAP3	3
RAX2	-1
USP18	-1
RFPL1S	-1
WWP2	-1
SLC6A17	-1
ADCY9	-1
HEATR4	-1
MEIKIN	-1
CARD18	-1
SAG	-1
EGF	-1
NTNG2	-1
RNF217-AS1	-1
SERPINI1	-1
LINC02745	-1
PLA2G4C-AS1	-1
AL365259.1	-1
UCHL3	-1
CYP4Z1	-1
PCAT1	-1
PCARE	-1
AL158071.1	-1
NLK	-1
AC091646.1	-1
PTMA	2
H3F3A	2
GAPDH	2
NNAT	2
CKB	2
MARCKS	2
ACTB	2
RPL7A	2
RPL5	2
RPL10	2
EEF1A1	2
RPLP0	2
RPL15	2
RPL3	2
RPL7	2
RPS3A	2
RPL13A	2
RPS11	2
RPL24	2
RPL19	2
FAU	2
RPS27A	2
RPS16	2
RPL6	2
RPL18	2
RPL11	2
RPL10A	2
RPS6	2
RPL8	2
RPL28	2
RPS9	2
RPS14	2
RPL29	2
RPL18A	2
RPL27A	2
RPS15	2
NACA	2
RPL12	2
RPS7	2
RPL13	2
RPLP1	2
RPS25	2
RPS24	2
RPS19	2
RPL17	2
RPS3	2
RPS5	2
RACK1	2
TMSB4X	2
RPSA	2
RPS18	2
TPT1	2
RPL34	2
RPL30	2
EEF1G	2
RPL9	2
RPS12	2
RPS8	2
SLC25A6	2
BTF3	2
RPL4	2
RPL22	2
MIF	2
RPS20	2
RPLP2	2
RPL32	2
RPS13	2
RPS28	2
RPS27	2
RPL41	2
RPL37A	2
RPL35A	2
RPL26	2
RPL31	2
RPS23	2
HNRNPA1	2
RPS10	2
UBA52	2
RPL23A	2
RPL21	2
EEF2	2
PFDN5	2
RPL37	2
RPS4X	2
RPS2	2
RPL14	2
SNHG29	2
RPL36	2
RPL27	2
RPS29	2
RPL23	2
RPS15A	2
RPL36A	2
RPL35	2
RPS26	2
DOCK5	2
ADAMTS15	2
RPL38	2
EEF1B2	2
RPS17	2
C12orf57	2
FTL	2
TMEM178B	2
NRP1	2
DAB1	2
ATP5F1E	2
UQCRB	2
NME2	2
FTH1	2
ASCL1	2
HMGB1	2
UBB	2
RPL39	2
HSP90AB1	2
RNF220	2
RPS21	2
LRRC28	2
TTC39B	2
ZFY	2
AL139246.5	2
LRRN3	2
SFRP1	2
HIF3A	2
NEFL	2
GAS5	2
NEUROD1	2
BMPER	2
SET	2
YBX1	2
MARCKSL1	2
PABPC1	2
TMCC3	2
KCTD16	2
COX6A1	2
PRKY	2
PHACTR2	2
GATA3	2
BCL2L1	2
ATG10	2
METTL24	2
UNC5D	2
LERFS	2
GNA14-AS1	2
RFLNA	2
C9orf16	2
ATP6AP1L	2
FOLH1	2
SUSD6	2
OTUD7A	2
RNF152	2
DGLUCY	2
GCNT2	2
LRCH1	2
GRHL1	2
ATP9A	2
CATSPERG	2
SLC8A1-AS1	2
PRKG1	2
BCL11B	2
LIN52	2
DOCK9	2
AC015878.1	2
TACR3	2
AP000229.1	2
SWI5	2
CNMD	2
AC023480.1	2
LRRN1	2
AC092819.1	2
SORL1	2
PPDPF	2
INPP1	2
NID1	2
DLGAP4-AS1	2
CYP26A1	2
INTS9	2
GALNT17	-1
DIRAS2	-1
TENM2	-1
SEC14L2	-1
WIPF2	-1
SLC12A6	-1
LINC02224	-1
VPS33A	-1
AC110809.1	-1
AL590666.4	-1
RUNX1	-1
CACNG7	-1
NLRC5	-1
GTDC1	-1
LIMS1	-1
ASRGL1	-1
HUNK	-1
MRTFB	-1
PIP4K2A	-1
ARHGAP10	-1
STIM2	-1
HERC3	-1
SMARCA2	-1
LINC02842	-1
AC093801.1	-1
C2orf76	-1
IL1RAPL2	-1
BSPRY	-1
NF2	-1
SCLY	-1
ARHGEF11	-1
PRKAR2A	-1
AC009899.1	-1
NLRP12	-1
AL161757.4	-1
LINC01250	-1
LYPD5	-1
VAX2	-1
FILIP1	-1
CLEC4F	-1
LINC00886	-1
STOX2	-1
LIMA1	-1
AL391834.3	-1
AC006262.2	-1
AC123512.1	-1
GRHL2	-1
AC015908.2	-1
AC245123.1	-1
ZNF438	-1
AC106795.3	-1
SMYD2	-1
CD96	-1
MIR548A1HG	-1
PTCSC3	-1
AP002026.1	-1
PPM1H	-1
DUBR	-1
AC053527.2	-1
C7orf31	-1
CFAP44	-1
C3orf35	-1
PRSS23	-1
LINC01122	-1
SEM1	-1
UPP2	-1
SULF1	-1
LINC01376	-1
NR2F1-AS1	-1
TSTD3	-1
DSP	-1
DDX10	-1
DLG2	-1
AL391840.1	-1
LRRTM3	-1
PDE1C	-1
L3MBTL3	-1
SMYD3	-1
PUDP	-1
AL357153.2	-1
CNIH3	-1
AL008633.1	-1
FOCAD	-1
PDGFD	-1
TTC27	-1
FBXO33	-1
GDPD1	-1
AC034195.1	-1
AL035427.1	-1
METTL8	-1
AC018362.1	-1
TTLL11	-1
SLC49A4	-1
HLF	-1
NT5DC1	-1
AL137009.1	-1
FBXL17	-1
LINC00882	-1
AC107021.1	-1
PRKD1	-1
CMSS1	-1
PRKACB	-1
CLMN	-1
HSPBAP1	-1
RTCA-AS1	-1
TES	-1
ELAVL2	-1
COL28A1	-1
INTS6L	-1
DIRC3	-1
GMDS-DT	-1
URGCP	-1
SPIN3	-1
SLC6A16	-1
ABCA1	-1
SCP2	-1
GRAMD2B	-1
C2orf88	-1
XYLT1	-1
LINC00519	-1
LINC00894	-1
AC009411.2	-1
AL024508.1	-1
AC011287.1	-1
LGALSL-DT	-1
PPP3CB-AS1	-1
MANBA	-1
PROS1	-1
SMAD6	-1
CDH18	-1
VPS45	-1
FAM174A	-1
SHANK2	-1
WDR78	-1
LINC00636	-1
CYP2E1	-1
C1orf194	-1
LINC00662	-1
CEACAM1	-1
EFCAB2	-1
CAV2	-1
AC093895.1	-1
CLDN10-AS1	-1
SAMD12-AS1	-1
PDE6D	-1
ZNF433-AS1	-1
AC244102.4	-1
KLRC1	-1
AC007991.3	-1
MOGAT1	-1
PLCE1-AS2	-1
INVS	-1
C6orf58	-1
ANXA4	-1
SH3BGR	-1
AL135786.2	-1
AL354733.1	-1
PLGRKT	-1
PKD1L1	-1
LRRC7	-1
ABCB4	-1
AC092115.3	-1
AL157786.1	-1
AC109462.1	-1
SRPX	-1
LYVE1	-1
RPS10-NUDT3	-1
GRB2	-1
CHRM5	-1
PRELP	-1
GCNT4	-1
AC087379.2	-1
GRIN2A	-1
HIST1H2AC	-1
AC073648.7	-1
KIF3B	-1
AC093117.1	-1
AC010998.1	-1
BCAT1	-1
RFFL	-1
SDR42E2	-1
SH2D3A	-1
AC023095.1	-1
SLC22A14	-1
CDH3	-1
AR	-1
SORCS3	-1
VIPR1-AS1	-1
TIPIN	-1
AC025180.1	-1
AC092805.1	-1
C21orf58	1
MIS18BP1	1
LINC01572	1
SMC4	1
RTKN2	1
ASPM	1
KIF14	1
APOLD1	1
MKI67	1
TOP2A	1
KNL1	1
NDC80	1
ARHGAP11B	1
CENPF	1
CENPE	1
KIF18A	1
DEPDC1B	1
TPX2	1
CDCA2	1
ECT2	1
BUB1	1
PARPBP	1
CDC25C	1
KIF11	1
ANLN	1
BUB1B	1
KIF23	1
GTSE1	1
NCAPG	1
CIT	1
NUSAP1	1
NUF2	1
KIF15	1
TTK	1
SGO2	1
CKAP5	1
CCDC18	1
CDK1	1
CKAP2	1
CEP112	1
DLGAP5	1
KIF4A	1
KIF20B	1
AURKB	1
NEIL3	1
SGO1	1
CKAP2L	1
KIF2C	1
KIF18B	1
MELK	1
CIP2A	1
Z94721.1	1
FOXN4	1
RACGAP1	1
TACC3	1
PBK	1
KIFC1	1
MXD3	1
PIF1	1
G2E3	1
HMMR	1
CCNB1	1
FAM83D	1
GAS2L3	1
PRR11	1
PRC1	1
DEPDC1	1
KMT5A	1
CDCA8	1
CENPI	1
STIL	1
BIRC5	1
CDCA3	1
DBF4	1
ARHGAP11A	1
HJURP	1
BORA	1
CDKN3	1
ARL6IP1	1
KPNA2	1
AURKA	1
ARHGAP19	1
KIF20A	1
GPSM2	1
CEP55	1
HP1BP3	1
RGS3	1
TRIM59	1
HMGB2	1
ESPL1	1
KNSTRN	1
UBE2C	1
LBR	1
AC073529.1	1
CCNB2	1
INCENP	1
SHCBP1	1
SCLT1	1
WDPCP	1
FOXM1	1
AC004158.1	1
STK17B	1
NCAPD2	1
TROAP	1
AC091057.6	1
NCAPH	1
PTTG1	1
H2AFX	1
CEP70	1
CCNF	1
CCNA2	1
NEK2	1
HELLPAR	1
NUCKS1	1
NDE1	1
TICRR	1
FBXO5	1
RAD21	1
PIMREG	1
CENPA	1
PLK1	1
TBC1D31	1
IQGAP3	1
UBE2T	1
CDC20	1
ARHGEF39	1
ADD3	1
MYO16	1
CFAP299	1
FBXL7	1
CFAP47	1
PKP4	1
CKS2	1
PSRC1	1
ODF2	1
DBF4B	1
ITPR2	1
LCORL	1
FBXO43	1
RANGAP1	1
ZMYM1	1
TDP1	1
REXO5	1
SAPCD2	1
KIAA0586	1
CDC27	1
PAK6	1
TUBB4B	1
SPC24	1
ERI2	1
CMC2	1
SMC2	1
NOSTRIN	1
HIST1H1B	1
CENPN	1
OIP5	1
AC010173.1	1
HYLS1	1
AC090159.1	1
CENPL	1
AC027627.1	1
SPDL1	1
CFAP43	1
PMFBP1	1
MZT1	1
CDK19	1
SKA2	1
HIST2H2AC	1
HIST1H1D	1
G2E3-AS1	1
HCG27	1
UBE2S	1
PRC1-AS1	1
NMU	1
DLEU2	1
ATL2	1
HMGN2	1
MAD2L1	1
DIAPH3	1
MIR924HG	1
RRM2	1
BRIP1	1
CEP128	1
POLQ	1
CENPK	1
ATAD2	1
SPC25	1
E2F7	1
DNA2	1
AC011447.3	1
TMPO	1
CEP135	1
GEN1	1
EZH2	1
RAD51AP1	1
ESCO2	1
SKA3	1
NSD2	1
MND1	1
PLK4	1
CEP192	1
NCAPG2	1
VRK1	1
LMNB1	1
CEP152	1
KIF24	1
MSH5	1
SYNE2	1
CHEK2	1
CCDC150	1
NCAPD3	1
FANCD2	1
RFC3	1
MMS22L	1
DTL	1
CENPP	1
HELLS	1
BLM	1
FANCI	1
BRCA1	1
EXO1	1
ATAD5	1
XRCC2	1
KNTC1	1
MYO3A	1
AP001347.1	1
BRCA2	1
ZNF730	1
CENPU	1
FANCB	1
ZNF732	1
E2F8	1
BARD1	1
MASTL	1
SDK1	1
NUP62CL	1
CHEK1	1
GLYATL2	1
ZGRF1	1
PCLAF	1
MCM10	1
GINS1	1
RTTN	1
FUT9	1
AC008543.1	1
PBX3	1
RAD18	1
AC010615.2	1
FBLN7	1
C5orf34	1
SKA1	1
ASF1B	1
CENPO	1
WDR62	1
RAD54B	1
POC1A	1
CEP295	1
MYBL1	1
SPATA5	1
CNTRL	1
MGME1	1
NDC1	1
TUBB6	1
CEP78	1
ZNF492	1
DDIAS	1
SNHG31	1
KATNAL2	1
PLCH1	1
LIN9	1
PDE3B	1
NET1	1
CDKN2B-AS1	1
USP13	1
EFCAB11	1
FAM72B	1
LGALS3	1
FAM72D	1
RNFT2	1
CCNA1	1
SPA17	1
CERKL	1
UACA	1
NSUN7	1
ZNF695	1
AF233439.1	1
RDM1	1
HIST1H1C	1
HIST1H3B	1
HIST1H4C	1
NEURL1B	1
PPM1E	1
METTL4	1
LIN54	1
RASAL2	1
FANCM	1
AC005394.1	1
C18orf54	1
ZNF850	1
CEP57L1	1
ANP32E	1
PHTF2	1
ST3GAL3	1
SAE1	1
MAST2	1
DNAAF3	1
FAM102B	1
LRRIQ1	1
KCTD19	1
KCTD9	1
SSH2	1
POC5	1
PIK3R3	1
SORT1	1
IKBIP	1
CEP85	1
CDKN2C	1
C2orf69	1
EPS8	1
HIST1H2AJ	1
HIST1H1A	1
AC246817.2	1
ZNF724	1
CSRP3-AS1	1
DIAPH3-AS1	1
PBX4	1
TYMSOS	1
CBFB	1
AL445231.1	1
AL450338.2	1
CCDC148	1
SLCO3A1	1
ANO1	1
BCL2	1
FAM122C	1
TTLL7	1
TRAF3IP1	1
C12orf75	1
MYH11	1
POLH	1
AC009623.1	1
FAM72C	1
KANTR	1
STARD13	1
TRIM36	1
LINC02367	1
OVOL2	1
AC093249.2	1
CTCF	1
FAM72A	1
PCBD2	1
CFAP206	1
RASSF8	1
SLC25A25	1
PTPDC1	1
TTC29	1
MBNL1	1
AC096637.2	1
DNAJC1	1
CLIC4	1
DEPDC1-AS1	1
HIST1H2AM	1
ABCA12	1
NEGR1	1
TTL	1
C3orf67-AS1	1
RNF182	1
HS2ST1	1
LRR1	1
PART1	1
AC072062.1	1
AC079753.2	1
CLBA1	1
ZNF331	1
FBXO34	1
NEK10	1
TNFAIP8L1	1
RNF157	1
ST6GALNAC5	1
AL591135.2	1
AC103796.1	1
AC097717.1	1
AC079841.2	1
ZNRF2	1
IGSF11	1
JAM3	1
GSTCD	1
ZNF93	1
AC010996.1	1
LMO7	1
R3HDM1	1
NUP37	1
TADA2A	1
POLA1	1
ZNF367	1
CLSPN	1
FAM111B	1
FANCA	1
CDC45	1
CHAF1A	1
UHRF1	1
WDR76	1
RBL1	1
WDHD1	1
PRIM2	1
NDUFAF6	1
RRM1	1
E2F3	1
RBBP8	1
PDE8A	1
POLE2	1
RAD51	1
DHFR	1
MYBL2	1
POLA2	1
POLD3	1
KIAA0319	1
ABHD3	1
CDC6	1
CASP8AP2	1
USP37	1
MED12L	1
TK1	1
E2F2	1
RAD54L	1
AC104073.4	1
C1orf112	1
GJC1	1
KIAA1841	1
AL365295.1	1
TEX15	1
SH3GL3	1
CAMK4	1
KCNN2	1
DSCC1	1
CDC7	1
AC004943.2	1
MTBP	1
C3orf67	1
GLRA2	1
AC092821.3	1
SFMBT1	1
RANBP17	1
STXBP5L	1
XYLB	1
MBNL3	1
GPD2	1
AL591519.1	1
CCDC15	1
ANKS1B	1
FKBP5	1
AC006115.2	1
AL606468.1	1
FANCC	1
RMI1	1
DMC1	1
ELOVL2	1
ECM2	1
BRI3BP	1
NETO2	1
PRDM5	1
RNF168	1
TBC1D1	1
BICC1	1
NXPH2	1
SIMC1	1
FBN3	1
ASAP1	1
OGN	1
ARNTL2	1
CHAF1B	1
SLC16A1-AS1	1
FMN2	1
DNAJC9	1
ZWILCH	1
LYPD6	1
TRPC3	1
C11orf80	1
DDB2	1
AC011466.3	1
RFWD3	1
OMD	1
OXCT1	1
SLC2A13	1
IQGAP1	1
CTDSPL	1
DDX11-AS1	1
RNASEH2B	1
ASPN	1
FANCD2OS	1
AC008691.1	1
TNFAIP8	1
MYO5C	1
PAWR	1
BACE2	1
DNAH6	1
GAS7	1
BAIAP2L1	1
GPR180	1
WIPF1	1
STOX1	1
ZNF257	1
OTULINL	1
GXYLT1	1
OSBPL6	1
NEXMIF	1
CGAS	1
PI4K2B	1
TUBA1B	1
H2AFZ	1
TUBB	1
HES6	1
PIEZO2	1
ID3	1
ATRNL1	1
MAP3K20	1
ABHD12	1
FLRT2	1
ICA1L	1
SPATS2	1
ANP32B	1
RRAGD	1
FAM107B	1
AP003555.2	1
ROPN1L	1
ABCB1	1
GTF2A1	1
FRMPD3	1
POC1B	1
TMEM116	1
PRKAR2B	1
ADAM22	1
TMEM38B	1
AC005381.1	1
GPC5	1
FANK1	1
AC130324.2	1
EFR3B	1
SDC2	1
LMCD1	1
ZDHHC20	1
NRG3	1
LINC02018	1
MDFIC	1
TSPAN19	1
ZHX3	1
ERI1	1
PDCL2	1
EXPH5	1
AP001783.1	1
MYO16-AS1	1
SCML2	1
LHFPL6	1
HMGB3	1
PTMS	1
LINC00910	1
AL354696.2	1
LRP11	1
AUNIP	1
SATL1	1
HORMAD2-AS1	1
SLC27A6	1
SALL1	1
UBAP2	1
HMGA2	1
AL049828.1	1
GABPB1	1
ANKRD18A	1
RUNDC3B	1
MCPH1-AS1	1
TULP3	1
LUZP1	1
FSIP1	1
LINC01494	1
IPO11	1
PER3	1
AC005400.1	1
TLCD4	1
AC096564.1	1
FAM24B	1
AC010538.1	1
PPM1D	1
PCED1B	1
ERCC6L	1
SERPINE2	1
SPATS2L	1
CCNE2	1
FAM184A	1
MCUB	1
FAM81A	1
ZBTB8A	1
CACNG4	1
DIAPH1	1
DZIP3	1
AC113414.1	1
TRIM69	1
DARS2	1
TUBA1C	1
LNP1	1
NR2F2-AS1	1
JARID2	1
ATF7IP2	1
SPAG16	1
AC008629.1	1
AC021851.1	1
AC012409.2	1
POT1-AS1	1
XRCC4	1
BTBD10	1
CSTF3-DT	1
ARL13B	1
OPN3	1
AC023051.1	1
HIST1H2BN	1
CCNG2	1
CBL	1
AC073475.1	1
GNB4	1
TEAD4	1
HAUS2	1
VKORC1L1	1
LMNB1-DT	1
PCGF6	1
EIF2AK3	1
FAM185A	1
AC122719.3	1
NEDD4	1
LRRC8B	1
SPDYA	1
AC092910.3	1
SV2C	1
SOX11	1
ABHD17B	1
LINC01414	1
PCDH7	1
NALCN-AS1	1
KIAA1217	1
ROBO2	1
CNTN5	1
MEG8	1
FIGN	1
PLEKHG1	1
ESRRG	1
TOX	1
ADGRB3	1
AGBL4	1
COL25A1	1
DNAH11	1
MAN2A1	1
NHSL1	1
TENM3	1
HHIP	1
2024-03-03	1
ZFHX4	1
MEIS1	1
COL11A1	1
NALCN	1
MAN1A1	1
CABLES1	1
MDK	1
DNAH14	1
PDLIM5	1
ANOS1	1
PTPRO	1
AC009518.1	1
AC233296.1	1
PALLD	1
SLF1	1
COL9A1	1
UTRN	1
PTPRM	1
LGR5	1
LINC01515	1
COL23A1	1
ADAMTS3	1
ADGRV1	1
MDGA2	1
CPAMD8	1
EPHA6	1
KCNT2	1
PDE7B	1
GNAI1	1
MIR4500HG	1
FBN2	1
FRRS1L	1
DANT2	1
EGFR	1
SPAG17	1
CNTN3	1
CALCRL	1
TMEM232	1
AL591501.1	1
CP	1
SYNPO2	1
CLRN1	1
ARHGAP6	1
FRMD4B	1
ADGB	1
TEKT1	1
MAGI3	1
DCDC1	1
COL13A1	1
TSHZ3	1
TBX5	1
AL136524.1	1
LINC01876	1
RALYL	1
EFNA5	1
CDH6	1
RMST	1
NPAS3	1
LRP2	1
LINC02082	1
BOC	1
PRAG1	1
CFAP54	1
FAM155A	1
PLEKHG4B	1
PRLR	1
CPE	1
SEMA3D	1
NEAT1	1
VLDLR-AS1	1
HYDIN	1
SLC38A1	1
ANK3	1
DTNA	1
PTPRQ	1
LRRTM4	1
DAPL1	1
VRK2	1
KCNQ1OT1	1
EPB41L3	1
PRKAA2	1
GFRA1	1
MIR217HG	1
TMEM132D	1
CDS1	1
NTM	1
AC098588.3	1
ADARB2	1
LDB2	1
AC011306.1	1
MAP1B	1
PRTG	1
XIST	1
TSIX	1
DPYD	1
FBN1	1
CA8	1
SGSM1	1
KIF26B	1
ZBTB16	1
KIRREL3	1
HMGCS1	1
RRAS2	1
CYP1B1	1
ERC2	1
CADPS2	1
LPAR1	1
LRRC6	1
LTBP1	1
ALDH1A1	1
SYNPR	1
TEX9	1
ZFHX3	1
AMPH	1
TMEM178A	1
ELMO1	1
NKAIN3	1
CCDC175	1
CHST11	1
PCNX2	1
SPARC	1
KANK1	1
PPP2R2B	1
NEK5	1
NRIP1	1
GPC4	1
PLEKHA6	1
CCDC33	1
AC087477.2	1
ARHGAP24	1
CPNE5	1
ALCAM	1
NMD3	1
AC079298.3	1
AL162493.1	1
DSG2	1
CPEB1	1
AC093765.3	1
PDE10A	1
JAZF1	1
AFF3	1
CYYR1	1
TMEM241	1
RGS22	1
COL19A1	1
RAD51B	1
SPSB4	1
IQGAP2	1
MIPOL1	1
CNTNAP3B	1
RBMS1	1
CLVS2	1
AC007319.1	1
TMEM45A	1
TTC39C	1
PLPP4	1
PDE4D	1
NPFFR2	1
SFRP2	1
RASGRF2	1
LEF1	1
OPCML	1
SLC4A4	1
PWRN1	1
KSR2	1
AC022034.1	1
LINC01320	1
CCDC171	1
MAATS1	1
C9orf135	1
AC021055.1	1
LINC01995	1
LINC01994	1
HMX1	1
MIR503HG	1
CACNB2	1
AC073050.1	1
DOCK3	1
CYP1B1-AS1	1
ZIC1	1
FHIT	1
TRPS1	1
PAM	1
IKZF2	1
LCA5	1
CFAP69	1
TIMP3	1
LZTFL1	1
NR2F1	1
PLOD2	1
MOXD1	1
AC022034.3	1
AC090578.1	1
HIVEP2	1
LINC00271	1
ADAM19	1
ANKH	1
LIN28B	1
RBPMS	1
EDIL3	1
RPS6KA6	1
PPM1L	1
ST6GAL1	1
COLEC12	1
COL4A6	1
PACRG	1
KCNB2	1
GPC6	1
RELN	1
CNTNAP3	1
ADAMTS9-AS2	1
CHST15	1
AC007656.2	1
LHX9	1
FGF19	1
SHISA9	1
FRAS1	1
ZRANB3	1
2024-03-11	1
STK32B	1
FAR2	1
CRTAC1	1
KBTBD12	1
ARSG	1
ABCC4	1
MIR222HG	1
NR2F2	1
CFAP61	1
LGR6	1
DOCK4	1
GNG12	1
SERTM2	1
TTLL9	1
MMP16	1
SCN7A	1
SYT7	1
COL6A6	1
WARS2-AS1	1
KIF5C	1
COL21A1	1
TBX20	1
EFCAB6	1
AL133346.1	1
PRKCE	1
MAP7	1
BCAR3	1
DNAI1	1
LINC00648	1
AL138828.1	1
RADX	1
GHR	1
TAFA4	1
PLEKHH2	1
AC079380.1	1
AL160191.1	1
AC093765.2	1
KCNQ5	1
NUAK1	1
ABCA5	1
LINC00535	1
SLIT2	1
AC113386.1	1
LINC02301	1
ZBBX	1
MCTP1	1
DZANK1	1
CACNA1C	1
NOX4	1
[truncated: 861 more rows]

## Sheet: Module 1 GO
source	term_name	term_id	adjusted_p_value	negative_log10_of_adjusted_p_value	term_size	query_size	intersection_size	effective_domain_size	intersections
GO:MF	extracellular matrix structural constituent conferring tensile strength	GO:0030020	4.10051e-09	8.38716	41	482	13	20139	COL25A1,COL11A1,COL9A1,COL23A1,COL13A1,COL19A1,COL4A6,COL6A6,COL21A1,COL4A5,COL8A1,COL24A1,COL1A2
GO:MF	extracellular matrix structural constituent	GO:0005201	7.37858e-08	7.13203	167	235	16	20139	COL25A1,COL11A1,ANOS1,COL9A1,COL23A1,FBN2,COL13A1,FBN1,LTBP1,SPARC,COL19A1,EDIL3,COL4A6,FRAS1,COL6A6,COL21A1
GO:MF	heparin binding	GO:0008201	0.00056557	3.24751	173	39	6	20139	COL25A1,COL11A1,MDK,ANOS1,COL23A1,ADAMTS3
GO:MF	cell adhesion molecule binding	GO:0050839	0.00179689	2.74548	559	113	14	20139	CNTN5,TENM3,PDLIM5,PTPRO,PALLD,UTRN,PTPRM,EGFR,CDH6,CPE,ANK3,GFRA1,FBN1,KIRREL3
GO:MF	glycosaminoglycan binding	GO:0005539	0.00394273	2.4042	242	39	6	20139	COL25A1,COL11A1,MDK,ANOS1,COL23A1,ADAMTS3
GO:MF	muscle alpha-actinin binding	GO:0051371	0.00568318	2.24541	15	57	3	20139	PDLIM5,PALLD,SYNPO2
GO:MF	heparan sulfate binding	GO:1904399	0.00571493	2.24299	4	26	2	20139	COL11A1,MDK
GO:MF	sulfur compound binding	GO:1901681	0.00735815	2.13323	270	39	6	20139	COL25A1,COL11A1,MDK,ANOS1,COL23A1,ADAMTS3
GO:MF	mannosyl-oligosaccharide mannosidase activity	GO:0015924	0.0290177	1.53734	9	24	2	20139	MAN2A1,MAN1A1
GO:MF	alpha-actinin binding	GO:0051393	0.0398636	1.39942	28	57	3	20139	PDLIM5,PALLD,SYNPO2
GO:MF	protein domain specific binding	GO:0019904	0.0400376	1.39753	644	291	23	20139	ESRRG,ARHGAP6,LRP2,DTNA,DAPL1,VRK2,LDB2,ZBTB16,LPAR1,ELMO1,LEF1,DOCK3,TRPS1,ADAM19,SHISA9,DOCK4,GNG12,GHR,ARHGAP29,ICA1,ENKUR,WNT5A,DMD
GO:MF	cell-cell adhesion mediator activity	GO:0098632	0.0412787	1.38427	52	31	3	20139	CNTN5,PDLIM5,PALLD
GO:MF	PDZ domain binding	GO:0030165	0.0469774	1.32811	85	427	9	20139	DTNA,LPAR1,SHISA9,DOCK4,GNG12,ARHGAP29,DMD,ACVR2A,SHISA6
GO:MF	hormone binding	GO:0042562	0.0479477	1.31923	87	418	9	20139	EGFR,CALCRL,LRP2,PRLR,ALDH1A1,GHR,PTH1R,MTNR1A,NR3C1
GO:BP	cell adhesion	GO:0007155	4.02389e-10	9.39535	1504	440	77	21010	PCDH7,ROBO2,CNTN5,TENM3,MDK,PDLIM5,ANOS1,PTPRO,PALLD,UTRN,PTPRM,ADGRV1,EGFR,CNTN3,ARHGAP6,COL13A1,EFNA5,CDH6,BOC,PRLR,ANK3,DAPL1,NTM,PRTG,FBN1,KIF26B,ZBTB16,KIRREL3,CYP1B1,ZFHX3,KANK1,GPC4,ALCAM,DSG2,COL19A1,CNTNAP3B,SFRP2,LEF1,OPCML,ADAM19,EDIL3,ST6GAL1,COL4A6,RELN,COL6A6,PRKCE,NUAK1,SHB,FREM2,WNT5A,TENM1,DMD,KITLG,ITGA9,CTNND2,IGDCC3,PLXNA4,LAMA2,PTPRD,SMAD3,PHLDB2,FAT1,CARMIL1,HAS2,DSC2,CD55,C…
GO:BP	plasma membrane bounded cell projection organization	GO:0120036	4.21645e-10	9.37505	1541	323	64	21010	ROBO2,CNTN5,TOX,ADGRB3,TENM3,MDK,PDLIM5,ANOS1,PTPRO,PALLD,PTPRM,ADGRV1,EPHA6,SPAG17,CLRN1,TEKT1,EFNA5,LRP2,BOC,PRAG1,CFAP54,PLEKHG4B,SEMA3D,HYDIN,ANK3,EPB41L3,GFRA1,MAP1B,PRTG,KIRREL3,LPAR1,KANK1,ARHGAP24,CPNE5,ALCAM,TTC39C,SFRP2,LCA5,CFAP69,NR2F1,RELN,LHX9,CRTAC1,ABCC4,CFAP61,LGR6,KIF5C,DNAI1,SLIT2,RSPH9,WNT5A,CFAP221,TENM1,DMD,BMPR1B,SYT17,CFAP74,CEP126,CTNND2,PLXNA4,DCDC2,LAMA2,PTPRD,NME5
GO:BP	neuron development	GO:0048666	4.83683e-10	9.31544	1142	317	53	21010	ROBO2,CNTN5,TOX,ADGRB3,AGBL4,TENM3,MDK,PDLIM5,ANOS1,PTPRO,PALLD,PTPRM,ADGRV1,EPHA6,CLRN1,EFNA5,LRP2,BOC,PRAG1,PLEKHG4B,SEMA3D,ANK3,PTPRQ,EPB41L3,GFRA1,NTM,MAP1B,PRTG,KIRREL3,LPAR1,KANK1,CPNE5,ALCAM,SFRP2,OPCML,NR2F1,RELN,LHX9,CRTAC1,LGR6,KIF5C,SLIT2,DZANK1,WNT5A,TENM1,DMD,BMPR1B,SYT17,CTNND2,PLXNA4,DCDC2,LAMA2,PTPRD
GO:BP	cell morphogenesis	GO:0000902	6.2685e-10	9.20284	957	477	61	21010	ROBO2,CNTN5,ADGRB3,MDK,PDLIM5,ANOS1,PTPRO,PALLD,PTPRM,EPHA6,EGFR,CLRN1,EFNA5,CDH6,LRP2,BOC,PRAG1,PLEKHG4B,SEMA3D,ANK3,PTPRQ,EPB41L3,MAP1B,PRTG,KIRREL3,LPAR1,SPARC,KANK1,CPNE5,ALCAM,LEF1,RELN,LHX9,LGR6,KIF5C,SLIT2,NOX4,WNT5A,DMD,BMPR1B,SYT17,CTNND2,PLXNA4,DCDC2,LAMA2,PTPRD,DCX,FAT1,DISC1,CAP2,CDH10,LRATD1,B4GALT6,ITGA1,NTNG1,MAP3K13,SYNE1,MUSK,HEG1,ENPP2,SLIT1
GO:BP	cell projection organization	GO:0030030	9.49977e-10	9.02229	1581	477	83	21010	ROBO2,CNTN5,TOX,ADGRB3,TENM3,MDK,PDLIM5,ANOS1,PTPRO,PALLD,PTPRM,ADGRV1,EPHA6,SPAG17,CLRN1,TEKT1,EFNA5,LRP2,BOC,PRAG1,CFAP54,PLEKHG4B,SEMA3D,HYDIN,ANK3,EPB41L3,GFRA1,MAP1B,PRTG,KIRREL3,LPAR1,KANK1,ARHGAP24,CPNE5,ALCAM,TTC39C,SFRP2,LCA5,CFAP69,NR2F1,RELN,LHX9,CRTAC1,ABCC4,CFAP61,LGR6,KIF5C,DNAI1,SLIT2,RSPH9,WNT5A,CFAP221,TENM1,DMD,BMPR1B,SYT17,CFAP74,CEP126,CTNND2,PLXNA4,DCDC2,LAMA2,PTPRD,NME5,DCX,…
GO:BP	generation of neurons	GO:0048699	1.19339e-09	8.92322	1485	317	61	21010	ROBO2,CNTN5,TOX,ADGRB3,AGBL4,TENM3,HHIP,MEIS1,MDK,PDLIM5,ANOS1,PTPRO,PALLD,PTPRM,ADGRV1,MDGA2,EPHA6,CLRN1,EFNA5,LRP2,BOC,PRAG1,PLEKHG4B,SEMA3D,ANK3,PTPRQ,EPB41L3,GFRA1,NTM,MAP1B,PRTG,KIRREL3,LPAR1,ZFHX3,KANK1,CPNE5,ALCAM,SFRP2,LEF1,OPCML,NR2F1,RELN,LHX9,CRTAC1,NR2F2,LGR6,KIF5C,TBX20,SLIT2,DZANK1,RTN1,WNT5A,TENM1,DMD,BMPR1B,SYT17,CTNND2,PLXNA4,DCDC2,LAMA2,PTPRD
GO:BP	system development	GO:0048731	2.97165e-09	8.527	3951	144	64	21010	KIAA1217,ROBO2,CNTN5,TOX,ADGRB3,AGBL4,DNAH11,MAN2A1,TENM3,HHIP,MEIS1,COL11A1,CABLES1,MDK,PDLIM5,ANOS1,PTPRO,PALLD,PTPRM,LGR5,ADGRV1,MDGA2,CPAMD8,EPHA6,FBN2,EGFR,CALCRL,CLRN1,COL13A1,TBX5,EFNA5,LRP2,BOC,PRAG1,PLEKHG4B,PRLR,CPE,SEMA3D,HYDIN,ANK3,PTPRQ,EPB41L3,GFRA1,NTM,LDB2,MAP1B,PRTG,FBN1,KIF26B,ZBTB16,KIRREL3,RRAS2,CYP1B1,LPAR1,ZFHX3,CHST11,SPARC,KANK1,NRIP1,GPC4,ARHGAP24,CPNE5,ALCAM,DSG2
GO:BP	neurogenesis	GO:0022008	3.14301e-09	8.50265	1708	142	40	21010	ROBO2,CNTN5,TOX,ADGRB3,AGBL4,MAN2A1,TENM3,HHIP,MEIS1,MDK,PDLIM5,ANOS1,PTPRO,PALLD,PTPRM,ADGRV1,MDGA2,EPHA6,EGFR,CLRN1,EFNA5,LRP2,BOC,PRAG1,PLEKHG4B,SEMA3D,ANK3,PTPRQ,EPB41L3,GFRA1,NTM,MAP1B,PRTG,KIRREL3,RRAS2,LPAR1,ZFHX3,KANK1,CPNE5,ALCAM
GO:BP	neuron differentiation	GO:0030182	3.94268e-09	8.40421	1404	317	58	21010	ROBO2,CNTN5,TOX,ADGRB3,AGBL4,TENM3,MEIS1,MDK,PDLIM5,ANOS1,PTPRO,PALLD,PTPRM,ADGRV1,MDGA2,EPHA6,CLRN1,EFNA5,LRP2,BOC,PRAG1,PLEKHG4B,SEMA3D,ANK3,PTPRQ,EPB41L3,GFRA1,NTM,MAP1B,PRTG,KIRREL3,LPAR1,ZFHX3,KANK1,CPNE5,ALCAM,SFRP2,OPCML,NR2F1,RELN,LHX9,CRTAC1,LGR6,KIF5C,TBX20,SLIT2,DZANK1,RTN1,WNT5A,TENM1,DMD,BMPR1B,SYT17,CTNND2,PLXNA4,DCDC2,LAMA2,PTPRD
GO:BP	axon guidance	GO:0007411	4.57538e-09	8.33957	240	317	23	21010	ROBO2,CNTN5,ANOS1,PTPRO,PALLD,PTPRM,EPHA6,EFNA5,BOC,PLEKHG4B,SEMA3D,PRTG,ALCAM,RELN,LHX9,LGR6,KIF5C,SLIT2,WNT5A,BMPR1B,PLXNA4,LAMA2,PTPRD
GO:BP	neuron projection guidance	GO:0097485	4.57538e-09	8.33957	240	317	23	21010	ROBO2,CNTN5,ANOS1,PTPRO,PALLD,PTPRM,EPHA6,EFNA5,BOC,PLEKHG4B,SEMA3D,PRTG,ALCAM,RELN,LHX9,LGR6,KIF5C,SLIT2,WNT5A,BMPR1B,PLXNA4,LAMA2,PTPRD
GO:BP	neuron projection development	GO:0031175	6.01936e-09	8.22045	990	317	47	21010	ROBO2,CNTN5,TOX,ADGRB3,TENM3,MDK,PDLIM5,ANOS1,PTPRO,PALLD,PTPRM,ADGRV1,EPHA6,CLRN1,EFNA5,LRP2,BOC,PRAG1,PLEKHG4B,SEMA3D,ANK3,EPB41L3,GFRA1,MAP1B,PRTG,KIRREL3,LPAR1,KANK1,CPNE5,ALCAM,SFRP2,NR2F1,RELN,LHX9,CRTAC1,LGR6,KIF5C,SLIT2,WNT5A,DMD,BMPR1B,SYT17,CTNND2,PLXNA4,DCDC2,LAMA2,PTPRD
GO:BP	cell projection morphogenesis	GO:0048858	8.48372e-09	8.07141	658	477	47	21010	ROBO2,CNTN5,ADGRB3,MDK,PDLIM5,ANOS1,PTPRO,PALLD,PTPRM,EPHA6,EFNA5,LRP2,BOC,PLEKHG4B,SEMA3D,ANK3,EPB41L3,MAP1B,PRTG,KIRREL3,KANK1,CPNE5,ALCAM,RELN,LHX9,LGR6,KIF5C,SLIT2,WNT5A,DMD,BMPR1B,SYT17,CTNND2,PLXNA4,DCDC2,LAMA2,PTPRD,DCX,DISC1,B4GALT6,ITGA1,NTNG1,MAP3K13,SYNE1,MUSK,ENPP2,SLIT1
GO:BP	anatomical structure morphogenesis	GO:0009653	1.14939e-08	7.93953	2683	142	50	21010	ROBO2,CNTN5,ADGRB3,DNAH11,MAN2A1,TENM3,HHIP,MEIS1,COL11A1,MDK,PDLIM5,ANOS1,PTPRO,PALLD,COL9A1,PTPRM,LGR5,EPHA6,FBN2,EGFR,CALCRL,CLRN1,COL13A1,TBX5,EFNA5,CDH6,LRP2,BOC,PRAG1,PLEKHG4B,CPE,SEMA3D,ANK3,PTPRQ,EPB41L3,MAP1B,PRTG,FBN1,KIF26B,ZBTB16,KIRREL3,CYP1B1,LPAR1,CHST11,SPARC,KANK1,GPC4,ARHGAP24,CPNE5,ALCAM
GO:BP	plasma membrane bounded cell projection morphogenesis	GO:0120039	2.34456e-08	7.62994	653	477	46	21010	ROBO2,CNTN5,ADGRB3,PDLIM5,ANOS1,PTPRO,PALLD,PTPRM,EPHA6,EFNA5,LRP2,BOC,PLEKHG4B,SEMA3D,ANK3,EPB41L3,MAP1B,PRTG,KIRREL3,KANK1,CPNE5,ALCAM,RELN,LHX9,LGR6,KIF5C,SLIT2,WNT5A,DMD,BMPR1B,SYT17,CTNND2,PLXNA4,DCDC2,LAMA2,PTPRD,DCX,DISC1,B4GALT6,ITGA1,NTNG1,MAP3K13,SYNE1,MUSK,ENPP2,SLIT1
GO:BP	cell part morphogenesis	GO:0032990	2.4084e-08	7.61827	678	477	47	21010	ROBO2,CNTN5,ADGRB3,MDK,PDLIM5,ANOS1,PTPRO,PALLD,PTPRM,EPHA6,EFNA5,LRP2,BOC,PLEKHG4B,SEMA3D,ANK3,EPB41L3,MAP1B,PRTG,KIRREL3,KANK1,CPNE5,ALCAM,RELN,LHX9,LGR6,KIF5C,SLIT2,WNT5A,DMD,BMPR1B,SYT17,CTNND2,PLXNA4,DCDC2,LAMA2,PTPRD,DCX,DISC1,B4GALT6,ITGA1,NTNG1,MAP3K13,SYNE1,MUSK,ENPP2,SLIT1
GO:BP	nervous system development	GO:0007399	5.86592e-08	7.23166	2513	142	47	21010	ROBO2,CNTN5,TOX,ADGRB3,AGBL4,DNAH11,MAN2A1,TENM3,HHIP,MEIS1,CABLES1,MDK,PDLIM5,ANOS1,PTPRO,PALLD,PTPRM,ADGRV1,MDGA2,EPHA6,EGFR,CLRN1,EFNA5,LRP2,BOC,PRAG1,PLEKHG4B,SEMA3D,HYDIN,ANK3,PTPRQ,EPB41L3,GFRA1,NTM,LDB2,MAP1B,PRTG,ZBTB16,KIRREL3,RRAS2,CYP1B1,LPAR1,ZFHX3,KANK1,GPC4,CPNE5,ALCAM
GO:BP	neuron projection morphogenesis	GO:0048812	9.51111e-08	7.02177	637	317	35	21010	ROBO2,CNTN5,ADGRB3,PDLIM5,ANOS1,PTPRO,PALLD,PTPRM,EPHA6,EFNA5,LRP2,BOC,PLEKHG4B,SEMA3D,ANK3,EPB41L3,MAP1B,PRTG,KIRREL3,CPNE5,ALCAM,RELN,LHX9,LGR6,KIF5C,SLIT2,WNT5A,DMD,BMPR1B,SYT17,CTNND2,PLXNA4,DCDC2,LAMA2,PTPRD
GO:BP	multicellular organism development	GO:0007275	2.56565e-07	6.5908	4610	168	74	21010	KIAA1217,ROBO2,CNTN5,TOX,ADGRB3,AGBL4,DNAH11,MAN2A1,TENM3,HHIP,MEIS1,COL11A1,CABLES1,MDK,PDLIM5,ANOS1,PTPRO,PALLD,PTPRM,LGR5,ADAMTS3,ADGRV1,MDGA2,CPAMD8,EPHA6,FBN2,EGFR,CALCRL,CLRN1,COL13A1,TBX5,EFNA5,LRP2,BOC,PRAG1,PLEKHG4B,PRLR,CPE,SEMA3D,HYDIN,ANK3,PTPRQ,EPB41L3,GFRA1,NTM,LDB2,MAP1B,PRTG,FBN1,KIF26B,ZBTB16,KIRREL3,RRAS2,CYP1B1,LPAR1,ZFHX3,TMEM178A,CHST11,SPARC,KANK1,NRIP1,GPC4,ARHGAP24,CPNE5,A…
GO:BP	cellular component morphogenesis	GO:0032989	6.71802e-07	6.17276	783	335	39	21010	ROBO2,CNTN5,ADGRB3,MDK,PDLIM5,ANOS1,PTPRO,PALLD,PTPRM,EPHA6,EFNA5,LRP2,BOC,PLEKHG4B,SEMA3D,ANK3,EPB41L3,MAP1B,PRTG,KIRREL3,KANK1,CPNE5,ALCAM,RELN,LHX9,LGR6,KIF5C,SLIT2,WNT5A,DMD,BMPR1B,SYT17,CTNND2,PLXNA4,DCDC2,LAMA2,PTPRD,PHLDB2,DCX
GO:BP	cell morphogenesis involved in neuron differentiation	GO:0048667	9.12395e-07	6.03982	576	104	18	21010	ROBO2,CNTN5,ADGRB3,PDLIM5,ANOS1,PTPRO,PALLD,PTPRM,EPHA6,CLRN1,EFNA5,BOC,PLEKHG4B,SEMA3D,ANK3,PTPRQ,MAP1B,PRTG
GO:BP	cell population proliferation	GO:0008283	1.99298e-06	5.7005	3218	366	101	21010	ROBO2,CNTN5,TOX,ADGRB3,AGBL4,TENM3,HHIP,MEIS1,MDK,PDLIM5,ANOS1,PTPRO,PALLD,PTPRM,LGR5,ADGRV1,EPHA6,EGFR,SPAG17,CALCRL,CLRN1,TEKT1,TBX5,EFNA5,LRP2,BOC,PRAG1,CFAP54,PLEKHG4B,PRLR,SEMA3D,NEAT1,HYDIN,ANK3,EPB41L3,GFRA1,MAP1B,PRTG,ZBTB16,KIRREL3,CYP1B1,LPAR1,CHST11,SPARC,KANK1,ARHGAP24,CPNE5,ALCAM,RAD51B,TTC39C,SFRP2,LEF1,LCA5,CFAP69,NR2F1,ST6GAL1,RELN,LHX9,FGF19,CRTAC1,ABCC4,NR2F2,CFAP61,LGR6,MMP16,K…
GO:BP	animal organ morphogenesis	GO:0009887	1.02013e-05	4.99134	1050	254	37	21010	ROBO2,DNAH11,MAN2A1,TENM3,HHIP,MEIS1,COL11A1,MDK,COL9A1,PTPRM,FBN2,EGFR,CLRN1,COL13A1,TBX5,LRP2,CPE,PTPRQ,FBN1,KIF26B,CHST11,GPC4,TTC39C,SFRP2,LEF1,ZIC1,ANKH,GPC6,LHX9,FGF19,FRAS1,MMP16,TBX20,BCAR3,GHR,SLIT2,DZANK1
GO:BP	cell development	GO:0048468	1.0714e-05	4.97005	2762	113	39	21010	ROBO2,CNTN5,TOX,ADGRB3,AGBL4,MAN2A1,TENM3,MEIS1,COL11A1,MDK,PDLIM5,ANOS1,PTPRO,PALLD,PTPRM,LGR5,ADGRV1,EPHA6,SPAG17,CLRN1,TBX5,EFNA5,LRP2,BOC,PRAG1,CFAP54,PLEKHG4B,SEMA3D,HYDIN,ANK3,PTPRQ,EPB41L3,GFRA1,NTM,MAP1B,PRTG,FBN1,ZBTB16,KIRREL3
GO:BP	axonogenesis	GO:0007409	2.75607e-05	4.55971	449	477	32	21010	ROBO2,CNTN5,ANOS1,PTPRO,PALLD,PTPRM,EPHA6,EFNA5,BOC,PLEKHG4B,SEMA3D,ANK3,MAP1B,PRTG,ALCAM,RELN,LHX9,LGR6,KIF5C,SLIT2,WNT5A,BMPR1B,PLXNA4,LAMA2,PTPRD,DCX,DISC1,B4GALT6,NTNG1,MAP3K13,MUSK,SLIT1
GO:BP	cell-cell adhesion	GO:0098609	3.41846e-05	4.46617	939	152	25	21010	PCDH7,ROBO2,CNTN5,TENM3,MDK,PDLIM5,PALLD,PTPRM,ADGRV1,EGFR,COL13A1,EFNA5,CDH6,BOC,ANK3,DAPL1,PRTG,KIF26B,ZBTB16,KIRREL3,CYP1B1,GPC4,ALCAM,DSG2,COL19A1
GO:BP	retinal ganglion cell axon guidance	GO:0031290	3.93517e-05	4.40504	23	292	7	21010	ROBO2,PTPRO,PTPRM,EFNA5,ALCAM,SLIT2,BMPR1B
GO:BP	cell differentiation	GO:0030154	4.29413e-05	4.36712	4310	115	50	21010	ROBO2,CNTN5,TOX,ADGRB3,AGBL4,MAN2A1,NHSL1,TENM3,HHIP,MEIS1,COL11A1,MDK,PDLIM5,ANOS1,PTPRO,PALLD,PTPRM,LGR5,ADGRV1,MDGA2,EPHA6,FBN2,EGFR,SPAG17,CLRN1,ADGB,COL13A1,TBX5,EFNA5,LRP2,BOC,PRAG1,CFAP54,PLEKHG4B,PRLR,SEMA3D,HYDIN,ANK3,PTPRQ,DAPL1,EPB41L3,GFRA1,CDS1,NTM,MAP1B,PRTG,FBN1,ZBTB16,KIRREL3,RRAS2
GO:BP	cellular developmental process	GO:0048869	4.3282e-05	4.36369	4311	115	50	21010	ROBO2,CNTN5,TOX,ADGRB3,AGBL4,MAN2A1,NHSL1,TENM3,HHIP,MEIS1,COL11A1,MDK,PDLIM5,ANOS1,PTPRO,PALLD,PTPRM,LGR5,ADGRV1,MDGA2,EPHA6,FBN2,EGFR,SPAG17,CLRN1,ADGB,COL13A1,TBX5,EFNA5,LRP2,BOC,PRAG1,CFAP54,PLEKHG4B,PRLR,SEMA3D,HYDIN,ANK3,PTPRQ,DAPL1,EPB41L3,GFRA1,CDS1,NTM,MAP1B,PRTG,FBN1,ZBTB16,KIRREL3,RRAS2
GO:BP	axon development	GO:0061564	4.79657e-05	4.31907	509	477	34	21010	ROBO2,CNTN5,ANOS1,PTPRO,PALLD,PTPRM,EPHA6,EFNA5,BOC,PLEKHG4B,SEMA3D,ANK3,MAP1B,PRTG,ALCAM,RELN,LHX9,CRTAC1,LGR6,KIF5C,SLIT2,WNT5A,BMPR1B,PLXNA4,LAMA2,PTPRD,DCX,DISC1,B4GALT6,NTNG1,MAP3K13,MUSK,TSPAN2,SLIT1
GO:BP	anatomical structure development	GO:0048856	8.19794e-05	4.0863	5862	144	71	21010	KIAA1217,ROBO2,CNTN5,TOX,ADGRB3,AGBL4,DNAH11,MAN2A1,TENM3,HHIP,MEIS1,COL11A1,CABLES1,MDK,PDLIM5,ANOS1,PTPRO,PALLD,COL9A1,UTRN,PTPRM,LGR5,ADAMTS3,ADGRV1,MDGA2,CPAMD8,EPHA6,FBN2,EGFR,SPAG17,CALCRL,CLRN1,COL13A1,TBX5,EFNA5,CDH6,LRP2,BOC,PRAG1,CFAP54,PLEKHG4B,PRLR,CPE,SEMA3D,HYDIN,ANK3,PTPRQ,EPB41L3,GFRA1,NTM,LDB2,MAP1B,PRTG,FBN1,KIF26B,ZBTB16,KIRREL3,RRAS2,CYP1B1,LPAR1,ZFHX3,TMEM178A,CHST11,SPARC,KA…
GO:BP	developmental process	GO:0032502	0.000110072	3.95832	6414	144	75	21010	KIAA1217,ROBO2,CNTN5,TOX,ADGRB3,AGBL4,DNAH11,MAN2A1,NHSL1,TENM3,HHIP,MEIS1,COL11A1,CABLES1,MDK,PDLIM5,ANOS1,PTPRO,PALLD,COL9A1,UTRN,PTPRM,LGR5,ADAMTS3,ADGRV1,MDGA2,CPAMD8,EPHA6,FBN2,EGFR,SPAG17,CALCRL,CLRN1,ADGB,COL13A1,TBX5,EFNA5,CDH6,LRP2,BOC,PRAG1,CFAP54,PLEKHG4B,PRLR,CPE,SEMA3D,HYDIN,ANK3,PTPRQ,DAPL1,EPB41L3,GFRA1,CDS1,NTM,LDB2,MAP1B,PRTG,FBN1,KIF26B,ZBTB16,KIRREL3,RRAS2,CYP1B1,LPAR1,ZFHX3,TM…
GO:BP	animal organ development	GO:0048513	0.0003098	3.50892	3068	119	40	21010	ROBO2,CNTN5,TOX,DNAH11,MAN2A1,TENM3,HHIP,MEIS1,COL11A1,MDK,PDLIM5,PTPRO,PALLD,COL9A1,UTRN,PTPRM,LGR5,ADGRV1,MDGA2,CPAMD8,FBN2,EGFR,CALCRL,CLRN1,COL13A1,TBX5,LRP2,PRLR,CPE,SEMA3D,HYDIN,PTPRQ,GFRA1,LDB2,FBN1,KIF26B,ZBTB16,KIRREL3,CYP1B1,LPAR1
GO:BP	cell motility	GO:0048870	0.000448223	3.34851	1676	440	67	21010	DNAH11,MDK,PTPRO,PALLD,PTPRM,EGFR,SYNPO2,CLRN1,TEKT1,TBX5,PRAG1,CFAP54,SEMA3D,GFRA1,LDB2,MAP1B,KIRREL3,RRAS2,CYP1B1,LPAR1,ELMO1,SPARC,KANK1,GPC4,ARHGAP24,SFRP2,LEF1,CFAP69,LZTFL1,GPC6,RELN,FGF19,NR2F2,LGR6,DOCK4,TTLL9,TBX20,PRKCE,DNAI1,TAFA4,SLIT2,MCTP1,RSPH9,ENKUR,WNT5A,CFAP221,KITLG,ITGA9,PLXNA4,DCDC2,LAMA2,SMAD3,PHLDB2,DCX,FAT1,CARMIL1,HAS2,GPLD1,PTPRJ,DISC1,SPEF2,ASTN1,LRATD1,ITGA1,SYDE2,NTNG…
GO:BP	regulation of cell-substrate adhesion	GO:0010810	0.000950612	3.022	214	384	17	21010	MDK,PTPRO,UTRN,ARHGAP6,EFNA5,KANK1,EDIL3,ST6GAL1,PRKCE,DMD,SMAD3,PHLDB2,CARMIL1,HAS2,COL8A1,PTPRJ,DISC1
GO:BP	sensory organ development	GO:0007423	0.00145499	2.83714	606	58	11	21010	MAN2A1,TENM3,MEIS1,COL11A1,PTPRM,LGR5,ADGRV1,CPAMD8,FBN2,EGFR,CLRN1
GO:BP	embryonic limb morphogenesis	GO:0030326	0.00149367	2.82575	123	277	11	21010	FBN2,TBX5,ZBTB16,CHST11,AFF3,SFRP2,LEF1,FRAS1,CACNA1C,FREM2,WNT5A
GO:BP	embryonic appendage morphogenesis	GO:0035113	0.00149367	2.82575	123	277	11	21010	FBN2,TBX5,ZBTB16,CHST11,AFF3,SFRP2,LEF1,FRAS1,CACNA1C,FREM2,WNT5A
GO:BP	sequestering of TGFbeta in extracellular matrix	GO:0035583	0.00150798	2.82161	4	120	3	21010	FBN2,FBN1,LTBP1
GO:BP	regulation of cell adhesion	GO:0030155	0.00172904	2.7622	772	384	35	21010	TENM3,MDK,PTPRO,UTRN,ARHGAP6,EFNA5,PRLR,ANK3,DAPL1,KIF26B,ZBTB16,CYP1B1,ZFHX3,KANK1,SFRP2,LEF1,ADAM19,EDIL3,ST6GAL1,PRKCE,NUAK1,SHB,WNT5A,DMD,KITLG,PLXNA4,LAMA2,SMAD3,PHLDB2,CARMIL1,HAS2,CD55,COL8A1,PTPRJ,DISC1
GO:BP	regulation of neuron projection development	GO:0010975	0.00333123	2.47739	449	477	28	21010	ROBO2,TOX,ADGRB3,TENM3,MDK,PDLIM5,PTPRO,EFNA5,PRAG1,SEMA3D,MAP1B,LPAR1,KANK1,SFRP2,NR2F1,RELN,SLIT2,WNT5A,DMD,PLXNA4,PTPRD,DISC1,NTNG1,MAP3K13,PLPPR5,SYNE1,MUSK,SLIT1
GO:BP	regulation of plasma membrane bounded cell projection organization	GO:0120035	0.00354011	2.45098	640	477	35	21010	ROBO2,TOX,ADGRB3,TENM3,MDK,PDLIM5,PTPRO,CLRN1,EFNA5,PRAG1,SEMA3D,MAP1B,LPAR1,KANK1,ARHGAP24,SFRP2,NR2F1,RELN,SLIT2,WNT5A,TENM1,DMD,PLXNA4,DCDC2,PTPRD,CARMIL1,DISC1,NTNG1,MAP3K13,PLPPR5,LIMK2,SYNE1,MUSK,ENPP2,SLIT1
GO:BP	synapse organization	GO:0050808	0.00480909	2.31794	484	477	29	21010	ROBO2,CNTN5,ADGRB3,PDLIM5,PTPRO,FRRS1L,EFNA5,CDH6,ANK3,MAP1B,KIRREL3,ERC2,GPC4,CACNB2,RELN,WNT5A,CTNND2,PLXNA4,PTPRD,COL4A5,DISC1,CAP2,SLC8A3,CDH10,SHISA6,NTNG1,ASIC2,MUSK,SLIT1
GO:BP	cilium movement	GO:0003341	0.0052154	2.28271	198	323	14	21010	DNAH11,SPAG17,TEKT1,CFAP54,HYDIN,CFAP69,LZTFL1,CFAP61,TTLL9,DNAI1,RSPH9,ENKUR,CFAP221,NME5
GO:BP	regulation of cell projection organization	GO:0031344	0.00594426	2.2259	655	477	35	21010	ROBO2,TOX,ADGRB3,TENM3,MDK,PDLIM5,PTPRO,CLRN1,EFNA5,PRAG1,SEMA3D,MAP1B,LPAR1,KANK1,ARHGAP24,SFRP2,NR2F1,RELN,SLIT2,WNT5A,TENM1,DMD,PLXNA4,DCDC2,PTPRD,CARMIL1,DISC1,NTNG1,MAP3K13,PLPPR5,LIMK2,SYNE1,MUSK,ENPP2,SLIT1
GO:BP	epithelial cilium movement involved in extracellular fluid movement	GO:0003351	0.00729964	2.1367	43	457	8	21010	DNAH11,SPAG17,CFAP54,DNAI1,CFAP221,NME5,SPEF2,DNAH9
GO:BP	cell-cell adhesion via plasma-membrane adhesion molecules	GO:0098742	0.0078727	2.10388	280	144	11	21010	PCDH7,ROBO2,TENM3,PALLD,PTPRM,EFNA5,CDH6,KIRREL3,GPC4,ALCAM,DSG2
GO:BP	cell junction organization	GO:0034330	0.00906913	2.04243	755	477	38	21010	ROBO2,CNTN5,ADGRB3,PDLIM5,PTPRO,FRRS1L,ARHGAP6,TBX5,EFNA5,CDH6,ANK3,EPB41L3,MAP1B,KIRREL3,ERC2,GPC4,DSG2,CACNB2,RELN,WNT5A,CTNND2,PLXNA4,PTPRD,COL4A5,SMAD3,PHLDB2,TLN2,PTPRJ,DISC1,CAP2,SLC8A3,CDH10,SHISA6,NTNG1,ASIC2,MUSK,HEG1,SLIT1
GO:BP	microtubule-based movement	GO:0007018	0.0099795	2.00089	422	282	19	21010	AGBL4,DNAH11,DNAH14,SPAG17,TEKT1,CFAP54,HYDIN,MAP1B,KIF26B,LCA5,CFAP69,LZTFL1,CFAP61,TTLL9,KIF5C,DNAI1,RSPH9,ENKUR,CFAP221
GO:BP	appendage morphogenesis	GO:0035107	0.0105451	1.97695	150	277	11	21010	FBN2,TBX5,ZBTB16,CHST11,AFF3,SFRP2,LEF1,FRAS1,CACNA1C,FREM2,WNT5A
GO:BP	limb morphogenesis	GO:0035108	0.0105451	1.97695	150	277	11	21010	FBN2,TBX5,ZBTB16,CHST11,AFF3,SFRP2,LEF1,FRAS1,CACNA1C,FREM2,WNT5A
GO:BP	cell junction assembly	GO:0034329	0.0109777	1.95949	447	113	12	21010	ROBO2,CNTN5,ADGRB3,PDLIM5,PTPRO,ARHGAP6,TBX5,EFNA5,CDH6,EPB41L3,MAP1B,KIRREL3
GO:BP	negative chemotaxis	GO:0050919	0.0117229	1.93097	47	312	7	21010	ROBO2,EFNA5,SEMA3D,LGR6,SLIT2,WNT5A,PLXNA4
GO:BP	extracellular transport	GO:0006858	0.012406	1.90637	46	457	8	21010	DNAH11,SPAG17,CFAP54,DNAI1,CFAP221,NME5,SPEF2,DNAH9
GO:BP	maintenance of protein location in extracellular region	GO:0071694	0.0130302	1.88505	7	120	3	21010	FBN2,FBN1,LTBP1
GO:BP	cardiac chamber morphogenesis	GO:0003206	0.0131559	1.88088	125	277	10	21010	ROBO2,DNAH11,COL11A1,TBX5,LRP2,CPE,SFRP2,TBX20,SLIT2,WNT5A
GO:BP	homophilic cell adhesion via plasma membrane adhesion molecules	GO:0007156	0.0171531	1.76566	168	35	5	21010	PCDH7,ROBO2,TENM3,PALLD,PTPRM
GO:BP	multicellular organismal process	GO:0032501	0.0180864	1.74265	7648	258	128	21010	KIAA1217,ROBO2,CNTN5,ESRRG,TOX,ADGRB3,AGBL4,DNAH11,MAN2A1,TENM3,HHIP,MEIS1,COL11A1,CABLES1,MDK,PDLIM5,ANOS1,PTPRO,PALLD,UTRN,PTPRM,LGR5,ADAMTS3,ADGRV1,MDGA2,CPAMD8,EPHA6,FBN2,EGFR,SPAG17,CALCRL,CLRN1,ADGB,COL13A1,TSHZ3,TBX5,EFNA5,LRP2,BOC,PRAG1,CFAP54,PLEKHG4B,PRLR,CPE,SEMA3D,HYDIN,SLC38A1,ANK3,DTNA,PTPRQ,DAPL1,EPB41L3,PRKAA2,GFRA1,NTM,LDB2,MAP1B,PRTG,FBN1,KIF26B,ZBTB16,KIRREL3,RRAS2,CYP1B1,LPAR1…
GO:BP	synaptic signaling	GO:0099536	0.0231066	1.63626	778	464	37	21010	NALCN,UTRN,PDE7B,FRRS1L,TSHZ3,SLC38A1,DTNA,MAP1B,ERC2,CADPS2,AMPH,RASGRF2,CACNB2,RELN,SHISA9,SYT7,PRKCE,MCTP1,GUCY1B1,STXBP5,CACNA1A,WNT5A,DMD,RPH3AL,LAMA2,PTPRD,SYN3,DISC1,DLGAP2,SLC8A3,RPS6KA2,GUCY1A1,NR3C1,SHISA6,NTNG1,ASIC2,SYNE1
GO:BP	limb development	GO:0060173	0.0256051	1.59167	187	291	12	21010	FBN2,TBX5,ZBTB16,CHST11,AFF3,SFRP2,LEF1,FRAS1,CACNA1C,FREM2,WNT5A,DMD
GO:BP	appendage development	GO:0048736	0.0256051	1.59167	187	291	12	21010	FBN2,TBX5,ZBTB16,CHST11,AFF3,SFRP2,LEF1,FRAS1,CACNA1C,FREM2,WNT5A,DMD
GO:BP	regulation of negative chemotaxis	GO:0050923	0.0267339	1.57294	4	312	3	21010	ROBO2,SLIT2,PLXNA4
GO:BP	cell-substrate adhesion	GO:0031589	0.0282254	1.54936	349	434	21	21010	MDK,PTPRO,UTRN,ARHGAP6,COL13A1,EFNA5,KANK1,EDIL3,ST6GAL1,PRKCE,DMD,ITGA9,SMAD3,PHLDB2,CARMIL1,HAS2,COL8A1,PTPRJ,DISC1,EDA,ITGA1
GO:BP	plasma membrane bounded cell projection assembly	GO:0120031	0.0283933	1.54678	576	394	27	21010	PTPRO,SPAG17,CLRN1,TEKT1,CFAP54,HYDIN,LPAR1,KANK1,ARHGAP24,TTC39C,CFAP69,ABCC4,DNAI1,SLIT2,RSPH9,CFAP221,TENM1,DMD,CFAP74,CEP126,DCDC2,NME5,DCX,CARMIL1,IQUB,DISC1,SPEF2
GO:BP	sensory organ morphogenesis	GO:0090596	0.0284817	1.54543	287	58	7	21010	MAN2A1,TENM3,MEIS1,COL11A1,PTPRM,FBN2,CLRN1
GO:BP	tissue development	GO:0009888	0.0348775	1.45746	2004	167	34	21010	ROBO2,TOX,HHIP,MEIS1,COL11A1,MDK,PDLIM5,PTPRO,PALLD,LGR5,ADGRV1,FBN2,EGFR,CLRN1,TBX5,LRP2,PRLR,SEMA3D,HYDIN,PTPRQ,LDB2,MAP1B,KIF26B,ZBTB16,CYP1B1,CHST11,GPC4,ARHGAP24,DSG2,COL19A1,RAD51B,PDE4D,SFRP2,LEF1
GO:BP	positive regulation of cell-substrate adhesion	GO:0010811	0.0366748	1.43563	124	384	11	21010	MDK,UTRN,EDIL3,PRKCE,DMD,SMAD3,CARMIL1,HAS2,COL8A1,PTPRJ,DISC1
GO:BP	extracellular matrix organization	GO:0030198	0.036727	1.43501	320	482	21	21010	COL11A1,COL9A1,COL23A1,ADAMTS3,COL13A1,CYP1B1,COL19A1,SFRP2,COL4A6,MMP16,LAMA2,COL4A5,SMAD3,PHLDB2,HAS2,COL8A1,ADAMTS20,ADAMTS17,COL24A1,SLC39A8,COL1A2
GO:BP	extracellular structure organization	GO:0043062	0.0384778	1.41479	321	482	21	21010	COL11A1,COL9A1,COL23A1,ADAMTS3,COL13A1,CYP1B1,COL19A1,SFRP2,COL4A6,MMP16,LAMA2,COL4A5,SMAD3,PHLDB2,HAS2,COL8A1,ADAMTS20,ADAMTS17,COL24A1,SLC39A8,COL1A2
GO:BP	cell projection assembly	GO:0030031	0.0408563	1.38874	588	394	27	21010	PTPRO,SPAG17,CLRN1,TEKT1,CFAP54,HYDIN,LPAR1,KANK1,ARHGAP24,TTC39C,CFAP69,ABCC4,DNAI1,SLIT2,RSPH9,CFAP221,TENM1,DMD,CFAP74,CEP126,DCDC2,NME5,DCX,CARMIL1,IQUB,DISC1,SPEF2
GO:BP	cell-cell signaling	GO:0007267	0.0412663	1.3844	1703	427	60	21010	NALCN,MDK,PTPRO,UTRN,LGR5,PDE7B,FRRS1L,EGFR,TSHZ3,TBX5,EFNA5,CPE,SLC38A1,DTNA,PRKAA2,MAP1B,ERC2,CADPS2,LTBP1,AMPH,KANK1,GPC4,SFRP2,RASGRF2,LEF1,CACNB2,GPC6,RELN,SHISA9,ABCC4,LGR6,SYT7,PRKCE,MCTP1,CACNA1C,GUCY1B1,STXBP5,CACNA1A,WNT5A,DMD,SYT17,RPH3AL,CTNND2,DCDC2,LAMA2,PTPRD,SMAD3,FAT1,GPLD1,SYN3,DISC1,DLGAP2,SLC8A3,PLA2G4A,FGF14,RPS6KA2,GUCY1A1,NR3C1,EDA,SHISA6
GO:BP	external encapsulating structure organization	GO:0045229	0.0422062	1.37462	323	482	21	21010	COL11A1,COL9A1,COL23A1,ADAMTS3,COL13A1,CYP1B1,COL19A1,SFRP2,COL4A6,MMP16,LAMA2,COL4A5,SMAD3,PHLDB2,HAS2,COL8A1,ADAMTS20,ADAMTS17,COL24A1,SLC39A8,COL1A2
GO:BP	developmental growth	GO:0048589	0.0429342	1.3672	655	335	26	21010	MEIS1,MDK,PDLIM5,TBX5,EFNA5,PRLR,SEMA3D,MAP1B,KIF26B,CHST11,CPNE5,ALCAM,RAD51B,SFRP2,LGR6,TBX20,GHR,SLIT2,WNT5A,DMD,BMPR1B,SYT17,PLXNA4,CPQ,SMAD3,DCX
GO:BP	sequestering of extracellular ligand from receptor	GO:0035581	0.0441182	1.35538	10	120	3	21010	FBN2,FBN1,LTBP1
GO:BP	positive regulation of cell adhesion	GO:0045785	0.0472182	1.32589	473	384	23	21010	MDK,UTRN,ANK3,KIF26B,ZBTB16,ZFHX3,SFRP2,LEF1,ADAM19,EDIL3,PRKCE,SHB,WNT5A,DMD,KITLG,LAMA2,SMAD3,CARMIL1,HAS2,CD55,COL8A1,PTPRJ,DISC1
GO:CC	cell projection	GO:0042995	4.20096e-11	10.3767	2329	394	92	22090	ROBO2,CNTN5,AGBL4,DNAH11,TENM3,HHIP,DNAH14,PDLIM5,PTPRO,PALLD,UTRN,PTPRM,ADGRV1,EPHA6,EGFR,SPAG17,CLRN1,FRMD4B,ADGB,TEKT1,TSHZ3,LRP2,BOC,CFAP54,HYDIN,SLC38A1,ANK3,DTNA,EPB41L3,PRKAA2,GFRA1,MAP1B,KIRREL3,ERC2,LPAR1,ALDH1A1,SYNPR,KANK1,ARHGAP24,CPNE5,ALCAM,CPEB1,IQGAP2,LCA5,CFAP69,LZTFL1,PACRG,KCNB2,RELN,SHISA9,CFAP61,DOCK4,TTLL9,SCN7A,SYT7,KIF5C,EFCAB6,MAP7,DNAI1,PLEKHH2,KCNQ5,CACNA1C,RSPH9,RTN1,T…
GO:CC	plasma membrane bounded cell projection	GO:0120025	1.2825e-10	9.89194	2217	394	88	22090	ROBO2,CNTN5,AGBL4,DNAH11,TENM3,HHIP,DNAH14,PTPRO,PALLD,UTRN,PTPRM,ADGRV1,EPHA6,EGFR,SPAG17,CLRN1,FRMD4B,ADGB,TEKT1,TSHZ3,LRP2,BOC,CFAP54,HYDIN,SLC38A1,ANK3,DTNA,EPB41L3,PRKAA2,GFRA1,MAP1B,KIRREL3,ERC2,LPAR1,ALDH1A1,SYNPR,KANK1,CPNE5,ALCAM,CPEB1,IQGAP2,LCA5,CFAP69,LZTFL1,PACRG,KCNB2,RELN,SHISA9,CFAP61,DOCK4,TTLL9,SCN7A,SYT7,KIF5C,MAP7,DNAI1,PLEKHH2,KCNQ5,CACNA1C,RSPH9,RTN1,TSGA10,ENKUR,IQCA1,CFAP2…
GO:CC	extracellular matrix	GO:0031012	8.17874e-10	9.08731	553	482	42	22090	COL25A1,COL11A1,MDK,ANOS1,COL9A1,COL23A1,ADAMTS3,FBN2,COL13A1,EFNA5,LRRTM4,FBN1,LTBP1,SPARC,GPC4,COL19A1,SFRP2,TIMP3,ADAM19,EDIL3,COLEC12,COL4A6,GPC6,RELN,FRAS1,MMP16,COL6A6,COL21A1,FREM2,WNT5A,EMID1,LAMA2,COL4A5,GPLD1,COL8A1,IGFBPL1,ADAMTS20,ADAMTS17,LAMC3,COL24A1,LRRC17,COL1A2
GO:CC	external encapsulating structure	GO:0030312	8.67445e-10	9.06176	554	482	42	22090	COL25A1,COL11A1,MDK,ANOS1,COL9A1,COL23A1,ADAMTS3,FBN2,COL13A1,EFNA5,LRRTM4,FBN1,LTBP1,SPARC,GPC4,COL19A1,SFRP2,TIMP3,ADAM19,EDIL3,COLEC12,COL4A6,GPC6,RELN,FRAS1,MMP16,COL6A6,COL21A1,FREM2,WNT5A,EMID1,LAMA2,COL4A5,GPLD1,COL8A1,IGFBPL1,ADAMTS20,ADAMTS17,LAMC3,COL24A1,LRRC17,COL1A2
GO:CC	collagen-containing extracellular matrix	GO:0062023	3.40562e-08	7.4678	419	319	27	22090	COL25A1,COL11A1,MDK,COL9A1,COL23A1,ADAMTS3,FBN2,COL13A1,EFNA5,FBN1,LTBP1,SPARC,GPC4,COL19A1,SFRP2,TIMP3,ADAM19,EDIL3,COL4A6,GPC6,FRAS1,COL6A6,COL21A1,FREM2,WNT5A,LAMA2,COL4A5
GO:CC	collagen trimer	GO:0005581	5.48739e-08	7.26063	93	482	16	22090	COL25A1,COL11A1,COL9A1,COL23A1,COL13A1,COL19A1,COLEC12,COL4A6,COL6A6,COL21A1,EMID1,COL4A5,COL8A1,EDA,COL24A1,COL1A2
GO:CC	axon	GO:0030424	6.78017e-07	6.16876	641	121	19	22090	ROBO2,CNTN5,AGBL4,TENM3,PTPRO,PALLD,TSHZ3,LRP2,BOC,SLC38A1,ANK3,DTNA,EPB41L3,PRKAA2,GFRA1,MAP1B,KIRREL3,ERC2,ALDH1A1
GO:CC	cytoplasmic region	GO:0099568	8.41756e-07	6.07481	290	359	22	22090	AGBL4,DNAH11,DNAH14,GNAI1,SPAG17,TEKT1,CFAP54,HYDIN,ERC2,LCA5,PACRG,CFAP61,KIF5C,DNAI1,GUCY1B1,RSPH9,ENKUR,CFAP221,CFAP74,DCDC2,PHLDB2,AK8
GO:CC	axoneme	GO:0005930	3.53257e-06	5.45191	163	359	16	22090	DNAH11,DNAH14,SPAG17,TEKT1,CFAP54,HYDIN,LCA5,PACRG,CFAP61,DNAI1,RSPH9,ENKUR,CFAP221,CFAP74,DCDC2,AK8
GO:CC	neuron projection	GO:0043005	3.64793e-06	5.43795	1299	315	46	22090	ROBO2,CNTN5,AGBL4,TENM3,PTPRO,PALLD,ADGRV1,EPHA6,CLRN1,TSHZ3,LRP2,BOC,SLC38A1,ANK3,DTNA,EPB41L3,PRKAA2,GFRA1,MAP1B,KIRREL3,ERC2,LPAR1,ALDH1A1,SYNPR,CPNE5,ALCAM,CPEB1,LCA5,PACRG,KCNB2,RELN,SHISA9,DOCK4,SYT7,KIF5C,MAP7,KCNQ5,CACNA1C,RSPH9,RTN1,TENM1,DMD,BMPR1B,CTNND2,DCDC2,LAMA2
GO:CC	ciliary plasm	GO:0097014	3.85735e-06	5.41371	164	359	16	22090	DNAH11,DNAH14,SPAG17,TEKT1,CFAP54,HYDIN,LCA5,PACRG,CFAP61,DNAI1,RSPH9,ENKUR,CFAP221,CFAP74,DCDC2,AK8
GO:CC	motile cilium	GO:0031514	5.22509e-06	5.28191	253	416	21	22090	DNAH11,SPAG17,ADGB,TEKT1,CFAP69,PACRG,CFAP61,TTLL9,DNAI1,RSPH9,TSGA10,ENKUR,IQCA1,CFAP221,CFAP74,NME5,AK7,IQUB,AK8,SPEF2,DCDC2C
GO:CC	cell junction	GO:0030054	5.50327e-06	5.25938	2214	437	82	22090	CNTN5,ADGRB3,PDLIM5,PTPRO,PALLD,UTRN,PTPRM,PDE7B,FRRS1L,EGFR,SYNPO2,FRMD4B,MAGI3,COL13A1,EFNA5,CDH6,PRAG1,ANK3,DTNA,LRRTM4,EPB41L3,MAP1B,KIRREL3,RRAS2,ERC2,CADPS2,LPAR1,ALDH1A1,SYNPR,AMPH,GPC4,ARHGAP24,ALCAM,DSG2,CPEB1,CACNB2,GPC6,SHISA9,SYT7,KIF5C,PRKCE,BCAR3,KCNQ5,MCTP1,CACNA1C,NOX4,GUCY1B1,MRC2,ICA1,RTN1,STXBP5,CACNA1A,WNT5A,DMD,RPH3AL,CTNND2,PLXNA4,LAMA2,PTPRD,COL4A5,ABCB11,USP53,PHLDB2,FAT1,…
GO:CC	synapse	GO:0045202	1.17445e-05	4.93016	1451	465	63	22090	CNTN5,ADGRB3,PDLIM5,PTPRO,PALLD,UTRN,PDE7B,FRRS1L,COL13A1,EFNA5,CDH6,ANK3,DTNA,LRRTM4,MAP1B,KIRREL3,ERC2,CADPS2,LPAR1,ALDH1A1,SYNPR,AMPH,GPC4,CPEB1,CACNB2,GPC6,SHISA9,SYT7,KIF5C,PRKCE,KCNQ5,MCTP1,CACNA1C,GUCY1B1,ICA1,RTN1,STXBP5,CACNA1A,WNT5A,DMD,RPH3AL,CTNND2,PLXNA4,LAMA2,PTPRD,COL4A5,KCNK1,SYN3,TLN2,DISC1,DLGAP2,CAP2,SLC8A3,RPS6KA2,CDH10,GUCY1A1,NR3C1,SHISA6,SYDE2,NTNG1,ASIC2,SYNE1,MUSK
GO:CC	cell periphery	GO:0071944	1.21653e-05	4.91488	6202	482	190	22090	PCDH7,ROBO2,CNTN5,ADGRB3,COL25A1,TENM3,HHIP,COL11A1,NALCN,MDK,ANOS1,PTPRO,PALLD,COL9A1,UTRN,PTPRM,LGR5,COL23A1,ADAMTS3,ADGRV1,MDGA2,CPAMD8,EPHA6,KCNT2,GNAI1,FBN2,FRRS1L,EGFR,CNTN3,CALCRL,CP,CLRN1,MAGI3,COL13A1,TSHZ3,EFNA5,CDH6,LRP2,BOC,PLEKHG4B,PRLR,CPE,SLC38A1,ANK3,DTNA,LRRTM4,EPB41L3,GFRA1,NTM,LDB2,MAP1B,PRTG,FBN1,KIRREL3,RRAS2,ERC2,LPAR1,LTBP1,AMPH,ELMO1,NKAIN3,SPARC,KANK1,GPC4,CPNE5,ALCAM,DSG…
GO:CC	plasma membrane bounded cell projection cytoplasm	GO:0032838	4.26809e-05	4.36977	252	313	17	22090	AGBL4,DNAH11,DNAH14,SPAG17,TEKT1,CFAP54,HYDIN,LCA5,PACRG,CFAP61,KIF5C,DNAI1,RSPH9,ENKUR,CFAP221,CFAP74,DCDC2
GO:CC	basement membrane	GO:0005604	0.000105251	3.97777	91	366	11	22090	COL23A1,EFNA5,FBN1,SPARC,TIMP3,COL4A6,FRAS1,FREM2,LAMA2,COL4A5,COL8A1
GO:CC	cilium	GO:0005929	0.000408652	3.38865	747	424	35	22090	AGBL4,DNAH11,HHIP,DNAH14,SPAG17,ADGB,TEKT1,CFAP54,HYDIN,MAP1B,LCA5,CFAP69,LZTFL1,PACRG,CFAP61,TTLL9,KIF5C,DNAI1,RSPH9,TSGA10,ENKUR,IQCA1,CFAP221,CFAP74,CEP126,DCDC2,NME5,AK7,IQUB,AK8,DISC1,C4ORF47,SPEF2,DCDC2C,MLF1
GO:CC	cytoskeleton	GO:0005856	0.000801253	3.09623	2407	424	78	22090	KIAA1217,FIGN,AGBL4,DNAH11,DNAH14,PDLIM5,PALLD,SLF1,UTRN,GNAI1,SPAG17,SYNPO2,CLRN1,ARHGAP6,FRMD4B,TEKT1,DCDC1,CFAP54,HYDIN,ANK3,DTNA,EPB41L3,MAP1B,KIF26B,ERC2,TEX9,AMPH,KANK1,PPP2R2B,ARHGAP24,RGS22,IQGAP2,PDE4D,NPFFR2,LCA5,LZTFL1,PACRG,CFAP61,TTLL9,KIF5C,EFCAB6,PRKCE,MAP7,DNAI1,PLEKHH2,NUAK1,RSPH9,TSGA10,ENKUR,IQCA1,COTL1,CFAP221,TENM1,DMD,KITLG,CFAP74,CEP126,DCDC2,NME5,PTPN14,PHLDB2,CDKL2,DCX,CA…
GO:CC	cell leading edge	GO:0031252	0.00136608	2.86452	424	376	22	22090	ROBO2,PTPRO,PALLD,PTPRM,ADGRV1,EGFR,CLRN1,FRMD4B,EPB41L3,LDB2,AMPH,KANK1,IQGAP2,SHISA9,PLEKHH2,DMD,KITLG,PHLDB2,FAT1,CARMIL1,TLN2,PTPRJ
GO:CC	extracellular region	GO:0005576	0.00275746	2.55949	4206	245	75	22090	ROBO2,CNTN5,ADGRB3,COL25A1,DNAH11,MAN2A1,HHIP,COL11A1,MAN1A1,MDK,ANOS1,PTPRO,COL9A1,UTRN,COL23A1,ADAMTS3,ADGRV1,MDGA2,CPAMD8,GNAI1,FBN2,EGFR,SPAG17,CNTN3,CP,FRMD4B,COL13A1,LRP2,CFAP54,PRLR,CPE,SEMA3D,SLC38A1,LRRTM4,GFRA1,NTM,PRTG,FBN1,KIRREL3,RRAS2,LTBP1,ALDH1A1,SPARC,GPC4,CPNE5,ALCAM,DSG2,COL19A1,IQGAP2,SFRP2,OPCML,SLC4A4,PAM,TIMP3,PLOD2,MOXD1,ANKH,EDIL3,PPM1L,ST6GAL1,COLEC12,COL4A6,GPC6,RELN,FG…
GO:CC	plasma membrane	GO:0005886	0.00509453	2.2929	5717	104	47	22090	PCDH7,ROBO2,CNTN5,ADGRB3,COL25A1,TENM3,HHIP,NALCN,ANOS1,PTPRO,PALLD,UTRN,PTPRM,LGR5,COL23A1,ADGRV1,MDGA2,CPAMD8,EPHA6,KCNT2,GNAI1,FRRS1L,EGFR,CNTN3,CALCRL,CP,CLRN1,MAGI3,COL13A1,TSHZ3,EFNA5,CDH6,LRP2,BOC,PLEKHG4B,PRLR,CPE,SLC38A1,ANK3,DTNA,LRRTM4,EPB41L3,GFRA1,NTM,LDB2,MAP1B,PRTG
GO:CC	manchette	GO:0002177	0.0054418	2.26426	19	394	5	22090	SPAG17,LZTFL1,PACRG,CFAP221,SPEF2
GO:CC	anchoring junction	GO:0070161	0.00804441	2.09451	903	144	18	22090	PDLIM5,PALLD,PTPRM,EGFR,SYNPO2,FRMD4B,MAGI3,COL13A1,EFNA5,CDH6,PRAG1,ANK3,EPB41L3,KIRREL3,RRAS2,ARHGAP24,ALCAM,DSG2
GO:CC	microfibril	GO:0001527	0.0108452	1.96476	12	120	3	22090	FBN2,FBN1,LTBP1
GO:CC	synaptic membrane	GO:0097060	0.0109261	1.96153	392	465	22	22090	CNTN5,ADGRB3,PTPRO,UTRN,COL13A1,ANK3,LRRTM4,ERC2,LPAR1,SHISA9,SYT7,KCNQ5,CACNA1C,DMD,PTPRD,KCNK1,CDH10,SHISA6,SYDE2,NTNG1,SYNE1,MUSK
GO:CC	neuron to neuron synapse	GO:0098984	0.0113714	1.94419	371	388	19	22090	ADGRB3,PDLIM5,PTPRO,MAP1B,CPEB1,SHISA9,SYT7,CACNA1C,RTN1,STXBP5,DMD,CTNND2,PLXNA4,PTPRD,SYN3,DISC1,DLGAP2,CAP2,SLC8A3
GO:CC	supramolecular fiber	GO:0099512	0.0117041	1.93166	1034	64	12	22090	FIGN,DNAH11,COL11A1,DNAH14,PDLIM5,PALLD,FBN2,SPAG17,SYNPO2,ARHGAP6,TEKT1,DCDC1
GO:CC	supramolecular polymer	GO:0099081	0.0126167	1.89905	1042	64	12	22090	FIGN,DNAH11,COL11A1,DNAH14,PDLIM5,PALLD,FBN2,SPAG17,SYNPO2,ARHGAP6,TEKT1,DCDC1
GO:CC	9+2 motile cilium	GO:0097729	0.0183737	1.7358	170	457	13	22090	DNAH11,CFAP69,PACRG,DNAI1,RSPH9,ENKUR,CFAP221,CFAP74,NME5,AK8,SPEF2,DCDC2C,DNAH9
GO:CC	complex of collagen trimers	GO:0098644	0.0241269	1.6175	21	482	5	22090	COL11A1,COL4A6,COL4A5,COL8A1,COL1A2
GO:CC	axonemal central apparatus	GO:1990716	0.0285481	1.54442	4	85	2	22090	SPAG17,HYDIN
GO:CC	GABA-ergic synapse	GO:0098982	0.0316891	1.49909	85	119	5	22090	CNTN5,PTPRO,EFNA5,ERC2,LPAR1
GO:CC	cell surface	GO:0009986	0.0436544	1.35997	955	155	18	22090	ROBO2,HHIP,ANOS1,COL23A1,ADGRV1,EGFR,EFNA5,LRP2,PRLR,SLC38A1,ANK3,GFRA1,LPAR1,SPARC,GPC4,ALCAM,DSG2,IQGAP2
GO:CC	endoplasmic reticulum lumen	GO:0005788	0.0464642	1.33288	313	235	12	22090	COL25A1,COL11A1,COL9A1,COL23A1,CP,COL13A1,FBN1,LTBP1,COL19A1,COL4A6,ARSG,COL21A1
GO:CC	cell-cell junction	GO:0005911	0.0491785	1.30822	517	144	12	22090	PDLIM5,PTPRM,FRMD4B,MAGI3,COL13A1,EFNA5,CDH6,ANK3,EPB41L3,KIRREL3,ARHGAP24,DSG2
REAC	Collagen chain trimerization	REAC:R-HSA-8948216	1.61696e-05	4.7913	44	482	13	10835	COL25A1,COL11A1,COL9A1,COL23A1,COL13A1,COL19A1,COL4A6,COL6A6,COL21A1,COL4A5,COL8A1,COL24A1,COL1A2
REAC	Collagen biosynthesis and modifying enzymes	REAC:R-HSA-1650814	8.43923e-05	4.0737	67	482	15	10835	COL25A1,COL11A1,COL9A1,COL23A1,ADAMTS3,COL13A1,COL19A1,PLOD2,COL4A6,COL6A6,COL21A1,COL4A5,COL8A1,COL24A1,COL1A2
REAC	Collagen formation	REAC:R-HSA-1474290	0.0015814	2.80096	89	235	11	10835	COL25A1,COL11A1,COL9A1,COL23A1,ADAMTS3,COL13A1,COL19A1,PLOD2,COL4A6,COL6A6,COL21A1
REAC	Collagen degradation	REAC:R-HSA-1442490	0.0187232	1.72762	64	65	5	10835	COL25A1,COL11A1,COL9A1,COL23A1,COL13A1
TF	Factor: DB1; motif: GGRRRRGRRGGAGGGGGNGRRR; match class: 1	TF:M10107_1	4.00924e-06	5.39694	2737	238	68	20011	PCDH7,ROBO2,TOX,MAN2A1,HHIP,ZFHX4,MDK,ANOS1,ADGRV1,MDGA2,CPAMD8,EPHA6,FBN2,FRRS1L,EGFR,ARHGAP6,TEKT1,MAGI3,COL13A1,TSHZ3,NPAS3,BOC,PRLR,GFRA1,CDS1,LDB2,MAP1B,PRTG,RRAS2,CADPS2,LTBP1,AMPH,ELMO1,PCNX2,SPARC,GPC4,ARHGAP24,CPNE5,ALCAM,JAZF1,SPSB4,IQGAP2,CNTNAP3B,RBMS1,CLVS2,TTC39C,OPCML,KSR2,CACNB2,ZIC1,TRPS1,NR2F1,HIVEP2,LIN28B,RBPMS,EDIL3,KCNB2,LHX9,SHISA9,STK32B,CRTAC1,ABCC4,NR2F2,GNG12,MMP16,SCN7…
TF	Factor: FPM315; motif: GGAGGAGGRRGRGGRGGRRGR	TF:M07141	2.87631e-05	4.54116	2215	230	56	20011	PCDH7,ROBO2,DNAH11,HHIP,ADAMTS3,ADGRV1,MDGA2,EPHA6,PDE7B,ARHGAP6,TEKT1,MAGI3,COL13A1,TSHZ3,NPAS3,BOC,PRLR,CDS1,ADARB2,LDB2,MAP1B,CA8,ERC2,CADPS2,LTBP1,ZFHX3,AMPH,GPC4,CCDC33,ALCAM,JAZF1,RGS22,SPSB4,RBMS1,CLVS2,LEF1,KSR2,HMX1,DOCK3,ZIC1,TRPS1,TIMP3,NR2F1,MOXD1,HIVEP2,RBPMS,EDIL3,KCNB2,LHX9,SHISA9,STK32B,ABCC4,NR2F2,GNG12,MMP16,SCN7A
TF	Factor: ZXDL; motif: GSGSCNNGGGMRGCNCCGGGS; match class: 1	TF:M12722_1	0.00259093	2.58654	6819	276	133	20011	ROBO2,CNTN5,FIGN,TOX,MAN2A1,HHIP,COL11A1,NALCN,MAN1A1,MDK,DNAH14,ANOS1,UTRN,PTPRM,LGR5,COL23A1,ADGRV1,MDGA2,CPAMD8,GNAI1,FRRS1L,EGFR,CNTN3,FRMD4B,MAGI3,COL13A1,TSHZ3,TBX5,RALYL,EFNA5,CDH6,NPAS3,LRP2,BOC,PRAG1,PLEKHG4B,CPE,SLC38A1,EPB41L3,PRKAA2,GFRA1,TMEM132D,CDS1,ADARB2,MAP1B,PRTG,CA8,SGSM1,KIF26B,RRAS2,CYP1B1,ERC2,CADPS2,LPAR1,LTBP1,ZFHX3,AMPH,TMEM178A,NKAIN3,CHST11,PCNX2,NEK5,NRIP1,GPC4,ARHGAP…
TF	Factor: DB1; motif: GGRRRRGRRGGAGGGGGNGRRR	TF:M10107	0.00392747	2.40589	5985	230	103	20011	PCDH7,ROBO2,TOX,COL25A1,MAN2A1,HHIP,ZFHX4,COL11A1,MDK,ANOS1,UTRN,PTPRM,ADAMTS3,ADGRV1,MDGA2,CPAMD8,EPHA6,KCNT2,PDE7B,GNAI1,FBN2,FRRS1L,EGFR,CNTN3,ARHGAP6,TEKT1,MAGI3,COL13A1,TSHZ3,NPAS3,BOC,PRAG1,PLEKHG4B,PRLR,SEMA3D,GFRA1,TMEM132D,CDS1,LDB2,MAP1B,PRTG,DPYD,SGSM1,KIRREL3,HMGCS1,RRAS2,ERC2,CADPS2,LTBP1,SYNPR,ZFHX3,AMPH,TMEM178A,ELMO1,NKAIN3,CHST11,PCNX2,SPARC,KANK1,GPC4,PLEKHA6,ARHGAP24,CPNE5,ALCA…
TF	Factor: ZBTB14; motif: SSCCGCGCACNS	TF:M12461	0.00719789	2.14279	2945	312	77	20011	TOX,COL25A1,HHIP,MDK,COL23A1,ADGRV1,MDGA2,CPAMD8,GNAI1,FBN2,EGFR,TSHZ3,EFNA5,NPAS3,BOC,CPE,TMEM132D,MAP1B,SGSM1,KIF26B,ERC2,CADPS2,LPAR1,ZFHX3,TMEM178A,CHST11,GPC4,ARHGAP24,CPNE5,PDE10A,CYYR1,SPSB4,IQGAP2,CNTNAP3B,RASGRF2,LEF1,OPCML,HMX1,IKZF2,LZTFL1,HIVEP2,EDIL3,COLEC12,KCNB2,LHX9,FGF19,ARSG,NR2F2,MMP16,SYT7,COL6A6,KIF5C,EFCAB6,PRKCE,MAP7,BCAR3,DNAI1,RADX,KCNQ5,NUAK1,ABCA5,SLIT2,MRC2,PKIA,TSGA10…
TF	Factor: FPM315; motif: GGGAGGAGGRRGRGGRGGRR; match class: 1	TF:M10134_1	0.00864367	2.0633	602	290	25	20011	PCDH7,MDGA2,EPHA6,ARHGAP6,TEKT1,COL13A1,TSHZ3,NPAS3,BOC,MAP1B,AMPH,RBMS1,OPCML,KSR2,ZIC1,NR2F1,HIVEP2,RBPMS,EDIL3,KCNB2,NR2F2,C10ORF67,CACNA1A,COTL1,PARP8
TF	Factor: FPM315; motif: GGAGGAGGRRGRGGRGGRRGR; match class: 1	TF:M07141_1	0.00893801	2.04876	898	290	32	20011	PCDH7,DNAH11,ADGRV1,MDGA2,EPHA6,ARHGAP6,TEKT1,COL13A1,TSHZ3,NPAS3,BOC,LDB2,MAP1B,ZFHX3,AMPH,RBMS1,KSR2,ZIC1,TRPS1,NR2F1,HIVEP2,RBPMS,KCNB2,ABCC4,NR2F2,GNG12,MMP16,ZBBX,C10ORF67,CACNA1A,COTL1,PARP8
TF	Factor: HOXC11; motif: NGYMATAAAAN; match class: 1	TF:M04354_1	0.0108356	1.96515	339	91	10	20011	DNAH14,PTPRO,ADAMTS3,GNAI1,FRRS1L,SPAG17,TMEM232,ADGB,CFAP54,DAPL1
MIRNA	hsa-miR-1305	MIRNA:hsa-miR-1305	0.0425655	1.37094	194	131	9	14846	KCNT2,PDE7B,EFNA5,LRRTM4,EPB41L3,GFRA1,HMGCS1,ZFHX3,PCNX2
HPA	nasopharynx; ciliated cells (tip of cilia)[High]	HPA:0320883	0.00546968	2.26204	166	460	20	11006	AGBL4,CNTN3,ADGB,CFAP54,PAM,LCA5,GNG12,DNAI1,ZBBX,RSPH9,LRRC34,DCDC2,NME5,AK8,PPIL6,TRANK1,C4ORF47,SPEF2,DNAH9,ERICH5
HPA	nasopharynx; ciliated cells (cilia axoneme)[High]	HPA:0320863	0.0107051	1.97041	120	460	16	11006	AGBL4,LGR5,CNTN3,ADGB,PAM,GNG12,DNAI1,DCDC2,NME5,AK8,PPIL6,TRANK1,C4ORF47,SPEF2,DNAH9,ERICH5
HPA	bronchus; ciliated cells (tip of cilia)[High]	HPA:0060883	0.0157122	1.80376	259	394	23	11006	AGBL4,SPAG17,CNTN3,ADGB,TEKT1,CFAP54,PAM,LCA5,CFAP61,GNG12,ZBBX,RSPH9,STXBP5,LRRC34,DCDC2,NME5,PTH1R,AK7,AK8,PPIL6,TRANK1,C4ORF47,SPEF2
HPA	nasopharynx; ciliated cells (tip of cilia)[‚â•Low]	HPA:0320881	0.0338546	1.47038	384	394	29	11006	AGBL4,CNTN3,ADGB,TEKT1,CFAP54,HYDIN,DAPL1,EPB41L3,PAM,LCA5,PACRG,GNG12,DNAI1,ZBBX,RSPH9,C10ORF67,ENKUR,LRRC34,PARP8,CFAP74,DCDC2,NME5,PTH1R,AK7,AK8,PPIL6,TRANK1,C4ORF47,SPEF2
HP	Congenital miosis	HP:0007728	0.0308736	1.51041	2	20	2	4962	COL25A1,ZFHX4
HP	Congenital facial diplegia	HP:0007188	0.0308736	1.51041	2	20	2	4962	COL25A1,ZFHX4

## Sheet: Module 2 GO
source	term_name	term_id	adjusted_p_value	negative_log10_of_adjusted_p_value	term_size	query_size	intersection_size	effective_domain_size	intersections
GO:MF	structural constituent of ribosome	GO:0003735	8.31826e-107	106.08	452	98	77	20139	RPL7A,RPL5,RPL10,RPLP0,RPL15,RPL3,RPL7,RPS3A,RPL13A,RPS11,RPL24,RPL19,FAU,RPS27A,RPS16,RPL6,RPL18,RPL11,RPL10A,RPS6,RPL8,RPL28,RPS9,RPS14,RPL29,RPL18A,RPL27A,RPS15,RPL12,RPS7,RPL13,RPLP1,RPS25,RPS24,RPS19,RPL17,RPS3,RPS5,RPSA,RPS18,RPL34,RPL30,RPL9,RPS12,RPS8,RPL4,RPL22,RPS20,RPLP2,RPL32,RPS13,RPS28,RPS27,RPL41,RPL37A,RPL35A,RPL26,RPL31,RPS23,RPS10,UBA52,RPL23A,RPL21,RPL37,RPS4X,RPS2,RPL14,RPL36,…
GO:MF	structural molecule activity	GO:0005198	2.42995e-77	76.6144	1102	98	78	20139	ACTB,RPL7A,RPL5,RPL10,RPLP0,RPL15,RPL3,RPL7,RPS3A,RPL13A,RPS11,RPL24,RPL19,FAU,RPS27A,RPS16,RPL6,RPL18,RPL11,RPL10A,RPS6,RPL8,RPL28,RPS9,RPS14,RPL29,RPL18A,RPL27A,RPS15,RPL12,RPS7,RPL13,RPLP1,RPS25,RPS24,RPS19,RPL17,RPS3,RPS5,RPSA,RPS18,RPL34,RPL30,RPL9,RPS12,RPS8,RPL4,RPL22,RPS20,RPLP2,RPL32,RPS13,RPS28,RPS27,RPL41,RPL37A,RPL35A,RPL26,RPL31,RPS23,RPS10,UBA52,RPL23A,RPL21,RPL37,RPS4X,RPS2,RPL14,R…
GO:MF	RNA binding	GO:0003723	4.32132e-47	46.3644	3113	93	79	20139	RPL7A,RPL5,RPL10,EEF1A1,RPLP0,RPL15,RPL3,RPL7,RPS3A,RPL13A,RPS11,RPL24,RPL19,FAU,RPS27A,RPS16,RPL6,RPL18,RPL11,RPL10A,RPS6,RPL8,RPL28,RPS9,RPS14,RPL29,RPL18A,RPL27A,RPS15,RPL12,RPS7,RPL13,RPS25,RPS24,RPS19,RPL17,RPS3,RPS5,RACK1,TMSB4X,RPSA,RPS18,TPT1,RPL34,RPL30,RPL9,RPS12,RPS8,BTF3,RPL4,RPL22,RPS20,RPL32,RPS13,RPS28,RPS27,RPL41,RPL37A,RPL35A,RPL26,RPL31,RPS23,HNRNPA1,RPS10,RPL23A,RPL21,EEF2,RPL3…
GO:MF	nucleic acid binding	GO:0003676	4.0168e-32	31.3961	5480	98	85	20139	ACTB,RPL7A,RPL5,RPL10,EEF1A1,RPLP0,RPL15,RPL3,RPL7,RPS3A,RPL13A,RPS11,RPL24,RPL19,FAU,RPS27A,RPS16,RPL6,RPL18,RPL11,RPL10A,RPS6,RPL8,RPL28,RPS9,RPS14,RPL29,RPL18A,RPL27A,RPS15,NACA,RPL12,RPS7,RPL13,RPS25,RPS24,RPS19,RPL17,RPS3,RPS5,RACK1,TMSB4X,RPSA,RPS18,TPT1,RPL34,RPL30,EEF1G,RPL9,RPS12,RPS8,BTF3,RPL4,RPL22,RPS20,RPL32,RPS13,RPS28,RPS27,RPL41,RPL37A,RPL35A,RPL26,RPL31,RPS23,HNRNPA1,RPS10,RPL23A…
GO:MF	heterocyclic compound binding	GO:1901363	5.12952e-24	23.2899	7455	93	84	20139	GAPDH,CKB,ACTB,RPL7A,RPL5,RPL10,EEF1A1,RPLP0,RPL15,RPL3,RPL7,RPS3A,RPL13A,RPS11,RPL24,RPL19,FAU,RPS27A,RPS16,RPL6,RPL18,RPL11,RPL10A,RPS6,RPL8,RPL28,RPS9,RPS14,RPL29,RPL18A,RPL27A,RPS15,NACA,RPL12,RPS7,RPL13,RPS25,RPS24,RPS19,RPL17,RPS3,RPS5,RACK1,TMSB4X,RPSA,RPS18,TPT1,RPL34,RPL30,EEF1G,RPL9,RPS12,RPS8,BTF3,RPL4,RPL22,RPS20,RPL32,RPS13,RPS28,RPS27,RPL41,RPL37A,RPL35A,RPL26,RPL31,RPS23,HNRNPA1,RP…
GO:MF	organic cyclic compound binding	GO:0097159	1.08713e-23	22.9637	7526	93	84	20139	GAPDH,CKB,ACTB,RPL7A,RPL5,RPL10,EEF1A1,RPLP0,RPL15,RPL3,RPL7,RPS3A,RPL13A,RPS11,RPL24,RPL19,FAU,RPS27A,RPS16,RPL6,RPL18,RPL11,RPL10A,RPS6,RPL8,RPL28,RPS9,RPS14,RPL29,RPL18A,RPL27A,RPS15,NACA,RPL12,RPS7,RPL13,RPS25,RPS24,RPS19,RPL17,RPS3,RPS5,RACK1,TMSB4X,RPSA,RPS18,TPT1,RPL34,RPL30,EEF1G,RPL9,RPS12,RPS8,BTF3,RPL4,RPL22,RPS20,RPL32,RPS13,RPS28,RPS27,RPL41,RPL37A,RPL35A,RPL26,RPL31,RPS23,HNRNPA1,RP…
GO:MF	rRNA binding	GO:0019843	6.86995e-23	22.163	69	89	17	20139	RPL5,RPLP0,RPS11,RPL11,RPL8,RPS9,RPS14,RPL12,RPS3,RPS5,RPS18,RPL9,RPS13,RPL23A,RPL37,RPS4X,RPL23
GO:MF	ubiquitin ligase inhibitor activity	GO:1990948	6.90162e-13	12.161	9	89	7	20139	RPL5,RPL11,RPS15,RPS7,RPS20,RPL37,RPL23
GO:MF	ubiquitin-protein transferase inhibitor activity	GO:0055105	2.29234e-12	11.6397	10	89	7	20139	RPL5,RPL11,RPS15,RPS7,RPS20,RPL37,RPL23
GO:MF	mRNA 5'-UTR binding	GO:0048027	2.32508e-09	8.63356	26	71	7	20139	RPL5,RPS3A,RPS14,RPS7,RPS13,RPL41,RPL26
GO:MF	ubiquitin-protein transferase regulator activity	GO:0055106	5.94411e-08	7.22591	32	89	7	20139	RPL5,RPL11,RPS15,RPS7,RPS20,RPL37,RPL23
GO:MF	mRNA binding	GO:0003729	7.79585e-08	7.10814	361	93	15	20139	RPL5,RPL7,RPS3A,RPL13A,RPL24,RPS14,RPS7,RPS3,RPS5,RPS13,RPL41,RPL26,RPS2,RPL35,RPS26
GO:MF	cadherin binding	GO:0045296	3.46893e-06	5.4598	335	93	13	20139	RPL7A,RPL15,RPL24,RPL6,RPL29,RACK1,RPL34,EEF1G,RPL23A,EEF2,RPS2,RPL14,RPS26
GO:MF	protein binding	GO:0005515	2.15881e-05	4.66579	14811	84	81	20139	PTMA,GAPDH,CKB,MARCKS,ACTB,RPL7A,RPL5,RPL10,EEF1A1,RPLP0,RPL15,RPL3,RPL7,RPS3A,RPS11,RPL24,RPL19,FAU,RPS27A,RPS16,RPL6,RPL18,RPL11,RPL10A,RPS6,RPL8,RPL28,RPS9,RPS14,RPL29,RPL18A,RPL27A,RPS15,NACA,RPL12,RPS7,RPL13,RPLP1,RPS25,RPS24,RPS19,RPL17,RPS3,RPS5,RACK1,TMSB4X,RPSA,RPS18,TPT1,RPL34,RPL30,EEF1G,RPL9,RPS12,RPS8,BTF3,RPL4,RPL22,MIF,RPS20,RPLP2,RPS13,RPS28,RPS27,RPL41,RPL37A,RPL35A,RPL26,RPL31,R…
GO:MF	cell adhesion molecule binding	GO:0050839	6.08137e-05	4.216	559	112	16	20139	RPL7A,RPL15,RPL24,RPL6,RPL29,RACK1,RPSA,RPL34,EEF1G,RPL23A,EEF2,RPS2,RPL14,RPS26,HMGB1,HSP90AB1
GO:MF	large ribosomal subunit rRNA binding	GO:0070180	0.000618659	3.20855	5	89	3	20139	RPLP0,RPL12,RPL23
GO:MF	translation regulator activity	GO:0045182	0.000914107	3.039	167	128	9	20139	RPL10,EEF1A1,RPS9,RPS14,RACK1,EEF1G,EEF2,EEF1B2,PABPC1
GO:MF	small ribosomal subunit rRNA binding	GO:0070181	0.00282771	2.54856	10	65	3	20139	RPS14,RPS3,RPS13
GO:MF	translation elongation factor activity	GO:0003746	0.00520093	2.28392	26	97	4	20139	EEF1A1,EEF1G,EEF2,EEF1B2
GO:MF	MDM2/MDM4 family protein binding	GO:0097371	0.0100255	1.99889	12	81	3	20139	RPS15,RPS20,RPL37
GO:MF	protein tag activity	GO:0031386	0.0251141	1.60008	12	110	3	20139	RPS27A,UBA52,UBB
GO:MF	molecular tag activity	GO:0141047	0.0251141	1.60008	12	110	3	20139	RPS27A,UBA52,UBB
GO:MF	5S rRNA binding	GO:0008097	0.0395348	1.40302	9	25	2	20139	RPL5,RPL11
GO:MF	enzyme inhibitor activity	GO:0004857	0.0448539	1.3482	393	89	9	20139	GAPDH,RPL5,RPL11,RPS15,RPS7,RACK1,RPS20,RPL37,RPL23
GO:BP	cytoplasmic translation	GO:0002181	8.21187e-154	153.086	154	98	78	21010	RPL7A,RPL5,RPL10,RPLP0,RPL15,RPL3,RPL7,RPS3A,RPL13A,RPS11,RPL24,RPL19,FAU,RPS27A,RPS16,RPL6,RPL18,RPL11,RPL10A,RPS6,RPL8,RPL28,RPS9,RPS14,RPL29,RPL18A,RPL27A,RPS15,RPL12,RPS7,RPL13,RPLP1,RPS25,RPS24,RPS19,RPL17,RPS3,RPS5,RACK1,RPSA,RPS18,RPL34,RPL30,RPL9,RPS12,RPS8,RPL4,RPL22,RPS20,RPLP2,RPL32,RPS13,RPS28,RPS27,RPL41,RPL37A,RPL35A,RPL26,RPL31,RPS23,RPS10,UBA52,RPL23A,RPL21,RPL37,RPS4X,RPS2,RPL14,…
GO:BP	translation	GO:0006412	3.21861e-104	103.492	760	98	84	21010	GAPDH,RPL7A,RPL5,RPL10,EEF1A1,RPLP0,RPL15,RPL3,RPL7,RPS3A,RPL13A,RPS11,RPL24,RPL19,FAU,RPS27A,RPS16,RPL6,RPL18,RPL11,RPL10A,RPS6,RPL8,RPL28,RPS9,RPS14,RPL29,RPL18A,RPL27A,RPS15,NACA,RPL12,RPS7,RPL13,RPLP1,RPS25,RPS24,RPS19,RPL17,RPS3,RPS5,RACK1,RPSA,RPS18,RPL34,RPL30,EEF1G,RPL9,RPS12,RPS8,RPL4,RPL22,RPS20,RPLP2,RPL32,RPS13,RPS28,RPS27,RPL41,RPL37A,RPL35A,RPL26,RPL31,RPS23,RPS10,UBA52,RPL23A,RPL21…
GO:BP	peptide biosynthetic process	GO:0043043	8.79294e-103	102.056	789	98	84	21010	GAPDH,RPL7A,RPL5,RPL10,EEF1A1,RPLP0,RPL15,RPL3,RPL7,RPS3A,RPL13A,RPS11,RPL24,RPL19,FAU,RPS27A,RPS16,RPL6,RPL18,RPL11,RPL10A,RPS6,RPL8,RPL28,RPS9,RPS14,RPL29,RPL18A,RPL27A,RPS15,NACA,RPL12,RPS7,RPL13,RPLP1,RPS25,RPS24,RPS19,RPL17,RPS3,RPS5,RACK1,RPSA,RPS18,RPL34,RPL30,EEF1G,RPL9,RPS12,RPS8,RPL4,RPL22,RPS20,RPLP2,RPL32,RPS13,RPS28,RPS27,RPL41,RPL37A,RPL35A,RPL26,RPL31,RPS23,RPS10,UBA52,RPL23A,RPL21…
GO:BP	peptide metabolic process	GO:0006518	2.94962e-97	96.5302	912	98	84	21010	GAPDH,RPL7A,RPL5,RPL10,EEF1A1,RPLP0,RPL15,RPL3,RPL7,RPS3A,RPL13A,RPS11,RPL24,RPL19,FAU,RPS27A,RPS16,RPL6,RPL18,RPL11,RPL10A,RPS6,RPL8,RPL28,RPS9,RPS14,RPL29,RPL18A,RPL27A,RPS15,NACA,RPL12,RPS7,RPL13,RPLP1,RPS25,RPS24,RPS19,RPL17,RPS3,RPS5,RACK1,RPSA,RPS18,RPL34,RPL30,EEF1G,RPL9,RPS12,RPS8,RPL4,RPL22,RPS20,RPLP2,RPL32,RPS13,RPS28,RPS27,RPL41,RPL37A,RPL35A,RPL26,RPL31,RPS23,RPS10,UBA52,RPL23A,RPL21…
GO:BP	amide biosynthetic process	GO:0043604	1.22749e-96	95.911	927	98	84	21010	GAPDH,RPL7A,RPL5,RPL10,EEF1A1,RPLP0,RPL15,RPL3,RPL7,RPS3A,RPL13A,RPS11,RPL24,RPL19,FAU,RPS27A,RPS16,RPL6,RPL18,RPL11,RPL10A,RPS6,RPL8,RPL28,RPS9,RPS14,RPL29,RPL18A,RPL27A,RPS15,NACA,RPL12,RPS7,RPL13,RPLP1,RPS25,RPS24,RPS19,RPL17,RPS3,RPS5,RACK1,RPSA,RPS18,RPL34,RPL30,EEF1G,RPL9,RPS12,RPS8,RPL4,RPL22,RPS20,RPLP2,RPL32,RPS13,RPS28,RPS27,RPL41,RPL37A,RPL35A,RPL26,RPL31,RPS23,RPS10,UBA52,RPL23A,RPL21…
GO:BP	amide metabolic process	GO:0043603	1.33838e-86	85.8734	1210	98	84	21010	GAPDH,RPL7A,RPL5,RPL10,EEF1A1,RPLP0,RPL15,RPL3,RPL7,RPS3A,RPL13A,RPS11,RPL24,RPL19,FAU,RPS27A,RPS16,RPL6,RPL18,RPL11,RPL10A,RPS6,RPL8,RPL28,RPS9,RPS14,RPL29,RPL18A,RPL27A,RPS15,NACA,RPL12,RPS7,RPL13,RPLP1,RPS25,RPS24,RPS19,RPL17,RPS3,RPS5,RACK1,RPSA,RPS18,RPL34,RPL30,EEF1G,RPL9,RPS12,RPS8,RPL4,RPL22,RPS20,RPLP2,RPL32,RPS13,RPS28,RPS27,RPL41,RPL37A,RPL35A,RPL26,RPL31,RPS23,RPS10,UBA52,RPL23A,RPL21…
GO:BP	organonitrogen compound biosynthetic process	GO:1901566	3.10541e-75	74.5079	1816	98	86	21010	GAPDH,CKB,RPL7A,RPL5,RPL10,EEF1A1,RPLP0,RPL15,RPL3,RPL7,RPS3A,RPL13A,RPS11,RPL24,RPL19,FAU,RPS27A,RPS16,RPL6,RPL18,RPL11,RPL10A,RPS6,RPL8,RPL28,RPS9,RPS14,RPL29,RPL18A,RPL27A,RPS15,NACA,RPL12,RPS7,RPL13,RPLP1,RPS25,RPS24,RPS19,RPL17,RPS3,RPS5,RACK1,TMSB4X,RPSA,RPS18,RPL34,RPL30,EEF1G,RPL9,RPS12,RPS8,RPL4,RPL22,RPS20,RPLP2,RPL32,RPS13,RPS28,RPS27,RPL41,RPL37A,RPL35A,RPL26,RPL31,RPS23,RPS10,UBA52,R…
GO:BP	cellular nitrogen compound biosynthetic process	GO:0044271	3.57013e-43	42.4473	4860	93	86	21010	PTMA,GAPDH,ACTB,RPL7A,RPL5,RPL10,EEF1A1,RPLP0,RPL15,RPL3,RPL7,RPS3A,RPL13A,RPS11,RPL24,RPL19,FAU,RPS27A,RPS16,RPL6,RPL18,RPL11,RPL10A,RPS6,RPL8,RPL28,RPS9,RPS14,RPL29,RPL18A,RPL27A,RPS15,NACA,RPL12,RPS7,RPL13,RPLP1,RPS25,RPS24,RPS19,RPL17,RPS3,RPS5,RACK1,TMSB4X,RPSA,RPS18,RPL34,RPL30,EEF1G,RPL9,RPS12,RPS8,RPL4,RPL22,RPS20,RPLP2,RPL32,RPS13,RPS28,RPS27,RPL41,RPL37A,RPL35A,RPL26,RPL31,RPS23,HNRNPA1…
GO:BP	protein metabolic process	GO:0019538	8.73042e-41	40.059	5373	98	90	21010	GAPDH,NNAT,ACTB,RPL7A,RPL5,RPL10,EEF1A1,RPLP0,RPL15,RPL3,RPL7,RPS3A,RPL13A,RPS11,RPL24,RPL19,FAU,RPS27A,RPS16,RPL6,RPL18,RPL11,RPL10A,RPS6,RPL8,RPL28,RPS9,RPS14,RPL29,RPL18A,RPL27A,RPS15,NACA,RPL12,RPS7,RPL13,RPLP1,RPS25,RPS24,RPS19,RPL17,RPS3,RPS5,RACK1,RPSA,RPS18,RPL34,RPL30,EEF1G,RPL9,RPS12,RPS8,RPL4,RPL22,MIF,RPS20,RPLP2,RPL32,RPS13,RPS28,RPS27,RPL41,RPL37A,RPL35A,RPL26,RPL31,RPS23,HNRNPA1,RP…
GO:BP	ribosome biogenesis	GO:0042254	1.80925e-38	37.7425	327	98	37	21010	RPL7A,RPL5,RPL10,RPLP0,RPL7,RPS3A,RPS11,RPL24,RPS16,RPL6,RPL11,RPS6,RPS9,RPS14,RPS15,RPS7,RPS25,RPS24,RPS19,RPS5,RPSA,RPS12,RPS8,RPS13,RPS28,RPS27,RPL35A,RPL26,RPS23,RPL23A,RPS4X,RPL14,RPL27,RPS15A,RPL35,RPL38,RPS17
GO:BP	organonitrogen compound metabolic process	GO:1901564	2.8624e-37	36.5433	6362	98	92	21010	GAPDH,NNAT,CKB,ACTB,RPL7A,RPL5,RPL10,EEF1A1,RPLP0,RPL15,RPL3,RPL7,RPS3A,RPL13A,RPS11,RPL24,RPL19,FAU,RPS27A,RPS16,RPL6,RPL18,RPL11,RPL10A,RPS6,RPL8,RPL28,RPS9,RPS14,RPL29,RPL18A,RPL27A,RPS15,NACA,RPL12,RPS7,RPL13,RPLP1,RPS25,RPS24,RPS19,RPL17,RPS3,RPS5,RACK1,TMSB4X,RPSA,RPS18,RPL34,RPL30,EEF1G,RPL9,RPS12,RPS8,RPL4,RPL22,MIF,RPS20,RPLP2,RPL32,RPS13,RPS28,RPS27,RPL41,RPL37A,RPL35A,RPL26,RPL31,RPS23…
GO:BP	ribosomal small subunit biogenesis	GO:0042274	7.84591e-30	29.1054	103	114	24	21010	RPS3A,RPS11,RPS16,RPS6,RPS9,RPS14,RPS15,RPS7,RPS25,RPS24,RPS19,RPS5,RPSA,RPS12,RPS8,RPS13,RPS28,RPS27,RPS23,RPS4X,RPS15A,RPL38,RPS17,RPS21
GO:BP	gene expression	GO:0010467	4.72353e-24	23.3257	9182	93	89	21010	PTMA,GAPDH,NNAT,ACTB,RPL7A,RPL5,RPL10,EEF1A1,RPLP0,RPL15,RPL3,RPL7,RPS3A,RPL13A,RPS11,RPL24,RPL19,FAU,RPS27A,RPS16,RPL6,RPL18,RPL11,RPL10A,RPS6,RPL8,RPL28,RPS9,RPS14,RPL29,RPL18A,RPL27A,RPS15,NACA,RPL12,RPS7,RPL13,RPLP1,RPS25,RPS24,RPS19,RPL17,RPS3,RPS5,RACK1,TMSB4X,RPSA,RPS18,RPL34,RPL30,EEF1G,RPL9,RPS12,RPS8,RPL4,RPL22,MIF,RPS20,RPLP2,RPL32,RPS13,RPS28,RPS27,RPL41,RPL37A,RPL35A,RPL26,RPL31,RPS2…
GO:BP	cellular nitrogen compound metabolic process	GO:0034641	1.17126e-23	22.9313	8625	93	87	21010	PTMA,GAPDH,ACTB,RPL7A,RPL5,RPL10,EEF1A1,RPLP0,RPL15,RPL3,RPL7,RPS3A,RPL13A,RPS11,RPL24,RPL19,FAU,RPS27A,RPS16,RPL6,RPL18,RPL11,RPL10A,RPS6,RPL8,RPL28,RPS9,RPS14,RPL29,RPL18A,RPL27A,RPS15,NACA,RPL12,RPS7,RPL13,RPLP1,RPS25,RPS24,RPS19,RPL17,RPS3,RPS5,RACK1,TMSB4X,RPSA,RPS18,RPL34,RPL30,EEF1G,RPL9,RPS12,RPS8,RPL4,RPL22,RPS20,RPLP2,RPL32,RPS13,RPS28,RPS27,RPL41,RPL37A,RPL35A,RPL26,RPL31,RPS23,HNRNPA1…
GO:BP	macromolecule biosynthetic process	GO:0009059	4.52893e-22	21.344	9681	93	89	21010	PTMA,GAPDH,NNAT,ACTB,RPL7A,RPL5,RPL10,EEF1A1,RPLP0,RPL15,RPL3,RPL7,RPS3A,RPL13A,RPS11,RPL24,RPL19,FAU,RPS27A,RPS16,RPL6,RPL18,RPL11,RPL10A,RPS6,RPL8,RPL28,RPS9,RPS14,RPL29,RPL18A,RPL27A,RPS15,NACA,RPL12,RPS7,RPL13,RPLP1,RPS25,RPS24,RPS19,RPL17,RPS3,RPS5,RACK1,TMSB4X,RPSA,RPS18,RPL34,RPL30,EEF1G,RPL9,RPS12,RPS8,RPL4,RPL22,MIF,RPS20,RPLP2,RPL32,RPS13,RPS28,RPS27,RPL41,RPL37A,RPL35A,RPL26,RPL31,RPS2…
GO:BP	organic substance biosynthetic process	GO:1901576	6.2262e-20	19.2058	10632	93	90	21010	PTMA,GAPDH,NNAT,CKB,ACTB,RPL7A,RPL5,RPL10,EEF1A1,RPLP0,RPL15,RPL3,RPL7,RPS3A,RPL13A,RPS11,RPL24,RPL19,FAU,RPS27A,RPS16,RPL6,RPL18,RPL11,RPL10A,RPS6,RPL8,RPL28,RPS9,RPS14,RPL29,RPL18A,RPL27A,RPS15,NACA,RPL12,RPS7,RPL13,RPLP1,RPS25,RPS24,RPS19,RPL17,RPS3,RPS5,RACK1,TMSB4X,RPSA,RPS18,RPL34,RPL30,EEF1G,RPL9,RPS12,RPS8,RPL4,RPL22,MIF,RPS20,RPLP2,RPL32,RPS13,RPS28,RPS27,RPL41,RPL37A,RPL35A,RPL26,RPL31,…
GO:BP	biosynthetic process	GO:0009058	9.38049e-20	19.0278	10682	93	90	21010	PTMA,GAPDH,NNAT,CKB,ACTB,RPL7A,RPL5,RPL10,EEF1A1,RPLP0,RPL15,RPL3,RPL7,RPS3A,RPL13A,RPS11,RPL24,RPL19,FAU,RPS27A,RPS16,RPL6,RPL18,RPL11,RPL10A,RPS6,RPL8,RPL28,RPS9,RPS14,RPL29,RPL18A,RPL27A,RPS15,NACA,RPL12,RPS7,RPL13,RPLP1,RPS25,RPS24,RPS19,RPL17,RPS3,RPS5,RACK1,TMSB4X,RPSA,RPS18,RPL34,RPL30,EEF1G,RPL9,RPS12,RPS8,RPL4,RPL22,MIF,RPS20,RPLP2,RPL32,RPS13,RPS28,RPS27,RPL41,RPL37A,RPL35A,RPL26,RPL31,…
GO:BP	cellular biosynthetic process	GO:0044249	6.86081e-19	18.1636	10544	93	89	21010	PTMA,GAPDH,NNAT,ACTB,RPL7A,RPL5,RPL10,EEF1A1,RPLP0,RPL15,RPL3,RPL7,RPS3A,RPL13A,RPS11,RPL24,RPL19,FAU,RPS27A,RPS16,RPL6,RPL18,RPL11,RPL10A,RPS6,RPL8,RPL28,RPS9,RPS14,RPL29,RPL18A,RPL27A,RPS15,NACA,RPL12,RPS7,RPL13,RPLP1,RPS25,RPS24,RPS19,RPL17,RPS3,RPS5,RACK1,TMSB4X,RPSA,RPS18,RPL34,RPL30,EEF1G,RPL9,RPS12,RPS8,RPL4,RPL22,MIF,RPS20,RPLP2,RPL32,RPS13,RPS28,RPS27,RPL41,RPL37A,RPL35A,RPL26,RPL31,RPS2…
GO:BP	ribosome assembly	GO:0042255	8.33582e-19	18.0791	65	96	15	21010	RPL5,RPL10,RPLP0,RPL24,RPL6,RPL11,RPS14,RPS15,RPS19,RPS5,RPSA,RPS28,RPS27,RPL23A,RPL38
GO:BP	rRNA processing	GO:0006364	4.03106e-17	16.3946	222	98	20	21010	RPL5,RPL7,RPS16,RPL11,RPS6,RPS14,RPS15,RPS7,RPS25,RPS24,RPS19,RPS8,RPS28,RPS27,RPL35A,RPL26,RPL14,RPL27,RPL35,RPS17
GO:BP	rRNA metabolic process	GO:0016072	1.02181e-15	14.9906	261	98	20	21010	RPL5,RPL7,RPS16,RPL11,RPS6,RPS14,RPS15,RPS7,RPS25,RPS24,RPS19,RPS8,RPS28,RPS27,RPL35A,RPL26,RPL14,RPL27,RPL35,RPS17
GO:BP	nitrogen compound metabolic process	GO:0006807	5.2356e-15	14.281	12114	93	90	21010	PTMA,GAPDH,NNAT,CKB,ACTB,RPL7A,RPL5,RPL10,EEF1A1,RPLP0,RPL15,RPL3,RPL7,RPS3A,RPL13A,RPS11,RPL24,RPL19,FAU,RPS27A,RPS16,RPL6,RPL18,RPL11,RPL10A,RPS6,RPL8,RPL28,RPS9,RPS14,RPL29,RPL18A,RPL27A,RPS15,NACA,RPL12,RPS7,RPL13,RPLP1,RPS25,RPS24,RPS19,RPL17,RPS3,RPS5,RACK1,TMSB4X,RPSA,RPS18,RPL34,RPL30,EEF1G,RPL9,RPS12,RPS8,RPL4,RPL22,MIF,RPS20,RPLP2,RPL32,RPS13,RPS28,RPS27,RPL41,RPL37A,RPL35A,RPL26,RPL31,…
GO:BP	ribosomal large subunit biogenesis	GO:0042273	1.46505e-14	13.8341	71	96	13	21010	RPL5,RPL10,RPLP0,RPL7,RPL24,RPL6,RPL11,RPL35A,RPL26,RPL23A,RPL14,RPL35,RPL38
GO:BP	macromolecule metabolic process	GO:0043170	3.79609e-13	12.4207	12326	93	89	21010	PTMA,GAPDH,NNAT,ACTB,RPL7A,RPL5,RPL10,EEF1A1,RPLP0,RPL15,RPL3,RPL7,RPS3A,RPL13A,RPS11,RPL24,RPL19,FAU,RPS27A,RPS16,RPL6,RPL18,RPL11,RPL10A,RPS6,RPL8,RPL28,RPS9,RPS14,RPL29,RPL18A,RPL27A,RPS15,NACA,RPL12,RPS7,RPL13,RPLP1,RPS25,RPS24,RPS19,RPL17,RPS3,RPS5,RACK1,TMSB4X,RPSA,RPS18,RPL34,RPL30,EEF1G,RPL9,RPS12,RPS8,RPL4,RPL22,MIF,RPS20,RPLP2,RPL32,RPS13,RPS28,RPS27,RPL41,RPL37A,RPL35A,RPL26,RPL31,RPS2…
GO:BP	cellular metabolic process	GO:0044237	1.24072e-12	11.9063	12909	93	90	21010	PTMA,GAPDH,NNAT,CKB,ACTB,RPL7A,RPL5,RPL10,EEF1A1,RPLP0,RPL15,RPL3,RPL7,RPS3A,RPL13A,RPS11,RPL24,RPL19,FAU,RPS27A,RPS16,RPL6,RPL18,RPL11,RPL10A,RPS6,RPL8,RPL28,RPS9,RPS14,RPL29,RPL18A,RPL27A,RPS15,NACA,RPL12,RPS7,RPL13,RPLP1,RPS25,RPS24,RPS19,RPL17,RPS3,RPS5,RACK1,TMSB4X,RPSA,RPS18,RPL34,RPL30,EEF1G,RPL9,RPS12,RPS8,RPL4,RPL22,MIF,RPS20,RPLP2,RPL32,RPS13,RPS28,RPS27,RPL41,RPL37A,RPL35A,RPL26,RPL31,…
GO:BP	ribonucleoprotein complex biogenesis	GO:0022613	2.58224e-12	11.588	1894	98	38	21010	RPL7A,RPL5,RPL10,RPLP0,RPL7,RPS3A,RPL13A,RPS11,RPL24,RPS16,RPL6,RPL11,RPS6,RPS9,RPS14,RPS15,RPS7,RPS25,RPS24,RPS19,RPS5,RPSA,RPS12,RPS8,RPS13,RPS28,RPS27,RPL35A,RPL26,RPS23,RPL23A,RPS4X,RPL14,RPL27,RPS15A,RPL35,RPL38,RPS17
GO:BP	primary metabolic process	GO:0044238	3.69283e-12	11.4326	12666	93	89	21010	PTMA,GAPDH,NNAT,ACTB,RPL7A,RPL5,RPL10,EEF1A1,RPLP0,RPL15,RPL3,RPL7,RPS3A,RPL13A,RPS11,RPL24,RPL19,FAU,RPS27A,RPS16,RPL6,RPL18,RPL11,RPL10A,RPS6,RPL8,RPL28,RPS9,RPS14,RPL29,RPL18A,RPL27A,RPS15,NACA,RPL12,RPS7,RPL13,RPLP1,RPS25,RPS24,RPS19,RPL17,RPS3,RPS5,RACK1,TMSB4X,RPSA,RPS18,RPL34,RPL30,EEF1G,RPL9,RPS12,RPS8,RPL4,RPL22,MIF,RPS20,RPLP2,RPL32,RPS13,RPS28,RPS27,RPL41,RPL37A,RPL35A,RPL26,RPL31,RPS2…
GO:BP	ribosomal small subunit assembly	GO:0000028	1.14311e-11	10.9419	18	96	8	21010	RPS14,RPS15,RPS19,RPS5,RPSA,RPS28,RPS27,RPL38
GO:BP	ncRNA processing	GO:0034470	1.94096e-11	10.712	434	98	20	21010	RPL5,RPL7,RPS16,RPL11,RPS6,RPS14,RPS15,RPS7,RPS25,RPS24,RPS19,RPS8,RPS28,RPS27,RPL35A,RPL26,RPL14,RPL27,RPL35,RPS17
GO:BP	ribosomal large subunit assembly	GO:0000027	3.96117e-10	9.40218	26	96	8	21010	RPL5,RPL10,RPLP0,RPL24,RPL6,RPL11,RPL23A,RPL38
GO:BP	non-membrane-bounded organelle assembly	GO:0140694	4.59306e-10	9.3379	398	96	18	21010	RPL5,RPL10,RPLP0,RPL24,RPL6,RPL11,RPS14,RPS15,RPS19,RPS3,RPS5,RPSA,RPS28,RPS27,RPS23,RPL23A,DOCK5,RPL38
GO:BP	organic substance metabolic process	GO:0071704	7.48944e-10	9.12555	13917	93	90	21010	PTMA,GAPDH,NNAT,CKB,ACTB,RPL7A,RPL5,RPL10,EEF1A1,RPLP0,RPL15,RPL3,RPL7,RPS3A,RPL13A,RPS11,RPL24,RPL19,FAU,RPS27A,RPS16,RPL6,RPL18,RPL11,RPL10A,RPS6,RPL8,RPL28,RPS9,RPS14,RPL29,RPL18A,RPL27A,RPS15,NACA,RPL12,RPS7,RPL13,RPLP1,RPS25,RPS24,RPS19,RPL17,RPS3,RPS5,RACK1,TMSB4X,RPSA,RPS18,RPL34,RPL30,EEF1G,RPL9,RPS12,RPS8,RPL4,RPL22,MIF,RPS20,RPLP2,RPL32,RPS13,RPS28,RPS27,RPL41,RPL37A,RPL35A,RPL26,RPL31,…
GO:BP	positive regulation of signal transduction by p53 class mediator	GO:1901798	7.94359e-09	8.09998	32	110	8	21010	RPL11,RPS15,RPS7,RPS20,RPL26,RPL37,RPL23,UBB
GO:BP	metabolic process	GO:0008152	1.06422e-08	7.97297	14362	93	90	21010	PTMA,GAPDH,NNAT,CKB,ACTB,RPL7A,RPL5,RPL10,EEF1A1,RPLP0,RPL15,RPL3,RPL7,RPS3A,RPL13A,RPS11,RPL24,RPL19,FAU,RPS27A,RPS16,RPL6,RPL18,RPL11,RPL10A,RPS6,RPL8,RPL28,RPS9,RPS14,RPL29,RPL18A,RPL27A,RPS15,NACA,RPL12,RPS7,RPL13,RPLP1,RPS25,RPS24,RPS19,RPL17,RPS3,RPS5,RACK1,TMSB4X,RPSA,RPS18,RPL34,RPL30,EEF1G,RPL9,RPS12,RPS8,RPL4,RPL22,MIF,RPS20,RPLP2,RPL32,RPS13,RPS28,RPS27,RPL41,RPL37A,RPL35A,RPL26,RPL31,…
GO:BP	ncRNA metabolic process	GO:0034660	1.46364e-08	7.83456	621	98	20	21010	RPL5,RPL7,RPS16,RPL11,RPS6,RPS14,RPS15,RPS7,RPS25,RPS24,RPS19,RPS8,RPS28,RPS27,RPL35A,RPL26,RPL14,RPL27,RPL35,RPS17
GO:BP	regulation of signal transduction by p53 class mediator	GO:1901796	5.42936e-07	6.26525	109	110	10	21010	RPL5,RPL11,RPS15,RPS7,MIF,RPS20,RPL26,RPL37,RPL23,UBB
GO:BP	negative regulation of protein ubiquitination	GO:0031397	4.40318e-06	5.35623	83	89	8	21010	RPL5,RPL11,RPS15,RPS7,RPS3,RPS20,RPL37,RPL23
GO:BP	negative regulation of protein modification by small protein conjugation or removal	GO:1903321	1.41565e-05	4.84905	96	89	8	21010	RPL5,RPL11,RPS15,RPS7,RPS3,RPS20,RPL37,RPL23
GO:BP	negative regulation of post-translational protein modification	GO:1901874	3.76193e-05	4.42459	110	125	9	21010	RPL5,RPL11,RPS15,RPS7,RPS3,RPS20,RPL37,RPL23,SET
GO:BP	regulation of protein ubiquitination	GO:0031396	4.07719e-05	4.38964	215	112	11	21010	RPL5,RPL11,RPS15,RPS7,RPS3,RPS20,RPL37,RPS2,RPL23,UBB,HSP90AB1
GO:BP	positive regulation of intrinsic apoptotic signaling pathway by p53 class mediator	GO:1902255	4.72979e-05	4.32516	7	110	4	21010	RPL11,RPS7,RPL26,UBB
GO:BP	signal transduction by p53 class mediator	GO:0072331	7.13747e-05	4.14646	180	110	10	21010	RPL5,RPL11,RPS15,RPS7,MIF,RPS20,RPL26,RPL37,RPL23,UBB
GO:BP	translational elongation	GO:0006414	0.000116371	3.93415	76	97	7	21010	EEF1A1,RPLP1,RACK1,EEF1G,RPLP2,EEF2,EEF1B2
GO:BP	negative regulation of ubiquitin protein ligase activity	GO:1904667	0.000119146	3.92392	10	89	4	21010	RPL5,RPL11,RPS7,RPL23
GO:BP	regulation of protein modification by small protein conjugation or removal	GO:1903320	0.000223503	3.65072	254	112	11	21010	RPL5,RPL11,RPS15,RPS7,RPS3,RPS20,RPL37,RPS2,RPL23,UBB,HSP90AB1
GO:BP	regulation of translation	GO:0006417	0.000537885	3.26931	419	128	14	21010	GAPDH,RPL5,RPL10,RPL13A,RPS9,RPS14,RPS3,RACK1,RPL26,EEF2,RPS4X,RPL38,YBX1,PABPC1
GO:BP	cellular component biogenesis	GO:0044085	0.000556987	3.25415	4926	98	46	21010	MARCKS,ACTB,RPL7A,RPL5,RPL10,RPLP0,RPL7,RPS3A,RPL13A,RPS11,RPL24,RPS16,RPL6,RPL11,RPS6,RPS9,RPS14,RPS15,RPS7,RPS25,RPS24,RPS19,RPS3,RPS5,RACK1,TMSB4X,RPSA,RPS12,RPS8,MIF,RPS13,RPS28,RPS27,RPL35A,RPL26,RPS23,RPL23A,PFDN5,RPS4X,RPL14,RPL27,RPS15A,RPL35,DOCK5,RPL38,RPS17
GO:BP	organelle assembly	GO:0070925	0.000708017	3.14996	973	96	18	21010	RPL5,RPL10,RPLP0,RPL24,RPL6,RPL11,RPS14,RPS15,RPS19,RPS3,RPS5,RPSA,RPS28,RPS27,RPS23,RPL23A,DOCK5,RPL38
GO:BP	maturation of SSU-rRNA	GO:0030490	0.000801615	3.09603	53	114	6	21010	RPS16,RPS14,RPS19,RPS8,RPS28,RPS21
GO:BP	regulation of post-translational protein modification	GO:1901873	0.00132202	2.87876	331	125	12	21010	RPL5,RPL11,RPS15,RPS7,RPS3,RPS20,RPL37,RPS2,RPL23,UBB,HSP90AB1,SET
GO:BP	positive regulation of intrinsic apoptotic signaling pathway	GO:2001244	0.00137335	2.86222	60	110	6	21010	RPL11,RPS7,RPS3,RACK1,RPL26,UBB
GO:BP	regulation of intrinsic apoptotic signaling pathway by p53 class mediator	GO:1902253	0.0017019	2.76907	34	110	5	21010	RPL11,RPS7,MIF,RPL26,UBB
GO:BP	regulation of amide metabolic process	GO:0034248	0.00258437	2.58765	478	128	14	21010	GAPDH,RPL5,RPL10,RPL13A,RPS9,RPS14,RPS3,RACK1,RPL26,EEF2,RPS4X,RPL38,YBX1,PABPC1
GO:BP	negative regulation of ubiquitin-protein transferase activity	GO:0051444	0.00266125	2.57491	20	89	4	21010	RPL5,RPL11,RPS7,RPL23
GO:BP	maturation of SSU-rRNA from tricistronic rRNA transcript (SSU-rRNA, 5.8S rRNA, LSU-rRNA)	GO:0000462	0.00314214	2.50277	37	114	5	21010	RPS16,RPS14,RPS19,RPS8,RPS21
GO:BP	regulation of intrinsic apoptotic signaling pathway	GO:2001242	0.00503835	2.29771	181	71	7	21010	RPL11,RPS7,RPS3,RACK1,TPT1,MIF,RPL26
GO:BP	regulation of ubiquitin protein ligase activity	GO:1904666	0.00805378	2.094	26	89	4	21010	RPL5,RPL11,RPS7,RPL23
GO:BP	regulation of ubiquitin-protein transferase activity	GO:0051438	0.0089893	2.04627	58	89	5	21010	RPL5,RPL11,RPS7,RPS2,RPL23
GO:BP	regulation of intrinsic apoptotic signaling pathway in response to DNA damage	GO:1902229	0.00944568	2.02477	39	135	5	21010	RPS3,TPT1,MIF,RPL26,BCL2L1
GO:BP	regulation of apoptotic process	GO:0042981	0.011701	1.93178	1463	135	25	21010	PTMA,ACTB,RPL10,RPS3A,RPL11,RPS6,NACA,RPS7,RPS3,RACK1,TPT1,MIF,RPL26,NRP1,NME2,ASCL1,HMGB1,UBB,HSP90AB1,SFRP1,NEFL,NEUROD1,SET,GATA3,BCL2L1
GO:BP	negative regulation of protein localization to endoplasmic reticulum	GO:1905551	0.0144035	1.84153	2	58	2	21010	NACA,BTF3
GO:BP	negative regulation of ubiquitin-dependent protein catabolic process	GO:2000059	0.0177086	1.75182	53	112	5	21010	RPL5,RPL11,RPS7,RPL23,HSP90AB1
GO:BP	regulation of programmed cell death	GO:0043067	0.0195355	1.70918	1507	135	25	21010	PTMA,ACTB,RPL10,RPS3A,RPL11,RPS6,NACA,RPS7,RPS3,RACK1,TPT1,MIF,RPL26,NRP1,NME2,ASCL1,HMGB1,UBB,HSP90AB1,SFRP1,NEFL,NEUROD1,SET,GATA3,BCL2L1
GO:BP	RNA processing	GO:0006396	0.0205543	1.6871	3368	93	32	21010	RPL7A,RPL5,RPL7,RPS16,RPL11,RPS6,RPS14,RPS15,RPS7,RPS25,RPS24,RPS19,RPL17,RPS3,RACK1,RPS8,RPL4,RPS20,RPS13,RPS28,RPS27,RPL35A,RPL26,HNRNPA1,RPL23A,RPL21,RPL14,SNHG29,RPL27,RPL23,RPL35,RPS26
GO:BP	regulation of protein metabolic process	GO:0051246	0.0235967	1.62715	2389	128	32	21010	GAPDH,ACTB,RPL5,RPL10,EEF1A1,RPL13A,RPL11,RPS9,RPS14,RPS15,RPS7,RPS3,RACK1,MIF,RPS20,RPL26,EEF2,PFDN5,RPL37,RPS4X,RPS2,RPL23,RPL38,NRP1,DAB1,HMGB1,UBB,HSP90AB1,SFRP1,SET,YBX1,PABPC1
GO:BP	negative regulation of protein neddylation	GO:2000435	0.0260835	1.58363	5	25	2	21010	RPL5,RPL11
GO:BP	positive regulation of apoptotic signaling pathway	GO:2001235	0.0264427	1.57769	138	119	7	21010	RPL11,RPS7,RPS3,RACK1,RPL26,UBB,SFRP1
GO:BP	negative regulation of apoptotic process	GO:0043066	0.0271416	1.56636	881	135	18	21010	PTMA,RPL10,RPS3A,RPS6,NACA,RACK1,TPT1,MIF,NRP1,NME2,ASCL1,HSP90AB1,SFRP1,NEFL,NEUROD1,SET,GATA3,BCL2L1
GO:BP	apoptotic process	GO:0006915	0.0290544	1.53679	1910	138	29	21010	PTMA,GAPDH,MARCKS,ACTB,RPL10,RPS3A,RPL11,RPS6,NACA,RPS7,RPS3,RACK1,TPT1,MIF,RPL26,NRP1,NME2,ASCL1,HMGB1,UBB,HSP90AB1,SFRP1,HIF3A,NEFL,NEUROD1,SET,GATA3,BCL2L1,UNC5D
GO:BP	negative regulation of programmed cell death	GO:0043069	0.0405864	1.39162	908	135	18	21010	PTMA,RPL10,RPS3A,RPS6,NACA,RACK1,TPT1,MIF,NRP1,NME2,ASCL1,HSP90AB1,SFRP1,NEFL,NEUROD1,SET,GATA3,BCL2L1
GO:BP	protein ubiquitination	GO:0016567	0.0432634	1.36388	792	113	15	21010	RPL5,RPS27A,RPL11,RPS15,RPS7,RPS3,RACK1,RPS20,UBA52,RPL37,RPS2,RPL23,UBB,HSP90AB1,RNF220
GO:CC	cytosolic ribosome	GO:0022626	3.966e-177	176.402	110	98	79	22090	RPL7A,RPL5,RPL10,EEF1A1,RPLP0,RPL15,RPL3,RPL7,RPS3A,RPL13A,RPS11,RPL24,RPL19,FAU,RPS27A,RPS16,RPL6,RPL18,RPL11,RPL10A,RPS6,RPL8,RPL28,RPS9,RPS14,RPL29,RPL18A,RPL27A,RPS15,RPL12,RPS7,RPL13,RPLP1,RPS25,RPS24,RPS19,RPL17,RPS3,RPS5,RACK1,RPSA,RPS18,RPL34,RPL30,RPL9,RPS12,RPS8,RPL4,RPL22,RPS20,RPLP2,RPL32,RPS13,RPS28,RPS27,RPL41,RPL37A,RPL35A,RPL26,RPL31,RPS23,RPS10,UBA52,RPL23A,RPL21,RPL37,RPS4X,RPS2…
GO:CC	ribosomal subunit	GO:0044391	4.79431e-147	146.319	189	98	78	22090	RPL7A,RPL5,RPL10,RPLP0,RPL15,RPL3,RPL7,RPS3A,RPL13A,RPS11,RPL24,RPL19,FAU,RPS27A,RPS16,RPL6,RPL18,RPL11,RPL10A,RPS6,RPL8,RPL28,RPS9,RPS14,RPL29,RPL18A,RPL27A,RPS15,RPL12,RPS7,RPL13,RPLP1,RPS25,RPS24,RPS19,RPL17,RPS3,RPS5,RACK1,RPSA,RPS18,RPL34,RPL30,RPL9,RPS12,RPS8,RPL4,RPL22,RPS20,RPLP2,RPL32,RPS13,RPS28,RPS27,RPL41,RPL37A,RPL35A,RPL26,RPL31,RPS23,RPS10,UBA52,RPL23A,RPL21,RPL37,RPS4X,RPS2,RPL14,…
GO:CC	ribosome	GO:0005840	9.62833e-112	111.016	524	98	80	22090	RPL7A,RPL5,RPL10,EEF1A1,RPLP0,RPL15,RPL3,RPL7,RPS3A,RPL13A,RPS11,RPL24,RPL19,FAU,RPS27A,RPS16,RPL6,RPL18,RPL11,RPL10A,RPS6,RPL8,RPL28,RPS9,RPS14,RPL29,RPL18A,RPL27A,RPS15,RPL12,RPS7,RPL13,RPLP1,RPS25,RPS24,RPS19,RPL17,RPS3,RPS5,RACK1,RPSA,RPS18,RPL34,RPL30,RPL9,RPS12,RPS8,BTF3,RPL4,RPL22,RPS20,RPLP2,RPL32,RPS13,RPS28,RPS27,RPL41,RPL37A,RPL35A,RPL26,RPL31,RPS23,RPS10,UBA52,RPL23A,RPL21,RPL37,RPS4X…
GO:CC	cytosolic large ribosomal subunit	GO:0022625	1.68767e-103	102.773	54	96	46	22090	RPL7A,RPL5,RPL10,RPLP0,RPL15,RPL3,RPL7,RPL13A,RPL24,RPL19,RPL6,RPL18,RPL11,RPL10A,RPL8,RPL28,RPL29,RPL18A,RPL27A,RPL12,RPL13,RPLP1,RPL17,RPL34,RPL30,RPL9,RPL4,RPL22,RPLP2,RPL32,RPL41,RPL37A,RPL35A,RPL26,RPL31,UBA52,RPL23A,RPL21,RPL37,RPL14,RPL36,RPL27,RPL23,RPL36A,RPL35,RPL38
GO:CC	large ribosomal subunit	GO:0015934	2.64526e-80	79.5775	114	96	46	22090	RPL7A,RPL5,RPL10,RPLP0,RPL15,RPL3,RPL7,RPL13A,RPL24,RPL19,RPL6,RPL18,RPL11,RPL10A,RPL8,RPL28,RPL29,RPL18A,RPL27A,RPL12,RPL13,RPLP1,RPL17,RPL34,RPL30,RPL9,RPL4,RPL22,RPLP2,RPL32,RPL41,RPL37A,RPL35A,RPL26,RPL31,UBA52,RPL23A,RPL21,RPL37,RPL14,RPL36,RPL27,RPL23,RPL36A,RPL35,RPL38
GO:CC	cytosolic small ribosomal subunit	GO:0022627	5.69588e-69	68.2444	44	114	34	22090	RPS3A,RPS11,FAU,RPS27A,RPS16,RPS6,RPS9,RPS14,RPS15,RPS7,RPS25,RPS24,RPS19,RPS3,RPS5,RACK1,RPSA,RPS18,RPS12,RPS8,RPS20,RPS13,RPS28,RPS27,RPS23,RPS10,UBA52,RPS4X,RPS2,RPS29,RPS15A,RPS26,RPS17,RPS21
GO:CC	ribonucleoprotein complex	GO:1990904	3.68345e-57	56.4337	2817	93	81	22090	GAPDH,ACTB,RPL7A,RPL5,RPL10,RPLP0,RPL15,RPL3,RPL7,RPS3A,RPL13A,RPS11,RPL24,RPL19,FAU,RPS27A,RPS16,RPL6,RPL18,RPL11,RPL10A,RPS6,RPL8,RPL28,RPS9,RPS14,RPL29,RPL18A,RPL27A,RPS15,RPL12,RPS7,RPL13,RPLP1,RPS25,RPS24,RPS19,RPL17,RPS3,RPS5,RACK1,RPSA,RPS18,RPL34,RPL30,RPL9,RPS12,RPS8,BTF3,RPL4,RPL22,RPS20,RPLP2,RPL32,RPS13,RPS28,RPS27,RPL41,RPL37A,RPL35A,RPL26,RPL31,RPS23,HNRNPA1,RPS10,UBA52,RPL23A,RPL21…
GO:CC	small ribosomal subunit	GO:0015935	2.7682e-56	55.5578	79	98	33	22090	RPS3A,RPS11,FAU,RPS27A,RPS16,RPS6,RPS9,RPS14,RPS15,RPS7,RPS25,RPS24,RPS19,RPS3,RPS5,RACK1,RPSA,RPS18,RPS12,RPS8,RPS20,RPS13,RPS28,RPS27,RPS23,RPS10,UBA52,RPS4X,RPS2,RPS29,RPS15A,RPS26,RPS17
GO:CC	cytosol	GO:0005829	1.04199e-47	46.9821	5457	98	93	22090	PTMA,GAPDH,CKB,ACTB,RPL7A,RPL5,RPL10,EEF1A1,RPLP0,RPL15,RPL3,RPL7,RPS3A,RPL13A,RPS11,RPL24,RPL19,FAU,RPS27A,RPS16,RPL6,RPL18,RPL11,RPL10A,RPS6,RPL8,RPL28,RPS9,RPS14,RPL29,RPL18A,RPL27A,RPS15,RPL12,RPS7,RPL13,RPLP1,RPS25,RPS24,RPS19,RPL17,RPS3,RPS5,RACK1,TMSB4X,RPSA,RPS18,TPT1,RPL34,RPL30,EEF1G,RPL9,RPS12,RPS8,BTF3,RPL4,RPL22,MIF,RPS20,RPLP2,RPL32,RPS13,RPS28,RPS27,RPL41,RPL37A,RPL35A,RPL26,RPL31,…
GO:CC	focal adhesion	GO:0005925	4.0755e-46	45.3898	421	102	44	22090	MARCKS,ACTB,RPL7A,RPL5,RPLP0,RPL3,RPL7,RPS3A,RPL13A,RPS11,RPL19,RPS16,RPL6,RPL18,RPL10A,RPL8,RPS9,RPS14,RPS15,RPL12,RPS7,RPLP1,RPS19,RPS3,RPS5,RPS18,RPL30,RPL9,RPS8,RPL4,RPL22,RPLP2,RPS13,RPL37A,RPL31,RPS10,RPS4X,RPS2,RPL27,RPS29,RPL23,RPL38,RPS17,NRP1
GO:CC	cell-substrate junction	GO:0030055	1.17953e-45	44.9283	431	102	44	22090	MARCKS,ACTB,RPL7A,RPL5,RPLP0,RPL3,RPL7,RPS3A,RPL13A,RPS11,RPL19,RPS16,RPL6,RPL18,RPL10A,RPL8,RPS9,RPS14,RPS15,RPL12,RPS7,RPLP1,RPS19,RPS3,RPS5,RPS18,RPL30,RPL9,RPS8,RPL4,RPL22,RPLP2,RPS13,RPL37A,RPL31,RPS10,RPS4X,RPS2,RPL27,RPS29,RPL23,RPL38,RPS17,NRP1
GO:CC	polysomal ribosome	GO:0042788	2.05352e-44	43.6875	32	114	23	22090	RPL7A,RPL24,RPL19,RPL6,RPL18,RPL11,RPL10A,RPL8,RPL18A,RPL30,BTF3,RPL32,RPS28,RPL41,RPL31,RPS23,RPL36,RPS29,RPL36A,RPS26,RPL38,RPL39,RPS21
GO:CC	polysome	GO:0005844	1.28516e-41	40.891	73	114	27	22090	RPL7A,RPL24,RPL19,RPL6,RPL18,RPL11,RPL10A,RPS6,RPL8,RPL18A,RPS3,RPL30,BTF3,RPL32,RPS28,RPL41,RPL31,RPS23,EEF2,RPS4X,RPL36,RPS29,RPL36A,RPS26,RPL38,RPL39,RPS21
GO:CC	cell junction	GO:0030054	2.27424e-36	35.6432	2214	98	63	22090	MARCKS,ACTB,RPL7A,RPL5,RPLP0,RPL3,RPL7,RPS3A,RPL13A,RPS11,RPL24,RPL19,RPS27A,RPS16,RPL6,RPL18,RPL10A,RPL8,RPL28,RPS9,RPS14,RPS15,RPL12,RPS7,RPL13,RPLP1,RPS25,RPS19,RPS3,RPS5,RPS18,RPL34,RPL30,RPL9,RPS8,RPL4,RPL22,RPS20,RPLP2,RPL32,RPS13,RPS28,RPS27,RPL37A,RPL35A,RPL26,RPL31,RPS23,RPS10,UBA52,EEF2,RPL37,RPS4X,RPS2,RPL14,RPL27,RPS29,RPL23,RPS15A,RPS26,DOCK5,RPL38,RPS17
GO:CC	intracellular non-membrane-bounded organelle	GO:0043232	3.00455e-35	34.5222	6568	94	87	22090	GAPDH,MARCKS,ACTB,RPL7A,RPL5,RPL10,EEF1A1,RPLP0,RPL15,RPL3,RPL7,RPS3A,RPL13A,RPS11,RPL24,RPL19,FAU,RPS27A,RPS16,RPL6,RPL18,RPL11,RPL10A,RPS6,RPL8,RPL28,RPS9,RPS14,RPL29,RPL18A,RPL27A,RPS15,RPL12,RPS7,RPL13,RPLP1,RPS25,RPS24,RPS19,RPL17,RPS3,RPS5,RACK1,TMSB4X,RPSA,RPS18,TPT1,RPL34,RPL30,RPL9,RPS12,RPS8,BTF3,RPL4,RPL22,RPS20,RPLP2,RPL32,RPS13,RPS28,RPS27,RPL41,RPL37A,RPL35A,RPL26,RPL31,RPS23,HNRNPA…
GO:CC	non-membrane-bounded organelle	GO:0043228	3.04352e-35	34.5166	6569	94	87	22090	GAPDH,MARCKS,ACTB,RPL7A,RPL5,RPL10,EEF1A1,RPLP0,RPL15,RPL3,RPL7,RPS3A,RPL13A,RPS11,RPL24,RPL19,FAU,RPS27A,RPS16,RPL6,RPL18,RPL11,RPL10A,RPS6,RPL8,RPL28,RPS9,RPS14,RPL29,RPL18A,RPL27A,RPS15,RPL12,RPS7,RPL13,RPLP1,RPS25,RPS24,RPS19,RPL17,RPS3,RPS5,RACK1,TMSB4X,RPSA,RPS18,TPT1,RPL34,RPL30,RPL9,RPS12,RPS8,BTF3,RPL4,RPL22,RPS20,RPLP2,RPL32,RPS13,RPS28,RPS27,RPL41,RPL37A,RPL35A,RPL26,RPL31,RPS23,HNRNPA…
GO:CC	anchoring junction	GO:0070161	8.04151e-33	32.0947	903	102	45	22090	MARCKS,ACTB,RPL7A,RPL5,RPLP0,RPL3,RPL7,RPS3A,RPL13A,RPS11,RPL19,RPS16,RPL6,RPL18,RPL10A,RPL8,RPS9,RPS14,RPS15,RPL12,RPS7,RPLP1,RPS19,RPS3,RPS5,RPS18,RPL30,RPL9,RPS8,RPL4,RPL22,RPLP2,RPS13,RPL37A,RPL31,RPS10,RPS4X,RPS2,RPL27,RPS29,RPL23,DOCK5,RPL38,RPS17,NRP1
GO:CC	extracellular exosome	GO:0070062	6.13003e-30	29.2125	2109	93	55	22090	GAPDH,CKB,MARCKS,ACTB,RPL5,EEF1A1,RPLP0,RPL3,RPS3A,RPS11,RPL24,RPS27A,RPS16,RPL11,RPL10A,RPL28,RPS9,RPS14,NACA,RPL12,RPS25,RPS19,RPS3,RPS5,RACK1,RPSA,RPS18,TPT1,RPL34,RPL30,EEF1G,RPS8,RPL4,RPL22,MIF,RPS20,RPLP2,RPS13,RPS28,RPL37A,RPL35A,RPL26,RPL31,HNRNPA1,UBA52,RPL23A,EEF2,RPS4X,RPS2,RPL14,RPL27,RPS29,RPL23,RPS15A,RPS26
GO:CC	extracellular vesicle	GO:1903561	1.10107e-29	28.9582	2133	93	55	22090	GAPDH,CKB,MARCKS,ACTB,RPL5,EEF1A1,RPLP0,RPL3,RPS3A,RPS11,RPL24,RPS27A,RPS16,RPL11,RPL10A,RPL28,RPS9,RPS14,NACA,RPL12,RPS25,RPS19,RPS3,RPS5,RACK1,RPSA,RPS18,TPT1,RPL34,RPL30,EEF1G,RPS8,RPL4,RPL22,MIF,RPS20,RPLP2,RPS13,RPS28,RPL37A,RPL35A,RPL26,RPL31,HNRNPA1,UBA52,RPL23A,EEF2,RPS4X,RPS2,RPL14,RPL27,RPS29,RPL23,RPS15A,RPS26
GO:CC	extracellular membrane-bounded organelle	GO:0065010	1.12809e-29	28.9477	2134	93	55	22090	GAPDH,CKB,MARCKS,ACTB,RPL5,EEF1A1,RPLP0,RPL3,RPS3A,RPS11,RPL24,RPS27A,RPS16,RPL11,RPL10A,RPL28,RPS9,RPS14,NACA,RPL12,RPS25,RPS19,RPS3,RPS5,RACK1,RPSA,RPS18,TPT1,RPL34,RPL30,EEF1G,RPS8,RPL4,RPL22,MIF,RPS20,RPLP2,RPS13,RPS28,RPL37A,RPL35A,RPL26,RPL31,HNRNPA1,UBA52,RPL23A,EEF2,RPS4X,RPS2,RPL14,RPL27,RPS29,RPL23,RPS15A,RPS26
GO:CC	extracellular organelle	GO:0043230	1.12809e-29	28.9477	2134	93	55	22090	GAPDH,CKB,MARCKS,ACTB,RPL5,EEF1A1,RPLP0,RPL3,RPS3A,RPS11,RPL24,RPS27A,RPS16,RPL11,RPL10A,RPL28,RPS9,RPS14,NACA,RPL12,RPS25,RPS19,RPS3,RPS5,RACK1,RPSA,RPS18,TPT1,RPL34,RPL30,EEF1G,RPS8,RPL4,RPL22,MIF,RPS20,RPLP2,RPS13,RPS28,RPL37A,RPL35A,RPL26,RPL31,HNRNPA1,UBA52,RPL23A,EEF2,RPS4X,RPS2,RPL14,RPL27,RPS29,RPL23,RPS15A,RPS26
GO:CC	small-subunit processome	GO:0032040	1.29688e-28	27.8871	73	98	20	22090	RPS3A,RPS11,RPS27A,RPS16,RPS6,RPS9,RPS14,RPS7,RPS24,RPS19,RPS5,RPS12,RPS8,RPS13,RPS28,RPS27,RPS23,RPS4X,RPS15A,RPS17
GO:CC	synapse	GO:0045202	4.48272e-25	24.3485	1451	102	46	22090	ACTB,RPL7A,RPLP0,RPL7,RPS3A,RPL13A,RPS11,RPL24,RPL19,RPS27A,RPS16,RPL6,RPL8,RPL28,RPS9,RPS14,RPL12,RPS7,RPL13,RPS25,RPS19,RPS3,RPS18,RPL34,RPL30,RPL22,RPS20,RPL32,RPS13,RPS28,RPS27,RPL37A,RPL35A,RPL26,RPS23,UBA52,EEF2,RPL37,RPL14,RPL27,RPL23,RPS15A,RPS26,RPL38,RPS17,NRP1
GO:CC	preribosome	GO:0030684	7.86905e-25	24.1041	108	98	20	22090	RPS3A,RPS11,RPS27A,RPS16,RPS6,RPS9,RPS14,RPS7,RPS24,RPS19,RPS5,RPS12,RPS8,RPS13,RPS28,RPS27,RPS23,RPS4X,RPS15A,RPS17
GO:CC	extracellular space	GO:0005615	4.60827e-24	23.3365	3284	128	71	22090	GAPDH,CKB,MARCKS,ACTB,RPL5,EEF1A1,RPLP0,RPL3,RPS3A,RPS11,RPL24,FAU,RPS27A,RPS16,RPL11,RPL10A,RPL28,RPS9,RPS14,NACA,RPL12,RPS25,RPS19,RPS3,RPS5,RACK1,RPSA,RPS18,TPT1,RPL34,RPL30,EEF1G,RPS8,RPL4,RPL22,MIF,RPS20,RPLP2,RPS13,RPS28,RPL37A,RPL35A,RPL26,RPL31,HNRNPA1,UBA52,RPL23A,EEF2,RPS4X,RPS2,RPL14,RPL27,RPS29,RPL23,RPS15A,RPS26,ADAMTS15,FTL,NRP1,NME2,FTH1,HMGB1,UBB,RPL39,HSP90AB1,LRRN3,SFRP1,BMPER,Y…
GO:CC	protein-containing complex	GO:0032991	4.47336e-23	22.3494	8527	114	98	22090	GAPDH,ACTB,RPL7A,RPL5,RPL10,EEF1A1,RPLP0,RPL15,RPL3,RPL7,RPS3A,RPL13A,RPS11,RPL24,RPL19,FAU,RPS27A,RPS16,RPL6,RPL18,RPL11,RPL10A,RPS6,RPL8,RPL28,RPS9,RPS14,RPL29,RPL18A,RPL27A,RPS15,NACA,RPL12,RPS7,RPL13,RPLP1,RPS25,RPS24,RPS19,RPL17,RPS3,RPS5,RACK1,RPSA,RPS18,RPL34,RPL30,RPL9,RPS12,RPS8,BTF3,RPL4,RPL22,RPS20,RPLP2,RPL32,RPS13,RPS28,RPS27,RPL41,RPL37A,RPL35A,RPL26,RPL31,RPS23,HNRNPA1,RPS10,UBA52,…
GO:CC	nucleolus	GO:0005730	1.22892e-21	20.9105	1996	92	46	22090	RPL7A,RPL5,EEF1A1,RPL3,RPL7,RPS3A,RPL13A,RPS11,RPL19,RPS27A,RPS16,RPL18,RPL11,RPS6,RPS9,RPS14,RPL12,RPS7,RPL13,RPS25,RPS24,RPS19,RPL17,RPS3,RPS5,RACK1,RPL34,RPS12,RPS8,RPL4,RPS20,RPS13,RPS28,RPS27,RPL26,RPS23,RPS10,RPL23A,RPL21,RPS4X,SNHG29,RPL36,RPL27,RPL23,RPS15A,RPL35
GO:CC	cytoplasm	GO:0005737	5.09041e-21	20.2932	12251	114	110	22090	PTMA,GAPDH,NNAT,CKB,MARCKS,ACTB,RPL7A,RPL5,RPL10,EEF1A1,RPLP0,RPL15,RPL3,RPL7,RPS3A,RPL13A,RPS11,RPL24,RPL19,FAU,RPS27A,RPS16,RPL6,RPL18,RPL11,RPL10A,RPS6,RPL8,RPL28,RPS9,RPS14,RPL29,RPL18A,RPL27A,RPS15,NACA,RPL12,RPS7,RPL13,RPLP1,RPS25,RPS24,RPS19,RPL17,RPS3,RPS5,RACK1,TMSB4X,RPSA,RPS18,TPT1,RPL34,RPL30,EEF1G,RPL9,RPS12,RPS8,BTF3,RPL4,RPL22,MIF,RPS20,RPLP2,RPL32,RPS13,RPS28,RPS27,RPL41,RPL37A,RP…
GO:CC	extracellular region	GO:0005576	2.54481e-18	17.5943	4206	128	72	22090	GAPDH,CKB,MARCKS,ACTB,RPL5,EEF1A1,RPLP0,RPL3,RPS3A,RPS11,RPL24,FAU,RPS27A,RPS16,RPL11,RPL10A,RPL28,RPS9,RPS14,NACA,RPL12,RPS25,RPS19,RPS3,RPS5,RACK1,TMSB4X,RPSA,RPS18,TPT1,RPL34,RPL30,EEF1G,RPS8,RPL4,RPL22,MIF,RPS20,RPLP2,RPS13,RPS28,RPL37A,RPL35A,RPL26,RPL31,HNRNPA1,UBA52,RPL23A,EEF2,RPS4X,RPS2,RPL14,RPL27,RPS29,RPL23,RPS15A,RPS26,ADAMTS15,FTL,NRP1,NME2,FTH1,HMGB1,UBB,RPL39,HSP90AB1,LRRN3,SFRP1,…
GO:CC	vesicle	GO:0031982	3.52401e-17	16.453	3976	112	63	22090	GAPDH,CKB,MARCKS,ACTB,RPL5,EEF1A1,RPLP0,RPL3,RPS3A,RPS11,RPL24,RPS27A,RPS16,RPL11,RPL10A,RPL28,RPS9,RPS14,NACA,RPL12,RPS25,RPS19,RPS3,RPS5,RACK1,TMSB4X,RPSA,RPS18,TPT1,RPL34,RPL30,EEF1G,RPS8,RPL4,RPL22,MIF,RPS20,RPLP2,RPS13,RPS28,RPL37A,RPL35A,RPL26,RPL31,HNRNPA1,UBA52,RPL23A,EEF2,RPS4X,RPS2,RPL14,RPL27,RPS29,RPL23,RPS15A,RPS26,FTL,NRP1,NME2,FTH1,HMGB1,UBB,HSP90AB1
GO:CC	nuclear lumen	GO:0031981	1.13507e-12	11.945	5520	126	73	22090	PTMA,ACTB,RPL7A,RPL5,EEF1A1,RPL3,RPL7,RPS3A,RPL13A,RPS11,RPL19,FAU,RPS27A,RPS16,RPL18,RPL11,RPS6,RPS9,RPS14,RPS15,RPL12,RPS7,RPL13,RPS25,RPS24,RPS19,RPL17,RPS3,RPS5,RACK1,RPSA,RPS18,TPT1,RPL34,RPS12,RPS8,RPL4,MIF,RPS20,RPS13,RPS28,RPS27,RPL26,RPS23,HNRNPA1,RPS10,UBA52,RPL23A,RPL21,RPS4X,RPS2,SNHG29,RPL36,RPL27,RPS29,RPL23,RPS15A,RPL35,RPS26,RPS17,C12ORF57,HMGB1,UBB,RPL39,HSP90AB1,RNF220,RPS21,ZFY…
GO:CC	organelle lumen	GO:0043233	1.25456e-11	10.9015	6656	126	79	22090	PTMA,ACTB,RPL7A,RPL5,EEF1A1,RPL3,RPL7,RPS3A,RPL13A,RPS11,RPL19,FAU,RPS27A,RPS16,RPL18,RPL11,RPS6,RPS9,RPS14,RPS15,RPL12,RPS7,RPL13,RPS25,RPS24,RPS19,RPL17,RPS3,RPS5,RACK1,TMSB4X,RPSA,RPS18,TPT1,RPL34,RPS12,RPS8,RPL4,MIF,RPS20,RPS13,RPS28,RPS27,RPL26,RPS23,HNRNPA1,RPS10,UBA52,RPL23A,RPL21,EEF2,RPS4X,RPS2,SNHG29,RPL36,RPL27,RPS29,RPL23,RPS15A,RPL35,RPS26,RPS17,C12ORF57,FTL,ATP5F1E,NME2,FTH1,HMGB1,U…
GO:CC	intracellular organelle lumen	GO:0070013	1.25456e-11	10.9015	6656	126	79	22090	PTMA,ACTB,RPL7A,RPL5,EEF1A1,RPL3,RPL7,RPS3A,RPL13A,RPS11,RPL19,FAU,RPS27A,RPS16,RPL18,RPL11,RPS6,RPS9,RPS14,RPS15,RPL12,RPS7,RPL13,RPS25,RPS24,RPS19,RPL17,RPS3,RPS5,RACK1,TMSB4X,RPSA,RPS18,TPT1,RPL34,RPS12,RPS8,RPL4,MIF,RPS20,RPS13,RPS28,RPS27,RPL26,RPS23,HNRNPA1,RPS10,UBA52,RPL23A,RPL21,EEF2,RPS4X,RPS2,SNHG29,RPL36,RPL27,RPS29,RPL23,RPS15A,RPL35,RPS26,RPS17,C12ORF57,FTL,ATP5F1E,NME2,FTH1,HMGB1,U…
GO:CC	membrane-enclosed lumen	GO:0031974	1.25456e-11	10.9015	6656	126	79	22090	PTMA,ACTB,RPL7A,RPL5,EEF1A1,RPL3,RPL7,RPS3A,RPL13A,RPS11,RPL19,FAU,RPS27A,RPS16,RPL18,RPL11,RPS6,RPS9,RPS14,RPS15,RPL12,RPS7,RPL13,RPS25,RPS24,RPS19,RPL17,RPS3,RPS5,RACK1,TMSB4X,RPSA,RPS18,TPT1,RPL34,RPS12,RPS8,RPL4,MIF,RPS20,RPS13,RPS28,RPS27,RPL26,RPS23,HNRNPA1,RPS10,UBA52,RPL23A,RPL21,EEF2,RPS4X,RPS2,SNHG29,RPL36,RPL27,RPS29,RPL23,RPS15A,RPL35,RPS26,RPS17,C12ORF57,FTL,ATP5F1E,NME2,FTH1,HMGB1,U…
GO:CC	nucleus	GO:0005634	2.27109e-10	9.64377	10063	93	76	22090	PTMA,GAPDH,MARCKS,ACTB,RPL7A,RPL5,RPL10,EEF1A1,RPLP0,RPL15,RPL3,RPL7,RPS3A,RPL13A,RPS11,RPL19,FAU,RPS27A,RPS16,RPL6,RPL18,RPL11,RPL10A,RPS6,RPS9,RPS14,RPS15,NACA,RPL12,RPS7,RPL13,RPS25,RPS24,RPS19,RPL17,RPS3,RPS5,RACK1,TMSB4X,RPSA,RPS18,TPT1,RPL34,RPL30,EEF1G,RPL9,RPS12,RPS8,BTF3,RPL4,RPL22,MIF,RPS20,RPS13,RPS28,RPS27,RPL37A,RPL26,RPS23,HNRNPA1,RPS10,UBA52,RPL23A,RPL21,EEF2,PFDN5,RPS4X,RPS2,SNHG2…
GO:CC	intracellular organelle	GO:0043229	3.75704e-10	9.42515	15969	114	111	22090	PTMA,GAPDH,CKB,MARCKS,ACTB,RPL7A,RPL5,RPL10,EEF1A1,RPLP0,RPL15,RPL3,RPL7,RPS3A,RPL13A,RPS11,RPL24,RPL19,FAU,RPS27A,RPS16,RPL6,RPL18,RPL11,RPL10A,RPS6,RPL8,RPL28,RPS9,RPS14,RPL29,RPL18A,RPL27A,RPS15,NACA,RPL12,RPS7,RPL13,RPLP1,RPS25,RPS24,RPS19,RPL17,RPS3,RPS5,RACK1,TMSB4X,RPSA,RPS18,TPT1,RPL34,RPL30,EEF1G,RPL9,RPS12,RPS8,BTF3,RPL4,RPL22,MIF,RPS20,RPLP2,RPL32,RPS13,RPS28,RPS27,RPL41,RPL37A,RPL35A,…
GO:CC	postsynaptic density	GO:0014069	3.19632e-09	8.49535	323	96	15	22090	RPLP0,RPL7,RPL6,RPL8,RPS14,RPL12,RPS25,RPS19,RPS3,RPS18,RPL30,RPS13,RPS27,RPL14,RPL38
GO:CC	asymmetric synapse	GO:0032279	6.34328e-09	8.19769	339	96	15	22090	RPLP0,RPL7,RPL6,RPL8,RPS14,RPL12,RPS25,RPS19,RPS3,RPS18,RPL30,RPS13,RPS27,RPL14,RPL38
GO:CC	postsynaptic specialization	GO:0099572	1.07878e-08	7.96707	352	96	15	22090	RPLP0,RPL7,RPL6,RPL8,RPS14,RPL12,RPS25,RPS19,RPS3,RPS18,RPL30,RPS13,RPS27,RPL14,RPL38
GO:CC	rough endoplasmic reticulum	GO:0005791	1.34606e-08	7.87093	64	114	9	22090	RPL6,RPL18,RPL4,RPS28,RPS23,RPL27,RPS29,RPS26,RPS21
GO:CC	membrane	GO:0016020	1.92469e-08	7.71564	9853	94	73	22090	GAPDH,NNAT,CKB,MARCKS,ACTB,RPL7A,RPL5,RPL10,EEF1A1,RPLP0,RPL7,RPL13A,RPS11,RPL24,RPL19,RPS27A,RPS16,RPL6,RPL18,RPL11,RPL10A,RPS6,RPL8,RPL28,RPS9,RPS14,RPL29,RPL18A,RPL27A,RPS15,RPL12,RPS7,RPL13,RPS24,RPS19,RPS3,RPS5,RACK1,RPSA,RPS18,RPL30,EEF1G,RPL9,RPS12,RPS8,RPL4,MIF,RPS20,RPLP2,RPL32,RPS13,RPS28,RPL35A,RPL26,RPL31,RPS23,HNRNPA1,RPS10,UBA52,RPL21,EEF2,RPS4X,RPS2,RPL14,RPL36,RPL27,RPS29,RPL23,RP…
GO:CC	neuron to neuron synapse	GO:0098984	2.25687e-08	7.64649	371	96	15	22090	RPLP0,RPL7,RPL6,RPL8,RPS14,RPL12,RPS25,RPS19,RPS3,RPS18,RPL30,RPS13,RPS27,RPL14,RPL38
GO:CC	organelle	GO:0043226	5.28817e-08	7.27669	16766	94	93	22090	PTMA,GAPDH,CKB,MARCKS,ACTB,RPL7A,RPL5,RPL10,EEF1A1,RPLP0,RPL15,RPL3,RPL7,RPS3A,RPL13A,RPS11,RPL24,RPL19,FAU,RPS27A,RPS16,RPL6,RPL18,RPL11,RPL10A,RPS6,RPL8,RPL28,RPS9,RPS14,RPL29,RPL18A,RPL27A,RPS15,NACA,RPL12,RPS7,RPL13,RPLP1,RPS25,RPS24,RPS19,RPL17,RPS3,RPS5,RACK1,TMSB4X,RPSA,RPS18,TPT1,RPL34,RPL30,EEF1G,RPL9,RPS12,RPS8,BTF3,RPL4,RPL22,MIF,RPS20,RPLP2,RPL32,RPS13,RPS28,RPS27,RPL41,RPL37A,RPL35A,…
GO:CC	intracellular anatomical structure	GO:0005622	4.13996e-07	6.383	17772	94	94	22090	PTMA,GAPDH,NNAT,CKB,MARCKS,ACTB,RPL7A,RPL5,RPL10,EEF1A1,RPLP0,RPL15,RPL3,RPL7,RPS3A,RPL13A,RPS11,RPL24,RPL19,FAU,RPS27A,RPS16,RPL6,RPL18,RPL11,RPL10A,RPS6,RPL8,RPL28,RPS9,RPS14,RPL29,RPL18A,RPL27A,RPS15,NACA,RPL12,RPS7,RPL13,RPLP1,RPS25,RPS24,RPS19,RPL17,RPS3,RPS5,RACK1,TMSB4X,RPSA,RPS18,TPT1,RPL34,RPL30,EEF1G,RPL9,RPS12,RPS8,BTF3,RPL4,RPL22,MIF,RPS20,RPLP2,RPL32,RPS13,RPS28,RPS27,RPL41,RPL37A,RP…
GO:CC	cytoplasmic side of rough endoplasmic reticulum membrane	GO:0098556	4.82596e-07	6.31642	5	93	4	22090	RPS28,RPL27,RPS29,RPS26
GO:CC	nucleoplasm	GO:0005654	8.01691e-07	6.09599	4221	126	53	22090	PTMA,ACTB,RPL5,RPS3A,RPS11,FAU,RPS27A,RPS16,RPL11,RPS6,RPS9,RPS14,RPS15,RPS7,RPS25,RPS24,RPS19,RPS3,RPS5,RACK1,RPSA,RPS18,TPT1,RPS12,RPS8,MIF,RPS20,RPS13,RPS28,RPS27,RPL26,RPS23,HNRNPA1,RPS10,UBA52,RPS4X,RPS2,RPL27,RPS29,RPL23,RPS15A,RPS26,RPS17,C12ORF57,HMGB1,UBB,HSP90AB1,RPS21,ZFY,HIF3A,NEUROD1,SET,YBX1
GO:CC	postsynapse	GO:0098794	2.02922e-06	5.69267	644	102	17	22090	ACTB,RPLP0,RPL7,RPL6,RPL8,RPS14,RPL12,RPS25,RPS19,RPS3,RPS18,RPL30,RPS13,RPS27,RPL14,RPL38,NRP1
GO:CC	endoplasmic reticulum	GO:0005783	1.50315e-05	4.823	2041	135	34	22090	RPL5,RPL10,RPLP0,RPS3A,RPL24,RPS27A,RPL6,RPL18,RPS6,RPL27A,RPL13,RPS24,RPS3,RPL34,EEF1G,RPS8,RPL4,RPS28,RPL41,RPS23,UBA52,RPL21,RPL27,RPS29,RPL36A,RPS26,EEF1B2,HMGB1,UBB,RPS21,SET,YBX1,TMCC3,BCL2L1
GO:CC	membrane-bounded organelle	GO:0043227	7.85185e-05	4.10503	15624	93	86	22090	PTMA,GAPDH,CKB,MARCKS,ACTB,RPL7A,RPL5,RPL10,EEF1A1,RPLP0,RPL15,RPL3,RPL7,RPS3A,RPL13A,RPS11,RPL24,RPL19,FAU,RPS27A,RPS16,RPL6,RPL18,RPL11,RPL10A,RPS6,RPL28,RPS9,RPS14,RPL27A,RPS15,NACA,RPL12,RPS7,RPL13,RPS25,RPS24,RPS19,RPL17,RPS3,RPS5,RACK1,TMSB4X,RPSA,RPS18,TPT1,RPL34,RPL30,EEF1G,RPL9,RPS12,RPS8,BTF3,RPL4,RPL22,MIF,RPS20,RPLP2,RPS13,RPS28,RPS27,RPL41,RPL37A,RPL35A,RPL26,RPL31,RPS23,HNRNPA1,RPS1…
GO:CC	cytoplasmic side of endoplasmic reticulum membrane	GO:0098554	0.000220991	3.65563	17	93	4	22090	RPS28,RPL27,RPS29,RPS26
GO:CC	intracellular membrane-bounded organelle	GO:0043231	0.000348053	3.45835	14560	114	98	22090	PTMA,GAPDH,CKB,MARCKS,ACTB,RPL7A,RPL5,RPL10,EEF1A1,RPLP0,RPL15,RPL3,RPL7,RPS3A,RPL13A,RPS11,RPL24,RPL19,FAU,RPS27A,RPS16,RPL6,RPL18,RPL11,RPL10A,RPS6,RPS9,RPS14,RPL27A,RPS15,NACA,RPL12,RPS7,RPL13,RPS25,RPS24,RPS19,RPL17,RPS3,RPS5,RACK1,TMSB4X,RPSA,RPS18,TPT1,RPL34,RPL30,EEF1G,RPL9,RPS12,RPS8,BTF3,RPL4,RPL22,MIF,RPS20,RPS13,RPS28,RPS27,RPL41,RPL37A,RPL26,RPS23,HNRNPA1,RPS10,UBA52,RPL23A,RPL21,EEF2…
GO:CC	GAIT complex	GO:0097452	0.000969952	3.01325	4	16	2	22090	GAPDH,RPL13A
GO:CC	ficolin-1-rich granule lumen	GO:1904813	0.00108343	2.9652	124	112	7	22090	EEF1A1,MIF,EEF2,NME2,FTH1,HMGB1,HSP90AB1
GO:CC	rough endoplasmic reticulum membrane	GO:0030867	0.00134846	2.87016	26	93	4	22090	RPS28,RPL27,RPS29,RPS26
GO:CC	cytoplasmic ribonucleoprotein granule	GO:0036464	0.00613827	2.21195	255	29	5	22090	ACTB,RPLP0,RPL6,RPS6,RPL28
GO:CC	intracellular ferritin complex	GO:0008043	0.00764618	2.11656	2	107	2	22090	FTL,FTH1
GO:CC	ferritin complex	GO:0070288	0.00764618	2.11656	2	107	2	22090	FTL,FTH1
GO:CC	ribonucleoprotein granule	GO:0035770	0.00836675	2.07744	272	29	5	22090	ACTB,RPLP0,RPL6,RPS6,RPL28
GO:CC	nascent polypeptide-associated complex	GO:0005854	0.0133272	1.87526	4	58	2	22090	NACA,BTF3
GO:CC	ficolin-1-rich granule	GO:0101002	0.0141623	1.84887	184	112	7	22090	EEF1A1,MIF,EEF2,NME2,FTH1,HMGB1,HSP90AB1
GO:CC	eukaryotic translation elongation factor 1 complex	GO:0005853	0.0374503	1.42654	4	97	2	22090	EEF1A1,EEF1B2
GO:CC	endomembrane system	GO:0012505	0.0401715	1.39608	4742	114	42	22090	GAPDH,RPL5,RPL10,EEF1A1,RPLP0,RPS3A,RPL24,RPS27A,RPL6,RPL18,RPS6,RPL27A,RPL13,RPS24,RPS3,TMSB4X,TPT1,RPL34,EEF1G,RPS12,RPS8,RPL4,MIF,RPS28,RPL41,RPS23,UBA52,RPL21,EEF2,RPL27,RPS29,RPL36A,RPS26,EEF1B2,FTL,NRP1,NME2,FTH1,HMGB1,UBB,HSP90AB1,RPS21
KEGG	Ribosome	KEGG:03010	8.93349e-121	120.049	153	98	77	8161	RPL7A,RPL5,RPL10,RPLP0,RPL15,RPL3,RPL7,RPS3A,RPL13A,RPS11,RPL24,RPL19,FAU,RPS27A,RPS16,RPL6,RPL18,RPL11,RPL10A,RPS6,RPL8,RPL28,RPS9,RPS14,RPL29,RPL18A,RPL27A,RPS15,RPL12,RPS7,RPL13,RPLP1,RPS25,RPS24,RPS19,RPL17,RPS3,RPS5,RPSA,RPS18,RPL34,RPL30,RPL9,RPS12,RPS8,RPL4,RPL22,RPS20,RPLP2,RPL32,RPS13,RPS28,RPS27,RPL41,RPL37A,RPL35A,RPL26,RPL31,RPS23,RPS10,UBA52,RPL23A,RPL21,RPL37,RPS4X,RPS2,RPL14,RPL36,…
KEGG	Coronavirus disease - COVID-19	KEGG:05171	3.97463e-103	102.401	231	98	77	8161	RPL7A,RPL5,RPL10,RPLP0,RPL15,RPL3,RPL7,RPS3A,RPL13A,RPS11,RPL24,RPL19,FAU,RPS27A,RPS16,RPL6,RPL18,RPL11,RPL10A,RPS6,RPL8,RPL28,RPS9,RPS14,RPL29,RPL18A,RPL27A,RPS15,RPL12,RPS7,RPL13,RPLP1,RPS25,RPS24,RPS19,RPL17,RPS3,RPS5,RPSA,RPS18,RPL34,RPL30,RPL9,RPS12,RPS8,RPL4,RPL22,RPS20,RPLP2,RPL32,RPS13,RPS28,RPS27,RPL41,RPL37A,RPL35A,RPL26,RPL31,RPS23,RPS10,UBA52,RPL23A,RPL21,RPL37,RPS4X,RPS2,RPL14,RPL36,…
REAC	Eukaryotic Translation Elongation	REAC:R-HSA-156842	6.17708e-170	169.209	94	98	81	10835	RPL7A,RPL5,RPL10,EEF1A1,RPLP0,RPL15,RPL3,RPL7,RPS3A,RPL13A,RPS11,RPL24,RPL19,FAU,RPS27A,RPS16,RPL6,RPL18,RPL11,RPL10A,RPS6,RPL8,RPL28,RPS9,RPS14,RPL29,RPL18A,RPL27A,RPS15,RPL12,RPS7,RPL13,RPLP1,RPS25,RPS24,RPS19,RPL17,RPS3,RPS5,RPSA,RPS18,RPL34,RPL30,EEF1G,RPL9,RPS12,RPS8,RPL4,RPL22,RPS20,RPLP2,RPL32,RPS13,RPS28,RPS27,RPL41,RPL37A,RPL35A,RPL26,RPL31,RPS23,RPS10,UBA52,RPL23A,RPL21,EEF2,RPL37,RPS4X…
REAC	Peptide chain elongation	REAC:R-HSA-156902	2.88909e-166	165.539	90	98	79	10835	RPL7A,RPL5,RPL10,EEF1A1,RPLP0,RPL15,RPL3,RPL7,RPS3A,RPL13A,RPS11,RPL24,RPL19,FAU,RPS27A,RPS16,RPL6,RPL18,RPL11,RPL10A,RPS6,RPL8,RPL28,RPS9,RPS14,RPL29,RPL18A,RPL27A,RPS15,RPL12,RPS7,RPL13,RPLP1,RPS25,RPS24,RPS19,RPL17,RPS3,RPS5,RPSA,RPS18,RPL34,RPL30,RPL9,RPS12,RPS8,RPL4,RPL22,RPS20,RPLP2,RPL32,RPS13,RPS28,RPS27,RPL41,RPL37A,RPL35A,RPL26,RPL31,RPS23,RPS10,UBA52,RPL23A,RPL21,EEF2,RPL37,RPS4X,RPS2,…
REAC	Viral mRNA Translation	REAC:R-HSA-192823	3.12594e-159	158.505	90	98	77	10835	RPL7A,RPL5,RPL10,RPLP0,RPL15,RPL3,RPL7,RPS3A,RPL13A,RPS11,RPL24,RPL19,FAU,RPS27A,RPS16,RPL6,RPL18,RPL11,RPL10A,RPS6,RPL8,RPL28,RPS9,RPS14,RPL29,RPL18A,RPL27A,RPS15,RPL12,RPS7,RPL13,RPLP1,RPS25,RPS24,RPS19,RPL17,RPS3,RPS5,RPSA,RPS18,RPL34,RPL30,RPL9,RPS12,RPS8,RPL4,RPL22,RPS20,RPLP2,RPL32,RPS13,RPS28,RPS27,RPL41,RPL37A,RPL35A,RPL26,RPL31,RPS23,RPS10,UBA52,RPL23A,RPL21,RPL37,RPS4X,RPS2,RPL14,RPL36,…
REAC	Eukaryotic Translation Termination	REAC:R-HSA-72764	3.97445e-156	155.401	94	98	77	10835	RPL7A,RPL5,RPL10,RPLP0,RPL15,RPL3,RPL7,RPS3A,RPL13A,RPS11,RPL24,RPL19,FAU,RPS27A,RPS16,RPL6,RPL18,RPL11,RPL10A,RPS6,RPL8,RPL28,RPS9,RPS14,RPL29,RPL18A,RPL27A,RPS15,RPL12,RPS7,RPL13,RPLP1,RPS25,RPS24,RPS19,RPL17,RPS3,RPS5,RPSA,RPS18,RPL34,RPL30,RPL9,RPS12,RPS8,RPL4,RPL22,RPS20,RPLP2,RPL32,RPS13,RPS28,RPS27,RPL41,RPL37A,RPL35A,RPL26,RPL31,RPS23,RPS10,UBA52,RPL23A,RPL21,RPL37,RPS4X,RPS2,RPL14,RPL36,…
REAC	Selenocysteine synthesis	REAC:R-HSA-2408557	3.97445e-156	155.401	94	98	77	10835	RPL7A,RPL5,RPL10,RPLP0,RPL15,RPL3,RPL7,RPS3A,RPL13A,RPS11,RPL24,RPL19,FAU,RPS27A,RPS16,RPL6,RPL18,RPL11,RPL10A,RPS6,RPL8,RPL28,RPS9,RPS14,RPL29,RPL18A,RPL27A,RPS15,RPL12,RPS7,RPL13,RPLP1,RPS25,RPS24,RPS19,RPL17,RPS3,RPS5,RPSA,RPS18,RPL34,RPL30,RPL9,RPS12,RPS8,RPL4,RPL22,RPS20,RPLP2,RPL32,RPS13,RPS28,RPS27,RPL41,RPL37A,RPL35A,RPL26,RPL31,RPS23,RPS10,UBA52,RPL23A,RPL21,RPL37,RPS4X,RPS2,RPL14,RPL36,…
REAC	Nonsense Mediated Decay (NMD) independent of the Exon Junction Complex (EJC)	REAC:R-HSA-975956	1.05577e-154	153.976	96	98	77	10835	RPL7A,RPL5,RPL10,RPLP0,RPL15,RPL3,RPL7,RPS3A,RPL13A,RPS11,RPL24,RPL19,FAU,RPS27A,RPS16,RPL6,RPL18,RPL11,RPL10A,RPS6,RPL8,RPL28,RPS9,RPS14,RPL29,RPL18A,RPL27A,RPS15,RPL12,RPS7,RPL13,RPLP1,RPS25,RPS24,RPS19,RPL17,RPS3,RPS5,RPSA,RPS18,RPL34,RPL30,RPL9,RPS12,RPS8,RPL4,RPL22,RPS20,RPLP2,RPL32,RPS13,RPS28,RPS27,RPL41,RPL37A,RPL35A,RPL26,RPL31,RPS23,RPS10,UBA52,RPL23A,RPL21,RPL37,RPS4X,RPS2,RPL14,RPL36,…
REAC	Response of EIF2AK4 (GCN2) to amino acid deficiency	REAC:R-HSA-9633012	7.93478e-151	150.1	102	98	77	10835	RPL7A,RPL5,RPL10,RPLP0,RPL15,RPL3,RPL7,RPS3A,RPL13A,RPS11,RPL24,RPL19,FAU,RPS27A,RPS16,RPL6,RPL18,RPL11,RPL10A,RPS6,RPL8,RPL28,RPS9,RPS14,RPL29,RPL18A,RPL27A,RPS15,RPL12,RPS7,RPL13,RPLP1,RPS25,RPS24,RPS19,RPL17,RPS3,RPS5,RPSA,RPS18,RPL34,RPL30,RPL9,RPS12,RPS8,RPL4,RPL22,RPS20,RPLP2,RPL32,RPS13,RPS28,RPS27,RPL41,RPL37A,RPL35A,RPL26,RPL31,RPS23,RPS10,UBA52,RPL23A,RPL21,RPL37,RPS4X,RPS2,RPL14,RPL36,…
REAC	Formation of a pool of free 40S subunits	REAC:R-HSA-72689	7.93478e-151	150.1	102	98	77	10835	RPL7A,RPL5,RPL10,RPLP0,RPL15,RPL3,RPL7,RPS3A,RPL13A,RPS11,RPL24,RPL19,FAU,RPS27A,RPS16,RPL6,RPL18,RPL11,RPL10A,RPS6,RPL8,RPL28,RPS9,RPS14,RPL29,RPL18A,RPL27A,RPS15,RPL12,RPS7,RPL13,RPLP1,RPS25,RPS24,RPS19,RPL17,RPS3,RPS5,RPSA,RPS18,RPL34,RPL30,RPL9,RPS12,RPS8,RPL4,RPL22,RPS20,RPLP2,RPL32,RPS13,RPS28,RPS27,RPL41,RPL37A,RPL35A,RPL26,RPL31,RPS23,RPS10,UBA52,RPL23A,RPL21,RPL37,RPS4X,RPS2,RPL14,RPL36,…
REAC	L13a-mediated translational silencing of Ceruloplasmin expression	REAC:R-HSA-156827	2.39928e-145	144.62	112	98	77	10835	RPL7A,RPL5,RPL10,RPLP0,RPL15,RPL3,RPL7,RPS3A,RPL13A,RPS11,RPL24,RPL19,FAU,RPS27A,RPS16,RPL6,RPL18,RPL11,RPL10A,RPS6,RPL8,RPL28,RPS9,RPS14,RPL29,RPL18A,RPL27A,RPS15,RPL12,RPS7,RPL13,RPLP1,RPS25,RPS24,RPS19,RPL17,RPS3,RPS5,RPSA,RPS18,RPL34,RPL30,RPL9,RPS12,RPS8,RPL4,RPL22,RPS20,RPLP2,RPL32,RPS13,RPS28,RPS27,RPL41,RPL37A,RPL35A,RPL26,RPL31,RPS23,RPS10,UBA52,RPL23A,RPL21,RPL37,RPS4X,RPS2,RPL14,RPL36,…
REAC	GTP hydrolysis and joining of the 60S ribosomal subunit	REAC:R-HSA-72706	7.51653e-145	144.124	113	98	77	10835	RPL7A,RPL5,RPL10,RPLP0,RPL15,RPL3,RPL7,RPS3A,RPL13A,RPS11,RPL24,RPL19,FAU,RPS27A,RPS16,RPL6,RPL18,RPL11,RPL10A,RPS6,RPL8,RPL28,RPS9,RPS14,RPL29,RPL18A,RPL27A,RPS15,RPL12,RPS7,RPL13,RPLP1,RPS25,RPS24,RPS19,RPL17,RPS3,RPS5,RPSA,RPS18,RPL34,RPL30,RPL9,RPS12,RPS8,RPL4,RPL22,RPS20,RPLP2,RPL32,RPS13,RPS28,RPS27,RPL41,RPL37A,RPL35A,RPL26,RPL31,RPS23,RPS10,UBA52,RPL23A,RPL21,RPL37,RPS4X,RPS2,RPL14,RPL36,…
REAC	SRP-dependent cotranslational protein targeting to membrane	REAC:R-HSA-1799339	7.51653e-145	144.124	113	98	77	10835	RPL7A,RPL5,RPL10,RPLP0,RPL15,RPL3,RPL7,RPS3A,RPL13A,RPS11,RPL24,RPL19,FAU,RPS27A,RPS16,RPL6,RPL18,RPL11,RPL10A,RPS6,RPL8,RPL28,RPS9,RPS14,RPL29,RPL18A,RPL27A,RPS15,RPL12,RPS7,RPL13,RPLP1,RPS25,RPS24,RPS19,RPL17,RPS3,RPS5,RPSA,RPS18,RPL34,RPL30,RPL9,RPS12,RPS8,RPL4,RPL22,RPS20,RPLP2,RPL32,RPS13,RPS28,RPS27,RPL41,RPL37A,RPL35A,RPL26,RPL31,RPS23,RPS10,UBA52,RPL23A,RPL21,RPL37,RPS4X,RPS2,RPL14,RPL36,…
REAC	Nonsense Mediated Decay (NMD) enhanced by the Exon Junction Complex (EJC)	REAC:R-HSA-975957	2.07256e-143	142.683	116	98	77	10835	RPL7A,RPL5,RPL10,RPLP0,RPL15,RPL3,RPL7,RPS3A,RPL13A,RPS11,RPL24,RPL19,FAU,RPS27A,RPS16,RPL6,RPL18,RPL11,RPL10A,RPS6,RPL8,RPL28,RPS9,RPS14,RPL29,RPL18A,RPL27A,RPS15,RPL12,RPS7,RPL13,RPLP1,RPS25,RPS24,RPS19,RPL17,RPS3,RPS5,RPSA,RPS18,RPL34,RPL30,RPL9,RPS12,RPS8,RPL4,RPL22,RPS20,RPLP2,RPL32,RPS13,RPS28,RPS27,RPL41,RPL37A,RPL35A,RPL26,RPL31,RPS23,RPS10,UBA52,RPL23A,RPL21,RPL37,RPS4X,RPS2,RPL14,RPL36,…
REAC	Nonsense-Mediated Decay (NMD)	REAC:R-HSA-927802	2.07256e-143	142.683	116	98	77	10835	RPL7A,RPL5,RPL10,RPLP0,RPL15,RPL3,RPL7,RPS3A,RPL13A,RPS11,RPL24,RPL19,FAU,RPS27A,RPS16,RPL6,RPL18,RPL11,RPL10A,RPS6,RPL8,RPL28,RPS9,RPS14,RPL29,RPL18A,RPL27A,RPS15,RPL12,RPS7,RPL13,RPLP1,RPS25,RPS24,RPS19,RPL17,RPS3,RPS5,RPSA,RPS18,RPL34,RPL30,RPL9,RPS12,RPS8,RPL4,RPL22,RPS20,RPLP2,RPL32,RPS13,RPS28,RPS27,RPL41,RPL37A,RPL35A,RPL26,RPL31,RPS23,RPS10,UBA52,RPL23A,RPL21,RPL37,RPS4X,RPS2,RPL14,RPL36,…
REAC	Selenoamino acid metabolism	REAC:R-HSA-2408522	6.0505e-143	142.218	117	98	77	10835	RPL7A,RPL5,RPL10,RPLP0,RPL15,RPL3,RPL7,RPS3A,RPL13A,RPS11,RPL24,RPL19,FAU,RPS27A,RPS16,RPL6,RPL18,RPL11,RPL10A,RPS6,RPL8,RPL28,RPS9,RPS14,RPL29,RPL18A,RPL27A,RPS15,RPL12,RPS7,RPL13,RPLP1,RPS25,RPS24,RPS19,RPL17,RPS3,RPS5,RPSA,RPS18,RPL34,RPL30,RPL9,RPS12,RPS8,RPL4,RPL22,RPS20,RPLP2,RPL32,RPS13,RPS28,RPS27,RPL41,RPL37A,RPL35A,RPL26,RPL31,RPS23,RPS10,UBA52,RPL23A,RPL21,RPL37,RPS4X,RPS2,RPL14,RPL36,…
REAC	Cap-dependent Translation Initiation	REAC:R-HSA-72737	1.36892e-141	140.864	120	98	77	10835	RPL7A,RPL5,RPL10,RPLP0,RPL15,RPL3,RPL7,RPS3A,RPL13A,RPS11,RPL24,RPL19,FAU,RPS27A,RPS16,RPL6,RPL18,RPL11,RPL10A,RPS6,RPL8,RPL28,RPS9,RPS14,RPL29,RPL18A,RPL27A,RPS15,RPL12,RPS7,RPL13,RPLP1,RPS25,RPS24,RPS19,RPL17,RPS3,RPS5,RPSA,RPS18,RPL34,RPL30,RPL9,RPS12,RPS8,RPL4,RPL22,RPS20,RPLP2,RPL32,RPS13,RPS28,RPS27,RPL41,RPL37A,RPL35A,RPL26,RPL31,RPS23,RPS10,UBA52,RPL23A,RPL21,RPL37,RPS4X,RPS2,RPL14,RPL36,…
REAC	Eukaryotic Translation Initiation	REAC:R-HSA-72613	1.36892e-141	140.864	120	98	77	10835	RPL7A,RPL5,RPL10,RPLP0,RPL15,RPL3,RPL7,RPS3A,RPL13A,RPS11,RPL24,RPL19,FAU,RPS27A,RPS16,RPL6,RPL18,RPL11,RPL10A,RPS6,RPL8,RPL28,RPS9,RPS14,RPL29,RPL18A,RPL27A,RPS15,RPL12,RPS7,RPL13,RPLP1,RPS25,RPS24,RPS19,RPL17,RPS3,RPS5,RPSA,RPS18,RPL34,RPL30,RPL9,RPS12,RPS8,RPL4,RPL22,RPS20,RPLP2,RPL32,RPS13,RPS28,RPS27,RPL41,RPL37A,RPL35A,RPL26,RPL31,RPS23,RPS10,UBA52,RPL23A,RPL21,RPL37,RPS4X,RPS2,RPL14,RPL36,…
REAC	Influenza Viral RNA Transcription and Replication	REAC:R-HSA-168273	2.52181e-136	135.598	133	98	77	10835	RPL7A,RPL5,RPL10,RPLP0,RPL15,RPL3,RPL7,RPS3A,RPL13A,RPS11,RPL24,RPL19,FAU,RPS27A,RPS16,RPL6,RPL18,RPL11,RPL10A,RPS6,RPL8,RPL28,RPS9,RPS14,RPL29,RPL18A,RPL27A,RPS15,RPL12,RPS7,RPL13,RPLP1,RPS25,RPS24,RPS19,RPL17,RPS3,RPS5,RPSA,RPS18,RPL34,RPL30,RPL9,RPS12,RPS8,RPL4,RPL22,RPS20,RPLP2,RPL32,RPS13,RPS28,RPS27,RPL41,RPL37A,RPL35A,RPL26,RPL31,RPS23,RPS10,UBA52,RPL23A,RPL21,RPL37,RPS4X,RPS2,RPL14,RPL36,…
REAC	Influenza Infection	REAC:R-HSA-168255	6.14161e-130	129.212	152	98	77	10835	RPL7A,RPL5,RPL10,RPLP0,RPL15,RPL3,RPL7,RPS3A,RPL13A,RPS11,RPL24,RPL19,FAU,RPS27A,RPS16,RPL6,RPL18,RPL11,RPL10A,RPS6,RPL8,RPL28,RPS9,RPS14,RPL29,RPL18A,RPL27A,RPS15,RPL12,RPS7,RPL13,RPLP1,RPS25,RPS24,RPS19,RPL17,RPS3,RPS5,RPSA,RPS18,RPL34,RPL30,RPL9,RPS12,RPS8,RPL4,RPL22,RPS20,RPLP2,RPL32,RPS13,RPS28,RPS27,RPL41,RPL37A,RPL35A,RPL26,RPL31,RPS23,RPS10,UBA52,RPL23A,RPL21,RPL37,RPS4X,RPS2,RPL14,RPL36,…
REAC	Cellular response to starvation	REAC:R-HSA-9711097	1.88589e-128	127.724	157	98	77	10835	RPL7A,RPL5,RPL10,RPLP0,RPL15,RPL3,RPL7,RPS3A,RPL13A,RPS11,RPL24,RPL19,FAU,RPS27A,RPS16,RPL6,RPL18,RPL11,RPL10A,RPS6,RPL8,RPL28,RPS9,RPS14,RPL29,RPL18A,RPL27A,RPS15,RPL12,RPS7,RPL13,RPLP1,RPS25,RPS24,RPS19,RPL17,RPS3,RPS5,RPSA,RPS18,RPL34,RPL30,RPL9,RPS12,RPS8,RPL4,RPL22,RPS20,RPLP2,RPL32,RPS13,RPS28,RPS27,RPL41,RPL37A,RPL35A,RPL26,RPL31,RPS23,RPS10,UBA52,RPL23A,RPL21,RPL37,RPS4X,RPS2,RPL14,RPL36,…
REAC	Regulation of expression of SLITs and ROBOs	REAC:R-HSA-9010553	1.27803e-124	123.893	171	98	77	10835	RPL7A,RPL5,RPL10,RPLP0,RPL15,RPL3,RPL7,RPS3A,RPL13A,RPS11,RPL24,RPL19,FAU,RPS27A,RPS16,RPL6,RPL18,RPL11,RPL10A,RPS6,RPL8,RPL28,RPS9,RPS14,RPL29,RPL18A,RPL27A,RPS15,RPL12,RPS7,RPL13,RPLP1,RPS25,RPS24,RPS19,RPL17,RPS3,RPS5,RPSA,RPS18,RPL34,RPL30,RPL9,RPS12,RPS8,RPL4,RPL22,RPS20,RPLP2,RPL32,RPS13,RPS28,RPS27,RPL41,RPL37A,RPL35A,RPL26,RPL31,RPS23,RPS10,UBA52,RPL23A,RPL21,RPL37,RPS4X,RPS2,RPL14,RPL36,…
REAC	Major pathway of rRNA processing in the nucleolus and cytosol	REAC:R-HSA-6791226	6.70776e-122	121.173	182	98	77	10835	RPL7A,RPL5,RPL10,RPLP0,RPL15,RPL3,RPL7,RPS3A,RPL13A,RPS11,RPL24,RPL19,FAU,RPS27A,RPS16,RPL6,RPL18,RPL11,RPL10A,RPS6,RPL8,RPL28,RPS9,RPS14,RPL29,RPL18A,RPL27A,RPS15,RPL12,RPS7,RPL13,RPLP1,RPS25,RPS24,RPS19,RPL17,RPS3,RPS5,RPSA,RPS18,RPL34,RPL30,RPL9,RPS12,RPS8,RPL4,RPL22,RPS20,RPLP2,RPL32,RPS13,RPS28,RPS27,RPL41,RPL37A,RPL35A,RPL26,RPL31,RPS23,RPS10,UBA52,RPL23A,RPL21,RPL37,RPS4X,RPS2,RPL14,RPL36,…
REAC	rRNA processing in the nucleus and cytosol	REAC:R-HSA-8868773	1.30456e-119	118.885	192	98	77	10835	RPL7A,RPL5,RPL10,RPLP0,RPL15,RPL3,RPL7,RPS3A,RPL13A,RPS11,RPL24,RPL19,FAU,RPS27A,RPS16,RPL6,RPL18,RPL11,RPL10A,RPS6,RPL8,RPL28,RPS9,RPS14,RPL29,RPL18A,RPL27A,RPS15,RPL12,RPS7,RPL13,RPLP1,RPS25,RPS24,RPS19,RPL17,RPS3,RPS5,RPSA,RPS18,RPL34,RPL30,RPL9,RPS12,RPS8,RPL4,RPL22,RPS20,RPLP2,RPL32,RPS13,RPS28,RPS27,RPL41,RPL37A,RPL35A,RPL26,RPL31,RPS23,RPS10,UBA52,RPL23A,RPL21,RPL37,RPS4X,RPS2,RPL14,RPL36,…
REAC	rRNA processing	REAC:R-HSA-72312	1.79296e-117	116.746	202	98	77	10835	RPL7A,RPL5,RPL10,RPLP0,RPL15,RPL3,RPL7,RPS3A,RPL13A,RPS11,RPL24,RPL19,FAU,RPS27A,RPS16,RPL6,RPL18,RPL11,RPL10A,RPS6,RPL8,RPL28,RPS9,RPS14,RPL29,RPL18A,RPL27A,RPS15,RPL12,RPS7,RPL13,RPLP1,RPS25,RPS24,RPS19,RPL17,RPS3,RPS5,RPSA,RPS18,RPL34,RPL30,RPL9,RPS12,RPS8,RPL4,RPL22,RPS20,RPLP2,RPL32,RPS13,RPS28,RPS27,RPL41,RPL37A,RPL35A,RPL26,RPL31,RPS23,RPS10,UBA52,RPL23A,RPL21,RPL37,RPS4X,RPS2,RPL14,RPL36,…
REAC	Signaling by ROBO receptors	REAC:R-HSA-376176	1.56504e-114	113.805	217	114	81	10835	RPL7A,RPL5,RPL10,RPLP0,RPL15,RPL3,RPL7,RPS3A,RPL13A,RPS11,RPL24,RPL19,FAU,RPS27A,RPS16,RPL6,RPL18,RPL11,RPL10A,RPS6,RPL8,RPL28,RPS9,RPS14,RPL29,RPL18A,RPL27A,RPS15,RPL12,RPS7,RPL13,RPLP1,RPS25,RPS24,RPS19,RPL17,RPS3,RPS5,RPSA,RPS18,RPL34,RPL30,RPL9,RPS12,RPS8,RPL4,RPL22,RPS20,RPLP2,RPL32,RPS13,RPS28,RPS27,RPL41,RPL37A,RPL35A,RPL26,RPL31,RPS23,RPS10,UBA52,RPL23A,RPL21,RPL37,RPS4X,RPS2,RPL14,RPL36,…
REAC	Translation	REAC:R-HSA-72766	5.93962e-112	111.226	292	98	81	10835	RPL7A,RPL5,RPL10,EEF1A1,RPLP0,RPL15,RPL3,RPL7,RPS3A,RPL13A,RPS11,RPL24,RPL19,FAU,RPS27A,RPS16,RPL6,RPL18,RPL11,RPL10A,RPS6,RPL8,RPL28,RPS9,RPS14,RPL29,RPL18A,RPL27A,RPS15,RPL12,RPS7,RPL13,RPLP1,RPS25,RPS24,RPS19,RPL17,RPS3,RPS5,RPSA,RPS18,RPL34,RPL30,EEF1G,RPL9,RPS12,RPS8,RPL4,RPL22,RPS20,RPLP2,RPL32,RPS13,RPS28,RPS27,RPL41,RPL37A,RPL35A,RPL26,RPL31,RPS23,RPS10,UBA52,RPL23A,RPL21,EEF2,RPL37,RPS4X…
REAC	Metabolism of amino acids and derivatives	REAC:R-HSA-71291	6.45213e-96	95.1903	370	98	78	10835	CKB,RPL7A,RPL5,RPL10,RPLP0,RPL15,RPL3,RPL7,RPS3A,RPL13A,RPS11,RPL24,RPL19,FAU,RPS27A,RPS16,RPL6,RPL18,RPL11,RPL10A,RPS6,RPL8,RPL28,RPS9,RPS14,RPL29,RPL18A,RPL27A,RPS15,RPL12,RPS7,RPL13,RPLP1,RPS25,RPS24,RPS19,RPL17,RPS3,RPS5,RPSA,RPS18,RPL34,RPL30,RPL9,RPS12,RPS8,RPL4,RPL22,RPS20,RPLP2,RPL32,RPS13,RPS28,RPS27,RPL41,RPL37A,RPL35A,RPL26,RPL31,RPS23,RPS10,UBA52,RPL23A,RPL21,RPL37,RPS4X,RPS2,RPL14,RP…
REAC	Axon guidance	REAC:R-HSA-422475	8.11477e-83	82.0907	549	114	84	10835	ACTB,RPL7A,RPL5,RPL10,RPLP0,RPL15,RPL3,RPL7,RPS3A,RPL13A,RPS11,RPL24,RPL19,FAU,RPS27A,RPS16,RPL6,RPL18,RPL11,RPL10A,RPS6,RPL8,RPL28,RPS9,RPS14,RPL29,RPL18A,RPL27A,RPS15,RPL12,RPS7,RPL13,RPLP1,RPS25,RPS24,RPS19,RPL17,RPS3,RPS5,RPSA,RPS18,RPL34,RPL30,RPL9,RPS12,RPS8,RPL4,RPL22,RPS20,RPLP2,RPL32,RPS13,RPS28,RPS27,RPL41,RPL37A,RPL35A,RPL26,RPL31,RPS23,RPS10,UBA52,RPL23A,RPL21,RPL37,RPS4X,RPS2,RPL14,R…
REAC	Nervous system development	REAC:R-HSA-9675108	4.3249e-81	80.364	574	114	84	10835	ACTB,RPL7A,RPL5,RPL10,RPLP0,RPL15,RPL3,RPL7,RPS3A,RPL13A,RPS11,RPL24,RPL19,FAU,RPS27A,RPS16,RPL6,RPL18,RPL11,RPL10A,RPS6,RPL8,RPL28,RPS9,RPS14,RPL29,RPL18A,RPL27A,RPS15,RPL12,RPS7,RPL13,RPLP1,RPS25,RPS24,RPS19,RPL17,RPS3,RPS5,RPSA,RPS18,RPL34,RPL30,RPL9,RPS12,RPS8,RPL4,RPL22,RPS20,RPLP2,RPL32,RPS13,RPS28,RPS27,RPL41,RPL37A,RPL35A,RPL26,RPL31,RPS23,RPS10,UBA52,RPL23A,RPL21,RPL37,RPS4X,RPS2,RPL14,R…
REAC	Metabolism of RNA	REAC:R-HSA-8953854	1.11602e-72	71.9523	701	98	78	10835	RPL7A,RPL5,RPL10,RPLP0,RPL15,RPL3,RPL7,RPS3A,RPL13A,RPS11,RPL24,RPL19,FAU,RPS27A,RPS16,RPL6,RPL18,RPL11,RPL10A,RPS6,RPL8,RPL28,RPS9,RPS14,RPL29,RPL18A,RPL27A,RPS15,RPL12,RPS7,RPL13,RPLP1,RPS25,RPS24,RPS19,RPL17,RPS3,RPS5,RPSA,RPS18,RPL34,RPL30,RPL9,RPS12,RPS8,RPL4,RPL22,RPS20,RPLP2,RPL32,RPS13,RPS28,RPS27,RPL41,RPL37A,RPL35A,RPL26,RPL31,RPS23,HNRNPA1,RPS10,UBA52,RPL23A,RPL21,RPL37,RPS4X,RPS2,RPL1…
REAC	Viral Infection Pathways	REAC:R-HSA-9824446	2.20381e-69	68.6568	809	98	79	10835	RPL7A,RPL5,RPL10,EEF1A1,RPLP0,RPL15,RPL3,RPL7,RPS3A,RPL13A,RPS11,RPL24,RPL19,FAU,RPS27A,RPS16,RPL6,RPL18,RPL11,RPL10A,RPS6,RPL8,RPL28,RPS9,RPS14,RPL29,RPL18A,RPL27A,RPS15,RPL12,RPS7,RPL13,RPLP1,RPS25,RPS24,RPS19,RPL17,RPS3,RPS5,RPSA,RPS18,RPL34,RPL30,RPL9,RPS12,RPS8,RPL4,RPL22,RPS20,RPLP2,RPL32,RPS13,RPS28,RPS27,RPL41,RPL37A,RPL35A,RPL26,RPL31,RPS23,HNRNPA1,RPS10,UBA52,RPL23A,RPL21,RPL37,RPS4X,RP…
REAC	Cellular responses to stress	REAC:R-HSA-2262752	7.76805e-69	68.1097	782	98	78	10835	RPL7A,RPL5,RPL10,EEF1A1,RPLP0,RPL15,RPL3,RPL7,RPS3A,RPL13A,RPS11,RPL24,RPL19,FAU,RPS27A,RPS16,RPL6,RPL18,RPL11,RPL10A,RPS6,RPL8,RPL28,RPS9,RPS14,RPL29,RPL18A,RPL27A,RPS15,RPL12,RPS7,RPL13,RPLP1,RPS25,RPS24,RPS19,RPL17,RPS3,RPS5,RPSA,RPS18,RPL34,RPL30,RPL9,RPS12,RPS8,RPL4,RPL22,RPS20,RPLP2,RPL32,RPS13,RPS28,RPS27,RPL41,RPL37A,RPL35A,RPL26,RPL31,RPS23,RPS10,UBA52,RPL23A,RPL21,RPL37,RPS4X,RPS2,RPL14…
REAC	Cellular responses to stimuli	REAC:R-HSA-8953897	3.24237e-68	67.4891	796	98	78	10835	RPL7A,RPL5,RPL10,EEF1A1,RPLP0,RPL15,RPL3,RPL7,RPS3A,RPL13A,RPS11,RPL24,RPL19,FAU,RPS27A,RPS16,RPL6,RPL18,RPL11,RPL10A,RPS6,RPL8,RPL28,RPS9,RPS14,RPL29,RPL18A,RPL27A,RPS15,RPL12,RPS7,RPL13,RPLP1,RPS25,RPS24,RPS19,RPL17,RPS3,RPS5,RPSA,RPS18,RPL34,RPL30,RPL9,RPS12,RPS8,RPL4,RPL22,RPS20,RPLP2,RPL32,RPS13,RPS28,RPS27,RPL41,RPL37A,RPL35A,RPL26,RPL31,RPS23,RPS10,UBA52,RPL23A,RPL21,RPL37,RPS4X,RPS2,RPL14…
REAC	Infectious disease	REAC:R-HSA-5663205	1.5304e-65	64.8152	999	93	79	10835	ACTB,RPL7A,RPL5,RPL10,EEF1A1,RPLP0,RPL15,RPL3,RPL7,RPS3A,RPL13A,RPS11,RPL24,RPL19,FAU,RPS27A,RPS16,RPL6,RPL18,RPL11,RPL10A,RPS6,RPL8,RPL28,RPS9,RPS14,RPL29,RPL18A,RPL27A,RPS15,RPL12,RPS7,RPL13,RPLP1,RPS25,RPS24,RPS19,RPL17,RPS3,RPS5,RPSA,RPS18,RPL34,RPL30,RPL9,RPS12,RPS8,RPL4,RPL22,RPS20,RPLP2,RPL32,RPS13,RPS28,RPS27,RPL41,RPL37A,RPL35A,RPL26,RPL31,RPS23,HNRNPA1,RPS10,UBA52,RPL23A,RPL21,EEF2,RPL3…
REAC	SARS-CoV-1 modulates host translation machinery	REAC:R-HSA-9735869	7.21827e-64	63.1416	37	114	34	10835	EEF1A1,RPS3A,RPS11,FAU,RPS27A,RPS16,RPS6,RPS9,RPS14,RPS15,RPS7,RPS25,RPS24,RPS19,RPS3,RPS5,RPSA,RPS18,RPS12,RPS8,RPS20,RPS13,RPS28,RPS27,RPS23,HNRNPA1,RPS10,RPS4X,RPS2,RPS29,RPS15A,RPS26,RPS17,RPS21
REAC	Developmental Biology	REAC:R-HSA-1266738	5.59904e-56	55.2519	1140	93	76	10835	ACTB,RPL7A,RPL5,RPL10,RPLP0,RPL15,RPL3,RPL7,RPS3A,RPL13A,RPS11,RPL24,RPL19,FAU,RPS27A,RPS16,RPL6,RPL18,RPL11,RPL10A,RPS6,RPL8,RPL28,RPS9,RPS14,RPL29,RPL18A,RPL27A,RPS15,RPL12,RPS7,RPL13,RPLP1,RPS25,RPS24,RPS19,RPL17,RPS3,RPS5,RPSA,RPS18,RPL34,RPL30,RPL9,RPS12,RPS8,RPL4,RPL22,RPS20,RPLP2,RPL32,RPS13,RPS28,RPS27,RPL41,RPL37A,RPL35A,RPL26,RPL31,RPS23,RPS10,UBA52,RPL23A,RPL21,RPL37,RPS4X,RPS2,RPL14,R…
REAC	SARS-CoV-2 modulates host translation machinery	REAC:R-HSA-9754678	5.98242e-50	49.2231	51	98	31	10835	RPS3A,RPS11,FAU,RPS27A,RPS16,RPS6,RPS9,RPS14,RPS15,RPS7,RPS25,RPS24,RPS19,RPS3,RPS5,RPSA,RPS18,RPS12,RPS8,RPS20,RPS13,RPS28,RPS27,RPS23,RPS10,RPS4X,RPS2,RPS29,RPS15A,RPS26,RPS17
REAC	Formation of the ternary complex, and subsequently, the 43S complex	REAC:R-HSA-72695	1.47245e-49	48.832	52	98	31	10835	RPS3A,RPS11,FAU,RPS27A,RPS16,RPS6,RPS9,RPS14,RPS15,RPS7,RPS25,RPS24,RPS19,RPS3,RPS5,RPSA,RPS18,RPS12,RPS8,RPS20,RPS13,RPS28,RPS27,RPS23,RPS10,RPS4X,RPS2,RPS29,RPS15A,RPS26,RPS17
REAC	Disease	REAC:R-HSA-1643685	4.85227e-48	47.3141	1768	96	82	10835	ACTB,RPL7A,RPL5,RPL10,EEF1A1,RPLP0,RPL15,RPL3,RPL7,RPS3A,RPL13A,RPS11,RPL24,RPL19,FAU,RPS27A,RPS16,RPL6,RPL18,RPL11,RPL10A,RPS6,RPL8,RPL28,RPS9,RPS14,RPL29,RPL18A,RPL27A,RPS15,RPL12,RPS7,RPL13,RPLP1,RPS25,RPS24,RPS19,RPL17,RPS3,RPS5,RPSA,RPS18,RPL34,RPL30,EEF1G,RPL9,RPS12,RPS8,RPL4,RPL22,RPS20,RPLP2,RPL32,RPS13,RPS28,RPS27,RPL41,RPL37A,RPL35A,RPL26,RPL31,RPS23,HNRNPA1,RPS10,UBA52,RPL23A,RPL21,EEF…
REAC	Translation initiation complex formation	REAC:R-HSA-72649	3.41264e-47	46.4669	59	128	33	10835	RPS3A,RPS11,FAU,RPS27A,RPS16,RPS6,RPS9,RPS14,RPS15,RPS7,RPS25,RPS24,RPS19,RPS3,RPS5,RPSA,RPS18,RPS12,RPS8,RPS20,RPS13,RPS28,RPS27,RPS23,RPS10,RPS4X,RPS2,RPS29,RPS15A,RPS26,RPS17,RPS21,PABPC1
REAC	Ribosomal scanning and start codon recognition	REAC:R-HSA-72702	4.06689e-47	46.3907	59	98	31	10835	RPS3A,RPS11,FAU,RPS27A,RPS16,RPS6,RPS9,RPS14,RPS15,RPS7,RPS25,RPS24,RPS19,RPS3,RPS5,RPSA,RPS18,RPS12,RPS8,RPS20,RPS13,RPS28,RPS27,RPS23,RPS10,RPS4X,RPS2,RPS29,RPS15A,RPS26,RPS17
REAC	Activation of the mRNA upon binding of the cap-binding complex and eIFs, and subsequent binding to 43S	REAC:R-HSA-72662	7.51878e-47	46.1239	60	128	33	10835	RPS3A,RPS11,FAU,RPS27A,RPS16,RPS6,RPS9,RPS14,RPS15,RPS7,RPS25,RPS24,RPS19,RPS3,RPS5,RPSA,RPS18,RPS12,RPS8,RPS20,RPS13,RPS28,RPS27,RPS23,RPS10,RPS4X,RPS2,RPS29,RPS15A,RPS26,RPS17,RPS21,PABPC1
REAC	Metabolism of proteins	REAC:R-HSA-392499	4.71164e-46	45.3268	1946	98	84	10835	ACTB,RPL7A,RPL5,RPL10,EEF1A1,RPLP0,RPL15,RPL3,RPL7,RPS3A,RPL13A,RPS11,RPL24,RPL19,FAU,RPS27A,RPS16,RPL6,RPL18,RPL11,RPL10A,RPS6,RPL8,RPL28,RPS9,RPS14,RPL29,RPL18A,RPL27A,RPS15,RPL12,RPS7,RPL13,RPLP1,RPS25,RPS24,RPS19,RPL17,RPS3,RPS5,RPSA,RPS18,RPL34,RPL30,EEF1G,RPL9,RPS12,RPS8,RPL4,RPL22,RPS20,RPLP2,RPL32,RPS13,RPS28,RPS27,RPL41,RPL37A,RPL35A,RPL26,RPL31,RPS23,RPS10,UBA52,RPL23A,RPL21,EEF2,PFDN5,…
REAC	SARS-CoV-1-host interactions	REAC:R-HSA-9692914	6.78632e-46	45.1684	95	114	36	10835	EEF1A1,RPS3A,RPS11,FAU,RPS27A,RPS16,RPS6,RPS9,RPS14,RPS15,RPS7,RPS25,RPS24,RPS19,RPS3,RPS5,RPSA,RPS18,RPS12,RPS8,RPS20,RPS13,RPS28,RPS27,RPS23,HNRNPA1,RPS10,UBA52,RPS4X,RPS2,RPS29,RPS15A,RPS26,RPS17,UBB,RPS21
REAC	Metabolism	REAC:R-HSA-1430728	4.06153e-39	38.3913	2072	93	78	10835	GAPDH,CKB,MARCKS,RPL7A,RPL5,RPL10,RPLP0,RPL15,RPL3,RPL7,RPS3A,RPL13A,RPS11,RPL24,RPL19,FAU,RPS27A,RPS16,RPL6,RPL18,RPL11,RPL10A,RPS6,RPL8,RPL28,RPS9,RPS14,RPL29,RPL18A,RPL27A,RPS15,RPL12,RPS7,RPL13,RPLP1,RPS25,RPS24,RPS19,RPL17,RPS3,RPS5,RPSA,RPS18,RPL34,RPL30,RPL9,RPS12,RPS8,RPL4,RPL22,RPS20,RPLP2,RPL32,RPS13,RPS28,RPS27,RPL41,RPL37A,RPL35A,RPL26,RPL31,RPS23,RPS10,UBA52,RPL23A,RPL21,RPL37,RPS4X,…
REAC	SARS-CoV-1 Infection	REAC:R-HSA-9678108	8.6514e-39	38.0629	140	114	36	10835	EEF1A1,RPS3A,RPS11,FAU,RPS27A,RPS16,RPS6,RPS9,RPS14,RPS15,RPS7,RPS25,RPS24,RPS19,RPS3,RPS5,RPSA,RPS18,RPS12,RPS8,RPS20,RPS13,RPS28,RPS27,RPS23,HNRNPA1,RPS10,UBA52,RPS4X,RPS2,RPS29,RPS15A,RPS26,RPS17,UBB,RPS21
REAC	SARS-CoV-2-host interactions	REAC:R-HSA-9705683	1.72891e-31	30.7622	197	114	35	10835	RPS3A,RPS11,FAU,RPS27A,RPS16,RPS6,RPS9,RPS14,RPS15,RPS7,RPS25,RPS24,RPS19,RPS3,RPS5,RPSA,RPS18,RPS12,RPS8,RPS20,RPS13,RPS28,RPS27,RPS23,RPS10,UBA52,RPS4X,RPS2,RPS29,RPS15A,RPS26,RPS17,UBB,HSP90AB1,RPS21
REAC	SARS-CoV-2 Infection	REAC:R-HSA-9694516	1.33141e-26	25.8757	292	114	36	10835	RPS3A,RPS11,FAU,RPS27A,RPS16,RPS6,RPS9,RPS14,RPS15,RPS7,RPS25,RPS24,RPS19,RPS3,RPS5,RPSA,RPS18,RPS12,RPS8,RPS20,RPS13,RPS28,RPS27,RPS23,RPS10,UBA52,RPS4X,RPS2,RPS29,RPS15A,RPS26,RPS17,NRP1,UBB,HSP90AB1,RPS21
REAC	SARS-CoV Infections	REAC:R-HSA-9679506	7.72501e-22	21.1121	459	114	38	10835	EEF1A1,RPS3A,RPS11,FAU,RPS27A,RPS16,RPS6,RPS9,RPS14,RPS15,RPS7,RPS25,RPS24,RPS19,RPS3,RPS5,RPSA,RPS18,RPS12,RPS8,RPS20,RPS13,RPS28,RPS27,RPS23,HNRNPA1,RPS10,UBA52,RPS4X,RPS2,RPS29,RPS15A,RPS26,RPS17,NRP1,UBB,HSP90AB1,RPS21
REAC	Chaperone Mediated Autophagy	REAC:R-HSA-9613829	0.000957146	3.01902	22	112	5	10835	EEF1A1,RPS27A,UBA52,UBB,HSP90AB1
REAC	Maturation of protein E	REAC:R-HSA-9683683	0.00156707	2.80491	4	110	3	10835	RPS27A,UBA52,UBB
REAC	Maturation of protein E	REAC:R-HSA-9694493	0.00156707	2.80491	4	110	3	10835	RPS27A,UBA52,UBB
REAC	FLT3 signaling by CBL mutants	REAC:R-HSA-9706377	0.0134096	1.87258	7	110	3	10835	RPS27A,UBA52,UBB
REAC	Modulation by Mtb of host immune system	REAC:R-HSA-9637628	0.0134096	1.87258	7	110	3	10835	RPS27A,UBA52,UBB
REAC	rRNA modification in the nucleus and cytosol	REAC:R-HSA-6790901	0.0197597	1.70422	59	38	4	10835	RPS6,RPS9,RPS14,RPS7
REAC	Downregulation of ERBB4 signaling	REAC:R-HSA-1253288	0.0212966	1.67169	8	110	3	10835	RPS27A,UBA52,UBB
REAC	Prevention of phagosomal-lysosomal fusion	REAC:R-HSA-9636383	0.0317088	1.49882	9	110	3	10835	RPS27A,UBA52,UBB
REAC	PTK6 Regulates RTKs and Their Effectors AKT1 and DOK1	REAC:R-HSA-8849469	0.0317088	1.49882	9	110	3	10835	RPS27A,UBA52,UBB
REAC	Regulation of PTEN localization	REAC:R-HSA-8948747	0.0317088	1.49882	9	110	3	10835	RPS27A,UBA52,UBB
REAC	Myoclonic epilepsy of Lafora	REAC:R-HSA-3785653	0.0317088	1.49882	9	110	3	10835	RPS27A,UBA52,UBB
REAC	InlA-mediated entry of Listeria monocytogenes into host cells	REAC:R-HSA-8876493	0.0317088	1.49882	9	110	3	10835	RPS27A,UBA52,UBB
REAC	IRAK2 mediated activation of TAK1 complex	REAC:R-HSA-937042	0.0449635	1.34714	10	110	3	10835	RPS27A,UBA52,UBB
WP	Cytoplasmic ribosomal proteins	WP:WP477	1.29428e-153	152.888	88	98	77	8625	RPL7A,RPL5,RPL10,RPLP0,RPL15,RPL3,RPL7,RPS3A,RPL13A,RPS11,RPL24,RPL19,FAU,RPS27A,RPS16,RPL6,RPL18,RPL11,RPL10A,RPS6,RPL8,RPL28,RPS9,RPS14,RPL29,RPL18A,RPL27A,RPS15,RPL12,RPS7,RPL13,RPLP1,RPS25,RPS24,RPS19,RPL17,RPS3,RPS5,RPSA,RPS18,RPL34,RPL30,RPL9,RPS12,RPS8,RPL4,RPL22,RPS20,RPLP2,RPL32,RPS13,RPS28,RPS27,RPL41,RPL37A,RPL35A,RPL26,RPL31,RPS23,RPS10,UBA52,RPL23A,RPL21,RPL37,RPS4X,RPS2,RPL14,RPL36,…
WP	VEGFA-VEGFR2 signaling	WP:WP3888	0.00319169	2.49598	430	48	11	8625	PTMA,GAPDH,RPL5,RPL7,RPL13A,RPS11,RPL10A,RPS6,RPL18A,RACK1,TMSB4X
TF	Factor: Erg; motif: ACCGGAAGTN	TF:M02062	1.14098e-10	9.94272	8211	115	87	20011	PTMA,GAPDH,NNAT,ACTB,RPL5,RPL10,RPL15,RPL3,RPS3A,RPL13A,RPS11,RPL24,RPL19,FAU,RPS27A,RPS16,RPL6,RPL18,RPL11,RPL10A,RPS6,RPL8,RPL28,RPS9,RPS14,RPL29,RPL18A,RPL27A,RPS15,RPL12,RPS7,RPLP1,RPS25,RPS24,RPS19,RPS5,RACK1,RPS18,TPT1,RPL34,RPL30,RPS12,RPS8,BTF3,RPL4,RPL22,MIF,RPS20,RPLP2,RPL32,RPS27,RPL41,RPL37A,RPL35A,RPL26,RPL31,RPS10,UBA52,RPL23A,RPL21,PFDN5,RPL37,RPS4X,RPL36,RPL27,RPS29,RPL23,RPS15A,R…
TF	Factor: EHF; motif: CSCGGAARTN	TF:M02052	2.67699e-10	9.57235	10272	115	97	20011	PTMA,NNAT,CKB,ACTB,RPL5,RPL10,EEF1A1,RPL15,RPL3,RPS3A,RPL13A,RPL24,RPL19,FAU,RPS27A,RPS16,RPL6,RPL18,RPL11,RPS6,RPL8,RPL28,RPS9,RPS14,RPL29,RPL18A,RPL27A,RPS15,NACA,RPL12,RPS7,RPLP1,RPS25,RPS24,RPS19,RPS3,RPS5,RACK1,RPSA,RPS18,TPT1,RPL34,RPL30,EEF1G,RPL9,RPS8,BTF3,RPL4,RPL22,MIF,RPS20,RPLP2,RPL32,RPS27,RPL41,RPL37A,RPL26,RPL31,RPS23,RPS10,UBA52,RPL23A,RPL21,EEF2,PFDN5,RPL37,RPS4X,RPS2,RPL36,RPL27…
TF	Factor: Elk-1; motif: NNCCGGAAGTN	TF:M11435	4.36838e-10	9.35968	11937	115	104	20011	PTMA,GAPDH,NNAT,CKB,ACTB,RPL5,RPL10,EEF1A1,RPL15,RPL3,RPL7,RPS3A,RPL13A,RPL24,RPL19,FAU,RPS27A,RPS16,RPL6,RPL18,RPL11,RPS6,RPL8,RPL28,RPS9,RPS14,RPL29,RPL18A,RPL27A,RPS15,NACA,RPL12,RPS7,RPLP1,RPS25,RPS24,RPS19,RPS3,RPS5,RACK1,TMSB4X,RPSA,RPS18,TPT1,RPL34,RPL30,RPL9,RPS8,BTF3,RPL4,RPL22,MIF,RPS20,RPLP2,RPL32,RPS13,RPS28,RPS27,RPL41,RPL37A,RPL26,RPL31,RPS23,HNRNPA1,RPS10,UBA52,RPL23A,RPL21,EEF2,PF…
TF	Factor: YY1; motif: NAANATGGCGNNN	TF:M08982	1.17156e-09	8.93124	7204	112	78	20011	PTMA,GAPDH,NNAT,CKB,MARCKS,RPL10,RPLP0,RPL15,RPL3,RPS3A,RPL13A,RPS11,RPL24,FAU,RPS16,RPL6,RPL18,RPL11,RPS6,RPL8,RPL28,RPS9,RPL29,RPL18A,RPS15,NACA,RPL12,RPS7,RPS24,RPS19,RPL17,RPS3,RPS5,RACK1,TMSB4X,RPSA,RPS18,TPT1,RPL30,EEF1G,RPS8,BTF3,RPL4,MIF,RPS13,RPS28,RPS27,RPL41,RPL37A,RPL35A,HNRNPA1,UBA52,RPL23A,RPL21,EEF2,PFDN5,RPS4X,RPS2,RPL14,RPS29,RPL23,RPS15A,RPL35,DOCK5,ADAMTS15,RPL38,EEF1B2,RPS17,N…
TF	Factor: GABP-alpha; motif: CTTCCK	TF:M01660	1.94531e-09	8.71101	11290	109	96	20011	PTMA,GAPDH,NNAT,CKB,ACTB,RPL5,RPL10,EEF1A1,RPL15,RPL3,RPL7,RPS3A,RPL13A,RPL24,RPL19,FAU,RPS27A,RPS16,RPL6,RPL18,RPL11,RPS6,RPL8,RPL28,RPS9,RPS14,RPL29,RPL18A,RPL27A,RPS15,NACA,RPS7,RPLP1,RPS25,RPS24,RPS19,RPS3,RPS5,RACK1,TMSB4X,RPSA,RPS18,TPT1,RPL34,RPL30,RPL9,RPS8,BTF3,RPL4,RPL22,MIF,RPS20,RPLP2,RPL32,RPS13,RPS28,RPS27,RPL41,RPL37A,RPL26,RPL31,RPS23,HNRNPA1,RPS10,UBA52,RPL23A,RPL21,EEF2,PFDN5,RP…
TF	Factor: ELK-1; motif: ACCGGAAGTN	TF:M02059	4.0614e-09	8.39132	9609	115	92	20011	PTMA,NNAT,ACTB,RPL5,RPL10,RPL15,RPL3,RPS3A,RPL13A,RPS11,RPL24,RPL19,FAU,RPS27A,RPS16,RPL6,RPL18,RPL11,RPL10A,RPS6,RPL8,RPL28,RPS9,RPS14,RPL29,RPL18A,RPL27A,RPS15,RPL12,RPLP1,RPS25,RPS24,RPS19,RPS3,RPS5,RACK1,RPSA,RPS18,TPT1,RPL34,RPL30,RPL9,RPS12,RPS8,BTF3,RPL4,RPL22,MIF,RPS20,RPLP2,RPL32,RPS27,RPL41,RPL37A,RPL35A,RPL26,RPL31,RPS10,UBA52,RPL23A,RPL21,PFDN5,RPL37,RPS4X,RPL14,RPL36,RPL27,RPS29,RPL2…
TF	Factor: Elf-1; motif: ACTTCCGGG	TF:M04714	5.10603e-09	8.29192	7969	115	83	20011	PTMA,ACTB,RPL5,RPL10,EEF1A1,RPL15,RPL3,RPS3A,RPL13A,RPS11,RPL24,RPL19,FAU,RPS27A,RPS16,RPL6,RPL18,RPL11,RPS6,RPL8,RPL28,RPS9,RPS14,RPL29,RPL18A,RPL27A,RPL12,RPLP1,RPS25,RPS24,RPS19,RPS3,RPS5,RACK1,RPS18,TPT1,RPL34,RPL30,RPL9,RPS8,BTF3,RPL4,RPL22,MIF,RPS20,RPLP2,RPL32,RPS27,RPL41,RPL37A,RPL26,RPL31,RPS10,UBA52,RPL23A,RPL21,PFDN5,RPL37,RPS4X,RPS2,RPL36,RPL27,RPS29,RPL23,RPS15A,RPL36A,DOCK5,ADAMTS15…
TF	Factor: Elf-1; motif: NANGCGGAAGTR	TF:M11452	9.68079e-09	8.01409	6394	115	73	20011	PTMA,NNAT,ACTB,RPL10,RPL15,RPS3A,RPL13A,RPL24,RPL19,RPS27A,RPS16,RPL6,RPL11,RPS6,RPL8,RPL28,RPS9,RPS14,RPL29,RPL18A,RPL27A,RPS15,RPS7,RPLP1,RPS25,RPS19,RPS3,RPS5,RACK1,RPS18,TPT1,RPL30,RPL9,RPS8,BTF3,RPL4,RPL22,MIF,RPS20,RPLP2,RPL32,RPS13,RPS27,RPL41,RPL37A,RPL26,RPL31,UBA52,RPL23A,PFDN5,RPL37,RPL36,RPL27,RPS29,RPL23,RPL36A,RPL35,RPS26,DOCK5,ADAMTS15,RPL38,EEF1B2,RPS17,C12ORF57,DAB1,ATP5F1E,NME2,…
TF	Factor: Elf-1; motif: NAMCCGGAAGTN	TF:M11447	1.01201e-08	7.99482	7882	115	82	20011	PTMA,NNAT,ACTB,RPL5,RPL10,RPL15,RPL3,RPS3A,RPL13A,RPL24,RPL19,FAU,RPS27A,RPS16,RPL6,RPL18,RPL11,RPS6,RPL8,RPL28,RPS9,RPS14,RPL29,RPL18A,RPL27A,RPS15,RPS7,RPLP1,RPS25,RPS19,RPS3,RPS5,RACK1,RPS18,TPT1,RPL34,RPL30,RPL9,RPS8,BTF3,RPL4,RPL22,MIF,RPS20,RPLP2,RPL32,RPS27,RPL41,RPL37A,RPL26,RPL31,RPS10,UBA52,RPL23A,RPL21,PFDN5,RPL37,RPS4X,RPL36,RPL27,RPS29,RPL23,RPS15A,RPL36A,RPL35,RPS26,DOCK5,ADAMTS15,R…
TF	Factor: ERG; motif: ACCGGAARTN; match class: 1	TF:M03975_1	1.12776e-08	7.94778	4089	101	52	20011	ACTB,RPL5,RPL10,RPL15,RPL7,RPS3A,RPL13A,RPL24,RPS27A,RPL6,RPL18,RPL11,RPL10A,RPS6,RPL8,RPL28,RPS9,RPS14,RPL29,RPL27A,RPL12,RPS7,RPLP1,RPS25,RPS19,RACK1,RPS18,TPT1,RPL34,RPL30,RPS12,RPS8,RPS20,RPLP2,RPS27,RPL31,UBA52,RPL23A,RPL21,PFDN5,RPL37,RPS4X,RPL27,RPL23,RPS26,DOCK5,ADAMTS15,RPL38,EEF1B2,RPS17,C12ORF57,TMEM178B
TF	Factor: Erg; motif: NACCGGAARYN; match class: 1	TF:M11392_1	1.33902e-08	7.87321	3293	114	50	20011	ACTB,RPL10,RPL15,RPL7,RPL24,RPS27A,RPL6,RPL18,RPL11,RPL10A,RPS6,RPL8,RPL28,RPS9,RPS14,RPL29,RPL27A,RPL12,RPS7,RPLP1,RPS25,RPS19,RACK1,RPS18,TPT1,RPL30,RPS12,RPS20,RPLP2,RPS27,RPL37A,RPL31,UBA52,RPL23A,RPL21,PFDN5,RPL37,RPL27,RPL23,RPL36A,RPS26,ADAMTS15,RPL38,EEF1B2,C12ORF57,TMEM178B,HMGB1,UBB,RNF220,RPS21
TF	Factor: Elf-1; motif: NANGCGGAAGTN	TF:M11448	1.36842e-08	7.86378	7748	115	81	20011	PTMA,NNAT,CKB,ACTB,RPL10,EEF1A1,RPL15,RPL3,RPL7,RPS3A,RPL13A,RPL24,RPL19,RPS27A,RPS16,RPL6,RPL11,RPS6,RPL8,RPL28,RPS9,RPS14,RPL29,RPL27A,RPS15,NACA,RPS7,RPLP1,RPS25,RPS19,RPS3,RPS5,RACK1,RPSA,RPS18,TPT1,RPL30,RPL9,RPS8,BTF3,RPL4,RPL22,MIF,RPS20,RPLP2,RPL32,RPS13,RPS27,RPL41,RPL37A,RPL26,RPL31,RPS23,UBA52,RPL23A,PFDN5,RPL37,RPS2,RPL36,RPL27,RPL23,RPL36A,RPL35,RPS26,DOCK5,ADAMTS15,RPL38,EEF1B2,RPS1…
TF	Factor: ER81; motif: RCCGGAARYN; match class: 1	TF:M02065_1	2.13734e-08	7.67013	6887	114	75	20011	PTMA,ACTB,RPL10,RPL15,RPL3,RPL7,RPS3A,RPL13A,RPL24,RPS27A,RPS16,RPL6,RPL18,RPL11,RPL10A,RPS6,RPL8,RPL28,RPS9,RPS14,RPL29,RPL18A,RPL27A,NACA,RPL12,RPS7,RPLP1,RPS25,RPS19,RPS3,RACK1,RPS18,TPT1,RPL34,RPL30,RPS12,RPS8,RPL4,RPL22,MIF,RPS20,RPLP2,RPL32,RPS27,RPL41,RPL37A,RPL26,RPL31,UBA52,RPL23A,RPL21,EEF2,PFDN5,RPL37,RPL14,RPL27,RPS29,RPL23,RPL36A,RPS26,DOCK5,ADAMTS15,RPL38,EEF1B2,RPS17,C12ORF57,TMEM1…
TF	Factor: YY1; motif: GCCGCCATNTTGNNNNNGGNCN; match class: 1	TF:M04696_1	2.24032e-08	7.64969	1979	90	33	20011	GAPDH,MARCKS,RPL7A,RPLP0,RPL13A,RPS11,RPL24,FAU,RPL18,RPS9,RPL18A,NACA,RPS7,RPS3,RPS5,RACK1,TMSB4X,RPSA,RPS18,TPT1,RPL30,BTF3,RPL32,RPS28,RPS27,RPL35A,HNRNPA1,RPL21,EEF2,PFDN5,RPL14,RPS29,RPS15A
TF	Factor: c-ets-2; motif: ACCGGAWRTN	TF:M02064	3.06348e-08	7.51378	11135	115	98	20011	PTMA,GAPDH,NNAT,MARCKS,ACTB,RPL5,RPL10,EEF1A1,RPL15,RPL3,RPL7,RPS3A,RPL13A,RPS11,RPL24,RPL19,RPS27A,RPS16,RPL6,RPL11,RPL10A,RPS6,RPL28,RPS9,RPS14,RPL29,RPL18A,RPL27A,RPS15,NACA,RPL12,RPS7,RPLP1,RPS25,RPS24,RPS19,RPL17,RPS5,RACK1,TMSB4X,RPSA,RPS18,TPT1,RPL34,RPL30,EEF1G,RPS12,RPS8,BTF3,RPL4,RPL22,MIF,RPS20,RPLP2,RPL32,RPS28,RPS27,RPL41,RPL37A,RPL35A,RPL26,RPL31,RPS23,HNRNPA1,UBA52,RPL23A,RPL21,PFD…
TF	Factor: TEL1; motif: CNCGGAANNN	TF:M02070	3.24281e-08	7.48908	11051	117	99	20011	PTMA,GAPDH,NNAT,MARCKS,ACTB,RPL7A,RPL5,RPL10,EEF1A1,RPL15,RPS3A,RPL13A,RPS11,RPL24,RPL19,FAU,RPS27A,RPS16,RPL6,RPL11,RPS6,RPL8,RPL28,RPS9,RPS14,RPL29,RPL27A,RPS15,NACA,RPL12,RPS7,RPLP1,RPS25,RPS24,RPS19,RPS3,RPS5,RACK1,TMSB4X,RPSA,RPS18,TPT1,RPL34,RPL30,EEF1G,RPL9,RPS12,RPS8,BTF3,RPL22,MIF,RPS20,RPLP2,RPL32,RPS28,RPS27,RPL41,RPL37A,RPL35A,RPL26,RPL31,RPS23,RPS10,UBA52,RPL23A,RPL21,EEF2,PFDN5,RPL3…
TF	Factor: YY1; motif: NAANATGGCGNNN; match class: 1	TF:M08982_1	3.34305e-08	7.47586	1672	117	35	20011	GAPDH,RPLP0,RPL3,RPS3A,RPL13A,RPS11,RPL24,RPS6,RPS7,RPS24,RPS3,RACK1,TMSB4X,RPSA,RPS18,TPT1,EEF1G,BTF3,RPL4,RPS28,RPS27,RPL35A,HNRNPA1,RPL23A,RPL21,EEF2,PFDN5,RPL14,RPS15A,ADAMTS15,RPS17,FTH1,RPL39,HSP90AB1,ZFY
TF	Factor: ER81; motif: RCCGGAARYN	TF:M02065	3.70133e-08	7.43164	12810	115	105	20011	PTMA,GAPDH,NNAT,CKB,ACTB,RPL7A,RPL5,RPL10,EEF1A1,RPL15,RPL3,RPL7,RPS3A,RPL13A,RPS11,RPL24,RPL19,FAU,RPS27A,RPS16,RPL6,RPL18,RPL11,RPL10A,RPS6,RPL8,RPL28,RPS9,RPS14,RPL29,RPL18A,RPL27A,RPS15,NACA,RPL12,RPS7,RPL13,RPLP1,RPS25,RPS24,RPS19,RPS3,RPS5,RACK1,TMSB4X,RPSA,RPS18,TPT1,RPL34,RPL30,EEF1G,RPL9,RPS12,RPS8,BTF3,RPL4,RPL22,MIF,RPS20,RPLP2,RPL32,RPS28,RPS27,RPL41,RPL37A,RPL35A,RPL26,RPL31,RPS10,UB…
TF	Factor: FLI-1; motif: NAYTTCCGGT	TF:M08913	4.01283e-08	7.39655	8488	99	75	20011	PTMA,ACTB,RPL5,RPL10,RPL15,RPL3,RPL7,RPS3A,RPL13A,RPS11,RPL24,RPL19,FAU,RPS27A,RPS16,RPL6,RPL18,RPL11,RPL10A,RPS6,RPL8,RPL28,RPS9,RPS14,RPL29,RPL18A,RPL27A,RPL12,RPLP1,RPS25,RPS24,RPS19,RPS3,RPS5,RACK1,RPS18,TPT1,RPL34,RPL30,RPL9,RPS12,RPS8,BTF3,RPL4,RPL22,MIF,RPS20,RPLP2,RPL32,RPS27,RPL41,RPL37A,RPL35A,RPL26,RPL31,RPS10,UBA52,RPL23A,RPL21,PFDN5,RPL37,RPS4X,RPL36,RPL27,RPS29,RPL23,RPS15A,RPL36A,R…
TF	Factor: c-ets-1; motif: ACCGGAWGTN	TF:M02063	4.89599e-08	7.31016	7742	115	80	20011	PTMA,GAPDH,ACTB,RPL5,RPL10,RPL15,RPL3,RPS3A,RPL13A,RPS11,RPL24,RPL19,RPS27A,RPS16,RPL6,RPL11,RPS6,RPL28,RPS9,RPS14,RPL29,RPL18A,RPL27A,RPS15,RPL12,RPLP1,RPS25,RPS24,RPS19,RPS3,RPS5,RACK1,RPS18,TPT1,RPL34,RPL30,RPL9,RPS12,RPS8,BTF3,RPL4,RPL22,RPS20,RPLP2,RPL32,RPS28,RPS27,RPL41,RPL37A,RPL26,RPL31,UBA52,RPL23A,RPL21,PFDN5,RPL37,RPS4X,RPL36,RPL27,RPS29,RPL23,RPS15A,RPL36A,DOCK5,RPL38,EEF1B2,RPS17,C1…
TF	Factor: Erg; motif: NACCGGAARTN	TF:M11396	4.98154e-08	7.30264	10984	101	87	20011	PTMA,GAPDH,NNAT,ACTB,RPL7A,RPL5,RPL10,RPL15,RPL3,RPL7,RPS3A,RPL13A,RPS11,RPL24,RPL19,FAU,RPS27A,RPS16,RPL6,RPL18,RPL11,RPL10A,RPS6,RPL8,RPL28,RPS9,RPS14,RPL29,RPL18A,RPL27A,RPS15,NACA,RPL12,RPS7,RPL13,RPLP1,RPS25,RPS24,RPS19,RPS3,RPS5,RACK1,RPS18,TPT1,RPL34,RPL30,EEF1G,RPL9,RPS12,RPS8,BTF3,RPL4,RPL22,MIF,RPS20,RPLP2,RPL32,RPS28,RPS27,RPL41,RPL37A,RPL35A,RPL26,RPL31,RPS10,UBA52,RPL23A,RPL21,PFDN5,…
TF	Factor: ETV7; motif: NCCGGAANNN	TF:M02071	6.51741e-08	7.18593	10326	117	95	20011	PTMA,NNAT,CKB,ACTB,RPL7A,RPL5,RPL10,RPL15,RPL3,RPL7,RPS3A,RPL13A,RPS11,RPL24,RPL19,FAU,RPS27A,RPS16,RPL6,RPL18,RPL11,RPL10A,RPS6,RPL8,RPL28,RPS9,RPS14,RPL29,RPL18A,RPL27A,RPS15,NACA,RPL12,RPS7,RPL13,RPLP1,RPS25,RPS24,RPS19,RPS5,RACK1,RPS18,TPT1,RPL34,RPL30,EEF1G,RPS12,RPS8,BTF3,RPL4,RPL22,MIF,RPS20,RPLP2,RPL32,RPS28,RPS27,RPL41,RPL37A,RPL26,RPL31,RPS10,UBA52,RPL23A,RPL21,EEF2,PFDN5,RPL37,RPS4X,RP…
TF	Factor: Fli-1; motif: NACCGGAARTN	TF:M11400	6.93579e-08	7.1589	10149	99	82	20011	PTMA,GAPDH,NNAT,ACTB,RPL7A,RPL5,RPL10,RPL15,RPL3,RPL7,RPS3A,RPL13A,RPS11,RPL24,RPL19,FAU,RPS27A,RPS16,RPL6,RPL18,RPL11,RPL10A,RPS6,RPL8,RPL28,RPS9,RPS14,RPL29,RPL18A,RPL27A,NACA,RPL12,RPS7,RPL13,RPLP1,RPS25,RPS24,RPS19,RPS5,RACK1,RPS18,TPT1,RPL34,RPL30,EEF1G,RPS12,RPS8,BTF3,RPL4,RPL22,MIF,RPS20,RPLP2,RPL32,RPS28,RPS27,RPL41,RPL37A,RPL35A,RPL26,RPL31,RPS10,UBA52,RPL23A,RPL21,PFDN5,RPL37,RPS4X,RPL1…
TF	Factor: ELF1; motif: NNNASCCGGAAGTGGNNNN	TF:M12600	7.33977e-08	7.13432	8824	107	81	20011	PTMA,NNAT,ACTB,RPL5,RPL10,EEF1A1,RPL15,RPL3,RPS3A,RPL13A,RPL24,RPL19,FAU,RPS27A,RPS16,RPL6,RPL18,RPL11,RPS6,RPL8,RPL28,RPS9,RPS14,RPL29,RPL18A,RPL27A,RPS15,NACA,RPS7,RPLP1,RPS25,RPS19,RPS3,RPS5,RACK1,RPS18,TPT1,RPL34,RPL30,RPL9,RPS8,BTF3,RPL4,RPL22,MIF,RPS20,RPLP2,RPL32,RPS27,RPL41,RPL37A,RPL26,RPL31,RPS23,RPS10,UBA52,RPL23A,RPL21,EEF2,PFDN5,RPL37,RPS4X,RPS2,RPL36,RPL27,RPL23,RPS15A,RPL35,DOCK5,A…
TF	Factor: ETV4; motif: ACCGGAAGTN	TF:M03982	7.60389e-08	7.11896	6967	117	76	20011	PTMA,GAPDH,ACTB,RPL5,RPL10,RPL15,RPL3,RPS3A,RPL13A,RPL24,RPL19,FAU,RPS27A,RPL6,RPL18,RPL11,RPS6,RPL8,RPL28,RPS9,RPS14,RPL29,RPL18A,RPL27A,RPL12,RPLP1,RPS25,RPS24,RPS19,RPS5,RACK1,RPS18,TPT1,RPL34,RPL30,RPS12,RPS8,BTF3,RPL22,MIF,RPS20,RPLP2,RPL32,RPL41,RPL37A,RPL26,RPL31,RPS10,UBA52,RPL23A,RPL21,PFDN5,RPL37,RPS4X,RPL36,RPL27,RPS29,RPL23,RPS15A,RPL36A,DOCK5,ADAMTS15,RPL38,EEF1B2,RPS17,C12ORF57,TMEM…
TF	Factor: Erg; motif: NACCGGAARTN; match class: 1	TF:M11396_1	9.37154e-08	7.02819	5051	117	63	20011	ACTB,RPL10,RPL15,RPL7,RPS3A,RPS11,RPL24,RPS27A,RPS16,RPL6,RPL18,RPL11,RPL10A,RPS6,RPL8,RPL28,RPS9,RPS14,RPL29,RPL27A,RPL12,RPS7,RPLP1,RPS25,RPS19,RACK1,RPS18,TPT1,RPL30,RPS12,BTF3,RPL4,RPS20,RPLP2,RPL32,RPS27,RPL41,RPL37A,RPL26,RPL31,UBA52,RPL23A,RPL21,PFDN5,RPL37,RPL27,RPL23,RPL36A,RPS26,DOCK5,ADAMTS15,RPL38,EEF1B2,RPS17,C12ORF57,TMEM178B,ASCL1,HMGB1,UBB,RNF220,RPS21,LRRC28,ZFY
TF	Factor: Elf-1; motif: NANCCGGAAGTN	TF:M11451	1.23472e-07	6.90843	7042	99	67	20011	PTMA,NNAT,ACTB,RPL5,RPL10,RPL15,RPS3A,RPL13A,RPL24,RPL19,FAU,RPS27A,RPS16,RPL6,RPL18,RPL11,RPS6,RPL8,RPS9,RPS14,RPL29,RPL18A,RPL27A,RPS15,RPLP1,RPS25,RPS19,RPS3,RPS5,RACK1,RPS18,TPT1,RPL34,RPL30,RPL9,RPS8,BTF3,RPL4,RPL22,MIF,RPS20,RPLP2,RPL32,RPS27,RPL41,RPL37A,RPL26,RPL31,RPS10,UBA52,RPL23A,RPL21,PFDN5,RPL37,RPS4X,RPL36,RPL27,RPS29,RPL23,RPS15A,RPL36A,DOCK5,ADAMTS15,RPL38,EEF1B2,RPS17,C12ORF57
TF	Factor: c-Ets-1; motif: NNNRCCGGAWRYNNNN	TF:M01078	1.32973e-07	6.87624	7704	115	79	20011	PTMA,GAPDH,ACTB,RPL5,RPL10,RPL15,RPL3,RPS3A,RPL13A,RPS11,RPL24,RPL19,RPS27A,RPS16,RPL6,RPL18,RPL11,RPS6,RPL28,RPS9,RPS14,RPL29,RPL18A,RPL27A,RPS15,RPL12,RPLP1,RPS25,RPS19,RPS3,RPS5,RACK1,TMSB4X,RPS18,TPT1,RPL30,RPL9,RPS8,BTF3,RPL4,RPL22,RPS20,RPLP2,RPL32,RPS28,RPS27,RPL41,RPL37A,RPL26,RPL31,UBA52,RPL23A,RPL21,PFDN5,RPL37,RPS4X,RPS2,RPL36,RPL27,RPS29,RPL23,RPS15A,RPL36A,DOCK5,ADAMTS15,RPL38,EEF1B2…
TF	Factor: CHD2; motif: TCTCGCGAG; match class: 1	TF:M04710_1	1.56388e-07	6.8058	11712	117	101	20011	PTMA,GAPDH,NNAT,CKB,MARCKS,ACTB,RPL7A,RPL5,RPL10,EEF1A1,RPLP0,RPL15,RPL3,RPL7,RPS3A,RPL13A,RPS11,RPL24,RPL19,FAU,RPS27A,RPS16,RPL6,RPL18,RPL11,RPL10A,RPS6,RPL8,RPL28,RPS9,RPL29,RPL18A,RPL27A,RPS15,NACA,RPL12,RPS7,RPL13,RPS25,RPS24,RPS19,RPL17,RPS3,RPS5,RACK1,TMSB4X,RPS18,RPL30,EEF1G,RPL9,RPS12,RPS8,BTF3,RPL4,RPL22,MIF,RPS13,RPS28,RPS27,RPL37A,RPL35A,RPL26,RPL31,RPS23,RPS10,UBA52,RPL23A,RPL21,EEF2…
TF	Factor: Elf-1; motif: NANSCGGAAGTR	TF:M11450	2.26544e-07	6.64485	5702	115	66	20011	PTMA,GAPDH,NNAT,ACTB,RPL10,RPL15,RPS3A,RPL13A,RPL19,RPS27A,RPS16,RPL6,RPS6,RPL28,RPS14,RPL29,RPL27A,RPS15,RPLP1,RPS25,RPS19,RPS3,RPS5,RACK1,TMSB4X,RPS18,TPT1,RPL30,RPL9,RPS8,BTF3,RPL4,RPL22,MIF,RPS20,RPLP2,RPL32,RPS27,RPL41,RPL37A,RPL26,RPL31,HNRNPA1,UBA52,RPL23A,PFDN5,RPL37,RPL36,RPL27,RPL23,RPL36A,RPL35,DOCK5,RPL38,EEF1B2,RPS17,C12ORF57,DAB1,ATP5F1E,NME2,ASCL1,HMGB1,RPL39,HSP90AB1,RPS21,LRRC28
TF	Factor: Erg; motif: NACCGGAARYN	TF:M11392	2.61048e-07	6.58328	8856	115	85	20011	NNAT,ACTB,RPL5,RPL10,RPL15,RPL3,RPL7,RPS3A,RPL13A,RPL24,RPL19,FAU,RPS27A,RPS16,RPL6,RPL18,RPL11,RPL10A,RPS6,RPL8,RPL28,RPS9,RPS14,RPL29,RPL18A,RPL27A,RPL12,RPS7,RPLP1,RPS25,RPS24,RPS19,RPS5,RACK1,RPS18,TPT1,RPL34,RPL30,EEF1G,RPS12,RPS8,BTF3,RPL4,RPL22,MIF,RPS20,RPLP2,RPL32,RPS27,RPL41,RPL37A,RPL35A,RPL26,RPL31,RPS10,UBA52,RPL23A,RPL21,PFDN5,RPL37,RPS4X,RPL14,RPL36,RPL27,RPS29,RPL23,RPS15A,RPL36A,…
TF	Factor: ERG; motif: ACCGGAART	TF:M01752	3.02109e-07	6.51984	9627	115	89	20011	PTMA,GAPDH,ACTB,RPL5,RPL10,RPL15,RPL3,RPS3A,RPL13A,RPS11,RPL24,RPL19,FAU,RPS27A,RPS16,RPL6,RPL18,RPL11,RPL10A,RPS6,RPL8,RPL28,RPS9,RPS14,RPL29,RPL18A,RPL27A,RPS15,RPL12,RPS7,RPLP1,RPS25,RPS24,RPS19,RPS3,RPS5,RACK1,RPS18,TPT1,RPL34,RPL30,RPL9,RPS12,RPS8,BTF3,RPL4,RPL22,MIF,RPS20,RPLP2,RPL32,RPS27,RPL41,RPL37A,RPL35A,RPL26,RPL31,RPS10,UBA52,RPL23A,RPL21,PFDN5,RPL37,RPS4X,RPL36,RPL27,RPS29,RPL23,RPS…
TF	Factor: ETS1; motif: ACCGGAARYN; match class: 1	TF:M03977_1	3.04616e-07	6.51625	4767	117	60	20011	ACTB,RPL10,RPL15,RPL3,RPL7,RPS3A,RPS11,RPL24,RPL19,RPS27A,RPL6,RPL18,RPL11,RPL10A,RPS6,RPL8,RPL28,RPS9,RPS14,RPL29,RPL27A,NACA,RPL12,RPS7,RPLP1,RPS25,RPS19,RACK1,RPS18,TPT1,RPL30,RPS12,RPS8,RPS20,RPLP2,RPL41,RPL37A,RPL31,UBA52,RPL23A,RPL21,PFDN5,RPL37,RPL27,RPL23,RPL36A,RPS26,DOCK5,ADAMTS15,RPL38,EEF1B2,RPS17,C12ORF57,TMEM178B,HMGB1,UBB,RNF220,RPS21,LRRC28,ZFY
TF	Factor: Elk-1; motif: NNNNCCGGAARTNN; match class: 1	TF:M00025_1	3.30315e-07	6.48107	4512	114	57	20011	ACTB,RPL10,RPL15,RPL7,RPS3A,RPL24,RPS27A,RPS16,RPL6,RPL18,RPL11,RPL10A,RPS6,RPL8,RPL28,RPS9,RPS14,RPL29,RPL18A,RPL27A,RPL12,RPLP1,RPS25,RPS19,RACK1,RPS18,TPT1,RPL30,RPS12,RPS8,RPL4,RPS20,RPLP2,RPL32,RPS27,RPL37A,RPL26,RPL31,UBA52,RPL23A,RPL21,PFDN5,RPL37,RPL27,RPL23,RPL36A,RPS26,ADAMTS15,RPL38,EEF1B2,C12ORF57,TMEM178B,ASCL1,HMGB1,UBB,RNF220,RPS21
TF	Factor: YY1; motif: GCCGCCATTTTG	TF:M02044	3.90029e-07	6.4089	6280	112	68	20011	GAPDH,NNAT,MARCKS,RPL10,RPLP0,RPL3,RPS3A,RPL13A,RPS11,RPL24,FAU,RPS16,RPL18,RPL11,RPS6,RPL8,RPS9,RPL18A,RPS15,NACA,RPL12,RPS7,RPS24,RPL17,RPS3,RPS5,RACK1,TMSB4X,RPSA,RPS18,TPT1,EEF1G,RPS8,BTF3,RPL4,MIF,RPL32,RPS13,RPS28,RPS27,RPL41,RPL37A,RPL35A,HNRNPA1,UBA52,RPL23A,RPL21,EEF2,PFDN5,RPL14,RPS29,RPL23,RPS15A,RPL35,DOCK5,ADAMTS15,RPL38,EEF1B2,RPS17,C12ORF57,NRP1,ATP5F1E,UQCRB,NME2,FTH1,ASCL1,RPL39,…
TF	Factor: PEA3; motif: NACCGGAAGTN	TF:M11430	3.93412e-07	6.40515	11079	115	96	20011	PTMA,GAPDH,ACTB,RPL5,RPL10,RPL15,RPL3,RPS3A,RPL13A,RPS11,RPL24,RPL19,FAU,RPS27A,RPS16,RPL6,RPL18,RPL11,RPL10A,RPS6,RPL8,RPL28,RPS9,RPS14,RPL29,RPL18A,RPL27A,RPS15,RPL12,RPS7,RPL13,RPLP1,RPS25,RPS24,RPS19,RPL17,RPS3,RPS5,RACK1,TMSB4X,RPS18,TPT1,RPL34,RPL30,RPL9,RPS12,RPS8,BTF3,RPL4,RPL22,MIF,RPS20,RPLP2,RPL32,RPS28,RPS27,RPL41,RPL37A,RPL26,RPL31,RPS10,UBA52,RPL23A,RPL21,PFDN5,RPL37,RPS4X,RPS2,RPL3…
TF	Factor: YY1; motif: CAANATGGCGGC	TF:M10436	4.391e-07	6.35744	8336	112	80	20011	GAPDH,NNAT,CKB,ACTB,RPL7A,RPL5,RPL10,RPLP0,RPL15,RPL3,RPS3A,RPL13A,RPS11,RPL19,FAU,RPS27A,RPL6,RPL18,RPL11,RPS6,RPL8,RPL28,RPS9,RPL18A,RPL27A,NACA,RPL12,RPL13,RPS24,RPL17,RPS3,RPS5,RACK1,TMSB4X,RPSA,RPS18,TPT1,RPL30,EEF1G,RPS12,RPS8,BTF3,RPL4,RPL22,MIF,RPL32,RPS13,RPS28,RPS27,RPL41,RPL37A,RPL35A,RPL26,HNRNPA1,UBA52,RPL23A,RPL21,EEF2,PFDN5,RPS4X,RPS2,RPL14,RPL27,RPS29,RPS15A,RPL35,DOCK5,ADAMTS15,R…
TF	Factor: Elk-1; motif: NNNNCCGGAARTNN	TF:M00025	4.54137e-07	6.34281	10208	99	81	20011	PTMA,ACTB,RPL7A,RPL5,RPL10,RPL15,RPL3,RPL7,RPS3A,RPL13A,RPS11,RPL24,RPL19,FAU,RPS27A,RPS16,RPL6,RPL18,RPL11,RPL10A,RPS6,RPL8,RPL28,RPS9,RPS14,RPL29,RPL18A,RPL27A,RPL12,RPS7,RPL13,RPLP1,RPS25,RPS24,RPS19,RPS3,RPS5,RACK1,RPS18,TPT1,RPL34,RPL30,EEF1G,RPL9,RPS12,RPS8,BTF3,RPL4,RPL22,MIF,RPS20,RPLP2,RPL32,RPS28,RPS27,RPL41,RPL37A,RPL26,RPL31,RPS10,UBA52,RPL23A,RPL21,EEF2,PFDN5,RPL37,RPS4X,RPL14,RPL36,…
TF	Factor: Fli-1; motif: NACCGGAARTN; match class: 1	TF:M11400_1	4.98238e-07	6.30256	4283	117	56	20011	ACTB,RPL10,RPL15,RPL7,RPS3A,RPL24,RPS27A,RPL6,RPL18,RPL11,RPL10A,RPS6,RPL8,RPL28,RPS9,RPS14,RPL29,RPL27A,RPL12,RPS7,RPLP1,RPS25,RPS19,RACK1,RPS18,TPT1,RPL30,RPS12,RPS20,RPLP2,RPS27,RPL41,RPL37A,RPL31,UBA52,RPL23A,RPL21,PFDN5,RPL37,RPL27,RPL23,RPL36A,RPS26,DOCK5,ADAMTS15,RPL38,EEF1B2,RPS17,C12ORF57,TMEM178B,HMGB1,UBB,RNF220,RPS21,LRRC28,ZFY
TF	Factor: SAP-1; motif: NNCCGGAAGTGN	TF:M09905	5.414e-07	6.26648	8457	99	73	20011	PTMA,ACTB,RPL5,RPL10,RPL15,RPL3,RPL7,RPS3A,RPL13A,RPS11,RPL24,RPL19,FAU,RPS27A,RPS16,RPL6,RPL18,RPL11,RPL10A,RPS6,RPL8,RPL28,RPS9,RPS14,RPL29,RPL18A,RPL27A,NACA,RPL12,RPL13,RPLP1,RPS25,RPS24,RPS19,RPS3,RPS5,RACK1,RPS18,TPT1,RPL34,RPL30,RPS12,BTF3,RPL4,RPL22,MIF,RPS20,RPLP2,RPL32,RPS27,RPL41,RPL37A,RPL26,RPL31,RPS10,UBA52,RPL23A,RPL21,PFDN5,RPL37,RPS4X,RPL36,RPL27,RPS29,RPL23,RPS15A,RPS26,DOCK5,AD…
TF	Factor: ETV7; motif: NCCGGAANNN; match class: 1	TF:M02071_1	8.17633e-07	6.08744	4561	101	52	20011	ACTB,RPL10,RPL15,RPL3,RPL7,RPS3A,RPL13A,RPL24,FAU,RPS27A,RPL6,RPL18,RPL11,RPL10A,RPL8,RPL28,RPS9,RPS14,RPL29,RPL18A,RPL27A,NACA,RPL12,RPS7,RPL13,RPLP1,RPS25,RPS19,RACK1,RPS18,TPT1,RPL30,RPS12,BTF3,MIF,RPS20,RPLP2,RPL41,RPL31,UBA52,RPL23A,RPL21,PFDN5,RPL37,RPL23,RPL36A,RPS26,ADAMTS15,RPL38,EEF1B2,C12ORF57,TMEM178B
TF	Factor: c-Ets-2; motif: NCCGGAAGTG	TF:M08759	8.19132e-07	6.08665	8479	115	82	20011	PTMA,GAPDH,ACTB,RPL5,RPL10,RPL15,RPL3,RPS3A,RPL13A,RPL24,RPL19,FAU,RPS27A,RPS16,RPL6,RPL18,RPL11,RPS6,RPL8,RPL28,RPS9,RPS14,RPL29,RPL18A,RPL27A,RPL12,RPLP1,RPS25,RPS19,RPS3,RPS5,RACK1,RPS18,TPT1,RPL34,RPL30,RPL9,RPS8,BTF3,RPL4,RPL22,MIF,RPS20,RPLP2,RPL32,RPS13,RPS27,RPL41,RPL37A,RPL26,RPL31,RPS10,UBA52,RPL23A,RPL21,PFDN5,RPL37,RPS4X,RPL36,RPL27,RPS29,RPL23,RPS15A,RPL36A,DOCK5,ADAMTS15,RPL38,EEF1B…
TF	Factor: E2F-1; motif: NTTSGCGG; match class: 1	TF:M00430_1	8.35147e-07	6.07824	2574	165	52	20011	PTMA,GAPDH,RPL15,RPL3,RPL19,RPS16,RPL6,RPL8,RPL28,RPL18A,RPS15,RPL12,RPLP1,RPS25,RPL34,RPL30,EEF1G,RPS8,BTF3,RPL4,MIF,RPL32,RPS13,RPL26,RPL31,HNRNPA1,RPS10,RPL14,RPS29,RPL35,DOCK5,ADAMTS15,FTL,ATP5F1E,NME2,ASCL1,UBB,ZFY,SFRP1,HIF3A,NEFL,NEUROD1,MARCKSL1,BCL2L1,ATG10,SUSD6,ATP9A,BCL11B,TACR3,CNMD,LRRN1,NID1
TF	Factor: Kaiso; motif: NTCTCGCGAGANYTN; match class: 1	TF:M07140_1	9.22813e-07	6.03489	194	44	9	20011	RPS11,RPL10A,RPS6,RPS9,RPL27A,RPS15,RPS7,RPS19,RPL17
TF	Factor: PEA3; motif: NACCGGAAGTN	TF:M11428	1.01831e-06	5.99212	7310	115	75	20011	PTMA,GAPDH,ACTB,RPL5,RPL10,RPL3,RPS3A,RPL13A,RPL24,RPL19,FAU,RPS27A,RPS16,RPL6,RPL18,RPL11,RPS6,RPL8,RPL28,RPS9,RPS14,RPL29,RPL18A,RPL27A,RPL12,RPLP1,RPS25,RPS24,RPS19,RPS3,RPS5,RACK1,RPS18,TPT1,RPL34,RPL30,RPS8,BTF3,RPL22,MIF,RPS20,RPLP2,RPL32,RPS27,RPL41,RPL37A,RPL26,RPL31,RPS10,UBA52,RPL23A,RPL21,PFDN5,RPL37,RPS4X,RPL36,RPL27,RPL23,RPS15A,RPL36A,DOCK5,ADAMTS15,RPL38,EEF1B2,RPS17,C12ORF57,TMEM1…
TF	Factor: PEA3; motif: NACCGGAAGTN	TF:M11427	1.02632e-06	5.98872	10806	115	94	20011	PTMA,GAPDH,ACTB,RPL5,RPL10,RPL15,RPL3,RPS3A,RPL13A,RPS11,RPL24,RPL19,FAU,RPS27A,RPS16,RPL6,RPL18,RPL11,RPS6,RPL8,RPL28,RPS9,RPS14,RPL29,RPL18A,RPL27A,RPS15,RPL12,RPS7,RPLP1,RPS25,RPS24,RPS19,RPL17,RPS3,RPS5,RACK1,TMSB4X,RPSA,RPS18,TPT1,RPL34,RPL30,RPL9,RPS12,RPS8,BTF3,RPL4,RPL22,MIF,RPS20,RPLP2,RPL32,RPS28,RPS27,RPL41,RPL37A,RPL26,RPL31,RPS10,UBA52,RPL23A,RPL21,PFDN5,RPL37,RPS4X,RPS2,RPL36,RPL27,…
TF	Factor: PEA3; motif: NACCGGAAGTN	TF:M11425	1.10128e-06	5.9581	7553	99	68	20011	PTMA,GAPDH,ACTB,RPL5,RPL10,RPL3,RPS3A,RPL13A,RPL24,RPL19,FAU,RPS27A,RPS16,RPL6,RPL18,RPL11,RPS6,RPL8,RPL28,RPS9,RPS14,RPL29,RPL18A,RPL27A,RPLP1,RPS25,RPS19,RPS3,RPS5,RACK1,RPS18,TPT1,RPL34,RPL30,RPL9,RPS8,BTF3,RPL4,RPL22,MIF,RPS20,RPLP2,RPL32,RPS13,RPS27,RPL41,RPL37A,RPL35A,RPL26,RPL31,RPS10,UBA52,RPL23A,RPL21,PFDN5,RPL37,RPS4X,RPL36,RPL27,RPL23,RPS15A,RPL36A,DOCK5,ADAMTS15,RPL38,EEF1B2,RPS17,C12…
TF	Factor: Fli-1; motif: NACCGGAARTN; match class: 1	TF:M11404_1	1.11234e-06	5.95376	3229	117	47	20011	ACTB,RPL5,RPL10,RPL15,RPS3A,RPL24,RPS27A,RPL6,RPL11,RPS6,RPL28,RPS9,RPS14,RPL29,RPL27A,RPL12,RPS7,RPLP1,RPS25,RPS19,RACK1,RPS18,TPT1,RPL30,RPS12,RPS20,RPLP2,RPL31,UBA52,RPL23A,RPL21,PFDN5,RPL37,RPL27,RPL23,DOCK5,ADAMTS15,RPL38,EEF1B2,RPS17,C12ORF57,TMEM178B,HMGB1,RNF220,RPS21,LRRC28,ZFY
TF	Factor: Fli-1; motif: NACCGGAARTN	TF:M11404	1.35023e-06	5.86959	8912	115	84	20011	PTMA,GAPDH,NNAT,ACTB,RPL5,RPL10,RPL15,RPL3,RPS3A,RPL13A,RPS11,RPL24,RPL19,RPS27A,RPS16,RPL6,RPL18,RPL11,RPL10A,RPS6,RPL8,RPL28,RPS9,RPS14,RPL29,RPL18A,RPL27A,RPL12,RPS7,RPLP1,RPS25,RPS24,RPS19,RPS5,RACK1,RPS18,TPT1,RPL34,RPL30,RPS12,RPS8,BTF3,RPL4,RPL22,RPS20,RPLP2,RPL32,RPS27,RPL41,RPL37A,RPL35A,RPL26,RPL31,RPS10,UBA52,RPL23A,RPL21,PFDN5,RPL37,RPS4X,RPL36,RPL27,RPS29,RPL23,RPS15A,RPL36A,RPS26,DO…
TF	Factor: TEL1; motif: CNCGGAANNN; match class: 1	TF:M02070_1	1.42374e-06	5.84657	4959	114	59	20011	PTMA,NNAT,RPL7A,RPL10,RPS3A,FAU,RPS16,RPS6,RPL8,RPL28,RPS9,RPS14,RPL29,RPL27A,RPS15,NACA,RPL12,RPS7,RPLP1,RPS25,RPS24,RPS19,RPS5,RACK1,TMSB4X,RPSA,RPS18,TPT1,RPL30,EEF1G,RPS8,RPL22,MIF,RPS20,RPLP2,RPL32,RPS27,RPL41,RPL26,RPL31,RPS10,RPL23A,PFDN5,RPL37,RPS29,RPL23,RPL36A,ADAMTS15,RPL38,EEF1B2,C12ORF57,FTL,TMEM178B,ATP5F1E,ASCL1,HMGB1,UBB,RNF220,RPS21
TF	Factor: meis1:Elf-1; motif: NTGCCGGAAGTN; match class: 1	TF:M08377_1	1.53836e-06	5.81294	5134	111	59	20011	GAPDH,CKB,ACTB,RPL10,RPL15,RPL3,RPL7,RPS3A,RPL13A,RPL24,RPS27A,RPS16,RPL18,RPL10A,RPL8,RPL28,RPS9,RPS14,RPL18A,RPS15,NACA,RPS7,RPL13,RPLP1,RPS25,RPS19,RPS5,RPS18,TPT1,RPS12,RPL4,MIF,RPS20,RPLP2,RPL32,RPS28,RPS27,RPL41,RPL26,RPL23A,RPL21,EEF2,PFDN5,RPL37,RPL27,RPL23,RPS15A,RPL36A,RPS26,DOCK5,EEF1B2,C12ORF57,FTL,TMEM178B,DAB1,UQCRB,FTH1,UBB,RPL39
TF	Factor: PEA3; motif: NACCGGAAGTN; match class: 1	TF:M11427_1	1.58901e-06	5.79887	4689	114	57	20011	GAPDH,ACTB,RPL5,RPL10,RPL15,RPL3,RPS3A,RPL13A,RPS11,RPL24,RPS27A,RPL6,RPS6,RPL8,RPL28,RPS9,RPS14,RPL29,RPL12,RPS25,RPS19,RACK1,RPS18,TPT1,RPL30,RPS12,BTF3,RPL4,RPL22,RPS20,RPLP2,RPL32,RPS27,RPL26,RPL31,UBA52,RPL23A,PFDN5,RPL37,RPS4X,RPL27,RPL23,DOCK5,ADAMTS15,RPS17,C12ORF57,FTL,TMEM178B,ATP5F1E,NME2,ASCL1,HMGB1,UBB,RPL39,HSP90AB1,RNF220,RPS21
TF	Factor: ERG; motif: ACCGGAART; match class: 1	TF:M01752_1	2.05304e-06	5.6876	3772	114	50	20011	ACTB,RPL5,RPL10,RPL15,RPS3A,RPL13A,RPL24,RPS27A,RPS16,RPL6,RPL11,RPS6,RPL8,RPL28,RPS9,RPS14,RPL29,RPL12,RPLP1,RPS25,RPS19,RACK1,RPS18,TPT1,RPL34,RPL30,RPS12,RPL4,RPL22,RPS20,RPLP2,RPL32,RPS27,RPL26,RPL31,UBA52,RPL23A,PFDN5,RPL37,RPL27,RPL23,DOCK5,ADAMTS15,EEF1B2,C12ORF57,TMEM178B,ASCL1,HMGB1,RNF220,RPS21
TF	Factor: Kaiso; motif: NTCTCGCGAGANYTN	TF:M07140	2.57685e-06	5.58891	561	71	15	20011	RPL7A,RPS3A,RPS11,RPL10A,RPS6,RPS9,RPL27A,RPS15,RPL12,RPS7,RPS19,RPL17,RPL4,RPS28,RPL26
TF	Factor: FLI1; motif: ACCGGAARTN	TF:M03988	2.67854e-06	5.5721	8475	115	81	20011	PTMA,NNAT,ACTB,RPL5,RPL10,RPL15,RPL3,RPS3A,RPL13A,RPS11,RPL24,RPL19,RPS27A,RPS16,RPL6,RPL18,RPL11,RPL10A,RPS6,RPL28,RPS9,RPS14,RPL29,RPL18A,RPL27A,RPL12,RPS7,RPLP1,RPS25,RPS24,RPS19,RPS5,RACK1,RPS18,TPT1,RPL34,RPL30,RPS12,RPS8,BTF3,RPL4,RPL22,RPS20,RPLP2,RPL32,RPS27,RPL41,RPL37A,RPL35A,RPL26,RPL31,RPS10,UBA52,RPL23A,RPL21,PFDN5,RPL37,RPS4X,RPL36,RPL27,RPS29,RPL23,RPS15A,RPL36A,RPS26,DOCK5,ADAMTS1…
TF	Factor: ERG; motif: ACCGGAARTN	TF:M03975	3.01387e-06	5.52088	10168	115	90	20011	PTMA,NNAT,ACTB,RPL5,RPL10,RPL15,RPL3,RPL7,RPS3A,RPL13A,RPS11,RPL24,RPL19,FAU,RPS27A,RPS16,RPL6,RPL18,RPL11,RPL10A,RPS6,RPL8,RPL28,RPS9,RPS14,RPL29,RPL18A,RPL27A,RPS15,RPL12,RPS7,RPLP1,RPS25,RPS24,RPS19,RPS3,RPS5,RACK1,RPS18,TPT1,RPL34,RPL30,EEF1G,RPS12,RPS8,BTF3,RPL4,RPL22,MIF,RPS20,RPLP2,RPL32,RPS27,RPL41,RPL37A,RPL35A,RPL26,RPL31,RPS10,UBA52,RPL23A,RPL21,PFDN5,RPL37,RPS4X,RPL14,RPL36,RPL27,RPS2…
TF	Factor: FLI1; motif: ACCGGAARTN; match class: 1	TF:M03988_1	3.87828e-06	5.41136	2995	101	40	20011	ACTB,RPL5,RPL10,RPL15,RPS3A,RPL24,RPS27A,RPL6,RPL11,RPS6,RPL28,RPS9,RPS14,RPL29,RPL27A,RPL12,RPS7,RPLP1,RPS25,RPS19,RACK1,RPS18,TPT1,RPL30,RPS12,RPS20,RPLP2,RPL31,UBA52,RPL23A,RPL21,PFDN5,RPL37,RPL27,RPL23,DOCK5,RPL38,EEF1B2,C12ORF57,TMEM178B
TF	Factor: PEA3; motif: RCCGGAAGYN	TF:M02066	4.55124e-06	5.34187	7193	117	74	20011	PTMA,ACTB,RPL5,RPL10,RPL15,RPL3,RPS3A,RPL13A,RPL24,RPL19,RPS27A,RPS16,RPL6,RPL11,RPS6,RPL28,RPS9,RPS14,RPL29,RPL18A,RPL27A,RPS15,RPL12,RPLP1,RPS25,RPS24,RPS19,RPS3,RPS5,RACK1,RPS18,TPT1,RPL30,RPL9,RPS12,RPS8,BTF3,RPL4,RPL22,RPS20,RPLP2,RPL32,RPS27,RPL41,RPL37A,RPL26,RPL31,UBA52,RPL23A,RPL21,PFDN5,RPL37,RPS4X,RPL36,RPL27,RPS29,RPL23,RPS15A,RPL36A,DOCK5,ADAMTS15,RPL38,EEF1B2,C12ORF57,TMEM178B,FTH1,…
TF	Factor: FLI-1; motif: NAYTTCCGGT; match class: 1	TF:M08913_1	5.41092e-06	5.26673	3112	114	44	20011	ACTB,RPL10,RPL15,RPL7,RPS3A,RPL24,RPS27A,RPS16,RPL6,RPL11,RPS6,RPL8,RPL28,RPS9,RPS14,RPL29,RPL27A,RPLP1,RPS19,RACK1,RPS18,TPT1,RPL30,RPS12,RPS20,RPLP2,RPL32,RPS27,RPL31,UBA52,RPL23A,PFDN5,RPL37,RPL27,RPL23,RPS26,RPL38,EEF1B2,C12ORF57,TMEM178B,ASCL1,HMGB1,RNF220,RPS21
TF	Factor: PEA3; motif: NACCGGAAGTN; match class: 1	TF:M11430_1	6.44124e-06	5.19103	4999	114	58	20011	GAPDH,ACTB,RPL5,RPL10,RPL15,RPL3,RPS3A,RPL13A,RPS11,RPL24,RPS27A,RPS16,RPL6,RPS6,RPL8,RPL28,RPS9,RPS14,RPL29,RPL12,RPLP1,RPS19,RACK1,RPS18,TPT1,RPL30,RPS12,BTF3,RPL4,RPL22,RPS20,RPLP2,RPL32,RPS27,RPL26,RPL31,UBA52,RPL23A,PFDN5,RPL37,RPS4X,RPL27,RPL23,RPS26,DOCK5,ADAMTS15,EEF1B2,RPS17,C12ORF57,FTL,TMEM178B,ASCL1,HMGB1,UBB,RPL39,HSP90AB1,RNF220,RPS21
TF	Factor: Elk-1; motif: RCCGGAAGTGN	TF:M09904	7.05756e-06	5.15135	8326	109	76	20011	PTMA,ACTB,RPL5,RPL10,RPL15,RPL3,RPS3A,RPL13A,RPS11,RPL24,RPL19,FAU,RPS27A,RPS16,RPL6,RPL18,RPL11,RPS6,RPL8,RPL28,RPS9,RPS14,RPL29,RPL18A,RPL27A,RPL12,RPLP1,RPS25,RPS24,RPS19,RPS3,RPS5,RACK1,RPS18,TPT1,RPL34,RPL30,RPL9,RPS8,BTF3,RPL4,RPL22,MIF,RPS20,RPLP2,RPL32,RPS13,RPS27,RPL41,RPL37A,RPL26,RPL31,RPS10,UBA52,RPL23A,RPL21,PFDN5,RPL37,RPS4X,RPL36,RPL27,RPL23,RPS15A,RPL36A,DOCK5,ADAMTS15,RPL38,EEF1B…
TF	Factor: ESE-1; motif: NWTRCGGAWGCN	TF:M11382	7.33249e-06	5.13475	10506	115	91	20011	PTMA,GAPDH,NNAT,CKB,RPL10,EEF1A1,RPL15,RPL7,RPL13A,RPL24,RPL19,RPS27A,RPS16,RPL6,RPL18,RPL11,RPL10A,RPS6,RPL8,RPL28,RPS9,RPS14,RPL29,RPL18A,RPS15,NACA,RPL12,RPS7,RPLP1,RPS25,RPS24,RPS19,RPL17,RPS5,RACK1,TMSB4X,RPSA,RPS18,TPT1,RPL34,RPL30,RPL9,RPS12,RPS8,RPL4,RPL22,MIF,RPS20,RPLP2,RPL32,RPS13,RPS28,RPS27,RPL41,RPL37A,RPL35A,RPL26,RPL31,RPS23,UBA52,PFDN5,RPL37,RPS4X,RPS2,RPL36,RPL27,RPL23,RPS15A,RP…
TF	Factor: ESE-1; motif: NWTRCGGAWGCN; match class: 1	TF:M11382_1	9.05297e-06	5.04321	4206	117	53	20011	PTMA,GAPDH,CKB,RPL10,RPL15,RPL13A,RPL19,RPS27A,RPS16,RPL6,RPL11,RPS6,RPL8,RPL28,RPS9,RPS14,RPL29,RPS15,RPS24,RPS5,RACK1,TMSB4X,RPS18,TPT1,RPL30,RPS12,RPS8,RPL4,RPS20,RPLP2,RPL32,RPS28,RPS27,RPL41,RPL37A,RPL26,PFDN5,RPL37,RPL36,RPL23,RPS15A,RPL36A,RPS26,DOCK5,ADAMTS15,RPS17,ATP5F1E,UQCRB,NME2,HMGB1,RPL39,RPS21,ZFY
TF	Factor: DREF; motif: MTRTCGCGAYAK	TF:M12238	1.09739e-05	4.95964	355	44	10	20011	PTMA,RPS11,RPL10A,RPS6,RPS9,RPS15,RPL12,RPS7,RPS19,RPL17
TF	Factor: etv3; motif: ACCGGAAGYN	TF:M02068	1.13362e-05	4.94553	3529	115	47	20011	PTMA,ACTB,RPL10,RPL13A,RPL19,RPS27A,RPL6,RPS6,RPS14,RPL29,RPL18A,RPL27A,RPS15,RPLP1,RPS25,RPS19,RACK1,RPS18,TPT1,RPL30,RPS8,BTF3,RPLP2,RPL32,RPL41,RPL37A,RPL26,UBA52,RPL23A,PFDN5,RPL37,RPS4X,RPL36,RPL27,RPL23,RPS15A,RPL36A,RPL38,EEF1B2,C12ORF57,ATP5F1E,FTH1,HMGB1,RPL39,HSP90AB1,RPS21,LRRC28
TF	Factor: Elk-1:HOXB13; motif: ACCGGAAGTNGTAAAN	TF:M08222	1.13561e-05	4.94477	7759	110	73	20011	PTMA,NNAT,ACTB,RPL5,RPL10,RPLP0,RPL3,RPS3A,RPL13A,RPS11,RPL24,RPL19,RPS27A,RPS16,RPL6,RPS6,RPL8,RPL28,RPS9,RPS14,RPL29,RPL27A,RPLP1,RPS25,RPS24,RPS19,RPS3,RPS5,RACK1,RPSA,RPS18,RPL34,RPL30,EEF1G,RPL9,RPS8,BTF3,RPL4,RPL22,RPS20,RPLP2,RPL32,RPS13,RPS27,RPL41,RPL37A,RPL26,RPL31,RPS23,HNRNPA1,RPL23A,RPL21,EEF2,PFDN5,RPS4X,RPL14,RPL36,RPL23,RPS15A,RPL36A,DOCK5,RPL38,EEF1B2,RPS17,C12ORF57,FTL,NRP1,DAB1…
TF	Factor: YY1; motif: NGCCGCCATYTTGN	TF:M12275	1.24836e-05	4.90366	7084	112	70	20011	PTMA,GAPDH,MARCKS,RPL7A,RPL10,RPLP0,RPL15,RPL3,RPL7,RPS3A,RPL13A,RPS11,RPL24,FAU,RPS16,RPL18,RPS6,RPS9,RPL29,RPL18A,RPS15,NACA,RPL12,RPS7,RPLP1,RPS25,RPS24,RPL17,RPS3,RPS5,RACK1,TMSB4X,RPSA,RPS18,TPT1,RPL30,EEF1G,RPL9,RPS8,BTF3,RPL4,MIF,RPL32,RPS13,RPS28,RPS27,RPL41,RPL35A,HNRNPA1,UBA52,RPL23A,RPL21,PFDN5,RPL14,RPS29,RPL23,RPS15A,RPL35,RPS26,DOCK5,EEF1B2,C12ORF57,ATP5F1E,UQCRB,FTH1,ASCL1,HMGB1,UB…
TF	Factor: E2F; motif: TTTCGCGC; match class: 1	TF:M00425_1	1.79917e-05	4.74493	5500	128	66	20011	PTMA,GAPDH,NNAT,CKB,MARCKS,ACTB,RPL7A,RPL5,RPLP0,RPL15,RPL3,RPL7,RPL13A,RPL24,RPL6,RPL10A,RPL8,RPS9,RPL18A,RPS15,RPS7,RPL13,RPLP1,RPSA,RPS18,RPL34,RPL30,RPS12,RPS8,BTF3,RPL4,RPS20,RPLP2,RPL32,RPS13,RPL41,RPL26,RPL31,HNRNPA1,RPS10,UBA52,RPL23A,RPL21,RPL14,RPL36,RPS29,RPL23,RPL35,DOCK5,ADAMTS15,EEF1B2,C12ORF57,FTL,TMEM178B,ATP5F1E,UQCRB,NME2,UBB,ZFY,NEFL,NEUROD1,BMPER,SET,YBX1,MARCKSL1,PABPC1
TF	Factor: DREF; motif: MTRTCGCGAYAK; match class: 1	TF:M12238_1	2.13802e-05	4.66999	298	71	11	20011	RPS11,RPL10A,RPS6,RPS9,RPS15,RPL12,RPS7,RPS19,RPL17,RPS28,RPL26
TF	Factor: E2F-1; motif: NTTSGCGG	TF:M00430	2.34091e-05	4.63061	8201	127	84	20011	PTMA,GAPDH,CKB,RPL7A,RPL15,RPL3,RPL13A,RPL24,RPL19,FAU,RPS27A,RPS16,RPL6,RPL18,RPL11,RPS6,RPL8,RPL28,RPL29,RPL18A,RPS15,NACA,RPL12,RPS7,RPLP1,RPS25,RPS24,RPS19,RPS5,RACK1,TMSB4X,RPSA,RPL34,RPL30,EEF1G,RPS12,RPS8,BTF3,RPL4,MIF,RPS20,RPLP2,RPL32,RPS13,RPL35A,RPL26,RPL31,HNRNPA1,RPS10,UBA52,RPL23A,EEF2,PFDN5,RPL14,RPL36,RPL27,RPS29,RPL23,RPS15A,RPL35,RPS26,DOCK5,ADAMTS15,RPL38,EEF1B2,RPS17,FTL,TMEM1…
TF	Factor: Elk-1:Pax-9; motif: ACCGGAACYACGCWYSANTG; match class: 1	TF:M08226_1	2.35026e-05	4.62888	5726	117	63	20011	PTMA,GAPDH,NNAT,CKB,ACTB,RPL7A,RPL10,RPL15,RPS3A,RPL13A,RPL24,RPL19,RPS27A,RPL6,RPS6,RPL8,RPL28,RPS14,RPS15,NACA,RPL12,RPS7,RPLP1,RPS25,RPS24,RPS19,RPL17,RACK1,RPSA,RPS18,EEF1G,RPS12,RPS8,RPS20,RPLP2,RPS13,RPL26,RPL23A,RPL21,PFDN5,RPL37,RPS4X,RPL36,RPS29,RPL23,RPS15A,RPL36A,RPL35,DOCK5,ADAMTS15,EEF1B2,C12ORF57,TMEM178B,NRP1,ATP5F1E,FTH1,ASCL1,UBB,RNF220,RPS21,LRRC28,TTC39B,ZFY
TF	Factor: ELF1; motif: AACCCGGAAGTR	TF:M03966	2.73358e-05	4.56327	6744	82	53	20011	PTMA,GAPDH,ACTB,RPL10,RPLP0,RPS3A,RPL13A,RPL24,RPL19,FAU,RPS27A,RPS16,RPL6,RPL18,RPS6,RPL8,RPS9,RPS14,RPL29,RPL18A,RPL27A,RPS15,RPL13,RPLP1,RPS25,RPS24,RPS19,RPS5,RPS18,TPT1,RPL34,RPL30,RPL9,RPS8,BTF3,RPL4,RPL22,MIF,RPS20,RPLP2,RPL32,RPS13,RPS28,RPS27,RPL41,RPL26,RPL31,RPS10,UBA52,RPL23A,PFDN5,RPL37,RPS4X
TF	Factor: E2F2; motif: AAAATGGCGCCATTTT	TF:M04517	3.07231e-05	4.51253	9292	138	97	20011	GAPDH,NNAT,CKB,MARCKS,ACTB,RPL7A,RPL10,EEF1A1,RPLP0,RPL15,RPL3,RPL7,RPS3A,RPS11,RPL19,RPS16,RPL11,RPS6,RPS9,RPL18A,RPL12,RPS7,RPL13,RPLP1,RPS25,RPL17,RPS3,RACK1,TMSB4X,TPT1,RPL34,RPL30,RPL9,RPS12,RPS8,BTF3,RPL4,RPL22,RPS20,RPL32,RPS13,RPS28,RPS27,RPL41,RPL35A,RPL26,RPL31,RPS23,HNRNPA1,RPS10,UBA52,RPL23A,EEF2,PFDN5,RPL37,RPS4X,RPS2,RPL36,RPS29,RPL23,RPS15A,RPL36A,RPS26,DOCK5,EEF1B2,RPS17,DAB1,ATP5…
TF	Factor: YY1; motif: GCCGCCATTTTG; match class: 1	TF:M02044_1	3.29732e-05	4.48184	1246	80	21	20011	GAPDH,RPLP0,RPS3A,RPL13A,RPS11,RPL24,RPL18,RPS6,RPS9,RPL18A,NACA,RPS24,RACK1,RPSA,RPS18,TPT1,RPS28,RPS27,RPL35A,HNRNPA1,PFDN5
TF	Factor: ELK1; motif: ACCGGAAGTN	TF:M03970	3.69489e-05	4.4324	4882	115	56	20011	PTMA,ACTB,RPL5,RPL10,RPL13A,RPL19,RPS27A,RPL6,RPL11,RPS6,RPL28,RPS14,RPL29,RPL18A,RPL27A,RPL12,RPLP1,RPS25,RPS24,RPS19,RPS5,RACK1,RPS18,TPT1,RPL30,RPS8,BTF3,RPL22,RPS20,RPLP2,RPL32,RPL41,RPL37A,RPL26,RPL31,UBA52,RPL23A,RPL21,PFDN5,RPL37,RPS4X,RPL36,RPL27,RPL23,RPS15A,RPL36A,DOCK5,RPL38,EEF1B2,C12ORF57,NME2,FTH1,HMGB1,HSP90AB1,RPS21,LRRC28
TF	Factor: SAP-1a; motif: NACCGGAAGTV	TF:M01167	3.73986e-05	4.42714	2001	109	32	20011	ACTB,RPL13A,RPL19,RPS27A,RPL6,RPS6,RPL28,RPL29,RPL18A,RPL27A,RPLP1,RPS25,RPS19,RACK1,RPS18,RPL30,BTF3,RPL22,RPLP2,RPL32,RPL26,UBA52,RPL23A,PFDN5,RPL37,RPS4X,RPL23,RPS15A,EEF1B2,C12ORF57,FTH1,HMGB1
TF	Factor: Kaiso; motif: TCTCGCGAG; match class: 1	TF:M04691_1	3.74652e-05	4.42637	10707	117	92	20011	PTMA,NNAT,MARCKS,ACTB,RPL7A,RPL5,RPL10,EEF1A1,RPLP0,RPL15,RPL3,RPL7,RPS3A,RPS11,RPL24,FAU,RPS27A,RPS16,RPL6,RPL18,RPL11,RPL10A,RPS6,RPL8,RPS9,RPS14,RPL29,RPL27A,RPS15,NACA,RPL12,RPS7,RPL13,RPS24,RPS19,RPL17,RPS3,RPS5,RPS18,RPL34,RPL30,EEF1G,RPL9,RPS12,RPS8,BTF3,RPL4,RPLP2,RPS13,RPS28,RPL41,RPL37A,RPL35A,RPL26,RPL31,RPS23,RPS10,UBA52,RPL23A,RPL21,EEF2,PFDN5,RPL37,RPS4X,RPS2,RPL14,RPL36,RPS29,RPL23…
TF	Factor: E2F-3:HES-7; motif: NNNSGCGCSNNNNNCRCGYGNN; match class: 1	TF:M08526_1	3.84005e-05	4.41566	15329	117	112	20011	PTMA,GAPDH,NNAT,CKB,MARCKS,ACTB,RPL7A,RPL5,RPL10,EEF1A1,RPLP0,RPL15,RPL3,RPL7,RPS3A,RPL13A,RPS11,RPL24,RPL19,FAU,RPS16,RPL6,RPL18,RPL11,RPL10A,RPS6,RPL8,RPL28,RPS9,RPS14,RPL29,RPL18A,RPL27A,RPS15,NACA,RPL12,RPS7,RPL13,RPLP1,RPS25,RPS24,RPS19,RPL17,RPS3,RPS5,RACK1,TMSB4X,RPSA,RPS18,TPT1,RPL30,EEF1G,RPL9,RPS12,RPS8,BTF3,RPL4,RPL22,MIF,RPS20,RPLP2,RPS13,RPS28,RPS27,RPL41,RPL37A,RPL35A,RPL26,RPL31,RP…
TF	Factor: Kaiso; motif: SARNYCTCGCGAGAN; match class: 1	TF:M09966_1	3.934e-05	4.40517	458	89	14	20011	RPL10,RPS11,RPL10A,RPS6,RPS9,RPL27A,RPS15,RPS7,RPS19,RPL17,RPL4,RPL26,RPS2,RPL23
TF	Factor: ETS1; motif: ACCGGAARYN	TF:M03977	3.97597e-05	4.40056	10737	99	80	20011	GAPDH,NNAT,ACTB,RPL7A,RPL5,RPL10,RPL15,RPL3,RPL7,RPS3A,RPL13A,RPS11,RPL24,RPL19,FAU,RPS27A,RPS16,RPL6,RPL18,RPL11,RPL10A,RPS6,RPL8,RPL28,RPS9,RPS14,RPL29,RPL18A,RPL27A,NACA,RPL12,RPS7,RPL13,RPLP1,RPS25,RPS24,RPS19,RPS5,RACK1,RPS18,TPT1,RPL34,RPL30,EEF1G,RPS12,RPS8,BTF3,RPL4,RPL22,MIF,RPS20,RPLP2,RPL32,RPS28,RPS27,RPL41,RPL37A,RPL26,RPL31,RPS10,UBA52,RPL23A,RPL21,PFDN5,RPL37,RPS4X,RPL14,RPL36,RPL2…
TF	Factor: Fli-1; motif: ACCGGAAGYN	TF:M02073	4.14592e-05	4.38238	5968	64	41	20011	NNAT,ACTB,RPL5,RPL10,RPL15,RPL3,RPS3A,RPL13A,RPS11,RPL24,RPL19,RPS27A,RPS16,RPL6,RPL11,RPL10A,RPS6,RPL28,RPS9,RPS14,RPL29,RPL18A,RPL27A,RPL12,RPS7,RPLP1,RPS25,RPS24,RPS19,RPS5,RACK1,RPS18,TPT1,RPL30,RPS12,BTF3,RPL4,RPL22,RPS20,RPLP2,RPL32
TF	Factor: YY1; motif: CAARATGGCGGC	TF:M10104	4.19567e-05	4.3772	6125	112	63	20011	PTMA,GAPDH,MARCKS,RPL10,RPLP0,RPL15,RPL3,RPL13A,RPS11,RPL24,FAU,RPS16,RPS6,RPL8,RPS9,RPL29,RPL18A,RPS15,NACA,RPL12,RPS7,RPS24,RPL17,RPS3,RPS5,RACK1,TMSB4X,RPSA,RPS18,RPL34,RPL30,EEF1G,RPS8,BTF3,RPL4,MIF,RPS13,RPS28,RPS27,RPL41,RPL35A,HNRNPA1,UBA52,RPL23A,RPL21,EEF2,PFDN5,RPL14,RPS29,RPL23,RPS15A,RPL35,DOCK5,EEF1B2,RPS17,C12ORF57,ATP5F1E,UQCRB,FTH1,ASCL1,UBB,RPL39,HSP90AB1
TF	Factor: ESE-1; motif: NSMGGAARTN	TF:M01214	4.53431e-05	4.34349	7699	115	74	20011	PTMA,ACTB,RPL5,RPL10,EEF1A1,RPL15,RPS3A,RPL13A,RPL24,RPL19,RPS27A,RPS16,RPL6,RPL18,RPL11,RPS6,RPL8,RPL28,RPS9,RPS14,RPL29,RPL27A,RPL12,RPLP1,RPS25,RPS19,RPS3,RPS5,RACK1,RPS18,TPT1,RPL30,RPL9,RPS8,BTF3,RPL4,RPL22,RPS20,RPLP2,RPL32,RPS13,RPS27,RPL41,RPL37A,RPL35A,RPL26,RPL31,UBA52,RPL23A,RPL21,EEF2,PFDN5,RPL37,RPS2,RPL36,RPL27,RPS29,RPL36A,RPL38,EEF1B2,RPS17,C12ORF57,NRP1,DAB1,ATP5F1E,UQCRB,NME2,AS…
TF	Factor: ESE-1; motif: NSMGGAARTN	TF:M02055	4.53431e-05	4.34349	7699	115	74	20011	PTMA,ACTB,RPL5,RPL10,EEF1A1,RPL15,RPS3A,RPL13A,RPL24,RPL19,RPS27A,RPS16,RPL6,RPL18,RPL11,RPS6,RPL8,RPL28,RPS9,RPS14,RPL29,RPL27A,RPL12,RPLP1,RPS25,RPS19,RPS3,RPS5,RACK1,RPS18,TPT1,RPL30,RPL9,RPS8,BTF3,RPL4,RPL22,RPS20,RPLP2,RPL32,RPS13,RPS27,RPL41,RPL37A,RPL35A,RPL26,RPL31,UBA52,RPL23A,RPL21,EEF2,PFDN5,RPL37,RPS2,RPL36,RPL27,RPS29,RPL36A,RPL38,EEF1B2,RPS17,C12ORF57,NRP1,DAB1,ATP5F1E,UQCRB,NME2,AS…
TF	Factor: Elk-1; motif: NRSCGGAAGNN	TF:M11434	4.93254e-05	4.30693	8397	115	78	20011	PTMA,NNAT,ACTB,RPL5,RPL10,RPL15,RPL3,RPS3A,RPL13A,RPL24,RPL19,RPS27A,RPS16,RPL6,RPL11,RPS6,RPL8,RPL28,RPS9,RPS14,RPL29,RPL18A,RPL27A,RPS15,NACA,RPLP1,RPS25,RPS19,RPS3,RPS5,RACK1,RPSA,RPS18,TPT1,RPL30,RPL9,RPS8,BTF3,RPL4,RPS20,RPLP2,RPL32,RPS27,RPL41,RPL37A,RPL26,RPL31,UBA52,RPL23A,RPL21,EEF2,PFDN5,RPL37,RPS4X,RPL36,RPL27,RPL23,RPS15A,RPL36A,RPL35,RPS26,DOCK5,ADAMTS15,RPL38,EEF1B2,RPS17,C12ORF57,T…
TF	Factor: YY1; motif: NNCGCCATTNN; match class: 1	TF:M03924_1	5.74784e-05	4.2405	3764	131	52	20011	GAPDH,CKB,RPL5,RPL10,RPLP0,RPL3,RPS3A,RPL13A,RPS11,RPL24,RPL6,RPL11,RPS6,RPL8,RPL28,RPL18A,RPS7,RPL13,RPS24,RACK1,RPS18,TPT1,EEF1G,RPS12,RPS13,RPS28,RPS27,RPL41,RPL35A,HNRNPA1,UBA52,RPL23A,RPL21,EEF2,PFDN5,RPS15A,RPL35,RPS26,DOCK5,ADAMTS15,RPS17,TMEM178B,NME2,FTH1,RPL39,ZFY,SFRP1,NEUROD1,SET,YBX1,KCTD16,COX6A1
TF	Factor: c-ets-2; motif: ACCGGAWRTN; match class: 1	TF:M02064_1	6.01114e-05	4.22104	4662	115	54	20011	GAPDH,NNAT,ACTB,RPL5,RPL10,RPL15,RPL3,RPS3A,RPL13A,RPS11,RPL24,RPL19,RPS27A,RPL6,RPS6,RPL28,RPS9,RPS14,RPL29,RPL12,RPS7,RPLP1,RPS25,RPS19,RACK1,RPS18,TPT1,RPL30,RPS12,BTF3,RPS20,RPLP2,RPS27,RPL31,UBA52,RPL23A,RPL21,RPL37,RPL27,RPL23,RPS15A,DOCK5,EEF1B2,RPS17,C12ORF57,TMEM178B,NME2,ASCL1,HMGB1,UBB,HSP90AB1,RNF220,RPS21,LRRC28
TF	Factor: pax-6; motif: NYACGCNYSANYGMNCN; match class: 1	TF:M11882_1	7.31186e-05	4.13597	11697	49	46	20011	PTMA,GAPDH,NNAT,CKB,MARCKS,ACTB,RPL7A,RPL5,RPL10,EEF1A1,RPLP0,RPL15,RPL3,RPL7,RPS3A,RPL13A,RPS11,RPL19,FAU,RPS27A,RPS16,RPL6,RPL18,RPL11,RPS6,RPL8,RPL28,RPS9,RPS14,RPL29,RPL18A,RPL27A,RPS15,NACA,RPL12,RPS7,RPL13,RPLP1,RPS25,RPS24,RPS19,RPS3,RPS5,RACK1,TMSB4X,RPSA
TF	Factor: Erg; motif: NNACCGGAARTSN	TF:M09608	8.50445e-05	4.07035	8311	115	77	20011	PTMA,NNAT,ACTB,RPL5,RPL10,EEF1A1,RPL15,RPS3A,RPL13A,RPS11,RPL24,RPL19,RPS27A,RPS16,RPL6,RPL10A,RPS6,RPL28,RPS14,RPL29,RPL18A,RPL27A,RPL12,RPS7,RPLP1,RPS25,RPS24,RPS19,RPL17,RPS5,RACK1,RPS18,RPL34,RPL30,RPL9,RPS12,RPS8,BTF3,RPL4,RPL22,RPS20,RPLP2,RPL32,RPS27,RPL41,RPL37A,RPL35A,RPL26,RPL31,RPS23,UBA52,RPL23A,RPL21,PFDN5,RPL37,RPS4X,RPL36,RPL27,RPS29,RPL23,RPS15A,RPL36A,RPS26,DOCK5,RPL38,EEF1B2,C12…
TF	Factor: YY1; motif: GCCGCCATNTTGNNNNNGGNCN	TF:M04696	8.56753e-05	4.06714	7894	112	73	20011	PTMA,GAPDH,NNAT,MARCKS,RPL7A,RPL10,RPLP0,RPL15,RPL3,RPL13A,RPS11,RPL24,FAU,RPS16,RPL18,RPS6,RPL8,RPL28,RPS9,RPL29,RPL18A,RPS15,NACA,RPL12,RPS7,RPS25,RPS24,RPL17,RPS3,RPS5,RACK1,TMSB4X,RPSA,RPS18,TPT1,RPL34,RPL30,EEF1G,RPS8,BTF3,RPL4,MIF,RPL32,RPS13,RPS28,RPS27,RPL41,RPL35A,HNRNPA1,UBA52,RPL23A,RPL21,EEF2,PFDN5,RPL14,RPS29,RPL23,RPS15A,RPL36A,RPL35,DOCK5,ADAMTS15,RPL38,EEF1B2,RPS17,C12ORF57,ATP5F1…
TF	Factor: YY1; motif: NGCCGCCATYTTGN; match class: 1	TF:M12275_1	8.77012e-05	4.05699	1608	117	29	20011	GAPDH,RPLP0,RPL13A,RPS11,RPL24,RPL18,RPS9,RPS15,NACA,RPS7,RPL17,RPS3,RACK1,RPSA,TPT1,BTF3,RPS28,RPS27,RPL41,RPL35A,HNRNPA1,RPL14,RPS29,RPS15A,FTH1,ASCL1,RPL39,HSP90AB1,ZFY
TF	Factor: Erg; motif: NNACCGGAARTSN; match class: 1	TF:M09608_1	9.09866e-05	4.04102	2427	114	36	20011	RPL10,RPL15,RPL13A,RPL6,RPS6,RPL28,RPS14,RPL29,RPL18A,RPL12,RPS7,RPLP1,RPS25,RPS19,RACK1,RPS18,RPL30,RPS12,RPS20,RPLP2,RPS27,RPL31,UBA52,RPL23A,RPL37,RPS4X,RPL27,RPL23,RPS15A,DOCK5,EEF1B2,C12ORF57,NME2,HMGB1,RNF220,RPS21
TF	Factor: ER71; motif: ACCGGAARYN	TF:M02067	9.11737e-05	4.04013	6040	115	63	20011	PTMA,ACTB,RPL5,RPL10,RPL15,RPL13A,RPL24,RPL19,RPS27A,RPL6,RPL11,RPS6,RPL28,RPS9,RPS14,RPL29,RPL18A,RPL27A,RPS15,RPL12,RPLP1,RPS25,RPS19,RPS5,RACK1,RPS18,TPT1,RPL30,RPS12,RPS8,BTF3,RPL22,RPS20,RPLP2,RPL32,RPL41,RPL37A,RPL26,RPL31,UBA52,RPL23A,RPL21,PFDN5,RPL37,RPS4X,RPL36,RPL27,RPS29,RPL23,RPS15A,RPL36A,RPL38,EEF1B2,C12ORF57,TMEM178B,FTH1,ASCL1,HMGB1,UBB,HSP90AB1,RNF220,RPS21,LRRC28
TF	Factor: YY1; motif: NNCGCCATTNN	TF:M03924	0.000103254	3.98609	10272	111	85	20011	GAPDH,NNAT,CKB,MARCKS,ACTB,RPL5,RPL10,RPLP0,RPL15,RPL3,RPS3A,RPL13A,RPS11,RPL24,FAU,RPS27A,RPS16,RPL6,RPL18,RPL11,RPS6,RPL8,RPL28,RPS9,RPL18A,NACA,RPL12,RPS7,RPL13,RPLP1,RPS25,RPS24,RPS19,RPL17,RPS3,RPS5,RACK1,TMSB4X,RPS18,TPT1,RPL30,EEF1G,RPL9,RPS12,RPL4,RPL22,RPLP2,RPS13,RPS28,RPS27,RPL41,RPL37A,RPL35A,RPS23,HNRNPA1,UBA52,RPL23A,RPL21,EEF2,PFDN5,RPL37,RPS4X,RPS2,RPL14,RPS29,RPL23,RPS15A,RPL35,R…
TF	Factor: nerf; motif: NRRNSCGGAAGNRNNNN	TF:M09606	0.000105057	3.97858	6417	81	50	20011	PTMA,NNAT,ACTB,RPL10,EEF1A1,RPL15,RPL3,RPS3A,RPL13A,RPL24,RPL19,RPS27A,RPS16,RPL6,RPS6,RPL8,RPS9,RPS14,RPL29,RPL27A,RPS15,NACA,RPLP1,RPS25,RPS19,RPS3,RACK1,RPS18,TPT1,RPL34,RPL30,RPL9,RPS8,BTF3,MIF,RPS20,RPLP2,RPL32,RPS27,RPL41,RPL37A,RPL26,RPL31,RPS23,RPS10,UBA52,RPL23A,EEF2,PFDN5,RPL37
TF	Factor: ZF5; motif: GGSGCGCGS; match class: 1	TF:M10438_1	0.000111926	3.95107	15212	117	111	20011	PTMA,GAPDH,NNAT,CKB,MARCKS,ACTB,RPL7A,RPL5,RPL10,EEF1A1,RPLP0,RPL15,RPL3,RPL7,RPS3A,RPL13A,RPS11,RPL19,FAU,RPS27A,RPS16,RPL6,RPL18,RPL11,RPL10A,RPS6,RPL8,RPL28,RPS9,RPS14,RPL29,RPL18A,RPL27A,RPS15,NACA,RPL12,RPS7,RPL13,RPLP1,RPS25,RPS24,RPS19,RPL17,RPS3,RPS5,RACK1,TMSB4X,RPSA,RPS18,TPT1,RPL30,EEF1G,RPL9,RPS12,RPS8,BTF3,RPL4,RPL22,MIF,RPS20,RPLP2,RPL32,RPS13,RPS28,RPL41,RPL37A,RPL26,RPL31,RPS23,HN…
TF	Factor: Elk-1:Pax-5; motif: ACCGGAACYACGCWTSANYG; match class: 1	TF:M08225_1	0.000111975	3.95088	8172	117	77	20011	PTMA,GAPDH,NNAT,CKB,ACTB,RPL7A,RPL10,EEF1A1,RPLP0,RPL15,RPS3A,RPL13A,RPS11,RPL24,RPL19,RPS27A,RPL6,RPL11,RPS6,RPL8,RPL28,RPS9,RPS14,RPL29,RPL18A,RPS15,RPL12,RPS7,RPL13,RPLP1,RPS25,RPS19,RPL17,RACK1,RPSA,RPS18,TPT1,RPL34,EEF1G,RPS12,RPS8,RPL4,MIF,RPS20,RPLP2,RPS13,RPL41,RPL26,RPL31,UBA52,RPL23A,RPL21,PFDN5,RPS4X,RPL36,RPS29,RPL23,RPS15A,RPL36A,RPL35,DOCK5,ADAMTS15,EEF1B2,C12ORF57,TMEM178B,NRP1,ATP…
TF	Factor: SAP-1; motif: NNCCGGAAGTGN; match class: 1	TF:M09905_1	0.000113076	3.94663	3051	114	41	20011	ACTB,RPL10,RPL15,RPS3A,RPL13A,RPL24,RPS27A,RPS16,RPL6,RPL11,RPS6,RPL8,RPL28,RPS9,RPS14,RPL29,RPS25,RPS19,RACK1,RPS18,TPT1,RPL30,MIF,RPS20,RPLP2,RPL41,RPL31,UBA52,RPL23A,RPL21,PFDN5,RPL37,RPL27,RPL23,ADAMTS15,C12ORF57,TMEM178B,HMGB1,UBB,RNF220,RPS21
TF	Factor: ETV5; motif: NNACTTCCGNN	TF:M12557	0.000118498	3.92629	4516	114	52	20011	PTMA,ACTB,RPL5,RPL15,RPS3A,RPL13A,RPL19,RPS27A,RPS16,RPL6,RPL18,RPS6,RPL8,RPL28,RPS14,RPL27A,RPL12,RPLP1,RPS25,RPS19,RPS3,RPS5,RPS18,RPL30,RPL9,RPS8,BTF3,RPL4,RPL22,RPLP2,RPL32,RPS13,RPS27,RPL41,RPL37A,RPL26,RPL31,RPL23A,PFDN5,RPL37,RPL36,RPL27,RPL36A,RPL38,EEF1B2,C12ORF57,DAB1,NME2,ASCL1,HMGB1,HSP90AB1,RPS21
TF	Factor: ER81; motif: NACCGGAAGTN	TF:M11420	0.000119988	3.92086	3277	115	43	20011	ACTB,RPL10,RPL13A,RPL19,RPS27A,RPL6,RPS6,RPL28,RPS14,RPL29,RPL18A,RPL27A,RPL12,RPLP1,RPS25,RPS19,RPS5,RACK1,RPS18,TPT1,RPL30,BTF3,RPL22,RPLP2,RPL32,RPL26,RPL31,UBA52,RPL23A,PFDN5,RPL37,RPS4X,RPL27,RPL23,RPS15A,DOCK5,EEF1B2,C12ORF57,NME2,FTH1,HMGB1,HSP90AB1,LRRC28
TF	Factor: IRX-1; motif: NACRYNNNNNNNNRYGNN; match class: 1	TF:M11018_1	0.000127296	3.89519	16260	121	118	20011	PTMA,GAPDH,NNAT,CKB,MARCKS,ACTB,RPL7A,RPL5,RPL10,EEF1A1,RPLP0,RPL15,RPL3,RPL7,RPS3A,RPL13A,RPS11,RPL24,FAU,RPS27A,RPS16,RPL6,RPL18,RPL11,RPL10A,RPS6,RPL8,RPL28,RPS9,RPS14,RPL29,RPL18A,RPL27A,RPS15,NACA,RPL12,RPS7,RPL13,RPLP1,RPS25,RPS24,RPS19,RPL17,RPS3,RPS5,RACK1,TMSB4X,RPSA,RPS18,TPT1,RPL34,RPL30,EEF1G,RPL9,RPS12,RPS8,BTF3,RPL4,RPL22,MIF,RPS20,RPLP2,RPL32,RPS13,RPS28,RPS27,RPL41,RPL37A,RPL26,RP…
TF	Factor: Rb:E2F-1:DP-1; motif: TTTSGCGC; match class: 1	TF:M00740_1	0.00014659	3.8339	4713	99	48	20011	PTMA,GAPDH,NNAT,CKB,ACTB,RPL7A,RPL10,EEF1A1,RPLP0,RPL15,RPL3,RPL7,RPL13A,RPL24,RPL6,RPL11,RPL10A,RPL8,RPS9,RPL18A,RPS15,RPS7,RPL13,RPSA,RPS18,TPT1,RPL34,RPS12,RPS8,BTF3,RPL4,RPS20,RPLP2,RPL41,RPL26,RPL31,HNRNPA1,RPS10,UBA52,RPL21,RPL14,RPS29,RPL35,RPS26,DOCK5,RPL38,EEF1B2,C12ORF57
TF	Factor: E2F-2; motif: NWTTTGGCGCCAWWNN; match class: 1	TF:M11530_1	0.000189847	3.7216	13761	117	105	20011	PTMA,GAPDH,NNAT,CKB,MARCKS,ACTB,RPL7A,RPL10,EEF1A1,RPLP0,RPL15,RPL3,RPL7,RPS3A,RPL13A,RPS11,RPL24,RPL19,FAU,RPS27A,RPS16,RPL18,RPL11,RPL10A,RPS6,RPL8,RPL28,RPS9,RPS14,RPL29,RPL18A,RPL27A,RPS15,RPL12,RPS7,RPL13,RPLP1,RPS25,RPS24,RPS19,RPL17,RPS3,RPS5,RACK1,TMSB4X,RPSA,TPT1,RPL34,RPL30,EEF1G,RPL9,RPS12,RPS8,RPL22,MIF,RPS20,RPLP2,RPL32,RPS13,RPS27,RPL41,RPL37A,RPL26,RPS23,HNRNPA1,RPS10,UBA52,RPL23A,…
TF	Factor: ER71:Pax-5; motif: ACCGGAACYACGCWTSANTG; match class: 1	TF:M08266_1	0.000207013	3.684	9184	108	77	20011	PTMA,GAPDH,CKB,ACTB,RPL7A,RPL10,RPLP0,RPL15,RPL7,RPS3A,RPL13A,RPS11,RPL24,RPL19,FAU,RPS27A,RPL6,RPL11,RPS6,RPL8,RPL28,RPS14,RPL29,RPL27A,RPS15,NACA,RPL12,RPS7,RPL13,RPLP1,RPS25,RPS24,RPS19,RPL17,RPS5,RACK1,RPSA,RPS18,TPT1,RPL34,RPL30,EEF1G,RPS12,RPS8,RPL4,RPS20,RPLP2,RPS13,RPS28,RPS27,RPL41,RPL35A,RPL26,RPL31,UBA52,RPL23A,RPL21,PFDN5,RPL37,RPS4X,RPL14,RPL36,RPL27,RPS29,RPL23,RPL36A,RPL35,DOCK5,AD…
TF	Factor: ETV5; motif: NCCGGAWGYN	TF:M03983	0.000210348	3.67706	3213	115	42	20011	ACTB,RPL10,RPL13A,RPL19,RPS27A,RPL6,RPS6,RPS14,RPL29,RPL18A,RPL27A,RPLP1,RPS25,RPS19,RPS5,RPS18,TPT1,RPL30,RPS8,BTF3,RPLP2,RPL32,RPL41,RPL37A,RPL26,RPL31,UBA52,RPL23A,PFDN5,RPL37,RPS4X,RPL27,RPL23,RPS15A,EEF1B2,RPS17,C12ORF57,FTH1,HMGB1,HSP90AB1,RPS21,LRRC28
TF	Factor: C/EBPbeta; motif: NRTTGCGYAAYN	TF:M11316	0.000212328	3.67299	5302	83	45	20011	ACTB,RPL5,EEF1A1,RPL15,RPL7,RPS3A,RPL13A,RPS11,RPL24,RPL19,RPS27A,RPL11,RPL10A,RPS6,RPL28,RPS14,RPL18A,RPS15,RPL12,RPL13,RPS24,RPS19,RPS3,RPS5,TMSB4X,RPSA,TPT1,RPL34,EEF1G,RPL9,RPL4,RPS20,RPLP2,RPS13,RPS27,RPL41,RPL35A,RPL26,RPS23,RPS10,RPL23A,RPL21,EEF2,RPL37,RPS2
TF	Factor: GABP-alpha; motif: NACCGGAAGTN	TF:M11414	0.000217924	3.66169	2977	82	32	20011	ACTB,RPL10,RPL13A,RPL19,RPS27A,RPL6,RPL11,RPS6,RPL28,RPS14,RPL29,RPL18A,RPL27A,RPLP1,RPS25,RPS19,RPS5,RACK1,RPS18,TPT1,RPL30,BTF3,RPL22,RPLP2,RPL32,RPL26,RPL31,UBA52,RPL23A,PFDN5,RPL37,RPS4X
TF	Factor: meis1:Elf-1; motif: NTGCCGGAAGTN	TF:M08377	0.00022674	3.64447	11489	115	93	20011	GAPDH,NNAT,CKB,ACTB,RPL7A,RPL10,RPL15,RPL3,RPL7,RPS3A,RPL13A,RPL24,RPL19,RPS27A,RPS16,RPL18,RPL11,RPL10A,RPS6,RPL8,RPL28,RPS9,RPS14,RPL29,RPL18A,RPS15,NACA,RPL12,RPS7,RPL13,RPLP1,RPS25,RPS24,RPS19,RPS3,RPS5,RACK1,TMSB4X,RPS18,TPT1,RPL30,EEF1G,RPL9,RPS12,BTF3,RPL4,MIF,RPS20,RPLP2,RPL32,RPS13,RPS28,RPS27,RPL41,RPL37A,RPL26,RPL31,RPS23,HNRNPA1,RPL23A,RPL21,EEF2,PFDN5,RPL37,RPS2,RPL14,RPL27,RPS29,RPL…
TF	Factor: ER81; motif: NNCCGGAWGYN	TF:M11419	0.000238727	3.6221	6178	101	57	20011	GAPDH,ACTB,RPL5,RPL10,RPL3,RPS3A,RPL13A,RPL19,RPS27A,RPS16,RPL6,RPL11,RPS6,RPL28,RPS9,RPS14,RPL29,RPL18A,RPL27A,RPS15,RPLP1,RPS25,RPS19,RPS3,RPS5,RACK1,TMSB4X,RPS18,TPT1,RPL30,RPS8,BTF3,RPS20,RPLP2,RPL32,RPL41,RPL37A,RPL26,RPL31,UBA52,RPL23A,RPL21,PFDN5,RPL37,RPS4X,RPS2,RPL36,RPL27,RPL23,RPS15A,RPL36A,ADAMTS15,RPL38,EEF1B2,RPS17,C12ORF57,TMEM178B
TF	Factor: Kaiso; motif: SARNYCTCGCGAGAN	TF:M09966	0.000238737	3.62208	2397	46	20	20011	PTMA,RPL7A,RPL5,RPL10,RPL7,RPS3A,RPS11,FAU,RPL18,RPL10A,RPS6,RPS9,RPL27A,RPS15,RPL12,RPS7,RPLP1,RPS19,RPL17,RPS5
TF	Factor: Erg; motif: ACCGGAAGTN; match class: 1	TF:M02062_1	0.000240743	3.61845	2761	114	38	20011	ACTB,RPL10,RPL24,RPS27A,RPL6,RPS6,RPL8,RPL28,RPS9,RPS14,RPL29,RPL12,RPS7,RPLP1,RPS19,RACK1,RPS18,TPT1,RPL30,RPS12,RPS20,RPLP2,RPL31,UBA52,RPL23A,PFDN5,RPL37,RPL23,DOCK5,ADAMTS15,EEF1B2,RPS17,C12ORF57,TMEM178B,HMGB1,RPL39,RNF220,RPS21
TF	Factor: Cdx-2; motif: NRTCGTAANNNN	TF:M10849	0.000263656	3.57896	11292	71	61	20011	GAPDH,NNAT,MARCKS,RPL7A,RPL5,RPL10,EEF1A1,RPLP0,RPL15,RPL3,RPL7,RPS3A,RPL13A,RPS11,RPL24,RPL19,FAU,RPS27A,RPS16,RPL11,RPL10A,RPS6,RPL8,RPL28,RPS14,RPL29,RPS15,NACA,RPL12,RPS7,RPL13,RPLP1,RPS25,RPS24,RPS19,RPL17,RPS3,RACK1,TMSB4X,RPSA,RPS18,RPL34,RPL30,EEF1G,RPL9,RPS12,RPS8,BTF3,RPL4,RPL22,MIF,RPS20,RPLP2,RPL32,RPS13,RPS28,RPS27,RPL41,RPL37A,RPL35A,RPL26
TF	Factor: ERM; motif: NNCACTTCCGGNN; match class: 1	TF:M12603_1	0.000285868	3.54384	1996	101	29	20011	ACTB,RPL5,RPL13A,RPS27A,RPL6,RPL18,RPL8,RPS9,RPS14,RPL29,RPS25,RPS5,RACK1,RPS18,TPT1,RPL34,RPL30,MIF,RPS20,RPLP2,RPL23A,PFDN5,RPL37,RPL23,DOCK5,ADAMTS15,RPL38,C12ORF57,TMEM178B
TF	Factor: SAP-1; motif: ACCGGAAGTNN	TF:M09607	0.000310971	3.50728	4787	114	53	20011	PTMA,ACTB,RPL5,RPL15,RPS3A,RPL13A,RPL19,RPS27A,RPS16,RPL6,RPS6,RPL28,RPS14,RPL27A,RPLP1,RPS25,RPS19,RPS3,RPS5,RACK1,RPS18,RPL34,RPL30,RPL9,RPS8,BTF3,RPL4,RPL22,RPLP2,RPL32,RPS13,RPS27,RPL41,RPL37A,RPL26,RPL31,RPL23A,PFDN5,RPL37,RPS4X,RPL36,RPL27,RPL36A,DOCK5,RPL38,EEF1B2,C12ORF57,DAB1,NME2,ASCL1,HMGB1,HSP90AB1,RPS21
TF	Factor: Elf-1; motif: NNANCCGGAAGTGS	TF:M09900	0.000312088	3.50572	5324	81	44	20011	PTMA,ACTB,RPL10,RPL15,RPL3,RPS3A,RPL13A,RPL24,RPL19,RPS27A,RPS16,RPL6,RPL18,RPS6,RPL8,RPS9,RPS14,RPL29,RPL27A,RPL12,RPLP1,RPS25,RPS19,RPS5,RPS18,TPT1,RPL34,RPL30,RPL9,BTF3,MIF,RPS20,RPLP2,RPL32,RPS27,RPL41,RPL37A,RPL26,RPL31,RPS10,UBA52,RPL23A,PFDN5,RPL37
TF	Factor: GABP-alpha; motif: NNNRCCGGAAGTGN	TF:M09935	0.000317034	3.49889	4526	81	40	20011	PTMA,ACTB,RPL10,RPL15,RPL3,RPS3A,RPL13A,RPL19,RPS27A,RPS16,RPL6,RPS6,RPS14,RPL29,RPL27A,RPS15,RPLP1,RPS25,RPS19,RPS3,RPS5,RPS18,TPT1,RPL34,RPL30,RPL9,RPS8,BTF3,RPL4,RPLP2,RPL32,RPS27,RPL41,RPL37A,RPL26,RPL31,UBA52,RPL23A,PFDN5,RPL37
TF	Factor: CHD2; motif: TCTCGCGAG	TF:M04710	0.000329618	3.48199	14361	48	48	20011	PTMA,GAPDH,NNAT,CKB,MARCKS,ACTB,RPL7A,RPL5,RPL10,EEF1A1,RPLP0,RPL15,RPL3,RPL7,RPS3A,RPL13A,RPS11,RPL24,RPL19,FAU,RPS27A,RPS16,RPL6,RPL18,RPL11,RPL10A,RPS6,RPL8,RPL28,RPS9,RPS14,RPL29,RPL18A,RPL27A,RPS15,NACA,RPL12,RPS7,RPL13,RPLP1,RPS25,RPS24,RPS19,RPL17,RPS3,RPS5,RACK1,TMSB4X
TF	Factor: Erm; motif: ACCGGAAGTN	TF:M02069	0.000331477	3.47955	7025	115	68	20011	GAPDH,ACTB,RPL5,RPL10,RPL15,RPL3,RPS3A,RPL13A,RPS11,RPL24,RPL19,FAU,RPS27A,RPL6,RPL18,RPL11,RPS6,RPL8,RPL28,RPS9,RPS14,RPL29,RPL18A,RPL27A,RPL12,RPLP1,RPS25,RPS24,RPS19,RPS5,RACK1,RPS18,TPT1,RPL34,RPL30,RPS12,BTF3,RPL22,MIF,RPS20,RPLP2,RPL32,RPL26,RPL31,RPS10,UBA52,RPL23A,RPL21,PFDN5,RPL37,RPS4X,RPL27,RPS29,RPL23,RPS15A,ADAMTS15,EEF1B2,RPS17,C12ORF57,TMEM178B,FTH1,ASCL1,HMGB1,UBB,HSP90AB1,RNF220,…
TF	Factor: nerf; motif: NNNCCGGAAGTGN	TF:M09901	0.000343669	3.46386	5479	115	58	20011	ACTB,RPL10,RPL15,RPL3,RPS3A,RPL13A,RPL24,RPL19,RPS27A,RPS16,RPL6,RPS6,RPL8,RPS9,RPS14,RPL29,RPL27A,RPS15,RPLP1,RPS25,RPS19,RPS3,RPS5,RPS18,TPT1,RPL34,RPL30,BTF3,MIF,RPS20,RPLP2,RPL32,RPS27,RPL41,RPL37A,RPL26,RPL31,RPS10,UBA52,RPL23A,RPL21,PFDN5,RPL37,RPS4X,RPL23,RPS15A,DOCK5,ADAMTS15,EEF1B2,RPS17,C12ORF57,ATP5F1E,NME2,FTH1,HMGB1,HSP90AB1,RPS21,LRRC28
TF	Factor: ELK-1; motif: ACCGGAAGTN; match class: 1	TF:M02059_1	0.000366341	3.43611	3835	114	46	20011	ACTB,RPL10,RPL15,RPL3,RPS3A,RPL13A,RPL24,RPS27A,RPS16,RPL6,RPS6,RPL8,RPL28,RPS9,RPS14,RPL29,RPLP1,RPS19,RACK1,RPS18,TPT1,RPL30,RPL4,RPL22,RPS20,RPLP2,RPL32,RPS27,RPL26,RPL31,UBA52,RPL23A,PFDN5,RPL37,RPL27,RPL23,ADAMTS15,EEF1B2,C12ORF57,TMEM178B,ATP5F1E,ASCL1,HMGB1,RPL39,RNF220,RPS21
TF	Factor: Erm; motif: NNSCGGAWGYN	TF:M11424	0.000376046	3.42476	8323	99	67	20011	GAPDH,CKB,ACTB,RPL5,RPL10,EEF1A1,RPL15,RPL3,RPS3A,RPL13A,RPL24,RPL19,FAU,RPS27A,RPS16,RPL6,RPL18,RPL11,RPS6,RPL8,RPL28,RPS9,RPS14,RPL29,RPL18A,RPL27A,RPS15,RPLP1,RPS25,RPS19,RPS3,RPS5,RACK1,RPS18,TPT1,RPL34,RPL30,RPL9,RPS8,BTF3,MIF,RPS20,RPLP2,RPL32,RPS27,RPL41,RPL37A,RPL26,RPL31,RPS10,UBA52,RPL23A,RPL21,PFDN5,RPL37,RPS4X,RPS2,RPL36,RPL27,RPL23,RPS15A,RPL35,DOCK5,ADAMTS15,EEF1B2,RPS17,C12ORF57
TF	Factor: Elk-1; motif: NNCCGGAAGTN; match class: 1	TF:M11435_1	0.00038489	3.41466	5857	114	60	20011	GAPDH,NNAT,ACTB,RPL10,RPL15,RPL3,RPS3A,RPL13A,RPL24,RPL19,RPS27A,RPS16,RPL6,RPL11,RPS6,RPL8,RPL28,RPS9,RPS14,RPL29,RPS15,RPLP1,RPS25,RPS24,RPS19,RPS5,RACK1,RPS18,TPT1,RPL34,RPL30,RPL4,RPL22,RPS20,RPLP2,RPL32,RPS27,RPL37A,RPL26,RPL31,RPS23,RPL23A,PFDN5,RPL37,RPL27,RPL23,RPS26,DOCK5,ADAMTS15,EEF1B2,RPS17,C12ORF57,ATP5F1E,NME2,FTH1,ASCL1,HMGB1,RPL39,RNF220,RPS21
TF	Factor: EHF; motif: CSCGGAARTN; match class: 1	TF:M02052_1	0.000418741	3.37805	4124	114	48	20011	PTMA,NNAT,RPL10,RPS3A,RPL13A,RPL24,RPS27A,RPL6,RPL18,RPS6,RPL8,RPL28,RPS9,RPS14,RPL29,RPL27A,RPS15,RPLP1,RPS25,RPS19,RPS5,RACK1,RPS18,TPT1,RPL30,RPL22,RPS20,RPLP2,RPL32,RPS27,RPL41,RPL26,RPL31,PFDN5,RPL37,RPL27,RPS29,RPL23,RPS26,RPL38,RPS17,C12ORF57,ATP5F1E,NME2,ASCL1,HMGB1,RNF220,RPS21
TF	Factor: GABPA; motif: ACCGGAAGTN	TF:M03990	0.000419801	3.37696	5360	115	57	20011	GAPDH,ACTB,RPL5,RPL10,RPL3,RPS3A,RPL13A,RPL24,RPL19,RPS27A,RPL6,RPL11,RPS6,RPL28,RPS9,RPS14,RPL29,RPL18A,RPL27A,RPL12,RPLP1,RPS25,RPS24,RPS19,RPS5,RACK1,RPS18,TPT1,RPL30,BTF3,RPL22,RPS20,RPLP2,RPL32,RPL26,RPL31,UBA52,RPL23A,RPL21,PFDN5,RPL37,RPS4X,RPS29,RPL23,RPS15A,DOCK5,EEF1B2,C12ORF57,FTL,FTH1,ASCL1,HMGB1,UBB,HSP90AB1,RNF220,RPS21,LRRC28
TF	Factor: E2F4; motif: YCCCGCCNCNNSSNNSNN; match class: 1	TF:M12599_1	0.000430744	3.36578	16020	117	113	20011	PTMA,GAPDH,NNAT,CKB,MARCKS,ACTB,RPL7A,RPL10,EEF1A1,RPLP0,RPL15,RPL3,RPL7,RPS3A,RPL13A,RPS11,RPL24,RPL19,FAU,RPS27A,RPS16,RPL6,RPL18,RPL11,RPL10A,RPS6,RPL8,RPL28,RPS9,RPS14,RPL29,RPL18A,RPL27A,RPS15,NACA,RPL12,RPS7,RPL13,RPLP1,RPS25,RPS24,RPS19,RPL17,RPS3,RPS5,RACK1,TMSB4X,RPSA,RPS18,TPT1,RPL34,RPL30,EEF1G,RPL9,RPS12,RPS8,BTF3,RPL4,RPL22,MIF,RPS20,RPLP2,RPS13,RPS28,RPS27,RPL41,RPL37A,RPL35A,RPL26,…
TF	Factor: E2F; motif: TTTSGCGS; match class: 1	TF:M00426_1	0.000482197	3.31678	5976	77	45	20011	PTMA,GAPDH,NNAT,CKB,ACTB,RPL7A,RPL5,RPL10,EEF1A1,RPL15,RPL3,RPL7,RPS3A,RPL13A,RPL24,FAU,RPS16,RPL6,RPL8,RPS9,RPL29,RPL18A,RPS15,NACA,RPS19,RPSA,RPS18,TPT1,RPL34,RPL30,RPL9,RPS8,BTF3,RPL4,RPL22,RPS20,RPLP2,RPL32,RPS13,RPL26,RPL31,HNRNPA1,RPS10,UBA52,RPL23A
TF	Factor: ERF; motif: ACCGGAARYN	TF:M02061	0.000506077	3.29578	2624	99	33	20011	PTMA,ACTB,RPL19,RPS27A,RPL6,RPS6,RPL28,RPL27A,RPS15,RPLP1,RPS19,RACK1,RPS18,RPL30,RPS12,RPS8,BTF3,RPL22,RPLP2,RPL32,RPL41,RPL37A,RPL26,UBA52,RPL23A,PFDN5,RPL37,RPL36,RPL27,RPL36A,RPL38,EEF1B2,C12ORF57
TF	Factor: GABP-ALPHA; motif: RCCGGAARTNN	TF:M08917	0.000525388	3.27952	2748	113	37	20011	ACTB,RPL10,RPL24,RPL19,RPS27A,RPL6,RPS6,RPL28,RPS14,RPL27A,RPL12,RPLP1,RPS25,RPS19,RPS5,RACK1,RPS18,RPL30,BTF3,RPL22,RPLP2,RPL32,RPL41,RPL37A,RPL26,RPL31,UBA52,RPL23A,PFDN5,RPS29,EEF1B2,C12ORF57,ASCL1,HMGB1,UBB,HSP90AB1,RNF220
TF	Factor: ETV3; motif: ACCGGAAGTN	TF:M03981	0.000576017	3.23956	2371	114	34	20011	PTMA,ACTB,RPL19,RPS27A,RPL6,RPS6,RPL28,RPS14,RPL27A,RPLP1,RPS25,RPS19,RPS5,RACK1,RPS18,BTF3,RPL22,RPLP2,RPL32,RPL41,RPL37A,RPL31,RPL23A,PFDN5,RPL37,RPL36,RPL27,RPL36A,RPL38,EEF1B2,C12ORF57,HMGB1,HSP90AB1,RPS21
TF	Factor: GCMa:PEA3; motif: ATRCGGGCGGAAGTR; match class: 1	TF:M08313_1	0.000600942	3.22117	9876	112	82	20011	PTMA,GAPDH,NNAT,ACTB,RPL7A,RPL5,RPL10,RPL3,RPL7,RPS3A,RPL13A,RPL24,RPL19,FAU,RPS16,RPL6,RPL11,RPL8,RPL28,RPS9,RPL18A,RPL27A,RPS15,NACA,RPL12,RPS7,RPL13,RPLP1,RPS25,RPS24,RPS19,RPL17,RPS3,RPSA,RPS18,TPT1,RPL30,RPL9,RPS12,BTF3,MIF,RPS20,RPLP2,RPL32,RPS28,RPS27,RPL41,RPL37A,RPL35A,RPL26,RPS23,HNRNPA1,RPS10,UBA52,RPL21,EEF2,PFDN5,RPL37,RPS4X,RPL14,RPL36,RPL27,RPS29,RPL23,RPS15A,RPL36A,RPS26,DOCK5,ADA…
TF	Factor: GABPalpha; motif: RCCGGAWRYN; match class: 1	TF:M02074_1	0.000616519	3.21005	1017	113	21	20011	RPL10,RPL15,RPS27A,RPL6,RPL11,RPL28,RPS14,RPL27A,RPLP1,RACK1,RPS18,RPL30,RPS12,RPLP2,RPL31,UBA52,RPL23A,EEF1B2,C12ORF57,HMGB1,RNF220
TF	Factor: E2F-4; motif: NTTTCSCGCC	TF:M07380	0.000647544	3.18873	13316	58	55	20011	PTMA,GAPDH,NNAT,CKB,MARCKS,ACTB,RPL7A,RPL10,EEF1A1,RPLP0,RPL15,RPL3,RPL7,RPS3A,RPL13A,RPS11,RPL24,RPL19,FAU,RPS27A,RPS16,RPL6,RPL18,RPL11,RPL10A,RPS6,RPL8,RPL28,RPS9,RPS14,RPL18A,RPL27A,RPS15,NACA,RPS7,RPL13,RPLP1,RPS25,RPS24,RPS19,RPL17,RPS3,RPS5,RACK1,TMSB4X,RPSA,RPS18,TPT1,RPL34,RPL30,EEF1G,RPL9,RPS12,RPS8,BTF3
TF	Factor: GABP-alpha; motif: CTTCCK; match class: 1	TF:M01660_1	0.000784202	3.10557	5225	111	54	20011	PTMA,NNAT,ACTB,RPL10,RPL3,RPS3A,RPL13A,RPL19,RPS27A,RPS16,RPL6,RPL11,RPS6,RPL8,RPL28,RPS9,RPS14,RPL29,RPS15,RPLP1,RPS25,RPS24,RPS19,RACK1,TMSB4X,RPS18,TPT1,RPL34,RPL30,RPL22,RPS20,RPLP2,RPL32,RPS27,RPL41,RPL37A,RPL26,RPS23,RPL23A,PFDN5,RPL37,RPL27,RPL23,RPS26,DOCK5,ADAMTS15,EEF1B2,RPS17,C12ORF57,ATP5F1E,NME2,FTH1,HMGB1,RPL39
TF	Factor: E2F; motif: TTTCGCGC	TF:M00425	0.000844283	3.07351	11352	128	100	20011	PTMA,GAPDH,NNAT,CKB,MARCKS,ACTB,RPL7A,RPL5,RPL10,EEF1A1,RPLP0,RPL15,RPL3,RPL7,RPL13A,RPL24,RPL19,FAU,RPS27A,RPS16,RPL6,RPL11,RPL10A,RPS6,RPL8,RPL28,RPS9,RPS14,RPL29,RPL18A,RPS15,NACA,RPS7,RPL13,RPLP1,RPS25,RPS24,RACK1,TMSB4X,RPSA,RPS18,RPL34,RPL30,EEF1G,RPS12,RPS8,BTF3,RPL4,RPL22,MIF,RPS20,RPLP2,RPL32,RPS13,RPL41,RPL35A,RPL26,RPL31,HNRNPA1,RPS10,UBA52,RPL23A,RPL21,RPL14,RPL36,RPS29,RPL23,RPS15A,R…
TF	Factor: c-Ets-2; motif: NCCGGAAGTG; match class: 1	TF:M08759_1	0.000846395	3.07243	2984	82	31	20011	ACTB,RPL5,RPS3A,RPL13A,RPL24,RPS27A,RPL6,RPS6,RPL8,RPL28,RPS9,RPS14,RPL29,RPL12,RPS25,RPS19,RACK1,RPS18,TPT1,RPL30,BTF3,RPL22,RPS20,RPLP2,RPL32,RPS27,RPL26,RPL23A,PFDN5,RPL37,RPS4X
TF	Factor: ELF4; motif: NCCACTTCCGGNNNN	TF:M12601	0.000936966	3.02828	5780	115	59	20011	ACTB,RPL5,RPL10,RPL15,RPL3,RPS3A,RPL13A,RPL24,RPL19,RPS27A,RPS16,RPL6,RPS6,RPL8,RPS9,RPS14,RPL29,RPL27A,RPS15,NACA,RPLP1,RPS25,RPS19,RPS3,RPS5,RPS18,TPT1,RPL34,RPL30,BTF3,MIF,RPS20,RPLP2,RPL32,RPL41,RPL37A,RPL26,RPL31,RPS23,RPS10,UBA52,RPL23A,RPL21,PFDN5,RPL37,RPL27,RPL23,DOCK5,ADAMTS15,EEF1B2,RPS17,C12ORF57,ATP5F1E,NME2,FTH1,HMGB1,HSP90AB1,RPS21,LRRC28
TF	Factor: C/EBPbeta; motif: NRTTGCGYAAYN; match class: 1	TF:M11316_1	0.000971644	3.01249	2796	83	30	20011	ACTB,EEF1A1,RPL15,RPL7,RPS3A,RPL24,RPS27A,RPS6,RPL28,RPS14,RPS15,RPL12,RPL13,RPS24,RPS19,RPS3,RPS5,TMSB4X,RPSA,TPT1,EEF1G,RPL4,RPS20,RPLP2,RPS13,RPL41,RPL26,RPL21,EEF2,RPS2
TF	Factor: Elk-1; motif: NACMGGAAGTN	TF:M11432	0.00103228	2.9862	6256	115	62	20011	PTMA,ACTB,RPL5,RPL10,RPL3,RPS3A,RPL13A,RPL24,RPL19,RPS27A,RPL6,RPL11,RPS6,RPL28,RPS14,RPL29,RPL18A,RPL27A,RPLP1,RPS25,RPS19,RPS5,RACK1,RPS18,TPT1,RPL34,RPL30,RPS8,BTF3,RPL22,RPS20,RPLP2,RPL32,RPS13,RPL41,RPL37A,RPL35A,RPL26,RPL31,UBA52,RPL23A,RPL21,PFDN5,RPL37,RPS4X,RPL36,RPL27,RPL23,RPS15A,RPL36A,DOCK5,RPL38,EEF1B2,RPS17,C12ORF57,TMEM178B,NME2,FTH1,HMGB1,HSP90AB1,RPS21,LRRC28
TF	Factor: Kaiso; motif: GNTCTCGCGAGRNNNNGGN; match class: 1	TF:M09632_1	0.00107591	2.96822	700	46	11	20011	RPS11,RPL10A,RPS6,RPS9,RPL27A,RPS15,RPL12,RPS7,RPS19,RPL17,RPS5
TF	Factor: PEA3; motif: RCCGGAAGYN; match class: 1	TF:M02066_1	0.00113368	2.94551	2321	114	33	20011	ACTB,RPL10,RPL15,RPS3A,RPL24,RPS27A,RPL6,RPS6,RPS9,RPS14,RPL29,RPS19,RACK1,RPS18,TPT1,RPL30,RPL4,RPS20,RPLP2,RPL32,RPS27,RPL31,UBA52,RPL23A,PFDN5,RPL37,RPL27,C12ORF57,TMEM178B,ASCL1,HMGB1,RNF220,RPS21
TF	Factor: zbtb2; motif: NTTTCCGGTAAN	TF:M12350	0.0011598	2.93562	427	106	13	20011	RPL10A,RPL18A,RPS7,RPLP1,RPS24,RPS12,RPL4,RPS20,RPL23A,RPS15A,RPS26,C12ORF57,NME2
TF	Factor: E2F; motif: TTTSGCGS	TF:M00426	0.00117878	2.92857	12183	111	92	20011	PTMA,GAPDH,NNAT,CKB,MARCKS,ACTB,RPL7A,RPL5,RPL10,EEF1A1,RPL15,RPL3,RPL7,RPS3A,RPL13A,RPL24,RPL19,FAU,RPS27A,RPS16,RPL6,RPL11,RPL10A,RPL8,RPL28,RPS9,RPS14,RPL29,RPL18A,RPS15,NACA,RPS7,RPL13,RPLP1,RPS25,RPS24,RPS19,RPS5,RACK1,TMSB4X,RPSA,RPS18,TPT1,RPL34,RPL30,RPL9,RPS12,RPS8,BTF3,RPL4,RPL22,MIF,RPS20,RPLP2,RPL32,RPS13,RPS27,RPL41,RPL35A,RPL26,RPL31,HNRNPA1,RPS10,UBA52,RPL23A,RPL21,EEF2,RPL37,RPL14…
TF	Factor: ELF4; motif: NCCGGAARTN	TF:M02056	0.00126732	2.89711	5432	114	56	20011	PTMA,ACTB,RPL10,RPL15,RPS3A,RPL13A,RPS11,RPL24,RPL19,RPS27A,RPS16,RPL6,RPL11,RPS6,RPL28,RPS14,RPL27A,RPL12,RPLP1,RPS25,RPS24,RPS19,RPS3,RPS5,RACK1,RPS18,RPL30,RPL9,RPS12,RPS8,BTF3,RPL22,RPLP2,RPL32,RPS27,RPL41,RPL37A,RPL26,RPL31,UBA52,RPL23A,PFDN5,RPL37,RPL27,RPS29,RPL23,RPL38,EEF1B2,C12ORF57,TMEM178B,ASCL1,HMGB1,UBB,HSP90AB1,RNF220,RPS21
TF	Factor: GABPalpha; motif: RCCGGAWRYN	TF:M02074	0.00166156	2.77948	4689	115	51	20011	ACTB,RPL10,RPL15,RPL24,RPL19,RPS27A,RPS16,RPL6,RPL11,RPL10A,RPS6,RPL28,RPS14,RPL27A,RPL12,RPLP1,RPS25,RPS24,RPS19,RPS5,RACK1,RPS18,TPT1,RPL30,RPS12,BTF3,RPL22,RPS20,RPLP2,RPL32,RPS27,RPL26,RPL31,UBA52,RPL23A,RPL21,PFDN5,RPL27,RPS29,RPS26,RPL38,EEF1B2,C12ORF57,TMEM178B,ASCL1,HMGB1,UBB,HSP90AB1,RNF220,RPS21,LRRC28
TF	Factor: ZF5; motif: GGSGCGCGS	TF:M10438	0.00171918	2.76468	16562	117	114	20011	PTMA,GAPDH,NNAT,CKB,MARCKS,ACTB,RPL7A,RPL5,RPL10,EEF1A1,RPLP0,RPL15,RPL3,RPL7,RPS3A,RPL13A,RPS11,RPL24,RPL19,FAU,RPS27A,RPS16,RPL6,RPL18,RPL11,RPL10A,RPS6,RPL8,RPL28,RPS9,RPS14,RPL29,RPL18A,RPL27A,RPS15,NACA,RPL12,RPS7,RPL13,RPLP1,RPS25,RPS24,RPS19,RPL17,RPS3,RPS5,RACK1,TMSB4X,RPSA,RPS18,TPT1,RPL34,RPL30,EEF1G,RPL9,RPS12,RPS8,BTF3,RPL4,RPL22,MIF,RPS20,RPLP2,RPL32,RPS13,RPS28,RPS27,RPL41,RPL37A,RP…
TF	Factor: C/EBPBETA; motif: KRTTGCGYAAY; match class: 1	TF:M08910_1	0.00174615	2.75792	3233	102	37	20011	ACTB,EEF1A1,RPL15,RPL7,RPS3A,RPS27A,RPS6,RPL28,RPS14,RPS15,RPL12,RPL13,RPS24,RPS19,RPS3,RPS5,TMSB4X,RPSA,RPS18,TPT1,EEF1G,RPL4,RPS20,RPLP2,RPS13,RPS27,RPL41,RPL26,RPS23,RPL21,EEF2,RPS2,RPL23,RPL36A,EEF1B2,C12ORF57,NRP1
TF	Factor: E2F-3:Prrxl1; motif: SGCGCTAATTNN; match class: 1	TF:M08206_1	0.00178423	2.74855	5137	161	70	20011	GAPDH,NNAT,MARCKS,ACTB,RPL7A,RPL5,RPLP0,RPL15,RPL3,RPS11,RPS27A,RPL6,RPL10A,RPL8,RPL28,RPL18A,RPS15,RPL12,RPL13,RPLP1,RPS25,RPS24,RPS3,RACK1,RPSA,RPS12,RPL32,RPS13,RPS27,RPL41,UBA52,RPL23A,RPS29,RPL23,RPL36A,DOCK5,ADAMTS15,EEF1B2,C12ORF57,FTL,ATP5F1E,ASCL1,UBB,RPL39,RNF220,LRRC28,ZFY,SFRP1,HIF3A,NEFL,NEUROD1,BMPER,SET,MARCKSL1,COX6A1,GATA3,BCL2L1,ATG10,METTL24,UNC5D,FOLH1,GCNT2,GRHL1,ATP9A,CATSPE…
TF	Factor: Elk-1; motif: RCCGGAAGTGN; match class: 1	TF:M09904_1	0.00182011	2.7399	2812	89	31	20011	PTMA,ACTB,RPL5,RPS3A,RPL13A,RPS27A,RPL6,RPL18,RPS6,RPL8,RPS9,RPS14,RPL29,RPS25,RPS19,RACK1,RPS18,TPT1,RPL30,RPS20,RPLP2,RPL32,RPS13,RPS27,RPL26,RPL23A,RPL21,PFDN5,RPL37,RPL27,RPL23
TF	Factor: Elf-1; motif: RANSMGGAAGTR	TF:M11446	0.0019481	2.71039	2964	102	35	20011	PTMA,RPL15,RPL7,RPS3A,RPL13A,RPL19,RPS27A,RPS16,RPL6,RPS6,RPS14,RPS3,RPS5,TMSB4X,RPS18,RPL9,RPS8,BTF3,RPL4,RPLP2,RPL32,RPS27,RPL41,RPL37A,RPL31,RPL23A,PFDN5,RPL37,RPL27,RPL36A,RPL35,RPL38,RPS17,C12ORF57,NRP1
TF	Factor: C/EBPBETA; motif: KRTTGCGYAAY	TF:M08910	0.00205744	2.68667	4739	91	43	20011	ACTB,EEF1A1,RPL15,RPL7,RPS3A,RPS11,RPS27A,RPS16,RPL18,RPS6,RPL28,RPS14,RPS15,RPL12,RPL13,RPS24,RPS19,RPS3,RPS5,TMSB4X,RPSA,RPS18,TPT1,EEF1G,RPL9,BTF3,RPL4,RPS20,RPLP2,RPL32,RPS13,RPS27,RPL41,RPL26,RPS23,RPL23A,RPL21,EEF2,RPL37,RPS2,RPS29,RPL23,RPL36A
TF	Factor: TEF-3:ER81; motif: ACCGGAAATRCC	TF:M08423	0.00214801	2.66796	3929	114	45	20011	PTMA,ACTB,RPL10,RPL15,RPS11,RPL24,RPL19,RPS27A,RPL6,RPL18,RPS6,RPL28,RPS14,RPL27A,RPL12,RPLP1,RPS25,RPS19,RPS5,RACK1,RPS18,RPL30,BTF3,RPL22,RPLP2,RPL32,RPS27,RPL41,RPL37A,RPL35A,RPL26,RPL31,RPL23A,PFDN5,RPL37,RPL27,RPS29,EEF1B2,C12ORF57,ASCL1,HMGB1,UBB,HSP90AB1,RNF220,RPS21
TF	Factor: PEA3; motif: NACCGGAAGTN; match class: 1	TF:M11425_1	0.00216658	2.66423	2379	99	30	20011	ACTB,RPL5,RPS3A,RPS27A,RPL6,RPS6,RPL8,RPS9,RPS14,RPL29,RPS25,RPS19,RACK1,RPS18,TPT1,RPL34,RPL30,RPS20,RPLP2,RPL32,RPS27,RPL23A,PFDN5,RPL37,RPL27,RPL23,DOCK5,ADAMTS15,RPS17,C12ORF57
TF	Factor: hoxa9; motif: RTCGTWANNN	TF:M10785	0.0023904	2.62153	5689	81	44	20011	MARCKS,EEF1A1,RPLP0,RPL7,RPS3A,RPL24,RPL19,FAU,RPS16,RPL11,RPS6,RPL8,RPL28,RPS14,RPS15,NACA,RPS7,RPLP1,RPS25,RPS24,RPL17,RPS3,RACK1,TMSB4X,RPSA,RPS18,RPL34,RPL30,RPL9,RPS12,BTF3,RPL4,MIF,RPS20,RPL32,RPS28,RPL41,RPL26,RPS23,HNRNPA1,RPS10,RPL23A,PFDN5,RPL37
TF	Factor: YY2; motif: NNATGGCGGCN	TF:M12554	0.00263082	2.57991	2710	126	38	20011	GAPDH,NNAT,CKB,RPL15,RPL3,RPL13A,RPL8,RPL28,RPL18A,NACA,RPL17,RPS3,RPS5,RACK1,RPS18,TPT1,EEF1G,RPS12,RPL4,RPL22,RPS13,RPS28,RPS27,UBA52,EEF2,RPL14,RPS29,DOCK5,ADAMTS15,EEF1B2,RPS17,FTH1,RPL39,ZFY,SFRP1,NEFL,SET,YBX1
TF	Factor: Erm; motif: NRCMGGAAGTN	TF:M11422	0.0027325	2.56344	4762	115	51	20011	ACTB,RPL5,RPL10,RPL13A,RPL19,RPS27A,RPL6,RPL18,RPL11,RPS6,RPS14,RPL29,RPL27A,RPL12,RPLP1,RPS25,RPS19,RPS5,RPS18,TPT1,RPL34,RPL30,RPS8,BTF3,RPS20,RPLP2,RPL32,RPS13,RPL41,RPL37A,RPL35A,RPL26,RPL31,UBA52,RPL23A,PFDN5,RPL37,RPL36,RPL27,RPS15A,RPL36A,DOCK5,RPL38,EEF1B2,C12ORF57,NME2,FTH1,HMGB1,HSP90AB1,RPS21,LRRC28
TF	Factor: C/EBPdelta; motif: NRTTGCGYAAYN; match class: 1	TF:M11320_1	0.00328083	2.48402	2627	83	28	20011	ACTB,EEF1A1,RPL15,RPS3A,RPL13A,RPL24,RPS27A,RPS6,RPL28,RPS15,RPL12,RPL13,RPS24,RPS3,RPS5,TMSB4X,RPSA,TPT1,RPL34,EEF1G,RPL4,RPL32,RPS13,RPL41,RPL26,RPL21,EEF2,RPS2
TF	Factor: GABP-alpha; motif: AACCGGAAR	TF:M04748	0.00328851	2.483	16307	81	80	20011	PTMA,GAPDH,NNAT,CKB,MARCKS,ACTB,RPL7A,RPL5,RPL10,EEF1A1,RPLP0,RPL15,RPL3,RPL7,RPS3A,RPL13A,RPS11,RPL24,RPL19,FAU,RPS27A,RPS16,RPL6,RPL11,RPL10A,RPS6,RPL8,RPL28,RPS9,RPS14,RPL29,RPL18A,RPL27A,RPS15,NACA,RPL12,RPS7,RPL13,RPLP1,RPS25,RPS24,RPS19,RPL17,RPS3,RPS5,RACK1,TMSB4X,RPSA,RPS18,TPT1,RPL34,RPL30,EEF1G,RPL9,RPS12,RPS8,BTF3,RPL4,RPL22,MIF,RPS20,RPLP2,RPL32,RPS13,RPS28,RPS27,RPL41,RPL37A,RPL35A,R…
TF	Factor: c-ets-1; motif: ACCGGAWGTN; match class: 1	TF:M02063_1	0.0035404	2.45095	2440	114	33	20011	ACTB,RPL5,RPL10,RPS3A,RPL13A,RPL24,RPS27A,RPL6,RPS6,RPS9,RPS14,RPL29,RPL12,RPS25,RPS19,RACK1,RPS18,TPT1,RPS20,RPLP2,RPL32,RPS27,RPL31,UBA52,RPL23A,RPL37,RPL27,DOCK5,C12ORF57,ASCL1,HMGB1,RNF220,RPS21
TF	Factor: E2F-1:Elk-1; motif: SGCGCSNNAMCGGAAGT	TF:M08205	0.00355784	2.44881	14764	117	107	20011	PTMA,GAPDH,NNAT,CKB,ACTB,RPL7A,RPL10,RPLP0,RPL15,RPL3,RPL7,RPS3A,RPL13A,RPS11,RPL24,FAU,RPS27A,RPS16,RPL6,RPL18,RPL11,RPL10A,RPS6,RPL8,RPL28,RPS9,RPS14,RPL29,RPL18A,RPL27A,RPS15,RPL12,RPS7,RPL13,RPLP1,RPS25,RPS24,RPS19,RPL17,RPS3,RPS5,RACK1,TMSB4X,RPSA,RPS18,TPT1,RPL34,RPL30,EEF1G,RPS12,RPS8,BTF3,RPL4,RPL22,MIF,RPS20,RPLP2,RPL32,RPS13,RPS28,RPS27,RPL41,RPL37A,RPL35A,RPL26,RPL31,RPS23,HNRNPA1,RPS1…
TF	Factor: GABPalpha_GABPbeta; motif: CTTCCKGY	TF:M03791	0.00368536	2.43352	3039	115	38	20011	ACTB,RPL10,RPL3,RPS3A,RPL13A,RPL24,RPL19,RPS27A,RPL6,RPL11,RPS14,RPL29,RPL18A,RPL27A,RPLP1,RPS19,RPS18,TPT1,RPL30,BTF3,RPLP2,RPL32,RPL26,UBA52,RPL23A,RPL21,PFDN5,RPL37,RPS4X,RPL23,RPS15A,EEF1B2,C12ORF57,TMEM178B,FTH1,HMGB1,RPS21,LRRC28
TF	Factor: E2F-4:DP-1; motif: TTTSGCGC; match class: 1	TF:M00738_1	0.00370076	2.43171	4105	15	12	20011	PTMA,GAPDH,NNAT,CKB,ACTB,RPL7A,RPL5,EEF1A1,RPLP0,RPL15,RPL7,RPS3A
TF	Factor: Elf-1; motif: ACTTCCGGG; match class: 1	TF:M04714_1	0.00376745	2.42395	2719	81	28	20011	ACTB,RPL10,RPS3A,RPL13A,RPL24,RPS27A,RPL6,RPS6,RPL8,RPL28,RPS9,RPS14,RPL29,RPS19,RACK1,RPS18,TPT1,RPL30,RPL22,RPS20,RPLP2,RPL32,RPS27,RPL26,RPL31,RPL23A,PFDN5,RPL37
TF	Factor: GCMa:C/EBPbeta; motif: ATGCGGGTNNRTTGCGCAAY	TF:M08575	0.00385039	2.4145	6898	136	74	20011	GAPDH,CKB,ACTB,RPL7A,RPLP0,RPL15,RPS3A,RPL24,RPL19,FAU,RPS27A,RPS16,RPL18,RPL11,RPL28,RPS14,RPL29,RPL18A,RPS15,RPL13,RPS24,RPS3,RPS5,TMSB4X,RPSA,RPS18,TPT1,RPL30,EEF1G,RPL9,RPS12,BTF3,RPL4,RPL22,RPS20,RPLP2,RPL32,RPL37A,RPL26,RPS23,RPL23A,RPL21,EEF2,PFDN5,RPL37,RPS2,RPL27,RPS29,RPL23,RPL35,DOCK5,EEF1B2,RPS17,NRP1,DAB1,ATP5F1E,UQCRB,HMGB1,UBB,RPL39,RPS21,LRRC28,TTC39B,LRRN3,NEFL,BMPER,SET,MARCKSL1…
TF	Factor: YY1; motif: CAANATGGCGGC; match class: 1	TF:M10436_1	0.00388564	2.41054	2336	98	29	20011	GAPDH,RPL15,RPL3,RPL13A,RPS11,RPL28,RPL18A,NACA,RPL17,RPS3,RPS5,RACK1,RPSA,RPS18,TPT1,RPL30,EEF1G,RPL4,RPS13,RPS28,RPS27,HNRNPA1,EEF2,RPL14,RPS29,RPS15A,DOCK5,ADAMTS15,RPS17
TF	Factor: p300; motif: ACNTCCG; match class: 1	TF:M04826_1	0.00391409	2.40737	15544	117	110	20011	PTMA,GAPDH,NNAT,CKB,MARCKS,ACTB,RPL7A,RPL5,RPL10,EEF1A1,RPLP0,RPL15,RPL3,RPL7,RPL13A,RPS11,RPL24,RPL19,FAU,RPS27A,RPS16,RPL6,RPL10A,RPS6,RPL8,RPL28,RPS9,RPS14,RPL29,RPL18A,RPL27A,RPS15,NACA,RPL12,RPS7,RPL13,RPLP1,RPS25,RPS19,RPL17,RPS3,RPS5,RACK1,TMSB4X,RPSA,RPS18,TPT1,RPL34,RPL30,EEF1G,RPL9,RPS12,RPS8,BTF3,RPL4,RPL22,MIF,RPS20,RPLP2,RPL32,RPS13,RPS28,RPS27,RPL41,RPL37A,RPL35A,RPL26,RPL31,RPS23,H…
TF	Factor: SAP-1; motif: NTCGTAAATGCN	TF:M11438	0.00400726	2.39715	5960	72	41	20011	PTMA,GAPDH,NNAT,RPL10,RPLP0,RPL15,RPL24,RPL19,FAU,RPS27A,RPS16,RPL6,RPL18,RPS6,RPL8,RPL28,RPL29,NACA,RPL12,RPLP1,RPS25,RPS24,RPL17,RPS3,RPS5,RACK1,TMSB4X,RPS18,RPL34,EEF1G,RPL9,RPL4,RPL22,MIF,RPS20,RPL32,RPS27,RPL41,RPL35A,RPL26,RPL31
TF	Factor: Elk-1:Pax-1; motif: ACCGGAACTACGCWTSANTG; match class: 1	TF:M08224_1	0.0041946	2.37731	2814	92	31	20011	PTMA,RPL7A,RPL10,RPL15,RPL13A,RPL24,RPS27A,RPS6,RPL28,RPS14,RPS15,RPL12,RPLP1,RPS24,RPS19,RPSA,RPS18,EEF1G,RPS12,RPS8,RPS13,RPL26,RPL31,PFDN5,RPL37,RPL36,RPS29,RPL23,RPS15A,RPL36A,RPL35
TF	Factor: PEA3; motif: NACCGGAAGTN; match class: 1	TF:M11428_1	0.00447369	2.34933	2192	99	28	20011	ACTB,RPL5,RPS3A,RPL24,RPS27A,RPL6,RPS6,RPL8,RPS9,RPS14,RPL29,RPS25,RACK1,RPS18,TPT1,RPL34,RPL30,RPS20,RPLP2,RPL23A,PFDN5,RPL37,RPL27,RPL23,DOCK5,ADAMTS15,RPS17,C12ORF57
TF	Factor: Elk-1; motif: NRCCGGAAGTN	TF:M11433	0.00468005	2.32975	7810	101	63	20011	PTMA,GAPDH,ACTB,RPL5,RPL10,RPL3,RPS3A,RPL13A,RPL24,RPL19,RPS27A,RPL6,RPL11,RPL10A,RPS6,RPL28,RPS9,RPS14,RPL29,RPL18A,RPL27A,RPL12,RPS7,RPLP1,RPS25,RPS24,RPS19,RPS5,RACK1,RPS18,TPT1,RPL34,RPL30,RPL9,RPS12,RPS8,BTF3,RPL22,RPS20,RPLP2,RPL32,RPL41,RPL37A,RPL26,RPL31,RPS23,UBA52,RPL23A,RPL21,PFDN5,RPL37,RPS4X,RPL36,RPL27,RPL23,RPS15A,RPL36A,DOCK5,RPL38,EEF1B2,C12ORF57,FTL,TMEM178B
TF	Factor: GABP-alpha; motif: NRCCGGAAGTN	TF:M11415	0.00472126	2.32594	3328	115	40	20011	ACTB,RPL10,RPL3,RPL13A,RPL19,RPS27A,RPL6,RPL11,RPS6,RPS14,RPL29,RPL18A,RPL27A,RPLP1,RPS25,RPS19,RPS5,RPS18,TPT1,RPL30,BTF3,RPLP2,RPL32,RPL26,RPL31,UBA52,RPL23A,RPL21,PFDN5,RPL37,RPS4X,RPL23,RPS15A,EEF1B2,C12ORF57,FTH1,HMGB1,HSP90AB1,RPS21,LRRC28
TF	Factor: Fli-1; motif: NACCGGAARTN	TF:M11402	0.0049604	2.30448	3946	113	44	20011	ACTB,RPL5,RPL10,RPL24,RPL19,RPS27A,RPL6,RPS6,RPL28,RPS14,RPL27A,RPL12,RPLP1,RPS25,RPS24,RPS19,RPS5,RACK1,RPS18,RPL34,RPL30,BTF3,RPL22,RPS20,RPLP2,RPL32,RPS27,RPL26,RPL31,UBA52,RPL23A,PFDN5,RPS4X,RPL27,RPS29,DOCK5,EEF1B2,C12ORF57,NME2,ASCL1,HMGB1,UBB,HSP90AB1,RNF220
TF	Factor: E2F-4; motif: TTTTGGCGCCAWWN	TF:M11535	0.00515297	2.28794	11147	125	95	20011	PTMA,GAPDH,NNAT,CKB,ACTB,RPL7A,RPL10,EEF1A1,RPLP0,RPL15,RPL3,RPL7,RPS3A,RPS11,RPL24,RPL19,FAU,RPS27A,RPS16,RPL18,RPL11,RPS6,RPL8,RPL28,RPS9,RPS14,RPL29,RPL18A,RPL27A,RPS15,RPS7,RPL13,RPLP1,RPS25,RPS19,RPS5,RACK1,RPSA,TPT1,RPL34,RPL30,EEF1G,RPL9,RPS12,RPS8,RPL22,MIF,RPS20,RPLP2,RPS13,RPS27,RPL41,RPL37A,RPS23,HNRNPA1,RPS10,UBA52,RPL23A,EEF2,PFDN5,RPL37,RPS4X,RPS2,RPL14,RPL27,RPS15A,RPL35,RPS26,DOCK…
TF	Factor: ZF5; motif: GSGCGCGR	TF:M00716	0.00524709	2.28008	16438	117	113	20011	PTMA,GAPDH,NNAT,CKB,MARCKS,ACTB,RPL7A,RPL5,RPL10,EEF1A1,RPLP0,RPL15,RPL3,RPL7,RPS3A,RPL13A,RPS11,RPL24,RPL19,FAU,RPS27A,RPS16,RPL6,RPL18,RPL10A,RPS6,RPL8,RPL28,RPS9,RPS14,RPL29,RPL18A,RPL27A,RPS15,NACA,RPL12,RPS7,RPL13,RPLP1,RPS25,RPS24,RPS19,RPL17,RPS3,RPS5,RACK1,TMSB4X,RPSA,RPS18,TPT1,RPL34,RPL30,EEF1G,RPL9,RPS12,RPS8,BTF3,RPL4,RPL22,MIF,RPS20,RPLP2,RPL32,RPS13,RPS28,RPS27,RPL41,RPL37A,RPL26,RP…
TF	Factor: YY1; motif: NNNCGGCCATCTTGNCTSNW	TF:M00069	0.00527139	2.27807	8442	112	72	20011	PTMA,GAPDH,RPL7A,RPL10,EEF1A1,RPLP0,RPL15,RPL3,RPL7,RPS3A,RPL13A,RPS11,RPL24,FAU,RPS27A,RPL6,RPL18,RPL11,RPS6,RPL8,RPS14,RPL18A,RPL27A,RPS15,NACA,RPL13,RPL17,RPS3,RPS5,RACK1,TMSB4X,RPSA,RPS18,TPT1,RPL34,RPL30,EEF1G,RPS12,RPS8,BTF3,RPL4,MIF,RPL32,RPS13,RPS28,RPS27,RPL37A,RPL35A,RPL26,UBA52,RPL23A,RPL21,EEF2,PFDN5,RPS4X,RPL14,RPL23,RPS15A,RPS26,DOCK5,EEF1B2,RPS17,FTL,NRP1,ATP5F1E,UQCRB,NME2,FTH1,AS…
TF	Factor: ER71; motif: NACCGGAARTN	TF:M11413	0.0053778	2.2694	2146	80	24	20011	ACTB,RPL19,RPS27A,RPL6,RPS6,RPL28,RPS14,RPL27A,RPLP1,RPS25,RPS19,RPS5,RACK1,RPS18,RPL30,BTF3,RPL22,RPLP2,RPL32,RPL26,RPL31,UBA52,RPL23A,PFDN5
TF	Factor: Elk-1:HOXA1; motif: ACCGGAAGTAATTA	TF:M08451	0.00545154	2.26348	8557	109	71	20011	PTMA,NNAT,ACTB,RPL5,EEF1A1,RPL15,RPL7,RPS3A,RPL13A,RPL19,RPS27A,RPS16,RPL6,RPL18,RPS6,RPL8,RPL28,RPS9,RPS14,RPL29,RPL27A,RPLP1,RPS25,RPS19,RPS3,RPS5,RACK1,RPS18,TPT1,RPL30,EEF1G,RPL9,RPS8,BTF3,RPS20,RPLP2,RPL32,RPS27,RPL41,RPL37A,RPL35A,RPL26,RPL31,RPS23,RPS10,UBA52,RPL23A,PFDN5,RPL37,RPS4X,RPL14,RPL36,RPL27,RPL23,RPS15A,RPL36A,RPL35,RPS26,DOCK5,RPL38,EEF1B2,RPS17,C12ORF57,FTL,NRP1,DAB1,ATP5F1E,N…
TF	Factor: ETV7; motif: NNSCGGAAGTR	TF:M08760	0.00547971	2.26124	2402	87	27	20011	PTMA,ACTB,RPL15,RPS3A,RPL13A,RPS27A,RPS16,RPS6,RPS14,RPL27A,RPLP1,RPS19,RPS3,RPS18,RPL9,RPS8,BTF3,RPLP2,RPL32,RPS27,RPL41,RPL37A,RPL23A,PFDN5,RPL37,RPL36,RPL27
TF	Factor: c-Ets-1; motif: NNNRCCGGAWRYNNNN; match class: 1	TF:M01078_1	0.00567186	2.24627	2492	114	33	20011	GAPDH,ACTB,RPL10,RPS3A,RPL13A,RPL24,RPS27A,RPL6,RPS6,RPL28,RPS9,RPS14,RPL29,RPS19,RPS5,RACK1,RPS18,TPT1,RPS20,RPLP2,RPL32,RPS27,RPL26,RPL23A,RPL37,RPS4X,RPL23,ADAMTS15,C12ORF57,ASCL1,HMGB1,HSP90AB1,RPS21
TF	Factor: YY1; motif: GGCSGCCATTTTGN; match class: 1	TF:M12273_1	0.00580553	2.23616	1271	88	19	20011	GAPDH,RPLP0,RPL13A,RPS11,RPL18A,NACA,RPS7,RPS3,RACK1,TMSB4X,RPSA,BTF3,RPS28,RPS27,RPL41,RPL35A,HNRNPA1,RPL14,RPS29
TF	Factor: YY1; motif: GCCATNTTN	TF:M00793	0.00595777	2.22492	4587	112	48	20011	PTMA,GAPDH,RPL10,RPLP0,RPL3,RPL13A,RPS11,RPL24,FAU,RPS16,RPS6,RPS9,RPL18A,RPS15,NACA,RPL12,RPS7,RPS24,RPS3,RACK1,TMSB4X,RPSA,RPL30,RPS8,BTF3,RPL4,MIF,RPS28,RPS27,RPL41,RPL35A,HNRNPA1,UBA52,RPL23A,RPL21,PFDN5,RPL14,RPS29,RPS15A,RPL35,EEF1B2,C12ORF57,ATP5F1E,UQCRB,FTH1,ASCL1,UBB,HSP90AB1
TF	Factor: Elk-1:HOXA1; motif: ACCGGAAGTAATTA; match class: 1	TF:M08451_1	0.0061142	2.21366	2627	109	33	20011	ACTB,RPL5,RPL15,RPS3A,RPS27A,RPL6,RPS6,RPL28,RPS14,RPL29,RPL27A,RPLP1,RPS25,RPS19,RACK1,RPS18,TPT1,RPL30,RPLP2,RPL32,RPS27,RPL26,RPS23,PFDN5,RPL37,RPL27,RPL35,RPS26,EEF1B2,C12ORF57,NME2,ASCL1,HMGB1
TF	Factor: YY1; motif: NYNKCCATNTT	TF:M01035	0.00616852	2.20982	5964	117	59	20011	PTMA,GAPDH,NNAT,MARCKS,RPL10,RPLP0,RPL15,RPL3,RPL13A,RPS11,RPL24,FAU,RPS16,RPS6,RPS9,RPL29,RPL18A,RPS15,NACA,RPL12,RPS7,RPS25,RPS24,RPS3,RACK1,TMSB4X,RPSA,RPS18,RPL30,RPS8,BTF3,RPL4,RPS28,RPS27,RPL41,RPL35A,HNRNPA1,UBA52,RPL23A,RPL21,PFDN5,RPS2,RPL14,RPS29,RPL23,RPS15A,RPL35,DOCK5,EEF1B2,C12ORF57,ATP5F1E,UQCRB,FTH1,ASCL1,UBB,RPL39,HSP90AB1,TTC39B,ZFY
TF	Factor: Pet-1; motif: ACCGGAWRTN	TF:M02072	0.00660136	2.18037	2434	112	32	20011	ACTB,RPL19,RPS27A,RPL6,RPS6,RPL28,RPS14,RPL27A,RPLP1,RPS25,RPS19,RPS5,RACK1,RPS18,RPL30,BTF3,RPL22,RPLP2,RPL32,RPL26,RPL31,UBA52,RPL23A,PFDN5,RPS29,RPL36A,EEF1B2,C12ORF57,ASCL1,HMGB1,UBB,HSP90AB1
TF	Factor: Elk-1:Pax-1; motif: ACCGGAACTACGCWTSANTG	TF:M08224	0.00700578	2.15454	9072	117	78	20011	PTMA,GAPDH,CKB,ACTB,RPL7A,RPL10,RPL15,RPS3A,RPL13A,RPS11,RPL24,RPL19,RPS27A,RPL6,RPL11,RPS6,RPL8,RPL28,RPS9,RPS14,RPL29,RPS15,NACA,RPL12,RPS7,RPLP1,RPS25,RPS24,RPS19,RPL17,RACK1,RPSA,RPS18,RPL34,RPL30,EEF1G,RPS12,RPS8,RPL4,MIF,RPS20,RPLP2,RPS13,RPS28,RPL41,RPL37A,RPL35A,RPL26,RPL31,RPL23A,RPL21,PFDN5,RPL37,RPS4X,RPL36,RPS29,RPL23,RPS15A,RPL36A,RPL35,RPS26,DOCK5,ADAMTS15,EEF1B2,RPS17,TMEM178B,NRP1…
TF	Factor: Elf-1; motif: AWCCCGGAAGTN; match class: 1	TF:M07415_1	0.00716791	2.14461	2439	82	26	20011	ACTB,RPL10,RPS3A,RPL13A,FAU,RPS27A,RPL6,RPL18,RPL8,RPS9,RPS14,RPL29,RPL12,RPS25,RACK1,RPS18,TPT1,RPL30,RPS20,RPLP2,RPL31,RPL23A,RPL21,PFDN5,RPL37,RPS4X
TF	Factor: Nkx2-3; motif: NNCGTTRWS	TF:M10638	0.00721888	2.14153	11160	91	72	20011	GAPDH,NNAT,CKB,MARCKS,RPL10,EEF1A1,RPLP0,RPL15,RPL3,RPL7,RPS3A,RPL13A,RPS11,RPL24,FAU,RPS27A,RPS16,RPL10A,RPS6,RPL8,RPL28,RPS9,RPS14,RPL29,RPL18A,RPL27A,RPS15,NACA,RPS7,RPL13,RPLP1,RPS24,RPS19,RPL17,RPS3,RPS5,RACK1,TMSB4X,RPSA,TPT1,RPL34,RPL30,RPL9,RPS12,RPS8,BTF3,RPL4,RPL22,RPS20,RPLP2,RPS13,RPS28,RPL41,RPL37A,RPL26,RPL31,RPS23,HNRNPA1,RPS10,UBA52,EEF2,PFDN5,RPL37,RPS4X,RPS2,RPL14,RPL36,RPL27,RP…
TF	Factor: XBP-1; motif: WNNGMCACGTC	TF:M01770	0.00729818	2.13679	11216	128	97	20011	PTMA,GAPDH,CKB,RPL7A,RPL5,RPL10,EEF1A1,RPLP0,RPL7,RPS11,RPL24,FAU,RPS27A,RPS16,RPL6,RPL18,RPL11,RPL10A,RPS6,RPL8,RPS9,RPS14,RPL29,RPL18A,RPL27A,RPS15,RPL12,RPL13,RPLP1,RPS25,RPS24,RPS19,RPL17,RPS5,RACK1,TMSB4X,RPSA,RPS18,TPT1,RPL34,EEF1G,RPL9,RPS8,BTF3,RPL4,RPL22,RPS20,RPLP2,RPL32,RPS13,RPS28,RPL37A,RPL35A,RPL26,RPL31,HNRNPA1,UBA52,RPL23A,RPL21,EEF2,PFDN5,RPL37,RPS4X,RPS2,RPL23,RPS15A,RPL36A,RPL3…
TF	Factor: Kaiso; motif: TCTCGCGAG	TF:M04691	0.00766101	2.11571	15405	117	109	20011	PTMA,GAPDH,NNAT,CKB,MARCKS,ACTB,RPL7A,RPL5,RPL10,EEF1A1,RPLP0,RPL15,RPL3,RPL7,RPS3A,RPS11,RPL24,RPL19,FAU,RPS27A,RPS16,RPL6,RPL18,RPL11,RPL10A,RPS6,RPL8,RPS9,RPS14,RPL29,RPL18A,RPL27A,RPS15,NACA,RPL12,RPS7,RPL13,RPLP1,RPS25,RPS24,RPS19,RPL17,RPS3,RPS5,RACK1,TMSB4X,RPS18,TPT1,RPL34,RPL30,EEF1G,RPL9,RPS12,RPS8,BTF3,RPL4,MIF,RPS20,RPLP2,RPS13,RPS28,RPL41,RPL37A,RPL35A,RPL26,RPL31,RPS23,HNRNPA1,RPS10…
TF	Factor: ELF3; motif: WACCCGGAAGTAN	TF:M03967	0.0078486	2.10521	7738	115	69	20011	PTMA,ACTB,RPL5,RPL10,RPLP0,RPL13A,RPL24,RPL19,FAU,RPS27A,RPS16,RPL6,RPL18,RPS6,RPL8,RPS9,RPS14,RPL29,RPL18A,RPL27A,RPS15,RPL13,RPLP1,RPS25,RPS24,RPS19,RPS5,RPS18,TPT1,RPL9,RPS12,RPS8,BTF3,RPL4,RPL22,MIF,RPS20,RPLP2,RPL32,RPS13,RPS27,RPL41,RPL37A,RPL35A,RPL26,RPL31,UBA52,RPL23A,PFDN5,RPL37,RPS4X,RPL23,RPL36A,RPL35,RPS26,ADAMTS15,RPL38,EEF1B2,C12ORF57,FTL,TMEM178B,NRP1,ASCL1,HMGB1,UBB,RPL39,HSP90AB…
TF	Factor: E2F; motif: NNTTTCGCGCN	TF:M08875	0.00792227	2.10115	6379	97	53	20011	PTMA,GAPDH,NNAT,CKB,ACTB,RPL7A,RPL5,RPL10,EEF1A1,RPLP0,RPL15,RPS3A,RPL19,FAU,RPL6,RPL18,RPL10A,RPL8,RPS9,RPS14,RPL27A,RPS15,RPLP1,RPS25,RPS19,TMSB4X,RPSA,RPS18,TPT1,EEF1G,RPS12,BTF3,RPL22,MIF,RPS20,RPLP2,RPL32,RPL41,RPL31,RPS23,RPS10,UBA52,RPL23A,PFDN5,RPL14,RPS29,RPS15A,RPL36A,RPL35,RPS26,DOCK5,RPL38,EEF1B2
TF	Factor: Elk-1; motif: AACCGGAAGTR	TF:M01163	0.00812806	2.09001	5348	99	48	20011	PTMA,ACTB,RPL5,RPL13A,RPL19,RPS27A,RPL6,RPS6,RPL28,RPS14,RPL29,RPL18A,RPL27A,RPL12,RPLP1,RPS25,RPS24,RPS19,RPS5,RACK1,RPS18,RPL34,RPL30,RPL9,RPS8,BTF3,RPL22,RPLP2,RPL32,RPL41,RPL37A,RPL26,RPL31,RPS23,UBA52,RPL23A,PFDN5,RPL37,RPS4X,RPL36,RPL27,RPL23,RPS15A,RPL36A,DOCK5,RPL38,EEF1B2,C12ORF57
TF	Factor: E2F4; motif: YCCCGCCNCNNSSNNSNN	TF:M12599	0.0083087	2.08047	17521	117	116	20011	PTMA,GAPDH,NNAT,CKB,MARCKS,ACTB,RPL7A,RPL5,RPL10,EEF1A1,RPLP0,RPL15,RPL3,RPL7,RPS3A,RPL13A,RPS11,RPL24,RPL19,FAU,RPS27A,RPS16,RPL6,RPL18,RPL11,RPL10A,RPS6,RPL8,RPL28,RPS9,RPS14,RPL29,RPL18A,RPL27A,RPS15,NACA,RPL12,RPS7,RPL13,RPLP1,RPS25,RPS24,RPS19,RPL17,RPS3,RPS5,RACK1,TMSB4X,RPSA,RPS18,TPT1,RPL34,RPL30,EEF1G,RPL9,RPS12,RPS8,BTF3,RPL4,RPL22,MIF,RPS20,RPLP2,RPL32,RPS13,RPS28,RPS27,RPL41,RPL37A,RP…
TF	Factor: GABP-alpha; motif: CACTTCCGG	TF:M04698	0.0085945	2.06578	3265	87	32	20011	PTMA,ACTB,RPL15,RPS3A,RPL13A,RPL19,RPS27A,RPS16,RPL6,RPS6,RPS14,RPL27A,RPLP1,RPS25,RPS19,RPS3,RPS5,RPS18,RPL9,RPS8,BTF3,RPLP2,RPL32,RPS27,RPL41,RPL37A,RPL31,RPL23A,PFDN5,RPL37,RPL36,RPL27
TF	Factor: Elf-1; motif: NANCCGGAAGTN	TF:M11449	0.00869725	2.06062	4367	102	43	20011	ACTB,RPL10,RPLP0,RPL13A,RPL24,RPL19,RPS27A,RPS16,RPL6,RPS6,RPS14,RPL29,RPL27A,RPLP1,RPS25,RPS19,RPS5,RACK1,RPS18,TPT1,RPS8,BTF3,RPL22,MIF,RPS20,RPLP2,RPL32,RPS13,RPS27,RPL41,RPL26,RPL31,UBA52,RPL23A,PFDN5,RPL37,RPL23,DOCK5,ADAMTS15,RPL38,EEF1B2,C12ORF57,NRP1
TF	Factor: YY2; motif: NCCGCCATNTY	TF:M03925	0.0087079	2.06009	4740	98	44	20011	GAPDH,NNAT,CKB,RPL15,RPL3,RPS3A,RPL13A,RPS11,RPS27A,RPL6,RPL11,RPL8,RPL28,RPL18A,NACA,RPL17,RPS3,RPS5,RACK1,RPS18,TPT1,RPL30,EEF1G,RPS12,RPL4,RPL22,RPS13,RPS28,RPS27,RPL41,RPL35A,HNRNPA1,UBA52,RPL21,EEF2,RPS2,RPL14,RPS29,RPS15A,RPS26,DOCK5,ADAMTS15,EEF1B2,RPS17
TF	Factor: TEF-3:Elk-1; motif: RMATWCCGGAWGT; match class: 1	TF:M08418_1	0.00878115	2.05645	5344	102	49	20011	PTMA,NNAT,MARCKS,RPL10,RPS3A,RPS11,RPS27A,RPL6,RPL18,RPL10A,RPL8,RPL28,RPS9,RPS14,RPL18A,RPS15,NACA,RPL12,RPS7,RPL13,RPS24,RPL17,RACK1,RPS18,TPT1,EEF1G,RPS12,BTF3,RPL4,RPL22,RPS20,RPLP2,RPS28,RPL41,RPL37A,RPL31,PFDN5,RPL37,RPS4X,RPS29,RPL23,RPS15A,RPL36A,DOCK5,ADAMTS15,EEF1B2,C12ORF57,TMEM178B,NRP1
TF	Factor: Elk-1:HOXA3; motif: ACCGGWAATKRNNTNWCNNATTAN; match class: 1	TF:M08220_1	0.0103428	1.98536	5435	101	49	20011	PTMA,NNAT,RPL7A,RPL5,RPL15,RPL3,RPL7,RPS3A,RPL13A,RPS11,RPL24,RPL19,FAU,RPS27A,RPL6,RPL11,RPL10A,RPS6,RPL28,RPS14,RPL29,RPS7,RPLP1,RPS19,RPSA,RPL30,EEF1G,RPS12,MIF,RPLP2,RPS27,RPL37A,RPL35A,RPL31,RPS10,RPL21,EEF2,PFDN5,RPL37,RPS4X,RPL14,RPL27,RPS29,RPS15A,DOCK5,RPL38,EEF1B2,C12ORF57,TMEM178B
TF	Factor: ESE-1; motif: SATKGCGGATGCN; match class: 1	TF:M11381_1	0.0103474	1.98517	9962	69	53	20011	PTMA,GAPDH,NNAT,CKB,RPL7A,RPL5,RPLP0,RPL15,RPL3,RPL7,RPS3A,RPL13A,RPS11,RPL19,RPS16,RPL6,RPL18,RPL11,RPS6,RPL8,RPL28,RPL29,RPL18A,RPL27A,RPS15,NACA,RPL12,RPL13,RPS25,RPS24,RPS19,RPL17,RPS5,RACK1,TMSB4X,RPSA,RPS18,TPT1,RPL30,EEF1G,RPL9,RPS12,RPL4,RPL22,MIF,RPS20,RPLP2,RPL32,RPS13,RPS28,RPS27,RPL41,RPL37A
TF	Factor: GCMb; motif: RCCCKCAT	TF:M03824	0.0103895	1.98341	1586	102	23	20011	CKB,RPL15,RPL7,RPL13A,RPL11,RPS7,RPL17,TMSB4X,TPT1,RPL30,RPL9,MIF,RPS27,HNRNPA1,RPS10,UBA52,RPL37,RPS2,RPL36,RPS29,DOCK5,C12ORF57,NRP1
TF	Factor: IRX-1; motif: NACRYNNNNNNNNRYGNN	TF:M11018	0.0107456	1.96877	17285	121	119	20011	PTMA,GAPDH,NNAT,CKB,MARCKS,ACTB,RPL7A,RPL5,RPL10,EEF1A1,RPLP0,RPL15,RPL3,RPL7,RPS3A,RPL13A,RPS11,RPL24,RPL19,FAU,RPS27A,RPS16,RPL6,RPL18,RPL11,RPL10A,RPS6,RPL8,RPL28,RPS9,RPS14,RPL29,RPL18A,RPL27A,RPS15,NACA,RPL12,RPS7,RPL13,RPLP1,RPS25,RPS24,RPS19,RPL17,RPS3,RPS5,RACK1,TMSB4X,RPSA,RPS18,TPT1,RPL34,RPL30,EEF1G,RPL9,RPS12,RPS8,BTF3,RPL4,RPL22,MIF,RPS20,RPLP2,RPL32,RPS13,RPS28,RPS27,RPL41,RPL37A,RP…
TF	Factor: E2F; motif: GGCGSG	TF:M00803	0.0109916	1.95894	13497	128	109	20011	PTMA,GAPDH,NNAT,CKB,MARCKS,ACTB,RPL7A,RPL10,EEF1A1,RPLP0,RPL15,RPL3,RPL7,RPS3A,RPL13A,RPS11,RPL19,FAU,RPS27A,RPS16,RPL6,RPL11,RPL10A,RPS6,RPL8,RPS9,RPS14,RPL29,RPL18A,RPL27A,RPS15,RPS7,RPL13,RPLP1,RPS25,RPS24,RPS19,RPS3,RPS5,RACK1,TMSB4X,RPSA,TPT1,RPL30,EEF1G,RPL9,RPS12,RPS8,RPL4,MIF,RPLP2,RPL32,RPS13,RPS28,RPL41,RPL37A,RPL26,RPL31,RPS23,HNRNPA1,RPS10,UBA52,RPL23A,RPL21,EEF2,PFDN5,RPL37,RPS4X,RPS…
TF	Factor: YY1; motif: CAARATGGCNGC; match class: 1	TF:M07234_1	0.0133076	1.8759	1175	74	16	20011	GAPDH,RPLP0,RPL13A,RPS11,RPL24,RPS7,RPS3,RACK1,RPSA,RPL30,BTF3,RPS28,RPS27,RPL41,RPL35A,HNRNPA1
TF	Factor: nerf; motif: NANGCGGAAGTR	TF:M11457	0.0133363	1.87497	1110	96	18	20011	PTMA,RPL13A,RPL19,RPS16,RPS6,RPS14,RPS5,RPL9,RPS8,RPL4,RPL22,RPL32,RPS27,RPL41,RPL31,PFDN5,RPL36A,RPL38
TF	Factor: ESE-1; motif: NSMGGAARTN; match class: 1	TF:M02055_1	0.0133634	1.87408	2224	114	30	20011	ACTB,RPL5,RPL10,RPL13A,RPS6,RPL28,RPS9,RPS14,RPL27A,RPL12,RPS25,RPS19,RPS5,RACK1,RPS18,RPS20,RPLP2,RPL32,RPS27,RPL41,RPL26,RPL31,RPL37,RPL27,RPL38,C12ORF57,ASCL1,HMGB1,RNF220,RPS21
TF	Factor: ESE-1; motif: NSMGGAARTN; match class: 1	TF:M01214_1	0.0133634	1.87408	2224	114	30	20011	ACTB,RPL5,RPL10,RPL13A,RPS6,RPL28,RPS9,RPS14,RPL27A,RPL12,RPS25,RPS19,RPS5,RACK1,RPS18,RPS20,RPLP2,RPL32,RPS27,RPL41,RPL26,RPL31,RPL37,RPL27,RPL38,C12ORF57,ASCL1,HMGB1,RNF220,RPS21
TF	Factor: TEF-3:Erg; motif: ACCGGAAATRNNNNNCATWCC	TF:M08637	0.013747	1.86179	4469	92	40	20011	RPL5,RPL10,EEF1A1,RPL3,RPL7,RPS3A,RPL13A,RPL24,RPL19,FAU,RPL6,RPL11,RPL28,RPS14,RPL27A,RPS15,RPS24,RPS19,RPS3,TMSB4X,RPSA,TPT1,RPL34,RPS8,MIF,RPS20,RPL32,RPS13,RPS28,RPS27,RPL37A,RPL35A,RPL26,RPL23A,PFDN5,RPL37,RPL14,RPL27,RPL23,RPL35
TF	Factor: elf5; motif: GAMCCGGAAGTN	TF:M11389	0.0139677	1.85487	1329	131	24	20011	RPL10,RPL13A,RPL19,RPS14,RPL29,RPS5,TPT1,RPS8,MIF,RPL32,RPL26,RPL31,UBA52,PFDN5,RPL37,RPL23,ADAMTS15,RPL38,C12ORF57,HMGB1,RPS21,LRRC28,PABPC1,COX6A1
TF	Factor: Barhl-1; motif: NTAAACGN	TF:M10578	0.0143483	1.8432	6235	155	75	20011	CKB,MARCKS,EEF1A1,RPLP0,RPL15,RPL13A,RPS11,RPL24,RPL19,RPS27A,RPS6,RPL8,RPS14,RPL27A,RPS7,RPL13,RPS25,RPL17,RPS3,RACK1,TMSB4X,TPT1,RPL34,RPL30,EEF1G,RPL9,RPS12,RPS8,BTF3,MIF,RPS20,RPS13,RPS28,RPL41,RPL37A,RPL35A,RPS23,HNRNPA1,UBA52,RPL23A,EEF2,RPL37,RPS4X,RPS2,RPS29,RPL23,RPL36A,RPL35,RPS26,RPL38,EEF1B2,C12ORF57,ATP5F1E,UQCRB,FTH1,RPL39,ZFY,NEUROD1,YBX1,TMCC3,KCTD16,GATA3,BCL2L1,ATG10,UNC5D,FOLH1…
TF	Factor: Elf-1; motif: NANGCGGAAGTN; match class: 1	TF:M11448_1	0.0169636	1.77048	2372	114	31	20011	RPL13A,RPS27A,RPS16,RPL6,RPS6,RPL28,RPS14,RPL29,RPS15,RPLP1,RPS25,RPS19,RPS18,RPL22,RPLP2,RPL32,RPS27,RPL41,RPL26,RPL37,RPL27,RPL23,RPS26,DOCK5,RPS17,C12ORF57,ATP5F1E,NME2,HMGB1,RPL39,RPS21
TF	Factor: Elk-1; motif: NACMGGAAGTN; match class: 1	TF:M11432_1	0.0170701	1.76776	1559	114	24	20011	ACTB,RPL13A,RPS27A,RPL6,RPS6,RPS14,RPL29,RPS25,RACK1,RPS18,TPT1,RPS20,RPLP2,RPL23A,RPL37,RPS4X,RPL36,RPL27,RPL36A,RPL38,C12ORF57,FTH1,HMGB1,RPS21
TF	Factor: Elk-1; motif: RACCGGAAGTR	TF:M01165	0.0171189	1.76652	7887	115	69	20011	PTMA,ACTB,RPL5,RPL10,RPL7,RPL13A,RPL19,FAU,RPS27A,RPL6,RPS6,RPL28,RPS14,RPL29,RPL18A,RPL27A,RPS15,RPL12,RPL13,RPLP1,RPS25,RPS24,RPS19,RPS5,RACK1,RPS18,TPT1,RPL34,RPL30,RPL9,RPS12,RPS8,BTF3,RPL4,RPL22,RPS20,RPLP2,RPL32,RPL41,RPL37A,RPL26,RPL31,RPS23,UBA52,RPL23A,RPL21,EEF2,PFDN5,RPL37,RPS4X,RPL36,RPL27,RPL23,RPS15A,RPL36A,RPL35,DOCK5,RPL38,EEF1B2,RPS17,C12ORF57,UQCRB,NME2,FTH1,HMGB1,RPL39,HSP90AB1…
TF	Factor: E2F; motif: TTTSGCGS; match class: 1	TF:M00427_1	0.0172057	1.76433	3941	136	49	20011	PTMA,GAPDH,NNAT,CKB,ACTB,RPL7A,EEF1A1,RPL15,RPL3,RPL7,RPL24,RPL6,RPL8,RPL18A,RPS15,RPLP1,RPSA,TPT1,RPL34,RPL30,RPS8,BTF3,RPL4,RPS20,RPLP2,RPL32,RPL26,RPL31,HNRNPA1,RPS10,UBA52,RPL14,RPS29,RPL35,DOCK5,ADAMTS15,RPL38,TMEM178B,NME2,UBB,ZFY,NEFL,NEUROD1,BMPER,SET,MARCKSL1,PHACTR2,BCL2L1,ATG10
TF	Factor: ELF5; motif: ANSMGGAAGTN	TF:M03969	0.01732	1.76145	3401	102	36	20011	PTMA,RPL10,RPL13A,RPL24,RPL19,RPS16,RPL6,RPS6,RPS14,RPL29,RPS25,RPS5,RPS18,TPT1,RPL9,RPS8,RPL4,RPL22,MIF,RPS20,RPLP2,RPL32,RPS27,RPL41,RPL26,RPL31,UBA52,PFDN5,RPL37,RPL23,RPL36A,DOCK5,ADAMTS15,RPL38,C12ORF57,NRP1
TF	Factor: ELF1; motif: NCCGGAARTN; match class: 1	TF:M02053_1	0.0174313	1.75867	1584	77	19	20011	RPS27A,RPS6,RPL28,RPS9,RPS14,RPL27A,RACK1,RPS18,TPT1,RPL30,RPS12,RPS20,RPLP2,RPL32,RPS27,RPL26,RPL31,UBA52,RPL23A
TF	Factor: Cdx-2; motif: NRTCGTAANNNN; match class: 1	TF:M10849_1	0.0180904	1.74255	4565	82	37	20011	GAPDH,NNAT,EEF1A1,RPLP0,RPL7,RPS11,RPL24,RPL11,RPL10A,RPS6,RPL8,NACA,RPS7,RPLP1,RPS25,RPL17,RPS3,RACK1,TMSB4X,RPSA,RPS18,RPL34,RPL9,RPS12,RPL4,MIF,RPS20,RPLP2,RPL32,RPS28,RPS27,RPL41,RPS23,RPL23A,RPL21,RPL37,RPS4X
TF	Factor: GCMa; motif: CCCGCAT	TF:M03574	0.0182247	1.73934	2414	102	29	20011	CKB,MARCKS,ACTB,RPL15,RPL7,RPL13A,RPS16,RPL11,RPL12,RPS7,RPL17,TMSB4X,TPT1,RPL30,RPL9,MIF,RPS20,RPLP2,RPS27,HNRNPA1,RPS10,UBA52,RPL37,RPS2,RPL36,RPS29,DOCK5,C12ORF57,NRP1
TF	Factor: Pax-5; motif: RRMSWGANWYCTNRAGCGKRACSRYNSM	TF:M00144	0.0184948	1.73295	13477	66	60	20011	PTMA,GAPDH,NNAT,CKB,ACTB,RPL7A,RPL5,RPL10,EEF1A1,RPLP0,RPL15,RPL3,RPL7,RPS3A,RPL13A,RPS11,RPL19,FAU,RPS27A,RPS16,RPL6,RPL18,RPL11,RPL8,RPL28,RPS9,RPS14,RPL29,RPL18A,RPL27A,RPS15,NACA,RPL12,RPS7,RPL13,RPS25,RPS24,RPS19,RPL17,RPS3,RPS5,RACK1,TMSB4X,RPSA,RPS18,TPT1,RPL30,EEF1G,RPL9,RPS12,RPS8,BTF3,RPL4,RPL22,MIF,RPS20,RPLP2,RPL32,RPS13,RPS28
TF	Factor: Elk-1:T-bet; motif: TCACACCGGAAGNN	TF:M08231	0.0199506	1.70004	6747	113	61	20011	GAPDH,NNAT,MARCKS,ACTB,RPL5,RPL15,RPL3,RPS3A,RPL13A,RPS11,RPL19,FAU,RPS16,RPL6,RPL10A,RPL8,RPL28,RPS14,RPL29,RPL18A,RPL27A,RPL12,RPS7,RPS25,RPS19,RACK1,RPS18,TPT1,RPL34,RPL30,RPS12,RPL4,RPL22,MIF,RPS20,RPL32,RPS13,RPS27,RPL37A,RPL26,UBA52,RPL23A,RPL21,RPL37,RPS4X,RPL23,RPS15A,RPS26,DOCK5,ADAMTS15,EEF1B2,RPS17,C12ORF57,ATP5F1E,FTH1,ASCL1,HMGB1,UBB,RPL39,HSP90AB1,RNF220
TF	Factor: Elk-1:OC-2; motif: RCCGGAASCGATCGATNN; match class: 1	TF:M08223_1	0.0206736	1.68458	5958	131	63	20011	PTMA,GAPDH,NNAT,ACTB,EEF1A1,RPL15,RPL3,RPS3A,RPL19,FAU,RPL18,RPL11,RPL10A,RPL8,RPL28,RPS14,RPL27A,RPS15,RPL13,RPLP1,RPS25,RPS24,RPS19,RPS5,RACK1,RPSA,TPT1,RPL34,RPL30,MIF,RPLP2,RPL32,RPS13,RPS28,RPS27,RPS23,HNRNPA1,RPL23A,EEF2,PFDN5,RPL14,RPL36,RPL23,RPS15A,DOCK5,ADAMTS15,RPL38,FTL,TMEM178B,NME2,ASCL1,HMGB1,UBB,RNF220,RPS21,LRRC28,TTC39B,NEUROD1,YBX1,MARCKSL1,PABPC1,TMCC3,COX6A1
TF	Factor: Pet-1; motif: NACCGGAAGTN	TF:M11406	0.0210024	1.67773	1318	109	21	20011	ACTB,RPL19,RPS27A,RPL6,RPL27A,RPLP1,RPS25,RPS19,RPS18,RPL30,BTF3,RPLP2,RPL32,UBA52,RPL23A,PFDN5,RPL27,EEF1B2,C12ORF57,NME2,HMGB1
TF	Factor: ELF1; motif: NCCGGAARTN	TF:M02053	0.0215671	1.66621	6151	115	58	20011	GAPDH,ACTB,RPL5,RPL10,RPL15,RPS3A,RPL13A,RPS11,RPL24,RPL19,RPS27A,RPL6,RPL11,RPS6,RPL28,RPS9,RPS14,RPL27A,RPL12,RPLP1,RPS25,RPS24,RPS19,RPS5,RACK1,RPS18,TPT1,RPL30,RPS12,RPS8,BTF3,RPL22,RPS20,RPLP2,RPL32,RPS27,RPL41,RPL37A,RPL26,RPL31,UBA52,RPL23A,PFDN5,RPL37,RPL27,RPS29,RPL23,RPL38,EEF1B2,C12ORF57,TMEM178B,ASCL1,HMGB1,UBB,HSP90AB1,RNF220,RPS21,LRRC28
TF	Factor: pax-6; motif: NYACGCNTSRNYGCNYN	TF:M11883	0.0221608	1.65441	13718	112	97	20011	PTMA,GAPDH,NNAT,CKB,MARCKS,ACTB,RPL7A,RPL5,RPL10,EEF1A1,RPLP0,RPL15,RPL3,RPL7,RPS3A,RPL13A,RPS11,RPL24,RPL19,FAU,RPS27A,RPS16,RPL6,RPL11,RPS6,RPL8,RPL28,RPS14,RPL29,RPL18A,RPL27A,RPS15,NACA,RPL12,RPS7,RPL13,RPLP1,RPS25,RPS24,RPS19,RPL17,RPS5,RACK1,TMSB4X,RPSA,RPS18,TPT1,RPL34,RPL30,EEF1G,RPS12,RPS8,BTF3,MIF,RPS20,RPLP2,RPL32,RPS13,RPS27,RPL41,RPL26,RPL31,RPS23,HNRNPA1,RPS10,UBA52,RPL23A,RPL21,EEF…
TF	Factor: GCMa:C/EBPbeta; motif: ATGCGGGTNNRTTGCGCAAY; match class: 1	TF:M08575_1	0.0222575	1.65252	1606	135	27	20011	RPL24,RPS27A,RPL11,RPL28,RPS14,RPL18A,RPS5,BTF3,RPS20,RPL37A,RPL23A,RPL21,RPL23,RPL35,DOCK5,EEF1B2,RPS17,NRP1,UQCRB,UBB,RPL39,LRRC28,LRRN3,NEFL,PABPC1,COX6A1,BCL2L1
TF	Factor: E2F-1:HES-7; motif: GGCRCGTGSYNNWNGGCGCSM; match class: 1	TF:M08525_1	0.0226329	1.64526	15607	117	109	20011	PTMA,GAPDH,NNAT,CKB,MARCKS,ACTB,RPL7A,RPL5,RPL10,EEF1A1,RPLP0,RPL15,RPL3,RPL7,RPS3A,RPL13A,RPS11,RPL24,RPL19,FAU,RPS27A,RPS16,RPL6,RPL18,RPL11,RPL10A,RPS6,RPL8,RPL28,RPS9,RPL29,RPL18A,RPL27A,RPS15,RPL12,RPS7,RPL13,RPLP1,RPS25,RPS24,RPS19,RPL17,RPS3,RPS5,RACK1,TMSB4X,RPSA,RPS18,TPT1,RPL30,EEF1G,RPL9,RPS12,RPS8,BTF3,RPL4,RPL22,MIF,RPLP2,RPL32,RPS13,RPS28,RPS27,RPL41,RPL37A,RPL26,RPL31,RPS23,HNRNPA1…
TF	Factor: E2F; motif: TTTSGCGS	TF:M00427	0.0231338	1.63575	9761	128	87	20011	PTMA,GAPDH,NNAT,CKB,MARCKS,ACTB,RPL7A,RPL5,RPL10,EEF1A1,RPL15,RPL3,RPL7,RPS3A,RPL13A,RPL24,RPL19,FAU,RPL6,RPL11,RPL10A,RPL8,RPS9,RPS14,RPL29,RPL18A,RPS15,NACA,RPS7,RPLP1,RPS25,RPS19,TMSB4X,RPSA,RPS18,TPT1,RPL34,RPL30,RPS12,RPS8,BTF3,RPL4,MIF,RPS20,RPLP2,RPL32,RPS13,RPL41,RPL35A,RPL26,RPL31,HNRNPA1,RPS10,UBA52,RPL23A,RPL14,RPL36,RPS29,RPL23,RPS15A,RPL35,RPS26,DOCK5,ADAMTS15,RPL38,EEF1B2,FTL,TMEM17…
TF	Factor: C/EBPdelta; motif: NRTTGCGYAAYN	TF:M11320	0.0234206	1.6304	5553	83	42	20011	ACTB,EEF1A1,RPL15,RPL7,RPS3A,RPL13A,RPS11,RPL24,RPL19,RPS27A,RPL11,RPL10A,RPS6,RPL28,RPL18A,RPS15,RPL12,RPL13,RPS24,RPS19,RPS3,RPS5,TMSB4X,RPSA,TPT1,RPL34,EEF1G,RPL9,RPL4,RPS20,RPL32,RPS13,RPS27,RPL41,RPL35A,RPL26,RPS23,RPS10,RPL21,EEF2,RPL37,RPS2
TF	Factor: YY1; motif: NNNNAARATGGNNNN; match class: 1	TF:M07370_1	0.024794	1.60565	1091	74	15	20011	GAPDH,MARCKS,RPLP0,RPL13A,RPS11,RPL24,NACA,RPS24,RACK1,TMSB4X,BTF3,RPS27,RPL41,RPL35A,HNRNPA1
TF	Factor: RUNX2; motif: NRACCGCAAACCGCAN; match class: 1	TF:M04106_1	0.0268128	1.57166	8597	129	80	20011	GAPDH,NNAT,CKB,MARCKS,ACTB,RPL7A,RPL15,RPL13A,RPL19,FAU,RPS27A,RPL6,RPL18,RPL10A,RPS6,RPL8,RPS9,RPL29,RPL18A,RPL27A,RPS15,NACA,RPS7,RPL13,RPS24,RPL17,RPS3,RPS5,RACK1,TMSB4X,RPL34,RPL30,RPS12,RPS8,BTF3,RPL4,RPL22,MIF,RPLP2,RPS13,RPL41,RPS23,HNRNPA1,RPS10,UBA52,RPL21,EEF2,PFDN5,RPL37,RPL14,RPL36,RPS29,RPL23,RPS15A,RPL35,RPS26,DOCK5,EEF1B2,FTL,TMEM178B,NRP1,DAB1,ATP5F1E,NME2,FTH1,ASCL1,UBB,RPS21,LRR…
TF	Factor: E2F-2; motif: NWTTTGGCGCCAWWNN	TF:M11530	0.0296156	1.52848	14927	117	106	20011	PTMA,GAPDH,NNAT,CKB,MARCKS,ACTB,RPL7A,RPL10,EEF1A1,RPLP0,RPL15,RPL3,RPL7,RPS3A,RPL13A,RPS11,RPL24,RPL19,FAU,RPS27A,RPS16,RPL18,RPL11,RPL10A,RPS6,RPL8,RPL28,RPS9,RPS14,RPL29,RPL18A,RPL27A,RPS15,RPL12,RPS7,RPL13,RPLP1,RPS25,RPS24,RPS19,RPL17,RPS3,RPS5,RACK1,TMSB4X,RPSA,TPT1,RPL34,RPL30,EEF1G,RPL9,RPS12,RPS8,BTF3,RPL22,MIF,RPS20,RPLP2,RPL32,RPS13,RPS27,RPL41,RPL37A,RPL26,RPS23,HNRNPA1,RPS10,UBA52,RP…
TF	Factor: HOXB2:PEA3; motif: ACCGGAAATGRN; match class: 1	TF:M08345_1	0.0304541	1.51635	2236	79	23	20011	ACTB,RPL15,RPL19,RPS27A,RPL10A,RPL28,RPL29,RPLP1,RPS19,RACK1,RPS18,TPT1,RPS20,RPLP2,RPL32,RPS27,RPL41,RPL35A,RPL26,RPL31,RPL23A,RPL21,EEF2
TF	Factor: E2F-4; motif: AATGGCGCCAAA; match class: 1	TF:M04518_1	0.0312136	1.50566	1076	125	20	20011	PTMA,NNAT,ACTB,RPLP0,RPS3A,RPS9,RPL34,RPS8,RPL41,RPL35A,RPL23A,EEF2,RPL37,RPS4X,RPL14,RPL35,ZFY,NEFL,NEUROD1,SET
TF	Factor: Fli-1; motif: ACCGGAAGYN; match class: 1	TF:M02073_1	0.031218	1.50559	1505	114	23	20011	RPL10,RPS27A,RPL6,RPS9,RPS14,RPL29,RPS7,RPLP1,RPS19,RACK1,RPS18,TPT1,RPS12,RPS20,RPLP2,UBA52,RPL23A,RPL37,EEF1B2,RPS17,C12ORF57,HMGB1,RPS21
TF	Factor: ELF1; motif: NNNASCCGGAAGTGGNNNN; match class: 1	TF:M12600_1	0.0328605	1.48333	3248	109	36	20011	ACTB,RPL3,RPS3A,RPL13A,RPS27A,RPS16,RPL6,RPS6,RPL8,RPS9,RPS14,RPL29,RPS15,RPLP1,RPS25,RPS19,RACK1,RPS18,TPT1,RPL30,RPL22,RPS20,RPLP2,RPL32,RPL23A,PFDN5,RPL37,RPL23,DOCK5,ADAMTS15,RPS17,C12ORF57,ATP5F1E,NME2,FTH1,HMGB1
TF	Factor: CEBPD; motif: RTTRCGCAAY	TF:M04202	0.0350457	1.45536	5085	105	47	20011	ACTB,EEF1A1,RPL15,RPL7,RPS3A,RPL24,RPL19,RPS27A,RPL18,RPS6,RPL28,RPS9,RPL29,RPL18A,RPS15,NACA,RPL12,RPL13,RPS24,RPS5,TMSB4X,RPSA,TPT1,EEF1G,RPL9,RPL4,RPS20,RPL32,RPS13,RPL41,RPL35A,RPL26,RPL23A,RPL21,EEF2,RPL37,RPS2,RPL23,RPL36A,RPL38,EEF1B2,RPS17,C12ORF57,FTL,NRP1,ATP5F1E,UQCRB
TF	Factor: USF2; motif: AAGTCACG	TF:M04810	0.0350777	1.45497	6408	110	57	20011	CKB,MARCKS,RPL5,RPL10,EEF1A1,RPLP0,RPL7,RPL13A,RPS11,RPL19,RPS27A,RPL18,RPL10A,RPS6,RPL8,RPS9,RPS14,RPL29,RPS15,NACA,RPL12,RPLP1,RPS24,RPS19,RPL17,RPS3,RPS5,RPSA,RPS18,TPT1,EEF1G,RPL9,BTF3,RPL22,RPS20,RPL32,RPL41,RPL31,RPS23,HNRNPA1,UBA52,RPL23A,RPL37,RPS2,RPL23,RPL36A,RPL35,DOCK5,RPS17,C12ORF57,FTL,DAB1,ATP5F1E,NME2,ASCL1,HMGB1,UBB
TF	Factor: ER81; motif: NACCGGAAGTN	TF:M11421	0.0353213	1.45196	2561	80	25	20011	ACTB,RPL13A,RPL19,RPS27A,RPL6,RPS6,RPL28,RPS14,RPL27A,RPLP1,RPS25,RPS19,RPS5,RACK1,RPS18,RPL30,BTF3,RPL22,RPLP2,RPL32,RPL26,RPL31,UBA52,RPL23A,PFDN5
TF	Factor: ERM; motif: NNCACTTCCGGNN	TF:M12603	0.0364642	1.43813	7222	117	65	20011	ACTB,RPL5,RPL10,RPL3,RPS3A,RPL13A,RPL24,RPL19,FAU,RPS27A,RPL6,RPL18,RPL11,RPS6,RPL8,RPS9,RPS14,RPL29,RPL18A,RPL27A,RPL12,RPS7,RPLP1,RPS25,RPS19,RPS5,RACK1,RPS18,TPT1,RPL34,RPL30,BTF3,MIF,RPS20,RPLP2,RPL32,RPS13,RPL26,RPL31,RPS10,UBA52,RPL23A,RPL21,PFDN5,RPL37,RPS4X,RPL36,RPL27,RPL23,RPS15A,DOCK5,ADAMTS15,RPL38,EEF1B2,RPS17,C12ORF57,TMEM178B,DAB1,NME2,FTH1,HMGB1,HSP90AB1,RPS21,LRRC28,ZFY
TF	Factor: SAP-1; motif: NRNCGGAWRYN	TF:M11436	0.0367385	1.43488	1458	135	25	20011	ACTB,RPL19,RPS27A,RPL6,RPL27A,RPLP1,RPS19,RPS18,RPL30,BTF3,RPLP2,RPL32,RPL41,RPL37A,RPL26,UBA52,RPL23A,PFDN5,EEF1B2,C12ORF57,HMGB1,RPS21,NEUROD1,COX6A1,BCL2L1
TF	Factor: CREB1; motif: RTGACGYGTCAN	TF:M11221	0.0384298	1.41533	9840	118	81	20011	PTMA,GAPDH,MARCKS,ACTB,RPL7A,RPL5,RPL10,EEF1A1,RPL3,RPL7,RPS3A,RPL13A,RPL19,FAU,RPS16,RPL6,RPL11,RPL10A,RPS6,RPL28,RPS14,RPL29,RPL18A,RPS15,NACA,RPL13,RPLP1,RPS25,RPS24,RPL17,RPS3,RPS5,RACK1,TMSB4X,RPS18,TPT1,RPL34,RPL9,RPS12,RPS8,RPL22,RPS20,RPLP2,RPL32,RPS13,RPL41,RPL37A,RPL35A,RPL31,RPS23,RPL23A,RPL21,PFDN5,RPL37,RPS4X,RPS2,RPL14,RPL36,RPS29,RPL23,RPS15A,ADAMTS15,RPL38,EEF1B2,RPS17,FTL,TMEM178…
TF	Factor: GABPA; motif: ACCGGAAGTN; match class: 1	TF:M03990_1	0.0393553	1.405	1227	77	16	20011	ACTB,RPL10,RPS27A,RPL6,RPS9,RPS14,RPL29,RPL12,RACK1,RPS18,TPT1,BTF3,RPS20,RPLP2,RPL31,RPL23A
TF	Factor: Elk-1:HOXB13; motif: ACCGGAAGTNGTAAAN; match class: 1	TF:M08222_1	0.0402922	1.39478	2095	63	19	20011	NNAT,ACTB,RPL10,RPS3A,RPL13A,RPL19,RPS16,RPL6,RPL28,RPS25,RPS3,RPS18,RPL34,RPL9,BTF3,RPL4,RPL22,RPS20,RPLP2
TF	Factor: E2F-1; motif: NKTSSCGC	TF:M00428	0.0410005	1.38721	9178	125	81	20011	PTMA,GAPDH,NNAT,CKB,ACTB,RPL5,RPL10,EEF1A1,RPLP0,RPL15,RPL3,RPL7,RPS3A,RPL13A,RPS11,RPL24,RPL19,RPS16,RPL18,RPL10A,RPS6,RPL8,RPS9,RPS14,RPL18A,RPS15,RPS7,RPS25,RPS24,RPS19,RPS5,RACK1,TMSB4X,RPSA,RPS18,RPL30,EEF1G,RPL9,RPS12,RPS8,BTF3,RPLP2,RPL32,RPS13,RPL31,RPS23,RPS10,UBA52,RPL23A,EEF2,PFDN5,RPL37,RPL14,RPS29,RPL23,RPS15A,RPL35,RPS26,DOCK5,ADAMTS15,RPL38,EEF1B2,RPS17,C12ORF57,TMEM178B,DAB1,UQCRB…
TF	Factor: E2F-1; motif: TWSGCGCGAAAAYKR	TF:M00024	0.0412004	1.3851	9063	119	77	20011	PTMA,GAPDH,NNAT,CKB,MARCKS,ACTB,RPL7A,RPL5,RPL10,EEF1A1,RPLP0,RPL15,RPL7,RPS3A,RPL13A,RPL24,FAU,RPS27A,RPS16,RPS6,RPS9,RPS14,RPL29,RPS15,RPL12,RPL13,RPS24,RPS19,RPL17,RACK1,TMSB4X,RPSA,RPS18,RPL30,EEF1G,RPL9,RPS20,RPLP2,RPL32,RPS13,RPS27,RPL41,RPL31,RPS23,HNRNPA1,RPS10,RPL23A,RPL21,EEF2,PFDN5,RPL37,RPS4X,RPL14,RPL36,RPS29,RPL36A,RPL35,RPS26,DOCK5,RPL38,EEF1B2,RPS17,C12ORF57,FTL,TMEM178B,DAB1,ATP5…
TF	Factor: SAP1A; motif: NCCGGAARYN	TF:M02058	0.0423684	1.37296	854	109	16	20011	ACTB,RPL19,RPS27A,RPL6,RPL27A,RPLP1,RPS19,RPS18,BTF3,RPLP2,RPL32,RPL23A,PFDN5,EEF1B2,C12ORF57,HMGB1
TF	Factor: Elk-1; motif: NRSCGGAAGNN; match class: 1	TF:M11434_1	0.044145	1.35512	3000	114	35	20011	ACTB,RPL3,RPS3A,RPL13A,RPS27A,RPS16,RPL6,RPS6,RPL28,RPS9,RPS14,RPL29,RPLP1,RPS25,RPS19,RACK1,RPS18,TPT1,RPS20,RPLP2,RPL32,RPS27,RPL26,RPL23A,PFDN5,RPL37,RPL27,RPL23,DOCK5,ADAMTS15,C12ORF57,NME2,HMGB1,RPL39,RPS21
TF	Factor: ER71; motif: ACCGGAARYN; match class: 1	TF:M02067_1	0.0455744	1.34128	1653	114	24	20011	RPL10,RPS27A,RPL6,RPL11,RPS6,RPL28,RPS9,RPS14,RPL29,RPL27A,RACK1,RPS18,TPT1,RPS12,RPS20,RPLP2,RPL31,UBA52,RPL37,RPL38,C12ORF57,HMGB1,RNF220,RPS21
TF	Factor: E2F-1; motif: NNNSSCGCSAANN	TF:M07250	0.0460908	1.33639	11002	127	93	20011	PTMA,GAPDH,NNAT,CKB,ACTB,RPL7A,RPL5,RPL10,RPLP0,RPL15,RPL7,RPS3A,RPL24,RPL19,FAU,RPL6,RPL18,RPL10A,RPL8,RPS14,RPL29,RPL18A,RPS15,NACA,RPL12,RPS7,RPL13,RPLP1,RPS25,RPS24,RPS19,RPS3,RPS5,RACK1,TMSB4X,RPSA,RPS18,TPT1,RPL34,RPL30,EEF1G,RPS8,BTF3,RPL4,MIF,RPS20,RPLP2,RPL32,RPS13,RPS28,RPL35A,RPL26,RPL31,HNRNPA1,RPS10,UBA52,RPL23A,PFDN5,RPS2,RPL14,RPL36,RPS29,RPL23,RPS15A,RPL35,RPS26,DOCK5,ADAMTS15,RPL…
TF	Factor: ELF4; motif: NCCACTTCCGGNNNN; match class: 1	TF:M12601_1	0.0486278	1.31311	1547	114	23	20011	ACTB,RPS3A,RPS27A,RPS16,RPL6,RPS6,RPL8,RPS9,RPS14,RPL29,RPS18,TPT1,RPL30,RPS20,RPLP2,RPL23A,PFDN5,RPL37,RPL23,C12ORF57,NME2,HMGB1,RPS21
MIRNA	hsa-miR-100-5p	MIRNA:hsa-miR-100-5p	8.08511e-14	13.0923	250	110	21	14846	ACTB,RPL7A,RPL5,RPL10,EEF1A1,RPL15,RPL7,RPL19,RPL10A,RPS15,RPLP1,RPS8,RPS27,RPL26,RPL31,RPL21,RPL14,RPS15A,RPL36A,HMGB1,UBB
MIRNA	hsa-miR-615-3p	MIRNA:hsa-miR-615-3p	2.00779e-10	9.69728	890	112	31	14846	PTMA,GAPDH,RPL7A,RPL5,EEF1A1,RPL15,RPL3,RPL7,RPL29,RPS15,NACA,RPL13,RPS3,RPSA,TPT1,RPL9,RPS12,RPL37A,RPL31,HNRNPA1,UBA52,RPL21,EEF2,RPS2,RPL36,RPL23,RPS17,C12ORF57,ATP5F1E,UBB,HSP90AB1
MIRNA	hsa-miR-652-3p	MIRNA:hsa-miR-652-3p	4.10806e-10	9.38636	162	88	14	14846	EEF1A1,RPS16,RPS6,RPL29,RPL18A,RPS19,BTF3,RPL4,RPL32,RPL35A,RPL26,RPL21,RPL27,RPS29
MIRNA	hsa-miR-16-5p	MIRNA:hsa-miR-16-5p	4.56695e-10	9.34037	1556	102	38	14846	ACTB,RPL5,RPL10,EEF1A1,RPLP0,RPL3,RPS3A,RPL6,RPS6,RPL27A,NACA,RPL12,RPL13,RPLP1,RPS25,RPS24,RPS3,RPS5,RPSA,TPT1,RPL30,EEF1G,RPL9,RPS12,BTF3,RPL4,RPS27,RPL31,HNRNPA1,RPL21,EEF2,RPS2,RPL14,RPL36,DOCK5,RPS17,FTL,NRP1
MIRNA	hsa-miR-92a-3p	MIRNA:hsa-miR-92a-3p	8.17975e-09	8.08726	1403	90	32	14846	GAPDH,CKB,ACTB,RPL7A,EEF1A1,RPL15,RPL3,RPS3A,RPL13A,RPL24,FAU,RPL11,RPL8,RPS14,RPL18A,RPS15,RPLP1,RPS25,RPS24,RPS5,TPT1,RPL9,RPS8,BTF3,RPL22,RPS28,RPS23,RPS10,EEF2,RPL27,RPL23,RPS15A
MIRNA	hsa-miR-744-5p	MIRNA:hsa-miR-744-5p	1.08553e-07	6.96436	435	61	15	14846	PTMA,CKB,ACTB,RPL7A,RPL10,RPL3,RPL18,RPS6,RPS14,RPL18A,RPL13,RPLP1,RACK1,RPL4,MIF
MIRNA	hsa-miR-320a	MIRNA:hsa-miR-320a	2.13815e-07	6.66996	581	112	22	14846	GAPDH,CKB,ACTB,RPL7A,RPL13A,RPS16,RPL8,RPLP1,RPL30,RPL9,RPS12,MIF,RPS27,UBA52,EEF2,RPS4X,RPL36,RPL27,RPS17,NRP1,HMGB1,HSP90AB1
MIRNA	hsa-miR-324-3p	MIRNA:hsa-miR-324-3p	1.55322e-06	5.80877	336	79	14	14846	GAPDH,RPL10,EEF1A1,RPLP0,RPL10A,RPLP1,RPS3,RPS5,RACK1,RPS8,RPL4,RPL35A,RPL31,EEF2
MIRNA	hsa-miR-484	MIRNA:hsa-miR-484	4.67786e-06	5.32995	891	88	22	14846	GAPDH,ACTB,RPL5,EEF1A1,RPLP0,FAU,RPL28,RPS9,RPS14,RPL27A,RPS15,RPS24,RPS18,RPLP2,RPS23,HNRNPA1,RPS10,UBA52,RPL21,EEF2,RPL36,RPS29
MIRNA	hsa-miR-4477a	MIRNA:hsa-miR-4477a	5.17505e-06	5.28609	139	45	8	14846	ACTB,RPL10,RPL15,RPL7,RPS14,RPS24,RPS19,RPS3
MIRNA	hsa-miR-186-5p	MIRNA:hsa-miR-186-5p	3.18109e-05	4.49742	749	114	22	14846	RPL5,EEF1A1,RPL29,RPL18A,RPS7,RPLP1,RACK1,RPL9,BTF3,RPL4,RPL32,HNRNPA1,EEF2,RPS4X,RPS2,RPL14,RPL36,RPL27,RPS26,NRP1,HSP90AB1,RPS21
MIRNA	hsa-miR-1260b	MIRNA:hsa-miR-1260b	0.000297098	3.5271	270	125	13	14846	CKB,EEF1A1,RPL3,RPL10A,RPS6,RPS15,RPS7,RPL4,RPS27,HNRNPA1,RPL36A,SFRP1,SET
MIRNA	hsa-miR-1180-3p	MIRNA:hsa-miR-1180-3p	0.00235795	2.62747	67	92	6	14846	RPL19,RPL27A,RPLP1,RACK1,RPL4,RPL35
MIRNA	hsa-miR-149-5p	MIRNA:hsa-miR-149-5p	0.00241045	2.6179	394	36	8	14846	GAPDH,RPLP0,RPL15,RPS16,RPL18,RPS9,RPL18A,NACA
MIRNA	hsa-miR-331-3p	MIRNA:hsa-miR-331-3p	0.00444946	2.35169	406	91	12	14846	GAPDH,RPL7A,RPLP0,RPS9,RPS14,RPL29,RPS3,RPL34,RPS12,RPS27,RPS2,RPL36A
MIRNA	hsa-miR-877-5p	MIRNA:hsa-miR-877-5p	0.00894049	2.04864	232	92	9	14846	MARCKS,EEF1A1,NACA,RPLP1,RPS24,RACK1,RPS27,RPL23A,RPL35
MIRNA	hsa-miR-296-3p	MIRNA:hsa-miR-296-3p	0.0094748	2.02343	255	47	7	14846	PTMA,GAPDH,EEF1A1,RPL8,RPL27A,RPLP1,RACK1
MIRNA	hsa-miR-766-3p	MIRNA:hsa-miR-766-3p	0.0148788	1.82743	604	93	14	14846	GAPDH,RPL28,RPS9,RPL27A,RPL12,RPS19,RPLP2,RPL37A,RPL35A,EEF2,RPL27,RPL23,RPS15A,RPS26
MIRNA	hsa-miR-22-3p	MIRNA:hsa-miR-22-3p	0.016098	1.79323	161	109	8	14846	RPL24,RPSA,BTF3,RPL35A,RPS4X,RPS2,TMEM178B,HMGB1
MIRNA	hsa-miR-423-3p	MIRNA:hsa-miR-423-3p	0.0186461	1.72941	228	128	10	14846	PTMA,EEF1A1,RPL3,RPLP1,RPL4,RPL26,RPS2,UQCRB,SET,PABPC1
MIRNA	hsa-miR-889-5p	MIRNA:hsa-miR-889-5p	0.0251666	1.59918	52	19	3	14846	PTMA,MARCKS,RPL19
MIRNA	hsa-miR-25-3p	MIRNA:hsa-miR-25-3p	0.0319468	1.49557	518	74	11	14846	GAPDH,RPL7A,EEF1A1,RPS3A,RPL24,RPS14,RPSA,RPL9,RPS28,RPL26,HNRNPA1
MIRNA	hsa-miR-18a-3p	MIRNA:hsa-miR-18a-3p	0.0323535	1.49008	349	128	12	14846	RPL24,RPL28,RPL18A,RPS15,RPS12,RPL26,RPL31,RPS2,HMGB1,UBB,SET,PABPC1
MIRNA	hsa-miR-17-3p	MIRNA:hsa-miR-17-3p	0.0370025	1.43177	172	36	5	14846	GAPDH,RPS16,RPL28,RPL27A,NACA
MIRNA	hsa-miR-99a-5p	MIRNA:hsa-miR-99a-5p	0.0371451	1.4301	132	110	7	14846	RPS6,RPS15,RPL37A,RPL36A,RPS26,ATP5F1E,UBB
MIRNA	hsa-miR-1296-5p	MIRNA:hsa-miR-1296-5p	0.0454584	1.34239	118	127	7	14846	RPL3,RPS16,RPS9,HNRNPA1,RPS10,YBX1,MARCKSL1
MIRNA	hsa-miR-23b-3p	MIRNA:hsa-miR-23b-3p	0.0474318	1.32393	322	21	5	14846	GAPDH,MARCKS,EEF1A1,RPL19,RPS27A
HPA	pancreas; exocrine glandular cells[High]	HPA:0350473	9.89961e-14	13.0044	1959	92	51	11006	GAPDH,RPL5,RPL10,EEF1A1,RPLP0,RPL7,RPS3A,RPL13A,RPL24,RPL19,FAU,RPS16,RPL10A,RPS6,RPL8,RPL28,RPS9,RPS14,RPL29,RPL27A,RPS15,RPS7,RPL13,RPS25,RPL17,RPS5,RPSA,RPS18,RPL30,EEF1G,RPL9,RPS12,RPS20,RPL32,RPS28,RPL41,RPL37A,RPL26,RPL31,RPS23,HNRNPA1,RPS10,EEF2,RPS4X,RPL14,RPL36,RPL27,RPS29,RPL23,RPS15A,RPL35
HPA	esophagus; squamous epithelial cells[High]	HPA:0190223	6.85509e-10	9.16399	1652	89	41	11006	RPL5,RPL10,EEF1A1,RPL7,RPS3A,RPL13A,RPL24,FAU,RPS27A,RPS16,RPL10A,RPS6,RPL8,RPL28,RPS14,RPS15,RPS7,RPL13,RPS25,RPL17,RPS5,RPSA,RPS18,EEF1G,RPS12,BTF3,RPS28,RPL41,RPL37A,RPL26,RPL31,RPS23,HNRNPA1,RPS10,UBA52,RPL21,EEF2,RPS4X,RPL14,RPL36,RPL23
HPA	hippocampus; neuronal cells[High]	HPA:0250133	3.50609e-08	7.45518	1254	92	34	11006	RPL5,RPL10,RPLP0,RPL7,RPS3A,RPL13A,RPL24,RPL19,RPS16,RPL8,RPL28,RPS14,RPS7,RPL13,RPS25,RPL17,RPSA,RPS18,RPL30,EEF1G,RPL9,BTF3,RPS20,RPS28,RPL41,RPL37A,RPL26,RPL31,HNRNPA1,RPL14,RPL36,RPL27,RPL23,RPL35
HPA	oral mucosa; squamous epithelial cells[High]	HPA:0330223	5.77391e-07	6.23853	1151	114	35	11006	GAPDH,RPL5,RPL10,EEF1A1,RPL24,RPS27A,RPS16,RPL10A,RPS6,RPL8,RPL28,RPS14,RPS15,RPS7,RPL13,RPS25,RPS5,RPSA,RPS12,BTF3,RPS20,RPL41,RPL26,RPS23,HNRNPA1,UBA52,RPS4X,RPL36,RPL27,RPL23,EEF1B2,UQCRB,HMGB1,UBB,RPS21
HPA	hippocampus; neuronal cells[‚â•Medium]	HPA:0250132	7.52352e-07	6.12358	4222	99	67	11006	PTMA,RPL5,RPL10,EEF1A1,RPLP0,RPL7,RPS3A,RPL13A,RPL24,RPL19,FAU,RPS27A,RPS16,RPL6,RPL18,RPL11,RPL10A,RPS6,RPL8,RPL28,RPS9,RPS14,RPL29,RPL18A,RPL27A,RPL12,RPS7,RPL13,RPS25,RPL17,RPS5,RPSA,RPS18,TPT1,RPL30,EEF1G,RPL9,RPS12,BTF3,MIF,RPS20,RPLP2,RPL32,RPS28,RPL41,RPL37A,RPL26,RPL31,RPS23,HNRNPA1,RPS10,UBA52,RPL21,EEF2,PFDN5,RPS4X,RPL14,RPL36,RPL27,RPS29,RPL23,RPS15A,RPL35,RPL38,EEF1B2,RPS17,C12ORF57
HPA	cerebellum; Purkinje cells[High]	HPA:0090163	8.70881e-07	6.06004	1550	89	35	11006	PTMA,RPL5,EEF1A1,RPLP0,RPL7,RPS3A,RPL13A,RPL24,RPL19,RPS16,RPL10A,RPS6,RPL8,RPL28,RPL29,RPS7,RPL13,RPS25,RPL17,RPSA,RPS18,RPL30,EEF1G,RPS20,RPL41,RPL37A,RPL26,RPL31,RPS23,HNRNPA1,RPS4X,RPL14,RPL36,RPL27,RPL23
HPA	breast; glandular cells[High]	HPA:0050053	1.6884e-05	4.77253	1349	92	31	11006	RPL5,RPL10,EEF1A1,RPL24,FAU,RPS27A,RPS16,RPS6,RPL8,RPS14,RPS15,RPS7,RPS25,RPSA,RPS18,BTF3,RPS20,RPL37A,RPL26,RPL31,RPS23,HNRNPA1,RPS10,UBA52,EEF2,RPL14,RPL36,RPL27,RPS29,RPL23,RPL35
HPA	cervix; squamous epithelial cells[‚â•Medium]	HPA:0630222	2.40971e-05	4.61803	3723	92	56	11006	PTMA,MARCKS,RPL5,RPL10,EEF1A1,RPLP0,RPL7,RPS3A,RPL13A,RPL24,RPL19,FAU,RPS27A,RPS16,RPL6,RPL18,RPL10A,RPS6,RPL8,RPL28,RPS14,RPL29,RPL18A,RPL27A,RPS15,RPS7,RPL13,RPS25,RPL17,RPS5,RPS18,RPL30,EEF1G,RPS12,BTF3,RPS20,RPLP2,RPL32,RPS28,RPL41,RPL37A,RPL26,RPL31,RPS23,HNRNPA1,RPS10,UBA52,EEF2,PFDN5,RPS4X,RPL14,RPL36,RPS29,RPL23,RPS15A,RPL35
HPA	vagina; squamous epithelial cells[High]	HPA:0620223	3.22372e-05	4.49164	1137	110	31	11006	GAPDH,RPL5,RPL10,EEF1A1,RPL13A,RPS27A,RPS16,RPL10A,RPS6,RPL8,RPS14,RPS15,RPS7,RPL13,RPS25,RPS5,RPSA,BTF3,RPS20,HNRNPA1,UBA52,RPL21,EEF2,RPL36,RPL27,RPL23,RPL35,EEF1B2,UQCRB,HMGB1,UBB
HPA	cerebral cortex; neuronal cells[High]	HPA:0100133	3.82112e-05	4.41781	1844	98	38	11006	RPL5,RPL10,EEF1A1,RPLP0,RPS3A,RPL24,RPL19,RPS16,RPS6,RPL8,RPS14,RPL29,RPS7,RPS25,RPL17,RPS5,RPSA,RPS18,RPL9,BTF3,RPS20,RPL32,RPS28,RPL37A,RPL26,RPL31,HNRNPA1,EEF2,RPS4X,RPL14,RPL36,RPL27,RPS29,RPL23,RPL35,RPL38,EEF1B2,RPS17
HPA	cervix; squamous epithelial cells[High]	HPA:0630223	5.24075e-05	4.28061	1035	110	29	11006	PTMA,RPL10,EEF1A1,RPS3A,RPL13A,RPS27A,RPS16,RPS6,RPS14,RPS15,RPS7,RPS25,RPL17,RPS5,RPS18,RPS12,RPS20,RPL31,RPS23,HNRNPA1,UBA52,EEF2,RPL14,RPL36,RPL23,EEF1B2,UQCRB,HMGB1,UBB
HPA	tonsil; germinal center cells[High]	HPA:0600433	8.62381e-05	4.0643	1229	112	32	11006	MARCKS,RPL10,RPL24,RPL19,RPS27A,RPL8,RPL29,RPS15,RPS7,RPS25,RPL17,RPSA,RPS18,RPS12,BTF3,RPL26,RPL31,HNRNPA1,UBA52,EEF2,RPS4X,RPL14,RPL36,RPL27,RPS29,RPL23,EEF1B2,C12ORF57,UQCRB,HMGB1,UBB,HSP90AB1
HPA	spleen; cells in white pulp[‚â•Medium]	HPA:0530722	9.24454e-05	4.03411	2715	89	44	11006	PTMA,MARCKS,ACTB,RPL5,RPL10,RPS3A,RPL13A,RPL19,RPS27A,RPS16,RPL11,RPL8,RPL28,RPL29,RPL27A,RPS15,RPS7,RPL13,RPS25,RPL17,RPS5,RPSA,RPS18,EEF1G,RPS12,BTF3,RPL32,RPL41,RPL37A,RPL26,RPL31,RPS23,HNRNPA1,RPS10,UBA52,RPL21,EEF2,PFDN5,RPS4X,RPL14,RPL36,RPL27,RPS29,RPL23
HPA	tonsil; germinal center cells[‚â•Medium]	HPA:0600432	9.97819e-05	4.00095	4094	100	62	11006	PTMA,GAPDH,MARCKS,ACTB,RPL5,RPL10,EEF1A1,RPLP0,RPL7,RPS3A,RPL13A,RPL24,RPL19,FAU,RPS27A,RPS16,RPL18,RPS6,RPL8,RPL28,RPS14,RPL29,RPL27A,RPS15,RPS7,RPL13,RPS25,RPL17,RPS5,TMSB4X,RPSA,RPS18,EEF1G,RPL9,RPS12,BTF3,MIF,RPLP2,RPS28,RPL41,RPL37A,RPL26,RPL31,RPS23,HNRNPA1,RPS10,UBA52,RPL21,EEF2,PFDN5,RPS4X,RPL14,RPL36,RPL27,RPS29,RPL23,RPL35,DOCK5,EEF1B2,RPS17,C12ORF57,FTL
HPA	salivary gland; glandular cells[High]	HPA:0420053	0.000131112	3.88236	1482	110	35	11006	GAPDH,MARCKS,RPL10,EEF1A1,RPL24,RPL19,RPS27A,RPS16,RPL8,RPL27A,RPS15,RPS7,RPS25,RPL17,RPSA,RPS18,BTF3,RPS20,RPL41,RPL37A,RPL26,RPS23,HNRNPA1,UBA52,EEF2,RPS4X,RPL14,RPL36,RPL27,RPS29,RPL35,EEF1B2,UQCRB,HMGB1,UBB
HPA	caudate; neuronal cells[High]	HPA:0080133	0.000150448	3.82261	1098	115	30	11006	RPL10,RPLP0,RPS3A,RPL13A,RPL24,RPS16,RPS6,RPL28,RPS7,RPS25,RPL17,RPL9,BTF3,RPS20,RPS28,RPL37A,RPL26,RPL31,HNRNPA1,PFDN5,RPL14,RPL36,RPL27,RPL23,RPL38,RPS17,FTL,UQCRB,RPS21,LRRC28
HPA	salivary gland; glandular cells[‚â•Medium]	HPA:0420052	0.000164075	3.78496	4868	90	63	11006	GAPDH,MARCKS,RPL5,RPL10,EEF1A1,RPLP0,RPL7,RPS3A,RPL13A,RPL24,RPL19,FAU,RPS27A,RPS16,RPL18,RPL11,RPL10A,RPS6,RPL8,RPL28,RPS9,RPS14,RPL29,RPL18A,RPL27A,RPS15,RPL12,RPS7,RPL13,RPS25,RPL17,RPS5,RPSA,RPS18,TPT1,RPL30,EEF1G,RPL9,RPS12,BTF3,RPS20,RPLP2,RPL32,RPS28,RPL41,RPL37A,RPL26,RPL31,RPS23,HNRNPA1,RPS10,UBA52,RPL23A,RPL21,EEF2,PFDN5,RPS4X,RPL14,RPL36,RPL27,RPS29,RPL23,RPS15A
HPA	skin 1; sebaceous glands[‚â•Low]	HPA:0461481	0.000267615	3.57249	202	134	13	11006	GAPDH,MARCKS,RPL10,RPS27A,RPL27A,RPS15,RPS5,RPL26,UBA52,EEF1B2,UBB,SET,GATA3
HPA	caudate; neuronal cells[‚â•Medium]	HPA:0080132	0.000367076	3.43524	4114	90	56	11006	PTMA,MARCKS,RPL5,RPL10,EEF1A1,RPLP0,RPL7,RPS3A,RPL13A,RPL24,RPL19,FAU,RPS27A,RPS16,RPL6,RPL11,RPL10A,RPS6,RPL8,RPL28,RPS14,RPL18A,RPL27A,RPS15,RPS7,RPL13,RPS25,RPL17,RPS5,TMSB4X,RPSA,RPS18,RPL30,EEF1G,RPL9,BTF3,RPS20,RPS28,RPL41,RPL37A,RPL26,RPL31,RPS23,HNRNPA1,RPS10,UBA52,EEF2,PFDN5,RPS4X,RPS2,RPL14,RPL36,RPL27,RPS29,RPL23,RPS15A
HPA	spleen; cells in white pulp[‚â•Low]	HPA:0530721	0.000523188	3.28134	4332	89	57	11006	PTMA,MARCKS,ACTB,RPL5,RPL10,EEF1A1,RPLP0,RPL7,RPS3A,RPL13A,RPL19,FAU,RPS27A,RPS16,RPL18,RPL11,RPL8,RPL28,RPS14,RPL29,RPL18A,RPL27A,RPS15,RPS7,RPL13,RPS25,RPL17,RPS5,RPSA,RPS18,RPL30,EEF1G,RPL9,RPS12,BTF3,MIF,RPS20,RPLP2,RPL32,RPS28,RPL41,RPL37A,RPL26,RPL31,RPS23,HNRNPA1,RPS10,UBA52,RPL21,EEF2,PFDN5,RPS4X,RPL14,RPL36,RPL27,RPS29,RPL23
HPA	tonsil; squamous epithelial cells[High]	HPA:0600223	0.000615157	3.21101	1471	89	29	11006	RPL5,RPL10,EEF1A1,RPS3A,RPL24,RPL19,FAU,RPL10A,RPS6,RPL8,RPS7,RPL13,RPS25,RPL17,RPS5,RPSA,RPS12,BTF3,RPL41,RPL37A,RPL26,RPL31,RPS23,HNRNPA1,RPL21,EEF2,RPL14,RPL36,RPL23
HPA	pancreas; exocrine glandular cells[‚â•Medium]	HPA:0350472	0.000622528	3.20584	5297	115	80	11006	PTMA,GAPDH,MARCKS,RPL5,RPL10,EEF1A1,RPLP0,RPL7,RPS3A,RPL13A,RPL24,RPL19,FAU,RPS27A,RPS16,RPL6,RPL18,RPL11,RPL10A,RPS6,RPL8,RPL28,RPS9,RPS14,RPL29,RPL18A,RPL27A,RPS15,RPS7,RPL13,RPS25,RPS24,RPL17,RPS5,RPSA,RPS18,TPT1,RPL30,EEF1G,RPL9,RPS12,BTF3,MIF,RPS20,RPLP2,RPL32,RPS28,RPL41,RPL37A,RPL26,RPL31,RPS23,HNRNPA1,RPS10,UBA52,RPL21,EEF2,PFDN5,RPS4X,RPL14,RPL36,RPL27,RPS29,RPL23,RPS15A,RPL35,RPL38,EEF1…
HPA	skin 1; sebaceous glands[‚â•Medium]	HPA:0461482	0.000681124	3.16677	165	125	11	11006	GAPDH,MARCKS,RPL10,RPS27A,RPL27A,RPS15,RPL26,UBA52,EEF1B2,UBB,SET
HPA	vagina; squamous epithelial cells[‚â•Medium]	HPA:0620222	0.000916959	3.03765	4042	89	54	11006	PTMA,GAPDH,MARCKS,RPL5,RPL10,EEF1A1,RPL7,RPS3A,RPL13A,RPL24,RPL19,FAU,RPS27A,RPS16,RPL18,RPL10A,RPS6,RPL8,RPL28,RPS14,RPL29,RPL18A,RPS15,RPS7,RPL13,RPS25,RPL17,RPS5,RPSA,RPS18,TPT1,RPL30,EEF1G,RPS12,BTF3,RPS20,RPL32,RPS28,RPL41,RPL37A,RPL26,RPL31,RPS23,HNRNPA1,RPS10,UBA52,RPL21,EEF2,RPS4X,RPL14,RPL36,RPL27,RPS29,RPL23
HPA	cerebellum; Purkinje cells[‚â•Medium]	HPA:0090162	0.00108272	2.96548	4124	92	56	11006	PTMA,RPL5,EEF1A1,RPLP0,RPL7,RPS3A,RPL13A,RPL24,RPL19,RPS27A,RPS16,RPL6,RPL18,RPL11,RPL10A,RPS6,RPL8,RPL28,RPS14,RPL29,RPL18A,RPL12,RPS7,RPL13,RPS25,RPS24,RPL17,RPSA,RPS18,TPT1,RPL30,EEF1G,RPS12,BTF3,RPS20,RPLP2,RPL32,RPS28,RPL41,RPL37A,RPL26,RPL31,RPS23,HNRNPA1,RPS10,UBA52,RPL21,EEF2,RPS4X,RPL14,RPL36,RPL27,RPS29,RPL23,RPS15A,RPL35
HPA	cerebral cortex; neuronal cells[‚â•Medium]	HPA:0100132	0.00129336	2.88828	4988	90	62	11006	PTMA,RPL5,RPL10,EEF1A1,RPLP0,RPL7,RPS3A,RPL13A,RPL24,RPL19,FAU,RPS27A,RPS16,RPL6,RPL18,RPL11,RPL10A,RPS6,RPL8,RPL28,RPS14,RPL29,RPL18A,RPL27A,RPS15,RPL12,RPS7,RPL13,RPS25,RPL17,RPS5,TMSB4X,RPSA,RPS18,TPT1,RPL30,EEF1G,RPL9,BTF3,MIF,RPS20,RPLP2,RPL32,RPS28,RPL41,RPL37A,RPL26,RPL31,RPS23,HNRNPA1,RPS10,UBA52,RPL21,EEF2,PFDN5,RPS4X,RPL14,RPL36,RPL27,RPS29,RPL23,RPS15A
HPA	fallopian tube; glandular cells[High]	HPA:0210053	0.0014843	2.82848	1666	87	30	11006	MARCKS,RPL5,RPL10,EEF1A1,RPL7,RPL13A,RPL24,RPS27A,RPS16,RPL10A,RPL8,RPL28,RPL29,RPS15,RPS7,RPL13,RPS25,RPL17,BTF3,RPS20,RPL41,RPL37A,RPL26,RPL31,HNRNPA1,UBA52,EEF2,RPL14,RPL36,RPL27
HPA	endometrium 2; cells in endometrial stroma[‚â•Medium]	HPA:0170252	0.00160743	2.79387	1798	110	37	11006	MARCKS,ACTB,RPL10,EEF1A1,RPL13A,RPL24,RPS27A,RPS16,RPS6,RPL8,RPS14,RPS15,RPS7,RPL13,RPS25,RPL17,RPSA,RPS18,RPS20,RPL41,RPL37A,RPL26,RPS23,HNRNPA1,UBA52,EEF2,RPS4X,RPL14,RPL36,RPL27,EEF1B2,RPS17,C12ORF57,UQCRB,NME2,HMGB1,UBB
HPA	oral mucosa; squamous epithelial cells[‚â•Medium]	HPA:0330222	0.00171222	2.76644	4353	89	56	11006	PTMA,GAPDH,MARCKS,RPL5,RPL10,EEF1A1,RPL7,RPS3A,RPL13A,RPL24,RPL19,RPS27A,RPS16,RPL18,RPL11,RPL10A,RPS6,RPL8,RPL28,RPS9,RPS14,RPL18A,RPL27A,RPS15,RPS7,RPL13,RPS25,RPL17,RPS5,RPSA,RPS18,TPT1,RPL30,RPL9,RPS12,BTF3,RPS20,RPLP2,RPL32,RPS28,RPL41,RPL26,RPL31,RPS23,HNRNPA1,RPS10,UBA52,RPL23A,RPL21,EEF2,RPS4X,RPL14,RPL36,RPL27,RPS29,RPL23
HPA	cerebellum; cells in molecular layer[‚â•Medium]	HPA:0090192	0.00180916	2.74252	2787	133	57	11006	RPL5,EEF1A1,RPLP0,RPL7,RPS3A,RPL13A,RPL24,RPL19,RPS27A,RPS16,RPL11,RPL10A,RPS6,RPL8,RPL28,RPS14,RPL29,RPL18A,RPS7,RPL13,RPS25,RPSA,RPL30,EEF1G,BTF3,RPS20,RPL37A,RPL26,RPL31,RPS23,HNRNPA1,UBA52,EEF2,PFDN5,RPS4X,RPL14,RPL36,RPL27,RPS29,RPL23,RPL35,DOCK5,RPL38,RPS17,DAB1,UQCRB,UBB,HSP90AB1,RNF220,RPS21,HIF3A,NEUROD1,SET,TMCC3,KCTD16,COX6A1,PHACTR2
HPA	stomach 2; glandular cells[High]	HPA:0550053	0.00244226	2.61221	2427	92	39	11006	RPL5,RPL10,EEF1A1,RPLP0,RPL24,RPL19,RPS27A,RPL10A,RPS6,RPS9,RPS14,RPL27A,RPS15,RPS7,RPL13,RPS25,RPL17,RPSA,RPS18,EEF1G,RPL9,RPS12,RPS20,RPL41,RPL26,RPL31,HNRNPA1,RPS10,UBA52,RPL21,PFDN5,RPS4X,RPS2,RPL14,RPL36,RPL27,RPL23,RPS15A,RPL35
HPA	stomach 1; glandular cells[High]	HPA:0540053	0.00302677	2.51902	2448	92	39	11006	ACTB,RPL5,RPL10,EEF1A1,RPL13A,RPL24,RPL19,RPL10A,RPS6,RPL28,RPS9,RPS14,RPS7,RPL13,RPS25,RPL17,RPS5,RPSA,RPS18,RPL9,RPS12,RPS20,RPS28,RPL41,RPL26,RPS23,HNRNPA1,RPS10,EEF2,PFDN5,RPS4X,RPS2,RPL14,RPL36,RPL27,RPS29,RPL23,RPS15A,RPL35
HPA	rectum; mucosal lymphoid cells[High]	HPA:0401333	0.00305567	2.51489	176	112	10	11006	RPL10,RPL8,RPS15,RPS5,RPL26,RPL36,EEF1B2,FTL,HMGB1,HSP90AB1
HPA	breast; glandular cells[‚â•Medium]	HPA:0050052	0.00314391	2.50253	5101	90	62	11006	PTMA,GAPDH,MARCKS,RPL5,RPL10,EEF1A1,RPLP0,RPL7,RPS3A,RPL13A,RPL24,FAU,RPS27A,RPS16,RPL6,RPL18,RPL11,RPL10A,RPS6,RPL8,RPL28,RPS9,RPS14,RPL18A,RPL27A,RPS15,RPL12,RPS7,RPL13,RPS25,RPS24,RPL17,RPS5,RPSA,RPS18,RPL30,EEF1G,RPL9,RPS12,BTF3,MIF,RPS20,RPLP2,RPS28,RPL41,RPL37A,RPL26,RPL31,RPS23,HNRNPA1,RPS10,UBA52,RPL21,EEF2,PFDN5,RPS4X,RPL14,RPL36,RPL27,RPS29,RPL23,RPS15A
HPA	endometrium 1; glandular cells[High]	HPA:0160053	0.00403562	2.39409	1469	127	35	11006	MARCKS,RPL5,RPL10,EEF1A1,RPL24,RPS27A,RPL29,RPL27A,RPS15,RPS7,RPS25,RPSA,RPS12,BTF3,RPS20,RPL37A,RPL26,RPL31,UBA52,RPL21,RPS4X,RPL14,RPL36,RPL27,RPL23,RPL35,EEF1B2,UQCRB,HMGB1,UBB,HSP90AB1,LRRC28,LRRN3,SET,MARCKSL1
HPA	liver; hepatocytes[‚â•Medium]	HPA:0290402	0.00510028	2.29241	3745	115	61	11006	PTMA,GAPDH,RPL5,RPL10,EEF1A1,RPLP0,RPL7,RPS3A,RPL13A,RPL24,RPL19,FAU,RPS27A,RPL10A,RPL8,RPL28,RPS9,RPS14,RPL29,RPL27A,RPS15,RPL12,RPS7,RPL13,RPS25,RPL17,RPS5,RPSA,RPS18,BTF3,RPLP2,RPL32,RPS28,RPL41,RPL37A,RPL26,RPL31,RPS23,HNRNPA1,RPS10,UBA52,EEF2,RPL14,RPL36,RPL27,RPS29,RPL23,RPS15A,RPL38,EEF1B2,RPS17,C12ORF57,FTL,NRP1,UQCRB,FTH1,HMGB1,UBB,HSP90AB1,RNF220,LRRC28
HPA	endometrium 1; cells in endometrial stroma[‚â•Medium]	HPA:0160252	0.00684001	2.16494	2232	128	46	11006	GAPDH,MARCKS,ACTB,RPL10,EEF1A1,RPL13A,RPL24,RPS27A,RPL11,RPS6,RPL8,RPS14,RPL27A,RPS15,RPL13,RPS25,RPL17,RPSA,RPS18,BTF3,RPS20,RPL37A,RPL31,RPS23,HNRNPA1,UBA52,EEF2,RPS4X,RPL14,RPL36,RPL27,RPS29,RPL35,EEF1B2,RPS17,C12ORF57,FTL,UQCRB,FTH1,HMGB1,UBB,HIF3A,SET,YBX1,MARCKSL1,PABPC1
HPA	seminal vesicle; glandular cells[‚â•Medium]	HPA:0430052	0.00825568	2.08325	5230	90	62	11006	PTMA,GAPDH,MARCKS,RPL5,RPL10,EEF1A1,RPLP0,RPL7,RPS3A,RPL13A,RPL24,RPL19,FAU,RPS27A,RPS16,RPL11,RPL10A,RPS6,RPL8,RPL28,RPS9,RPS14,RPL29,RPL18A,RPL27A,RPS15,RPL12,RPS7,RPL13,RPS25,RPL17,RPS5,TMSB4X,RPSA,RPS18,TPT1,RPL30,EEF1G,RPS12,BTF3,RPS20,RPLP2,RPL32,RPS28,RPL41,RPL37A,RPL26,RPL31,RPS23,HNRNPA1,RPS10,UBA52,RPL21,EEF2,PFDN5,RPS4X,RPL14,RPL36,RPL27,RPS29,RPL23,RPS15A
HPA	skin 1; hair follicles[‚â•Medium]	HPA:0461452	0.00919855	2.03628	293	128	13	11006	GAPDH,MARCKS,RPS27A,RPL27A,RPS15,RPS5,RPL26,UBA52,EEF1B2,UBB,SET,YBX1,PABPC1
HPA	skin 2; epidermal cells[High]	HPA:0470683	0.00988814	2.00489	1048	92	22	11006	EEF1A1,RPS3A,RPL13A,RPL24,RPL10A,RPS6,RPS7,RPL13,RPS25,RPL17,RPSA,RPS12,BTF3,RPS20,RPL37A,RPL31,RPL21,EEF2,RPS4X,RPL27,RPL23,RPL35
HPA	endometrium 2; glandular cells[High]	HPA:0170053	0.0108173	1.96588	1331	106	28	11006	RPL10,EEF1A1,RPS3A,RPL13A,RPL24,RPL8,RPS14,RPL29,RPL27A,RPS15,RPS7,RPS25,RPL17,RPSA,RPS12,BTF3,RPL41,RPL26,HNRNPA1,EEF2,RPS4X,RPL14,RPL36,RPL23,RPL35,EEF1B2,UQCRB,NME2
HPA	endometrium 2; cells in endometrial stroma[‚â•Low]	HPA:0170251	0.0124878	1.90351	3511	112	56	11006	GAPDH,MARCKS,ACTB,RPL10,EEF1A1,RPLP0,RPL7,RPS3A,RPL13A,RPL24,RPS27A,RPS16,RPS6,RPL8,RPS14,RPL29,RPS15,RPL12,RPS7,RPL13,RPS25,RPL17,RPS5,TMSB4X,RPSA,RPS18,EEF1G,BTF3,RPS20,RPL32,RPL41,RPL37A,RPL26,RPL31,RPS23,HNRNPA1,UBA52,EEF2,PFDN5,RPS4X,RPL14,RPL36,RPL27,RPS29,RPL23,RPL35,EEF1B2,RPS17,C12ORF57,FTL,UQCRB,NME2,FTH1,HMGB1,UBB,HSP90AB1
HPA	esophagus; squamous epithelial cells[‚â•Medium]	HPA:0190222	0.0139981	1.85393	5052	90	60	11006	PTMA,GAPDH,MARCKS,RPL5,RPL10,EEF1A1,RPLP0,RPL7,RPS3A,RPL13A,RPL24,RPL19,FAU,RPS27A,RPS16,RPL18,RPL10A,RPS6,RPL8,RPL28,RPS9,RPS14,RPL29,RPL18A,RPL27A,RPS15,RPS7,RPL13,RPS25,RPL17,RPS5,RPSA,RPS18,TPT1,RPL30,EEF1G,RPS12,BTF3,RPS20,RPLP2,RPL32,RPS28,RPL41,RPL37A,RPL26,RPL31,RPS23,HNRNPA1,RPS10,UBA52,RPL23A,RPL21,EEF2,RPS4X,RPL14,RPL36,RPL27,RPS29,RPL23,RPS15A
HPA	lymph node; germinal center cells[‚â•Low]	HPA:0310431	0.0156409	1.80574	5055	110	71	11006	PTMA,GAPDH,ACTB,RPL5,RPL10,EEF1A1,RPLP0,RPL13A,RPL24,RPL19,FAU,RPS27A,RPS16,RPL6,RPL18,RPL11,RPS6,RPL8,RPL28,RPS14,RPL29,RPL18A,RPL27A,RPS7,RPL13,RPS25,RPS24,RPL17,RPS5,TMSB4X,RPSA,RPS18,TPT1,RPL30,EEF1G,RPL9,RPS12,BTF3,MIF,RPS20,RPLP2,RPL41,RPL37A,RPL26,RPL31,RPS23,HNRNPA1,RPS10,UBA52,RPL23A,RPL21,EEF2,PFDN5,RPS4X,RPL14,RPL36,RPL27,RPS29,RPL23,RPL35,DOCK5,EEF1B2,RPS17,C12ORF57,FTL,NRP1,UQCRB,NME…
HPA	lymph node; germinal center cells[High]	HPA:0310433	0.0171207	1.76648	945	127	25	11006	ACTB,RPL10,RPL24,RPL28,RPS25,RPS5,RPS12,RPS20,RPL26,RPS23,HNRNPA1,EEF2,RPS4X,RPL14,RPL36,RPL27,RPS29,EEF1B2,C12ORF57,UQCRB,HMGB1,HSP90AB1,RPS21,YBX1,MARCKSL1
HPA	vagina	HPA:0620000	0.018063	1.74321	5992	90	67	11006	PTMA,GAPDH,MARCKS,RPL5,RPL10,EEF1A1,RPLP0,RPL7,RPS3A,RPL13A,RPL24,RPL19,FAU,RPS27A,RPS16,RPL6,RPL18,RPL11,RPL10A,RPS6,RPL8,RPL28,RPS9,RPS14,RPL29,RPL18A,RPL27A,RPS15,RPL12,RPS7,RPL13,RPS25,RPS24,RPL17,RPS5,RPSA,RPS18,TPT1,RPL30,EEF1G,RPL9,RPS12,BTF3,MIF,RPS20,RPLP2,RPL32,RPS28,RPL41,RPL37A,RPL26,RPL31,RPS23,HNRNPA1,RPS10,UBA52,RPL23A,RPL21,EEF2,PFDN5,RPS4X,RPL14,RPL36,RPL27,RPS29,RPL23,RPS15A
HPA	vagina; squamous epithelial cells[‚â•Low]	HPA:0620221	0.018063	1.74321	5992	90	67	11006	PTMA,GAPDH,MARCKS,RPL5,RPL10,EEF1A1,RPLP0,RPL7,RPS3A,RPL13A,RPL24,RPL19,FAU,RPS27A,RPS16,RPL6,RPL18,RPL11,RPL10A,RPS6,RPL8,RPL28,RPS9,RPS14,RPL29,RPL18A,RPL27A,RPS15,RPL12,RPS7,RPL13,RPS25,RPS24,RPL17,RPS5,RPSA,RPS18,TPT1,RPL30,EEF1G,RPL9,RPS12,BTF3,MIF,RPS20,RPLP2,RPL32,RPS28,RPL41,RPL37A,RPL26,RPL31,RPS23,HNRNPA1,RPS10,UBA52,RPL23A,RPL21,EEF2,PFDN5,RPS4X,RPL14,RPL36,RPL27,RPS29,RPL23,RPS15A
HPA	appendix; goblet cells[‚â•Medium]	HPA:0030892	0.0187441	1.72714	314	128	13	11006	RPL10,RPL8,RPL27A,RPS15,RPS5,RPL26,RPL36,RPS15A,EEF1B2,HMGB1,HSP90AB1,YBX1,PABPC1
HPA	skin 1; hair follicles[‚â•Low]	HPA:0461451	0.0235981	1.62712	367	128	14	11006	GAPDH,MARCKS,FAU,RPS27A,RPL27A,RPS15,RPS5,RPL26,UBA52,EEF1B2,UBB,SET,YBX1,PABPC1
HPA	endometrium 1; glandular cells[‚â•Medium]	HPA:0160052	0.0266281	1.57466	5144	90	60	11006	PTMA,MARCKS,RPL5,RPL10,EEF1A1,RPLP0,RPL7,RPS3A,RPL13A,RPL24,RPL19,FAU,RPS27A,RPS16,RPL6,RPL18,RPL11,RPL10A,RPS6,RPL8,RPL28,RPS9,RPS14,RPL29,RPL27A,RPS15,RPS7,RPL13,RPS25,RPS24,RPL17,RPS5,RPSA,RPS18,RPL30,EEF1G,RPL9,RPS12,BTF3,MIF,RPS20,RPLP2,RPL32,RPL41,RPL37A,RPL26,RPL31,RPS23,HNRNPA1,UBA52,RPL21,EEF2,PFDN5,RPS4X,RPL14,RPL36,RPL27,RPS29,RPL23,RPS15A
HPA	bone marrow; hematopoietic cells[‚â•Medium]	HPA:0040082	0.0275969	1.55914	4247	112	63	11006	PTMA,GAPDH,MARCKS,ACTB,RPL5,RPL10,EEF1A1,RPLP0,RPL7,RPS3A,RPL24,RPS27A,RPS16,RPL11,RPS6,RPL28,RPS9,RPS14,RPL29,RPS15,RPL12,RPS7,RPL13,RPS25,RPL17,RPS5,TMSB4X,RPSA,TPT1,RPL30,RPL9,BTF3,RPS20,RPL41,RPL37A,RPL26,RPL31,RPS23,HNRNPA1,RPS10,UBA52,RPL21,EEF2,RPS4X,RPL14,RPL36,RPL27,RPS29,RPL23,RPS15A,DOCK5,RPL38,EEF1B2,RPS17,C12ORF57,FTL,NRP1,UQCRB,NME2,FTH1,HMGB1,UBB,HSP90AB1
HPA	placenta; decidual cells[‚â•Medium]	HPA:0380512	0.0304559	1.51633	3591	98	50	11006	GAPDH,MARCKS,RPL5,RPL10,RPLP0,RPL7,RPS3A,RPL13A,RPL24,RPL19,RPL18,RPL11,RPL10A,RPS6,RPL8,RPS9,RPS14,RPL29,RPS15,RPL12,RPS7,RPL13,RPS25,RPS5,RPSA,RPS18,RPL30,EEF1G,RPL9,RPS12,BTF3,RPS20,RPLP2,RPS28,RPL37A,RPL26,RPL31,RPS23,RPS10,RPL21,EEF2,RPL14,RPL36,RPS29,RPL23,RPS15A,RPL35,RPL38,EEF1B2,RPS17
HPA	skin 1; cells in granular layer[‚â•Low]	HPA:0460181	0.0340004	1.46852	711	134	21	11006	GAPDH,RPL10,FAU,RPS27A,RPL8,RPL27A,RPS15,RPS5,RPL26,HNRNPA1,UBA52,RPL36,RPS15A,EEF1B2,HMGB1,UBB,HSP90AB1,SET,YBX1,PABPC1,GATA3
HPA	lymph node; germinal center cells[‚â•Medium]	HPA:0310432	0.0352742	1.45254	3297	114	53	11006	ACTB,RPL10,EEF1A1,RPL13A,RPL24,RPL19,RPS27A,RPL11,RPL8,RPL28,RPS14,RPS7,RPS25,RPS5,RPSA,RPS18,TPT1,RPL30,EEF1G,RPL9,RPS12,BTF3,RPS20,RPLP2,RPL37A,RPL26,RPL31,RPS23,HNRNPA1,RPS10,UBA52,RPL21,EEF2,PFDN5,RPS4X,RPL14,RPL36,RPL27,RPS29,RPL23,RPL35,DOCK5,EEF1B2,C12ORF57,FTL,NRP1,UQCRB,NME2,FTH1,HMGB1,UBB,HSP90AB1,RPS21
HPA	fallopian tube; glandular cells[‚â•Medium]	HPA:0210052	0.035658	1.44784	4695	90	56	11006	MARCKS,RPL5,RPL10,EEF1A1,RPL7,RPS3A,RPL13A,RPL24,FAU,RPS27A,RPS16,RPL6,RPL18,RPL11,RPL10A,RPL8,RPL28,RPS9,RPS14,RPL29,RPL18A,RPL27A,RPS15,RPL12,RPS7,RPL13,RPS25,RPL17,RPS5,RPSA,RPS18,RPL30,RPL9,BTF3,MIF,RPS20,RPLP2,RPL32,RPS28,RPL41,RPL37A,RPL26,RPL31,RPS23,HNRNPA1,UBA52,RPL21,EEF2,PFDN5,RPS4X,RPL14,RPL36,RPL27,RPS29,RPL23,RPS15A
HPA	skin 2; langerhans cells[‚â•Medium]	HPA:0471462	0.036967	1.43219	662	134	20	11006	GAPDH,ACTB,RPL10,RPS27A,RPL8,RPL27A,RPS15,RPS5,RPL26,HNRNPA1,UBA52,RPL36,EEF1B2,HMGB1,UBB,HSP90AB1,SET,YBX1,PABPC1,GATA3
HPA	appendix; non-germinal center cells[‚â•Low]	HPA:0030441	0.0370292	1.43146	336	128	13	11006	ACTB,RPL10,RPL27A,RPS15,RPS5,RPL26,RPL36,EEF1B2,FTL,HMGB1,HSP90AB1,YBX1,PABPC1
HPA	endometrium 1; cells in endometrial stroma[‚â•Low]	HPA:0160251	0.0388848	1.41022	4070	115	62	11006	GAPDH,MARCKS,ACTB,RPL5,RPL10,EEF1A1,RPLP0,RPL7,RPS3A,RPL13A,RPL24,RPS27A,RPS16,RPL11,RPL10A,RPS6,RPL8,RPS14,RPL27A,RPS15,RPL12,RPS7,RPL13,RPS25,RPL17,RPS5,RPSA,RPS18,RPL30,EEF1G,RPS12,BTF3,RPS20,RPLP2,RPS28,RPL41,RPL37A,RPL26,RPL31,RPS23,HNRNPA1,UBA52,EEF2,RPS4X,RPL14,RPL36,RPL27,RPS29,RPL23,RPL35,RPL38,EEF1B2,RPS17,C12ORF57,FTL,UQCRB,FTH1,HMGB1,UBB,HSP90AB1,RPS21,LRRC28
HPA	small intestine; goblet cells[‚â•Medium]	HPA:0480892	0.0393749	1.40478	344	143	14	11006	RPL10,RPL27A,RPS15,RPS5,RPL26,RPL36,RPS15A,EEF1B2,FTL,HMGB1,HSP90AB1,YBX1,PABPC1,FOLH1
HPA	appendix; goblet cells[‚â•Low]	HPA:0030891	0.0401878	1.39591	386	128	14	11006	RPL10,RPL8,RPL27A,RPS15,RPS5,RPL26,RPL36,RPS15A,EEF1B2,FTL,HMGB1,HSP90AB1,YBX1,PABPC1
HPA	rectum; enterocytes[‚â•Medium]	HPA:0401302	0.0447479	1.34923	390	128	14	11006	CKB,RPL10,RPL8,RPL27A,RPS15,RPS5,RPL26,RPL36,RPS15A,EEF1B2,HMGB1,HSP90AB1,YBX1,PABPC1
HPA	rectum; endothelial cells[‚â•Low]	HPA:0400201	0.0466454	1.33119	254	128	11	11006	RPL10,RPL8,RPS5,RPL26,RPL36,RPS15A,EEF1B2,HMGB1,HSP90AB1,YBX1,PABPC1
HPA	placenta; decidual cells[‚â•Low]	HPA:0380511	0.0474673	1.32361	4847	79	51	11006	GAPDH,MARCKS,ACTB,RPL5,RPL10,RPLP0,RPL7,RPS3A,RPL13A,RPL24,RPL19,FAU,RPS27A,RPL6,RPL18,RPL11,RPL10A,RPS6,RPL8,RPS9,RPS14,RPL29,RPL27A,RPS15,RPL12,RPS7,RPL13,RPS25,RPS24,RPS5,RPSA,RPS18,RPL30,EEF1G,RPL9,RPS12,BTF3,RPS20,RPLP2,RPL32,RPS28,RPL41,RPL37A,RPL26,RPL31,RPS23,RPS10,UBA52,RPL23A,RPL21,EEF2
HPA	rectum; goblet cells[‚â•Medium]	HPA:0400892	0.0480911	1.31794	345	128	13	11006	RPL10,RPL8,RPL27A,RPS15,RPS5,RPL26,RPL36,RPS15A,EEF1B2,HMGB1,HSP90AB1,YBX1,PABPC1
HPA	small intestine; enterocytes[‚â•Medium]	HPA:0481302	0.0480995	1.31786	442	128	15	11006	RPL10,RPL8,RPL27A,RPS15,RPS5,RPL26,RPL36,RPS15A,EEF1B2,FTL,DAB1,HMGB1,HSP90AB1,YBX1,PABPC1
HPA	small intestine; glandular cells[High]	HPA:0480053	0.048986	1.30993	2544	89	36	11006	PTMA,RPL5,EEF1A1,RPLP0,RPL7,RPL24,RPS27A,RPL10A,RPS6,RPL28,RPS9,RPS14,RPL29,RPS7,RPL13,RPS25,RPL17,RPSA,RPS18,EEF1G,RPS12,BTF3,RPL41,RPL37A,RPL31,HNRNPA1,RPS10,UBA52,RPL21,EEF2,PFDN5,RPS4X,RPL14,RPL27,RPS29,RPL23
CORUM	Ribosome, cytoplasmic	CORUM:306	7.28472e-118	117.138	74	98	71	3383	RPL7A,RPL5,RPL10,RPLP0,RPL15,RPL3,RPS3A,RPL13A,RPS11,RPL24,RPL19,FAU,RPS27A,RPS16,RPL6,RPL18,RPL11,RPL10A,RPS6,RPL8,RPL28,RPS9,RPS14,RPL29,RPL18A,RPL27A,RPS15,RPS7,RPLP1,RPS25,RPS24,RPS19,RPL17,RPS3,RPS5,RPSA,RPS18,RPL34,RPL30,RPL9,RPS8,RPL4,RPL22,RPS20,RPLP2,RPL32,RPS13,RPS28,RPS27,RPL41,RPL37A,RPL26,RPL31,RPS23,RPS10,UBA52,RPL23A,RPL21,RPL37,RPS4X,RPL14,RPL36,RPL27,RPS29,RPL23,RPS15A,RPL36A,RPL…
CORUM	60S ribosomal subunit, cytoplasmic	CORUM:308	3.33359e-66	65.4771	43	96	42	3383	RPL7A,RPL5,RPL10,RPLP0,RPL15,RPL3,RPL13A,RPL24,RPL19,RPL6,RPL18,RPL11,RPL10A,RPL8,RPL28,RPL29,RPL18A,RPL27A,RPLP1,RPL17,RPL34,RPL30,RPL9,RPL4,RPL22,RPLP2,RPL32,RPL41,RPL37A,RPL26,RPL31,UBA52,RPL23A,RPL21,RPL37,RPL14,RPL36,RPL27,RPL23,RPL36A,RPL35,RPL38
CORUM	Nop56p-associated pre-rRNA complex	CORUM:3055	3.63076e-65	64.44	93	92	54	3383	RPL7A,RPL5,RPL10,EEF1A1,RPLP0,RPL15,RPL3,RPS3A,RPL13A,RPS11,RPL24,RPL19,RPS16,RPL6,RPL18,RPL11,RPL10A,RPS6,RPL8,RPL28,RPS9,RPS14,RPL29,RPL18A,RPL27A,RPS15,RPS7,RPLP1,RPS24,RPL17,RPS18,RPL30,RPL9,RPS8,RPL4,RPL22,RPLP2,RPL32,RPS13,RPL37A,RPL26,RPL31,RPS23,HNRNPA1,RPL23A,RPL21,RPL14,RPL36,RPL27,RPS29,RPL23,RPS15A,RPL36A,RPL35
CORUM	40S ribosomal subunit, cytoplasmic	CORUM:305	8.42766e-43	42.0743	31	114	30	3383	RPS3A,RPS11,FAU,RPS27A,RPS16,RPS6,RPS9,RPS14,RPS15,RPS7,RPS25,RPS24,RPS19,RPS3,RPS5,RPSA,RPS18,RPS8,RPS20,RPS13,RPS28,RPS27,RPS23,RPS10,RPS4X,RPS29,RPS15A,RPS26,RPS17,RPS21
CORUM	40S ribosomal subunit, cytoplasmic	CORUM:338	1.09938e-42	41.9589	29	114	29	3383	RPS3A,RPS11,FAU,RPS27A,RPS16,RPS6,RPS9,RPS14,RPS15,RPS7,RPS25,RPS24,RPS19,RPS3,RPS5,RPSA,RPS18,RPS8,RPS20,RPS13,RPS28,RPS23,RPS10,RPS4X,RPS29,RPS15A,RPS26,RPS17,RPS21
CORUM	TRBP containing complex (DICER, RPL7A, EIF6, MOV10 and subunits of the 60S ribosomal particle)	CORUM:5380	2.45676e-22	21.6096	21	87	17	3383	RPL7A,RPL15,RPL19,RPL11,RPL10A,RPL28,RPL18A,RPLP1,RPL34,RPL30,RPLP2,RPL32,RPL37A,RPL21,RPL14,RPL36,RPL27
CORUM	TNF-alpha/NF-kappa B signaling complex 6	CORUM:5266	1.27266e-05	4.89529	13	112	7	3383	RPS11,RPL6,RPL8,RPL30,RPL4,RPS13,HSP90AB1
CORUM	ProTalpha C2 complex	CORUM:6984	0.000458214	3.33893	4	127	4	3383	PTMA,ACTB,SET,MARCKSL1
CORUM	ACTB-ANP32A-C1QBP-PSMA1-PTMA-PSMA1 complex	CORUM:7298	0.00947034	2.02363	6	6	2	3383	PTMA,ACTB
CORUM	GAIT complex	CORUM:5385	0.0302333	1.51951	4	16	2	3383	GAPDH,RPL13A
HP	Abnormal radial artery morphology	HP:0031640	4.81736e-32	31.3172	26	98	22	4962	RPL5,RPL15,RPL18,RPL11,RPL8,RPS7,RPS24,RPS19,RPL9,RPS20,RPS28,RPS27,RPL35A,RPL26,RPL31,RPS10,RPL27,RPS29,RPS15A,RPL35,RPS26,RPS17
HP	Elevated red cell adenosine deaminase level	HP:0030270	4.81736e-32	31.3172	26	98	22	4962	RPL5,RPL15,RPL18,RPL11,RPL8,RPS7,RPS24,RPS19,RPL9,RPS20,RPS28,RPS27,RPL35A,RPL26,RPL31,RPS10,RPL27,RPS29,RPS15A,RPL35,RPS26,RPS17
HP	Radial artery aplasia	HP:0020118	4.81736e-32	31.3172	26	98	22	4962	RPL5,RPL15,RPL18,RPL11,RPL8,RPS7,RPS24,RPS19,RPL9,RPS20,RPS28,RPS27,RPL35A,RPL26,RPL31,RPS10,RPL27,RPS29,RPS15A,RPL35,RPS26,RPS17
HP	Erythroid hypoplasia	HP:0012133	3.69028e-31	30.4329	31	98	23	4962	RPL5,RPL15,RPL18,RPL11,RPL8,RPS14,RPS7,RPS24,RPS19,RPL9,RPS20,RPS28,RPS27,RPL35A,RPL26,RPL31,RPS10,RPL27,RPS29,RPS15A,RPL35,RPS26,RPS17
HP	Macrocytic dyserythropoietic anemia	HP:0005532	1.17848e-30	29.9287	28	98	22	4962	RPL5,RPL15,RPL18,RPL11,RPL8,RPS7,RPS24,RPS19,RPL9,RPS20,RPS28,RPS27,RPL35A,RPL26,RPL31,RPS10,RPL27,RPS29,RPS15A,RPL35,RPS26,RPS17
HP	Malignant genitourinary tract tumor	HP:0006758	1.77731e-29	28.7502	30	98	22	4962	RPL5,RPL15,RPL18,RPL11,RPL8,RPS7,RPS24,RPS19,RPL9,RPS20,RPS28,RPS27,RPL35A,RPL26,RPL31,RPS10,RPL27,RPS29,RPS15A,RPL35,RPS26,RPS17
HP	Pure red cell aplasia	HP:0012410	1.77731e-29	28.7502	30	98	22	4962	RPL5,RPL15,RPL18,RPL11,RPL8,RPS7,RPS24,RPS19,RPL9,RPS20,RPS28,RPS27,RPL35A,RPL26,RPL31,RPS10,RPL27,RPS29,RPS15A,RPL35,RPS26,RPS17
HP	Abnormality of the thenar eminence	HP:0001227	4.16227e-27	26.3807	35	98	22	4962	RPL5,RPL15,RPL18,RPL11,RPL8,RPS7,RPS24,RPS19,RPL9,RPS20,RPS28,RPS27,RPL35A,RPL26,RPL31,RPS10,RPL27,RPS29,RPS15A,RPL35,RPS26,RPS17
HP	Adenocarcinoma of the colon	HP:0040276	4.16227e-27	26.3807	35	98	22	4962	RPL5,RPL15,RPL18,RPL11,RPL8,RPS7,RPS24,RPS19,RPL9,RPS20,RPS28,RPS27,RPL35A,RPL26,RPL31,RPS10,RPL27,RPS29,RPS15A,RPL35,RPS26,RPS17
HP	Abnormal erythrocyte enzyme level	HP:0030272	1.05451e-26	25.9769	36	98	22	4962	RPL5,RPL15,RPL18,RPL11,RPL8,RPS7,RPS24,RPS19,RPL9,RPS20,RPS28,RPS27,RPL35A,RPL26,RPL31,RPS10,RPL27,RPS29,RPS15A,RPL35,RPS26,RPS17
HP	Persistence of hemoglobin F	HP:0011904	1.05451e-26	25.9769	36	98	22	4962	RPL5,RPL15,RPL18,RPL11,RPL8,RPS7,RPS24,RPS19,RPL9,RPS20,RPS28,RPS27,RPL35A,RPL26,RPL31,RPS10,RPL27,RPS29,RPS15A,RPL35,RPS26,RPS17
HP	Reticulocytopenia	HP:0001896	2.56277e-26	25.5913	37	98	22	4962	RPL5,RPL15,RPL18,RPL11,RPL8,RPS7,RPS24,RPS19,RPL9,RPS20,RPS28,RPS27,RPL35A,RPL26,RPL31,RPS10,RPL27,RPS29,RPS15A,RPL35,RPS26,RPS17
HP	Osteosarcoma	HP:0002669	2.56277e-26	25.5913	37	98	22	4962	RPL5,RPL15,RPL18,RPL11,RPL8,RPS7,RPS24,RPS19,RPL9,RPS20,RPS28,RPS27,RPL35A,RPL26,RPL31,RPS10,RPL27,RPS29,RPS15A,RPL35,RPS26,RPS17
HP	Normochromic anemia	HP:0001895	1.35543e-25	24.8679	39	98	22	4962	RPL5,RPL15,RPL18,RPL11,RPL8,RPS7,RPS24,RPS19,RPL9,RPS20,RPS28,RPS27,RPL35A,RPL26,RPL31,RPS10,RPL27,RPS29,RPS15A,RPL35,RPS26,RPS17
HP	Adenocarcinoma of the large intestine	HP:0040275	1.35543e-25	24.8679	39	98	22	4962	RPL5,RPL15,RPL18,RPL11,RPL8,RPS7,RPS24,RPS19,RPL9,RPS20,RPS28,RPS27,RPL35A,RPL26,RPL31,RPS10,RPL27,RPS29,RPS15A,RPL35,RPS26,RPS17
HP	Partial duplication of thumb phalanx	HP:0009944	1.3054e-24	23.8843	42	98	22	4962	RPL5,RPL15,RPL18,RPL11,RPL8,RPS7,RPS24,RPS19,RPL9,RPS20,RPS28,RPS27,RPL35A,RPL26,RPL31,RPS10,RPL27,RPS29,RPS15A,RPL35,RPS26,RPS17
HP	Adenocarcinoma of the intestines	HP:0040273	2.63349e-24	23.5795	43	98	22	4962	RPL5,RPL15,RPL18,RPL11,RPL8,RPS7,RPS24,RPS19,RPL9,RPS20,RPS28,RPS27,RPL35A,RPL26,RPL31,RPS10,RPL27,RPS29,RPS15A,RPL35,RPS26,RPS17
HP	Partial duplication of the phalanx of hand	HP:0009999	5.1892e-24	23.2849	44	98	22	4962	RPL5,RPL15,RPL18,RPL11,RPL8,RPS7,RPS24,RPS19,RPL9,RPS20,RPS28,RPS27,RPL35A,RPL26,RPL31,RPS10,RPL27,RPS29,RPS15A,RPL35,RPS26,RPS17
HP	Abnormal number of erythroid precursors	HP:0012131	6.86045e-24	23.1636	51	98	23	4962	RPL5,RPL15,RPL18,RPL11,RPL8,RPS14,RPS7,RPS24,RPS19,RPL9,RPS20,RPS28,RPS27,RPL35A,RPL26,RPL31,RPS10,RPL27,RPS29,RPS15A,RPL35,RPS26,RPS17
HP	Thrombocytosis	HP:0001894	7.09804e-23	22.1489	63	98	24	4962	RPL5,RPL15,RPL18,RPL11,RPL8,RPS14,RPS7,RPS24,RPS19,RPSA,RPL9,RPS20,RPS28,RPS27,RPL35A,RPL26,RPL31,RPS10,RPL27,RPS29,RPS15A,RPL35,RPS26,RPS17
HP	Increased mean corpuscular volume	HP:0005518	5.92283e-22	21.2275	52	98	22	4962	RPL5,RPL15,RPL18,RPL11,RPL8,RPS7,RPS24,RPS19,RPL9,RPS20,RPS28,RPS27,RPL35A,RPL26,RPL31,RPS10,RPL27,RPS29,RPS15A,RPL35,RPS26,RPS17
HP	Cleft soft palate	HP:0000185	6.67385e-22	21.1756	54	110	23	4962	RPL5,RPL15,RPL18,RPL11,RPL8,RPS7,RPS24,RPS19,RPL9,RPS20,RPS28,RPS27,RPL35A,RPL26,RPL31,RPS10,RPL27,RPS29,RPS15A,RPL35,RPS26,RPS17,UBB
HP	Duplication of thumb phalanx	HP:0009942	1.12932e-21	20.9472	61	98	23	4962	ACTB,RPL5,RPL15,RPL18,RPL11,RPL8,RPS7,RPS24,RPS19,RPL9,RPS20,RPS28,RPS27,RPL35A,RPL26,RPL31,RPS10,RPL27,RPS29,RPS15A,RPL35,RPS26,RPS17
HP	Sprengel anomaly	HP:0000912	1.65861e-21	20.7803	54	98	22	4962	RPL5,RPL15,RPL18,RPL11,RPL8,RPS7,RPS24,RPS19,RPL9,RPS20,RPS28,RPS27,RPL35A,RPL26,RPL31,RPS10,RPL27,RPS29,RPS15A,RPL35,RPS26,RPS17
HP	Absent thumb	HP:0009777	7.09067e-21	20.1493	57	98	22	4962	RPL5,RPL15,RPL18,RPL11,RPL8,RPS7,RPS24,RPS19,RPL9,RPS20,RPS28,RPS27,RPL35A,RPL26,RPL31,RPS10,RPL27,RPS29,RPS15A,RPL35,RPS26,RPS17
HP	Abnormal mean corpuscular volume	HP:0025065	2.75042e-20	19.5606	60	98	22	4962	RPL5,RPL15,RPL18,RPL11,RPL8,RPS7,RPS24,RPS19,RPL9,RPS20,RPS28,RPS27,RPL35A,RPL26,RPL31,RPS10,RPL27,RPS29,RPS15A,RPL35,RPS26,RPS17
HP	Nonimmune hydrops fetalis	HP:0001790	9.79742e-20	19.0089	63	98	22	4962	RPL5,RPL15,RPL18,RPL11,RPL8,RPS7,RPS24,RPS19,RPL9,RPS20,RPS28,RPS27,RPL35A,RPL26,RPL31,RPS10,RPL27,RPS29,RPS15A,RPL35,RPS26,RPS17
HP	Macrocytic anemia	HP:0001972	1.43255e-19	18.8439	73	98	23	4962	RPL5,RPL15,RPL18,RPL11,RPL8,RPS14,RPS7,RPS24,RPS19,RPL9,RPS20,RPS28,RPS27,RPL35A,RPL26,RPL31,RPS10,RPL27,RPS29,RPS15A,RPL35,RPS26,RPS17
HP	Acute myeloid leukemia	HP:0004808	2.0481e-19	18.6886	74	98	23	4962	RPL5,RPL15,RPL18,RPL11,RPL8,RPS14,RPS7,RPS24,RPS19,RPL9,RPS20,RPS28,RPS27,RPL35A,RPL26,RPL31,RPS10,RPL27,RPS29,RPS15A,RPL35,RPS26,RPS17
HP	Triphalangeal thumb	HP:0001199	1.43681e-18	17.8426	70	98	22	4962	RPL5,RPL15,RPL18,RPL11,RPL8,RPS7,RPS24,RPS19,RPL9,RPS20,RPS28,RPS27,RPL35A,RPL26,RPL31,RPS10,RPL27,RPS29,RPS15A,RPL35,RPS26,RPS17
HP	Abnormal hemoglobin	HP:0011902	2.05103e-18	17.688	71	98	22	4962	RPL5,RPL15,RPL18,RPL11,RPL8,RPS7,RPS24,RPS19,RPL9,RPS20,RPS28,RPS27,RPL35A,RPL26,RPL31,RPS10,RPL27,RPS29,RPS15A,RPL35,RPS26,RPS17
HP	Developmental glaucoma	HP:0001087	8.01917e-18	17.0959	75	98	22	4962	RPL5,RPL15,RPL18,RPL11,RPL8,RPS7,RPS24,RPS19,RPL9,RPS20,RPS28,RPS27,RPL35A,RPL26,RPL31,RPS10,RPL27,RPS29,RPS15A,RPL35,RPS26,RPS17
HP	Malignant gastrointestinal tract tumors	HP:0006749	1.11187e-17	16.9539	76	98	22	4962	RPL5,RPL15,RPL18,RPL11,RPL8,RPS7,RPS24,RPS19,RPL9,RPS20,RPS28,RPS27,RPL35A,RPL26,RPL31,RPS10,RPL27,RPS29,RPS15A,RPL35,RPS26,RPS17
HP	Gastrointestinal carcinoma	HP:0002672	1.11187e-17	16.9539	76	98	22	4962	RPL5,RPL15,RPL18,RPL11,RPL8,RPS7,RPS24,RPS19,RPL9,RPS20,RPS28,RPS27,RPL35A,RPL26,RPL31,RPS10,RPL27,RPS29,RPS15A,RPL35,RPS26,RPS17
HP	Neoplasm of the colon	HP:0100273	9.52902e-17	16.021	83	98	22	4962	RPL5,RPL15,RPL18,RPL11,RPL8,RPS7,RPS24,RPS19,RPL9,RPS20,RPS28,RPS27,RPL35A,RPL26,RPL31,RPS10,RPL27,RPS29,RPS15A,RPL35,RPS26,RPS17
HP	Aplasia of the fingers	HP:0009380	1.27184e-16	15.8956	84	98	22	4962	RPL5,RPL15,RPL18,RPL11,RPL8,RPS7,RPS24,RPS19,RPL9,RPS20,RPS28,RPS27,RPL35A,RPL26,RPL31,RPS10,RPL27,RPS29,RPS15A,RPL35,RPS26,RPS17
HP	Abnormal reticulocyte morphology	HP:0004312	1.27184e-16	15.8956	84	98	22	4962	RPL5,RPL15,RPL18,RPL11,RPL8,RPS7,RPS24,RPS19,RPL9,RPS20,RPS28,RPS27,RPL35A,RPL26,RPL31,RPS10,RPL27,RPS29,RPS15A,RPL35,RPS26,RPS17
HP	Myelodysplasia	HP:0002863	5.27293e-15	14.2779	111	98	23	4962	RPL5,RPL15,RPL18,RPL11,RPL8,RPS14,RPS7,RPS24,RPS19,RPL9,RPS20,RPS28,RPS27,RPL35A,RPL26,RPL31,RPS10,RPL27,RPS29,RPS15A,RPL35,RPS26,RPS17
HP	Neoplasm of the skeletal system	HP:0010622	7.82934e-15	14.1063	100	98	22	4962	RPL5,RPL15,RPL18,RPL11,RPL8,RPS7,RPS24,RPS19,RPL9,RPS20,RPS28,RPS27,RPL35A,RPL26,RPL31,RPS10,RPL27,RPS29,RPS15A,RPL35,RPS26,RPS17
HP	Acute leukemia	HP:0002488	2.26685e-14	13.6446	118	98	23	4962	RPL5,RPL15,RPL18,RPL11,RPL8,RPS14,RPS7,RPS24,RPS19,RPL9,RPS20,RPS28,RPS27,RPL35A,RPL26,RPL31,RPS10,RPL27,RPS29,RPS15A,RPL35,RPS26,RPS17
HP	Webbed neck	HP:0000465	4.10446e-14	13.3867	121	98	23	4962	ACTB,RPL5,RPL15,RPL18,RPL11,RPL8,RPS7,RPS24,RPS19,RPL9,RPS20,RPS28,RPS27,RPL35A,RPL26,RPL31,RPS10,RPL27,RPS29,RPS15A,RPL35,RPS26,RPS17
HP	Horseshoe kidney	HP:0000085	1.05418e-13	12.9771	112	98	22	4962	RPL5,RPL15,RPL18,RPL11,RPL8,RPS7,RPS24,RPS19,RPL9,RPS20,RPS28,RPS27,RPL35A,RPL26,RPL31,RPS10,RPL27,RPS29,RPS15A,RPL35,RPS26,RPS17
HP	Neoplasm of the large intestine	HP:0100834	1.91723e-13	12.7173	115	98	22	4962	RPL5,RPL15,RPL18,RPL11,RPL8,RPS7,RPS24,RPS19,RPL9,RPS20,RPS28,RPS27,RPL35A,RPL26,RPL31,RPS10,RPL27,RPS29,RPS15A,RPL35,RPS26,RPS17
HP	Short thumb	HP:0009778	6.00774e-13	12.2213	121	98	22	4962	RPL5,RPL15,RPL18,RPL11,RPL8,RPS7,RPS24,RPS19,RPL9,RPS20,RPS28,RPS27,RPL35A,RPL26,RPL31,RPS10,RPL27,RPS29,RPS15A,RPL35,RPS26,RPS17
HP	Abnormality of the musculature of the hand	HP:0001421	7.21981e-13	12.1415	122	98	22	4962	RPL5,RPL15,RPL18,RPL11,RPL8,RPS7,RPS24,RPS19,RPL9,RPS20,RPS28,RPS27,RPL35A,RPL26,RPL31,RPS10,RPL27,RPS29,RPS15A,RPL35,RPS26,RPS17
HP	Hydrops fetalis	HP:0001789	8.66091e-13	12.0624	123	98	22	4962	RPL5,RPL15,RPL18,RPL11,RPL8,RPS7,RPS24,RPS19,RPL9,RPS20,RPS28,RPS27,RPL35A,RPL26,RPL31,RPS10,RPL27,RPS29,RPS15A,RPL35,RPS26,RPS17
HP	Leukopenia	HP:0001882	6.83111e-12	11.1655	151	98	23	4962	RPL5,RPL15,RPL18,RPL11,RPL8,RPS14,RPS7,RPS24,RPS19,RPL9,RPS20,RPS28,RPS27,RPL35A,RPL26,RPL31,RPS10,RPL27,RPS29,RPS15A,RPL35,RPS26,RPS17
HP	Developmental cataract	HP:0000519	1.744e-11	10.7585	141	98	22	4962	RPL5,RPL15,RPL18,RPL11,RPL8,RPS7,RPS24,RPS19,RPL9,RPS20,RPS28,RPS27,RPL35A,RPL26,RPL31,RPS10,RPL27,RPS29,RPS15A,RPL35,RPS26,RPS17
HP	Coarctation of aorta	HP:0001680	1.744e-11	10.7585	141	98	22	4962	RPL5,RPL15,RPL18,RPL11,RPL8,RPS7,RPS24,RPS19,RPL9,RPS20,RPS28,RPS27,RPL35A,RPL26,RPL31,RPS10,RPL27,RPS29,RPS15A,RPL35,RPS26,RPS17
HP	Low anterior hairline	HP:0000294	2.75108e-11	10.5605	144	98	22	4962	RPL5,RPL15,RPL18,RPL11,RPL8,RPS7,RPS24,RPS19,RPL9,RPS20,RPS28,RPS27,RPL35A,RPL26,RPL31,RPS10,RPL27,RPS29,RPS15A,RPL35,RPS26,RPS17
HP	Pallor	HP:0000980	3.70474e-11	10.4312	146	98	22	4962	RPL5,RPL15,RPL18,RPL11,RPL8,RPS7,RPS24,RPS19,RPL9,RPS20,RPS28,RPS27,RPL35A,RPL26,RPL31,RPS10,RPL27,RPS29,RPS15A,RPL35,RPS26,RPS17
HP	Aplasia/Hypoplasia of the thumb	HP:0009601	3.70474e-11	10.4312	146	98	22	4962	RPL5,RPL15,RPL18,RPL11,RPL8,RPS7,RPS24,RPS19,RPL9,RPS20,RPS28,RPS27,RPL35A,RPL26,RPL31,RPS10,RPL27,RPS29,RPS15A,RPL35,RPS26,RPS17
HP	Leukemia	HP:0001909	4.35132e-11	10.3614	164	98	23	4962	RPL5,RPL15,RPL18,RPL11,RPL8,RPS14,RPS7,RPS24,RPS19,RPL9,RPS20,RPS28,RPS27,RPL35A,RPL26,RPL31,RPS10,RPL27,RPS29,RPS15A,RPL35,RPS26,RPS17
HP	Abnormal scapula morphology	HP:0000782	2.06947e-10	9.68414	176	98	23	4962	ACTB,RPL5,RPL15,RPL18,RPL11,RPL8,RPS7,RPS24,RPS19,RPL9,RPS20,RPS28,RPS27,RPL35A,RPL26,RPL31,RPS10,RPL27,RPS29,RPS15A,RPL35,RPS26,RPS17
HP	Sarcoma	HP:0100242	1.05911e-09	8.97506	171	98	22	4962	RPL5,RPL15,RPL18,RPL11,RPL8,RPS7,RPS24,RPS19,RPL9,RPS20,RPS28,RPS27,RPL35A,RPL26,RPL31,RPS10,RPL27,RPS29,RPS15A,RPL35,RPS26,RPS17
HP	Microtia	HP:0008551	1.34973e-09	8.86975	173	98	22	4962	RPL5,RPL15,RPL18,RPL11,RPL8,RPS7,RPS24,RPS19,RPL9,RPS20,RPS28,RPS27,RPL35A,RPL26,RPL31,RPS10,RPL27,RPS29,RPS15A,RPL35,RPS26,RPS17
HP	Abnormality of thumb phalanx	HP:0009602	2.65399e-09	8.5761	198	98	23	4962	ACTB,RPL5,RPL15,RPL18,RPL11,RPL8,RPS7,RPS24,RPS19,RPL9,RPS20,RPS28,RPS27,RPL35A,RPL26,RPL31,RPS10,RPL27,RPS29,RPS15A,RPL35,RPS26,RPS17
HP	Anemia of inadequate production	HP:0010972	3.28989e-09	8.48282	200	98	23	4962	RPL5,RPL15,RPL18,RPL11,RPL8,RPS14,RPS7,RPS24,RPS19,RPL9,RPS20,RPS28,RPS27,RPL35A,RPL26,RPL31,RPS10,RPL27,RPS29,RPS15A,RPL35,RPS26,RPS17
HP	Aplasia/Hypoplasia of the external ear	HP:0008772	9.32921e-09	8.03016	190	98	22	4962	RPL5,RPL15,RPL18,RPL11,RPL8,RPS7,RPS24,RPS19,RPL9,RPS20,RPS28,RPS27,RPL35A,RPL26,RPL31,RPS10,RPL27,RPS29,RPS15A,RPL35,RPS26,RPS17
HP	Aplasia/Hypoplasia of the ear	HP:0008771	1.94735e-08	7.71056	197	98	22	4962	RPL5,RPL15,RPL18,RPL11,RPL8,RPS7,RPS24,RPS19,RPL9,RPS20,RPS28,RPS27,RPL35A,RPL26,RPL31,RPS10,RPL27,RPS29,RPS15A,RPL35,RPS26,RPS17
HP	Renal agenesis	HP:0000104	2.38903e-08	7.62178	199	98	22	4962	RPL5,RPL15,RPL18,RPL11,RPL8,RPS7,RPS24,RPS19,RPL9,RPS20,RPS28,RPS27,RPL35A,RPL26,RPL31,RPS10,RPL27,RPS29,RPS15A,RPL35,RPS26,RPS17
HP	Neutropenia	HP:0001875	2.64364e-08	7.5778	200	98	22	4962	RPL5,RPL15,RPL18,RPL11,RPL8,RPS7,RPS24,RPS19,RPL9,RPS20,RPS28,RPS27,RPL35A,RPL26,RPL31,RPS10,RPL27,RPS29,RPS15A,RPL35,RPS26,RPS17
HP	Cleft lip	HP:0410030	2.9766e-08	7.52628	222	98	23	4962	ACTB,RPL5,RPL15,RPL18,RPL11,RPL8,RPS7,RPS24,RPS19,RPL9,RPS20,RPS28,RPS27,RPL35A,RPL26,RPL31,RPS10,RPL27,RPS29,RPS15A,RPL35,RPS26,RPS17
HP	Abnormal localization of kidney	HP:0100542	3.9398e-08	7.40453	204	98	22	4962	RPL5,RPL15,RPL18,RPL11,RPL8,RPS7,RPS24,RPS19,RPL9,RPS20,RPS28,RPS27,RPL35A,RPL26,RPL31,RPS10,RPL27,RPS29,RPS15A,RPL35,RPS26,RPS17
HP	Abnormality of the frontal hairline	HP:0000599	5.28103e-08	7.27728	207	98	22	4962	RPL5,RPL15,RPL18,RPL11,RPL8,RPS7,RPS24,RPS19,RPL9,RPS20,RPS28,RPS27,RPL35A,RPL26,RPL31,RPS10,RPL27,RPS29,RPS15A,RPL35,RPS26,RPS17
HP	Duplication of phalanx of hand	HP:0009997	1.1521e-07	6.93851	237	98	23	4962	ACTB,RPL5,RPL15,RPL18,RPL11,RPL8,RPS7,RPS24,RPS19,RPL9,RPS20,RPS28,RPS27,RPL35A,RPL26,RPL31,RPS10,RPL27,RPS29,RPS15A,RPL35,RPS26,RPS17
HP	Duplication of hand bones	HP:0004275	1.25611e-07	6.90097	238	98	23	4962	ACTB,RPL5,RPL15,RPL18,RPL11,RPL8,RPS7,RPS24,RPS19,RPL9,RPS20,RPS28,RPS27,RPL35A,RPL26,RPL31,RPS10,RPL27,RPS29,RPS15A,RPL35,RPS26,RPS17
HP	Duplication of bones involving the upper extremities	HP:0009142	1.25611e-07	6.90097	238	98	23	4962	ACTB,RPL5,RPL15,RPL18,RPL11,RPL8,RPS7,RPS24,RPS19,RPL9,RPS20,RPS28,RPS27,RPL35A,RPL26,RPL31,RPS10,RPL27,RPS29,RPS15A,RPL35,RPS26,RPS17
HP	Abnormal neutrophil count	HP:0011991	1.35217e-07	6.86897	217	98	22	4962	RPL5,RPL15,RPL18,RPL11,RPL8,RPS7,RPS24,RPS19,RPL9,RPS20,RPS28,RPS27,RPL35A,RPL26,RPL31,RPS10,RPL27,RPS29,RPS15A,RPL35,RPS26,RPS17
HP	Lethargy	HP:0001254	1.44487e-07	6.84017	225	104	23	4962	RPL5,RPL15,RPL18,RPL11,RPL8,RPS7,RPS24,RPS19,RPL9,RPS20,RPS28,RPS27,RPL35A,RPL26,RPL31,RPS10,RPL27,RPS29,RPS15A,RPL35,RPS26,RPS17,ATP5F1E
HP	Neoplasm of the genitourinary tract	HP:0007379	4.62553e-07	6.33484	231	98	22	4962	RPL5,RPL15,RPL18,RPL11,RPL8,RPS7,RPS24,RPS19,RPL9,RPS20,RPS28,RPS27,RPL35A,RPL26,RPL31,RPS10,RPL27,RPS29,RPS15A,RPL35,RPS26,RPS17
HP	Small for gestational age	HP:0001518	5.11228e-07	6.29139	255	98	23	4962	ACTB,RPL5,RPL15,RPL18,RPL11,RPL8,RPS7,RPS24,RPS19,RPL9,RPS20,RPS28,RPS27,RPL35A,RPL26,RPL31,RPS10,RPL27,RPS29,RPS15A,RPL35,RPS26,RPS17
HP	Abnormal soft palate morphology	HP:0100736	6.47004e-07	6.18909	258	98	23	4962	RPL5,RPL15,RPL18,RPL11,RPL8,RPS7,RPS24,RPS19,RPL9,RPS20,RPS28,RPS27,RPL35A,RPL26,RPL31,RPS23,RPS10,RPL27,RPS29,RPS15A,RPL35,RPS26,RPS17
HP	Abnormality of the hairline	HP:0009553	3.29459e-06	5.4822	280	98	23	4962	ACTB,RPL5,RPL15,RPL18,RPL11,RPL8,RPS7,RPS24,RPS19,RPL9,RPS20,RPS28,RPS27,RPL35A,RPL26,RPL31,RPS10,RPL27,RPS29,RPS15A,RPL35,RPS26,RPS17
HP	Abnormal granulocyte count	HP:0032309	3.88473e-06	5.41064	258	98	22	4962	RPL5,RPL15,RPL18,RPL11,RPL8,RPS7,RPS24,RPS19,RPL9,RPS20,RPS28,RPS27,RPL35A,RPL26,RPL31,RPS10,RPL27,RPS29,RPS15A,RPL35,RPS26,RPS17
HP	Hematological neoplasm	HP:0004377	4.0617e-06	5.39129	283	98	23	4962	RPL5,RPL15,RPL18,RPL11,RPL8,RPS14,RPS7,RPS24,RPS19,RPL9,RPS20,RPS28,RPS27,RPL35A,RPL26,RPL31,RPS10,RPL27,RPS29,RPS15A,RPL35,RPS26,RPS17
HP	Abnormality of the musculature of the upper limbs	HP:0001446	9.81074e-06	5.0083	271	98	22	4962	RPL5,RPL15,RPL18,RPL11,RPL8,RPS7,RPS24,RPS19,RPL9,RPS20,RPS28,RPS27,RPL35A,RPL26,RPL31,RPS10,RPL27,RPS29,RPS15A,RPL35,RPS26,RPS17
HP	Abnormal large intestine morphology	HP:0002250	1.62974e-05	4.78788	304	98	23	4962	RPL5,RPL15,RPL18,RPL11,RPL8,RPS7,RPS24,RPS19,RPL9,MIF,RPS20,RPS28,RPS27,RPL35A,RPL26,RPL31,RPS10,RPL27,RPS29,RPS15A,RPL35,RPS26,RPS17
HP	Abnormality of neutrophils	HP:0001874	1.73579e-05	4.7605	305	98	23	4962	RPL5,RPL15,RPL18,RPL11,RPL8,RPS14,RPS7,RPS24,RPS19,RPL9,RPS20,RPS28,RPS27,RPL35A,RPL26,RPL31,RPS10,RPL27,RPS29,RPS15A,RPL35,RPS26,RPS17
HP	Congenital abnormal hair pattern	HP:0011361	2.0938e-05	4.67906	308	98	23	4962	ACTB,RPL5,RPL15,RPL18,RPL11,RPL8,RPS7,RPS24,RPS19,RPL9,RPS20,RPS28,RPS27,RPL35A,RPL26,RPL31,RPS10,RPL27,RPS29,RPS15A,RPL35,RPS26,RPS17
HP	Short finger	HP:0009381	2.67867e-05	4.57208	312	98	23	4962	RPL5,RPL10,RPL15,RPL18,RPL11,RPL8,RPS7,RPS24,RPS19,RPL9,RPS20,RPS28,RPS27,RPL35A,RPL26,RPL31,RPS10,RPL27,RPS29,RPS15A,RPL35,RPS26,RPS17
HP	Abnormal fetal morphology	HP:0034058	4.15899e-05	4.38101	293	98	22	4962	RPL5,RPL15,RPL18,RPL11,RPL8,RPS7,RPS24,RPS19,RPL9,RPS20,RPS28,RPS27,RPL35A,RPL26,RPL31,RPS10,RPL27,RPS29,RPS15A,RPL35,RPS26,RPS17
HP	Digestive system neoplasm	HP:0034930	0.000129766	3.88684	312	98	22	4962	RPL5,RPL15,RPL18,RPL11,RPL8,RPS7,RPS24,RPS19,RPL9,RPS20,RPS28,RPS27,RPL35A,RPL26,RPL31,RPS10,RPL27,RPS29,RPS15A,RPL35,RPS26,RPS17
HP	Neoplasm of the gastrointestinal tract	HP:0007378	0.000129766	3.88684	312	98	22	4962	RPL5,RPL15,RPL18,RPL11,RPL8,RPS7,RPS24,RPS19,RPL9,RPS20,RPS28,RPS27,RPL35A,RPL26,RPL31,RPS10,RPL27,RPS29,RPS15A,RPL35,RPS26,RPS17
HP	Ocular anterior segment dysgenesis	HP:0007700	0.000227778	3.64249	322	98	22	4962	RPL5,RPL15,RPL18,RPL11,RPL8,RPS7,RPS24,RPS19,RPL9,RPS20,RPS28,RPS27,RPL35A,RPL26,RPL31,RPS10,RPL27,RPS29,RPS15A,RPL35,RPS26,RPS17
HP	Neoplasm by histology	HP:0011792	0.000229805	3.63864	350	98	23	4962	ACTB,RPL5,RPL15,RPL18,RPL11,RPL8,RPS7,RPS24,RPS19,RPL9,RPS20,RPS28,RPS27,RPL35A,RPL26,RPL31,RPS10,RPL27,RPS29,RPS15A,RPL35,RPS26,RPS17
HP	Abnormal granulocyte morphology	HP:0001911	0.00025509	3.59331	352	98	23	4962	RPL5,RPL15,RPL18,RPL11,RPL8,RPS14,RPS7,RPS24,RPS19,RPL9,RPS20,RPS28,RPS27,RPL35A,RPL26,RPL31,RPS10,RPL27,RPS29,RPS15A,RPL35,RPS26,RPS17
HP	Abnormal hair pattern	HP:0010720	0.000282931	3.54832	354	98	23	4962	ACTB,RPL5,RPL15,RPL18,RPL11,RPL8,RPS7,RPS24,RPS19,RPL9,RPS20,RPS28,RPS27,RPL35A,RPL26,RPL31,RPS10,RPL27,RPS29,RPS15A,RPL35,RPS26,RPS17
HP	Aplasia/Hypoplasia of fingers	HP:0006265	0.000297882	3.52596	355	98	23	4962	RPL5,RPL10,RPL15,RPL18,RPL11,RPL8,RPS7,RPS24,RPS19,RPL9,RPS20,RPS28,RPS27,RPL35A,RPL26,RPL31,RPS10,RPL27,RPS29,RPS15A,RPL35,RPS26,RPS17
HP	Hypospadias	HP:0000047	0.000404062	3.39355	361	98	23	4962	RPL5,RPL10,RPL15,RPL18,RPL11,RPL8,RPS7,RPS24,RPS19,RPL9,RPS20,RPS28,RPS27,RPL35A,RPL26,RPL31,RPS10,RPL27,RPS29,RPS15A,RPL35,RPS26,RPS17
HP	Renal hypoplasia/aplasia	HP:0008678	0.000653338	3.18486	348	104	23	4962	RPL5,RPL15,RPL18,RPL11,RPL8,RPS7,RPS24,RPS19,RPL9,RPS20,RPS28,RPS27,RPL35A,RPL26,RPL31,RPS10,RPL27,RPS29,RPS15A,RPL35,RPS26,RPS17,ATP5F1E
HP	Abnormal myeloid leukocyte morphology	HP:0010974	0.000924157	3.03425	378	98	23	4962	RPL5,RPL15,RPL18,RPL11,RPL8,RPS14,RPS7,RPS24,RPS19,RPL9,RPS20,RPS28,RPS27,RPL35A,RPL26,RPL31,RPS10,RPL27,RPS29,RPS15A,RPL35,RPS26,RPS17
HP	Displacement of the urethral meatus	HP:0100627	0.00101519	2.99345	380	98	23	4962	RPL5,RPL10,RPL15,RPL18,RPL11,RPL8,RPS7,RPS24,RPS19,RPL9,RPS20,RPS28,RPS27,RPL35A,RPL26,RPL31,RPS10,RPL27,RPS29,RPS15A,RPL35,RPS26,RPS17
HP	Abnormal male urethral meatus morphology	HP:0032076	0.00111442	2.95295	382	98	23	4962	RPL5,RPL10,RPL15,RPL18,RPL11,RPL8,RPS7,RPS24,RPS19,RPL9,RPS20,RPS28,RPS27,RPL35A,RPL26,RPL31,RPS10,RPL27,RPS29,RPS15A,RPL35,RPS26,RPS17
HP	Short neck	HP:0000470	0.00128011	2.89275	385	98	23	4962	ACTB,RPL5,RPL15,RPL18,RPL11,RPL8,RPS7,RPS24,RPS19,RPL9,RPS20,RPS28,RPS27,RPL35A,RPL26,RPL31,RPS10,RPL27,RPS29,RPS15A,RPL35,RPS26,RPS17
HP	Abnormality of the scalp hair	HP:0100037	0.00151339	2.82005	419	98	24	4962	ACTB,RPL5,RPL15,RPL18,RPL11,RPL8,RPS7,RPS24,RPS19,RPL9,RPS20,RPS28,RPS27,RPL35A,RPL26,RPL31,RPS10,RPL21,RPL27,RPS29,RPS15A,RPL35,RPS26,RPS17
HP	Abnormal aortic morphology	HP:0001679	0.0016226	2.78979	386	99	23	4962	RPL5,RPL15,RPL18,RPL11,RPL8,RPS7,RPS24,RPS19,RPL9,RPS20,RPS28,RPS27,RPL35A,RPL26,RPL31,RPS10,RPL27,RPS29,RPS15A,RPL35,RPS26,RPS17,C12ORF57
HP	Glaucoma	HP:0000501	0.00240905	2.61815	369	98	22	4962	RPL5,RPL15,RPL18,RPL11,RPL8,RPS7,RPS24,RPS19,RPL9,RPS20,RPS28,RPS27,RPL35A,RPL26,RPL31,RPS10,RPL27,RPS29,RPS15A,RPL35,RPS26,RPS17
HP	Abnormal platelet count	HP:0011873	0.00241877	2.6164	430	98	24	4962	RPL5,RPL15,RPL18,RPL11,RPL8,RPS14,RPS7,RPS24,RPS19,RPSA,RPL9,RPS20,RPS28,RPS27,RPL35A,RPL26,RPL31,RPS10,RPL27,RPS29,RPS15A,RPL35,RPS26,RPS17
HP	Abnormal thumb morphology	HP:0001172	0.00250414	2.60134	400	98	23	4962	ACTB,RPL5,RPL15,RPL18,RPL11,RPL8,RPS7,RPS24,RPS19,RPL9,RPS20,RPS28,RPS27,RPL35A,RPL26,RPL31,RPS10,RPL27,RPS29,RPS15A,RPL35,RPS26,RPS17
HP	Abnormal scalp morphology	HP:0001965	0.00252196	2.59826	431	98	24	4962	ACTB,RPL5,RPL15,RPL18,RPL11,RPL8,RPS7,RPS24,RPS19,RPL9,RPS20,RPS28,RPS27,RPL35A,RPL26,RPL31,RPS10,RPL21,RPL27,RPS29,RPS15A,RPL35,RPS26,RPS17
HP	Abnormal platelet morphology	HP:0011875	0.00297654	2.52629	435	98	24	4962	RPL5,RPL15,RPL18,RPL11,RPL8,RPS14,RPS7,RPS24,RPS19,RPSA,RPL9,RPS20,RPS28,RPS27,RPL35A,RPL26,RPL31,RPS10,RPL27,RPS29,RPS15A,RPL35,RPS26,RPS17
HP	Abnormality of the cervical spine	HP:0003319	0.00738923	2.1314	426	98	23	4962	ACTB,RPL5,RPL15,RPL18,RPL11,RPL8,RPS7,RPS24,RPS19,RPL9,RPS20,RPS28,RPS27,RPL35A,RPL26,RPL31,RPS10,RPL27,RPS29,RPS15A,RPL35,RPS26,RPS17
HP	Abnormality of thrombocytes	HP:0001872	0.00862132	2.06443	462	98	24	4962	RPL5,RPL15,RPL18,RPL11,RPL8,RPS14,RPS7,RPS24,RPS19,RPSA,RPL9,RPS20,RPS28,RPS27,RPL35A,RPL26,RPL31,RPS10,RPL27,RPS29,RPS15A,RPL35,RPS26,RPS17
HP	Thrombocytopenia	HP:0001873	0.00918185	2.03707	400	98	22	4962	RPL5,RPL15,RPL18,RPL11,RPL8,RPS7,RPS24,RPS19,RPL9,RPS20,RPS28,RPS27,RPL35A,RPL26,RPL31,RPS10,RPL27,RPS29,RPS15A,RPL35,RPS26,RPS17
HP	Abnormality of the urethra	HP:0000795	0.0178156	1.7492	449	98	23	4962	RPL5,RPL10,RPL15,RPL18,RPL11,RPL8,RPS7,RPS24,RPS19,RPL9,RPS20,RPS28,RPS27,RPL35A,RPL26,RPL31,RPS10,RPL27,RPS29,RPS15A,RPL35,RPS26,RPS17
HP	Reduced consciousness/confusion	HP:0004372	0.0228927	1.6403	428	104	23	4962	RPL5,RPL15,RPL18,RPL11,RPL8,RPS7,RPS24,RPS19,RPL9,RPS20,RPS28,RPS27,RPL35A,RPL26,RPL31,RPS10,RPL27,RPS29,RPS15A,RPL35,RPS26,RPS17,ATP5F1E
HP	Steroid-responsive anemia	HP:0033074	0.0331054	1.4801	4	93	3	4962	RPL18,RPL35,RPS26
HP	Abnormal leukocyte count	HP:0011893	0.0461061	1.33624	476	98	23	4962	RPL5,RPL15,RPL18,RPL11,RPL8,RPS14,RPS7,RPS24,RPS19,RPL9,RPS20,RPS28,RPS27,RPL35A,RPL26,RPL31,RPS10,RPL27,RPS29,RPS15A,RPL35,RPS26,RPS17

## Sheet: Module 3 GO
source	term_name	term_id	adjusted_p_value	negative_log10_of_adjusted_p_value	term_size	query_size	intersection_size	effective_domain_size	intersections
GO:MF	chemorepellent activity	GO:0045499	0.00141933	2.84792	28	295	6	20139	SEMA5B,NRG1,SEMA6A,SEMA5A,SEMA6D,EPHA7
GO:MF	transmembrane receptor protein tyrosine kinase activity	GO:0004714	0.00339205	2.46954	63	318	8	20139	FLT1,EPHA3,ROR2,KIT,PDGFRA,EPHA7,FGFR1,EPHB1
GO:MF	sialyltransferase activity	GO:0008373	0.010254	1.9891	22	150	4	20139	ST3GAL1,ST8SIA5,ST8SIA1,ST6GAL2
GO:MF	transmembrane receptor protein kinase activity	GO:0019199	0.020128	1.6962	80	318	8	20139	FLT1,EPHA3,ROR2,KIT,PDGFRA,EPHA7,FGFR1,EPHB1
GO:MF	transmitter-gated monoatomic ion channel activity involved in regulation of postsynaptic membrane potential	GO:1904315	0.0248975	1.60384	49	29	3	20139	GABRG3,GRIK2,GRID2
GO:MF	cell adhesion molecule binding	GO:0050839	0.0264601	1.57741	559	25	6	20139	CADM1,DST,FAP,LRRC4C,CNTN1,FRMD5
GO:MF	neurotransmitter receptor activity involved in regulation of postsynaptic membrane potential	GO:0099529	0.0280877	1.55148	51	29	3	20139	GABRG3,GRIK2,GRID2
GO:MF	transmitter-gated monoatomic ion channel activity	GO:0022824	0.0457541	1.33957	60	29	3	20139	GABRG3,GRIK2,GRID2
GO:MF	transmitter-gated channel activity	GO:0022835	0.0457541	1.33957	60	29	3	20139	GABRG3,GRIK2,GRID2
GO:BP	neurogenesis	GO:0022008	3.40599e-15	14.4678	1708	318	77	21010	NAV2,NFIB,TNIK,LRRC4C,SOX5,CNTN1,CHL1,RARB,EPHA3,GRID2,PROX1,CDH23,NFIA,FGF13,COBL,HECW2,NYAP2,ATP2B2,UST,SRRM4,SIPA1L1,HDAC9,LAMA1,SEMA5B,MEF2C,NEDD4L,SLC1A3,ROR2,MYO6,DOCK10,SEZ6,HEY2,KIT,HES5,RIPOR2,PCDH15,CDON,DCLK1,ALDH1A2,MINAR1,NRXN3,DUSP10,SEMA6A,NEUROD4,TGFB2,PTPRG,CDH4,CCND1,BRINP1,NFASC,OTX2,NAV3,ARHGEF28,SEMA5A,THRB,TIAM1,ACSL6,IL1RAPL1,WNT5B,DNER,KREMEN1,ZEB1,SOX6,SOX13,ID2,OPHN1,SEM…
GO:BP	generation of neurons	GO:0048699	7.88961e-15	14.1029	1485	306	69	21010	NFIB,TNIK,LRRC4C,SOX5,CNTN1,CHL1,EPHA3,GRID2,PROX1,CDH23,NFIA,FGF13,COBL,HECW2,NYAP2,ATP2B2,UST,SRRM4,SIPA1L1,HDAC9,LAMA1,SEMA5B,MEF2C,NEDD4L,SLC1A3,ROR2,MYO6,DOCK10,SEZ6,HEY2,KIT,HES5,RIPOR2,PCDH15,CDON,DCLK1,ALDH1A2,MINAR1,NRXN3,SEMA6A,NEUROD4,TGFB2,PTPRG,CDH4,CCND1,BRINP1,NFASC,OTX2,ARHGEF28,SEMA5A,THRB,TIAM1,ACSL6,IL1RAPL1,WNT5B,DNER,KREMEN1,ZEB1,ID2,OPHN1,SEMA6D,CBFA2T2,RP1,EPHA7,BTG2,CRPPA,…
GO:BP	nervous system development	GO:0007399	8.7119e-15	14.0599	2513	558	140	21010	NAV2,NFIB,TNIK,LRRC4C,SOX5,CNTN1,CHL1,RARB,EPHA3,GRID2,PROX1,LSAMP,CDH23,PCSK2,NFIA,FGF13,PDGFC,COBL,SERINC5,HECW2,NYAP2,ATP2B2,UST,SRRM4,SIPA1L1,KCNA2,HDAC9,LAMA1,FABP7,PCDH17,SEMA5B,MEF2C,NEDD4L,SLC1A3,ROR2,NRG1,MYO6,DOCK10,SEZ6,HEY2,KIT,HES5,RIPOR2,RBFOX1,PCDH15,CDON,DCLK1,ALDH1A2,MINAR1,NRXN3,PLCB1,DUSP10,SEMA6A,NEUROD4,TGFB2,PTPRG,ATXN1,CDH4,CCND1,BRINP1,NFASC,OTX2,SCN1A,NAV3,ARHGEF28,SEMA5A…
GO:BP	neuron differentiation	GO:0030182	3.90571e-14	13.4083	1404	300	65	21010	NFIB,TNIK,LRRC4C,CNTN1,CHL1,EPHA3,GRID2,PROX1,CDH23,NFIA,FGF13,COBL,HECW2,NYAP2,ATP2B2,UST,SRRM4,SIPA1L1,HDAC9,LAMA1,SEMA5B,MEF2C,NEDD4L,SLC1A3,ROR2,MYO6,DOCK10,SEZ6,HEY2,KIT,HES5,RIPOR2,PCDH15,CDON,DCLK1,ALDH1A2,MINAR1,NRXN3,SEMA6A,NEUROD4,TGFB2,PTPRG,CDH4,CCND1,BRINP1,NFASC,OTX2,ARHGEF28,SEMA5A,THRB,TIAM1,IL1RAPL1,WNT5B,KREMEN1,ZEB1,ID2,OPHN1,SEMA6D,CBFA2T2,RP1,EPHA7,BTG2,CRPPA,DCC,FGFR1
GO:BP	system development	GO:0048731	2.20363e-12	11.6569	3951	309	118	21010	NAV2,NFIB,CADM1,TNIK,FLT1,FAP,LRRC4C,SOX5,CNTN1,CHL1,RARB,SAT1,EPHA3,GRID2,PROX1,LSAMP,CDH23,PCSK2,NFIA,FGF13,PDGFC,COBL,SERINC5,HECW2,NYAP2,ATP2B2,PCYT1B,PRKCA,UST,SRRM4,SIPA1L1,KCNA2,THSD7A,HDAC9,LAMA1,F3,FABP7,PCDH17,KDM5B,EPAS1,SEMA5B,MEF2C,NEDD4L,SLC1A3,ROR2,NRG1,MYO6,DOCK10,SEZ6,SNX10,HEY2,KIT,HES5,RIPOR2,RBFOX1,PCDH15,PCSK5,PDGFRA,CDON,DCLK1,ALDH1A2,MINAR1,NRXN3,PLCE1,PLCB1,DUSP10,SEMA6A,L…
GO:BP	anatomical structure morphogenesis	GO:0009653	1.92716e-11	10.7151	2683	306	90	21010	NFIB,TNIK,FLT1,FAP,LRRC4C,SOX5,CNTN1,CHL1,RARB,SAT1,EPHA3,GRID2,PROX1,CDH23,NFIA,FGF13,PDGFC,COBL,HECW2,NYAP2,PRKCA,UST,SIPA1L1,KCNA2,THSD7A,HDAC9,LAMA1,F3,KDM5B,EPAS1,SEMA5B,MEF2C,NEDD4L,SLC1A3,ROR2,NRG1,MYO6,LIMD1,DOCK10,SNX10,HEY2,KIT,HES5,RIPOR2,MLLT3,CCDC88C,PCDH15,PCSK5,PDGFRA,CDON,DCLK1,PALMD,ALDH1A2,MINAR1,NRXN3,EYA2,SEMA6A,KIF16B,RHOJ,KDM4C,NFATC2,PID1,TGFB2,CDH4,NFASC,OTX2,ARHGEF28,SEMA…
GO:BP	neuron development	GO:0048666	1.20983e-10	9.91728	1142	526	74	21010	NFIB,TNIK,LRRC4C,CNTN1,CHL1,EPHA3,GRID2,CDH23,FGF13,COBL,HECW2,NYAP2,UST,SRRM4,SIPA1L1,LAMA1,SEMA5B,MEF2C,NEDD4L,SLC1A3,ROR2,DOCK10,SEZ6,KIT,HES5,RIPOR2,PCDH15,DCLK1,MINAR1,NRXN3,SEMA6A,NEUROD4,TGFB2,PTPRG,CDH4,BRINP1,NFASC,OTX2,ARHGEF28,SEMA5A,THRB,TIAM1,IL1RAPL1,KREMEN1,OPHN1,SEMA6D,CBFA2T2,RP1,EPHA7,BTG2,CRPPA,DCC,EPHB1,IFT88,EFHC2,TRIM67,CDHR1,GNAT1,NLGN1,FRY,NRL,ROM1,KIF13B,PAK3,SPOCK1,MAGI2…
GO:BP	multicellular organism development	GO:0007275	1.48128e-10	9.82936	4610	386	149	21010	NAV2,NFIB,CADM1,TNIK,FLT1,FAP,LRRC4C,SOX5,CNTN1,CHL1,RARB,SAT1,EPHA3,GRID2,PROX1,LSAMP,CDH23,PCSK2,NFIA,FGF13,RASGRP1,PDGFC,COBL,SERINC5,HECW2,NYAP2,ATP2B2,PCYT1B,PRKCA,UST,SRRM4,SIPA1L1,KCNA2,THSD7A,HDAC9,LAMA1,F3,FABP7,PCDH17,KDM5B,EPAS1,SEMA5B,MEF2C,NEDD4L,SLC1A3,ROR2,NRG1,MYO6,DOCK10,SEZ6,SNX10,HEY2,KIT,HES5,RIPOR2,MLLT3,RBFOX1,PCDH15,PCSK5,PDGFRA,CDON,DCLK1,ALDH1A2,MINAR1,NRXN3,PLCE1,PLCB1,E…
GO:BP	cell morphogenesis involved in neuron differentiation	GO:0048667	1.24758e-09	8.90393	576	299	35	21010	NFIB,TNIK,LRRC4C,CNTN1,CHL1,EPHA3,CDH23,FGF13,COBL,HECW2,UST,SIPA1L1,SEMA5B,MEF2C,NEDD4L,SLC1A3,DOCK10,KIT,RIPOR2,PCDH15,DCLK1,NRXN3,SEMA6A,CDH4,NFASC,OTX2,ARHGEF28,SEMA5A,TIAM1,IL1RAPL1,OPHN1,SEMA6D,EPHA7,CRPPA,DCC
GO:BP	cell communication	GO:0007154	1.48219e-09	8.8291	6495	325	162	21010	GABRG3,DGKB,TF,GRIK2,CADM1,DST,VIPR2,WIF1,TNIK,FLT1,LRRC4C,CNTN1,APBB2,CHL1,STK39,RARB,EPHA3,GRID2,SRGAP1,PROX1,STAC,SCARB1,PPP3CC,NFIA,FGF13,RASGRP1,PDGFC,PRKCA,SIPA1L1,ARHGEF3,KCNA2,RGR,SLC6A1,LAMA1,F3,RGS7,PTH2R,PCDH17,RGS16,NR3C2,NCALD,KDM5B,EPAS1,SEMA5B,DUSP16,GUCY1A2,MEF2C,SLC1A3,ROR2,NRG1,MYO6,LIMD1,DOCK10,SEZ6,HEY2,KIT,RHPN2,HES5,RIPOR2,MLLT3,CCDC88C,PCSK5,GPD1L,ZC3HAV1,RIMBP2,PDGFRA,ARHG…
GO:BP	signaling	GO:0023052	1.88464e-09	8.72477	6396	325	160	21010	GABRG3,DGKB,TF,GRIK2,CADM1,DST,VIPR2,WIF1,TNIK,FLT1,LRRC4C,CNTN1,APBB2,CHL1,STK39,RARB,EPHA3,GRID2,SRGAP1,PROX1,STAC,SCARB1,PPP3CC,NFIA,FGF13,RASGRP1,PDGFC,PRKCA,SIPA1L1,ARHGEF3,KCNA2,RGR,SLC6A1,LAMA1,F3,RGS7,PTH2R,PCDH17,RGS16,NR3C2,NCALD,KDM5B,EPAS1,SEMA5B,DUSP16,GUCY1A2,MEF2C,SLC1A3,ROR2,NRG1,MYO6,LIMD1,DOCK10,SEZ6,HEY2,KIT,RHPN2,HES5,RIPOR2,MLLT3,CCDC88C,PCSK5,GPD1L,ZC3HAV1,RIMBP2,PDGFRA,ARHG…
GO:BP	cell development	GO:0048468	3.25822e-09	8.48702	2762	328	91	21010	NFIB,TF,TNIK,LRRC4C,CNTN1,CHL1,RARB,EPHA3,GRID2,PROX1,ST3GAL1,CDH23,FGF13,RASGRP1,COBL,HECW2,NYAP2,PRKCA,UST,SRRM4,SIPA1L1,HDAC9,LAMA1,EPAS1,SEMA5B,MEF2C,NEDD4L,SLC1A3,ROR2,NRG1,LIMD1,DOCK10,SEZ6,SNX10,HEY2,KIT,HES5,RIPOR2,MLLT3,CCDC88C,PCDH15,PDGFRA,CDON,DCLK1,ALDH1A2,MEI4,FSIP2,MINAR1,NRXN3,PLCB1,DUSP10,SEMA6A,NFATC2,NEUROD4,TGFB2,PTPRG,CDH4,BRINP1,NFASC,OTX2,ARHGEF28,SEMA5A,HOOK1,THRB,TIAM1,IL…
GO:BP	neuron projection development	GO:0031175	3.26552e-09	8.48605	990	299	46	21010	NFIB,TNIK,LRRC4C,CNTN1,CHL1,EPHA3,GRID2,CDH23,FGF13,COBL,HECW2,NYAP2,UST,SIPA1L1,LAMA1,SEMA5B,MEF2C,NEDD4L,ROR2,DOCK10,SEZ6,KIT,HES5,RIPOR2,PCDH15,DCLK1,MINAR1,NRXN3,SEMA6A,NEUROD4,PTPRG,CDH4,NFASC,OTX2,ARHGEF28,SEMA5A,TIAM1,IL1RAPL1,KREMEN1,OPHN1,SEMA6D,CBFA2T2,EPHA7,BTG2,CRPPA,DCC
GO:BP	cell morphogenesis	GO:0000902	2.14494e-08	7.66858	957	302	44	21010	NFIB,TNIK,LRRC4C,CNTN1,CHL1,EPHA3,PROX1,CDH23,NFIA,FGF13,COBL,HECW2,NYAP2,UST,SIPA1L1,SEMA5B,MEF2C,NEDD4L,SLC1A3,LIMD1,DOCK10,KIT,RIPOR2,CCDC88C,PCDH15,DCLK1,PALMD,NRXN3,SEMA6A,RHOJ,TGFB2,CDH4,NFASC,OTX2,ARHGEF28,SEMA5A,TIAM1,IL1RAPL1,OPHN1,SEMA6D,EPHA7,CRPPA,DCC,MAEL
GO:BP	regulation of signaling	GO:0023051	5.02749e-08	7.29865	3396	385	114	21010	DGKB,GRIK2,CADM1,WIF1,TNIK,FLT1,LRRC4C,STK39,GRID2,PROX1,PPP3CC,RASGRP1,PDGFC,PRKCA,SIPA1L1,ARHGEF3,SLC6A1,LAMA1,F3,RGS7,PCDH17,RGS16,NR3C2,KDM5B,DUSP16,GUCY1A2,MEF2C,SLC1A3,ROR2,NRG1,LIMD1,SEZ6,HEY2,KIT,HES5,RIPOR2,MLLT3,CCDC88C,GPD1L,ZC3HAV1,PDGFRA,ARHGAP42,CDON,FSTL5,SV2B,MINAR1,NRXN3,PLCE1,SLC15A3,GNG7,FRMPD1,PLCB1,SNCAIP,EYA2,NOS1AP,DUSP10,SEMA6A,LHCGR,KIF16B,NPVF,KDM4C,PID1,PDC,TGFB2,HIP1,O…
GO:BP	regulation of cell communication	GO:0010646	5.95799e-08	7.2249	3405	385	114	21010	DGKB,GRIK2,CADM1,WIF1,TNIK,FLT1,LRRC4C,STK39,GRID2,PROX1,PPP3CC,RASGRP1,PDGFC,PRKCA,SIPA1L1,ARHGEF3,SLC6A1,LAMA1,F3,RGS7,PCDH17,RGS16,NR3C2,KDM5B,DUSP16,GUCY1A2,MEF2C,SLC1A3,ROR2,NRG1,LIMD1,SEZ6,HEY2,KIT,HES5,RIPOR2,MLLT3,CCDC88C,GPD1L,ZC3HAV1,PDGFRA,ARHGAP42,CDON,FSTL5,SV2B,MINAR1,NRXN3,PLCE1,SLC15A3,GNG7,FRMPD1,PLCB1,SNCAIP,EYA2,NOS1AP,DUSP10,SEMA6A,LHCGR,NPVF,KDM4C,PID1,PDC,TGFB2,HIP1,OTX2,SLC…
GO:BP	sensory organ development	GO:0007423	7.53686e-08	7.12281	606	398	39	21010	NFIB,FLT1,RARB,PROX1,CDH23,NFIA,ATP2B2,LAMA1,KDM5B,MYO6,HEY2,KIT,HES5,RIPOR2,PCDH15,PDGFRA,CDON,DCLK1,ALDH1A2,LIN7A,RHOJ,NEUROD4,TGFB2,PLAAT3,SMOC1,THRB,WNT5B,ZEB1,RP1,BFSP1,CHRDL1,EPHB1,IFT88,MEIS2,VSTM4,FGF10,GNAT1,NRL,ROM1
GO:BP	cell differentiation	GO:0030154	9.97848e-08	7.00094	4310	309	113	21010	NAV2,NFIB,TF,CADM1,WIF1,TNIK,FLT1,LRRC4C,SOX5,CNTN1,CHL1,RARB,EPHA3,GRID2,PROX1,ST3GAL1,CDH23,NFIA,FGF13,RASGRP1,COBL,HECW2,NYAP2,ATP2B2,PRKCA,UST,SRRM4,SIPA1L1,THSD7A,HDAC9,LAMA1,KDM5B,EPAS1,SEMA5B,MEF2C,NEDD4L,SLC1A3,ROR2,NRG1,MYO6,LIMD1,DOCK10,SEZ6,SNX10,HEY2,KIT,HES5,RIPOR2,MLLT3,RBFOX1,CCDC88C,PCDH15,PDGFRA,CDON,KAZN,DCLK1,ALDH1A2,MEI4,FSTL5,FSIP2,MINAR1,NRXN3,PLCB1,EYA2,DUSP10,SEMA6A,KDM4C,…
GO:BP	cellular developmental process	GO:0048869	1.01291e-07	6.99443	4311	309	113	21010	NAV2,NFIB,TF,CADM1,WIF1,TNIK,FLT1,LRRC4C,SOX5,CNTN1,CHL1,RARB,EPHA3,GRID2,PROX1,ST3GAL1,CDH23,NFIA,FGF13,RASGRP1,COBL,HECW2,NYAP2,ATP2B2,PRKCA,UST,SRRM4,SIPA1L1,THSD7A,HDAC9,LAMA1,KDM5B,EPAS1,SEMA5B,MEF2C,NEDD4L,SLC1A3,ROR2,NRG1,MYO6,LIMD1,DOCK10,SEZ6,SNX10,HEY2,KIT,HES5,RIPOR2,MLLT3,RBFOX1,CCDC88C,PCDH15,PDGFRA,CDON,KAZN,DCLK1,ALDH1A2,MEI4,FSTL5,FSIP2,MINAR1,NRXN3,PLCB1,EYA2,DUSP10,SEMA6A,KDM4C,…
GO:BP	eye development	GO:0001654	1.11627e-07	6.95223	403	398	31	21010	NFIB,FLT1,RARB,PROX1,NFIA,ATP2B2,LAMA1,KDM5B,HES5,PDGFRA,CDON,DCLK1,ALDH1A2,RHOJ,NEUROD4,TGFB2,PLAAT3,SMOC1,THRB,WNT5B,ZEB1,RP1,BFSP1,CHRDL1,EPHB1,MEIS2,VSTM4,FGF10,GNAT1,NRL,ROM1
GO:BP	multicellular organismal process	GO:0032501	1.18061e-07	6.92789	7648	310	169	21010	GABRG3,NAV2,DGKB,NFIB,TF,GRIK2,CADM1,TNIK,FLT1,FAP,LRRC4C,SOX5,CNTN1,APBB2,CHL1,STK39,RARB,SAT1,EPHA3,GRID2,PROX1,STAC,LSAMP,SCARB1,ST3GAL1,CDH23,PCSK2,NFIA,FGF13,RASGRP1,PDGFC,COBL,SERINC5,HECW2,NYAP2,ATP2B2,PCYT1B,PRKCA,UST,SRRM4,SIPA1L1,KCNA2,RGR,THSD7A,HDAC9,SLC6A1,LAMA1,F3,FABP7,PTH2R,PCDH17,RGS16,NCALD,KDM5B,EPAS1,SEMA5B,MEF2C,NEDD4L,SLC1A3,ROR2,NRG1,MYO6,LIMD1,DOCK10,SEZ6,SNX10,HEY2,KIT,RH…
GO:BP	anatomical structure development	GO:0048856	1.25178e-07	6.90247	5862	310	140	21010	NAV2,NFIB,TF,CADM1,WIF1,TNIK,FLT1,FAP,LRRC4C,SOX5,CNTN1,CHL1,RARB,SAT1,EPHA3,GRID2,PROX1,LSAMP,ST3GAL1,CDH23,PCSK2,NFIA,FGF13,RASGRP1,PDGFC,COBL,SERINC5,HECW2,NYAP2,ATP2B2,PCYT1B,PRKCA,UST,SRRM4,SIPA1L1,KCNA2,THSD7A,HDAC9,LAMA1,F3,FABP7,PCDH17,KDM5B,EPAS1,SEMA5B,MEF2C,NEDD4L,SLC1A3,ROR2,NRG1,MYO6,LIMD1,DOCK10,SEZ6,SNX10,HEY2,KIT,HES5,RIPOR2,MLLT3,RBFOX1,CCDC88C,PCDH15,PCSK5,PDGFRA,CDON,KAZN,DCLK1…
GO:BP	visual system development	GO:0150063	1.43203e-07	6.84405	407	398	31	21010	NFIB,FLT1,RARB,PROX1,NFIA,ATP2B2,LAMA1,KDM5B,HES5,PDGFRA,CDON,DCLK1,ALDH1A2,RHOJ,NEUROD4,TGFB2,PLAAT3,SMOC1,THRB,WNT5B,ZEB1,RP1,BFSP1,CHRDL1,EPHB1,MEIS2,VSTM4,FGF10,GNAT1,NRL,ROM1
GO:BP	sensory system development	GO:0048880	2.06822e-07	6.6844	413	398	31	21010	NFIB,FLT1,RARB,PROX1,NFIA,ATP2B2,LAMA1,KDM5B,HES5,PDGFRA,CDON,DCLK1,ALDH1A2,RHOJ,NEUROD4,TGFB2,PLAAT3,SMOC1,THRB,WNT5B,ZEB1,RP1,BFSP1,CHRDL1,EPHB1,MEIS2,VSTM4,FGF10,GNAT1,NRL,ROM1
GO:BP	detection of external stimulus	GO:0009581	4.34477e-07	6.36203	140	398	18	21010	GRIK2,RGR,SEMA5B,KIT,PCDH15,RCVRN,PDC,RRH,SCN1A,ANO3,RP1,EPHB1,AIPL1,GNGT2,GNAT1,UNC119,SCN9A,ROM1
GO:BP	detection of abiotic stimulus	GO:0009582	6.19528e-07	6.20794	143	398	18	21010	GRIK2,RGR,SEMA5B,KIT,PCDH15,RCVRN,PDC,RRH,SCN1A,ANO3,RP1,EPHB1,AIPL1,GNGT2,GNAT1,UNC119,SCN9A,ROM1
GO:BP	signal transduction	GO:0007165	8.13933e-07	6.08941	5926	325	144	21010	GABRG3,DGKB,TF,GRIK2,CADM1,DST,VIPR2,WIF1,TNIK,FLT1,CNTN1,APBB2,CHL1,STK39,RARB,EPHA3,GRID2,SRGAP1,PROX1,STAC,SCARB1,PPP3CC,NFIA,FGF13,RASGRP1,PDGFC,PRKCA,SIPA1L1,ARHGEF3,RGR,LAMA1,F3,RGS7,PTH2R,RGS16,NR3C2,NCALD,EPAS1,SEMA5B,DUSP16,GUCY1A2,MEF2C,ROR2,NRG1,MYO6,LIMD1,DOCK10,SEZ6,HEY2,KIT,RHPN2,HES5,RIPOR2,MLLT3,CCDC88C,GPD1L,ZC3HAV1,PDGFRA,ARHGAP42,CDON,DCLK1,ALDH1A2,FSTL5,RASD1,MINAR1,NRXN3,PLCE…
GO:BP	camera-type eye development	GO:0043010	2.07761e-06	5.68244	351	398	27	21010	NFIB,FLT1,PROX1,NFIA,ATP2B2,LAMA1,KDM5B,HES5,PDGFRA,CDON,DCLK1,ALDH1A2,RHOJ,NEUROD4,TGFB2,PLAAT3,THRB,WNT5B,ZEB1,RP1,BFSP1,EPHB1,VSTM4,FGF10,GNAT1,NRL,ROM1
GO:BP	regulation of neuron projection development	GO:0010975	3.49057e-06	5.4571	449	459	33	21010	TNIK,LRRC4C,CNTN1,EPHA3,GRID2,FGF13,COBL,HECW2,UST,SIPA1L1,SEMA5B,NEDD4L,ROR2,SEZ6,MINAR1,SEMA6A,PTPRG,CDH4,SEMA5A,TIAM1,IL1RAPL1,KREMEN1,SEMA6D,CBFA2T2,EPHA7,DCC,EFHC2,TRIM67,NLGN1,KIF13B,PAK3,SPOCK1,MAGI2
GO:BP	developmental process	GO:0032502	5.61447e-06	5.25069	6414	310	144	21010	NAV2,NFIB,TF,CADM1,WIF1,TNIK,FLT1,FAP,LRRC4C,SOX5,CNTN1,CHL1,RARB,SAT1,EPHA3,GRID2,PROX1,LSAMP,ST3GAL1,CDH23,PCSK2,NFIA,FGF13,RASGRP1,PDGFC,COBL,SERINC5,HECW2,NYAP2,ATP2B2,PCYT1B,PRKCA,UST,SRRM4,SIPA1L1,KCNA2,THSD7A,HDAC9,LAMA1,F3,FABP7,PCDH17,KDM5B,EPAS1,SEMA5B,MEF2C,NEDD4L,SLC1A3,ROR2,NRG1,MYO6,LIMD1,DOCK10,SEZ6,SNX10,HEY2,KIT,HES5,RIPOR2,MLLT3,RBFOX1,CCDC88C,PCDH15,PCSK5,PDGFRA,CDON,KAZN,DCLK1…
GO:BP	regulation of developmental process	GO:0050793	6.20259e-06	5.20743	2465	302	72	21010	NFIB,WIF1,TNIK,FLT1,LRRC4C,SOX5,RARB,EPHA3,GRID2,PROX1,FGF13,RASGRP1,COBL,HECW2,PRKCA,UST,SIPA1L1,HDAC9,LAMA1,F3,KDM5B,SEMA5B,MEF2C,NEDD4L,ROR2,NRG1,LIMD1,SEZ6,HEY2,KIT,HES5,RIPOR2,MLLT3,RBFOX1,PDGFRA,CDON,PALMD,MINAR1,PLCB1,DUSP10,SEMA6A,RHOJ,KDM4C,NFATC2,PID1,NEUROD4,TGFB2,CDH4,PLAAT3,CCND1,BRINP1,SMOC1,OTX2,ABI3BP,SEMA5A,TIAM1,IL1RAPL1,WNT5B,SLC8A1,KREMEN1,JCAD,ZEB1,PDE3A,SOX6,SOX13,ID2,SEMA6D…
GO:BP	neuron projection morphogenesis	GO:0048812	6.92603e-06	5.15952	637	299	31	21010	NFIB,TNIK,LRRC4C,CNTN1,CHL1,EPHA3,FGF13,COBL,HECW2,NYAP2,UST,SIPA1L1,SEMA5B,NEDD4L,DOCK10,KIT,DCLK1,NRXN3,SEMA6A,CDH4,NFASC,OTX2,ARHGEF28,SEMA5A,TIAM1,IL1RAPL1,OPHN1,SEMA6D,EPHA7,CRPPA,DCC
GO:BP	intracellular signal transduction	GO:0035556	7.16316e-06	5.1449	2609	304	75	21010	DGKB,TF,GRIK2,TNIK,FLT1,APBB2,STK39,PROX1,PPP3CC,FGF13,RASGRP1,PDGFC,PRKCA,SIPA1L1,ARHGEF3,F3,RGS7,NR3C2,NCALD,DUSP16,GUCY1A2,MEF2C,ROR2,NRG1,MYO6,LIMD1,DOCK10,SEZ6,KIT,RIPOR2,CCDC88C,GPD1L,ZC3HAV1,PDGFRA,ARHGAP42,CDON,DCLK1,RASD1,MINAR1,PLCE1,CLNK,MAPK4,PLCB1,MAP3K1,NOS1AP,DUSP10,SEMA6A,LHCGR,RHOJ,NFATC2,TGFB2,CCND1,HIP1,PAG1,ARHGEF28,SEMA5A,TIAM1,WWOX,RCAN2,CGNL1,SLC8A1,JCAD,RASGEF1B,PDE3A,ARHG…
GO:BP	cell part morphogenesis	GO:0032990	7.9452e-06	5.09989	678	299	32	21010	NFIB,TNIK,LRRC4C,CNTN1,CHL1,EPHA3,FGF13,COBL,HECW2,NYAP2,UST,SIPA1L1,SEMA5B,NEDD4L,DOCK10,KIT,DCLK1,NRXN3,SEMA6A,PID1,CDH4,NFASC,OTX2,ARHGEF28,SEMA5A,TIAM1,IL1RAPL1,OPHN1,SEMA6D,EPHA7,CRPPA,DCC
GO:BP	system process	GO:0003008	8.27436e-06	5.08227	2266	508	99	21010	GABRG3,NAV2,GRIK2,APBB2,CHL1,STK39,GRID2,STAC,SCARB1,CDH23,FGF13,ATP2B2,PRKCA,SRRM4,KCNA2,RGR,SLC6A1,RGS16,NCALD,KDM5B,EPAS1,SEMA5B,MEF2C,NEDD4L,SLC1A3,MYO6,SEZ6,SNX10,HEY2,KIT,RHPN2,RIPOR2,RBFOX1,PCDH15,PCSK5,GPD1L,ARHGAP42,MYO5B,NRXN3,PLCE1,PLCB1,NOS1AP,RCVRN,LHCGR,NPVF,PDC,TGFB2,ATXN1,RRH,BRINP1,GRIP2,SCN1A,CRYM,SLC15A2,THRB,TIAM1,SLC8A1,PDE3A,LUM,NLGN4Y,ID2,MYO1E,RP1,BTG2,CRY1,MME,EPHB1,DLGAP…
GO:BP	regulation of plasma membrane bounded cell projection organization	GO:0120035	1.08779e-05	4.96345	640	524	43	21010	TNIK,LRRC4C,CNTN1,EPHA3,GRID2,FGF13,COBL,HECW2,UST,SIPA1L1,SEMA5B,NEDD4L,ROR2,SEZ6,KIT,RIPOR2,MINAR1,PLCE1,SEMA6A,PTPRG,CDH4,SEMA5A,TIAM1,IL1RAPL1,KREMEN1,SEMA6D,CBFA2T2,RP1,EPHA7,DCC,IFT88,EFHC2,TRIM67,NLGN1,KIF13B,PAK3,SPOCK1,MAGI2,TNR,CD44,ATP8B1,ZNF804A,RAB3IP
GO:BP	axon development	GO:0061564	1.16025e-05	4.93545	509	318	28	21010	NFIB,LRRC4C,CNTN1,CHL1,EPHA3,FGF13,COBL,UST,SIPA1L1,SEMA5B,KIT,DCLK1,NRXN3,SEMA6A,NEUROD4,CDH4,NFASC,OTX2,ARHGEF28,SEMA5A,TIAM1,KREMEN1,OPHN1,SEMA6D,EPHA7,CRPPA,DCC,EPHB1
GO:BP	plasma membrane bounded cell projection morphogenesis	GO:0120039	1.24261e-05	4.90567	653	299	31	21010	NFIB,TNIK,LRRC4C,CNTN1,CHL1,EPHA3,FGF13,COBL,HECW2,NYAP2,UST,SIPA1L1,SEMA5B,NEDD4L,DOCK10,KIT,DCLK1,NRXN3,SEMA6A,CDH4,NFASC,OTX2,ARHGEF28,SEMA5A,TIAM1,IL1RAPL1,OPHN1,SEMA6D,EPHA7,CRPPA,DCC
GO:BP	axonogenesis	GO:0007409	1.47803e-05	4.83032	449	318	26	21010	NFIB,LRRC4C,CNTN1,CHL1,EPHA3,FGF13,COBL,UST,SIPA1L1,SEMA5B,KIT,DCLK1,NRXN3,SEMA6A,CDH4,NFASC,OTX2,ARHGEF28,SEMA5A,TIAM1,OPHN1,SEMA6D,EPHA7,CRPPA,DCC,EPHB1
GO:BP	cell projection morphogenesis	GO:0048858	1.48558e-05	4.8281	658	299	31	21010	NFIB,TNIK,LRRC4C,CNTN1,CHL1,EPHA3,FGF13,COBL,HECW2,NYAP2,UST,SIPA1L1,SEMA5B,NEDD4L,DOCK10,KIT,DCLK1,NRXN3,SEMA6A,CDH4,NFASC,OTX2,ARHGEF28,SEMA5A,TIAM1,IL1RAPL1,OPHN1,SEMA6D,EPHA7,CRPPA,DCC
GO:BP	cellular component morphogenesis	GO:0032989	2.0235e-05	4.6939	783	299	34	21010	NFIB,TNIK,LRRC4C,CNTN1,CHL1,EPHA3,PROX1,FGF13,COBL,HECW2,NYAP2,UST,SIPA1L1,SEMA5B,NEDD4L,DOCK10,KIT,PDGFRA,DCLK1,NRXN3,SEMA6A,PID1,CDH4,NFASC,OTX2,ARHGEF28,SEMA5A,TIAM1,IL1RAPL1,OPHN1,SEMA6D,EPHA7,CRPPA,DCC
GO:BP	regulation of cell projection organization	GO:0031344	2.15513e-05	4.66653	655	524	43	21010	TNIK,LRRC4C,CNTN1,EPHA3,GRID2,FGF13,COBL,HECW2,UST,SIPA1L1,SEMA5B,NEDD4L,ROR2,SEZ6,KIT,RIPOR2,MINAR1,PLCE1,SEMA6A,PTPRG,CDH4,SEMA5A,TIAM1,IL1RAPL1,KREMEN1,SEMA6D,CBFA2T2,RP1,EPHA7,DCC,IFT88,EFHC2,TRIM67,NLGN1,KIF13B,PAK3,SPOCK1,MAGI2,TNR,CD44,ATP8B1,ZNF804A,RAB3IP
GO:BP	regulation of signal transduction	GO:0009966	2.73355e-05	4.56327	2973	385	96	21010	GRIK2,CADM1,WIF1,TNIK,FLT1,STK39,PROX1,PPP3CC,RASGRP1,PDGFC,PRKCA,SIPA1L1,ARHGEF3,LAMA1,F3,RGS7,RGS16,NR3C2,DUSP16,GUCY1A2,MEF2C,ROR2,NRG1,LIMD1,SEZ6,HEY2,KIT,HES5,RIPOR2,MLLT3,CCDC88C,GPD1L,ZC3HAV1,PDGFRA,ARHGAP42,CDON,FSTL5,MINAR1,PLCE1,SLC15A3,GNG7,FRMPD1,PLCB1,EYA2,NOS1AP,DUSP10,SEMA6A,LHCGR,KDM4C,PID1,PDC,TGFB2,HIP1,OTX2,SLC15A2,ARHGEF28,SEMA5A,THRB,TIAM1,WWOX,WNT5B,CGNL1,SORBS1,KREMEN1,JCAD…
GO:BP	retina development in camera-type eye	GO:0060041	3.0991e-05	4.50876	164	496	19	21010	NFIB,PROX1,NFIA,ATP2B2,LAMA1,PDGFRA,CDON,DCLK1,RHOJ,NEUROD4,TGFB2,THRB,RP1,VSTM4,GNAT1,NRL,ROM1,TBC1D32,STAT3
GO:BP	ventricular cardiac muscle cell differentiation	GO:0055012	3.2345e-05	4.49019	15	115	5	21010	RARB,PROX1,MEF2C,NRG1,HEY2
GO:BP	cell population proliferation	GO:0008283	6.42827e-05	4.19191	3218	300	83	21010	NFIB,VIPR2,TNIK,FLT1,FAP,LRRC4C,SOX5,CNTN1,CHL1,RARB,EPHA3,GRID2,PROX1,SCARB1,CDH23,NFIA,FGF13,RASGRP1,PDGFC,COBL,HECW2,NYAP2,PRKCA,UST,SIPA1L1,LAMA1,F3,FABP7,KDM5B,ST8SIA1,SEMA5B,MEF2C,NEDD4L,ROR2,NRG1,DOCK10,SEZ6,SNX10,HEY2,KIT,HES5,RIPOR2,PCDH15,PDGFRA,CDON,DCLK1,ALDH1A2,FSIP2,MINAR1,NRXN3,PLCE1,DUSP10,SEMA6A,KDM4C,NFATC2,PID1,NEUROD4,TGFB2,PTPRG,CDH4,CCND1,NFASC,OTX2,ABI3BP,ARHGEF28,SEMA5A,TI…
GO:BP	regulation of multicellular organismal process	GO:0051239	7.02802e-05	4.15317	2968	319	82	21010	NFIB,TF,GRIK2,CADM1,FLT1,FAP,SOX5,STK39,RARB,GRID2,PROX1,SCARB1,FGF13,RASGRP1,PDGFC,ATP2B2,PRKCA,KCNA2,HDAC9,LAMA1,F3,PTH2R,KDM5B,EPAS1,SEMA5B,MEF2C,ROR2,NRG1,HEY2,KIT,HES5,RIPOR2,GPD1L,ZC3HAV1,PDGFRA,ARHGAP42,CDON,MINAR1,PLCE1,CLNK,PLCB1,NOS1AP,DUSP10,SEMA6A,NPVF,RHOJ,NFATC2,TGFB2,PTPRG,CDH4,CCND1,BRINP1,OTX2,PAG1,ABI3BP,NAV3,SEMA5A,THRB,TIAM1,LMO1,IL1RAPL1,SLC8A1,KREMEN1,JCAD,ZEB1,PDE3A,BCAS3,S…
GO:BP	neuron projection guidance	GO:0097485	7.36511e-05	4.13282	240	318	18	21010	NFIB,CNTN1,CHL1,EPHA3,SEMA5B,KIT,NRXN3,SEMA6A,CDH4,NFASC,OTX2,SEMA5A,OPHN1,SEMA6D,EPHA7,CRPPA,DCC,EPHB1
GO:BP	axon guidance	GO:0007411	7.36511e-05	4.13282	240	318	18	21010	NFIB,CNTN1,CHL1,EPHA3,SEMA5B,KIT,NRXN3,SEMA6A,CDH4,NFASC,OTX2,SEMA5A,OPHN1,SEMA6D,EPHA7,CRPPA,DCC,EPHB1
GO:BP	plasma membrane bounded cell projection organization	GO:0120036	8.52973e-05	4.06906	1541	299	50	21010	NFIB,TNIK,LRRC4C,CNTN1,CHL1,EPHA3,GRID2,CDH23,FGF13,COBL,HECW2,NYAP2,UST,SIPA1L1,LAMA1,SEMA5B,MEF2C,NEDD4L,ROR2,DOCK10,SEZ6,SNX10,KIT,HES5,RIPOR2,PCDH15,DCLK1,FSIP2,MINAR1,NRXN3,PLCE1,SEMA6A,NEUROD4,PTPRG,CDH4,NFASC,OTX2,ARHGEF28,SEMA5A,TIAM1,IL1RAPL1,KREMEN1,OPHN1,SEMA6D,CBFA2T2,RP1,EPHA7,BTG2,CRPPA,DCC
GO:BP	enzyme-linked receptor protein signaling pathway	GO:0007167	0.000123999	3.90658	960	328	39	21010	TF,CADM1,FLT1,EPHA3,NFIA,PDGFC,SIPA1L1,F3,ROR2,NRG1,KIT,HES5,PDGFRA,FSTL5,PLCE1,CLNK,GNG7,PLCB1,SEMA6A,KIF16B,PID1,TGFB2,PTPRG,HIP1,OTX2,ARHGEF28,TIAM1,SORBS1,JCAD,ZEB1,PCSK6,USP9Y,MYO1E,EPHA7,FGFR1,CHRDL1,FUT8,EPHB1,ARID5B
GO:BP	regulation of biological quality	GO:0065008	0.000133918	3.87316	2918	318	80	21010	GABRG3,NAV2,DGKB,TF,GRIK2,FAP,STK39,GRID2,PCSK2,FGF13,PRKCA,SIPA1L1,KCNA2,SLC6A1,F3,KCNH8,SLC6A11,NCALD,KDM5B,EPAS1,SEMA5B,MEF2C,NEDD4L,SLC1A3,ROR2,NRG1,LIMD1,SEZ6,HEY2,KIT,CCDC88C,PCSK5,GPD1L,PDGFRA,ARHGAP42,PALMD,ALDH1A2,MYO5B,SV2B,NRXN3,PLCE1,LIN7A,PLCB1,SNCAIP,EYA2,NOS1AP,KCNH7,SEMA6A,LHCGR,NPVF,RHOJ,PID1,CDH4,CCND1,HIP1,GRIP2,SCN1A,CRYM,ANO3,SEMA5A,THRB,TIAM1,CHST9,IL1RAPL1,SLC8A1,PRR16,PDE3…
GO:BP	animal organ development	GO:0048513	0.000140823	3.85133	3068	329	85	21010	NFIB,CADM1,FLT1,SOX5,CNTN1,RARB,EPHA3,GRID2,PROX1,CDH23,NFIA,FGF13,PDGFC,COBL,ATP2B2,PCYT1B,KCNA2,HDAC9,LAMA1,KDM5B,EPAS1,SEMA5B,MEF2C,ROR2,NRG1,MYO6,SEZ6,SNX10,HEY2,KIT,HES5,RIPOR2,MLLT3,RBFOX1,PCDH15,PCSK5,PDGFRA,CDON,KAZN,DCLK1,ALDH1A2,PLCE1,LIN7A,PLCB1,SEMA6A,LHCGR,RHOJ,NFATC2,NEUROD4,TGFB2,ATXN1,PLAAT3,CCND1,SMOC1,NFASC,OTX2,ABI3BP,SEMA5A,THRB,TIAM1,WWOX,FREM1,WNT5B,DNER,SLC8A1,ZEB1,SOX6,SOX…
GO:BP	detection of light stimulus	GO:0009583	0.000142993	3.84468	68	398	11	21010	RGR,SEMA5B,RCVRN,PDC,RRH,RP1,AIPL1,GNGT2,GNAT1,UNC119,ROM1
GO:BP	visual perception	GO:0007601	0.000176279	3.7538	218	549	22	21010	CDH23,RGR,RGS16,EPAS1,SEMA5B,PCDH15,RCVRN,PDC,RRH,LUM,RP1,AIPL1,GNAT1,UNC119,NRL,ROM1,HMCN1,LRIT3,RDH10,GLRB,PDE6H,CRX
GO:BP	cell projection organization	GO:0030030	0.000190498	3.72011	1581	299	50	21010	NFIB,TNIK,LRRC4C,CNTN1,CHL1,EPHA3,GRID2,CDH23,FGF13,COBL,HECW2,NYAP2,UST,SIPA1L1,LAMA1,SEMA5B,MEF2C,NEDD4L,ROR2,DOCK10,SEZ6,SNX10,KIT,HES5,RIPOR2,PCDH15,DCLK1,FSIP2,MINAR1,NRXN3,PLCE1,SEMA6A,NEUROD4,PTPRG,CDH4,NFASC,OTX2,ARHGEF28,SEMA5A,TIAM1,IL1RAPL1,KREMEN1,OPHN1,SEMA6D,CBFA2T2,RP1,EPHA7,BTG2,CRPPA,DCC
GO:BP	sensory perception of light stimulus	GO:0050953	0.000224843	3.64812	221	549	22	21010	CDH23,RGR,RGS16,EPAS1,SEMA5B,PCDH15,RCVRN,PDC,RRH,LUM,RP1,AIPL1,GNAT1,UNC119,NRL,ROM1,HMCN1,LRIT3,RDH10,GLRB,PDE6H,CRX
GO:BP	regulation of cell population proliferation	GO:0042127	0.000235657	3.62772	2184	300	62	21010	NFIB,VIPR2,TNIK,FLT1,FAP,LRRC4C,CNTN1,RARB,EPHA3,GRID2,PROX1,FGF13,PDGFC,COBL,HECW2,PRKCA,UST,SIPA1L1,F3,FABP7,KDM5B,ST8SIA1,SEMA5B,MEF2C,NEDD4L,ROR2,NRG1,SEZ6,HEY2,KIT,HES5,RIPOR2,PDGFRA,CDON,ALDH1A2,MINAR1,PLCE1,DUSP10,SEMA6A,KDM4C,NFATC2,PID1,TGFB2,PTPRG,CDH4,CCND1,ABI3BP,SEMA5A,TIAM1,LMO1,IL1RAPL1,KREMEN1,JCAD,ZEB1,ID2,SEMA6D,CBFA2T2,RP1,EPHA7,BTG2,DCC,FGFR1
GO:BP	cell surface receptor signaling pathway	GO:0007166	0.000271404	3.56638	2783	310	75	21010	TF,GRIK2,CADM1,DST,VIPR2,WIF1,TNIK,FLT1,CNTN1,STK39,EPHA3,GRID2,SCARB1,NFIA,PDGFC,PRKCA,SIPA1L1,LAMA1,F3,PTH2R,SEMA5B,MEF2C,ROR2,NRG1,LIMD1,SEZ6,HEY2,KIT,HES5,MLLT3,CCDC88C,PDGFRA,CDON,FSTL5,PLCE1,CLNK,GNG7,PLCB1,EYA2,MAP3K1,CPEB4,SEMA6A,KIF16B,NFATC2,PID1,NEUROD4,TGFB2,PTPRG,CCND1,HIP1,GRIP2,OTX2,ADGRG7,ARHGEF28,SEMA5A,TIAM1,WWOX,WNT5B,DNER,SORBS1,KREMEN1,JCAD,ZEB1,MAML2,PCSK6,SOX13,PCDH11Y,USP9…
GO:BP	synapse organization	GO:0050808	0.000326772	3.48575	484	565	35	21010	DGKB,LRRC4C,APBB2,GRID2,NFIA,FGF13,SIPA1L1,SLC6A1,PCDH17,MEF2C,ROR2,DOCK10,SEZ6,NRXN3,NOS1AP,TIAM1,IL1RAPL1,DNER,PDZRN3,NLGN4Y,OPHN1,EPHA7,CHRDL1,EPHB1,GABRB3,NLGN1,PAK3,SYNDIG1,GLRB,TNR,PTPRT,ZNF804A,SEZ6L,SLC7A11,CTTNBP2
GO:BP	phototransduction	GO:0007602	0.000378915	3.42146	48	375	9	21010	RGR,RCVRN,PDC,RRH,RP1,AIPL1,GNGT2,GNAT1,UNC119
GO:BP	modulation of chemical synaptic transmission	GO:0050804	0.000423264	3.37339	494	319	25	21010	DGKB,GRIK2,LRRC4C,GRID2,SIPA1L1,SLC6A1,PCDH17,MEF2C,SLC1A3,ROR2,KIT,SV2B,NRXN3,PLCB1,SNCAIP,HIP1,NLGN4Y,OPHN1,EPHA7,CACNA1B,DCC,CHRDL1,MME,EPHB1,DLGAP1
GO:BP	regulation of trans-synaptic signaling	GO:0099177	0.000439719	3.35682	495	319	25	21010	DGKB,GRIK2,LRRC4C,GRID2,SIPA1L1,SLC6A1,PCDH17,MEF2C,SLC1A3,ROR2,KIT,SV2B,NRXN3,PLCB1,SNCAIP,HIP1,NLGN4Y,OPHN1,EPHA7,CACNA1B,DCC,CHRDL1,MME,EPHB1,DLGAP1
GO:BP	tube development	GO:0035295	0.000454572	3.3424	1084	318	40	21010	NFIB,FLT1,FAP,RARB,SAT1,PROX1,NFIA,PDGFC,COBL,PRKCA,THSD7A,HDAC9,LAMA1,F3,KDM5B,EPAS1,MEF2C,HEY2,KIT,HES5,PCSK5,PDGFRA,ALDH1A2,MINAR1,NRXN3,SEMA6A,LHCGR,RHOJ,TGFB2,SEMA5A,THRB,JCAD,ZEB1,BCAS3,ID2,CBFA2T2,MYO1E,EPHA7,MME,EPHB1
GO:BP	monoatomic ion transport	GO:0006811	0.000583361	3.23406	1287	183	31	21010	GABRG3,TF,GRIK2,CNTN1,STK39,GRID2,STAC,CDH23,PPP3CC,FGF13,HECW2,ATP2B2,KCNA2,SLC6A1,RGS7,KCNH8,SLC6A11,NEDD4L,SLC1A3,KCNIP4,SLC22A23,BEST3,GPD1L,PLCE1,SLC15A3,PLCB1,NOS1AP,NIPAL2,KCNH7,RCVRN,LHCGR
GO:BP	cell migration	GO:0016477	0.000682898	3.16564	1475	352	52	21010	FLT1,FAP,CHL1,STK39,FRMD5,EPHA3,SRGAP1,PROX1,SCARB1,FGF13,PDGFC,PRKCA,HDAC9,LAMA1,F3,SEMA5B,MEF2C,ROR2,LIMD1,DOCK10,KIT,RIPOR2,PDGFRA,DCLK1,PLCB1,DUSP10,SEMA6A,RHOJ,NFATC2,NEUROD4,TGFB2,PTPRG,NAV3,SEMA5A,TIAM1,WNT5B,DNER,JCAD,BCAS3,USP9Y,OPHN1,SEMA6D,DCC,FGFR1,PRR5L,SATB2,FUT8,EPHB1,ARID5B,ATP8A1,VSTM4,FGF10
GO:BP	trans-synaptic signaling	GO:0099537	0.000751444	3.1241	753	499	42	21010	GABRG3,DGKB,GRIK2,LRRC4C,GRID2,SIPA1L1,SLC6A1,PCDH17,MEF2C,SLC1A3,ROR2,SEZ6,KIT,RIMBP2,SV2B,NRXN3,LIN7A,PLCB1,SNCAIP,HIP1,IL1RAPL1,NLGN4Y,OPHN1,EPHA7,CACNA1B,DCC,CHRDL1,MME,EPHB1,DLGAP1,GABRB3,UNC119,CPLX1,NLGN1,SLC1A4,CADPS,GRIA4,PRKN,GLRB,BTBD9,GRIK1,TNR
GO:BP	metal ion transport	GO:0030001	0.000800598	3.09659	903	183	25	21010	TF,CNTN1,STK39,STAC,CDH23,PPP3CC,FGF13,HECW2,ATP2B2,KCNA2,SLC6A1,RGS7,KCNH8,SLC6A11,NEDD4L,SLC1A3,KCNIP4,GPD1L,PLCE1,PLCB1,NOS1AP,NIPAL2,KCNH7,RCVRN,LHCGR
GO:BP	inner ear auditory receptor cell differentiation	GO:0042491	0.000994177	3.00254	47	128	6	21010	CDH23,MYO6,HEY2,HES5,RIPOR2,PCDH15
GO:BP	epithelial cell proliferation	GO:0050673	0.00103219	2.98624	440	300	22	21010	NFIB,FLT1,FAP,PROX1,SCARB1,PRKCA,F3,FABP7,KDM5B,ST8SIA1,MEF2C,KIT,HES5,ALDH1A2,DUSP10,TGFB2,CCND1,SEMA5A,JCAD,ZEB1,ID2,FGFR1
GO:BP	transmembrane receptor protein tyrosine kinase signaling pathway	GO:0007169	0.00113725	2.94415	614	328	28	21010	CADM1,FLT1,EPHA3,PDGFC,SIPA1L1,F3,ROR2,NRG1,KIT,PDGFRA,PLCE1,CLNK,PLCB1,SEMA6A,KIF16B,PID1,PTPRG,HIP1,OTX2,ARHGEF28,TIAM1,SORBS1,JCAD,MYO1E,EPHA7,FGFR1,EPHB1,ARID5B
GO:BP	monoatomic ion transmembrane transport	GO:0034220	0.00119083	2.92415	1054	183	27	21010	GABRG3,TF,GRIK2,STK39,GRID2,STAC,PPP3CC,FGF13,HECW2,ATP2B2,KCNA2,SLC6A1,RGS7,KCNH8,SLC6A11,NEDD4L,SLC1A3,KCNIP4,BEST3,GPD1L,PLCE1,SLC15A3,PLCB1,NOS1AP,NIPAL2,KCNH7,LHCGR
GO:BP	cell junction organization	GO:0034330	0.0013206	2.87923	755	318	31	21010	DGKB,DST,LRRC4C,APBB2,EPHA3,GRID2,NFIA,FGF13,PRKCA,SIPA1L1,SLC6A1,PCDH17,MPP7,MEF2C,ROR2,DOCK10,SEZ6,NRXN3,NOS1AP,TGFB2,CDH4,TIAM1,IL1RAPL1,DNER,PDZRN3,SORBS1,NLGN4Y,OPHN1,EPHA7,CHRDL1,EPHB1
GO:BP	regulation of intracellular signal transduction	GO:1902531	0.00139263	2.85617	1691	385	60	21010	GRIK2,TNIK,FLT1,STK39,PROX1,PPP3CC,RASGRP1,PDGFC,PRKCA,SIPA1L1,ARHGEF3,F3,NR3C2,DUSP16,GUCY1A2,MEF2C,ROR2,NRG1,LIMD1,SEZ6,KIT,RIPOR2,GPD1L,ZC3HAV1,PDGFRA,ARHGAP42,CDON,MINAR1,PLCE1,PLCB1,NOS1AP,DUSP10,SEMA6A,LHCGR,TGFB2,HIP1,ARHGEF28,SEMA5A,TIAM1,CGNL1,JCAD,PDE3A,ARHGAP31,SESN1,ARHGAP28,OPHN1,EPHA7,FGFR1,CRY1,GPR137C,EPHB1,GADD45G,FGF10,TRIM67,CAPN3,ARFGEF3,KSR1,CYTH1,NLGN1,SGMS1
GO:BP	cellular response to stimulus	GO:0051716	0.001437	2.84254	7399	375	178	21010	GABRG3,DGKB,TF,GRIK2,CADM1,DST,VIPR2,WIF1,TNIK,FLT1,CNTN1,APBB2,CHL1,STK39,RARB,EPHA3,GRID2,SRGAP1,PROX1,STAC,SCARB1,PPP3CC,NFIA,FGF13,RASGRP1,PDGFC,PRKCA,SIPA1L1,ARHGEF3,RGR,HDAC9,LAMA1,F3,RGS7,PTH2R,RGS16,NR3C2,NCALD,KDM5B,EPAS1,ST8SIA1,SEMA5B,DUSP16,GUCY1A2,MEF2C,SLC1A3,ROR2,NRG1,MYO6,LIMD1,DOCK10,SEZ6,SNX10,HEY2,KIT,RHPN2,HES5,RIPOR2,MLLT3,CCDC88C,GPD1L,ZC3HAV1,PDGFRA,ARHGAP42,CDON,DCLK1,ALDH…
GO:BP	chemical synaptic transmission	GO:0007268	0.00158616	2.79965	747	499	41	21010	GABRG3,DGKB,GRIK2,LRRC4C,GRID2,SIPA1L1,SLC6A1,PCDH17,MEF2C,SLC1A3,ROR2,SEZ6,KIT,RIMBP2,SV2B,NRXN3,LIN7A,PLCB1,SNCAIP,HIP1,NLGN4Y,OPHN1,EPHA7,CACNA1B,DCC,CHRDL1,MME,EPHB1,DLGAP1,GABRB3,UNC119,CPLX1,NLGN1,SLC1A4,CADPS,GRIA4,PRKN,GLRB,BTBD9,GRIK1,TNR
GO:BP	anterograde trans-synaptic signaling	GO:0098916	0.00158616	2.79965	747	499	41	21010	GABRG3,DGKB,GRIK2,LRRC4C,GRID2,SIPA1L1,SLC6A1,PCDH17,MEF2C,SLC1A3,ROR2,SEZ6,KIT,RIMBP2,SV2B,NRXN3,LIN7A,PLCB1,SNCAIP,HIP1,NLGN4Y,OPHN1,EPHA7,CACNA1B,DCC,CHRDL1,MME,EPHB1,DLGAP1,GABRB3,UNC119,CPLX1,NLGN1,SLC1A4,CADPS,GRIA4,PRKN,GLRB,BTBD9,GRIK1,TNR
GO:BP	regulation of nervous system development	GO:0051960	0.00162138	2.79012	461	318	23	21010	RARB,GRID2,PROX1,FGF13,SEMA5B,HEY2,KIT,HES5,CDON,DUSP10,SEMA6A,CDH4,BRINP1,SEMA5A,TIAM1,IL1RAPL1,ID2,SEMA6D,EPHA7,BTG2,DCC,MME,EPHB1
GO:BP	sensory perception of sound	GO:0007605	0.00167873	2.77502	162	128	9	21010	NAV2,CDH23,ATP2B2,SRRM4,SLC1A3,MYO6,KIT,RIPOR2,PCDH15
GO:BP	synaptic signaling	GO:0099536	0.00177717	2.75027	778	499	42	21010	GABRG3,DGKB,GRIK2,LRRC4C,GRID2,SIPA1L1,SLC6A1,PCDH17,MEF2C,SLC1A3,ROR2,SEZ6,KIT,RIMBP2,SV2B,NRXN3,LIN7A,PLCB1,SNCAIP,HIP1,IL1RAPL1,NLGN4Y,OPHN1,EPHA7,CACNA1B,DCC,CHRDL1,MME,EPHB1,DLGAP1,GABRB3,UNC119,CPLX1,NLGN1,SLC1A4,CADPS,GRIA4,PRKN,GLRB,BTBD9,GRIK1,TNR
GO:BP	inorganic ion transmembrane transport	GO:0098660	0.00199818	2.69936	949	183	25	21010	GABRG3,TF,STK39,STAC,PPP3CC,FGF13,HECW2,ATP2B2,KCNA2,SLC6A1,RGS7,KCNH8,SLC6A11,NEDD4L,SLC1A3,KCNIP4,BEST3,GPD1L,PLCE1,SLC15A3,PLCB1,NOS1AP,NIPAL2,KCNH7,LHCGR
GO:BP	central nervous system development	GO:0007417	0.00212976	2.67167	1035	573	56	21010	NAV2,NFIB,CNTN1,RARB,GRID2,PROX1,FGF13,PDGFC,KCNA2,ROR2,SEZ6,HES5,CDON,DCLK1,ALDH1A2,PLCB1,DUSP10,NEUROD4,ATXN1,BRINP1,NFASC,OTX2,ARHGEF28,SEMA5A,DNER,ZEB1,SOX6,SOX13,NPAS2,ID2,OPHN1,SEMA6D,EPHA7,BTG2,DCC,EPHB1,KDM7A,MEIS2,FGF10,ADAM23,SPOCK1,BTD,PRKN,IMMP2L,MCPH1,GRIK1,STAT3,TNR,SHROOM4,ATRN,PCDH9,PHACTR1,SLC7A11,PTPN11,RPS6KA3,SHC3
GO:BP	regulation of anatomical structure morphogenesis	GO:0022603	0.00216338	2.66487	866	299	32	21010	TNIK,FLT1,LRRC4C,FGF13,HECW2,PRKCA,UST,SIPA1L1,F3,SEMA5B,MEF2C,NEDD4L,ROR2,LIMD1,KIT,MLLT3,PALMD,MINAR1,SEMA6A,RHOJ,PID1,TGFB2,CDH4,OTX2,SEMA5A,TIAM1,IL1RAPL1,WNT5B,JCAD,SEMA6D,EPHA7,DCC
GO:BP	MAPK cascade	GO:0000165	0.00216772	2.664	766	182	22	21010	TF,GRIK2,TNIK,FLT1,STK39,FGF13,RASGRP1,PDGFC,PRKCA,DUSP16,MEF2C,ROR2,NRG1,KIT,PDGFRA,CDON,PLCE1,MAPK4,PLCB1,MAP3K1,DUSP10,SEMA6A
GO:BP	regulation of cell differentiation	GO:0045595	0.00222429	2.65281	1562	318	49	21010	WIF1,SOX5,RARB,EPHA3,PROX1,FGF13,RASGRP1,PRKCA,HDAC9,LAMA1,SEMA5B,MEF2C,ROR2,NRG1,LIMD1,HEY2,KIT,HES5,RIPOR2,RBFOX1,PDGFRA,CDON,PLCB1,DUSP10,SEMA6A,KDM4C,NFATC2,NEUROD4,TGFB2,CDH4,CCND1,BRINP1,SMOC1,ABI3BP,SEMA5A,TIAM1,IL1RAPL1,ZEB1,PDE3A,SOX6,SOX13,ID2,SEMA6D,EPHA7,BTG2,DCC,FGFR1,MME,EPHB1
GO:BP	positive regulation of developmental process	GO:0051094	0.00251089	2.60017	1310	272	39	21010	WIF1,FLT1,SOX5,GRID2,PROX1,RASGRP1,COBL,PRKCA,LAMA1,F3,KDM5B,MEF2C,NEDD4L,ROR2,NRG1,HEY2,KIT,RIPOR2,CDON,PLCB1,DUSP10,NFATC2,NEUROD4,TGFB2,CDH4,CCND1,BRINP1,OTX2,ABI3BP,SEMA5A,TIAM1,IL1RAPL1,WNT5B,SLC8A1,JCAD,ZEB1,PDE3A,SOX6,SOX13
GO:BP	embryonic digestive tract development	GO:0048566	0.00256262	2.59132	33	352	7	21010	RARB,PCSK5,PDGFRA,ALDH1A2,TGFB2,ID2,FGF10
GO:BP	N-glycan processing	GO:0006491	0.00267213	2.57314	20	381	6	21010	ST8SIA5,ST8SIA1,GANC,MAN1C1,FUT8,ST8SIA4
GO:BP	muscle cell differentiation	GO:0042692	0.00271229	2.56666	389	388	23	21010	RARB,PROX1,HDAC9,LAMA1,MEF2C,NRG1,HEY2,KIT,RIPOR2,PDGFRA,CDON,NFATC2,WNT5B,DNER,SLC8A1,ZEB1,SOX6,ID2,ATP11A,FGF10,CAPN3,ALPK2,MRTFA
GO:BP	ameboidal-type cell migration	GO:0001667	0.00272639	2.56441	429	352	23	21010	FAP,PROX1,SCARB1,PRKCA,HDAC9,SEMA5B,MEF2C,KIT,DUSP10,SEMA6A,RHOJ,TGFB2,PTPRG,SEMA5A,JCAD,BCAS3,SEMA6D,FGFR1,PRR5L,FUT8,ARID5B,VSTM4,FGF10
GO:BP	sensory perception of mechanical stimulus	GO:0050954	0.00280902	2.55145	185	233	12	21010	NAV2,CDH23,ATP2B2,SRRM4,SLC1A3,MYO6,KIT,RIPOR2,PCDH15,SCN1A,CRYM,THRB
GO:BP	cell motility	GO:0048870	0.00285543	2.54433	1676	352	55	21010	TF,DST,FLT1,FAP,CHL1,STK39,FRMD5,EPHA3,SRGAP1,PROX1,SCARB1,FGF13,PDGFC,PRKCA,HDAC9,LAMA1,F3,SEMA5B,MEF2C,ROR2,LIMD1,DOCK10,KIT,RIPOR2,PDGFRA,DCLK1,FSIP2,PLCB1,DUSP10,SEMA6A,RHOJ,NFATC2,NEUROD4,TGFB2,PTPRG,NAV3,SEMA5A,TIAM1,WNT5B,DNER,JCAD,BCAS3,USP9Y,OPHN1,SEMA6D,DCC,FGFR1,PRR5L,SATB2,FUT8,EPHB1,ARID5B,ATP8A1,VSTM4,FGF10
GO:BP	hair cell differentiation	GO:0035315	0.00287454	2.54143	56	128	6	21010	CDH23,MYO6,HEY2,HES5,RIPOR2,PCDH15
GO:BP	negative regulation of neurogenesis	GO:0050768	0.00335602	2.47418	147	299	12	21010	PROX1,FGF13,SEMA5B,HES5,DUSP10,SEMA6A,BRINP1,SEMA5A,SEMA6D,EPHA7,BTG2,DCC
GO:BP	regulation of neurogenesis	GO:0050767	0.00346826	2.45989	383	313	20	21010	PROX1,FGF13,SEMA5B,HEY2,KIT,HES5,CDON,DUSP10,SEMA6A,CDH4,BRINP1,SEMA5A,TIAM1,IL1RAPL1,ID2,SEMA6D,EPHA7,BTG2,DCC,MME
GO:BP	muscle structure development	GO:0061061	0.00349268	2.45684	669	394	32	21010	RARB,PROX1,HDAC9,LAMA1,EPAS1,MEF2C,NRG1,HEY2,KIT,RIPOR2,RBFOX1,PDGFRA,CDON,PLCB1,NFATC2,TGFB2,WNT5B,DNER,SLC8A1,ZEB1,SOX6,ID2,BTG2,EPHB1,ARID5B,ATP11A,TLL2,FGF10,CAPN3,ALPK2,MRTFA,ZFPM2
GO:BP	postsynapse organization	GO:0099173	0.00357243	2.44704	198	556	19	21010	DGKB,GRID2,SIPA1L1,ROR2,DOCK10,NRXN3,NOS1AP,TIAM1,IL1RAPL1,NLGN4Y,OPHN1,EPHA7,CHRDL1,EPHB1,NLGN1,PAK3,GLRB,ZNF804A,SLC7A11
GO:BP	regulation of developmental growth	GO:0048638	0.003787	2.4217	318	521	24	21010	PROX1,FGF13,SEMA5B,MEF2C,NEDD4L,NRG1,HEY2,PLCB1,DUSP10,SEMA6A,CDH4,SEMA5A,SEMA6D,EPHA7,DCC,MAEL,TLL2,CAPN3,ZFPM2,PRKN,STAT3,TNR,ATRN,ITSN2
GO:BP	anatomical structure formation involved in morphogenesis	GO:0048646	0.00414859	2.3821	1172	197	29	21010	NFIB,FLT1,FAP,CNTN1,SAT1,GRID2,PROX1,COBL,PRKCA,THSD7A,HDAC9,F3,EPAS1,MEF2C,HEY2,HES5,RIPOR2,PDGFRA,CDON,ALDH1A2,MINAR1,NRXN3,EYA2,SEMA6A,KIF16B,RHOJ,KDM4C,NFATC2,TGFB2
GO:BP	inorganic cation transmembrane transport	GO:0098662	0.00420573	2.37616	857	183	23	21010	TF,STK39,STAC,PPP3CC,FGF13,HECW2,ATP2B2,KCNA2,SLC6A1,RGS7,KCNH8,SLC6A11,NEDD4L,SLC1A3,KCNIP4,GPD1L,PLCE1,SLC15A3,PLCB1,NOS1AP,NIPAL2,KCNH7,LHCGR
GO:BP	vasculature development	GO:0001944	0.00430628	2.3659	736	197	22	21010	FLT1,FAP,SAT1,PROX1,PRKCA,THSD7A,HDAC9,LAMA1,F3,EPAS1,MEF2C,HEY2,KIT,PCSK5,PDGFRA,ALDH1A2,MINAR1,NRXN3,SEMA6A,RHOJ,NFATC2,TGFB2
GO:BP	stem cell differentiation	GO:0048863	0.0043459	2.36192	245	290	15	21010	SOX5,SEMA5B,MEF2C,NRG1,KIT,HES5,MLLT3,PDGFRA,ALDH1A2,SEMA6A,KDM4C,TGFB2,SEMA5A,SOX6,SEMA6D
GO:BP	tissue development	GO:0009888	0.00446099	2.35057	2004	308	56	21010	NFIB,SOX5,RARB,EPHA3,PROX1,CDH23,NFIA,COBL,HDAC9,LAMA1,KDM5B,EPAS1,SEMA5B,MEF2C,ROR2,NRG1,MYO6,SNX10,HEY2,HES5,RIPOR2,MLLT3,RBFOX1,CCDC88C,PCDH15,PDGFRA,CDON,KAZN,ALDH1A2,PLCB1,EYA2,DUSP10,SEMA6A,KIF16B,NFATC2,TGFB2,PLAAT3,CCND1,SEMA5A,THRB,TIAM1,WNT5B,DNER,SLC8A1,ZEB1,SOX6,ID2,OPHN1,SEMA6D,CBFA2T2,MYO1E,EPHA7,BTG2,FGFR1,SATB2,BFSP1
GO:BP	regulation of cell migration	GO:0030334	0.00450325	2.34647	928	303	33	21010	FLT1,STK39,FRMD5,SRGAP1,PROX1,SCARB1,PDGFC,PRKCA,HDAC9,LAMA1,F3,SEMA5B,MEF2C,ROR2,DOCK10,KIT,RIPOR2,PDGFRA,PLCB1,DUSP10,SEMA6A,RHOJ,TGFB2,PTPRG,NAV3,SEMA5A,TIAM1,WNT5B,JCAD,BCAS3,SEMA6D,FGFR1,PRR5L
GO:BP	regulation of muscle cell differentiation	GO:0051147	0.00472816	2.32531	137	332	12	21010	PROX1,HDAC9,LAMA1,MEF2C,NRG1,HEY2,KIT,NFATC2,ZEB1,SOX6,ID2,ATP11A
GO:BP	positive regulation of cell motility	GO:2000147	0.00476821	2.32164	560	300	24	21010	TF,FLT1,STK39,PROX1,SCARB1,PDGFC,PRKCA,HDAC9,F3,SEMA5B,ROR2,KIT,RIPOR2,PDGFRA,SEMA6A,RHOJ,TGFB2,SEMA5A,TIAM1,WNT5B,JCAD,BCAS3,SEMA6D,FGFR1
GO:BP	transmembrane transport	GO:0055085	0.00506364	2.29554	1579	111	24	21010	GABRG3,TF,GRIK2,SLC35F1,STK39,GRID2,STAC,SCARB1,PPP3CC,FGF13,HECW2,ATP2B2,KCNA2,SLC6A1,RGS7,KCNH8,SLC6A11,SLC35D1,MEF2C,NEDD4L,SLC1A3,KCNIP4,SLC22A23,BEST3
GO:BP	cell fate commitment	GO:0045165	0.00531965	2.27412	288	284	16	21010	NFIB,SOX5,PROX1,NFIA,FGF13,EPAS1,MEF2C,HEY2,HES5,CDON,EYA2,NEUROD4,WNT5B,SOX6,SOX13,ID2
GO:BP	monoatomic cation transport	GO:0006812	0.00538447	2.26886	1071	183	26	21010	TF,CNTN1,STK39,STAC,CDH23,PPP3CC,FGF13,HECW2,ATP2B2,KCNA2,SLC6A1,RGS7,KCNH8,SLC6A11,NEDD4L,SLC1A3,KCNIP4,GPD1L,PLCE1,SLC15A3,PLCB1,NOS1AP,NIPAL2,KCNH7,RCVRN,LHCGR
GO:BP	negative regulation of nervous system development	GO:0051961	0.00548572	2.26077	154	299	12	21010	PROX1,FGF13,SEMA5B,HES5,DUSP10,SEMA6A,BRINP1,SEMA5A,SEMA6D,EPHA7,BTG2,DCC
GO:BP	cell-cell signaling	GO:0007267	0.00553394	2.25697	1703	319	51	21010	GABRG3,DGKB,GRIK2,VIPR2,WIF1,TNIK,LRRC4C,GRID2,FGF13,SIPA1L1,KCNA2,SLC6A1,PCDH17,KDM5B,MEF2C,SLC1A3,ROR2,LIMD1,SEZ6,KIT,MLLT3,CCDC88C,PCSK5,RIMBP2,SV2B,NRXN3,LIN7A,PLCB1,SNCAIP,NPVF,CCND1,HIP1,SEMA5A,TIAM1,WWOX,IL1RAPL1,WNT5B,KREMEN1,BCAS3,SOX13,PCDH11Y,NLGN4Y,OPHN1,EPHA7,CACNA1B,DCC,CRY1,CHRDL1,MME,EPHB1,DLGAP1
GO:BP	neural precursor cell proliferation	GO:0061351	0.00574719	2.24054	169	48	6	21010	NFIB,SOX5,RARB,PROX1,NFIA,FGF13
GO:BP	regulation of cell motility	GO:2000145	0.00639686	2.19403	988	303	34	21010	TF,FLT1,STK39,FRMD5,SRGAP1,PROX1,SCARB1,PDGFC,PRKCA,HDAC9,LAMA1,F3,SEMA5B,MEF2C,ROR2,DOCK10,KIT,RIPOR2,PDGFRA,PLCB1,DUSP10,SEMA6A,RHOJ,TGFB2,PTPRG,NAV3,SEMA5A,TIAM1,WNT5B,JCAD,BCAS3,SEMA6D,FGFR1,PRR5L
GO:BP	monoatomic cation transmembrane transport	GO:0098655	0.00668304	2.17503	881	183	23	21010	TF,STK39,STAC,PPP3CC,FGF13,HECW2,ATP2B2,KCNA2,SLC6A1,RGS7,KCNH8,SLC6A11,NEDD4L,SLC1A3,KCNIP4,GPD1L,PLCE1,SLC15A3,PLCB1,NOS1AP,NIPAL2,KCNH7,LHCGR
GO:BP	regulation of response to stimulus	GO:0048583	0.00676474	2.16975	3909	319	93	21010	GRIK2,CADM1,WIF1,TNIK,FLT1,FAP,STK39,GRID2,PROX1,PPP3CC,RASGRP1,PDGFC,PRKCA,SIPA1L1,ARHGEF3,LAMA1,F3,RGS7,RGS16,NR3C2,SEMA5B,DUSP16,GUCY1A2,MEF2C,ROR2,NRG1,LIMD1,SEZ6,HEY2,KIT,HES5,RIPOR2,MLLT3,CCDC88C,GPD1L,ZC3HAV1,PDGFRA,ARHGAP42,CDON,FSTL5,MINAR1,PLCE1,SLC15A3,CLNK,GNG7,FRMPD1,PLCB1,EYA2,MAP3K1,NOS1AP,NCOA7,DUSP10,SEMA6A,LHCGR,KDM4C,NFATC2,PID1,PDC,TGFB2,HIP1,OTX2,SLC15A2,ARHGEF28,SEMA5A,THRB,…
GO:BP	behavior	GO:0007610	0.00682871	2.16566	652	499	36	21010	NAV2,GRIK2,CNTN1,CHL1,CDH23,FGF13,KCNA2,SLC6A1,PCDH17,MEF2C,SLC1A3,SEZ6,KIT,PCDH15,NRXN3,GNG7,PLCB1,ATXN1,BRINP1,SCN1A,THRB,NPAS2,NLGN4Y,ID2,BTG2,MME,MEIS2,ATP8A1,SCN9A,NLGN1,PRKN,GLRB,BTBD9,STAT3,MYH14,TNR
GO:BP	regulation of axonogenesis	GO:0050770	0.00717639	2.14409	158	299	12	21010	LRRC4C,FGF13,UST,SIPA1L1,SEMA5B,SEMA6A,CDH4,SEMA5A,TIAM1,SEMA6D,EPHA7,DCC
GO:BP	positive regulation of cell migration	GO:0030335	0.00723122	2.14079	534	300	23	21010	FLT1,STK39,PROX1,SCARB1,PDGFC,PRKCA,HDAC9,F3,SEMA5B,ROR2,KIT,RIPOR2,PDGFRA,SEMA6A,RHOJ,TGFB2,SEMA5A,TIAM1,WNT5B,JCAD,BCAS3,SEMA6D,FGFR1
GO:BP	embryonic organ development	GO:0048568	0.00727129	2.13839	459	142	14	21010	RARB,PROX1,CDH23,COBL,EPAS1,MEF2C,MYO6,HEY2,KIT,RIPOR2,PCDH15,PCSK5,PDGFRA,ALDH1A2
GO:BP	positive regulation of locomotion	GO:0040017	0.00751688	2.12396	575	300	24	21010	TF,FLT1,STK39,PROX1,SCARB1,PDGFC,PRKCA,HDAC9,F3,SEMA5B,ROR2,KIT,RIPOR2,PDGFRA,SEMA6A,RHOJ,TGFB2,SEMA5A,TIAM1,WNT5B,JCAD,BCAS3,SEMA6D,FGFR1
GO:BP	inner ear receptor cell differentiation	GO:0060113	0.00912893	2.03958	68	128	6	21010	CDH23,MYO6,HEY2,HES5,RIPOR2,PCDH15
GO:BP	regulation of monoatomic ion transport	GO:0043269	0.00916208	2.03801	583	183	18	21010	TF,CNTN1,STK39,STAC,PPP3CC,FGF13,HECW2,KCNA2,RGS7,KCNH8,NEDD4L,KCNIP4,BEST3,GPD1L,NOS1AP,KCNH7,RCVRN,LHCGR
GO:BP	animal organ morphogenesis	GO:0009887	0.0106512	1.9726	1050	398	42	21010	NFIB,SOX5,RARB,PROX1,CDH23,PDGFC,LAMA1,KDM5B,MEF2C,ROR2,NRG1,MYO6,SNX10,HEY2,HES5,RIPOR2,MLLT3,PCDH15,PDGFRA,CDON,ALDH1A2,SEMA6A,TGFB2,THRB,TIAM1,WWOX,FREM1,ZEB1,SOX6,ID2,RP1,FGFR1,SATB2,EPHB1,ARID5B,MEIS2,FGF10,GNAT1,ALPK2,ZFPM2,NRL,ROM1
GO:BP	negative regulation of neuron projection development	GO:0010977	0.0134506	1.87126	140	299	11	21010	FGF13,SEMA5B,MINAR1,SEMA6A,PTPRG,SEMA5A,KREMEN1,SEMA6D,CBFA2T2,EPHA7,DCC
GO:BP	mechanoreceptor differentiation	GO:0042490	0.0138496	1.85856	73	128	6	21010	CDH23,MYO6,HEY2,HES5,RIPOR2,PCDH15
GO:BP	nervous system process	GO:0050877	0.0146627	1.83379	1495	508	64	21010	GABRG3,NAV2,GRIK2,CHL1,GRID2,STAC,CDH23,FGF13,ATP2B2,SRRM4,KCNA2,RGR,SLC6A1,RGS16,EPAS1,SEMA5B,MEF2C,SLC1A3,MYO6,SEZ6,KIT,RIPOR2,RBFOX1,PCDH15,NRXN3,PLCB1,RCVRN,LHCGR,PDC,ATXN1,RRH,BRINP1,SCN1A,CRYM,THRB,LUM,NLGN4Y,RP1,BTG2,MME,EPHB1,DLGAP1,AIPL1,MEIS2,GABRB3,ATP8A1,GNAT1,UNC119,SCN9A,NLGN1,NRL,ROM1,SLC1A4,HMCN1,LRIT3,RDH10,PRKN,GLRB,BTBD9,MYH14,TNR,ATP8B1,PDE6H,SHROOM4
GO:BP	regulation of locomotion	GO:0040012	0.0153602	1.8136	1029	303	34	21010	TF,FLT1,STK39,FRMD5,SRGAP1,PROX1,SCARB1,PDGFC,PRKCA,HDAC9,LAMA1,F3,SEMA5B,MEF2C,ROR2,DOCK10,KIT,RIPOR2,PDGFRA,PLCB1,DUSP10,SEMA6A,RHOJ,TGFB2,PTPRG,NAV3,SEMA5A,TIAM1,WNT5B,JCAD,BCAS3,SEMA6D,FGFR1,PRR5L
GO:BP	establishment or maintenance of cell polarity	GO:0007163	0.016315	1.78741	231	387	16	21010	DST,FGF13,UST,LAMA1,MPP7,ANKFN1,HES5,RIPOR2,LIN7A,RHOJ,OPHN1,EPHB1,FGF10,CYTH1,ALPK2,MTCL1
GO:BP	regulation of multicellular organismal development	GO:2000026	0.0178601	1.74812	1396	318	43	21010	FLT1,SOX5,RARB,GRID2,PROX1,FGF13,RASGRP1,PRKCA,LAMA1,F3,SEMA5B,MEF2C,ROR2,NRG1,HEY2,KIT,HES5,CDON,MINAR1,PLCB1,DUSP10,SEMA6A,RHOJ,TGFB2,CDH4,CCND1,BRINP1,OTX2,SEMA5A,TIAM1,IL1RAPL1,SLC8A1,JCAD,ZEB1,SOX6,SOX13,ID2,SEMA6D,EPHA7,BTG2,DCC,MME,EPHB1
GO:BP	regulation of small GTPase mediated signal transduction	GO:0051056	0.0192034	1.71662	299	374	18	21010	RASGRP1,SIPA1L1,ARHGEF3,RIPOR2,ARHGAP42,CDON,PLCE1,TGFB2,ARHGEF28,TIAM1,CGNL1,ARHGAP31,ARHGAP28,OPHN1,FGF10,TRIM67,ARFGEF3,CYTH1
GO:BP	epithelial cell differentiation	GO:0030855	0.0237199	1.62489	724	308	27	21010	NFIB,RARB,PROX1,CDH23,LAMA1,KDM5B,EPAS1,MEF2C,NRG1,MYO6,HEY2,HES5,RIPOR2,CCDC88C,PCDH15,KAZN,PLCB1,PLAAT3,CCND1,THRB,WNT5B,ZEB1,ID2,OPHN1,CBFA2T2,MYO1E,BFSP1
GO:BP	small GTPase mediated signal transduction	GO:0007264	0.0246794	1.60767	494	374	24	21010	RASGRP1,SIPA1L1,ARHGEF3,DOCK10,RIPOR2,CCDC88C,ARHGAP42,CDON,PLCE1,RHOJ,TGFB2,ARHGEF28,TIAM1,CGNL1,RASGEF1B,ARHGAP31,ARHGAP28,OPHN1,SH2D3C,FGF10,TRIM67,ARFGEF3,KSR1,CYTH1
GO:BP	regulation of metal ion transport	GO:0010959	0.028945	1.53843	400	183	14	21010	TF,CNTN1,STK39,STAC,PPP3CC,FGF13,HECW2,RGS7,NEDD4L,KCNIP4,GPD1L,NOS1AP,RCVRN,LHCGR
GO:BP	positive regulation of intracellular signal transduction	GO:1902533	0.0290329	1.53711	972	169	22	21010	TNIK,FLT1,STK39,PROX1,PPP3CC,RASGRP1,PDGFC,PRKCA,ARHGEF3,F3,NR3C2,GUCY1A2,MEF2C,ROR2,NRG1,KIT,ZC3HAV1,PDGFRA,CDON,PLCE1,PLCB1,NOS1AP
GO:BP	blood vessel development	GO:0001568	0.0294206	1.53135	707	197	20	21010	FLT1,FAP,SAT1,PROX1,PRKCA,THSD7A,HDAC9,LAMA1,F3,EPAS1,MEF2C,HEY2,PCSK5,PDGFRA,ALDH1A2,MINAR1,NRXN3,SEMA6A,RHOJ,TGFB2
GO:BP	developmental growth involved in morphogenesis	GO:0060560	0.0354415	1.45049	247	521	19	21010	FGF13,COBL,KDM5B,SEMA5B,NEDD4L,DCLK1,SEMA6A,CDH4,SEMA5A,TIAM1,SEMA6D,EPHA7,DCC,FGF10,RDH10,MAGI2,PRKN,TNR,ITSN2
GO:BP	regulation of cardiocyte differentiation	GO:1905207	0.0356994	1.44734	25	269	5	21010	MEF2C,HEY2,TGFB2,ABI3BP,SOX6
GO:BP	regulation of epithelial cell proliferation	GO:0050678	0.036424	1.43861	365	261	16	21010	NFIB,FLT1,PROX1,PRKCA,F3,KDM5B,ST8SIA1,MEF2C,HES5,ALDH1A2,DUSP10,TGFB2,CCND1,SEMA5A,JCAD,ZEB1
GO:BP	tube morphogenesis	GO:0035239	0.0373238	1.42801	867	295	29	21010	NFIB,FLT1,FAP,SAT1,PROX1,COBL,PRKCA,THSD7A,HDAC9,LAMA1,F3,KDM5B,EPAS1,MEF2C,HEY2,HES5,PDGFRA,MINAR1,NRXN3,SEMA6A,RHOJ,TGFB2,SEMA5A,JCAD,ZEB1,BCAS3,ID2,MYO1E,EPHA7
GO:BP	regulation of sodium ion transport	GO:0002028	0.039172	1.40702	86	130	6	21010	CNTN1,STK39,FGF13,HECW2,NEDD4L,GPD1L
GO:BP	epithelial cell migration	GO:0010631	0.0407644	1.38972	304	352	17	21010	FAP,PROX1,SCARB1,PRKCA,HDAC9,MEF2C,KIT,DUSP10,RHOJ,TGFB2,PTPRG,SEMA5A,JCAD,BCAS3,FGFR1,VSTM4,FGF10
GO:BP	sialylation	GO:0097503	0.0412967	1.38408	22	150	4	21010	ST3GAL1,ST8SIA5,ST8SIA1,ST6GAL2
GO:BP	response to endogenous stimulus	GO:0009719	0.0421465	1.37524	1696	371	54	21010	FLT1,SOX5,STK39,RARB,NFIA,PDGFC,HDAC9,NR3C2,KDM5B,MEF2C,SLC1A3,KIT,HES5,PDGFRA,FSTL5,PLCB1,CPEB4,SEMA6A,LHCGR,KIF16B,KDM4C,PID1,TGFB2,CCND1,OTX2,THRB,WWOX,SLC8A1,SORBS1,JCAD,ZEB1,PDE3A,BCAS3,SOX6,PCSK6,GNA14,USP9Y,SESN1,BTG2,FGFR1,CRY1,CHRDL1,FUT8,MME,IFT88,PLPP1,TBC1D4,MEIS2,GABRB3,FGF10,ABCC1,AQP9,ME1,NCOA3
GO:BP	action potential	GO:0001508	0.0428849	1.3677	142	273	10	21010	GRIK2,FGF13,KCNA2,NEDD4L,GPD1L,NOS1AP,KCNH7,SCN1A,SLC8A1,GNA14
GO:BP	regulation of sodium ion transmembrane transporter activity	GO:2000649	0.0432016	1.3645	52	130	5	21010	STK39,FGF13,HECW2,NEDD4L,GPD1L
GO:BP	digestive tract development	GO:0048565	0.0439102	1.35743	135	352	11	21010	RARB,PDGFC,COBL,KIT,PCSK5,PDGFRA,ALDH1A2,TGFB2,ID2,CBFA2T2,FGF10
GO:BP	positive regulation of cellular process	GO:0048522	0.0450826	1.34599	5711	29	19	21010	NFIB,TF,GRIK2,CADM1,WIF1,TNIK,FLT1,FAP,TOX3,SOX5,CNTN1,GLIS3,CREB5,APBB2,STK39,FRMD5,RARB,EPHA3,GRID2
GO:BP	regulation of MAPK cascade	GO:0043408	0.0456161	1.34088	668	197	19	21010	GRIK2,TNIK,FLT1,STK39,RASGRP1,PDGFC,PRKCA,DUSP16,MEF2C,ROR2,NRG1,KIT,PDGFRA,CDON,PLCE1,PLCB1,DUSP10,SEMA6A,TGFB2
GO:BP	epithelium migration	GO:0090132	0.0462444	1.33494	307	352	17	21010	FAP,PROX1,SCARB1,PRKCA,HDAC9,MEF2C,KIT,DUSP10,RHOJ,TGFB2,PTPRG,SEMA5A,JCAD,BCAS3,FGFR1,VSTM4,FGF10
GO:BP	circulatory system process	GO:0003013	0.0464211	1.33328	589	284	22	21010	NAV2,STK39,FGF13,ATP2B2,SLC6A1,NCALD,EPAS1,NEDD4L,SLC1A3,HEY2,PCSK5,GPD1L,ARHGAP42,NOS1AP,TGFB2,GRIP2,SCN1A,SLC15A2,THRB,SLC8A1,PDE3A,ID2
GO:BP	developmental growth	GO:0048589	0.0481491	1.31741	655	521	35	21010	RARB,PROX1,FGF13,COBL,KDM5B,SEMA5B,MEF2C,NEDD4L,NRG1,HEY2,PCDH15,DCLK1,PLCB1,DUSP10,SEMA6A,TGFB2,CDH4,SEMA5A,TIAM1,SEMA6D,EPHA7,DCC,MAEL,ARID5B,TLL2,FGF10,CAPN3,ZFPM2,RDH10,MAGI2,PRKN,STAT3,TNR,ATRN,ITSN2
GO:BP	positive regulation of endothelial cell migration	GO:0010595	0.0495792	1.3047	105	300	9	21010	PROX1,SCARB1,PRKCA,HDAC9,RHOJ,SEMA5A,JCAD,BCAS3,FGFR1
GO:CC	neuron projection	GO:0043005	1.50604e-12	11.8222	1299	537	81	22090	GABRG3,NFIB,GRIK2,CADM1,DST,CNTN1,APBB2,CHL1,EPHA3,GRID2,CDH23,PCSK2,FGF13,COBL,ATP2B2,SIPA1L1,KCNA2,SLC6A1,RGS7,KIF21A,SLC1A3,ROR2,KCNIP4,DOCK10,SEZ6,AHCYL2,RIPOR2,PCDH15,DCLK1,PALMD,CPEB4,RCVRN,SEMA6A,PDC,TGFB2,RRH,NFASC,GRIP2,OTX2,SCN1A,TIAM1,IL1RAPL1,TRIM9,DNER,SLC8A1,OPHN1,RP1,EPHA7,DCC,OSBP2,NRSN1,MME,EPHB1,SH2D3C,CDHR1,GNAT1,CPLX1,SCN9A,NLGN1,ROM1,GNB3,AAK1,SLC1A4,KCNH1,KIF13B,SPOCK1,SYNDI…
GO:CC	cell junction	GO:0030054	3.56222e-10	9.44828	2214	523	106	22090	GABRG3,DGKB,GRIK2,CADM1,DST,TNIK,FLT1,SLC35F1,FAP,LRRC4C,CNTN1,APBB2,FRMD5,GRID2,CDH23,PPP3CC,NFIA,FGF13,ATP2B2,SIPA1L1,KCNA2,SLC6A1,LAMA1,PCDH17,SLC6A11,MPP7,MEF2C,SLC1A3,ROR2,NRG1,LIMD1,DOCK10,SEZ6,KIT,CCDC88C,PCDH15,RIMBP2,PDGFRA,KAZN,DCLK1,PALMD,SV2B,NRXN3,LIN7A,PLCB1,SNCAIP,NOS1AP,CPEB4,CDH4,CCND1,NFASC,HIP1,GRIP2,SCN1A,TIAM1,IL1RAPL1,TRIM9,CGNL1,SLC8A1,PDZRN3,SORBS1,JCAD,ARHGAP31,NLGN4Y,ARH…
GO:CC	cell projection	GO:0042995	3.71707e-09	8.4298	2329	537	109	22090	GABRG3,NFIB,GRIK2,CADM1,DST,FAP,CNTN1,APBB2,CHL1,EPHA3,GRID2,CDH23,PCSK2,FGF13,COBL,ATP2B2,PRKCA,SIPA1L1,KCNA2,THSD7A,SLC6A1,RGS7,SLC6A11,KIF21A,SLC1A3,ROR2,MYO6,KCNIP4,DOCK10,SEZ6,AHCYL2,RIPOR2,MTTP,PCDH15,PDGFRA,DCLK1,PALMD,FSIP2,NRXN3,PLCE1,NOS1AP,CPEB4,RCVRN,SEMA6A,PDC,TGFB2,RRH,NFASC,GRIP2,OTX2,SCN1A,TIAM1,WWOX,IL1RAPL1,TRIM9,DNER,SLC8A1,JCAD,ARHGAP31,PCDH11Y,OPHN1,RP1,EPHA7,DCC,CLIP1,OSBP2,…
GO:CC	postsynapse	GO:0098794	7.32822e-09	8.135	644	537	47	22090	GABRG3,DGKB,GRIK2,CADM1,TNIK,LRRC4C,CNTN1,GRID2,ATP2B2,SIPA1L1,KCNA2,SLC6A1,PCDH17,SLC6A11,MEF2C,ROR2,DOCK10,SEZ6,DCLK1,PALMD,LIN7A,PLCB1,CPEB4,HIP1,GRIP2,TIAM1,IL1RAPL1,SLC8A1,NLGN4Y,OPHN1,DCC,DLGAP1,GABRB3,CPLX1,NLGN1,KCNH1,PAK3,SPOCK1,SYNDIG1,MAGI2,GRIA4,PRKN,GLRB,GRIK1,PTPRT,ZNF804A,SCN8A
GO:CC	plasma membrane bounded cell projection	GO:0120025	1.09305e-08	7.96136	2217	537	104	22090	GABRG3,NFIB,GRIK2,CADM1,DST,FAP,CNTN1,APBB2,CHL1,EPHA3,GRID2,CDH23,PCSK2,FGF13,COBL,ATP2B2,PRKCA,SIPA1L1,KCNA2,SLC6A1,RGS7,KIF21A,SLC1A3,ROR2,MYO6,KCNIP4,DOCK10,SEZ6,AHCYL2,RIPOR2,MTTP,PCDH15,PDGFRA,DCLK1,PALMD,FSIP2,PLCE1,NOS1AP,CPEB4,RCVRN,SEMA6A,PDC,TGFB2,RRH,NFASC,GRIP2,OTX2,SCN1A,TIAM1,WWOX,IL1RAPL1,TRIM9,DNER,SLC8A1,JCAD,ARHGAP31,PCDH11Y,OPHN1,RP1,EPHA7,DCC,CLIP1,OSBP2,NRSN1,MME,EPHB1,SH2D3…
GO:CC	synapse	GO:0045202	1.23647e-08	7.90782	1451	570	81	22090	GABRG3,DGKB,GRIK2,CADM1,TNIK,SLC35F1,LRRC4C,CNTN1,APBB2,GRID2,CDH23,PPP3CC,ATP2B2,SIPA1L1,KCNA2,SLC6A1,PCDH17,SLC6A11,MEF2C,SLC1A3,ROR2,NRG1,DOCK10,SEZ6,PCDH15,RIMBP2,DCLK1,PALMD,SV2B,NRXN3,LIN7A,PLCB1,SNCAIP,NOS1AP,CPEB4,HIP1,GRIP2,TIAM1,IL1RAPL1,TRIM9,SLC8A1,PDZRN3,NLGN4Y,OPHN1,EPHA7,CACNA1B,DCC,CHRDL1,MME,EPHB1,DLGAP1,GABRB3,ATP8A1,UNC119,CPLX1,NLGN1,AAK1,SLC1A4,ADAM23,KCNH1,PAK3,CADPS,SPOCK1,…
GO:CC	somatodendritic compartment	GO:0036477	2.79916e-08	7.55297	849	470	50	22090	GABRG3,GRIK2,CADM1,CHL1,EPHA3,GRID2,PCSK2,FGF13,COBL,ATP2B2,SIPA1L1,KCNA2,SLC6A1,KIF21A,SLC1A3,ROR2,KCNIP4,DOCK10,SEZ6,PALMD,SNCAIP,CPEB4,RCVRN,TGFB2,GRIP2,SCN1A,TIAM1,IL1RAPL1,TRIM9,DNER,SLC8A1,KREMEN1,OPHN1,EPHA7,CACNA1B,OSBP2,NRSN1,MME,EPHB1,GNAT1,CPLX1,NLGN1,GNB3,SLC1A4,KCNH1,SYNDIG1,LRIT3,MAGI2,GRIA4,GLRB
GO:CC	dendrite	GO:0030425	1.86839e-07	6.72853	621	470	40	22090	GABRG3,GRIK2,CADM1,CHL1,EPHA3,GRID2,PCSK2,FGF13,COBL,ATP2B2,SIPA1L1,KCNA2,KIF21A,ROR2,KCNIP4,DOCK10,SEZ6,PALMD,CPEB4,RCVRN,GRIP2,TIAM1,IL1RAPL1,TRIM9,DNER,SLC8A1,OPHN1,EPHA7,OSBP2,MME,EPHB1,NLGN1,GNB3,SLC1A4,KCNH1,SYNDIG1,LRIT3,MAGI2,GRIA4,GLRB
GO:CC	dendritic tree	GO:0097447	2.05206e-07	6.68781	623	470	40	22090	GABRG3,GRIK2,CADM1,CHL1,EPHA3,GRID2,PCSK2,FGF13,COBL,ATP2B2,SIPA1L1,KCNA2,KIF21A,ROR2,KCNIP4,DOCK10,SEZ6,PALMD,CPEB4,RCVRN,GRIP2,TIAM1,IL1RAPL1,TRIM9,DNER,SLC8A1,OPHN1,EPHA7,OSBP2,MME,EPHB1,NLGN1,GNB3,SLC1A4,KCNH1,SYNDIG1,LRIT3,MAGI2,GRIA4,GLRB
GO:CC	postsynaptic membrane	GO:0045211	2.73707e-07	6.56271	274	537	27	22090	GABRG3,DGKB,GRIK2,LRRC4C,CNTN1,GRID2,ATP2B2,KCNA2,SLC6A1,PCDH17,SLC6A11,LIN7A,HIP1,GRIP2,TIAM1,IL1RAPL1,NLGN4Y,DCC,GABRB3,NLGN1,KCNH1,SYNDIG1,GRIA4,GLRB,GRIK1,PTPRT,SCN8A
GO:CC	glutamatergic synapse	GO:0098978	1.56694e-06	5.80495	426	506	32	22090	DGKB,GRIK2,TNIK,LRRC4C,GRID2,PPP3CC,ATP2B2,KCNA2,PCDH17,ROR2,NRG1,DOCK10,NRXN3,PLCB1,NOS1AP,HIP1,GRIP2,TIAM1,IL1RAPL1,NLGN4Y,OPHN1,EPHA7,EPHB1,DLGAP1,CPLX1,NLGN1,ADAM23,PAK3,CADPS,BTBD9,TNR,PTPRT
GO:CC	synaptic membrane	GO:0097060	3.27763e-06	5.48444	392	537	31	22090	GABRG3,DGKB,GRIK2,LRRC4C,CNTN1,GRID2,ATP2B2,KCNA2,SLC6A1,PCDH17,SLC6A11,NRXN3,LIN7A,SNCAIP,HIP1,GRIP2,TIAM1,IL1RAPL1,NLGN4Y,DCC,GABRB3,NLGN1,ADAM23,KCNH1,SYNDIG1,GRIA4,GLRB,GRIK1,PTPRT,ITSN2,SCN8A
GO:CC	plasma membrane region	GO:0098590	6.49833e-06	5.1872	1304	508	63	22090	GABRG3,DGKB,TF,GRIK2,CADM1,DST,TNIK,FAP,LRRC4C,CNTN1,STK39,GRID2,SCARB1,ATP2B2,KCNA2,SLC6A1,PCDH17,SLC6A11,SLC1A3,NRG1,MYO6,RIPOR2,MTTP,NRXN3,LIN7A,SNCAIP,NOS1AP,HIP1,GRIP2,SLC15A2,TIAM1,IL1RAPL1,SORBS1,JCAD,NLGN4Y,DCC,SH2D3C,PLPP1,GABRB3,CDHR1,KSR1,ABCC1,AQP9,GNAT1,NLGN1,ALPK2,MTCL1,ROM1,AAK1,ADAM23,KCNH1,SYNDIG1,SVIL,HMCN1,GRIA4,GLRB,GRIK1,ADGRG2,CD44,ATP8B1,PDE6H,PTPRT,SHROOM4
GO:CC	postsynaptic density	GO:0014069	9.45556e-06	5.02431	323	537	27	22090	GRIK2,CADM1,TNIK,LRRC4C,GRID2,ATP2B2,SIPA1L1,DCLK1,LIN7A,CPEB4,GRIP2,TIAM1,SLC8A1,NLGN4Y,DCC,DLGAP1,NLGN1,KCNH1,PAK3,SPOCK1,SYNDIG1,MAGI2,GRIA4,PRKN,GRIK1,PTPRT,SCN8A
GO:CC	postsynaptic specialization	GO:0099572	1.51232e-05	4.82036	352	537	28	22090	GRIK2,CADM1,TNIK,LRRC4C,GRID2,ATP2B2,SIPA1L1,DCLK1,LIN7A,CPEB4,GRIP2,TIAM1,SLC8A1,NLGN4Y,DCC,DLGAP1,NLGN1,KCNH1,PAK3,SPOCK1,SYNDIG1,MAGI2,GRIA4,PRKN,GLRB,GRIK1,PTPRT,SCN8A
GO:CC	asymmetric synapse	GO:0032279	2.56593e-05	4.59075	339	537	27	22090	GRIK2,CADM1,TNIK,LRRC4C,GRID2,ATP2B2,SIPA1L1,DCLK1,LIN7A,CPEB4,GRIP2,TIAM1,SLC8A1,NLGN4Y,DCC,DLGAP1,NLGN1,KCNH1,PAK3,SPOCK1,SYNDIG1,MAGI2,GRIA4,PRKN,GRIK1,PTPRT,SCN8A
GO:CC	postsynaptic density membrane	GO:0098839	5.16794e-05	4.28668	101	537	14	22090	GRIK2,LRRC4C,GRID2,ATP2B2,LIN7A,TIAM1,NLGN4Y,DCC,KCNH1,SYNDIG1,GRIA4,GRIK1,PTPRT,SCN8A
GO:CC	cell periphery	GO:0071944	5.50554e-05	4.2592	6202	301	126	22090	GABRG3,NAV2,DGKB,TF,GRIK2,CADM1,DST,VIPR2,TNIK,FLT1,FAP,LRRC4C,CNTN1,CHL1,STK39,EPHA3,GRID2,STAC,LSAMP,SCARB1,CDH23,FGF13,RASGRP1,PDGFC,COBL,SERINC5,ATP2B2,PRKCA,SIPA1L1,KCNA2,RGR,THSD7A,SLC6A1,LAMA1,F3,RGS7,PTH2R,PCDH17,KCNH8,SLC6A11,RGS16,KIF21A,MPP7,NEDD4L,SLC1A3,ROR2,NRG1,MYO6,LIMD1,KCNIP4,SLC22A23,BEST3,SEZ6,KIT,RHPN2,RIPOR2,MTTP,PCDH15,GPD1L,RIMBP2,PDGFRA,CDON,KAZN,DCLK1,MYO5B,RASD1,SV2B,MI…
GO:CC	neuron to neuron synapse	GO:0098984	0.00011059	3.95628	371	561	28	22090	GRIK2,CADM1,TNIK,LRRC4C,GRID2,ATP2B2,SIPA1L1,DCLK1,LIN7A,CPEB4,GRIP2,TIAM1,SLC8A1,NLGN4Y,DCC,DLGAP1,NLGN1,KCNH1,PAK3,SPOCK1,SYNDIG1,MAGI2,GRIA4,PRKN,GRIK1,PTPRT,SCN8A,RAPGEF4
GO:CC	postsynaptic specialization membrane	GO:0099634	0.000115873	3.93602	124	537	15	22090	GRIK2,LRRC4C,GRID2,ATP2B2,LIN7A,TIAM1,NLGN4Y,DCC,NLGN1,KCNH1,SYNDIG1,GRIA4,GRIK1,PTPRT,SCN8A
GO:CC	plasma membrane	GO:0005886	0.000146233	3.83496	5717	276	109	22090	GABRG3,DGKB,TF,GRIK2,CADM1,DST,VIPR2,TNIK,FLT1,FAP,LRRC4C,CNTN1,CHL1,STK39,EPHA3,GRID2,STAC,LSAMP,SCARB1,CDH23,FGF13,RASGRP1,PDGFC,COBL,SERINC5,ATP2B2,PRKCA,SIPA1L1,KCNA2,RGR,THSD7A,SLC6A1,F3,RGS7,PTH2R,PCDH17,KCNH8,SLC6A11,RGS16,KIF21A,MPP7,NEDD4L,SLC1A3,ROR2,NRG1,MYO6,LIMD1,KCNIP4,SLC22A23,BEST3,SEZ6,KIT,RHPN2,RIPOR2,MTTP,PCDH15,GPD1L,RIMBP2,PDGFRA,CDON,KAZN,DCLK1,RASD1,SV2B,MINAR1,NRXN3,PLCE1,…
GO:CC	presynapse	GO:0098793	0.000378209	3.42227	561	537	34	22090	GRIK2,TNIK,SLC35F1,CNTN1,PPP3CC,ATP2B2,KCNA2,SLC6A1,PCDH17,SLC6A11,SV2B,NRXN3,LIN7A,SNCAIP,HIP1,TRIM9,SLC8A1,NLGN4Y,OPHN1,MME,ATP8A1,CPLX1,NLGN1,AAK1,ADAM23,KCNH1,CADPS,SYNDIG1,PRKN,GRIK1,ITSN2,ZNF804A,AP3S2,SCN8A
GO:CC	cell body	GO:0044297	0.000402141	3.39562	567	461	31	22090	GRIK2,STK39,PCSK2,COBL,ATP2B2,KCNA2,SLC6A1,SLC1A3,ROR2,KCNIP4,SEZ6,SNCAIP,RCVRN,TGFB2,GRIP2,SCN1A,TIAM1,DNER,SLC8A1,KREMEN1,CACNA1B,NRSN1,MME,GNAT1,CPLX1,GNB3,SLC1A4,KCNH1,SYNDIG1,LRIT3,GRIA4
GO:CC	axon	GO:0030424	0.000407335	3.39005	641	537	37	22090	NFIB,GRIK2,DST,CNTN1,APBB2,FGF13,COBL,KCNA2,SLC6A1,KIF21A,CPEB4,SEMA6A,TGFB2,NFASC,OTX2,SCN1A,TIAM1,IL1RAPL1,SLC8A1,OPHN1,DCC,NRSN1,MME,EPHB1,SH2D3C,CPLX1,SCN9A,AAK1,KCNH1,KIF13B,SPOCK1,UNC80,MYH14,PCDH9,ZNF804A,AP3S2,SCN8A
GO:CC	neuronal cell body	GO:0043025	0.000840144	3.07565	500	461	28	22090	GRIK2,PCSK2,COBL,ATP2B2,KCNA2,SLC6A1,SLC1A3,ROR2,KCNIP4,SEZ6,SNCAIP,RCVRN,TGFB2,GRIP2,SCN1A,TIAM1,DNER,SLC8A1,KREMEN1,CACNA1B,NRSN1,MME,GNAT1,CPLX1,SLC1A4,KCNH1,LRIT3,GRIA4
GO:CC	presynaptic membrane	GO:0042734	0.000856862	3.06709	164	82	7	22090	GRIK2,CNTN1,ATP2B2,KCNA2,SLC6A1,PCDH17,SLC6A11
GO:CC	membrane	GO:0016020	0.00101763	2.99241	9853	184	113	22090	GABRG3,DGKB,TF,GRIK2,CADM1,DST,VIPR2,TNIK,FLT1,SLC35F1,FAP,LRRC4C,CNTN1,APBB2,CHL1,STK39,FRMD5,EPHA3,GRID2,RHBDL3,GALNT13,STAC,LSAMP,SCARB1,ST3GAL1,CDH23,PCSK2,FGF13,HKDC1,RASGRP1,PDGFC,COBL,SERINC5,ST8SIA5,ATP2B2,PCYT1B,PRKCA,UST,SIPA1L1,KCNA2,RGR,THSD7A,SLC6A1,LAMA1,SEL1L3,F3,RGS7,PTH2R,PCDH17,KCNH8,SLC6A11,RGS16,NR3C2,TMEM26,NCALD,ST8SIA1,KIF21A,WDR44,MPP7,SEMA5B,SLC35D1,NEDD4L,SLC1A3,ROR2,NRG…
GO:CC	GABA-ergic synapse	GO:0098982	0.00104856	2.9794	85	163	7	22090	GABRG3,ATP2B2,SLC6A1,PCDH17,SLC6A11,NRXN3,PLCB1
GO:CC	cell-cell junction	GO:0005911	0.00410314	2.38688	517	259	19	22090	CADM1,FRMD5,FGF13,KCNA2,LAMA1,MPP7,LIMD1,KIT,KAZN,LIN7A,CDH4,CCND1,NFASC,SCN1A,TIAM1,CGNL1,SLC8A1,SORBS1,JCAD
GO:CC	basal part of cell	GO:0045178	0.00473819	2.32439	296	24	5	22090	TF,CADM1,DST,FAP,STK39
GO:CC	sodium channel complex	GO:0034706	0.00788749	2.10306	25	537	6	22090	GRIK2,SCN1A,SCN9A,UNC80,GRIK1,SCN8A
GO:CC	neuron spine	GO:0044309	0.015241	1.81699	175	565	15	22090	GRID2,ATP2B2,SIPA1L1,DOCK10,SEZ6,PALMD,CPEB4,GRIP2,TIAM1,OPHN1,NLGN1,SYNDIG1,GRIA4,ZNF804A,CTTNBP2
GO:CC	photoreceptor outer segment	GO:0001750	0.0220731	1.65614	96	503	10	22090	PCDH15,RCVRN,PDC,RRH,RP1,CDHR1,GNAT1,ROM1,MAGI2,PDE6H
GO:CC	microtubule end	GO:1990752	0.0257343	1.58949	36	448	6	22090	DST,SLAIN1,CLIP4,NAV3,CLIP1,SVIL
GO:CC	extrinsic component of plasma membrane	GO:0019897	0.0293122	1.53295	130	460	11	22090	STAC,CDH23,GNG7,CDH4,HIP1,TIAM1,GNA14,GNGT2,GNAT1,GNB3,CDH7
GO:CC	photoreceptor inner segment	GO:0001917	0.0328671	1.48324	70	459	8	22090	CDH23,HKDC1,RCVRN,PDC,RP1,AIPL1,GNAT1,MAGI2
GO:CC	basal plasma membrane	GO:0009925	0.0342952	1.46477	277	8	3	22090	TF,CADM1,DST
GO:CC	apical part of cell	GO:0045177	0.0427137	1.36943	470	24	5	22090	TF,TNIK,FAP,CHL1,STK39
GO:CC	dendritic spine	GO:0043197	0.0442238	1.35434	171	565	14	22090	GRID2,ATP2B2,SIPA1L1,DOCK10,SEZ6,PALMD,CPEB4,TIAM1,OPHN1,NLGN1,SYNDIG1,GRIA4,ZNF804A,CTTNBP2
GO:CC	anchoring junction	GO:0070161	0.0448733	1.34801	903	271	25	22090	CADM1,DST,FLT1,FAP,FRMD5,FGF13,KCNA2,LAMA1,MPP7,LIMD1,KIT,CCDC88C,KAZN,LIN7A,NOS1AP,CDH4,CCND1,NFASC,SCN1A,TIAM1,CGNL1,SLC8A1,SORBS1,JCAD,ARHGAP31
KEGG	Glycosphingolipid biosynthesis - ganglio series	KEGG:00604	0.0462936	1.33448	14	90	3	8161	ST3GAL1,ST8SIA5,ST8SIA1
WP	Splicing factor NOVA regulated synaptic proteins	WP:WP4148	0.0332786	1.47783	42	23	3	8625	GRIK2,CADM1,CHL1
TF	Factor: FPM315; motif: SRGGGAGGAGGN	TF:M01587	7.23931e-05	4.1403	3326	349	99	20011	DGKB,DST,VIPR2,WIF1,TOX3,GLIS3,STK39,GRID2,RHBDL3,GALNT13,SRGAP1,NFIX,LSAMP,PRSS35,SCARB1,ST3GAL1,CDH23,PCSK2,QDPR,PRKCA,SRRM4,KLHL8,THSD7A,HDAC9,SLC6A1,RGS7,FABP7,NR3C2,TMEM26,ST8SIA1,KIF21A,SEMA5B,DUSP16,SLC35D1,NEDD4L,NRG1,KCNIP4,SLC22A23,SNX10,HEY2,KIT,HES5,MLLT3,RIMBP2,ARHGAP42,CDON,PLXDC2,DCLK1,MYO5B,SV2B,PLCE1,MAPK4,LIN7A,PLCB1,OSBPL10,EYA2,B3GLCT,EVA1C,RCVRN,NFATC2,PID1,UBE2D2,TGFB2,ATXN1…
TF	Factor: Miz-1; motif: NNRGGWGGGGGAGGGGMRR	TF:M10112	0.000584992	3.23285	8711	47	38	20011	GABRG3,DGKB,NFIB,TF,GRIK2,CADM1,DST,VIPR2,WIF1,TNIK,FLT1,SLC35F1,TOX3,LRRC4C,SOX5,CNTN1,GLIS3,CREB5,APBB2,STK39,FRMD5,RARB,EPHA3,GRID2,RHBDL3,GALNT13,FAM110B,SRGAP1,PROX1,NFIX,LSAMP,PRSS35,SCARB1,ST3GAL1,CDH23,PCSK2,NFIA,QDPR
TF	Factor: DB1; motif: GGRRRRGRRGGAGGGGGNGRRR; match class: 1	TF:M10107_1	0.0019476	2.7105	2737	61	24	20011	DST,WIF1,TNIK,TOX3,LRRC4C,SOX5,GLIS3,STK39,GALNT13,SRGAP1,PROX1,STAC,NFIX,LSAMP,PRSS35,SCARB1,ST3GAL1,NFIA,PDGFC,ST8SIA5,NYAP2,ATP2B2,PRKCA,UST
TF	Factor: WT1; motif: RGGNGGGGGAGGRGGNGGRG; match class: 1	TF:M10108_1	0.00776185	2.11003	2927	173	49	20011	CADM1,DST,WIF1,TNIK,TOX3,LRRC4C,SOX5,GLIS3,STK39,PROX1,NFIX,LSAMP,PRSS35,NFIA,FGF13,ATP2B2,PRKCA,UST,SRRM4,THSD7A,SLC6A1,SEL1L3,KCNH8,SLC6A11,ST8SIA1,SEMA5B,DUSP16,GUCY1A2,NEDD4L,NRG1,SLC22A23,DOCK10,HEY2,KIT,RHPN2,HES5,MLLT3,RBFOX1,RIMBP2,DCLK1,RASD1,SLC15A3,GNG7,PLCB1,OSBPL10,SNCAIP,MAP3K1,NOS1AP,SAMD5
TF	Factor: ZNF142; motif: SNSCGCCCGCCCGCSCSS	TF:M12697	0.0134715	1.87058	3193	167	50	20011	CADM1,DST,VIPR2,WIF1,FRMD5,SAT1,RHBDL3,GALNT13,LSAMP,PRSS35,CDH23,NFIA,FGF13,PDGFC,COBL,SERINC5,HECW2,ATP2B2,PRKCA,SRRM4,L3MBTL4,LAMA1,SEL1L3,SLC6A11,NR3C2,EPAS1,ST8SIA1,KIF21A,SEMA5B,DUSP16,GUCY1A2,NEDD4L,LIMD1,SEZ6,HEY2,KIT,RHPN2,HES5,MLLT3,RBFOX1,MTUS2,ZC3HAV1,CDON,MYO5B,RASD1,PLCE1,GNG7,SNCAIP,EYA2,MAP3K1
TF	Factor: MAZ; motif: GGGGGAGGGGGNGRGRRRGNRG	TF:M09984	0.0185812	1.73093	9784	110	77	20011	GABRG3,DGKB,NFIB,TF,GRIK2,CADM1,DST,VIPR2,WIF1,TNIK,FLT1,TOX3,LRRC4C,SOX5,CNTN1,GLIS3,APBB2,STK39,FRMD5,GRID2,RHBDL3,GALNT13,FAM110B,SRGAP1,PROX1,STAC,NFIX,LSAMP,PRSS35,SCARB1,ST3GAL1,CDH23,PCSK2,NFIA,FGF13,HKDC1,PDGFC,COBL,SLAIN1,SERINC5,ST8SIA5,NYAP2,ATP2B2,PRKCA,UST,SRRM4,ARHGEF3,KLHL8,RGR,THSD7A,L3MBTL4,SLC6A1,LAMA1,SEL1L3,F3,PCDH17,KCNH8,TRIM2,SLC6A11,NR3C2,NCALD,KDM5B,EPAS1,ST8SIA1,KIF21A,S…
TF	Factor: AP-3; motif: TKGAAAKN	TF:M04609	0.031566	1.50078	4358	28	17	20011	GABRG3,NAV2,DGKB,NFIB,GRIK2,DST,VIPR2,WIF1,TNIK,SLC35F1,LRRC4C,CNTN1,GLIS3,CHL1,FRMD5,RARB,EPHA3
MIRNA	hsa-miR-223-3p	MIRNA:hsa-miR-223-3p	0.0378414	1.42203	99	98	6	14846	NFIX,SCARB1,NFIA,F3,FABP7,MEF2C
HPA	retina; photoreceptor cells[High]	HPA:0411273	0.00101226	2.99471	57	549	13	11006	RARB,RCVRN,PDC,AIPL1,CDHR1,GNGT2,GNAT1,UNC119,NRL,ROM1,LRIT3,PDE6H,CRX
HPA	retina; photoreceptor cells[‚â•Low]	HPA:0411271	0.0017515	2.75659	78	549	15	11006	RARB,RCVRN,PDC,RP1,AIPL1,CDHR1,GNGT2,GNAT1,UNC119,NRL,ROM1,CFAP161,LRIT3,PDE6H,CRX
HPA	cerebellum; molecular layer - neuropil[‚â•Medium]	HPA:0090992	0.00206666	2.68473	146	100	9	11006	CNTN1,CHL1,PRKCA,KCNA2,SLC6A1,RGS7,FABP7,TRIM2,SLC1A3
HPA	retina; photoreceptor cells[‚â•Medium]	HPA:0411272	0.0043596	2.36055	74	549	14	11006	RARB,RCVRN,PDC,AIPL1,CDHR1,GNGT2,GNAT1,UNC119,NRL,ROM1,CFAP161,LRIT3,PDE6H,CRX
HPA	retina	HPA:0410000	0.0100484	1.9979	111	549	17	11006	RARB,RCVRN,NPVF,PDC,RP1,AIPL1,CDHR1,GNGT2,GNAT1,UNC119,NRL,ROM1,CFAP161,CABP5,LRIT3,PDE6H,CRX
HPA	cerebellum; molecular layer - neuropil[High]	HPA:0090993	0.0284505	1.54591	35	147	5	11006	CNTN1,CHL1,SLC6A1,SLC1A3,SV2B
HPA	cerebellum; molecular layer - neuropil[‚â•Low]	HPA:0090991	0.0381056	1.41901	262	81	9	11006	CNTN1,CHL1,SAT1,PRKCA,KCNA2,SLC6A1,RGS7,FABP7,TRIM2
