# Supplementary material for: Single cell dual-omic atlas of the human developing retina
Source: Nat Commun. 2024 Aug 9;15:6792. doi: 10.1038/s41467-024-50853-5 (PMC11310509; doi:10.1038/s41467-024-50853-5)
Supplement: Supplementary file 9 — Supplementary Data 6 [file 41467_2024_50853_MOESM9_ESM.xlsx]

## Sheet: BC  GRN
tf	target	estimate	n_regions	n_genes	n_tfs	regions	pval	padj
AHR	ATP8A2	0.128631	31	20	21	chr13-25837701-25838618	0.00650526	0.0690428
AHR	CNTN3	0.129695	21	20	17	chr3-74391772-74392718;chr3-74613049-74615482	0.00692486	0.0724184
AHR	DGKH	0.0744963	9	20	11	chr13-42040127-42042429;chr13-42075577-42076467	0.000754975	0.0126134
AHR	DOCK9	0.0835084	12	20	11	chr13-99083827-99086222;chr13-99102916-99104668	0.000130989	0.00286251
AHR	GRIK1	0.117479	24	20	25	chr21-30005602-30006474	0.00754031	0.0773092
AHR	GRIN2A	-0.215218	22	20	15	chr16-9995955-9996909	0.00179633	0.0253585
AHR	GRM8	0.0917303	19	20	13	chr7-127249702-127250480	0.00166147	0.0238782
AHR	MAPK4	0.0601121	16	20	11	chr18-50467867-50468834	0.009478	0.0915115
AHR	NEUROD1	-0.0223051	13	20	20	chr2-181680877-181685706	0.00480416	0.0548629
AHR	NOL4	-0.0667294	18	20	21	chr18-34224953-34225929	1.55017e-07	6.64051e-06
AHR	NPR3	0.0449412	11	20	12	chr5-32612749-32613677	0.00673084	0.0709155
AHR	OPCML	0.0755824	37	20	18	chr11-133405334-133408150	0.00625009	0.0669943
AHR	PDZRN4	0.108891	26	20	21	chr12-41406915-41407844	0.00327313	0.0407102
AHR	PRKCE	0.0390086	45	20	31	chr2-45758941-45760071	0.00198485	0.0274659
AHR	RAP1GAP2	0.0523911	29	20	15	chr17-2964069-2964755	0.00135116	0.0202547
AHR	RYR2	0.126743	18	20	17	chr1-237042570-237043627	2.35904e-19	2.52904e-17
AHR	SAMD5	0.0681232	16	20	15	chr6-147506231-147508926	3.34591e-05	0.000871194
AHR	SDK1	0.0888409	55	20	18	chr7-3616056-3616571	0.00609319	0.0657032
AHR	SHISA6	0.0480298	21	20	9	chr17-11239650-11241262	4.50194e-13	3.59049e-11
AHR	ST18	0.114095	25	20	19	chr8-52213654-52214202	8.1455e-05	0.00189963
ARID5B	ADGRL2	0.0888601	19	73	20	chr1-81306510-81306741	1.10112e-05	0.000324585
ARID5B	ANKS1B	-0.0992825	24	73	24	chr12-99356117-99357014	0.0014686	0.0216284
ARID5B	ASIC2	0.0481927	67	73	24	chr17-33232757-33235871	1.32796e-05	0.000384159
ARID5B	CACNA1A	-0.0448736	28	73	21	chr19-13150553-13151974	2.97475e-08	1.42405e-06
ARID5B	CALM1	0.0409226	7	73	9	chr14-90400432-90401258	8.96066e-08	3.98345e-06
ARID5B	CCDC136	0.0233301	17	73	12	chr7-128789990-128790756	1.54646e-05	0.00044087
ARID5B	CCDC88A	0.0859729	16	73	19	chr2-55269348-55269979	3.04453e-15	2.75621e-13
ARID5B	CCSER1	0.0620905	17	73	15	chr4-90126581-90127534	1.31604e-06	4.76987e-05
ARID5B	CEP112	0.0657931	15	73	16	chr17-65549848-65551890	0.00585577	0.0637234
ARID5B	CHRM5	-0.0585411	10	73	10	chr15-34022270-34023102	0.00109032	0.0170209
ARID5B	CNTN3	0.103571	21	73	17	chr3-74203914-74204787	2.12738e-05	0.000584238
ARID5B	CNTN5	0.0557878	17	73	10	chr11-99383428-99384424	3.45368e-07	1.39525e-05
ARID5B	CNTNAP5	-0.0781638	30	73	20	chr2-124153475-124154480	0.00932058	0.0904853
ARID5B	CSMD1	0.399545	52	73	30	chr8-3726914-3727855;chr8-3771438-3772343;chr8-4039044-4040040	8.50941e-05	0.00197482
ARID5B	CTNNA2	0.0598823	19	73	22	chr2-79510922-79512999	2.06696e-07	8.66127e-06
ARID5B	DISC1	-0.122277	36	73	25	chr1-231527622-231528652;chr1-231639492-231640432;chr1-231919237-231920596	0.000161627	0.00343404
ARID5B	DOK5	-0.00604384	10	73	7	chr20-54515678-54516514;chr20-54633464-54634708	0.00196658	0.0272594
ARID5B	DOK6	0.100433	15	73	24	chr18-69461008-69461914	1.10932e-08	5.64054e-07
ARID5B	EML4	-0.0600269	16	73	22	chr2-42132415-42134283	1.01628e-06	3.76104e-05
ARID5B	EPB41L4B	0.038957	18	73	14	chr9-109244215-109245158;chr9-109311239-109312285	0.000271124	0.00533377
ARID5B	EPHA6	0.283374	21	73	15	chr3-97414424-97415440;chr3-97682177-97683144	0.000722272	0.012159
ARID5B	FAM135B	0.0927934	28	73	20	chr8-138133405-138134401	0.010668	0.0999301
ARID5B	GABRR2	-0.0321773	19	73	23	chr6-89409897-89411333	0.000179731	0.00376102
ARID5B	GALNT13	0.220505	14	73	19	chr2-154335741-154336624;chr2-154375254-154376198	8.88093e-08	3.95318e-06
ARID5B	GNAO1	0.0539501	27	73	28	chr16-56196842-56197799	0.00350361	0.0429681
ARID5B	GNB3	0.0190049	9	73	12	chr12-6843979-6844651	0.000347894	0.00659132
ARID5B	GPC6	0.119683	32	73	20	chr13-93649161-93649621	0.00689408	0.0721729
ARID5B	GRID2	0.397857	30	73	21	chr4-92496841-92497783;chr4-93049930-93051117;chr4-93292548-93293483	0.000215867	0.00439704
ARID5B	GRIK1	-0.233467	24	73	25	chr21-29577991-29578963;chr21-29849304-29850326	1.81352e-05	0.000507764
ARID5B	GRM6	0.0394223	17	73	21	chr5-179008054-179009103	0.000165776	0.00350901
ARID5B	HS3ST2	-0.0556444	17	73	14	chr16-22782051-22783024	0.0106224	0.0996089
ARID5B	ISL1	0.0331	12	73	19	chr5-51320273-51321212	0.00906964	0.0886687
ARID5B	KCTD16	0.129132	28	73	24	chr5-144463387-144464939	0.00108827	0.0169981
ARID5B	KIAA1217	-0.0675876	29	73	19	chr10-24381068-24382124	0.00952985	0.0918847
ARID5B	KIF21A	0.062392	7	73	12	chr12-39382886-39383788	1.55802e-05	0.000443517
ARID5B	LAMA3	0.121804	30	73	17	chr18-23772323-23773350	8.94409e-05	0.00206114
ARID5B	LINGO2	0.159395	10	73	11	chr9-28527728-28528662	0.000703095	0.0118831
ARID5B	LRRC4C	0.0754788	31	73	14	chr11-40280082-40281618;chr11-41458330-41459430	0.00116615	0.0179897
ARID5B	LRRTM4	0.167252	23	73	22	chr2-76976236-76977185	1.69455e-13	1.39405e-11
ARID5B	MAN1A1	-0.0571038	10	73	19	chr6-119346324-119348462	1.90837e-05	0.000531248
ARID5B	MDGA2	0.177841	12	73	20	chr14-47679919-47680859	0.000947684	0.0151781
ARID5B	MPPED2	-0.169899	18	73	18	chr11-30453723-30454766;chr11-30560448-30561347	0.00430857	0.0504004
ARID5B	NCKAP5	-0.0635362	41	73	31	chr2-133658089-133659027	0.00685116	0.0718218
ARID5B	NRG1	-0.149513	30	73	25	chr8-32183073-32183997	0.00486117	0.0553741
ARID5B	NTNG1	0.374521	23	73	22	chr1-107043338-107044287;chr1-107294326-107295261;chr1-107479916-107480610	2.82534e-12	2.10728e-10
ARID5B	NXPH1	0.0609112	17	73	8	chr7-8689603-8690286	0.00184484	0.0259104
ARID5B	PDE1C	-0.0730272	33	73	20	chr7-32249704-32253669	7.54426e-08	3.39829e-06
ARID5B	PDZRN4	-0.164779	26	73	21	chr12-41558221-41559374	0.00172056	0.0245217
ARID5B	PLPPR1	-0.0439869	13	73	7	chr9-101274528-101276300	0.00666596	0.0703817
ARID5B	PRELID2	0.185289	27	73	19	chr5-145632348-145634266;chr5-145837710-145838757	4.44806e-19	4.73372e-17
ARID5B	PRKAG2	-0.0716414	24	73	8	chr7-151704087-151704939;chr7-151877126-151878946;chr7-151935139-151936295	2.17307e-05	0.000595502
ARID5B	PRKCA	0.0890622	38	73	13	chr17-66523519-66524467	2.31301e-05	0.0006297
ARID5B	PRKCE	0.139215	45	73	31	chr2-45888591-45890495;chr2-45902742-45903641	8.0335e-08	3.60829e-06
ARID5B	PROX1	0.100906	19	73	16	chr1-213969902-213970863;chr1-213983324-213986068	1.63838e-07	6.99046e-06
ARID5B	PROX1-AS1	0.136805	24	73	15	chr1-213759393-213760463;chr1-213855339-213856423;chr1-213983324-213986068	4.07061e-08	1.90653e-06
ARID5B	PTPN3	0.033241	27	73	17	chr9-109437073-109437954	0.00203697	0.0280499
ARID5B	RAB3C	0.0678418	11	73	12	chr5-58719466-58720177	0.00297254	0.0377952
ARID5B	RASGEF1B	0.200181	27	73	19	chr4-81343264-81344256;chr4-81638300-81640013;chr4-81690261-81691181	0.00308073	0.0388582
ARID5B	RGS8	0.107877	26	73	15	chr1-182580478-182581224;chr1-182616630-182618717;chr1-182683515-182684355;chr1-182753807-182754877	2.05326e-08	1.00508e-06
ARID5B	ROBO2	0.163545	58	73	28	chr3-77307020-77308050	0.00642783	0.0684084
ARID5B	SASH1	0.0293811	29	73	19	chr6-148508878-148509266	0.00610354	0.0657939
ARID5B	SERPINI1	0.110859	11	73	13	chr3-167684390-167685087;chr3-167783562-167784246	0.000747307	0.012515
ARID5B	SLIT2	0.392126	24	73	18	chr4-20247787-20248874;chr4-20317708-20319369;chr4-20428251-20429338;chr4-20478191-20479079	6.61807e-06	0.000204895
ARID5B	SLIT3	0.0233408	24	73	4	chr5-168578708-168579255;chr5-168888857-168889804;chr5-169083272-169084232;chr5-169150788-169151766;chr5-169152900-169153773	0.00015515	0.00331544
ARID5B	SPON1	-0.0405719	26	73	18	chr11-14132000-14133064	0.00026489	0.00522576
ARID5B	SYNE1	0.146604	31	73	19	chr6-152356377-152357328;chr6-152588893-152589701	0.000177067	0.00371558
ARID5B	TBC1D1	0.0490361	19	73	15	chr4-38008331-38009270	1.10101e-06	4.04378e-05
ARID5B	TENM2	0.245647	56	73	21	chr5-167571639-167572516;chr5-167905328-167906976;chr5-168139998-168140933	0.00223635	0.0301733
ARID5B	TJP2	0.0261927	24	73	24	chr9-69174433-69175910	0.0016704	0.0239797
ARID5B	TMEM132C	-0.126861	40	73	22	chr12-128356287-128357247	0.00170875	0.0244081
ARID5B	TRPM1	0.0805008	30	73	30	chr15-30984071-30985680	2.13837e-08	1.04303e-06
ARID5B	TRPM3	0.0971026	34	73	15	chr9-70901511-70903676;chr9-71446905-71447976	6.61506e-06	0.00020484
ARID5B	ZFHX4	0.103169	20	73	25	chr8-76682633-76683780	5.30783e-12	3.84618e-10
ASCL1	HES6	0.147915	20	6	13	chr2-238240125-238240391;chr2-238303357-238304319	9.89069e-20	1.07678e-17
ASCL1	MDK	0.346344	15	6	16	chr11-46295334-46297616;chr11-46345075-46345266;chr11-46351763-46352835;chr11-46360810-46361521	2.06907e-09	1.15975e-07
ASCL1	PEX5L	0.15168	31	6	24	chr3-179728835-179729772	0.00199834	0.0276244
ASCL1	RSPO2	0.103079	13	6	19	chr8-108139550-108141138	5.7145e-10	3.39358e-08
ASCL1	RXRG	0.287036	27	6	14	chr1-165367010-165368142;chr1-165392638-165393741;chr1-165440945-165442374;chr1-165467319-165468868	7.64241e-11	4.97984e-09
ASCL1	SEMA5A	-0.179897	57	6	38	chr5-9354005-9355040	0.00263015	0.0343138
ATOH7	ADAMTS18	0.109891	27	39	13	chr16-77171464-77172423	0.00107141	0.0167826
ATOH7	CASZ1	-0.023857	40	39	30	chr1-10608373-10609433;chr1-10748661-10750543;chr1-10827498-10828722	1.70882e-08	8.46482e-07
ATOH7	CCDC60	0.180725	32	39	21	chr12-119415464-119416370	0.000194824	0.00402762
ATOH7	CDK6	0.182026	23	39	17	chr7-92753561-92756027;chr7-92767563-92769584	5.01206e-07	1.96557e-05
ATOH7	CERKL	-0.159693	19	39	13	chr2-181467731-181468853	0.000639178	0.010976
ATOH7	CHRNA1	0.221125	21	39	16	chr2-174756741-174757565;chr2-174768270-174769220	6.31602e-31	8.94661e-29
ATOH7	CHRNA3	0.0830443	18	39	11	chr15-78567130-78568093;chr15-78641246-78642624	0.000119897	0.00265198
ATOH7	CHRNB4	0.0654828	19	39	12	chr15-78641246-78642624	2.29887e-36	3.4789e-34
ATOH7	DCT	0.157579	13	39	10	chr13-94493599-94494465	2.30889e-10	1.42383e-08
ATOH7	DLL3	0.105144	12	39	15	chr19-39401430-39405424	2.3073e-05	0.000628231
ATOH7	FOXP2	0.0662563	25	39	28	chr7-114081531-114086326	0.0077237	0.0786903
ATOH7	HES6	0.152033	20	39	13	chr2-238216179-238217332;chr2-238234628-238235930	3.94674e-26	5.13686e-24
ATOH7	LINC00463	-0.0218191	12	39	6	chr13-25189967-25191729	0.00364875	0.0443608
ATOH7	MIR217HG	0.000825764	12	39	12	chr2-55951497-55952157;chr2-56013712-56014781	0.000608544	0.0105363
ATOH7	MYBL1	0.178872	16	39	10	chr8-66520431-66524326;chr8-66533096-66535764	5.4938e-13	4.36275e-11
ATOH7	MYO16	0.314025	33	39	19	chr13-108784421-108785317;chr13-109087635-109089049	0.007043	0.0733475
ATOH7	MYO5B	0.329893	49	39	28	chr18-49925840-49926846	2.55456e-05	0.000689196
ATOH7	NEDD4L	0.00290645	34	39	30	chr18-58040553-58041754;chr18-58338702-58340820	0.00012775	0.00279957
ATOH7	NEUROD1	0.109414	13	39	20	chr2-181633929-181634869	0.00423707	0.0497824
ATOH7	NOL4	0.115461	18	39	21	chr18-34212491-34213522	0.00814887	0.0820859
ATOH7	ONECUT1	0.200437	16	39	18	chr15-52804943-52806664	8.67289e-15	7.64761e-13
ATOH7	PCSK2	0.326131	30	39	22	chr20-17161498-17162548	0.000683819	0.0116095
ATOH7	PEX5L	0.225136	31	39	24	chr3-180035771-180036578	1.16e-12	8.93317e-11
ATOH7	PLEKHA7	0.390591	28	39	16	chr11-16872975-16873862;chr11-16935582-16936551	5.47845e-09	2.89924e-07
ATOH7	RAX	0.0404971	16	39	9	chr18-59270585-59272360	0.000667511	0.0113808
ATOH7	RREB1	0.272007	21	39	21	chr6-7140809-7144141;chr6-7197614-7198848	6.37364e-06	0.000198359
ATOH7	RXRG	0.00362813	27	39	14	chr1-165452470-165453171;chr1-165476411-165477315	0.000258455	0.00511864
ATOH7	SEMA5A	0.200915	57	39	38	chr5-9625418-9626186	5.33504e-09	2.8307e-07
ATOH7	SLC16A1	0.0667763	13	39	17	chr1-112957014-112958384	0.00484117	0.0551823
ATOH7	SLC35F3	0.0690637	13	39	7	chr1-234235211-234236145	0.00408956	0.0484337
ATOH7	TLE3	0.065761	33	39	25	chr15-70184772-70186985	3.46468e-05	0.000897758
ATOH7	TMEM132B	0.414675	25	39	9	chr12-125144142-125146450;chr12-125528071-125529010	0.000403802	0.0074801
ATOH7	TMEM244	0.104324	10	39	9	chr6-129936157-129937286	1.39417e-07	6.02164e-06
ATOH7	UNC5C	0.183038	28	39	12	chr4-95410244-95411255;chr4-95552327-95553391;chr4-95563654-95564479	0.000676004	0.0115025
ATOH7	UNCX	-0.00757964	11	39	5	chr7-1197903-1198887;chr7-1220911-1221946	7.56123e-07	2.86222e-05
ATOH7	WDR72	0.0745122	26	39	20	chr15-53618190-53619111	4.11784e-09	2.22191e-07
ATOH7	WNT5B	0.329695	23	39	18	chr12-1552894-1553999;chr12-1575242-1577523	4.81253e-05	0.00119794
ATOH7	WWC1	0.150151	25	39	10	chr5-168419986-168421012	8.52744e-30	1.19216e-27
ATOH7	ZBTB18	0.0826444	8	39	10	chr1-244047318-244048938	2.26233e-12	1.69918e-10
BCL11A	ABCA4	0.239251	23	47	15	chr1-94045356-94046321;chr1-94091949-94093572;chr1-94116079-94117097;chr1-94119329-94120979	1.21136e-05	0.000353704
BCL11A	ANKRD33B	0.0501028	23	47	20	chr5-10564834-10568278	6.82513e-05	0.00162504
BCL11A	CASZ1	-0.0165742	40	47	30	chr1-10748661-10750543;chr1-10804000-10804981;chr1-10810122-10811132;chr1-10887883-10891050	1.67348e-05	0.000472387
BCL11A	CCDC60	0.027864	32	47	21	chr12-119336649-119337633;chr12-119338036-119339782;chr12-119500169-119500822	2.17634e-08	1.06028e-06
BCL11A	CDH11	0.061317	18	47	19	chr16-65122366-65123673	0.000666613	0.0113703
BCL11A	CDH2	0.191567	14	47	22	chr18-28006190-28007042;chr18-28173882-28176962	7.25054e-07	2.75229e-05
BCL11A	CDH4	0.0180305	63	47	28	chr20-61187160-61188807;chr20-61669446-61670367	0.00304699	0.0385317
BCL11A	CDK6	0.230293	23	47	17	chr7-92734433-92735348;chr7-92746882-92748025;chr7-92780845-92781777	5.95854e-06	0.000186682
BCL11A	CHRNA1	-0.00128761	21	47	16	chr2-174653474-174654620;chr2-174681600-174682773;chr2-174787936-174789353	0.00012005	0.0026542
BCL11A	CNTNAP4	0.109988	20	47	25	chr16-76464783-76465592;chr16-76518461-76519445	0.00232516	0.0311344
BCL11A	DLGAP1	0.172379	29	47	17	chr18-3453857-3455043;chr18-4283923-4284683	0.000927007	0.0149021
BCL11A	EYA2	-0.0306995	36	47	17	chr20-46814477-46815555;chr20-47117978-47119002	1.63546e-05	0.000463167
BCL11A	FABP7	0.14218	12	47	17	chr6-122719938-122720844	0.0103228	0.0975178
BCL11A	FOXP2	0.169583	25	47	28	chr7-114363906-114365108;chr7-114417878-114418847	0.000133978	0.00291718
BCL11A	GLRA1	-0.0412353	25	47	15	chr5-151899200-151900223	0.000870727	0.0141741
BCL11A	GRIA2	-0.490893	7	47	12	chr4-157294409-157295255	0.00473482	0.0542188
BCL11A	KIAA1755	-0.0126419	26	47	19	chr20-38175056-38176077;chr20-38338856-38339568	0.000109674	0.00246055
BCL11A	LIMCH1	-0.143551	21	47	13	chr4-41280789-41281706;chr4-41358762-41359606	4.66838e-06	0.000149774
BCL11A	MAML3	0.053235	11	47	14	chr4-139855559-139858051	0.0101539	0.0962886
BCL11A	MDGA1	0.0333055	24	47	21	chr6-37704359-37706594	0.00360648	0.0439624
BCL11A	MDK	0.0302533	15	47	16	chr11-46318344-46319335	0.00315865	0.0396152
BCL11A	MEIS2	0.0687782	25	47	21	chr15-37014941-37015958	0.000483176	0.00869119
BCL11A	MIR217HG	0.231769	12	47	12	chr2-55875459-55876622	0.00805704	0.081335
BCL11A	MYO5B	0.175948	49	47	28	chr18-50119008-50119857;chr18-50195094-50195650	3.48944e-05	0.000903255
BCL11A	NCKAP5	-0.187226	41	47	31	chr2-132943604-132944500	0.00610606	0.0658141
BCL11A	NEDD4L	0.121309	34	47	30	chr18-58044709-58045071;chr18-58117517-58120541	0.000448553	0.00815993
BCL11A	NEGR1	-0.083355	13	47	16	chr1-72282735-72285745	0.000789428	0.0130828
BCL11A	NEUROD1	0.0798751	13	47	20	chr2-181668365-181669644	0.000469161	0.00847577
BCL11A	NHSL1	0.114974	27	47	19	chr6-138541652-138542774	0.00146551	0.0215906
BCL11A	NTM	-0.188064	33	47	20	chr11-131430286-131431386	0.0053897	0.059965
BCL11A	NXN	0.0502336	20	47	15	chr17-927334-928588	0.00201139	0.0277634
BCL11A	ONECUT1	0.0851805	16	47	18	chr15-52783014-52785724;chr15-52844664-52845580	5.461e-05	0.00133971
BCL11A	PCDH9	-0.111817	20	47	27	chr13-67228953-67229779	0.000142361	0.00307604
BCL11A	PCSK2	0.160785	30	47	22	chr20-17388381-17389257;chr20-17437502-17438267	0.00566501	0.0621756
BCL11A	PRDM1	0.230545	19	47	13	chr6-106009769-106010312;chr6-106043366-106044270;chr6-106084248-106086319	1.96315e-07	8.26879e-06
BCL11A	PROM1	0.174094	25	47	21	chr4-16055642-16058102;chr4-16060738-16061412;chr4-16076654-16077075	7.045e-09	3.66542e-07
BCL11A	PTPRM	-0.481904	34	47	23	chr18-8296703-8297722	0.00247227	0.0326874
BCL11A	RORB	-0.0903536	25	47	26	chr9-74534153-74535482	0.010209	0.0966755
BCL11A	RSPO2	0.0326536	13	47	19	chr8-108082837-108082923	0.000100784	0.00228734
BCL11A	SEMA5A	0.259193	57	47	38	chr5-9194306-9195273;chr5-9233496-9234442;chr5-9380202-9381181	4.4227e-05	0.00111218
BCL11A	SLC39A8	0.0571522	14	47	9	chr4-102257436-102258541;chr4-102343756-102344443;chr4-102349599-102350645;chr4-102404327-102405110	6.4991e-06	0.000201832
BCL11A	SLC8A1	-0.139216	16	47	15	chr2-40115630-40116083	0.00910859	0.0889475
BCL11A	SLCO5A1	0.392035	12	47	11	chr8-69677410-69678373;chr8-69702295-69703156;chr8-69813060-69813783	0.00133238	0.0200215
BCL11A	SOX6	0.32119	35	47	21	chr11-15887783-15888826;chr11-16297111-16298172	0.000231924	0.00467548
BCL11A	TOX3	0.0683876	14	47	16	chr16-52503655-52504650	0.00813601	0.0819939
BCL11A	UNC5D	-0.280508	26	47	26	chr8-35235888-35237030;chr8-35534765-35536858	0.00201424	0.0277895
BCL11A	WNT5B	0.0217531	23	47	18	chr12-1630227-1630811	0.00898791	0.0880811
BCL11B	GALNTL6	0.127074	22	4	18	chr4-173013129-173015036	0.00273614	0.035413
BCL11B	GNAO1	-0.0791395	27	4	28	chr16-56193713-56195144	3.16952e-06	0.000106011
BCL11B	GRIK2	0.176306	24	4	24	chr6-101399393-101403910	1.66066e-05	0.000469017
BCL11B	HHIP	0.105379	14	4	21	chr4-144649421-144650614	0.00697574	0.072807
CCDC88A	ADAMTS16	0.0127925	8	166	8	chr5-5186252-5186971;chr5-5318282-5319022	9.46593e-05	0.00216596
CCDC88A	ADAMTS20	0.0809353	11	166	14	chr12-43338537-43339618;chr12-43553897-43554837;chr12-43598542-43599433;chr12-43636559-43637497	4.74623e-06	0.000152032
CCDC88A	ADGRB3	0.08676	13	166	17	chr6-68636001-68637114;chr6-69340124-69340941	0.00078625	0.0130407
CCDC88A	ADGRL2	0.0980966	19	166	20	chr1-81600862-81601879;chr1-81800513-81804970	2.13145e-05	0.000585198
CCDC88A	ANK3	0.256714	25	166	17	chr10-60128435-60129304;chr10-60310550-60311499;chr10-60375740-60377720;chr10-60389731-60390981;chr10-60479110-60479953;chr10-60525749-60526932;chr10-60572409-60572464	0.000322115	0.00617063
CCDC88A	ANKS1B	-0.041547	24	166	24	chr12-99894729-99895527	0.00243117	0.0322549
CCDC88A	ANTXR2	0.0396245	16	166	14	chr4-79863248-79863772;chr4-80201522-80201913	6.34589e-09	3.3246e-07
CCDC88A	APCDD1	0.0100697	9	166	8	chr18-10455040-10456348	1.17695e-05	0.000344216
CCDC88A	ASIC2	0.343071	67	166	24	chr17-33115765-33116893;chr17-33469631-33470563;chr17-33538903-33540085;chr17-33626249-33628240;chr17-33853778-33855176;chr17-33968190-33969380;chr17-33976628-33977598;chr17-34009031-34010457;chr17-34110008-34111091	3.03136e-11	2.04896e-09
CCDC88A	ATP8A2	0.0540666	31	166	21	chr13-25704206-25705089	3.9122e-11	2.62047e-09
CCDC88A	C3orf70	-0.0369778	10	166	15	chr3-185045301-185046282;chr3-185097719-185098646;chr3-185153015-185154853	4.06059e-08	1.90227e-06
CCDC88A	CACNA1A	0.0177115	28	166	21	chr19-13154909-13156761;chr19-13426208-13427068	0.000272267	0.00535315
CCDC88A	CACNA1C	-0.0168679	26	166	10	chr12-2550657-2552437	0.00698575	0.0729003
CCDC88A	CACNA2D3	0.0559976	48	166	18	chr3-54506069-54506952;chr3-54764630-54765599	0.00031051	0.00599114
CCDC88A	CASC15	-0.0281015	25	166	25	chr6-21992304-21993305	0.00115135	0.0178159
CCDC88A	CCDC136	0.0348686	17	166	12	chr7-128738610-128739291;chr7-128756992-128757768	7.52759e-06	0.00022995
CCDC88A	CCSER1	0.133869	17	166	15	chr4-90378007-90378946;chr4-90494913-90496514;chr4-90616316-90617332	2.6061e-08	1.25852e-06
CCDC88A	CDH18	0.0698534	20	166	14	chr5-20360007-20360971	3.10472e-06	0.000104237
CCDC88A	CDH20	0.0392954	23	166	25	chr18-61367621-61368640	0.00637723	0.0680456
CCDC88A	CDH23	0.0267603	19	166	5	chr10-71344292-71347912;chr10-71366882-71367948	5.45984e-09	2.89164e-07
CCDC88A	CEP112	0.105174	15	166	16	chr17-66180210-66181178;chr17-66190736-66191658	1.33616e-32	1.93574e-30
CCDC88A	CHL1	-0.00721803	14	166	18	chr3-228425-230319;chr3-323320-324214	0.000203857	0.00418689
CCDC88A	CNTNAP2	0.0758105	38	166	15	chr7-146529172-146530093;chr7-148263237-148263364	0.00229774	0.0308321
CCDC88A	CNTNAP5	-0.0378948	30	166	20	chr2-124001336-124002465	0.00398812	0.0475307
CCDC88A	CSMD1	0.36662	52	166	30	chr8-3044037-3044878;chr8-3542340-3543336;chr8-3754043-3754598;chr8-4074620-4075535;chr8-4341481-4342462	1.08757e-05	0.00032101
CCDC88A	CSMD2	-0.0117558	16	166	14	chr1-33429852-33430975;chr1-33468287-33469181;chr1-34188267-34189182	0.00157815	0.022899
CCDC88A	CTNNA1	0.0174766	18	166	12	chr5-138640376-138642483	0.000716121	0.0120762
CCDC88A	CTNNA2	0.133813	19	166	22	chr2-79428365-79429269;chr2-80086434-80087511;chr2-80255694-80256872	6.08961e-06	0.000190392
CCDC88A	CUX2	0.0308182	24	166	18	chr12-111224015-111225083;chr12-111249841-111250993	0.00197811	0.0273913
CCDC88A	DAB1	0.364964	37	166	20	chr1-57024409-57025568;chr1-57124470-57125562;chr1-57162683-57163777;chr1-57191961-57192918;chr1-57204617-57205609;chr1-57258245-57260236;chr1-57431440-57432374;chr1-57439882-57440809;chr1-57752568-57753514	9.03553e-06	0.000271936
CCDC88A	DGKB	0.106297	19	166	13	chr7-14836307-14837304;chr7-14884520-14885509	1.40868e-10	8.9028e-09
CCDC88A	DLG2	0.336068	36	166	24	chr11-83453152-83454039;chr11-83960410-83962175;chr11-84993296-84994192;chr11-85665103-85666486;chr11-85678597-85682716	1.82795e-18	1.90066e-16
CCDC88A	DLGAP1	-0.0285389	29	166	17	chr18-3447798-3448498;chr18-3596300-3597318;chr18-4172181-4173169	3.62769e-07	1.4589e-05
CCDC88A	DLGAP2	0.0940515	51	166	17	chr8-1061752-1063231;chr8-1458364-1459826	0.000388811	0.00724259
CCDC88A	DOK5	0.0127725	10	166	7	chr20-54612647-54613588	0.000246325	0.00491666
CCDC88A	DOK6	0.0594313	15	166	24	chr18-69707875-69708834	0.00976245	0.0935076
CCDC88A	DSCAM	0.187913	47	166	23	chr21-40047160-40048443;chr21-40638134-40641530;chr21-40824464-40825406;chr21-40847140-40848649	6.15372e-05	0.00148532
CCDC88A	EDIL3	0.169507	21	166	17	chr5-84023579-84024505;chr5-84085314-84086803;chr5-84113228-84114402;chr5-84281089-84282096	2.18198e-09	1.21901e-07
CCDC88A	EPB41L4B	0.0378431	18	166	14	chr9-109182860-109183950;chr9-109316063-109316942;chr9-109417852-109419694	1.18089e-08	5.97609e-07
CCDC88A	EPHB1	-0.0115631	44	166	9	chr3-134649912-134650824	0.00801566	0.0810044
CCDC88A	ERBB4	-0.0514348	49	166	19	chr2-212294517-212295453	3.70705e-05	0.000951722
CCDC88A	ESRRG	0.0507005	46	166	13	chr1-216894222-216895204	0.000812463	0.0134034
CCDC88A	ETV1	-0.0210889	18	166	9	chr7-13991426-13992182	1.61562e-12	1.23024e-10
CCDC88A	FAM135B	0.277967	28	166	20	chr8-138111687-138112658;chr8-138200617-138201518;chr8-138340258-138341275;chr8-138358561-138359425;chr8-138517827-138518689;chr8-138543291-138544416	2.04074e-08	9.99644e-07
CCDC88A	FAM155A	-0.121512	37	166	22	chr13-107210756-107211701;chr13-107734348-107735345	0.0020639	0.0283499
CCDC88A	FGF12	0.051907	18	166	16	chr3-192443983-192446879;chr3-192571031-192572071	0.00297161	0.0377907
CCDC88A	FGF14	-0.0211288	33	166	10	chr13-101919391-101920430	0.0028531	0.0365621
CCDC88A	FLT1	-0.0280616	20	166	14	chr13-28495129-28495968	1.13513e-07	4.97776e-06
CCDC88A	FRMD3	0.143189	25	166	23	chr9-83391045-83392093;chr9-83424792-83425708;chr9-83448465-83452096	3.14333e-12	2.3342e-10
CCDC88A	GABBR2	-0.0097466	36	166	25	chr9-98192641-98193777;chr9-98214544-98216496;chr9-98280204-98281268;chr9-98344677-98345691;chr9-98611721-98612700	6.76641e-05	0.00161408
CCDC88A	GABRR2	0.173528	19	166	23	chr6-89297820-89298802;chr6-89310619-89312595;chr6-89315300-89315744;chr6-89333628-89334395;chr6-89385082-89386004	2.50538e-14	2.15418e-12
CCDC88A	GALNTL6	0.108333	22	166	18	chr4-172131337-172132306	6.90274e-12	4.94733e-10
CCDC88A	GAREM1	0.0866136	14	166	12	chr18-32200850-32201738;chr18-32487965-32488843	0.000926834	0.0149016
CCDC88A	GARNL3	0.00807951	11	166	9	chr9-127225404-127226556	0.00272642	0.0353068
CCDC88A	GNAO1	0.17771	27	166	28	chr16-56202762-56203783;chr16-56233580-56234529;chr16-56263864-56265318;chr16-56276876-56277967;chr16-56317825-56319096	1.16014e-09	6.66415e-08
CCDC88A	GNB3	0.0240438	9	166	12	chr12-6753556-6754473	6.61995e-09	3.46106e-07
CCDC88A	GPC6	0.190426	32	166	20	chr13-93561405-93562381;chr13-93767301-93768237;chr13-93794368-93795338;chr13-94050524-94051540	0.000547841	0.0096582
CCDC88A	GRID1	0.112926	31	166	21	chr10-85987992-85989018;chr10-86399551-86403468;chr10-86411206-86412081	0.000456518	0.00828263
CCDC88A	GRID2	0.100694	30	166	21	chr4-93183145-93183850	0.00333732	0.0413369
CCDC88A	GRIK1	-0.0767995	24	166	25	chr21-29758147-29759136	0.00014599	0.00314379
CCDC88A	GRIK2	-0.0997071	24	166	24	chr6-101341014-101342024;chr6-101399393-101403910;chr6-101762610-101763466	6.93117e-06	0.000213751
CCDC88A	GRIN2A	0.0199038	22	166	15	chr16-9864890-9865836	0.00748013	0.0768779
CCDC88A	GRM5	0.062743	14	166	11	chr11-88631340-88632186	1.12217e-07	4.92729e-06
CCDC88A	GRM6	0.0884007	17	166	21	chr5-178995330-178995895;chr5-179008054-179009103	7.16759e-20	7.85781e-18
CCDC88A	HECW2	-0.0327807	16	166	16	chr2-196413456-196414709	0.00412287	0.0487517
CCDC88A	HHIP	-0.0412697	14	166	21	chr4-144686819-144687792	0.00347255	0.0426642
CCDC88A	HIVEP3	0.0165008	28	166	13	chr1-41712428-41717222	0.00370076	0.0448245
CCDC88A	ISL1	0.136181	12	166	19	chr5-51376534-51379449;chr5-51387750-51389645;chr5-51392834-51393153	1.15636e-23	1.431e-21
CCDC88A	KAZN	0.00376771	63	166	20	chr1-14654616-14656467;chr1-14659575-14660640	1.86536e-05	0.000520563
CCDC88A	KCND2	0.0329487	10	166	11	chr7-120251480-120252386	0.0044901	0.0520477
CCDC88A	KCNG4	0.0150765	17	166	12	chr16-84313154-84315268	8.2915e-06	0.000251551
CCDC88A	KCNH7	0.0465185	22	166	20	chr2-162768375-162769364	1.8045e-05	0.000505587
CCDC88A	KCNQ3	-0.0134151	27	166	15	chr8-132407980-132408963;chr8-132445764-132446726	0.000699379	0.0118298
CCDC88A	KCTD16	0.101176	28	166	24	chr5-144195144-144196028;chr5-144405483-144406424	1.73134e-08	8.57217e-07
CCDC88A	KHDRBS3	0.126365	14	166	19	chr8-135566556-135568467;chr8-135585946-135586888;chr8-135644165-135645058	0.000111829	0.00250205
CCDC88A	KIAA0319	0.0170528	12	166	8	chr6-24630812-24632062;chr6-24632454-24633351	5.89713e-08	2.69569e-06
CCDC88A	KIAA1217	-0.0611943	29	166	19	chr10-23818259-23819153;chr10-24209264-24210730;chr10-24213013-24215996;chr10-24277851-24278841	0.000967684	0.0154402
CCDC88A	KIF21A	0.0911065	7	166	12	chr12-39272580-39273847;chr12-39440320-39441212;chr12-39443391-39444600	3.68735e-13	2.95819e-11
CCDC88A	LIN7A	0.0516641	8	166	10	chr12-80934755-80936413	4.36823e-15	3.91453e-13
CCDC88A	LINC00877	0.0149725	34	166	13	chr3-71980049-71981000;chr3-72099581-72099903;chr3-72152181-72152758	3.08494e-08	1.47265e-06
CCDC88A	LINGO2	0.0414556	10	166	11	chr9-28031389-28032539	6.61056e-05	0.0015823
CCDC88A	LRP1B	-0.163011	19	166	15	chr2-140599842-140600822	0.000743051	0.012455
CCDC88A	LRRC7	0.120885	11	166	13	chr1-69656630-69657601;chr1-69706801-69707733	4.6462e-08	2.15724e-06
CCDC88A	LRRTM4	0.543298	23	166	22	chr2-76824772-76825763;chr2-76866062-76867146;chr2-76997199-76998131;chr2-77228055-77229130;chr2-77552716-77553666	1.36441e-14	1.19074e-12
CCDC88A	MAN1A1	-0.0291867	10	166	19	chr6-119132039-119132960	0.00157248	0.0228363
CCDC88A	MAP3K5	0.0149809	33	166	25	chr6-136750851-136751753	0.00582896	0.0634825
CCDC88A	MAPK4	0.0639534	16	166	11	chr18-50545457-50547258;chr18-50589370-50591257;chr18-50695369-50696671	0.000418511	0.00770424
CCDC88A	MYO10	0.088662	33	166	27	chr5-16927405-16928146;chr5-16936277-16937964;chr5-17017880-17018767	2.26113e-07	9.41869e-06
CCDC88A	MYT1L	0.00327195	53	166	17	chr2-1692571-1693015;chr2-1856420-1857468	0.00577048	0.0630106
CCDC88A	NDST3	-0.0226902	7	166	10	chr4-118086248-118087170	0.000123206	0.00271332
CCDC88A	NEDD4L	-0.0387546	34	166	30	chr18-57992138-57993085	0.00647477	0.0687981
CCDC88A	NKAIN3	0.0425476	18	166	17	chr8-62472414-62473250	0.00436485	0.0509008
CCDC88A	NRG1	-0.148353	30	166	25	chr8-31638777-31639385;chr8-31950380-31951827	1.51315e-08	7.54323e-07
CCDC88A	NTRK3	0.0354189	30	166	22	chr15-88029352-88030377;chr15-88174232-88175213	0.000628484	0.0108277
CCDC88A	NWD2	0.0250139	17	166	17	chr4-37321659-37322655	8.79284e-06	0.000265574
CCDC88A	OXR1	0.0391278	22	166	15	chr8-106439913-106440845	0.000249228	0.00496778
CCDC88A	PAG1	-0.0324437	16	166	13	chr8-80874782-80875188;chr8-80948994-80950133;chr8-81025185-81027361;chr8-81178712-81179640	4.9927e-06	0.000159051
CCDC88A	PCDH15	0.0571861	10	166	12	chr10-55410228-55411253;chr10-55629621-55631896	1.21543e-07	5.30365e-06
CCDC88A	PCDH9	0.074705	20	166	27	chr13-67228953-67229779	4.62656e-08	2.14864e-06
CCDC88A	PCP4L1	0.00982441	11	166	8	chr1-161199524-161202045	0.000142799	0.00308256
CCDC88A	PDE1C	0.258492	33	166	20	chr7-31679546-31680535;chr7-31835149-31836089;chr7-31854858-31855714;chr7-31896667-31897615;chr7-32043231-32044138;chr7-32236843-32237631	5.38935e-06	0.00017054
CCDC88A	PGM5	0.109785	15	166	15	chr9-68342507-68343611;chr9-68366809-68367812;chr9-68419581-68420700	2.69338e-08	1.2982e-06
CCDC88A	PKP2	-0.0125977	17	166	10	chr12-32697874-32698949	0.00464267	0.0533887
CCDC88A	PLXNA4	-0.0271314	46	166	20	chr7-132065471-132067186;chr7-132355008-132356103	8.27053e-08	3.70821e-06
CCDC88A	PPP2R2B	0.0390396	26	166	17	chr5-146877153-146878001	1.38604e-08	6.94699e-07
CCDC88A	PRDM8	0.0830489	8	166	15	chr4-80125286-80125385;chr4-80188437-80190812;chr4-80201522-80201913	7.14315e-17	6.94844e-15
CCDC88A	PRELID2	0.281307	27	166	19	chr5-145508881-145509772;chr5-145706402-145707314;chr5-145734449-145735152;chr5-145743244-145744280;chr5-145925082-145926139	1.71347e-05	0.000482539
CCDC88A	PRKCA	0.306914	38	166	13	chr17-66337852-66338875;chr17-66354202-66355601;chr17-66363450-66366242;chr17-66404746-66406670;chr17-66451447-66452369;chr17-66515244-66515971;chr17-66530746-66532288;chr17-66539677-66542067;chr17-66662917-66663893;chr17-66747588-66748740	8.83221e-23	1.06516e-20
CCDC88A	PRKCE	0.283545	45	166	31	chr2-45698068-45700022;chr2-45793663-45795087;chr2-45823534-45824510;chr2-45836037-45837034;chr2-45882649-45883943;chr2-45943907-45944776;chr2-46034292-46035194	6.86528e-11	4.49214e-09
CCDC88A	PRMT8	0.0300255	26	166	21	chr12-3556806-3558815;chr12-3574199-3575476	5.71664e-05	0.0013922
CCDC88A	PROX1	0.0956198	19	166	16	chr1-213891911-213892975;chr1-213996080-213996468;chr1-214013233-214014231	1.04653e-09	6.04392e-08
CCDC88A	PROX1-AS1	0.134223	24	166	15	chr1-213744558-213746163;chr1-213851353-213852481;chr1-213891911-213892975;chr1-213996080-213996468;chr1-214013233-214014231	3.04539e-09	1.67248e-07
CCDC88A	PTPN3	0.0540432	27	166	17	chr9-109316063-109316942;chr9-109317545-109320140;chr9-109417852-109419694;chr9-109520228-109521181	3.73536e-18	3.82343e-16
CCDC88A	PTPRM	0.163509	34	166	23	chr18-7845803-7846948;chr18-8085098-8085670	3.3159e-07	1.34546e-05
CCDC88A	PTPRO	0.148135	28	166	16	chr12-15482954-15483973;chr12-15540088-15541220	7.22067e-17	7.02049e-15
CCDC88A	PTPRT	0.288664	58	166	28	chr20-41989846-41990858;chr20-42093354-42094292;chr20-42099931-42100901;chr20-42276760-42277789;chr20-42699750-42701336;chr20-42857152-42858091;chr20-43195165-43196235	6.89493e-06	0.000212762
CCDC88A	QKI	0.0945631	13	166	14	chr6-163345981-163347419;chr6-163416487-163417160	6.43818e-17	6.27767e-15
CCDC88A	RAB3C	0.0367077	11	166	12	chr5-58849771-58850838	5.84889e-12	4.22622e-10
CCDC88A	RAPGEF5	-0.0249191	20	166	11	chr7-22194764-22195351	0.00142966	0.0211636
CCDC88A	RELN	0.187565	36	166	17	chr7-103559840-103560764;chr7-103674282-103675204;chr7-103719067-103720127;chr7-103957495-103958619	2.92624e-10	1.78619e-08
CCDC88A	RGS7	0.0445716	14	166	12	chr1-241101309-241102191	3.26487e-07	1.32555e-05
CCDC88A	RGS8	0.0866222	26	166	15	chr1-182595389-182596471;chr1-182610052-182612850;chr1-182622951-182623882;chr1-182633293-182635526;chr1-182672933-182673689;chr1-182675855-182676974	5.65114e-07	2.19114e-05
CCDC88A	ROBO2	0.393418	58	166	28	chr3-75808004-75808913;chr3-76046871-76047860;chr3-76958826-76959886;chr3-77207431-77208452	3.44374e-06	0.000114152
CCDC88A	RYR2	0.144143	18	166	17	chr1-237084085-237085011;chr1-237181429-237182340;chr1-237278254-237279884	8.98098e-09	4.61375e-07
CCDC88A	SALL3	0.0419026	10	166	14	chr18-78944981-78945958;chr18-78990245-78991681	0.00110572	0.0172169
CCDC88A	SAMD5	0.098523	16	166	15	chr6-147636812-147637579;chr6-147653205-147655325	2.20834e-05	0.000604191
CCDC88A	SASH1	0.20181	29	166	19	chr6-148203485-148204653;chr6-148421856-148422793;chr6-148453988-148454586;chr6-148460672-148461668;chr6-148526419-148527264;chr6-148534076-148534750	1.13795e-10	7.28444e-09
CCDC88A	SDK1	0.376851	55	166	18	chr7-3272582-3273539;chr7-3598494-3599452;chr7-3907844-3908634;chr7-3908883-3911232;chr7-4042124-4043184;chr7-4162616-4163733;chr7-4215631-4216604	3.68689e-11	2.47443e-09
CCDC88A	SDK2	0.0129796	40	166	17	chr17-73591547-73594474	0.00209394	0.0286812
CCDC88A	SERPINI1	0.0425704	11	166	13	chr3-167784368-167785137	3.78696e-07	1.51666e-05
CCDC88A	SGCD	-0.0739247	47	166	14	chr5-155943501-155944534;chr5-156434196-156435091	0.0035382	0.0433011
CCDC88A	SHISA6	-0.0548178	21	166	9	chr17-11430389-11431403;chr17-11506269-11507313	0.000282664	0.00552663
CCDC88A	SHTN1	0.0213498	14	166	15	chr10-117004193-117005021	4.54199e-05	0.00113909
CCDC88A	SLC24A2	0.0142468	25	166	14	chr9-19552287-19553296	1.00233e-05	0.000298446
CCDC88A	SLC24A3	0.0528061	25	166	25	chr20-19605883-19606791	0.00514752	0.0578583
CCDC88A	SLC35F1	0.0789521	13	166	9	chr6-117938171-117939242;chr6-117960780-117961728	0.00408371	0.048384
CCDC88A	SLC35F4	0.12019	26	166	15	chr14-57652560-57653450;chr14-57655363-57656228;chr14-57729357-57730289	8.48865e-14	7.10091e-12
CCDC88A	SLC4A10	0.035164	12	166	20	chr2-161708231-161708693	4.8389e-05	0.00120362
CCDC88A	SLIT3	0.0398615	24	166	4	chr5-168819065-168821555;chr5-168856337-168857321;chr5-168987216-168988246;chr5-169152900-169153773;chr5-169294724-169295607;chr5-169335948-169336857	9.61571e-11	6.19432e-09
CCDC88A	SNTG1	0.387148	27	166	18	chr8-49979090-49979907;chr8-50125474-50126412;chr8-50257318-50258323;chr8-50616368-50617885;chr8-50642895-50644043	3.59171e-05	0.000926079
CCDC88A	SPON1	0.0214321	26	166	18	chr11-14075102-14075344	0.00957011	0.0921507
CCDC88A	ST18	0.281441	25	166	19	chr8-52099577-52101509;chr8-52113805-52114539;chr8-52179935-52180121;chr8-52407917-52408288;chr8-52436585-52437590;chr8-52495794-52496776	2.44617e-09	1.35804e-07
CCDC88A	STARD13	0.117218	28	166	16	chr13-33137208-33138101;chr13-33195003-33195968;chr13-33250884-33251798;chr13-33404178-33405549	0.000725955	0.0122097
CCDC88A	SYNDIG1	0.0690559	19	166	12	chr20-24455453-24456570;chr20-24501868-24503841;chr20-24542228-24543019;chr20-24627821-24628509	9.55544e-05	0.00218227
CCDC88A	SYNE1	0.439564	31	166	19	chr6-152200913-152201760;chr6-152270099-152271201;chr6-152309434-152309830;chr6-152338206-152339239;chr6-152485094-152486156;chr6-152566115-152567097;chr6-152630403-152631378	3.58534e-16	3.39519e-14
CCDC88A	TANC1	0.0210905	35	166	10	chr2-159030586-159031586	0.00435617	0.0508187
CCDC88A	TBC1D1	0.0143487	19	166	15	chr4-37801647-37802835	0.000410419	0.00757855
CCDC88A	TENM3	-0.200305	29	166	29	chr4-182085970-182086973;chr4-182178805-182179765;chr4-182343052-182344146;chr4-182601162-182601359;chr4-182696809-182697765	0.000116272	0.00258246
CCDC88A	TENM4	-0.0133427	26	166	10	chr11-79078697-79079852	0.0103534	0.097729
CCDC88A	THRB	0.0578591	37	166	20	chr3-24145187-24146602;chr3-24237718-24238698	4.6247e-09	2.47638e-07
CCDC88A	TJP1	0.0301749	12	166	13	chr15-29985069-29986016	0.00400199	0.0476431
CCDC88A	TJP2	0.0545979	24	166	24	chr9-69120545-69121263;chr9-69215528-69216338	6.57884e-08	2.9852e-06
CCDC88A	TMEM132D	0.120443	38	166	20	chr12-129697527-129698183;chr12-129701429-129703394;chr12-129824885-129826703;chr12-129871744-129873756;chr12-129911135-129912079	8.11745e-09	4.19128e-07
CCDC88A	TOX3	-0.0273669	14	166	16	chr16-52578517-52580040	2.07472e-05	0.000571394
CCDC88A	TRNP1	0.0140747	14	166	15	chr1-26991106-26992069	3.39759e-05	0.000883183
CCDC88A	TRPM1	0.270775	30	166	30	chr15-31078003-31078934;chr15-31086807-31087731;chr15-31101728-31103204;chr15-31147765-31149189;chr15-31235776-31237069	1.11565e-12	8.60464e-11
CCDC88A	TRPM3	0.150208	34	166	15	chr9-70479713-70481151;chr9-70639878-70640559;chr9-70865470-70866059;chr9-70879527-70882216;chr9-70893332-70894220;chr9-70979106-70980741;chr9-71363979-71364946	0.000102973	0.00233001
CCDC88A	TSHZ2	0.0532213	26	166	10	chr20-53040588-53041344	0.00991338	0.0945853
CCDC88A	UNC5D	-0.0139982	26	166	26	chr8-35675236-35676889;chr8-35740898-35742647	0.00112521	0.0174625
CCDC88A	VCAN	0.0624285	8	166	12	chr5-83370632-83371677	0.00382869	0.046032
CCDC88A	VSX1	0.202256	17	166	20	chr20-25076551-25077684;chr20-25082366-25085698;chr20-25114928-25117672;chr20-25135668-25136968;chr20-25148791-25149191	1.75528e-10	1.09707e-08
CCDC88A	WNT5A	0.0096139	7	166	7	chr3-55564296-55565314	0.00164624	0.0237064
CCDC88A	XKR4	0.0456977	12	166	15	chr8-55360704-55361734	0.00454312	0.0524958
CCDC88A	XYLT1	0.00128762	24	166	12	chr16-17159446-17162048;chr16-17257338-17258270	3.84769e-06	0.000126085
CCDC88A	ZNF385D	-0.0274452	16	166	12	chr3-21913502-21914665	0.0021682	0.0294784
CCDC88A	ZNF521	0.0401826	13	166	15	chr18-25111355-25114552;chr18-25147607-25148586;chr18-25169882-25172104	1.52488e-07	6.54319e-06
CREB5	ADARB2	0.900509	73	20	26	chr10-1539749-1540584;chr10-1570205-1571168;chr10-1742938-1743928;chr10-1790392-1791386	0.00142962	0.0211636
CREB5	CHD7	0.0866125	22	20	25	chr8-60677885-60678777	0.000812821	0.0134069
CREB5	DMGDH	0.157986	17	20	15	chr5-78902962-78903887	0.000389173	0.00724722
CREB5	FAM89A	0.0479234	8	20	13	chr1-231105723-231110104	0.00852277	0.084717
CREB5	GRIK1	-0.345123	24	20	25	chr21-30001570-30002506	0.00033981	0.00645858
CREB5	LINC01619	0.118666	15	20	15	chr12-92145898-92147250	1.46872e-08	7.33609e-07
CREB5	MDGA1	0.043981	24	20	21	chr6-37713235-37714209	0.00855263	0.0849475
CREB5	MYO5B	0.228465	49	20	28	chr18-50075695-50076583	0.000239571	0.0048016
CREB5	NCKAP5	-0.204572	41	20	31	chr2-133606575-133607333	0.00469117	0.0538216
CREB5	NOL4	0.109291	18	20	21	chr18-34224953-34225929	0.000101904	0.00230917
CREB5	NTM	-0.136806	33	20	20	chr11-131814920-131816369	0.000358702	0.00676714
CREB5	PCDH9	1.76104	20	20	27	chr13-67095012-67095971	0.00117035	0.0180476
CREB5	PIK3R1	0.155456	21	20	35	chr5-68288752-68290636	1.95368e-05	0.000541722
CREB5	PTPRK	0.290817	18	20	20	chr6-128415307-128416199;chr6-128456579-128457506;chr6-128499942-128501218	2.62157e-05	0.000705406
CREB5	SPATA13	0.0943612	21	20	12	chr13-24038424-24039872;chr13-24167853-24168787	0.00165078	0.0237616
CREB5	ST18	0.135315	25	20	19	chr8-52254349-52255452	1.71509e-06	6.06616e-05
CREB5	STK39	0.135544	17	20	17	chr2-168178528-168181891	3.00027e-07	1.22668e-05
CREB5	TRIM67	0.190337	12	20	14	chr1-231105723-231110104;chr1-231176931-231178559	2.81528e-09	1.55238e-07
CREB5	TRPM3	0.093362	34	20	15	chr9-70594320-70595318	0.00151949	0.0222218
CREB5	ZNF536	0.265438	27	20	15	chr19-30228674-30231863;chr19-30350679-30352367;chr19-30370878-30372411	0.00124278	0.0189408
CUX2	ADARB2	0.0919319	73	43	26	chr10-1314776-1317975	0.000281499	0.00550648
CUX2	ANKS1B	-0.061519	24	43	24	chr12-98893717-98894629	0.000186768	0.00388393
CUX2	CASZ1	0.0110429	40	43	30	chr1-10751072-10757583	0.00219586	0.0297709
CUX2	CDH4	0.0471407	63	43	28	chr20-61525103-61526281	0.00219963	0.0298142
CUX2	CDK6	0.0224427	23	43	17	chr7-92753561-92756027	0.00699272	0.0729544
CUX2	EPB41L4B	0.0960187	18	43	14	chr9-109291338-109292149	1.59105e-06	5.65988e-05
CUX2	FBN2	-0.0386665	12	43	11	chr5-128538224-128539450	7.1225e-05	0.00168913
CUX2	FGF14	-0.0728095	33	43	10	chr13-102393775-102394629	1.27647e-10	8.12775e-09
CUX2	GARNL3	0.0183654	11	43	9	chr9-127245421-127246017	0.00171537	0.0244655
CUX2	GNAO1	0.0791761	27	43	28	chr16-56192695-56193652	1.65188e-18	1.72022e-16
CUX2	GRIK1	-0.147361	24	43	25	chr21-29565467-29566811	0.000117016	0.00259699
CUX2	KREMEN1	0.0662014	15	43	12	chr22-29118932-29119928;chr22-29149534-29150668	0.000647046	0.0110932
CUX2	LINC01170	0.108009	26	43	9	chr5-124088208-124089301;chr5-124420043-124420765	0.000700503	0.0118452
CUX2	MAPK4	0.0244139	16	43	11	chr18-50560760-50561612	9.25225e-05	0.00212159
CUX2	MYO10	0.0998391	33	43	27	chr5-16932484-16933247;chr5-16933793-16935787	9.48541e-06	0.000283924
CUX2	NOL4	0.0570626	18	43	21	chr18-34222324-34222989	7.48363e-07	2.83443e-05
CUX2	NRG1	-0.249726	30	43	25	chr8-31596097-31596882;chr8-31828055-31828995	0.000329039	0.00628199
CUX2	NTM	-0.0534046	33	43	20	chr11-131693316-131695447	0.00759752	0.0777157
CUX2	PCDH9	-0.120768	20	43	27	chr13-66964897-66965825	0.00119788	0.0183997
CUX2	PDE1C	-0.0636919	33	43	20	chr7-32256364-32258262	0.00242932	0.0322387
CUX2	PLEKHA7	0.0350431	28	43	16	chr11-16824844-16826119	0.000180266	0.0037699
CUX2	PLXNA4	-0.0552567	46	43	20	chr7-132205333-132207845	0.00594277	0.0644909
CUX2	PRELID2	0.0890071	27	43	19	chr5-145884589-145885501	1.03109e-05	0.000305981
CUX2	PRKCE	0.0439256	45	43	31	chr2-45935906-45936938	0.00919051	0.089571
CUX2	PTPRK	0.0485832	18	43	20	chr6-128516190-128517204	0.00991908	0.0946075
CUX2	RGS8	0.0584969	26	43	15	chr1-182587618-182588275;chr1-182707726-182708883	0.000236739	0.00475654
CUX2	SKOR2	0.0416064	12	43	17	chr18-47283206-47284028	0.00596797	0.06469
CUX2	SLC24A3	-0.207366	25	43	25	chr20-19511798-19513712;chr20-19614390-19615360	0.000128876	0.00282178
CUX2	SLC35F1	0.0440378	13	43	9	chr6-118080164-118081197	0.00251233	0.0331181
CUX2	SLC8A1	-0.158553	16	43	15	chr2-40119705-40120621	0.000721949	0.0121553
CUX2	SYBU	0.0507149	15	43	23	chr8-109639385-109640386	0.00166611	0.0239265
CUX2	SYNE1	0.0943191	31	43	19	chr6-152669643-152670538	0.00555424	0.0612968
CUX2	TENM3	-0.0870433	29	43	29	chr4-182192715-182194861	0.00898488	0.0880683
CUX2	THSD7B	0.179898	21	43	10	chr2-136802448-136803304;chr2-136899432-136900627	6.28069e-07	2.41884e-05
CUX2	TJP1	0.0569103	12	43	13	chr15-29989757-29990723	0.000176228	0.00370027
CUX2	TJP2	0.0373069	24	43	24	chr9-69185939-69188026	0.00108939	0.0170104
CUX2	TMEM132C	-0.0589472	40	43	22	chr12-128586291-128587902	0.000748933	0.0125309
CUX2	TRPM3	0.0357925	34	43	15	chr9-70829360-70831287	0.000221573	0.00449529
CUX2	UNC5D	-0.155816	26	43	26	chr8-35239049-35239996	0.00787997	0.0799425
CUX2	WNT5B	0.0560516	23	43	18	chr12-1579593-1582094;chr12-1583199-1584985	0.000115727	0.00257091
CUX2	ZFHX4	0.066511	20	43	25	chr8-76681621-76682526	0.000315433	0.00606773
CUX2	ZNF521	0.0363638	13	43	15	chr18-25348995-25350906	0.00965086	0.0927528
CUX2	ZPBP	-0.120076	21	43	18	chr7-49752960-49753911	0.00259209	0.0339499
DACH1	ABCA4	0.0252371	23	148	15	chr1-93909457-93910388;chr1-94142376-94143309	0.00164483	0.0236893
DACH1	ADAMTS16	-0.00953841	8	148	8	chr5-5139287-5140329	9.49218e-11	6.11861e-09
DACH1	ADAMTS18	0.00444399	27	148	13	chr16-77433178-77434417	0.00721931	0.0747251
DACH1	ADAMTS20	0.0430215	11	148	14	chr12-43603268-43604244	6.21106e-06	0.000193832
DACH1	ADARB2	0.194088	73	148	26	chr10-1240531-1241116;chr10-1399308-1402377;chr10-1542757-1544703;chr10-1615067-1616024	4.07966e-06	0.000132938
DACH1	ADCY8	-0.0316228	18	148	10	chr8-130885697-130886869	6.93522e-05	0.0016501
DACH1	ADGRL2	-0.0528612	19	148	20	chr1-81414385-81415091	0.00041601	0.00766235
DACH1	AFF3	-0.0555083	39	148	22	chr2-99509182-99510084;chr2-99867240-99868911	0.00023101	0.00465981
DACH1	AKAP13	0.0493535	20	148	16	chr15-85475437-85476390;chr15-85599659-85600551	0.00061704	0.0106613
DACH1	ANK1	-0.00594747	27	148	9	chr8-41790127-41792925;chr8-41832285-41836960	1.14474e-05	0.000335465
DACH1	ANK3	-0.0302079	25	148	17	chr10-60394060-60395031	0.000728278	0.0122425
DACH1	ANKRD33B	0.0133195	23	148	20	chr5-10511582-10512732	0.000473034	0.00853741
DACH1	ASIC2	-0.0690692	67	148	24	chr17-33469631-33470563;chr17-34146095-34147115;chr17-34236469-34237452	0.000292835	0.00569271
DACH1	ATP8A2	-0.061344	31	148	21	chr13-25469122-25469552;chr13-25687913-25688868;chr13-25910160-25912294	0.00223378	0.0301506
DACH1	C3orf70	0.0294232	10	148	15	chr3-185152087-185152627	3.73396e-06	0.000122733
DACH1	CACNA1C	-0.0194602	26	148	10	chr12-1873391-1874432;chr12-2554660-2556640	0.00559167	0.0616037
DACH1	CACNA2D3	-0.00763181	48	148	18	chr3-54999873-55001148	0.00895775	0.0878504
DACH1	CASC15	0.153604	25	148	25	chr6-21586702-21590031;chr6-21600649-21604266;chr6-21827612-21829555;chr6-22082061-22084272	2.85733e-07	1.17294e-05
DACH1	CASZ1	0.00755538	40	148	30	chr1-10732547-10741412	0.00154812	0.0225548
DACH1	CCDC60	0.00852063	32	148	21	chr12-119398930-119400047	0.00748462	0.0769163
DACH1	CDH2	0.0350588	14	148	22	chr18-28029181-28030185	0.00980603	0.0938368
DACH1	CDH4	0.0448508	63	148	28	chr20-61426285-61427779;chr20-61599990-61600630	0.000406018	0.00751228
DACH1	CHD7	0.0685567	22	148	25	chr8-60769905-60770674;chr8-60831229-60832804	0.00641665	0.0683231
DACH1	CHL1	-0.0188242	14	148	18	chr3-97231-98827	0.000127616	0.0027972
DACH1	CHRNA1	0.00746481	21	148	16	chr2-174764473-174764976	5.30741e-06	0.000168156
DACH1	CHRNB4	0.00382539	19	148	12	chr15-78617140-78618379;chr15-78671328-78674007;chr15-78691783-78692577	1.31165e-10	8.33875e-09
DACH1	CNTN3	0.16507	21	148	17	chr3-74242404-74243311;chr3-74273736-74274725;chr3-74302808-74303794	0.000468572	0.00846739
DACH1	CNTNAP4	0.03002	20	148	25	chr16-76409445-76410853	0.00162296	0.0234373
DACH1	CSRP2	0.0286878	15	148	21	chr12-76762638-76763587	1.11434e-12	8.59779e-11
DACH1	DCT	0.00531201	13	148	10	chr13-94382551-94383209	0.00560384	0.0616969
DACH1	DLG2	0.0316995	36	148	24	chr11-84381600-84382582	0.00340759	0.0419928
DACH1	DMGDH	0.0357441	17	148	15	chr5-78921773-78922680;chr5-79155377-79156254	0.000366405	0.00688947
DACH1	DOCK10	0.0249512	19	148	14	chr2-224919510-224920383	0.00583084	0.0634927
DACH1	DOCK9	-0.058323	12	148	11	chr13-99150691-99151635	0.00553122	0.0611122
DACH1	DOK6	-0.0946591	15	148	24	chr18-69330031-69331168;chr18-69401311-69403336	1.93453e-07	8.15496e-06
DACH1	DPP10	0.0638293	18	148	16	chr2-115160592-115161601	2.98819e-16	2.8416e-14
DACH1	DSCAM	0.0744016	47	148	23	chr21-40847140-40848649	1.02133e-06	3.77905e-05
DACH1	EML1	0.0148782	19	148	11	chr14-99747423-99748283	0.00567854	0.0622771
DACH1	EML4	0.0226571	16	148	22	chr2-42095660-42096654	0.0100657	0.0956522
DACH1	EPB41L4B	-0.012363	18	148	14	chr9-109182860-109183950	0.000194315	0.00401873
DACH1	ERBB4	-0.0391693	49	148	19	chr2-212294517-212295453	0.000254918	0.0050604
DACH1	EYA2	0.0324622	36	148	17	chr20-46894988-46896475;chr20-46996987-46997827	0.000494873	0.00886791
DACH1	FAM135B	-0.0515233	28	148	20	chr8-138181716-138182734;chr8-138200617-138201518	5.00861e-05	0.00124068
DACH1	FAM89A	0.0349736	8	148	13	chr1-231038294-231039920	2.86593e-22	3.39202e-20
DACH1	FOXP2	0.137282	25	148	28	chr7-114081531-114086326;chr7-114405139-114406320;chr7-114653023-114653925	1.42004e-10	8.97182e-09
DACH1	FRMD3	-0.0510533	25	148	23	chr9-83536130-83538084;chr9-83630744-83631781	0.00187228	0.0262199
DACH1	GABBR2	0.00588329	36	148	25	chr9-98313994-98319918;chr9-98707462-98708416	1.49331e-05	0.000426794
DACH1	GAREM1	-0.0183242	14	148	12	chr18-32470485-32471885	7.48446e-09	3.8881e-07
DACH1	GNAO1	-0.0141992	27	148	28	chr16-56263864-56265318	0.0100776	0.0957381
DACH1	GRIA2	-0.032907	7	148	12	chr4-157194681-157195577	1.05267e-05	0.00031159
DACH1	GRID1	-0.0339987	31	148	21	chr10-86387061-86388561	0.00818114	0.0823162
DACH1	GRIN2A	-0.0192327	22	148	15	chr16-10067275-10068368;chr16-10086242-10087154	2.2467e-06	7.77496e-05
DACH1	GRM7	-0.031964	18	148	18	chr3-7517398-7519024	0.00940857	0.0910903
DACH1	HECW2	-0.0284946	16	148	16	chr2-196170141-196170833	5.59151e-06	0.000176362
DACH1	HIVEP3	-0.0178306	28	148	13	chr1-41484674-41489071;chr1-41661201-41663973	0.00390395	0.0467382
DACH1	HS3ST4	-0.057097	36	148	27	chr16-25924855-25926156;chr16-26077708-26079625	2.198e-06	7.61938e-05
DACH1	IQCJ-SCHIP1	0.0281372	17	148	12	chr3-159359723-159361189	0.000824655	0.0135661
DACH1	KCND2	-0.0305975	10	148	11	chr7-120585473-120586421	0.00907438	0.0887059
DACH1	KCND3	-0.0347041	14	148	11	chr1-111735576-111739185;chr1-111955365-111956933	0.00493173	0.0560005
DACH1	KCNIP4	0.0258841	22	148	18	chr4-20699466-20700412;chr4-21915547-21916447	0.000248152	0.00494731
DACH1	KIRREL3	-0.0632556	69	148	16	chr11-126356303-126357397;chr11-126362299-126364496;chr11-126452087-126453795;chr11-126546060-126549283	1.80365e-05	0.000505487
DACH1	KLHDC8A	0.0364728	15	148	13	chr1-205246692-205250081;chr1-205312659-205319945	0.000180724	0.00377869
DACH1	LDLRAD3	0.0492784	17	148	13	chr11-35944145-35945646;chr11-36032902-36033772	1.11618e-05	0.000328645
DACH1	LEMD1	-0.0245798	10	148	6	chr1-205499602-205500369;chr1-205521376-205522428	0.00189872	0.0265172
DACH1	LHFPL3	-0.0878166	14	148	13	chr7-104230272-104232078;chr7-104851914-104853606	0.00261357	0.0341373
DACH1	LINC00934	0.0108345	27	148	10	chr12-119221919-119222993;chr12-119225259-119226342	0.00276964	0.0357443
DACH1	LINC01619	0.0430826	15	148	15	chr12-92038176-92039377;chr12-92172408-92173308	0.00151047	0.0221171
DACH1	LOXL1	0.0309532	14	148	17	chr15-73893584-73894429;chr15-73895133-73896165	1.53018e-08	7.62438e-07
DACH1	LRFN2	-0.0157078	20	148	7	chr6-40342710-40344343	4.06173e-05	0.00103096
DACH1	LRP1B	-0.0419969	19	148	15	chr2-141570082-141571131	0.00187277	0.0262233
DACH1	LRRC4C	0.0228737	31	148	14	chr11-40306580-40307591	0.0101974	0.0966015
DACH1	MAML3	0.0285981	11	148	14	chr4-139733478-139737237	0.000140153	0.0030352
DACH1	MAP3K5	-0.0300335	33	148	25	chr6-136732132-136733051	0.00966308	0.0928175
DACH1	2024-03-01	0.0481371	19	148	14	chr4-163493846-163494441;chr4-163968439-163969401	0.00279744	0.0360142
DACH1	MBNL2	0.0283855	12	148	11	chr13-97300324-97302981	5.0323e-05	0.00124608
DACH1	MDGA1	0.046937	24	148	21	chr6-37564953-37567983;chr6-37594257-37595180	2.00013e-17	1.99809e-15
DACH1	MDGA2	-0.0550953	12	148	20	chr14-47672747-47674516	1.2304e-06	4.4834e-05
DACH1	MEIS2	0.0303185	25	148	21	chr15-36879864-36879995;chr15-37034979-37035980	0.000722289	0.012159
DACH1	MPPED2	0.0296799	18	148	18	chr11-30586873-30587805	1.16334e-05	0.000340562
DACH1	MYO10	0.024775	33	148	27	chr5-16938924-16940838	0.0079926	0.0808375
DACH1	MYO16	0.0561996	33	148	19	chr13-108494470-108497370;chr13-108685793-108686707	5.83596e-08	2.67012e-06
DACH1	MYO5B	0.0383469	49	148	28	chr18-50055875-50056960;chr18-50281775-50282342;chr18-50288305-50289200	2.0984e-06	7.29896e-05
DACH1	MYT1L	-0.03481	53	148	17	chr2-1744507-1744803;chr2-1868343-1869617;chr2-2184320-2185218	1.69907e-05	0.000479212
DACH1	NAV2	0.0319824	36	148	7	chr11-19252577-19253526;chr11-19296031-19297660;chr11-20034772-20035638	4.55973e-16	4.28602e-14
DACH1	NDNF	-0.0199963	10	148	15	chr4-121070290-121071428	2.38954e-10	1.47182e-08
DACH1	NEDD4L	0.0805261	34	148	30	chr18-58169389-58170267;chr18-58310330-58311128	0.00178686	0.0252634
DACH1	NEUROD1	0.0291213	13	148	20	chr2-181632597-181633561;chr2-181657117-181659119	0.000126914	0.00278451
DACH1	NFIA	0.0341985	45	148	17	chr1-60950414-60951415	0.00834621	0.0834547
DACH1	NFIB	0.119088	25	148	27	chr9-14372340-14373375;chr9-14465296-14467822	4.58415e-05	0.00114867
DACH1	NHSL1	0.0200867	27	148	19	chr6-138449898-138451400	0.00324382	0.0404369
DACH1	NKAIN3	0.0633275	18	148	17	chr8-62547425-62548272	0.000552779	0.0097343
DACH1	NTM	-0.0166361	33	148	20	chr11-131814920-131816369	0.00858961	0.0852183
DACH1	NTRK3	-0.0578266	30	148	22	chr15-88174232-88175213;chr15-88218451-88220515;chr15-88288831-88289902	7.89676e-05	0.00184928
DACH1	NXN	0.0259273	20	148	15	chr17-805249-808565;chr17-979771-981738	4.72664e-05	0.00118016
DACH1	OPCML	-0.114778	37	148	18	chr11-132692737-132693622;chr11-132972286-132973350;chr11-133475349-133476379	0.00157136	0.0228232
DACH1	PAG1	0.0256138	16	148	13	chr8-80871990-80873543;chr8-81109411-81111590	0.00307737	0.0388259
DACH1	PCP4L1	-0.0130339	11	148	8	chr1-161196881-161197103;chr1-161225193-161225938	0.00136498	0.0204228
DACH1	PDZRN4	-0.0256067	26	148	21	chr12-41418715-41419705	0.00101266	0.0160049
DACH1	PGM5	-0.0333095	15	148	15	chr9-68366809-68367812	1.31529e-08	6.61351e-07
DACH1	PGRMC2	0.0113565	12	148	13	chr4-128310011-128310977	0.00247295	0.0326943
DACH1	PIK3R1	0.0654964	21	148	35	chr5-68249760-68250762	0.000110163	0.00246966
DACH1	PLEKHA7	0.0157475	28	148	16	chr11-16854994-16855615;chr11-16989302-16992412	0.000796119	0.0131786
DACH1	PPP2R2B	-0.0971713	26	148	17	chr5-146718106-146719290;chr5-146919067-146919683;chr5-146965750-146966724	3.44291e-06	0.000114143
DACH1	PRICKLE1	-0.0162051	20	148	20	chr12-42677133-42678077	0.007362	0.0759627
DACH1	PROM1	0.0189839	25	148	21	chr4-16134136-16135019	0.00430619	0.050387
DACH1	PROX1-AS1	-0.0154765	24	148	15	chr1-214020981-214021971	0.00310489	0.0390879
DACH1	PTPN3	-0.00551813	27	148	17	chr9-109498314-109500376	0.00472685	0.0541398
DACH1	PTPRK	0.0145056	18	148	20	chr6-128520675-128522178	0.000613437	0.010608
DACH1	PTPRN2	-0.00972585	21	148	5	chr7-157611364-157614480	0.0103482	0.0976989
DACH1	PTPRT	-0.0549635	58	148	28	chr20-42061801-42063835;chr20-42945003-42945998	1.06572e-05	0.000315154
DACH1	PTPRZ1	0.0311362	14	148	14	chr7-121872285-121873088	4.51893e-11	3.00807e-09
DACH1	RAB3C	-0.024045	11	148	12	chr5-58849771-58850838	9.32033e-05	0.00213552
DACH1	RAP1GAP2	-0.0189991	29	148	15	chr17-2748319-2750999	5.73996e-06	0.000180485
DACH1	RASGEF1C	0.0198677	15	148	12	chr5-180001261-180002765	0.000244197	0.0048804
DACH1	RGS8	-0.00744653	26	148	15	chr1-182633293-182635526	0.000108115	0.00242937
DACH1	RORB	0.0734184	25	148	26	chr9-74544065-74545015;chr9-74556678-74557568	8.54925e-05	0.00198248
DACH1	RTN4RL1	-0.00768327	10	148	8	chr17-2039824-2040217	0.000158725	0.00338084
DACH1	SALL3	0.0390607	10	148	14	chr18-78972835-78974979;chr18-78985071-78986836	1.59602e-10	1.00338e-08
DACH1	SDK1	-0.0500888	55	148	18	chr7-3536930-3538080;chr7-3879024-3881142;chr7-4201571-4205302;chr7-4227424-4228119	3.78422e-05	0.0009697
DACH1	SDK2	-0.0246269	40	148	17	chr17-73530883-73535041;chr17-73536107-73538186;chr17-73609363-73618426	0.00261307	0.0341368
DACH1	SEMA5A	0.151465	57	148	38	chr5-9195972-9197167;chr5-9221771-9222941;chr5-9229947-9230803;chr5-9301947-9302956;chr5-9431242-9432811	7.21428e-13	5.67152e-11
DACH1	SESN3	0.0433093	11	148	10	chr11-95232542-95233058;chr11-95298467-95300321	2.22723e-05	0.000608788
DACH1	SHTN1	-0.0444566	14	148	15	chr10-116880535-116881437;chr10-116971849-116972786	0.00103972	0.0163715
DACH1	SKOR2	-0.00699502	12	148	17	chr18-47293179-47294265	0.00113009	0.0175295
DACH1	SLC16A1	0.0126867	13	148	17	chr1-113041739-113044380	0.00502696	0.0568136
DACH1	SLCO5A1	0.0153428	12	148	11	chr8-69639000-69640221	0.00811233	0.0818029
DACH1	SPATA13	0.024768	21	148	12	chr13-24157987-24158835;chr13-24214485-24216528	1.13356e-09	6.52251e-08
DACH1	SPON1	-0.0334331	26	148	18	chr11-13963143-13966877;chr11-14241924-14242880	0.00136958	0.0204675
DACH1	SSX2IP	0.062296	20	148	20	chr1-84718929-84721991;chr1-84753138-84754971;chr1-84758574-84760281	0.000142464	0.00307761
DACH1	STARD13	-0.026188	28	148	16	chr13-33285756-33286311;chr13-33351864-33352768	0.00477669	0.054594
DACH1	STK39	0.0465281	17	148	17	chr2-168183269-168184115	2.16995e-05	0.000594807
DACH1	SULF2	0.049485	11	148	10	chr20-47780570-47785342;chr20-47845171-47849331;chr20-47851223-47852118	4.11703e-10	2.48402e-08
DACH1	TCF7L1	0.012014	19	148	10	chr2-85077799-85078808;chr2-85089312-85090294	4.9283e-08	2.27838e-06
DACH1	TENM2	-0.026888	56	148	21	chr5-168162758-168163268	1.88687e-06	6.62386e-05
DACH1	TENM4	-0.0284441	26	148	10	chr11-78768767-78770003;chr11-78818498-78819399	0.00122523	0.018735
DACH1	TLE3	0.0105952	33	148	25	chr15-70029064-70030050	0.000906915	0.0146496
DACH1	TMEM132D	-0.096701	38	148	20	chr12-129003566-129004634;chr12-129075379-129076389	0.00716655	0.0742851
DACH1	TOX3	0.0258719	14	148	16	chr16-52583975-52585583	0.00163893	0.0236244
DACH1	TRIM67	0.0457859	12	148	14	chr1-231191394-231194225;chr1-231199170-231199882	6.43154e-11	4.22461e-09
DACH1	TRPM1	-0.0325913	30	148	30	chr15-31131520-31132623	1.6728e-07	7.12987e-06
DACH1	UNC5C	-0.00990177	28	148	12	chr4-95627094-95628056	0.000515663	0.00919034
DACH1	UNC5D	-0.0876011	26	148	26	chr8-35326202-35328170	1.03998e-08	5.30519e-07
DACH1	WDR72	0.0232513	26	148	20	chr15-53535422-53537512;chr15-53707649-53709230	3.38954e-11	2.28314e-09
DACH1	WFDC1	-0.019702	16	148	14	chr16-84265777-84270732	0.000817767	0.0134756
DACH1	WNT5B	0.0120788	23	148	18	chr12-1468746-1470407	0.00572636	0.06267
DACH1	ZFHX4	0.0337914	20	148	25	chr8-76840040-76842447	0.00261596	0.0341593
DACH1	ZNF385D	0.0884084	16	148	12	chr3-22470079-22470864	0.00812955	0.0819527
DACH1	ZPBP	-0.0577696	21	148	18	chr7-50204926-50205938	0.00729577	0.0753825
DACH2	CASZ1	0.019165	40	25	30	chr1-10732547-10741412;chr1-10751072-10757583	0.000488501	0.00877225
DACH2	CDH4	0.119733	63	25	28	chr20-61599990-61600630;chr20-61620865-61622469;chr20-61705177-61706271	0.000209513	0.00428991
DACH2	CSRP2	0.0175126	15	25	21	chr12-76762638-76763587	0.00974612	0.0934043
DACH2	DAB1	-0.049837	37	25	20	chr1-58545294-58546634	0.000199958	0.00411705
DACH2	DMGDH	0.0257538	17	25	15	chr5-79021682-79022909	0.00480278	0.0548521
DACH2	FAM89A	0.0165216	8	25	13	chr1-231038294-231039920	0.00242669	0.0322186
DACH2	FOXP2	-0.0478699	25	25	28	chr7-114306738-114307691	0.00644615	0.0685511
DACH2	IQCJ-SCHIP1	0.0370696	17	25	12	chr3-159765139-159767233	0.00399522	0.0475875
DACH2	KIAA1755	0.0483762	26	25	19	chr20-38146895-38147960;chr20-38286471-38287684	8.1662e-10	4.77163e-08
DACH2	KREMEN1	0.0186125	15	25	12	chr22-29151932-29153269	0.00552517	0.0610653
DACH2	LRRC4C	0.0524406	31	25	14	chr11-40294115-40294747	1.28812e-07	5.58613e-06
DACH2	MYO5B	0.130394	49	25	28	chr18-49919609-49922785;chr18-50226152-50227131;chr18-50288305-50289200	0.00232221	0.0311011
DACH2	NAV2	0.219234	36	25	7	chr11-19252577-19253526;chr11-19280743-19281699;chr11-19296031-19297660;chr11-19411882-19412947;chr11-19478215-19481320;chr11-19506788-19507693;chr11-19551699-19554360;chr11-19591624-19592456;chr11-19713963-19715709;chr11-19723238-19724228;chr11-19818959-19819900;chr11-19822286-19823221;chr11-19863900-19864839;chr11-19903242-19904165	1.32578e-29	1.84588e-27
DACH2	NEDD4L	0.0821609	34	25	30	chr18-58023827-58024818;chr18-58188984-58189849;chr18-58338702-58340820	9.01893e-07	3.36339e-05
DACH2	NFIA	0.171095	45	25	17	chr1-60911700-60912922;chr1-60950414-60951415;chr1-61314838-61315815	0.00228523	0.0307007
DACH2	NFIB	-0.11444	25	25	27	chr9-14423960-14425511	0.00368963	0.044735
DACH2	NHSL1	-0.0252465	27	25	19	chr6-138331197-138332049;chr6-138449898-138451400	0.00129424	0.0195467
DACH2	PEX5L	0.0878127	31	25	24	chr3-179882071-179883558;chr3-179883802-179884748	0.000100572	0.00228304
DACH2	PTPRK	0.0453424	18	25	20	chr6-128520675-128522178	1.91788e-09	1.07767e-07
DACH2	SEMA5A	0.207307	57	25	38	chr5-9192032-9192953;chr5-9195972-9197167;chr5-9221771-9222941;chr5-9354005-9355040	2.1161e-05	0.000581611
DACH2	SOX6	0.0754561	35	25	21	chr11-16824844-16826119	0.00122314	0.0187101
DACH2	SPATA13	0.0725737	21	25	12	chr13-24056891-24058006;chr13-24280374-24282180	0.000108169	0.00243031
DACH2	SSX2IP	0.0525466	20	25	20	chr1-84718929-84721991	0.000101809	0.00230752
DACH2	TRIM67	0.0205298	12	25	14	chr1-231191394-231194225	0.000909637	0.0146889
DACH2	WNT5B	0.0480216	23	25	18	chr12-1468746-1470407;chr12-1579593-1582094	0.000198724	0.00409536
DMBX1	ADAM23	-0.213752	12	78	15	chr2-206442425-206443538	4.22732e-12	3.10296e-10
DMBX1	ADARB2	2.95667	73	78	26	chr10-1120414-1122969;chr10-1291613-1295449;chr10-1352692-1353649;chr10-1638562-1639702;chr10-1679629-1680539;chr10-1745493-1746567;chr10-1761669-1764145;chr10-1788053-1789043;chr10-1811854-1812785	6.63204e-09	3.4665e-07
DMBX1	AFF3	0.963935	39	78	22	chr2-99509182-99510084;chr2-99523774-99524835;chr2-99683886-99684850;chr2-99880103-99883572;chr2-99935841-99936778;chr2-100048900-100049908;chr2-100053424-100054475	4.78695e-12	3.49235e-10
DMBX1	ANK1	0.0868733	27	78	9	chr8-41790127-41792925;chr8-41822350-41823328	1.04477e-12	8.08248e-11
DMBX1	ASTN2	1.35447	48	78	14	chr9-116464770-116465793;chr9-116747850-116748718;chr9-116763598-116765843;chr9-117233868-117234847;chr9-117307376-117308269;chr9-117444523-117445467;chr9-117462719-117463522	5.44363e-07	2.11736e-05
DMBX1	CACNA1C	-0.644889	26	78	10	chr12-2332955-2333809	0.000473991	0.00854994
DMBX1	CACNA2D3	0.0912037	48	78	18	chr3-54218528-54219470	0.00272272	0.0352662
DMBX1	CDH12	1.67635	34	78	18	chr5-21991201-21992138;chr5-22050626-22052764;chr5-22352264-22353166;chr5-22850713-22851701;chr5-22910188-22911158	1.92268e-14	1.66158e-12
DMBX1	CNTN4	-0.442385	29	78	26	chr3-2177280-2178281;chr3-2639611-2640506	0.000799636	0.013225
DMBX1	CNTNAP2	-0.925876	38	78	15	chr7-146374951-146375861;chr7-146793615-146794536;chr7-148338829-148339460;chr7-148383889-148385757	0.0023177	0.0310467
DMBX1	CNTNAP5	-0.192001	30	78	20	chr2-124403387-124404192	0.000112915	0.00252108
DMBX1	CREG2	0.128163	15	78	9	chr2-101367249-101368192;chr2-101427913-101428869	4.68013e-26	6.07588e-24
DMBX1	CSMD1	0.987189	52	78	30	chr8-3003265-3004246;chr8-3194915-3195877;chr8-3698181-3699106;chr8-4994973-4995276	6.49519e-13	5.12798e-11
DMBX1	CXCL14	0.18047	18	78	13	chr5-135533152-135534055;chr5-135538188-135539120;chr5-135543307-135546742;chr5-135670423-135671984	2.33865e-69	4.20075e-67
DMBX1	DISC1	0.490833	36	78	25	chr1-231628285-231629139;chr1-231689630-231690627;chr1-231934547-231935473	0.000132632	0.00289282
DMBX1	DLG2	0.353467	36	78	24	chr11-85678597-85682716	2.52079e-13	2.05222e-11
DMBX1	DNER	0.0938031	20	78	13	chr2-229695478-229696904	0.000106546	0.0023986
DMBX1	DOCK9	0.262338	12	78	11	chr13-99060566-99061513;chr13-99064574-99065521	7.86371e-08	3.53515e-06
DMBX1	ENOX1	0.271283	20	78	13	chr13-43584551-43585523	6.85317e-06	0.000211666
DMBX1	FRMD3	0.163504	25	78	23	chr9-83536130-83538084	3.05414e-07	1.24719e-05
DMBX1	GALNT14	0.296887	31	78	8	chr2-30899333-30900279;chr2-30990295-30991131;chr2-31002173-31003205;chr2-31006430-31007444;chr2-31066038-31067915;chr2-31161195-31161992	2.18829e-21	2.52114e-19
DMBX1	GNAO1	0.108776	27	78	28	chr16-56289101-56290318	3.62412e-08	1.71197e-06
DMBX1	GRID2	-1.38423	30	78	21	chr4-92304745-92306610;chr4-93461157-93462055;chr4-93672501-93674505;chr4-93791331-93792253	3.05037e-14	2.60628e-12
DMBX1	GRM7	0.151613	18	78	18	chr3-7517398-7519024	0.00214405	0.0292261
DMBX1	HECW2	0.222433	16	78	16	chr2-196639779-196640352	6.47798e-14	5.45253e-12
DMBX1	HS3ST4	0.540162	36	78	27	chr16-25706232-25707172;chr16-25750702-25752011;chr16-25838393-25839462;chr16-25878432-25879733;chr16-25924855-25926156;chr16-25950484-25951417	1.05746e-20	1.19798e-18
DMBX1	IGFBP5	0.296549	13	78	9	chr2-216595848-216597690;chr2-216682206-216683152;chr2-216792092-216793090	2.15332e-09	1.20432e-07
DMBX1	ISL1	0.227452	12	78	19	chr5-51380091-51381310;chr5-51382596-51383390	4.92317e-17	4.82584e-15
DMBX1	KCNJ6	0.216409	16	78	11	chr21-37530745-37531964	2.58951e-22	3.072e-20
DMBX1	LEMD1	-0.0065603	10	78	6	chr1-205312659-205319945;chr1-205542105-205544462	0.000109271	0.00245264
DMBX1	LHFPL3	-0.206225	14	78	13	chr7-104329225-104329845	7.97076e-06	0.000242452
DMBX1	LIMCH1	0.201625	21	78	13	chr4-41413543-41414696;chr4-41644627-41645474	0.000222118	0.00450544
DMBX1	LINC00877	0.403855	34	78	13	chr3-71942366-71943399;chr3-71955186-71957379;chr3-72048914-72049850;chr3-72101075-72101854;chr3-72148567-72149455;chr3-72303619-72304552	3.78324e-11	2.53575e-09
DMBX1	LINC01170	0.406488	26	78	9	chr5-124185485-124186455;chr5-124199631-124201429;chr5-124252033-124252950;chr5-124277747-124278930;chr5-124324582-124325461;chr5-124401878-124402839	3.76913e-15	3.38511e-13
DMBX1	LRP1B	0.151372	19	78	15	chr2-142176676-142177698	0.00269663	0.0349994
DMBX1	LRRTM4	-0.294197	23	78	22	chr2-76976236-76977185	2.36821e-05	0.000643843
DMBX1	MAP3K5	0.114942	33	78	25	chr6-136547057-136548232	3.10242e-05	0.000816456
DMBX1	MCC	0.250517	28	78	23	chr5-113080781-113082160;chr5-113292869-113294328	0.00523606	0.0586561
DMBX1	MPPED2	-0.194045	18	78	18	chr11-30584204-30586041	1.01322e-07	4.473e-06
DMBX1	MYO10	0.315036	33	78	27	chr5-16932484-16933247;chr5-17004231-17005369	1.46747e-06	5.25274e-05
DMBX1	MYO16	0.388344	33	78	19	chr13-108494470-108497370;chr13-108570830-108571756;chr13-109011792-109012788	4.71739e-11	3.13608e-09
DMBX1	NCKAP5	-2.62437	41	78	31	chr2-132652225-132653286;chr2-132813046-132815367;chr2-132825348-132826232;chr2-133206157-133207109;chr2-133240186-133241051;chr2-133263822-133264581;chr2-133309229-133310269;chr2-133603402-133605980	1.06383e-11	7.51363e-10
DMBX1	NDST3	0.36678	7	78	10	chr4-118224674-118225730;chr4-118255275-118255592	6.29766e-08	2.86463e-06
DMBX1	NEGR1	0.2023	13	78	16	chr1-71425131-71426071	0.000215942	0.00439814
DMBX1	NTRK3	1.45308	30	78	22	chr15-87784389-87785183;chr15-87941669-87942743;chr15-88022273-88023276;chr15-88029352-88030377;chr15-88066778-88067792;chr15-88075928-88076866;chr15-88299140-88300341	2.53932e-11	1.72759e-09
DMBX1	OXR1	-0.135975	22	78	15	chr8-106270368-106271704	0.00032399	0.00620188
DMBX1	PGM5	-0.31958	15	78	15	chr9-68509719-68510500	0.00881049	0.0867514
DMBX1	PITPNM2	0.0734884	19	78	17	chr12-122894116-122895951	0.00319025	0.0399271
DMBX1	PLEKHA7	0.182758	28	78	16	chr11-16737293-16738400;chr11-16783834-16786228;chr11-16989302-16992412	2.13204e-09	1.1934e-07
DMBX1	PRICKLE1	0.155769	20	78	20	chr12-42640049-42641046	5.67072e-06	0.000178501
DMBX1	PRKCE	0.374643	45	78	31	chr2-45793663-45795087;chr2-45802148-45804210;chr2-45871023-45871775	0.00125062	0.0190318
DMBX1	PRMT8	0.227502	26	78	21	chr12-3288053-3289993;chr12-3554050-3555119	1.35439e-06	4.89406e-05
DMBX1	PTPRM	0.178065	34	78	23	chr18-7632426-7633418	0.00722848	0.0747953
DMBX1	PTPRT	0.518754	58	78	28	chr20-42112766-42113847;chr20-42259908-42260909;chr20-42854276-42855216	1.10654e-07	4.86284e-06
DMBX1	PTPRZ1	-0.120952	14	78	14	chr7-121797433-121799672	0.004184	0.0492981
DMBX1	RASGEF1B	-0.778819	27	78	19	chr4-81469769-81471020;chr4-81834884-81835802;chr4-81898796-81899758	3.84596e-17	3.7955e-15
DMBX1	RD3L	0.18115	21	78	12	chr14-103896459-103897800;chr14-103921567-103922249	3.49496e-13	2.8116e-11
DMBX1	RFTN1	0.324093	20	78	8	chr3-16239542-16240848;chr3-16395980-16396897;chr3-16454816-16455779;chr3-16468365-16469345	3.13945e-12	2.33217e-10
DMBX1	ROBO1	0.127938	24	78	13	chr3-79521025-79521976	0.00201683	0.0278101
DMBX1	ROBO2	2.76791	58	78	28	chr3-75808004-75808913;chr3-76552603-76553417;chr3-76880654-76881580	2.07851e-10	1.28725e-08
DMBX1	SDK2	0.234439	40	78	17	chr17-73394325-73395154;chr17-73506162-73507437;chr17-73737149-73737853	9.44156e-06	0.000282736
DMBX1	SGK1	0.115254	15	78	9	chr6-134133329-134134208	0.000710054	0.0119888
DMBX1	SKOR2	0.0647478	12	78	17	chr18-47283206-47284028	0.00418656	0.0493243
DMBX1	SNTG1	-0.311108	27	78	18	chr8-49909905-49910891	6.19288e-05	0.00149371
DMBX1	ST18	-0.469458	25	78	19	chr8-52180313-52180996;chr8-52248715-52249357	2.40786e-05	0.000653602
DMBX1	SYBU	0.0734971	15	78	23	chr8-109643729-109644635	0.00219489	0.0297617
DMBX1	THRB	0.472712	37	78	20	chr3-24257499-24258658;chr3-24268745-24269868;chr3-24495484-24495956	6.40126e-37	9.77426e-35
DMBX1	THSD4	1.47414	32	78	11	chr15-71153854-71154805;chr15-71219547-71220473;chr15-71529389-71530336;chr15-71564825-71565929;chr15-71611388-71612830;chr15-71640359-71641250	9.99276e-29	1.37344e-26
DMBX1	THSD7B	0.116458	21	78	10	chr2-137353534-137354454	1.96488e-07	8.27436e-06
DMBX1	TJP2	0.010859	24	78	24	chr9-69120545-69121263;chr9-69144858-69145589	0.00191851	0.0267386
DMBX1	TMEM132D	0.0944253	38	78	20	chr12-129862320-129863286	2.36844e-05	0.000643843
DMBX1	TRNP1	0.0570188	14	78	15	chr1-26920972-26921725	4.05381e-08	1.89954e-06
DMBX1	TRPM1	0.410087	30	78	30	chr15-31101728-31103204;chr15-31131520-31132623	4.58992e-09	2.46034e-07
DMBX1	UNC5D	0.362499	26	78	26	chr8-35239049-35239996	0.00406614	0.0482208
DMBX1	UST	0.445371	14	78	9	chr6-148693829-148694731;chr6-148851541-148852838;chr6-148893122-148894148;chr6-148947610-148948554;chr6-149036697-149037931	5.00427e-16	4.69305e-14
DMBX1	UTRN	0.490831	17	78	9	chr6-144340162-144341110;chr6-144481737-144482208;chr6-144660276-144662279	5.44619e-24	6.78914e-22
DMBX1	XYLT1	0.353965	24	78	12	chr16-17159446-17162048;chr16-17193913-17194878;chr16-17386124-17387062	1.074e-08	5.47188e-07
DMBX1	ZNF536	0.833808	27	78	15	chr19-30263522-30265847;chr19-30430989-30432093;chr19-30448391-30452220;chr19-30587516-30588521;chr19-30627369-30631714	1.31152e-07	5.67911e-06
E2F3	SYNE1	0.118934	31	1	19	chr6-152588893-152589701	0.00110466	0.0172078
EBF1	ADCY8	0.144314	18	91	10	chr8-131032151-131033050;chr8-131077791-131078660	5.69484e-09	3.00985e-07
EBF1	ANKRD29	0.041517	22	91	7	chr18-23662886-23663255;chr18-23742744-23743498	4.01921e-08	1.88549e-06
EBF1	ASIC2	-0.0386922	67	91	24	chr17-33232757-33235871	0.00719607	0.0745146
EBF1	CACNA1A	-0.0967483	28	91	21	chr19-13148768-13149028;chr19-13503266-13505930	4.11333e-07	1.63643e-05
EBF1	CDH11	-0.0554319	18	91	19	chr16-65119162-65121874	0.00120185	0.0184472
EBF1	CEP112	0.062001	15	91	16	chr17-65561648-65562465	1.98479e-06	6.93695e-05
EBF1	CHD7	0.0567842	22	91	25	chr8-60650797-60652501	4.05217e-07	1.61336e-05
EBF1	CNTN3	0.290671	21	91	17	chr3-74293607-74294195;chr3-74613049-74615482	3.62529e-51	6.12815e-49
EBF1	CNTN4	-0.101344	29	91	26	chr3-2836966-2839342	0.00695587	0.0726555
EBF1	CSMD1	0.143204	52	91	30	chr8-3765542-3767642;chr8-4103855-4106135	0.000788756	0.0130738
EBF1	CSMD3	-0.164465	8	91	16	chr8-113432047-113436676	1.06717e-11	7.5346e-10
EBF1	DAB1	-0.793397	37	91	20	chr1-57281299-57282164;chr1-57296508-57297463;chr1-57439882-57440809;chr1-58156896-58159086;chr1-58223301-58224309;chr1-58248228-58250899;chr1-58550753-58552191	1.24981e-12	9.59937e-11
EBF1	DISC1	-0.0690952	36	91	25	chr1-231626935-231627928	0.00464211	0.0533853
EBF1	DLG2	-0.396309	36	91	24	chr11-84720007-84721420;chr11-85711233-85711813;chr11-85719378-85719838	0.000412671	0.0076098
EBF1	DLGAP1	0.301686	29	91	17	chr18-3447798-3448498;chr18-3508896-3509897;chr18-3553995-3554945;chr18-3621738-3625217	8.89301e-07	3.32123e-05
EBF1	DOCK9	-0.0806432	12	91	11	chr13-99086626-99088653	2.29171e-14	1.97296e-12
EBF1	DOK6	0.188021	15	91	24	chr18-69401311-69403336;chr18-69462411-69463358	2.93369e-14	2.51185e-12
EBF1	EDIL3	-0.114099	21	91	17	chr5-84381515-84384307	6.19302e-11	4.07319e-09
EBF1	EPHA6	0.279435	21	91	15	chr3-96815009-96815696;chr3-97009068-97010003;chr3-97409405-97409757	2.6113e-18	2.69453e-16
EBF1	FAM155A	0.799705	37	91	22	chr13-107204949-107206020;chr13-107545843-107546731;chr13-107681266-107682229;chr13-107721074-107722068;chr13-107874992-107875752	6.0557e-13	4.794e-11
EBF1	FRAS1	0.128745	14	91	8	chr4-78055874-78057569;chr4-78205284-78206231	7.53043e-08	3.39431e-06
EBF1	FRMD3	-0.179585	25	91	23	chr9-83536130-83538084;chr9-83544033-83544956	1.68573e-09	9.53009e-08
EBF1	GABBR2	-0.0915935	36	91	25	chr9-98214544-98216496;chr9-98706523-98707243	0.000176018	0.00369623
EBF1	GABRR2	-0.111501	19	91	23	chr6-89310619-89312595;chr6-89314729-89315052	7.50944e-09	3.90008e-07
EBF1	GALNT13	0.127226	14	91	19	chr2-153912760-153913691	0.00615419	0.0661719
EBF1	GPC6	0.394386	32	91	20	chr13-93409474-93410673;chr13-93496861-93497999;chr13-94312482-94314227;chr13-94332761-94333585	0.000359585	0.00678128
EBF1	GRIA2	0.087911	7	91	12	chr4-157221808-157223227	1.63854e-16	1.57284e-14
EBF1	GSG1L2	0.12498	7	91	1	chr17-9725070-9726063;chr17-9816790-9817795;chr17-9822072-9822205;chr17-9894398-9896319;chr17-9907088-9907515;chr17-9907872-9908863;chr17-9917342-9918000	9.16539e-172	2.0096e-169
EBF1	HCN1	-0.0775307	15	91	12	chr5-45695142-45695668	3.64671e-06	0.000120059
EBF1	HHIP	0.125493	14	91	21	chr4-144644784-144646020	1.08424e-15	1.00069e-13
EBF1	HS3ST2	-0.204529	17	91	14	chr16-22763296-22765531;chr16-22851435-22852355	0.000646548	0.0110884
EBF1	IRX6	0.0141898	8	91	7	chr16-55328338-55328699	4.65651e-06	0.000149416
EBF1	KAZN	1.0622	63	91	20	chr1-13892155-13892791;chr1-14094596-14095636;chr1-14113590-14114549;chr1-14222108-14222775;chr1-14511515-14512631;chr1-14597541-14598703;chr1-14631113-14631985;chr1-14697926-14698868;chr1-14886799-14888928;chr1-14924573-14925476;chr1-14935432-14936376;chr1-14950044-14951071	3.98701e-18	4.07488e-16
EBF1	KCNIP4	-0.184658	22	91	18	chr4-21948063-21948570	5.99052e-12	4.32243e-10
EBF1	KHDRBS3	-0.136464	14	91	19	chr8-135458184-135458546	2.74194e-23	3.34438e-21
EBF1	KIAA1217	-0.102128	29	91	19	chr10-23951569-23952615	0.000165281	0.00350036
EBF1	KIT	0.404781	14	91	8	chr4-54625747-54626642;chr4-54658082-54660482;chr4-54692651-54693534;chr4-54723997-54724704	7.85114e-278	2.00152e-275
EBF1	LAMA3	0.361749	30	91	17	chr18-23662886-23663255;chr18-23742744-23743498;chr18-23862444-23863344;chr18-23884436-23884772	9.39939e-17	9.09107e-15
EBF1	LARGE1	0.174092	25	91	14	chr22-33301761-33302715;chr22-33579159-33580128	0.000946239	0.0151598
EBF1	LRP1B	0.329833	19	91	15	chr2-141570082-141571131;chr2-141728548-141729500	0.000312311	0.0060179
EBF1	LRRC7	-0.259188	11	91	13	chr1-69566661-69568397	9.7978e-35	1.45462e-32
EBF1	MDGA2	0.117509	12	91	20	chr14-47672747-47674516	1.63592e-07	6.98143e-06
EBF1	MEIS1	0.113132	15	91	18	chr2-66496201-66496755	0.00167976	0.0240902
EBF1	NCKAP5	-1.0254	41	91	31	chr2-132668128-132668399;chr2-133265105-133267720;chr2-133293374-133294451;chr2-133420914-133423719;chr2-133496897-133498038;chr2-133573975-133574828	3.40902e-21	3.90326e-19
EBF1	NETO1	0.196533	13	91	20	chr18-72868463-72869039	1.89258e-25	2.43681e-23
EBF1	NFIB	-0.122413	25	91	27	chr9-14314583-14317340	3.57399e-07	1.43986e-05
EBF1	NKAIN3	0.0741756	18	91	17	chr8-62247007-62248590	5.81529e-07	2.25024e-05
EBF1	NLGN1	-0.130437	16	91	15	chr3-173398064-173398447	2.24198e-08	1.0894e-06
EBF1	NRG1	-0.83758	30	91	25	chr8-31594844-31596060;chr8-32053934-32054868;chr8-32223244-32225976;chr8-32648385-32649474	1.15913e-12	8.92983e-11
EBF1	NRXN1	0.326614	28	91	17	chr2-49973064-49973772;chr2-50768987-50770192;chr2-50875110-50876289	2.55606e-09	1.41596e-07
EBF1	NTM	-0.0668239	33	91	20	chr11-131909029-131909696	0.000387361	0.00721888
EBF1	NXPH1	0.421876	17	91	8	chr7-8378369-8380289;chr7-8433255-8433954;chr7-8441905-8444655	2.18718e-51	3.70026e-49
EBF1	NXPH2	0.63969	13	91	8	chr2-138702907-138703854;chr2-138708577-138709655;chr2-138713085-138713872;chr2-138879519-138880464	2.66328e-49	4.45392e-47
EBF1	OPCML	-0.110099	37	91	18	chr11-133063662-133065563;chr11-133081751-133083720	0.00157222	0.0228342
EBF1	OXR1	0.447853	22	91	15	chr8-106274092-106274981;chr8-106371484-106372571;chr8-106397883-106398940;chr8-106657236-106657667	2.58472e-10	1.58867e-08
EBF1	PCDH15	0.0670682	10	91	12	chr10-55629621-55631896	1.47274e-05	0.000421447
EBF1	PCDH9	0.330784	20	91	27	chr13-66925959-66928239;chr13-67230446-67231763	9.45515e-21	1.07354e-18
EBF1	PDE1C	-0.0531965	33	91	20	chr7-32249704-32253669	0.00176354	0.0250048
EBF1	PDZRN4	0.755022	26	91	21	chr12-41189104-41190884;chr12-41274608-41275414;chr12-41279925-41280965;chr12-41439194-41440107;chr12-41474204-41475079	5.86923e-37	8.97533e-35
EBF1	PEX5L	0.215239	31	91	24	chr3-179941948-179944260;chr3-180037054-180037881;chr3-180039214-180040030	3.18607e-06	0.000106407
EBF1	PLPPR1	-0.152615	13	91	7	chr9-101025543-101028708;chr9-101274528-101276300	5.52903e-15	4.92444e-13
EBF1	PRICKLE1	0.0362641	20	91	20	chr12-42587553-42589464	0.000164081	0.00348112
EBF1	PRKCB	0.0840233	24	91	18	chr16-23835027-23836000	1.34786e-09	7.70124e-08
EBF1	PRKCE	-0.104533	45	91	31	chr2-45649401-45651344;chr2-45770861-45772080	0.000138932	0.00301089
EBF1	PROX1	0.0774884	19	91	16	chr1-213983324-213986068	7.093e-13	5.58048e-11
EBF1	PROX1-AS1	0.128575	24	91	15	chr1-213939572-213940592;chr1-213983324-213986068	7.6168e-10	4.46598e-08
EBF1	PTPRM	-0.262046	34	91	23	chr18-7686328-7687250;chr18-7789631-7790710;chr18-8174541-8178224	0.00332831	0.0412478
EBF1	PTPRO	-0.206856	28	91	16	chr12-15322802-15323720;chr12-15589983-15590959	4.51163e-09	2.42156e-07
EBF1	RAP1GAP2	0.145411	29	91	15	chr17-2775274-2777055;chr17-2821960-2822779;chr17-2829504-2830124;chr17-2852131-2855323;chr17-2908995-2910401;chr17-2927662-2934185;chr17-2937349-2938602;chr17-3002019-3005340	5.63403e-10	3.34953e-08
EBF1	RASGEF1B	0.485195	27	91	19	chr4-81345237-81346164;chr4-81638300-81640013;chr4-81678565-81679812;chr4-81804752-81805518;chr4-82053147-82054289	3.87091e-07	1.54663e-05
EBF1	RGS6	0.514626	16	91	2	chr14-71856130-71857070;chr14-71958779-71959715;chr14-72065896-72066835;chr14-72114875-72115649;chr14-72141996-72142961;chr14-72172906-72173816;chr14-72195924-72197033;chr14-72291884-72293037;chr14-72337233-72338188;chr14-72339858-72340713;chr14-72483003-72484014;chr14-72514066-72514937;chr14-72557583-72560436;chr14-72560908-72561834	1.08912e-108	2.14966e-106
EBF1	RGS8	0.0410017	26	91	15	chr1-182616630-182618717;chr1-182684577-182686232	2.90632e-05	0.00077143
EBF1	ROBO1	0.0945655	24	91	13	chr3-78957218-78958183	0.000184042	0.00383861
EBF1	RYR2	-0.0969564	18	91	17	chr1-237042570-237043627	1.63941e-09	9.27856e-08
EBF1	SDK1	-0.228245	55	91	18	chr7-3299962-3301447;chr7-4130782-4131601;chr7-4239714-4240923	3.96939e-06	0.00012976
EBF1	SESN3	0.147835	11	91	10	chr11-95228842-95230782;chr11-95298467-95300321	8.15327e-14	6.82596e-12
EBF1	SGCD	0.388965	47	91	14	chr5-155831323-155832166;chr5-155883777-155884747;chr5-156543247-156544309;chr5-156686539-156687451	3.83759e-07	1.53483e-05
EBF1	SHB	0.144958	10	91	2	chr9-37884610-37885718;chr9-37920127-37924627;chr9-37936740-37939422;chr9-37984424-37988746;chr9-37994502-38000702;chr9-38038308-38040527;chr9-38065730-38067928;chr9-38079317-38080296;chr9-38117461-38118338;chr9-38130390-38131436	1.27553e-50	2.14723e-48
EBF1	SIPA1L2	-0.0512149	13	91	8	chr1-232628871-232631174	4.3962e-06	0.000142117
EBF1	SLC24A2	0.298945	25	91	14	chr9-19464376-19465479;chr9-19471483-19472571;chr9-19552287-19553296;chr9-19712323-19713240;chr9-19754079-19756619	3.2401e-18	3.32653e-16
EBF1	SLIT2	0.86758	24	91	18	chr4-20253995-20254919;chr4-20361750-20362745;chr4-20418574-20419595;chr4-20428251-20429338;chr4-20431312-20432720;chr4-20450798-20451603	3.01183e-49	5.03269e-47
EBF1	SORCS1	-0.105668	20	91	8	chr10-106624513-106626535;chr10-107090769-107091768	0.000415309	0.00765221
EBF1	SPON1	-0.0489217	26	91	18	chr11-13961483-13962688	0.0030771	0.0388259
EBF1	ST18	-0.0674018	25	91	19	chr8-52150285-52152896	0.00260871	0.0340996
EBF1	TBC1D1	0.289706	19	91	15	chr4-37826814-37827658;chr4-37889692-37891086;chr4-37925657-37926664;chr4-38034881-38035587;chr4-38057744-38058831	7.42329e-16	6.8981e-14
EBF1	TENM2	1.83052	56	91	21	chr5-167331996-167332994;chr5-167669281-167670168;chr5-167694319-167695226;chr5-167907997-167909104;chr5-167950054-167951134;chr5-167966832-167967911;chr5-167985060-167986757;chr5-168001858-168002801;chr5-168038635-168040341;chr5-168047550-168048162;chr5-168184627-168185572;chr5-168186404-168188281;chr5-168239252-168240854	8.4916e-08	3.80064e-06
EBF1	TMEM132D	-0.183065	38	91	20	chr12-129275247-129277292;chr12-129903667-129904809	4.98782e-06	0.000158921
EBF1	TRPC7	-0.0676344	21	91	19	chr5-136131981-136132844	6.94835e-07	2.65092e-05
EBF1	VCAN	-0.11543	8	91	12	chr5-83470554-83471464	8.37024e-12	5.94889e-10
EBF1	ZMAT4	0.724159	30	91	9	chr8-40456930-40457836;chr8-40469581-40470570;chr8-40742899-40743840;chr8-40764119-40764998;chr8-40766416-40767365;chr8-40792656-40794873;chr8-40795442-40797686;chr8-40848628-40849603;chr8-40850047-40851044;chr8-40860321-40861213;chr8-40895133-40897682;chr8-40905555-40906423	1.3957e-86	2.61779e-84
EBF1	ZNF521	0.0801136	13	91	15	chr18-25348995-25350906	6.22825e-09	3.26802e-07
ESRRG	ABCA4	0.170698	23	100	15	chr1-93909457-93910388;chr1-93979748-93980936;chr1-94086639-94087604;chr1-94121133-94121994	1.40922e-49	2.36058e-47
ESRRG	ADAMTS20	-0.0430368	11	100	14	chr12-43550395-43550906;chr12-43636559-43637497	3.14991e-05	0.000826818
ESRRG	ADCY2	0.0723395	18	100	18	chr5-7390866-7392950;chr5-7815846-7816865	0.00232989	0.0311834
ESRRG	ADCY8	0.0616447	18	100	10	chr8-130770137-130771037;chr8-130942599-130943350	0.00617872	0.0664075
ESRRG	ADGRB3	0.0474063	13	100	17	chr6-68636001-68637114	2.0243e-05	0.000558794
ESRRG	ADGRL2	-0.124306	19	100	20	chr1-81512261-81513275	0.0078641	0.079832
ESRRG	ANK3	-0.0406955	25	100	17	chr10-60777809-60778330	8.88638e-05	0.00204993
ESRRG	ANTXR2	-0.0380261	16	100	14	chr4-80182233-80183878	3.86454e-07	1.5447e-05
ESRRG	ASIC2	0.0743704	67	100	24	chr17-33184124-33184822	0.00552726	0.0610784
ESRRG	ASTN2	0.0470305	48	100	14	chr9-117264956-117265782;chr9-117411327-117414496	0.0010012	0.0158705
ESRRG	ATXN1	0.231456	16	100	12	chr6-16205033-16207206;chr6-16285836-16286757;chr6-16730804-16731907;chr6-16734769-16735709;chr6-16758154-16761297;chr6-16803060-16805913	1.08274e-08	5.51362e-07
ESRRG	C3orf70	0.0317931	10	100	15	chr3-185153015-185154853	0.0003107	0.00599423
ESRRG	CCDC88A	-0.102951	16	100	19	chr2-55222763-55223995;chr2-55406159-55406336	0.000763316	0.0127308
ESRRG	CDH11	0.0331559	18	100	19	chr16-65119162-65121874	0.000298931	0.0057938
ESRRG	CDH20	0.252891	23	100	25	chr18-61332869-61333581;chr18-61376521-61377452;chr18-61466448-61467364;chr18-61501550-61502952	0.000639988	0.010987
ESRRG	CNTN4	0.278177	29	100	26	chr3-2097508-2098812;chr3-2822745-2823794;chr3-3038057-3038932	1.55065e-19	1.67207e-17
ESRRG	CNTNAP2	0.154158	38	100	15	chr7-147747383-147748364;chr7-148029693-148030610	6.3961e-05	0.00153709
ESRRG	CNTNAP5	0.0658971	30	100	20	chr2-124809785-124810985	0.00235198	0.0313967
ESRRG	CSMD1	-0.161985	52	100	30	chr8-3888068-3889053;chr8-4074620-4075535;chr8-4106789-4108313	0.00100901	0.0159608
ESRRG	CSMD2	0.0796126	16	100	14	chr1-33429852-33430975;chr1-33472692-33473292;chr1-34162743-34164910	5.52834e-05	0.00135362
ESRRG	CSMD3	0.0841066	8	100	16	chr8-113432047-113436676	1.42578e-09	8.12589e-08
ESRRG	CUX2	-0.0346992	24	100	18	chr12-111034241-111038424;chr12-111179578-111182673	0.00201651	0.0278087
ESRRG	DAB1	-0.0967636	37	100	20	chr1-57620343-57621500;chr1-57799393-57800338	0.00242712	0.0322193
ESRRG	DISC1	0.161637	36	100	25	chr1-231691375-231692318;chr1-231779006-231780074	0.00177025	0.0250859
ESRRG	DLGAP1	0.111189	29	100	17	chr18-4356626-4358242	0.000196099	0.00404946
ESRRG	DOCK10	0.160055	19	100	14	chr2-224779964-224780894;chr2-224944448-224945570;chr2-225001604-225002655	0.00036192	0.00681648
ESRRG	DOK6	-0.0376154	15	100	24	chr18-69401311-69403336	0.00153599	0.0224108
ESRRG	DPP10	0.223945	18	100	16	chr2-114783365-114784316;chr2-115073177-115074112;chr2-115162273-115163415	6.84427e-08	3.09736e-06
ESRRG	DPP6	0.164701	55	100	9	chr7-153885894-153887096;chr7-154050757-154052417;chr7-154071024-154073698;chr7-154305552-154306988;chr7-154553519-154554463;chr7-154732376-154733317	4.59061e-26	5.96346e-24
ESRRG	DSCAM	0.7547	47	100	23	chr21-39923210-39924233;chr21-40047160-40048443;chr21-40194020-40195087;chr21-40528582-40529467;chr21-40567139-40568056;chr21-40568487-40569468;chr21-40615296-40616233;chr21-40840128-40842504	4.69506e-07	1.85052e-05
ESRRG	EPHA6	0.162595	21	100	15	chr3-96812667-96814580;chr3-97744284-97745157	6.05747e-30	8.48596e-28
ESRRG	ERBB4	0.559375	49	100	19	chr2-211557900-211558986;chr2-211796797-211797678;chr2-211844612-211845553;chr2-212167933-212168949;chr2-212228817-212229659;chr2-212242461-212243445;chr2-212536045-212538448	3.69695e-12	2.72643e-10
ESRRG	ETV1	0.0329859	18	100	9	chr7-14080288-14081264	1.38265e-05	0.000397901
ESRRG	FGF14	0.722511	33	100	10	chr13-101751199-101752130;chr13-101814336-101815354;chr13-101915507-101916452;chr13-101919391-101920430;chr13-102128174-102129158;chr13-102183608-102184638;chr13-102342915-102343867;chr13-102389321-102390293;chr13-102393775-102394629	1.52978e-13	1.25952e-11
ESRRG	FLT1	0.138986	20	100	14	chr13-28375309-28376317;chr13-28489237-28490280;chr13-28503156-28504194;chr13-28535249-28536156	9.96517e-09	5.09367e-07
ESRRG	FRMD3	-0.0916949	25	100	23	chr9-83504979-83505932;chr9-83623222-83624543	0.0010103	0.015975
ESRRG	FSTL4	0.053009	27	100	10	chr5-133441506-133442415	0.00735949	0.0759446
ESRRG	GABBR2	0.0979676	36	100	25	chr9-98255722-98257502;chr9-98313994-98319918;chr9-98570405-98571377;chr9-98796966-98797469	2.37166e-08	1.14884e-06
ESRRG	GABRR2	-0.0668948	19	100	23	chr6-89297820-89298802;chr6-89350658-89352538	1.54834e-06	5.51758e-05
ESRRG	GALNTL6	0.311314	22	100	18	chr4-172687608-172688596;chr4-172855409-172856198	0.000650321	0.0111428
ESRRG	GNAO1	-0.0208743	27	100	28	chr16-56317825-56319096	0.00224898	0.0303095
ESRRG	GPC6	0.0744314	32	100	20	chr13-93662927-93663915	0.00808577	0.0815713
ESRRG	GRIK1	0.505455	24	100	25	chr21-29577991-29578963;chr21-29649069-29650026;chr21-29693337-29693855;chr21-29765244-29766142;chr21-30001570-30002506	1.11652e-07	4.90461e-06
ESRRG	GRM6	-0.0666835	17	100	21	chr5-178992084-178994440;chr5-179022978-179023751	6.46854e-07	2.48368e-05
ESRRG	HCN1	0.542395	15	100	12	chr5-45287918-45289203;chr5-45453865-45454789;chr5-45520754-45521685;chr5-45531323-45531506;chr5-45647128-45648161;chr5-45694282-45695074	5.61869e-47	9.25208e-45
ESRRG	HHIP	-0.0862108	14	100	21	chr4-144646955-144647098;chr4-144649421-144650614	0.000477746	0.00860873
ESRRG	IRX5	0.0440232	3	100	5	chr16-54874893-54875751	1.7552e-09	9.90084e-08
ESRRG	IRX6	0.0229552	8	100	7	chr16-55329312-55330297	3.50198e-17	3.46275e-15
ESRRG	KCNB2	0.17234	12	100	11	chr8-72537886-72538688;chr8-72635973-72636908;chr8-72886245-72887252	2.30745e-07	9.59005e-06
ESRRG	KCNH7	0.331223	22	100	20	chr2-162297682-162298694;chr2-162300803-162301805;chr2-162344526-162344950;chr2-162838731-162841291	3.64715e-39	5.72338e-37
ESRRG	KCNIP4	0.0943441	22	100	18	chr4-20684673-20685704	0.00067941	0.0115489
ESRRG	KCTD16	-0.121744	28	100	24	chr5-144171010-144171360;chr5-144467302-144469787	1.84079e-09	1.03607e-07
ESRRG	KHDRBS3	-0.0342251	14	100	19	chr8-135455934-135457456	0.00013271	0.0028939
ESRRG	KIRREL3	0.848118	69	100	16	chr11-126356303-126357397;chr11-126403487-126404881;chr11-126442602-126443829;chr11-126474347-126478717;chr11-126502736-126503934;chr11-126572657-126574096;chr11-126624318-126625415;chr11-126659992-126660955;chr11-126727136-126728307;chr11-126736685-126737666;chr11-126790329-126791885;chr11-126868466-126869661;chr11-126891549-126894505;chr11-126936746-126937949;chr11-126956016-126957163;chr11-126…	8.40895e-10	4.90222e-08
ESRRG	LHFPL3	0.204625	14	100	13	chr7-104230272-104232078;chr7-104272522-104273438;chr7-104481559-104483248	4.92369e-07	1.93389e-05
ESRRG	LINC01322	0.0559645	5	100	11	chr3-165192368-165195579	1.80706e-23	2.22407e-21
ESRRG	LRRC38	0.0787198	13	100	10	chr1-13431765-13432831;chr1-13451293-13452212;chr1-13492518-13493918;chr1-13536294-13537243;chr1-13543486-13544443	1.56238e-09	8.86966e-08
ESRRG	MAP3K5	-0.0171302	33	100	25	chr6-136550820-136551212	0.000404863	0.00749585
ESRRG	2024-03-04	0.0415382	20	100	11	chr2-216344500-216345349	0.00844123	0.0841281
ESRRG	MCC	-0.0321442	28	100	23	chr5-113514276-113514770	0.000858972	0.0140264
ESRRG	MEG3	0.0855856	14	100	9	chr14-100708398-100712231;chr14-100827528-100828707	1.84164e-10	1.14788e-08
ESRRG	MEIS2	0.13704	25	100	21	chr15-36887036-36889126;chr15-36892981-36893928;chr15-37094780-37095006;chr15-37105972-37107985	6.86979e-25	8.73484e-23
ESRRG	MPPED2	0.0851899	18	100	18	chr11-30481126-30482128;chr11-30584204-30586041	3.59721e-06	0.00011866
ESRRG	MYO10	-0.0322065	33	100	27	chr5-17004231-17005369	0.00564557	0.0620358
ESRRG	NFIA	0.534931	45	100	17	chr1-60809121-60810193;chr1-60867626-60867916;chr1-60893909-60894869;chr1-60903256-60904216;chr1-60915531-60916295;chr1-60916419-60917597;chr1-60990250-60991309;chr1-61053887-61054622;chr1-61198146-61199262	1.57417e-22	1.88172e-20
ESRRG	NRG1	0.212263	30	100	25	chr8-31641770-31642599;chr8-32219568-32220927;chr8-32548827-32549610	1.83285e-08	9.03745e-07
ESRRG	OPCML	0.502884	37	100	18	chr11-132469201-132470167;chr11-132728908-132729700;chr11-132904118-132905487;chr11-133152744-133153756;chr11-133214684-133216366;chr11-133413371-133415302;chr11-133531519-133532263	0.000372853	0.00699072
ESRRG	PCDH15	-0.102904	10	100	12	chr10-55601618-55602617;chr10-55629621-55631896	2.09381e-07	8.76473e-06
ESRRG	PCDH7	0.307107	16	100	11	chr4-30716039-30720414;chr4-30821587-30823954;chr4-31046940-31050294	4.83168e-63	8.53577e-61
ESRRG	PDE4D	0.0838009	26	100	12	chr5-59002822-59003999;chr5-59187740-59188939	4.30707e-06	0.000139589
ESRRG	POU6F2	0.17484	24	100	9	chr7-39091062-39092143;chr7-39320999-39322749;chr7-39323205-39324195;chr7-39353471-39354446;chr7-39413816-39415049	3.70785e-05	0.000951808
ESRRG	PRDM8	-0.11745	8	100	15	chr4-80154219-80155162;chr4-80182233-80183878;chr4-80188437-80190812	1.12613e-10	7.21331e-09
ESRRG	PRKCE	-0.141831	45	100	31	chr2-45573457-45574626;chr2-45758941-45760071;chr2-45935906-45936938	0.00214141	0.0291998
ESRRG	PRKG1	0.230493	45	100	14	chr10-51592050-51593088;chr10-51729698-51730711;chr10-51959926-51961141;chr10-52127626-52128749;chr10-52211826-52212764;chr10-52232637-52233476	2.22108e-05	0.000607514
ESRRG	PTPRM	-0.0537896	34	100	23	chr18-7567892-7569671	0.000438578	0.00801065
ESRRG	PTPRT	-0.0353868	58	100	28	chr20-42857152-42858091	0.00265134	0.0345393
ESRRG	PTPRZ1	0.0768705	14	100	14	chr7-121924007-121925808	0.000356736	0.00673628
ESRRG	QKI	-0.0244538	13	100	14	chr6-163415336-163416314	0.00417827	0.0492552
ESRRG	RASSF8	0.0613823	10	100	10	chr12-25943787-25944720	2.10003e-14	1.81024e-12
ESRRG	RGS8	-0.0273508	26	100	15	chr1-182633293-182635526;chr1-182669753-182671656	0.001038	0.0163483
ESRRG	SALL3	0.0213401	10	100	14	chr18-78985071-78986836	0.00266017	0.0346189
ESRRG	SIPA1L2	0.0301261	13	100	8	chr1-232329377-232330192	0.000449593	0.0081752
ESRRG	SLC24A3	0.0936309	25	100	25	chr20-19710042-19711136	0.00116232	0.0179468
ESRRG	SNTG1	0.239487	27	100	18	chr8-50086017-50086905;chr8-50109884-50110737	0.000159881	0.00340121
ESRRG	SOX6	0.173081	35	100	21	chr11-15922900-15923283;chr11-16291859-16294003;chr11-16613215-16614599	2.98757e-11	2.02241e-09
ESRRG	SPON1	0.0273466	26	100	18	chr11-14106338-14107279	0.00618104	0.066422
ESRRG	STK39	-0.104408	17	100	17	chr2-168178528-168181891;chr2-168245466-168247227;chr2-168346459-168348807	3.13734e-05	0.000824368
ESRRG	TENM3	0.366092	29	100	29	chr4-182136893-182137990;chr4-182139384-182143986;chr4-182394649-182395563;chr4-182599839-182600923;chr4-182770201-182772499	1.14191e-09	6.56598e-08
ESRRG	THRB	-0.0335816	37	100	20	chr3-24521015-24522687	3.71523e-05	0.000953581
ESRRG	TJP2	-0.143355	24	100	24	chr9-69036206-69036859;chr9-69112547-69113433;chr9-69173237-69174164;chr9-69215528-69216338	2.15751e-09	1.20633e-07
ESRRG	TMEFF2	0.172553	11	100	18	chr2-191940857-191941676;chr2-192051298-192052187	0.00126669	0.0192233
ESRRG	TMEM132D	-0.0574036	38	100	20	chr12-130001377-130002269	0.00234229	0.0313056
ESRRG	TMTC2	-0.227057	24	100	18	chr12-82655484-82656384;chr12-82708152-82709157;chr12-83004345-83005294	0.000121453	0.00267853
ESRRG	TRPC7	0.0244355	21	100	19	chr5-136131981-136132844	0.00549687	0.0608482
ESRRG	TRPM1	-0.17837	30	100	30	chr15-30902979-30903851;chr15-31080242-31081288;chr15-31147765-31149189;chr15-31216038-31217244	0.00025992	0.00514415
ESRRG	VSX1	-0.0952386	17	100	20	chr20-25082366-25085698	8.47957e-20	9.2662e-18
ESRRG	VWC2	0.0516412	18	100	13	chr7-49772680-49773660	1.36928e-12	1.04826e-10
ESRRG	ZFHX4	0.102596	20	100	25	chr8-76792506-76793454	0.0078468	0.0797115
ESRRG	ZFPM2	0.368435	33	100	6	chr8-104496143-104496500;chr8-104512423-104513229;chr8-105317637-105318691;chr8-105415007-105415807;chr8-105592469-105593292;chr8-105597606-105600093;chr8-105732870-105733743	2.31648e-12	1.73857e-10
ESRRG	ZPBP	0.103921	21	100	18	chr7-49772680-49773660	1.79347e-13	1.47423e-11
ETV1	ADAM23	0.255793	12	76	15	chr2-206379049-206379974;chr2-206442425-206443538;chr2-206452511-206453261	5.64744e-19	5.97889e-17
ETV1	ADCY2	-0.191364	18	76	18	chr5-7390866-7392950;chr5-7396507-7397884;chr5-7754671-7755655	0.00250832	0.033076
ETV1	ADGRB3	0.202513	13	76	17	chr6-68575727-68576805	0.0101607	0.0963303
ETV1	AKAP13	0.0935544	20	76	16	chr15-85379751-85380570;chr15-85598554-85599471	8.75104e-05	0.00202237
ETV1	ANTXR2	-0.133033	16	76	14	chr4-80073473-80073708;chr4-80188437-80190812;chr4-80196602-80196962	0.000220366	0.00447452
ETV1	CACNA1C	0.316557	26	76	10	chr12-1915228-1918246;chr12-2051766-2053297;chr12-2225546-2226374;chr12-2247100-2247702;chr12-2313343-2314336;chr12-2680576-2681949	0.000286653	0.00559013
ETV1	CCDC88A	-0.151554	16	76	19	chr2-55232159-55232222;chr2-55518566-55519603	7.67303e-12	5.47246e-10
ETV1	CDH11	-0.0495421	18	76	19	chr16-65119162-65121874	0.00275442	0.035593
ETV1	CNTN3	0.0512687	21	76	17	chr3-74613049-74615482	0.000329001	0.00628199
ETV1	CNTNAP5	0.240024	30	76	20	chr2-124182152-124183095;chr2-124698711-124699653	0.000157616	0.00336074
ETV1	CSMD3	-0.110526	8	76	16	chr8-113432047-113436676	3.38767e-05	0.000880942
ETV1	DAB1	-0.0782445	37	76	20	chr1-57215282-57216215	0.00169083	0.0242182
ETV1	DACH1	-0.415873	31	76	25	chr13-71673851-71674858;chr13-71863939-71865921;chr13-71931063-71932211	1.40155e-10	8.86324e-09
ETV1	DOK6	0.0517892	15	76	24	chr18-69400083-69401054	0.00765696	0.0781707
ETV1	DPP6	0.534518	55	76	9	chr7-153943380-153944669;chr7-153991195-153992124;chr7-154287105-154288064;chr7-154402885-154403886;chr7-154553519-154554463;chr7-154684634-154685603;chr7-154688376-154689371;chr7-154730723-154731513;chr7-154835598-154836555	2.34157e-23	2.86635e-21
ETV1	DSCAM	0.431532	47	76	23	chr21-40818860-40819835;chr21-40846134-40846618	0.000151995	0.00325726
ETV1	EDIL3	-0.0514728	21	76	17	chr5-84381515-84384307	0.00466185	0.053573
ETV1	EPHA6	0.52836	21	76	15	chr3-96900090-96901184;chr3-97076437-97077263;chr3-97612936-97614036;chr3-97697385-97697761	4.75727e-05	0.0011865
ETV1	ERBB4	1.76287	49	76	19	chr2-211454732-211455829;chr2-211798798-211799445;chr2-212173293-212174129;chr2-212263852-212264797;chr2-212282648-212283461;chr2-212428611-212429158;chr2-212482614-212483521;chr2-212536045-212538448	1.66939e-21	1.92877e-19
ETV1	ESRRG	0.934154	46	76	13	chr1-216723473-216724058;chr1-216748718-216750720;chr1-216794108-216795130;chr1-216813667-216816302;chr1-216836066-216837190;chr1-216853594-216854659;chr1-216923906-216924826;chr1-217021789-217022722;chr1-217076686-217076851	6.30581e-12	4.53867e-10
ETV1	FAM155A	0.415167	37	76	22	chr13-107210756-107211701;chr13-107352185-107353121;chr13-107712241-107712779	4.15079e-05	0.00105094
ETV1	FGF12	0.159036	18	76	16	chr3-192372360-192374289;chr3-192409050-192411814	1.01773e-09	5.88263e-08
ETV1	FGF14	0.831893	33	76	10	chr13-101753741-101754809;chr13-101915507-101916452;chr13-102220394-102221380;chr13-102317482-102318475;chr13-102405465-102406389;chr13-102443120-102443998;chr13-102457005-102457979	1.17914e-10	7.53628e-09
ETV1	FRMPD2	0.35986	16	76	10	chr10-48193520-48195009;chr10-48232308-48234128;chr10-48251982-48252888;chr10-48271106-48272166;chr10-48289236-48290305;chr10-48362567-48364158	7.28276e-11	4.75462e-09
ETV1	GABBR2	-0.0453152	36	76	25	chr9-98795396-98795989	0.00182647	0.0257093
ETV1	GALNTL6	1.16133	22	76	18	chr4-172039183-172040101;chr4-172344126-172345275;chr4-172348058-172348522;chr4-172826574-172827603;chr4-173013129-173015036;chr4-173024777-173025852	2.01488e-10	1.24936e-08
ETV1	GRIA2	0.12016	7	76	12	chr4-157221808-157223227	2.43349e-22	2.89196e-20
ETV1	GRIN2A	-0.0454302	22	76	15	chr16-10182755-10183837	0.00117162	0.0180632
ETV1	HCN1	0.104599	15	76	12	chr5-45691360-45692204	0.00368824	0.0447215
ETV1	IRS1	-0.0419743	17	76	18	chr2-226794068-226794988	0.000144786	0.00312016
ETV1	IRX5	0.0338031	3	76	5	chr16-54927649-54928493	2.34786e-39	3.69298e-37
ETV1	KAZN	0.529818	63	76	20	chr1-13892155-13892791;chr1-13931025-13932017;chr1-14841146-14842057;chr1-14859033-14860075;chr1-14915082-14916030;chr1-15007765-15009799	5.2515e-05	0.00129361
ETV1	KCNH7	0.159679	22	76	20	chr2-162733046-162733938;chr2-162838731-162841291	7.34085e-07	2.78397e-05
ETV1	KCNQ3	0.270028	27	76	15	chr8-132143890-132145575;chr8-132229728-132230820;chr8-132265234-132266431;chr8-132444205-132445079	8.86538e-06	0.000267527
ETV1	KIAA1217	0.117821	29	76	19	chr10-23917131-23919308	0.00406168	0.0481904
ETV1	LAMA3	0.0709738	30	76	17	chr18-23689978-23691276	6.1279e-12	4.41686e-10
ETV1	LHFPL3	0.155597	14	76	13	chr7-104820819-104821533	0.00152325	0.0222642
ETV1	LIMCH1	0.301163	21	76	13	chr4-41360937-41362362;chr4-41413543-41414696;chr4-41427974-41429087;chr4-41480513-41481490;chr4-41569689-41571582	7.37897e-07	2.79687e-05
ETV1	LINC01322	0.0463445	5	76	11	chr3-165196003-165196591	1.03992e-08	5.30519e-07
ETV1	MCC	-0.306212	28	76	23	chr5-113141005-113143141;chr5-113274597-113276759;chr5-113292869-113294328;chr5-113330497-113331561	6.41442e-05	0.00154076
ETV1	MDGA2	0.217447	12	76	20	chr14-46990512-46991443;chr14-47672747-47674516	9.08428e-07	3.38528e-05
ETV1	NCKAP5	0.116034	41	76	31	chr2-133658089-133659027	0.000120781	0.00266892
ETV1	NEDD4L	-0.053112	34	76	30	chr18-58044709-58045071	3.94596e-05	0.00100508
ETV1	NEGR1	0.12485	13	76	16	chr1-72058792-72059584	0.00259429	0.0339677
ETV1	NFIB	-0.202899	25	76	27	chr9-14321678-14321940;chr9-14342900-14350383	1.95579e-06	6.84146e-05
ETV1	NKAIN3	0.550104	18	76	17	chr8-62245375-62246340;chr8-62286404-62287407;chr8-62351974-62353001	0.000358244	0.00676036
ETV1	NRXN1	0.310944	28	76	17	chr2-49974204-49974694;chr2-50491212-50493169;chr2-50786173-50787173	2.49718e-11	1.70062e-09
ETV1	NTM	0.355669	33	76	20	chr11-131370889-131374352;chr11-131505935-131506890;chr11-131611122-131612021;chr11-132243984-132246386	9.96736e-07	3.69342e-05
ETV1	NTNG1	0.186074	23	76	22	chr1-107056022-107056678;chr1-107443773-107444741	0.00421572	0.0495876
ETV1	OXR1	0.282525	22	76	15	chr8-106274092-106274981;chr8-106591496-106592602;chr8-106658186-106658713	0.000492071	0.00882547
ETV1	PCDH7	0.23614	16	76	11	chr4-31084364-31085430	4.83072e-06	0.000154446
ETV1	PDE1C	-0.0104554	33	76	20	chr7-31850119-31850640;chr7-31896667-31897615	0.00103436	0.0163023
ETV1	PDZRN4	0.609607	26	76	21	chr12-41186769-41187593;chr12-41361527-41362439;chr12-41418715-41419705;chr12-41551078-41551943	5.64187e-07	2.18896e-05
ETV1	PIK3R1	-0.175245	21	76	35	chr5-68264092-68265155;chr5-68287785-68288367	6.40163e-07	2.45984e-05
ETV1	PLPPR1	0.398026	13	76	7	chr9-101029103-101030602;chr9-101218734-101219586;chr9-101248037-101249087;chr9-101265043-101265987;chr9-101310038-101310884	4.97938e-09	2.65583e-07
ETV1	POU6F2	-0.0283415	24	76	9	chr7-39073124-39074102	0.0103804	0.0979296
ETV1	PRKCB	0.174154	24	76	18	chr16-23803308-23804200;chr16-24203627-24204932	0.00152893	0.0223329
ETV1	PRKG1	0.536066	45	76	14	chr10-50931830-50932674;chr10-51001303-51003163;chr10-51300433-51301467;chr10-51694116-51695052;chr10-51893006-51893941	0.000121387	0.00267795
ETV1	PTPRZ1	0.247086	14	76	14	chr7-121822335-121823319;chr7-121916240-121917794;chr7-121960870-121961812	4.46292e-06	0.000144021
ETV1	RASSF8	0.168755	10	76	10	chr12-25959149-25960710;chr12-25968252-25969226	8.61388e-10	5.01594e-08
ETV1	ROBO1	0.440155	24	76	13	chr3-78794298-78795106;chr3-78957218-78958183;chr3-79306882-79307766	0.000445105	0.00810951
ETV1	RORB	-0.339213	25	76	26	chr9-74570641-74572484;chr9-74591250-74592160;chr9-74643311-74644163;chr9-74647710-74648706	0.000131444	0.00287028
ETV1	SALL3	0.0778867	10	76	14	chr18-78913761-78914893	0.00762141	0.0778945
ETV1	SGCD	0.417507	47	76	14	chr5-156232151-156233056;chr5-156713319-156714255	0.00219163	0.0297275
ETV1	SLC8A1	0.332796	16	76	15	chr2-40239811-40240680;chr2-40447975-40449051;chr2-40452070-40452964	1.83311e-13	1.5056e-11
ETV1	SLIT2	0.144563	24	76	18	chr4-20418574-20419595	0.000851012	0.0139221
ETV1	SOX6	-0.0515941	35	76	21	chr11-15889673-15890923	0.0025622	0.033642
ETV1	ST18	-0.162442	25	76	19	chr8-52099577-52101509;chr8-52180313-52180996	0.000109534	0.00245773
ETV1	TBC1D1	0.0438419	19	76	15	chr4-37925657-37926664	0.0015515	0.0225929
ETV1	TENM2	0.32038	56	76	21	chr5-167896585-167897509;chr5-168104201-168106696;chr5-168219440-168220522	4.46198e-05	0.00112095
ETV1	TENM3	0.105043	29	76	29	chr4-182139384-182143986	3.68313e-07	1.47973e-05
ETV1	TRPM1	-0.189782	30	76	30	chr15-30984071-30985680;chr15-31214187-31216019	6.89238e-11	4.50698e-09
ETV1	UNC5D	0.094946	26	76	26	chr8-35235888-35237030	3.05091e-05	0.00080446
ETV1	WFDC1	0.0409754	16	76	14	chr16-84313154-84315268	0.00508018	0.0572821
ETV1	ZFHX4	0.0803304	20	76	25	chr8-76672443-76674709	7.35637e-05	0.00173839
ETV1	ZFPM2	0.736384	33	76	6	chr8-104669552-104670557;chr8-104731723-104732678;chr8-104994218-104995360;chr8-105411280-105412216;chr8-105474490-105475539;chr8-105629449-105630399;chr8-105660027-105661029	5.26557e-06	0.000166909
ETV6	ANKS1B	-0.0697576	24	17	24	chr12-98643663-98644522	6.3576e-07	2.44569e-05
ETV6	CCDC60	0.0366989	32	17	21	chr12-119327852-119328790	0.0023539	0.0314201
ETV6	CHD7	0.0908745	22	17	25	chr8-60679083-60679563;chr8-60791209-60793769	2.90043e-06	9.78465e-05
ETV6	CNTN4	-0.111685	29	17	26	chr3-2300527-2301467	0.000263235	0.00519764
ETV6	EML4	0.0533422	16	17	22	chr2-42100618-42103439	9.10417e-05	0.00209193
ETV6	FGF12	-0.0481563	18	17	16	chr3-192513940-192515637	0.0101122	0.0959641
ETV6	GRID1	-0.0570762	31	17	21	chr10-85851684-85852645	0.00185707	0.0260499
ETV6	LHFPL3	-0.097912	14	17	13	chr7-104238960-104239846	0.00669517	0.0706131
ETV6	LINC01619	0.122072	15	17	15	chr12-91947465-91947825	0.00987926	0.0943558
ETV6	MEIS1	0.0615766	15	17	18	chr2-66433568-66435132	3.06613e-08	1.46401e-06
ETV6	NHSL1	0.0327897	27	17	19	chr6-138692572-138694032	1.42591e-05	0.000409148
ETV6	PEX5L	0.0327791	31	17	24	chr3-179974260-179974691	0.00249808	0.0329729
ETV6	PIK3R1	0.0437251	21	17	35	chr5-68287785-68288367	0.0103512	0.0977179
ETV6	RORB	0.0550349	25	17	26	chr9-74497984-74501893	1.85046e-05	0.00051676
ETV6	RREB1	0.0381502	21	17	21	chr6-7165489-7166644	0.000202511	0.00416413
ETV6	SSX2IP	0.0409154	20	17	20	chr1-84582788-84584207	0.000105838	0.00238424
ETV6	STK39	0.0444039	17	17	17	chr2-168178528-168181891	0.00127172	0.0192794
FOXN4	CASC15	0.535621	25	26	25	chr6-21779287-21781961;chr6-21907845-21908712	0.00350922	0.0430188
FOXN4	CASZ1	0.0475664	40	26	30	chr1-10780976-10783647	0.0025375	0.0333808
FOXN4	CDH4	0.34796	63	26	28	chr20-61252571-61254804;chr20-61539436-61540339;chr20-61732606-61735665;chr20-61922414-61923450	2.16907e-06	7.52936e-05
FOXN4	CDK6	0.104984	23	26	17	chr7-92832313-92833090	1.2323e-10	7.85388e-09
FOXN4	CHD7	0.187841	22	26	25	chr8-60650797-60652501	1.05035e-05	0.000311066
FOXN4	CHRNA1	0.0599889	21	26	16	chr2-174682917-174683855	1.99851e-07	8.40381e-06
FOXN4	CTNNA2	-0.150278	19	26	22	chr2-79510922-79512999	0.00437068	0.05096
FOXN4	DLL3	0.0667865	12	26	15	chr19-39409413-39412584	0.000161259	0.00342728
FOXN4	FOXP2	0.0624386	25	26	28	chr7-114088271-114089109	0.00513487	0.0577658
FOXN4	GRIK2	-0.30813	24	26	24	chr6-101399393-101403910	0.00832691	0.0833102
FOXN4	HES6	0.0726442	20	26	13	chr2-238162990-238163641;chr2-238234628-238235930	4.14067e-07	1.64666e-05
FOXN4	ILDR2	0.167741	20	26	18	chr1-166975667-166977110;chr1-167056662-167057904	0.000437725	0.00799723
FOXN4	KCTD16	0.190371	28	26	24	chr5-144203490-144205276	0.0015157	0.0221858
FOXN4	KLHDC8A	0.117482	15	26	13	chr1-205343794-205344133	0.000256307	0.00508401
FOXN4	KREMEN1	0.222665	15	26	12	chr22-29003955-29005520;chr22-29096491-29097476	5.03029e-06	0.000160148
FOXN4	MDGA1	0.0640497	24	26	21	chr6-37564953-37567983	0.00596907	0.0646971
FOXN4	MYBL1	0.171792	16	26	10	chr8-66536319-66537333;chr8-66540017-66543365	5.31065e-10	3.16853e-08
FOXN4	MYO5B	0.27013	49	26	28	chr18-49757662-49758477	1.5948e-07	6.81309e-06
FOXN4	NAV2	1.1806	36	26	7	chr11-19474130-19475901;chr11-19549149-19549997;chr11-19805020-19806437;chr11-19939161-19939660	7.13144e-34	1.04806e-31
FOXN4	PLEKHA7	0.271968	28	26	16	chr11-16862546-16864006;chr11-16945681-16947016;chr11-17013343-17013988	3.60613e-06	0.000118915
FOXN4	RASGEF1C	0.264265	15	26	12	chr5-180169351-180173540;chr5-180229789-180230784	4.44974e-06	0.000143641
FOXN4	RORB	0.29681	25	26	26	chr9-74496120-74497364	1.37116e-08	6.87916e-07
FOXN4	RXRG	0.0544433	27	26	14	chr1-165368945-165369914	0.00749208	0.0769749
FOXN4	SEMA5A	0.0682619	57	26	38	chr5-9197304-9197877	0.00953106	0.0918898
FOXN4	TENM3	-0.224716	29	26	29	chr4-182139384-182143986	0.00499571	0.0565738
FOXN4	TLE3	0.00248372	33	26	25	chr15-70098177-70103303;chr15-70141327-70143563	1.47137e-05	0.000421113
FOXO1	ILDR2	0.0508046	20	5	18	chr1-166946804-166949166	1.2836e-05	0.000372555
FOXO1	PEX5L	0.247573	31	5	24	chr3-179728835-179729772;chr3-179978816-179979629	0.000526017	0.00934342
FOXO1	RSPO2	0.0737072	13	5	19	chr8-108081957-108082544	2.39341e-11	1.63159e-09
FOXO1	SEMA5A	1.32299	57	5	38	chr5-9154696-9155502;chr5-9317736-9318371;chr5-9338401-9339197;chr5-9354005-9355040;chr5-9423097-9424055;chr5-9467499-9468538;chr5-9479834-9480891	3.34094e-08	1.58741e-06
FOXO1	WNT5B	0.0814212	23	5	18	chr12-1530951-1534977;chr12-1631435-1631879	0.000389202	0.00724722
FOXP2	ADAMTS18	0.108003	27	143	13	chr16-77220272-77221144;chr16-77508626-77510748	1.95137e-13	1.60016e-11
FOXP2	ADARB2	-0.0244438	73	143	26	chr10-1240176-1240385;chr10-1558892-1560149;chr10-1649966-1652771	0.000526041	0.00934342
FOXP2	AMER2	0.0778396	16	143	11	chr13-25136803-25138205;chr13-25192467-25193106	5.2074e-06	0.000165399
FOXP2	ANK3	-0.361053	25	143	17	chr10-60257860-60258867;chr10-60732444-60733262;chr10-60777809-60778330	2.29054e-06	7.91057e-05
FOXP2	ANKRD33B	0.139225	23	143	20	chr5-10524289-10525338;chr5-10564834-10568278;chr5-10601042-10602810;chr5-10626683-10628781	7.23062e-05	0.00171178
FOXP2	ANKS1B	-0.270064	24	143	24	chr12-98893717-98894629;chr12-99237820-99238887;chr12-99809544-99810374	2.26463e-07	9.42941e-06
FOXP2	ATOH7	0.00601205	11	143	8	chr10-68270900-68271964	0.000283093	0.00553203
FOXP2	CACNA1A	-0.0357303	28	143	21	chr19-13162201-13165813	0.000382637	0.00714396
FOXP2	CASC15	0.41152	25	143	25	chr6-21666646-21668054;chr6-21756672-21757402;chr6-21986978-21988126;chr6-22082061-22084272	0.000221296	0.00449055
FOXP2	CASZ1	0.104213	40	143	30	chr1-10536573-10542045;chr1-10594333-10595271;chr1-10694480-10699437;chr1-10833701-10839018;chr1-10864375-10869635	6.08037e-09	3.19784e-07
FOXP2	CCDC60	0.0300417	32	143	21	chr12-119299353-119301608	2.39807e-08	1.16136e-06
FOXP2	CCSER1	-0.163887	17	143	15	chr4-90494913-90496514;chr4-90640151-90641092	1.39012e-05	0.000399824
FOXP2	CDH2	0.166022	14	143	22	chr18-28166576-28167524;chr18-28173882-28176962	3.12998e-06	0.000104895
FOXP2	CDH20	-0.142241	23	143	25	chr18-61334398-61337319	6.67916e-10	3.93889e-08
FOXP2	CDH4	0.478802	63	143	28	chr20-61192397-61193138;chr20-61252571-61254804;chr20-61358435-61359582;chr20-61370856-61373683;chr20-61741748-61742586;chr20-61835507-61836329	1.30778e-15	1.20318e-13
FOXP2	CDK6	0.374147	23	143	17	chr7-92763443-92764507;chr7-92767563-92769584;chr7-92780845-92781777;chr7-92809379-92810353;chr7-92840110-92841036;chr7-92880943-92881564;chr7-92925978-92927085	3.76287e-08	1.77382e-06
FOXP2	CERKL	0.0413345	19	143	13	chr2-181572734-181573678;chr2-181742618-181743569	0.003739	0.0451723
FOXP2	CHD7	0.245906	22	143	25	chr8-60613559-60614535;chr8-60671697-60672817;chr8-60739968-60741258;chr8-60847173-60848514	1.76476e-05	0.000495272
FOXP2	CHRNA3	0.020872	18	143	11	chr15-78633875-78634621	6.06685e-05	0.00146766
FOXP2	CHRNB4	0.0134737	19	143	12	chr15-78617140-78618379	2.14772e-13	1.75551e-11
FOXP2	CNTN4	-0.237652	29	143	26	chr3-2022872-2024664;chr3-2094662-2096787	0.000429717	0.00787353
FOXP2	CNTNAP4	0.0642131	20	143	25	chr16-76291933-76292905	0.00859036	0.0852183
FOXP2	CSRP2	0.155526	15	143	21	chr12-76764813-76765244;chr12-76874983-76875815;chr12-76879061-76880388	7.0728e-12	5.06565e-10
FOXP2	CTNNA1	0.0415963	18	143	12	chr5-138751871-138753096	8.2273e-06	0.000249752
FOXP2	CUX2	0.0373335	24	143	18	chr12-111286802-111288381	1.09608e-10	7.03853e-09
FOXP2	DACH1	0.3022	31	143	25	chr13-71750741-71751733;chr13-71801268-71802515;chr13-71867193-71867879	1.21329e-07	5.29655e-06
FOXP2	DISC1	-0.158217	36	143	25	chr1-231528827-231529254;chr1-231919237-231920596	3.0786e-09	1.68889e-07
FOXP2	DLG2	-0.051736	36	143	24	chr11-85686278-85686781	0.00965684	0.092784
FOXP2	DLGAP2	-0.0320085	51	143	17	chr8-730460-731139	0.00229574	0.0308134
FOXP2	DLL3	0.0586857	12	143	15	chr19-39401430-39405424;chr19-39440061-39441090	4.00377e-06	0.000130674
FOXP2	DMGDH	0.165371	17	143	15	chr5-78902962-78903887;chr5-78907516-78909072;chr5-78983503-78984936	1.34758e-05	0.000388909
FOXP2	DOK6	-0.117923	15	143	24	chr18-69400083-69401054	4.97837e-07	1.95386e-05
FOXP2	EML1	0.0877127	19	143	11	chr14-99681761-99684303;chr14-99884917-99885872	3.43312e-10	2.08435e-08
FOXP2	EML4	0.242155	16	143	22	chr2-42068145-42069394;chr2-42147333-42148332;chr2-42222165-42223093	0.00125405	0.0190727
FOXP2	EYA2	0.136944	36	143	17	chr20-46945154-46946315;chr20-46973547-46974491;chr20-46995248-46996274;chr20-47124901-47126749	3.81567e-05	0.0009769
FOXP2	FABP7	0.25542	12	143	17	chr6-122717964-122718132;chr6-122726374-122727559;chr6-122770719-122771699	8.67849e-05	0.00200925
FOXP2	FAM89A	0.0386098	8	143	13	chr1-231038294-231039920	2.52933e-09	1.40154e-07
FOXP2	FRMD3	-0.0832236	25	143	23	chr9-83622335-83623048	1.58556e-06	5.64232e-05
FOXP2	GABRR2	-0.0361049	19	143	23	chr6-89297820-89298802	0.000343328	0.00651813
FOXP2	GNAO1	-0.0495833	27	143	28	chr16-56193713-56195144	2.53601e-05	0.000685372
FOXP2	GRIA2	-0.0720134	7	143	12	chr4-157221543-157221597	7.29967e-06	0.00022376
FOXP2	GRM6	-0.0436572	17	143	21	chr5-178895292-178895893	0.00014679	0.0031581
FOXP2	HECW2	-0.0368236	16	143	16	chr2-196639779-196640352	0.00484708	0.0552434
FOXP2	HHIP	-0.0641847	14	143	21	chr4-144647228-144648179	0.00079049	0.0130961
FOXP2	ILDR2	0.0973498	20	143	18	chr1-166813376-166814357;chr1-166838449-166839446	3.37912e-22	3.99246e-20
FOXP2	IQCJ-SCHIP1	0.330888	17	143	12	chr3-159272808-159273820;chr3-159400541-159401446;chr3-159586244-159587206;chr3-159804854-159805795	4.59561e-05	0.0011514
FOXP2	IRS1	-0.0186922	17	143	18	chr2-226724853-226726720;chr2-226874270-226875295	3.16084e-05	0.000829475
FOXP2	ISL1	-0.0374592	12	143	19	chr5-51387180-51387489	0.00211367	0.0288913
FOXP2	KCND3	-0.0921802	14	143	11	chr1-111735576-111739185;chr1-111991188-111992760	0.000236067	0.00474818
FOXP2	KCTD16	0.0575359	28	143	24	chr5-144209094-144210081	0.00152162	0.0222452
FOXP2	KHDRBS3	-0.144123	14	143	19	chr8-135644165-135645058	0.00456657	0.052698
FOXP2	KIAA1755	0.027649	26	143	19	chr20-38229456-38230439	3.13315e-06	0.000104967
FOXP2	KIF21A	-0.0585448	7	143	12	chr12-39443391-39444600	1.68571e-06	5.97055e-05
FOXP2	KLHDC8A	0.0574069	15	143	13	chr1-205312659-205319945;chr1-205358730-205361302	0.000211086	0.00431799
FOXP2	KREMEN1	0.096038	15	143	12	chr22-29014150-29015283;chr22-29093360-29094257;chr22-29136467-29137341	1.65769e-05	0.000468255
FOXP2	LARGE1	0.216387	25	143	14	chr22-33831214-33833225;chr22-33866040-33867357;chr22-33900046-33901054;chr22-33922842-33924375	1.85544e-07	7.84102e-06
FOXP2	LDLRAD3	0.0638067	17	143	13	chr11-36222504-36223651	5.06434e-05	0.00125312
FOXP2	LHFPL3	-0.0847472	14	143	13	chr7-104230272-104232078	2.80934e-06	9.50563e-05
FOXP2	LIMCH1	-0.0800363	21	143	13	chr4-41395865-41396844	0.00836592	0.0835943
FOXP2	LINC00877	0.0263806	34	143	13	chr3-72100456-72100787	1.76804e-08	8.74117e-07
FOXP2	LINC00934	0.0495151	27	143	10	chr12-119203854-119204778;chr12-119229542-119230512;chr12-119299353-119301608;chr12-119325451-119326385	3.35099e-13	2.70111e-11
FOXP2	LINC01619	0.157584	15	143	15	chr12-92088613-92089509;chr12-92106710-92109073;chr12-92135866-92136763;chr12-92144448-92145059	3.52465e-18	3.61139e-16
FOXP2	LOXL1	0.0211751	14	143	17	chr15-73876328-73877341	0.00156006	0.0226963
FOXP2	LRP1B	0.96268	19	143	15	chr2-142065083-142065954	0.00587396	0.0638838
FOXP2	LRRC4C	0.643924	31	143	14	chr11-40213270-40216001;chr11-40479231-40480176;chr11-41081568-41082552;chr11-41145956-41146958;chr11-41166297-41167181;chr11-41235368-41236308	4.42429e-05	0.00111245
FOXP2	LRRTM4	-0.178042	23	143	22	chr2-76976236-76977185	0.00158984	0.0230358
FOXP2	MAML3	0.199772	11	143	14	chr4-139733478-139737237;chr4-139855559-139858051;chr4-140098323-140100636;chr4-140149219-140152859	0.00104288	0.0164136
FOXP2	MBNL2	0.121189	12	143	11	chr13-97124164-97126401;chr13-97222532-97226294	8.36314e-15	7.38407e-13
FOXP2	MCC	-0.17214	28	143	23	chr5-112975826-112976701;chr5-113367358-113368207	0.00379706	0.0457219
FOXP2	MDGA1	0.118833	24	143	21	chr6-37704359-37706594;chr6-37741706-37742802;chr6-37790966-37792033	6.71101e-09	3.50687e-07
FOXP2	MDGA2	-0.17559	12	143	20	chr14-47731514-47732275	0.0041934	0.049382
FOXP2	MDK	0.0414612	15	143	16	chr11-46361964-46366243	6.27916e-23	7.59059e-21
FOXP2	MEIS1	0.17507	15	143	18	chr2-66433568-66435132;chr2-66509124-66510243	5.07272e-14	4.291e-12
FOXP2	MEIS2	0.11659	25	143	21	chr15-36948709-36949722	2.06085e-09	1.15546e-07
FOXP2	MPPED2	0.178506	18	143	18	chr11-30381564-30382706;chr11-30584204-30586041;chr11-30635018-30636380	6.29961e-07	2.42521e-05
FOXP2	MYBL1	0.100515	16	143	10	chr8-66514292-66515057;chr8-66520431-66524326;chr8-66533096-66535764;chr8-66561392-66562152	2.52183e-08	1.21956e-06
FOXP2	MYO5B	0.229689	49	143	28	chr18-49911005-49912061;chr18-50049276-50051284;chr18-50232112-50233022;chr18-50265652-50266335	4.65653e-14	3.94714e-12
FOXP2	NAV2	0.148715	36	143	7	chr11-19410056-19410927;chr11-19478215-19481320;chr11-19524062-19524992;chr11-19615739-19616899;chr11-19624296-19624956;chr11-19827322-19828355;chr11-19849819-19850647;chr11-19905018-19905957	1.44936e-06	5.19768e-05
FOXP2	NCKAP5	-0.0855682	41	143	31	chr2-133485268-133486437	0.000163503	0.003471
FOXP2	NEDD4L	0.140362	34	143	30	chr18-57958994-57959936;chr18-58043116-58044366	6.53677e-15	5.80675e-13
FOXP2	NEGR1	-0.119058	13	143	16	chr1-72282735-72285745	1.94869e-08	9.57388e-07
FOXP2	NEUROD1	0.0740137	13	143	20	chr2-181749884-181750759	0.00222104	0.0300244
FOXP2	NFIB	0.0658509	25	143	27	chr9-14322339-14323493	0.00948862	0.0915912
FOXP2	NHSL1	0.128718	27	143	19	chr6-138616193-138619025;chr6-138765489-138766643	1.86308e-05	0.000519997
FOXP2	NOL4	0.21632	18	143	21	chr18-34060953-34061890;chr18-34131761-34132763;chr18-34211004-34211882	4.4845e-06	0.000144603
FOXP2	NWD2	-0.0144835	17	143	17	chr4-37225579-37226616;chr4-37235925-37236837;chr4-37380955-37381864	6.08395e-07	2.34796e-05
FOXP2	NXN	0.0650349	20	143	15	chr17-798067-799312;chr17-964123-965920	5.2569e-05	0.00129432
FOXP2	ONECUT1	0.0850233	16	143	18	chr15-52765041-52766238;chr15-52783014-52785724	1.34915e-08	6.77375e-07
FOXP2	OPCML	-0.0452405	37	143	18	chr11-133381719-133387327	0.00975984	0.0934914
FOXP2	PAG1	0.273646	16	143	13	chr8-80986214-80987015;chr8-81025185-81027361;chr8-81109411-81111590;chr8-81129920-81130953	5.08904e-10	3.04344e-08
FOXP2	PCDH7	-0.058929	16	143	11	chr4-30716039-30720414	0.000260216	0.00514902
FOXP2	PCDH9	-0.201535	20	143	27	chr13-67036567-67037446	0.00948984	0.0915985
FOXP2	PCSK2	0.121383	30	143	22	chr20-17169395-17170413;chr20-17326764-17328111	2.86955e-06	9.69134e-05
FOXP2	PDZRN4	-0.115629	26	143	21	chr12-41208016-41208885	0.00155425	0.0226231
FOXP2	PEX5L	0.426837	31	143	24	chr3-179883802-179884748;chr3-179899090-179899986;chr3-179928000-179929689;chr3-179948560-179949187;chr3-179951740-179952638	6.79163e-24	8.44567e-22
FOXP2	PGRMC2	0.138245	12	143	13	chr4-128227560-128231302;chr4-128281810-128282723;chr4-128285023-128285704;chr4-128308933-128309849	2.84261e-08	1.36529e-06
FOXP2	PIK3R1	0.315256	21	143	35	chr5-68187165-68188277;chr5-68234184-68234993;chr5-68266770-68268263;chr5-68288752-68290636	0.000867792	0.0141399
FOXP2	PITPNM2	-0.044838	19	143	17	chr12-122973787-122974514	3.06807e-06	0.000103075
FOXP2	PLEKHA7	0.0746851	28	143	16	chr11-16895032-16895995;chr11-17014444-17016142	0.000769944	0.0128204
FOXP2	PRDM1	0.348007	19	143	13	chr6-105991798-105995463;chr6-106039629-106040716;chr6-106050962-106051974;chr6-106077843-106078254;chr6-106084248-106086319;chr6-106106500-106106910	6.47767e-11	4.25218e-09
FOXP2	PROM1	0.0802712	25	143	21	chr4-16055642-16058102;chr4-16125752-16126800	1.94011e-05	0.000538692
FOXP2	PTPRK	0.187201	18	143	20	chr6-128364246-128365228;chr6-128491038-128491731	0.00309096	0.0389549
FOXP2	PTPRM	-0.178006	34	143	23	chr18-8174541-8178224;chr18-8389334-8390437	0.00152361	0.0222662
FOXP2	RASGEF1C	0.0239642	15	143	12	chr5-180139036-180144471	0.000605905	0.010501
FOXP2	RORB	0.345303	25	143	26	chr9-74420471-74421804;chr9-74591250-74592160;chr9-74611737-74612665;chr9-74630869-74631661	0.00192554	0.0268219
FOXP2	RPS11	0.0423891	11	143	8	chr19-49413027-49414256	0.000890359	0.014436
FOXP2	RREB1	0.0631676	21	143	21	chr6-7045020-7046251;chr6-7106393-7107596	1.02958e-13	8.57389e-12
FOXP2	RSPO2	0.0841199	13	143	19	chr8-107813182-107814162	6.56305e-09	3.43308e-07
FOXP2	RXRG	0.0641326	27	143	14	chr1-165421778-165422527;chr1-165424973-165426417;chr1-165430916-165431841	0.00252108	0.0332034
FOXP2	SEMA5A	0.358539	57	143	38	chr5-9034490-9035025;chr5-9241216-9242349;chr5-9431242-9432811;chr5-9445478-9447555;chr5-9492838-9495924;chr5-9546531-9548286	1.04892e-31	1.49935e-29
FOXP2	SEZ6L	0.0446037	20	143	10	chr22-26167717-26169473;chr22-26280507-26281662	8.8324e-06	0.000266611
FOXP2	SLC16A1	0.145984	13	143	17	chr1-112854260-112855259;chr1-112880613-112883341;chr1-112942321-112943247	2.31873e-09	1.29187e-07
FOXP2	SLC35F3	0.0160473	13	143	7	chr1-234212360-234214270	8.9173e-06	0.000268855
FOXP2	SLC39A8	0.0601812	14	143	9	chr4-102431291-102431871;chr4-102499910-102501328	3.36114e-07	1.36165e-05
FOXP2	SLC4A10	-0.204637	12	143	20	chr2-161418088-161418200;chr2-161624567-161626720	3.05182e-12	2.26955e-10
FOXP2	SLC8A1	-0.142891	16	143	15	chr2-40273467-40274384	0.0017023	0.0243386
FOXP2	SLCO5A1	0.0625473	12	143	11	chr8-69677410-69678373	0.00631447	0.0674891
FOXP2	SNTG1	-0.18261	27	143	18	chr8-50616368-50617885	0.000965868	0.0154178
FOXP2	SPATA13	0.0631033	21	143	12	chr13-23889420-23890500;chr13-24107877-24108674;chr13-24217540-24218737	5.71333e-05	0.00139156
FOXP2	SSX2IP	0.152449	20	143	20	chr1-84619164-84621536;chr1-84714250-84716442;chr1-84753138-84754971	4.24835e-07	1.68652e-05
FOXP2	STK39	0.450539	17	143	17	chr2-167874042-167874727;chr2-167875201-167876177;chr2-167986533-167987824;chr2-168187812-168189196;chr2-168310871-168311929	3.47293e-08	1.6459e-06
FOXP2	SULF2	0.0183799	11	143	10	chr20-47786617-47787185	0.00449451	0.0520828
FOXP2	SYBU	-0.0329461	15	143	23	chr8-109604414-109607910	0.00972676	0.0932842
FOXP2	TCF7L1	0.0586263	19	143	10	chr2-85067348-85067562;chr2-85077799-85078808;chr2-85237283-85238510;chr2-85253473-85260114;chr2-85300070-85301053	1.73457e-10	1.08491e-08
FOXP2	TENM3	-0.0941185	29	143	29	chr4-182447860-182448998	3.11671e-06	0.000104519
FOXP2	TJP1	0.0628354	12	143	13	chr15-29822504-29823353	5.77428e-06	0.000181424
FOXP2	TLE3	0.0380648	33	143	25	chr15-70098177-70103303	6.83741e-12	4.90224e-10
FOXP2	TMEFF2	-0.069225	11	143	18	chr2-192195710-192198029	7.17415e-05	0.0017
FOXP2	TMEM132B	0.0160481	25	143	9	chr12-125092708-125095775	0.00697031	0.0727678
FOXP2	TMEM132C	-0.0813632	40	143	22	chr12-128242586-128244033	0.00772217	0.0786843
FOXP2	TMEM244	0.0317088	10	143	9	chr6-129817414-129818348	2.49158e-09	1.38174e-07
FOXP2	TMTC2	0.27168	24	143	18	chr12-82663603-82664463;chr12-82685392-82686879	4.03153e-07	1.60703e-05
FOXP2	TOX3	0.157147	14	143	16	chr16-52450738-52451342;chr16-52544899-52546636	0.00713959	0.0740995
FOXP2	TRPC7	-0.06943	21	143	19	chr5-136131981-136132844	2.61205e-06	8.90467e-05
FOXP2	UNC5C	0.185404	28	143	12	chr4-95316768-95319270;chr4-95439425-95440362;chr4-95525782-95526616;chr4-95627094-95628056;chr4-95640162-95641167	1.58765e-05	0.000450977
FOXP2	UNCX	0.0119034	11	143	5	chr7-1148181-1149295;chr7-1160760-1161152;chr7-1222865-1227712;chr7-1233696-1235831	8.04379e-07	3.03081e-05
FOXP2	VSX1	-0.0626384	17	143	20	chr20-25058981-25060066	2.48543e-05	0.000672596
FOXP2	WDR72	0.160368	26	143	20	chr15-53523323-53523883;chr15-53680612-53681640;chr15-53705234-53705926	2.0051e-17	2.00207e-15
FOXP2	WNT5B	0.193746	23	143	18	chr12-1488739-1489787;chr12-1530951-1534977;chr12-1575242-1577523;chr12-1594166-1595800;chr12-1604670-1606654	5.69957e-09	3.01078e-07
FOXP2	WWC1	0.0326416	25	143	10	chr5-168372118-168373351;chr5-168382280-168383130	7.0247e-10	4.13667e-08
FOXP2	ZBTB18	0.0304286	8	143	10	chr1-244048994-244051282	1.42602e-26	1.88006e-24
FOXP2	ZNF385D	0.064083	16	143	12	chr3-21913502-21914665	2.89233e-05	0.000768315
FOXP2	ZNF521	-0.0804859	13	143	15	chr18-25348995-25350906	1.59028e-07	6.7952e-06
GLI2	FOXP2	-1.89274	25	2	28	chr7-114081531-114086326;chr7-114630006-114630610	1.44575e-06	5.1883e-05
GLI2	KIAA1755	0.0508438	26	2	19	chr20-38277733-38279020	0.000893741	0.0144816
GLI3	ADGRL2	0.15189	19	15	20	chr1-81219579-81221260	0.00450332	0.0521661
GLI3	GRM6	0.0869846	17	15	21	chr5-178941445-178942122	0.000598718	0.0103906
GLI3	ISL1	0.0785536	12	15	19	chr5-51389933-51390662	6.93609e-05	0.00165011
GLI3	KCNH5	0.0682637	14	15	13	chr14-63044877-63045113	0.00042726	0.00783695
GLI3	LRRC4C	0.440866	31	15	14	chr11-40181263-40182324	0.00893851	0.0876983
GLI3	NEDD4L	0.285287	34	15	30	chr18-57997389-57998456;chr18-58190796-58191771	0.00839026	0.0837553
GLI3	NRG1	0.475294	30	15	25	chr8-31909468-31910405	0.00713781	0.0740962
GLI3	PGM5	0.083725	15	15	15	chr9-68356252-68356898	0.00582849	0.0634808
GLI3	PRKCE	0.339971	45	15	31	chr2-45649401-45651344;chr2-45927149-45928043;chr2-46015244-46016355	0.00207224	0.0284452
GLI3	PROX1	0.0698743	19	15	16	chr1-213988722-213989717	0.00605744	0.0654286
GLI3	ROBO2	0.543639	58	15	28	chr3-77157972-77159657	0.00309805	0.0390229
GLI3	SEMA5A	0.0562569	57	15	38	chr5-9445478-9447555;chr5-9490258-9491287;chr5-9615021-9615912	0.000752341	0.0125787
GLI3	STARD13	0.533394	28	15	16	chr13-33130723-33131631;chr13-33213244-33215627;chr13-33351864-33352768	0.000878299	0.0142859
GLI3	TJP2	0.244871	24	15	24	chr9-69144858-69145589;chr9-69163371-69164295	1.16711e-05	0.000341567
GLI3	TRPM1	0.230411	30	15	30	chr15-31131520-31132623	8.05886e-13	6.31113e-11
GLIS3	NTNG1	0.143025	23	1	22	chr1-107056022-107056678;chr1-107187509-107188766	5.35755e-09	2.84042e-07
GRHL1	CASC15	-0.126775	25	22	25	chr6-21771771-21773828	0.00826436	0.0828762
GRHL1	CDH12	0.237657	34	22	18	chr5-21919238-21920105	0.000381711	0.00713054
GRHL1	CNTN5	0.311557	17	22	10	chr11-99069498-99070702;chr11-99383428-99384424;chr11-99388387-99389325	5.46384e-05	0.00133992
GRHL1	EDIL3	0.114501	21	22	17	chr5-84377007-84378002	0.000310862	0.00599563
GRHL1	EPB41L4B	0.0452286	18	22	14	chr9-109312978-109313973	5.46259e-05	0.00133978
GRHL1	GABRR2	0.0650507	19	22	23	chr6-89315300-89315744	0.0012427	0.0189408
GRHL1	GNAO1	0.0761493	27	22	28	chr16-56188598-56189501	0.00024674	0.00492397
GRHL1	GPC6	0.158021	32	22	20	chr13-94342732-94343840	0.00193734	0.0269366
GRHL1	GRIK2	-0.271448	24	22	24	chr6-101454048-101455161	0.00147462	0.0216889
GRHL1	KCNJ6	0.0397867	16	22	11	chr21-37862234-37863240	0.000702806	0.0118792
GRHL1	LRRTM4	0.226123	23	22	22	chr2-77314412-77315332	0.000314087	0.00604583
GRHL1	MAP3K5	0.0802228	33	22	25	chr6-136682735-136683666	0.000230511	0.00465114
GRHL1	MYO10	0.0903934	33	22	27	chr5-16936277-16937964	2.33096e-07	9.67986e-06
GRHL1	NTNG1	0.115422	23	22	22	chr1-107331928-107332739	0.00972438	0.0932701
GRHL1	NTRK3	0.0736193	30	22	22	chr15-87950647-87951593	0.00434095	0.0506867
GRHL1	PRDM8	0.0708435	8	22	15	chr4-80185519-80187322	0.000187092	0.00388909
GRHL1	PTPN3	0.129525	27	22	17	chr9-109411562-109412609;chr9-109427123-109427300	1.91187e-06	6.70048e-05
GRHL1	PTPRT	0.21244	58	22	28	chr20-42051391-42052641;chr20-43096217-43097216	0.00140737	0.0209158
GRHL1	SASH1	0.198191	29	22	19	chr6-148398353-148399273	1.04977e-05	0.000310981
GRHL1	SLC35F1	0.0991873	13	22	9	chr6-118075144-118076113	0.000126338	0.00277367
GRHL1	SLC35F4	0.15412	26	22	15	chr14-57590372-57591350	6.67825e-05	0.00159623
GRHL1	THRB	0.316044	37	22	20	chr3-24426579-24427573;chr3-24582266-24583315	9.48258e-05	0.00216928
HES6	ADAMTS18	0.0443872	27	29	13	chr16-77435115-77436733	1.31132e-06	4.75529e-05
HES6	ANKRD33B	0.191532	23	29	20	chr5-10482705-10485952;chr5-10635088-10636047	0.00157458	0.0228603
HES6	CASZ1	-0.0896473	40	29	30	chr1-10780976-10783647;chr1-10787291-10790766;chr1-10864375-10869635	1.92289e-08	9.45851e-07
HES6	CCDC60	0.119679	32	29	21	chr12-119295480-119296335	0.00071313	0.0120307
HES6	CDH4	0.180907	63	29	28	chr20-61589774-61591208	0.00165327	0.0237802
HES6	CDK6	0.150343	23	29	17	chr7-92836595-92837337;chr7-92853433-92854394	0.0032125	0.0401423
HES6	CHD7	0.276862	22	29	25	chr8-60781449-60782372	8.30983e-05	0.00193445
HES6	CHRNA1	-0.0472003	21	29	16	chr2-174729604-174730865	9.31757e-06	0.000279352
HES6	CTNNA2	-0.162604	19	29	22	chr2-79854959-79856063	0.00351252	0.0430437
HES6	DLL3	0.0847716	12	29	15	chr19-39401430-39405424	5.36768e-09	2.84505e-07
HES6	FOXP2	0.0946927	25	29	28	chr7-114656595-114658065	0.0045277	0.0523593
HES6	KIAA1755	0.0464314	26	29	19	chr20-38277733-38279020	1.92264e-12	1.45694e-10
HES6	KREMEN1	0.0388569	15	29	12	chr22-29077872-29081270	0.000329582	0.00629001
HES6	MDK	0.0586502	15	29	16	chr11-46318344-46319335	0.00124492	0.0189664
HES6	MYBL1	0.111544	16	29	10	chr8-66540017-66543365;chr8-66714159-66715215	3.59331e-05	0.00092608
HES6	NOL4	0.125572	18	29	21	chr18-34222324-34222989	2.25134e-05	0.000614472
HES6	ONECUT1	0.065174	16	29	18	chr15-52679373-52680323	8.37724e-07	3.14656e-05
HES6	PCSK2	0.042663	30	29	22	chr20-17299789-17300761;chr20-17455751-17456347	0.000410334	0.00757768
HES6	PEX5L	0.189673	31	29	24	chr3-179938219-179939054	9.21303e-09	4.72344e-07
HES6	PGRMC2	0.0368422	12	29	13	chr4-128227560-128231302	0.00109527	0.0170826
HES6	PIK3R1	0.136891	21	29	35	chr5-68214470-68215719	0.000993465	0.0157737
HES6	PLEKHA7	0.0470365	28	29	16	chr11-16989302-16992412	0.000834878	0.0137
HES6	PTPRK	0.448704	18	29	20	chr6-128483460-128484401	2.00881e-05	0.00055508
HES6	RAX	0.0473966	16	29	9	chr18-59276735-59277174	2.51106e-14	2.15816e-12
HES6	RPL13A	0.0830599	14	29	9	chr19-49424010-49424422	0.00794171	0.0804447
HES6	RPS2	0.200119	13	29	10	chr16-1988507-1989659;chr16-2003729-2005974	0.000212541	0.00434212
HES6	RXRG	0.11148	27	29	14	chr1-165353263-165355483;chr1-165367010-165368142	8.60593e-13	6.71118e-11
HES6	SEMA5A	0.268521	57	29	38	chr5-9195972-9197167;chr5-9354005-9355040;chr5-9618122-9618855	1.34022e-09	7.65971e-08
HES6	TLE3	0.0679283	33	29	25	chr15-69989988-69992516;chr15-70032457-70035924	0.000561722	0.00986705
HEY2	CASZ1	-0.153167	40	8	30	chr1-10772127-10775233;chr1-10861246-10863887	8.75916e-05	0.00202379
HEY2	CDH4	0.907747	63	8	28	chr20-61352269-61357206;chr20-61370856-61373683;chr20-61498647-61499335;chr20-61499521-61500412;chr20-61628103-61630701	1.47934e-06	5.28929e-05
HEY2	DACH1	0.270186	31	8	25	chr13-71863939-71865921	0.00222448	0.030063
HEY2	MYO5B	0.449512	49	8	28	chr18-49940966-49941868;chr18-49948715-49950450;chr18-50038086-50038850	8.50308e-05	0.0019738
HEY2	NOL4	0.265663	18	8	21	chr18-34222324-34222989	1.50789e-05	0.000430718
HEY2	RREB1	0.253922	21	8	21	chr6-7042307-7043368;chr6-7145814-7148281	8.3439e-09	4.30166e-07
HEY2	SEMA5A	0.335189	57	8	38	chr5-9354005-9355040;chr5-9490258-9491287	0.000273595	0.00537303
HEY2	UNCX	0.0570178	11	8	5	chr7-1138261-1139171	1.68354e-35	2.52707e-33
HIVEP2	AFF3	-0.0808105	39	45	22	chr2-99643792-99645168;chr2-100071726-100072706	0.00750939	0.0770775
HIVEP2	ASIC2	0.297115	67	45	24	chr17-33019049-33020252;chr17-33459506-33460559;chr17-33927492-33928539;chr17-33955530-33956005	0.00242418	0.0321894
HIVEP2	ASTN2	0.808219	48	45	14	chr9-116574056-116574969;chr9-116766897-116767906;chr9-116818774-116819649;chr9-117073141-117074247;chr9-117122486-117123395;chr9-117168864-117169851;chr9-117181854-117182826	3.51698e-06	0.000116201
HIVEP2	ATP8A2	0.196671	31	45	21	chr13-25371430-25372070;chr13-25886300-25887320	0.000516228	0.00919831
HIVEP2	ATXN1	0.416232	16	45	12	chr6-16366623-16367625;chr6-16375610-16376627;chr6-16758154-16761297;chr6-16803060-16805913	0.000479532	0.00863251
HIVEP2	CACNA1G	0.217124	18	45	8	chr17-50511106-50511948;chr17-50532187-50532542;chr17-50569804-50571877;chr17-50572855-50573020;chr17-50599860-50600725;chr17-50612264-50615360;chr17-50618397-50618654;chr17-50624846-50626016	2.22368e-09	1.24129e-07
HIVEP2	CASC15	-0.129657	25	45	25	chr6-21586702-21590031;chr6-22145320-22146653	0.00369944	0.0448167
HIVEP2	CCDC136	0.0273178	17	45	12	chr7-128792429-128793244	0.00139669	0.0207949
HIVEP2	CHL1	0.0494	14	45	18	chr3-373001-373595	4.56914e-05	0.00114547
HIVEP2	CNTN4	0.138957	29	45	26	chr3-2097508-2098812	2.3536e-06	8.11046e-05
HIVEP2	DISC1	0.156878	36	45	25	chr1-231527622-231528652;chr1-231625917-231626814	2.19743e-05	0.000601451
HIVEP2	DLG2	0.118963	36	45	24	chr11-85678597-85682716	5.24176e-05	0.00129137
HIVEP2	EDIL3	0.369366	21	45	17	chr5-83936682-83937428;chr5-84085314-84086803;chr5-84381515-84384307	7.9436e-06	0.00024168
HIVEP2	FRMD3	0.106334	25	45	23	chr9-83383924-83384873	0.00225415	0.0303633
HIVEP2	GNAO1	0.13855	27	45	28	chr16-56191095-56191389;chr16-56331682-56332275	1.29841e-05	0.00037653
HIVEP2	GRM5	0.184772	14	45	11	chr11-88586317-88587377;chr11-89062526-89063480	0.000276357	0.00542042
HIVEP2	GRM6	0.0514587	17	45	21	chr5-179008054-179009103	0.00234532	0.0313322
HIVEP2	HS3ST4	0.137201	36	45	27	chr16-25924855-25926156;chr16-25967497-25968455	7.06236e-05	0.00167604
HIVEP2	ISL1	0.209034	12	45	19	chr5-51376534-51379449;chr5-51382596-51383390;chr5-51391216-51391273	5.04138e-06	0.000160426
HIVEP2	KCNH5	0.371545	14	45	13	chr14-62673095-62674139;chr14-62955632-62956561;chr14-63044877-63045113	1.40986e-07	6.08298e-06
HIVEP2	KIRREL3	2.24299	69	45	16	chr11-126373204-126374819;chr11-126411484-126412551;chr11-126415662-126417398;chr11-126421113-126422072;chr11-126452087-126453795;chr11-126474347-126478717;chr11-126626892-126629865;chr11-126633863-126634843;chr11-126638120-126640997;chr11-126644724-126645730;chr11-126720491-126721448;chr11-126754213-126757472;chr11-126773491-126774443;chr11-126797315-126798399;chr11-126891549-126894505;chr11-126…	2.11935e-09	1.18695e-07
HIVEP2	LRRC7	0.0701897	11	45	13	chr1-69566661-69568397	0.00511595	0.0575892
HIVEP2	LRRTM4	0.341596	23	45	22	chr2-76976236-76977185;chr2-77026968-77027890	1.17576e-07	5.14376e-06
HIVEP2	MDGA2	0.113038	12	45	20	chr14-47672747-47674516	4.04337e-05	0.00102706
HIVEP2	MEG3	0.158834	14	45	9	chr14-100782378-100784973;chr14-100823802-100826107	0.000124041	0.00272872
HIVEP2	MYT1L	0.321043	53	45	17	chr2-1718518-1721757;chr2-1739897-1744255;chr2-1766506-1767773;chr2-2102600-2103796;chr2-2171420-2172281;chr2-2331261-2333766	9.69994e-12	6.86518e-10
HIVEP2	NDNF	0.0461458	10	45	15	chr4-121070290-121071428	1.21909e-06	4.44379e-05
HIVEP2	NDST3	0.0904508	7	45	10	chr4-118086248-118087170	4.33883e-08	2.02378e-06
HIVEP2	NFIA	0.391306	45	45	17	chr1-61005676-61006678;chr1-61042530-61043941;chr1-61178364-61179390	0.00300546	0.038126
HIVEP2	NTRK3	0.166151	30	45	22	chr15-88017403-88018383;chr15-88141129-88142910;chr15-88174232-88175213	0.00410903	0.0486303
HIVEP2	PIK3R1	-0.120368	21	45	35	chr5-68214470-68215719	4.94143e-09	2.63835e-07
HIVEP2	PRELID2	0.158005	27	45	19	chr5-145884589-145885501	2.38334e-06	8.20047e-05
HIVEP2	PRKCA	-0.0364197	38	45	13	chr17-66303025-66303939;chr17-66753099-66754281	0.0065397	0.0693289
HIVEP2	PRMT8	-0.017477	26	45	21	chr12-3375296-3376273;chr12-3421086-3422049;chr12-3484792-3485213;chr12-3531195-3532012;chr12-3578769-3580425	0.000340661	0.00647174
HIVEP2	PTPRT	-0.157022	58	45	28	chr20-42767667-42768632;chr20-42979521-42980508;chr20-43191693-43192654;chr20-43243270-43244468	0.000384631	0.00717521
HIVEP2	RASGEF1B	-0.0591473	27	45	19	chr4-81471237-81471769	0.00915779	0.0892982
HIVEP2	ROBO2	0.257411	58	45	28	chr3-75906961-75907299;chr3-76104227-76105260;chr3-76368206-76369018;chr3-76881652-76882262;chr3-77288029-77289015	0.000386493	0.00720401
HIVEP2	RYR2	0.459047	18	45	17	chr1-237041640-237042204;chr1-237109420-237110230;chr1-237165724-237166788;chr1-237171412-237172430	9.53463e-06	0.000285355
HIVEP2	SDK1	-0.113392	55	45	18	chr7-3272582-3273539;chr7-3299962-3301447;chr7-3355713-3356691	8.68769e-06	0.000262671
HIVEP2	SLC24A2	0.248727	25	45	14	chr9-19581729-19582780;chr9-19650135-19651089;chr9-19788063-19789605	2.34873e-06	8.09643e-05
HIVEP2	SLC4A10	0.0571465	12	45	20	chr2-161624567-161626720	0.00245989	0.0325532
HIVEP2	SNTG1	0.631741	27	45	18	chr8-49909149-49909788;chr8-50035368-50036330;chr8-50402505-50403815	0.000126714	0.00278041
HIVEP2	STARD13	0.119539	28	45	16	chr13-33125779-33126080;chr13-33350631-33350994	0.000602579	0.0104513
HIVEP2	SYNDIG1	0.198132	19	45	12	chr20-24424811-24425694;chr20-24451321-24452338;chr20-24464868-24466393;chr20-24469754-24471879;chr20-24588672-24591177	6.33588e-07	2.43826e-05
HIVEP2	SYNE1	0.161812	31	45	19	chr6-152635769-152636637;chr6-152693193-152694092	0.0014746	0.0216889
HIVEP3	ADARB2	0.471078	73	100	26	chr10-1432429-1433809;chr10-1622360-1623271;chr10-1625248-1626121	0.000978597	0.0155826
HIVEP3	ADGRL2	0.0601592	19	100	20	chr1-81800513-81804970	0.00424995	0.049898
HIVEP3	AFF3	0.229077	39	100	22	chr2-99890291-99891912;chr2-100013564-100014449;chr2-100103999-100104401	0.00106664	0.0167193
HIVEP3	APCDD1	0.0115878	9	100	8	chr18-10403179-10404681	0.00406112	0.0481893
HIVEP3	ASIC2	-0.00730115	67	100	24	chr17-33115765-33116893;chr17-33163886-33164942	0.00134515	0.0201809
HIVEP3	ASTN2	0.103958	48	100	14	chr9-116482445-116483464;chr9-116574056-116574969;chr9-116677335-116678327;chr9-117487251-117488910	0.000114822	0.00255581
HIVEP3	ATP8A2	0.0708243	31	100	21	chr13-25976769-25977798	0.00254879	0.033499
HIVEP3	C3orf70	-0.0451444	10	100	15	chr3-185153015-185154853	0.00552231	0.0610403
HIVEP3	CACNA2D3	0.167396	48	100	18	chr3-54345143-54346080;chr3-54800125-54801101;chr3-54819593-54820435	2.17248e-06	7.53989e-05
HIVEP3	CALM1	0.0449253	7	100	9	chr14-90397234-90397931	3.33082e-05	0.000868041
HIVEP3	CASC15	-0.0629245	25	100	25	chr6-22145320-22146653	0.000412434	0.0076075
HIVEP3	CCDC136	0.028279	17	100	12	chr7-128792429-128793244	2.4262e-05	0.000657877
HIVEP3	CCDC88A	0.179782	16	100	19	chr2-55419922-55421231;chr2-55429450-55430275	2.73017e-07	1.12369e-05
HIVEP3	CCSER1	0.0623904	17	100	15	chr4-90127832-90128942	0.00013491	0.00293466
HIVEP3	CDH12	0.196679	34	100	18	chr5-22588704-22589633	0.00498124	0.0564473
HIVEP3	CDH18	-0.195656	20	100	14	chr5-19920073-19921063	0.00631859	0.0675261
HIVEP3	CDH2	-0.0404677	14	100	22	chr18-28177447-28179086	0.00571033	0.0625419
HIVEP3	CHL1	0.158244	14	100	18	chr3-156069-157128;chr3-196509-196595;chr3-373001-373595	0.000373885	0.00700621
HIVEP3	CNTN5	-0.0723279	17	100	10	chr11-99418866-99420112	0.00811092	0.0817927
HIVEP3	CNTNAP4	-0.0643337	20	100	25	chr16-76278740-76279704	0.00785117	0.0797497
HIVEP3	CNTNAP5	-0.1621	30	100	20	chr2-124025733-124026257	3.44016e-08	1.63113e-06
HIVEP3	CSMD1	-0.120704	52	100	30	chr8-3623685-3624670	0.00618044	0.066419
HIVEP3	CTNNA2	0.0411964	19	100	22	chr2-79510922-79512999	0.0060636	0.0654709
HIVEP3	CUX2	0.0577827	24	100	18	chr12-111260393-111261385	0.00302884	0.0383652
HIVEP3	DLG2	0.0849615	36	100	24	chr11-85718489-85718789	0.00609919	0.0657609
HIVEP3	DSCAM	-0.386881	47	100	23	chr21-40537574-40538560;chr21-40846134-40846618	0.000544419	0.00961106
HIVEP3	EML4	-0.0985787	16	100	22	chr2-42234819-42235703	0.00855677	0.0849637
HIVEP3	EPB41L4B	-0.0361303	18	100	14	chr9-109118454-109119334;chr9-109311239-109312285;chr9-109326709-109327505;chr9-109411562-109412609	0.000292555	0.00568997
HIVEP3	FAM135B	0.389735	28	100	20	chr8-138192761-138194658;chr8-138339188-138340108;chr8-138374629-138375523;chr8-138582114-138583166	3.4497e-06	0.000114293
HIVEP3	FRMD3	-0.0528899	25	100	23	chr9-83440902-83442007;chr9-83555276-83555986;chr9-83620495-83621477	0.000386022	0.00719788
HIVEP3	GABRR2	0.0739054	19	100	23	chr6-89388614-89389453	0.000948866	0.0151912
HIVEP3	GAREM1	0.118337	14	100	12	chr18-32437961-32438894;chr18-32468760-32470307	3.79393e-06	0.000124584
HIVEP3	GARNL3	-0.0139584	11	100	9	chr9-127210988-127211997;chr9-127223598-127224264	0.000464726	0.00840832
HIVEP3	GNAO1	0.0444915	27	100	28	chr16-56191095-56191389	1.37994e-05	0.000397348
HIVEP3	GPC6	0.278042	32	100	20	chr13-93521011-93522056	0.00579308	0.0631858
HIVEP3	GRID1	0.0774972	31	100	21	chr10-86267324-86268154	0.00242009	0.0321415
HIVEP3	GRIK1	-0.112541	24	100	25	chr21-29940034-29940564	0.00317929	0.0398275
HIVEP3	GRM6	0.0966299	17	100	21	chr5-178941445-178942122;chr5-179060667-179061389	1.70347e-06	6.02924e-05
HIVEP3	HS3ST2	-0.0727791	17	100	14	chr16-22813681-22814176	2.59622e-08	1.25404e-06
HIVEP3	HS3ST4	-0.0600193	36	100	27	chr16-25691330-25692025;chr16-25924855-25926156;chr16-26070350-26071460	0.000357578	0.0067503
HIVEP3	ISL1	0.0580044	12	100	19	chr5-51376534-51379449;chr5-51382596-51383390	0.000628293	0.0108273
HIVEP3	KCNH5	0.179941	14	100	13	chr14-62664977-62665974;chr14-63044877-63045113	1.79157e-08	8.84676e-07
HIVEP3	KCTD16	0.110266	28	100	24	chr5-144433596-144434571	0.00622435	0.0667747
HIVEP3	LRRTM4	-0.220424	23	100	22	chr2-76976236-76977185;chr2-77026968-77027890;chr2-77459581-77460506	4.77497e-10	2.86234e-08
HIVEP3	MAP3K5	0.242517	33	100	25	chr6-136536075-136536875;chr6-136549273-136550341;chr6-136641551-136642501;chr6-136682735-136683666	4.22795e-05	0.00106782
HIVEP3	MAPK4	0.108802	16	100	11	chr18-50683508-50684371	2.34676e-08	1.13786e-06
HIVEP3	2024-03-01	-0.165786	19	100	14	chr4-163538198-163539259	0.00559738	0.0616426
HIVEP3	MCC	0.0553107	28	100	23	chr5-113487354-113488244	0.00147432	0.0216875
HIVEP3	MDGA2	0.064801	12	100	20	chr14-47672747-47674516	0.00289014	0.036953
HIVEP3	MYT1L	0.0501388	53	100	17	chr2-1718518-1721757;chr2-2102600-2103796	0.00480814	0.0548796
HIVEP3	NCKAP5	0.0573382	41	100	31	chr2-133265105-133267720;chr2-133598514-133601120	0.00204549	0.0281444
HIVEP3	NDNF	0.0612003	10	100	15	chr4-121070290-121071428	1.02941e-15	9.50513e-14
HIVEP3	NRG1	-0.294624	30	100	25	chr8-31639432-31639754;chr8-32219568-32220927;chr8-32547606-32548209	0.000178518	0.0037399
HIVEP3	NTRK3	0.075932	30	100	22	chr15-88253780-88255905;chr15-88282240-88283190	0.00168243	0.0241212
HIVEP3	PCDH15	0.304686	10	100	12	chr10-55019017-55020092;chr10-55423909-55424949	0.00706635	0.0735567
HIVEP3	PCP2	0.026668	17	100	11	chr19-7632972-7633406	0.00952295	0.0918398
HIVEP3	PGM5	0.0536157	15	100	15	chr9-68429323-68430330	0.00688712	0.0721112
HIVEP3	PIK3R1	-0.0524038	21	100	35	chr5-68214470-68215719	0.0009956	0.0157978
HIVEP3	PITPNM2	0.0844588	19	100	17	chr12-123030501-123031318	0.00908462	0.0887641
HIVEP3	PLXNA4	-0.0635996	46	100	20	chr7-132157867-132158789	0.00184034	0.0258561
HIVEP3	PPP2R2B	0.130882	26	100	17	chr5-146743649-146744769	0.00226109	0.0304465
HIVEP3	PRDM8	0.0393498	8	100	15	chr4-80182233-80183878	0.000651231	0.0111565
HIVEP3	PRELID2	0.0651335	27	100	19	chr5-145884589-145885501	0.00113573	0.017607
HIVEP3	PRKCA	0.13114	38	100	13	chr17-66632557-66634080	0.000288671	0.00562525
HIVEP3	PRKCE	0.00246938	45	100	31	chr2-45698068-45700022;chr2-45888591-45890495	2.65548e-10	1.62725e-08
HIVEP3	PRMT8	0.120028	26	100	21	chr12-3332834-3334317;chr12-3456460-3457460	4.85675e-05	0.00120747
HIVEP3	PROX1	0.0659394	19	100	16	chr1-214001989-214004650	0.0011056	0.0172169
HIVEP3	PRR16	-0.0551364	13	100	12	chr5-120464646-120465630	0.00668543	0.0705414
HIVEP3	PTPN3	0.0141991	27	100	17	chr9-109330930-109332032;chr9-109342698-109343604;chr9-109428685-109429371	1.63206e-05	0.00046236
HIVEP3	PTPRT	0.416904	58	100	28	chr20-42040787-42041862;chr20-42051391-42052641;chr20-42382053-42382924;chr20-42496718-42497610;chr20-42587636-42588578;chr20-42792812-42793837	0.00044367	0.00808843
HIVEP3	RD3L	0.0236286	21	100	12	chr14-104031264-104031899	0.000424231	0.00779123
HIVEP3	RELN	0.122605	36	100	17	chr7-103651790-103652550	0.00476264	0.05447
HIVEP3	RGS7	0.0923707	14	100	12	chr1-241356095-241356898;chr1-241423597-241424291	0.0011019	0.0171701
HIVEP3	RGS8	0.0191131	26	100	15	chr1-182656422-182658368	0.0088304	0.0868954
HIVEP3	ROBO2	-0.226188	58	100	28	chr3-76104227-76105260;chr3-77256628-77257688;chr3-77271505-77272407	0.000526817	0.00935475
HIVEP3	SAMD5	0.0591992	16	100	15	chr6-147506231-147508926	0.000473676	0.00854598
HIVEP3	SDK1	0.796515	55	100	18	chr7-3218552-3219460;chr7-3299962-3301447;chr7-3942727-3943810;chr7-3998964-3999732	0.000606293	0.010505
HIVEP3	SDK2	-0.0141692	40	100	17	chr17-73419622-73420511;chr17-73429134-73430326;chr17-73702751-73703856	2.95034e-05	0.000781382
HIVEP3	SERPINI1	0.105922	11	100	13	chr3-167735326-167735429;chr3-167742245-167743048	5.99479e-08	2.73726e-06
HIVEP3	SGK1	0.0768386	15	100	9	chr6-134313815-134315193;chr6-134351701-134352724	1.29774e-06	4.71023e-05
HIVEP3	SHTN1	0.0321622	14	100	15	chr10-116848541-116849511	0.000593846	0.0103218
HIVEP3	SKOR2	0.114302	12	100	17	chr18-47150521-47151519;chr18-47250050-47251373;chr18-47259974-47264519	1.7525e-10	1.09567e-08
HIVEP3	SLC24A2	0.0628628	25	100	14	chr9-19663161-19664189;chr9-19732247-19733178;chr9-19828527-19829105	0.00164191	0.0236527
HIVEP3	ST18	0.0777873	25	100	19	chr8-52254349-52255452	3.3971e-06	0.000112751
HIVEP3	STARD13	0.0882633	28	100	16	chr13-33137208-33138101;chr13-33285756-33286311	0.0036883	0.0447215
HIVEP3	SYBU	0.0354934	15	100	23	chr8-109538645-109539710	0.000165626	0.00350694
HIVEP3	SYNDIG1	0.0522258	19	100	12	chr20-24464868-24466393;chr20-24469754-24471879;chr20-24588672-24591177	0.00179581	0.0253547
HIVEP3	SYNE1	0.254446	31	100	19	chr6-152301309-152301868;chr6-152566115-152567097;chr6-152635769-152636637;chr6-152701224-152702191	2.22143e-05	0.000607529
HIVEP3	TBC1D1	0.0400335	19	100	15	chr4-37976436-37977309	0.000104666	0.0023615
HIVEP3	TENM3	-0.0755369	29	100	29	chr4-182144162-182144689	0.00373781	0.0451606
HIVEP3	THRB	0.412447	37	100	20	chr3-24133656-24134413;chr3-24160294-24161241;chr3-24268745-24269868;chr3-24338525-24339444;chr3-24494492-24494651	1.23409e-10	7.86282e-09
HIVEP3	TMEM132C	-0.132684	40	100	22	chr12-128291162-128292063	0.00111654	0.0173531
HIVEP3	TRNP1	0.0448308	14	100	15	chr1-26959479-26960349	1.04846e-09	6.05335e-08
HIVEP3	TRPM1	0.0615794	30	100	30	chr15-31214187-31216019	0.00019771	0.00407761
HIVEP3	TRPM3	0.251182	34	100	15	chr9-70979106-70980741;chr9-71481433-71482587	0.000172009	0.00362325
HIVEP3	WNT5A	0.0139894	7	100	7	chr3-55481394-55486979	0.00331382	0.0411108
HIVEP3	XYLT1	0.0666045	24	100	12	chr16-17434682-17435633	0.00122228	0.0186984
HIVEP3	ZNF521	0.0414438	13	100	15	chr18-25348995-25350906	0.00651945	0.0691573
HIVEP3	ZNF536	-0.0618048	27	100	15	chr19-30234789-30236608	0.0010614	0.0166548
HIVEP3	ZPBP	-0.0626018	21	100	18	chr7-49772680-49773660	0.00942824	0.0912245
HLF	EDIL3	0.0675118	21	1	17	chr5-84381515-84384307	0.000531156	0.00941948
HMGA2	ABCA4	0.0703137	23	94	15	chr1-94119329-94120979;chr1-94131044-94131914;chr1-94142376-94143309;chr1-94144671-94145949	8.13563e-06	0.000247116
HMGA2	ADARB2	-0.0584514	73	94	26	chr10-1738735-1740447	0.0082419	0.0827367
HMGA2	ADCY2	0.0783043	18	94	18	chr5-7754671-7755655	0.000282691	0.00552663
HMGA2	ADCY8	0.250356	18	94	10	chr8-130821421-130821939;chr8-131042427-131042778	5.35621e-30	7.50872e-28
HMGA2	ADGRL2	-0.135946	19	94	20	chr1-81423790-81424851;chr1-81799818-81800396	0.00546996	0.060634
HMGA2	AKAP13	-0.00187337	20	94	16	chr15-85379751-85380570;chr15-85598554-85599471;chr15-85681074-85682009	0.000225299	0.00456269
HMGA2	ANKS1B	0.390384	24	94	24	chr12-98861074-98861975;chr12-98951082-98952121;chr12-99514364-99515277;chr12-99984655-99986020	0.000449304	0.0081714
HMGA2	ATXN1	0.0610508	16	94	12	chr6-16425620-16426834	0.0036627	0.044472
HMGA2	C3orf70	0.042206	10	94	15	chr3-185152087-185152627	0.00167209	0.0239955
HMGA2	CDH11	0.083923	18	94	19	chr16-65119162-65121874	2.99215e-10	1.82588e-08
HMGA2	CDH20	0.177692	23	94	25	chr18-61334398-61337319;chr18-61384643-61385444	0.000122032	0.00269044
HMGA2	CEP112	-0.0811647	15	94	16	chr17-66190736-66191658	7.63101e-10	4.47174e-08
HMGA2	CNTN4	0.438117	29	94	26	chr3-2099774-2100557;chr3-2444635-2445634;chr3-2452000-2453016;chr3-2521517-2522512;chr3-2612481-2613369;chr3-2639611-2640506;chr3-2836966-2839342	0.000155201	0.00331619
HMGA2	CNTNAP2	0.554484	38	94	15	chr7-146115421-146116001;chr7-147588284-147589212;chr7-148031547-148032540;chr7-148339634-148340131	1.84335e-05	0.000514985
HMGA2	CNTNAP4	-0.127237	20	94	25	chr16-76265160-76266058	0.000348939	0.00660928
HMGA2	CSMD1	-0.109816	52	94	30	chr8-3755359-3756268	0.000711242	0.0120028
HMGA2	CSMD3	0.459837	8	94	16	chr8-112977916-112978820;chr8-113437100-113439174;chr8-113447509-113448449;chr8-113449076-113449982	2.15268e-07	8.989e-06
HMGA2	DACH1	0.0501285	31	94	25	chr13-71867193-71867879	0.00698983	0.0729323
HMGA2	DISC1	0.511439	36	94	25	chr1-231528827-231529254;chr1-231634620-231635563;chr1-231635897-231636846;chr1-231666044-231667183;chr1-231693779-231693825;chr1-231729417-231730391;chr1-231866713-231867534;chr1-231919237-231920596	4.67143e-12	3.41541e-10
HMGA2	DLGAP1	-0.112303	29	94	17	chr18-3770975-3772060;chr18-4453542-4455005	2.79642e-05	0.000745951
HMGA2	DOCK10	0.354502	19	94	14	chr2-224778285-224779042;chr2-224970137-224971085;chr2-224982304-224983414;chr2-225040954-225042251	3.48566e-22	4.11356e-20
HMGA2	DOK6	-0.190563	15	94	24	chr18-69680987-69681961	0.0055661	0.0614076
HMGA2	DPP10	0.779301	18	94	16	chr2-114423012-114423846;chr2-114551002-114552005;chr2-114636899-114637838;chr2-114661767-114663091;chr2-114677033-114678000;chr2-115160592-115161601	2.57848e-05	0.000695099
HMGA2	DSCAM	1.01885	47	94	23	chr21-40047160-40048443;chr21-40380216-40381124;chr21-40532190-40533247;chr21-40552596-40553527;chr21-40581582-40582577;chr21-40609683-40610755;chr21-40615296-40616233;chr21-40617947-40618978;chr21-40635904-40636717;chr21-40688509-40690428	8.45004e-07	3.17215e-05
HMGA2	ENOX1	0.185744	20	94	13	chr13-43363809-43364762;chr13-43542140-43543001;chr13-43804235-43805160	0.00108431	0.0169453
HMGA2	ESRRG	0.169705	46	94	13	chr1-216621287-216622228;chr1-216651829-216652787	0.00092162	0.0148342
HMGA2	FAM155A	0.51071	37	94	22	chr13-107457678-107458490	0.00341635	0.0420779
HMGA2	FBN2	0.421239	12	94	11	chr5-128532792-128533598;chr5-128674587-128675563;chr5-128681977-128682991;chr5-128700461-128701406	5.2448e-06	0.000166362
HMGA2	FLT1	0.187942	20	94	14	chr13-28412614-28413542;chr13-28442573-28443543;chr13-28530642-28533484	4.55852e-07	1.80053e-05
HMGA2	GABBR2	0.262712	36	94	25	chr9-98255722-98257502;chr9-98363794-98364741;chr9-98366267-98367198;chr9-98429354-98430272	0.000207772	0.00425812
HMGA2	GALNT13	-0.0516743	14	94	19	chr2-153870331-153871912	0.00565521	0.0620948
HMGA2	GPC6	-0.214067	32	94	20	chr13-93270453-93271455;chr13-93662927-93663915	0.000702628	0.0118771
HMGA2	GRID2	-0.223754	30	94	21	chr4-92303409-92303621;chr4-92635909-92637006	0.000251788	0.00500901
HMGA2	GRIK1	0.154416	24	94	25	chr21-29849304-29850326	0.00107434	0.0168205
HMGA2	GRIN2A	0.268004	22	94	15	chr16-9695043-9695905;chr16-9793901-9794791;chr16-9859526-9860404;chr16-10036496-10038396;chr16-10279959-10281061	0.000657016	0.0112338
HMGA2	GRM6	-0.0852356	17	94	21	chr5-178895292-178895893;chr5-179022978-179023751	7.84631e-07	2.96463e-05
HMGA2	GRM7	-0.109973	18	94	18	chr3-7265331-7266414	0.00451304	0.0522402
HMGA2	HCN1	0.0669009	15	94	12	chr5-45506693-45507895	0.000413519	0.00762268
HMGA2	HECW2	-0.0324637	16	94	16	chr2-196591222-196592463	0.00730651	0.075474
HMGA2	IRS1	0.0789515	17	94	18	chr2-226746172-226747117	0.000781188	0.0129779
HMGA2	KCNB2	0.253692	12	94	11	chr8-72537886-72538688;chr8-72604722-72605850;chr8-72912679-72913747	0.000108333	0.00243371
HMGA2	KCNQ3	0.0465234	27	94	15	chr8-132191708-132192670	0.00992652	0.0946607
HMGA2	KCTD16	-0.144955	28	94	24	chr5-144170025-144170283;chr5-144203490-144205276	1.34094e-05	0.000387266
HMGA2	KHDRBS3	-0.0464746	14	94	19	chr8-135455934-135457456	0.000839795	0.0137662
HMGA2	KIAA1217	0.122376	29	94	19	chr10-24483497-24484415	0.000839351	0.0137601
HMGA2	KIF21A	-0.0288732	7	94	12	chr12-39441557-39442926	0.00775354	0.0789272
HMGA2	KIRREL3	-0.120427	69	94	16	chr11-126809884-126811469;chr11-126940790-126941711;chr11-126965956-126966834	0.000177697	0.0037265
HMGA2	LAMA3	-0.0338198	30	94	17	chr18-23689978-23691276	0.00681676	0.0715729
HMGA2	LRRC38	0.0606321	13	94	10	chr1-13489359-13490286;chr1-13504869-13505748;chr1-13511907-13512962	3.06894e-05	0.000808797
HMGA2	LRRTM4	0.236005	23	94	22	chr2-77059236-77060262;chr2-77411996-77412879	0.00808209	0.0815503
HMGA2	MAN1A1	0.138134	10	94	19	chr6-119148093-119149077;chr6-119432221-119433156	2.65713e-05	0.000713845
HMGA2	2024-03-04	0.117092	20	94	11	chr2-216224055-216225115;chr2-216308201-216309182;chr2-216342961-216343863	0.000586619	0.0102163
HMGA2	MEIS2	0.181681	25	94	21	chr15-36880140-36880991;chr15-36921257-36922414;chr15-37026138-37027056;chr15-37094780-37095006;chr15-37109985-37111328	2.73346e-05	0.000730879
HMGA2	MPPED2	0.0470425	18	94	18	chr11-30323203-30323973	0.000748886	0.0125309
HMGA2	NETO1	-0.172795	13	94	20	chr18-72869141-72870129	4.28488e-14	3.63968e-12
HMGA2	NFIA	0.248562	45	94	17	chr1-61180768-61181752;chr1-61370558-61371466	0.0010465	0.0164618
HMGA2	NFIB	0.00264093	25	94	27	chr9-14322339-14323493;chr9-14353012-14354134;chr9-14388880-14389755	2.83079e-06	9.57027e-05
HMGA2	NLGN1	0.11952	16	94	15	chr3-173396696-173397779	3.51903e-09	1.91504e-07
HMGA2	NRG1	0.0895322	30	94	25	chr8-32554405-32555365	0.00364465	0.0443216
HMGA2	NRXN1	-0.0873568	28	94	17	chr2-51025842-51026370	0.00249946	0.0329845
HMGA2	NTNG1	-0.0850382	23	94	22	chr1-107056022-107056678	2.36714e-06	8.15162e-05
HMGA2	OXR1	-0.111231	22	94	15	chr8-106269113-106270143	3.67727e-13	2.95243e-11
HMGA2	PCOLCE2	-0.0161239	13	94	9	chr3-142723267-142724073	0.00796782	0.0806771
HMGA2	PDE1C	0.179221	33	94	20	chr7-32089277-32089708;chr7-32283280-32284220	0.00171748	0.024489
HMGA2	PDE4D	0.48311	26	94	12	chr5-58892793-58893798;chr5-59022139-59023053;chr5-59025485-59026388;chr5-59647969-59648927;chr5-59814484-59815176	0.000722918	0.0121672
HMGA2	POU6F2	0.318815	24	94	9	chr7-38977556-38977997;chr7-39006364-39006756;chr7-39073124-39074102;chr7-39095981-39096873	0.000813573	0.0134141
HMGA2	PRDM8	-0.0426651	8	94	15	chr4-80196602-80196962	0.000492585	0.00883392
HMGA2	PRELID2	-0.0428373	27	94	19	chr5-145835370-145836437	0.00940698	0.0910837
HMGA2	PRKCB	-0.106907	24	94	18	chr16-23835027-23836000;chr16-24074286-24075210	0.00796862	0.0806812
HMGA2	PTPRZ1	0.102986	14	94	14	chr7-121803496-121804393	3.44748e-05	0.000893984
HMGA2	QKI	-0.0375564	13	94	14	chr6-163412950-163413064	0.00293533	0.0373854
HMGA2	ROBO2	1.05159	58	94	28	chr3-77173149-77173994	0.00215008	0.0292939
HMGA2	SALL3	0.0906577	10	94	14	chr18-78977976-78978350;chr18-78999975-79000486	5.78319e-16	5.40858e-14
HMGA2	SEZ6L	-0.0362572	20	94	10	chr22-26224848-26225884;chr22-26364154-26364748	0.00231499	0.0310167
HMGA2	SGCD	-0.11493	47	94	14	chr5-156731293-156732794	0.0088828	0.087303
HMGA2	SIPA1L2	0.106176	13	94	8	chr1-232392954-232393977;chr1-232462418-232462820;chr1-232627346-232628339;chr1-232628871-232631174	0.000537134	0.00950646
HMGA2	SLC24A3	0.149734	25	94	25	chr20-19216481-19217284;chr20-19419153-19419993;chr20-19492658-19493625;chr20-19560791-19563166;chr20-19582415-19584445	0.000432339	0.00791523
HMGA2	SLC39A8	0.0383175	14	94	9	chr4-102404327-102405110	1.59005e-09	9.01418e-08
HMGA2	SLC4A10	-0.045735	12	94	20	chr2-161624567-161626720	0.00537378	0.0598205
HMGA2	SOX6	0.291195	35	94	21	chr11-15920618-15921582;chr11-16081774-16082763;chr11-16295505-16296860;chr11-16356068-16357111;chr11-16393263-16394098	5.07549e-05	0.00125542
HMGA2	SPON1	0.306014	26	94	18	chr11-13961483-13962688;chr11-14018328-14019240;chr11-14081263-14082175;chr11-14203084-14203989	5.95544e-06	0.000186627
HMGA2	TENM3	-0.117703	29	94	29	chr4-182435858-182436865	0.00953678	0.0919297
HMGA2	THRB	0.0735028	37	94	20	chr3-24194220-24195317	0.00220346	0.0298454
HMGA2	TJP2	0.0758485	24	94	24	chr9-69215528-69216338	0.00148731	0.0218418
HMGA2	TMEFF2	-0.0402459	11	94	18	chr2-192192962-192194352	0.002847	0.0365068
HMGA2	TMEM132C	0.177198	40	94	22	chr12-128512762-128514368;chr12-128526926-128527877	0.00375667	0.0453453
HMGA2	TMTC2	-0.0571194	24	94	18	chr12-82681869-82683146	0.00872098	0.0861366
HMGA2	TRPC7	0.285251	21	94	19	chr5-136128274-136129191;chr5-136249387-136250345;chr5-136364931-136365252;chr5-136400556-136401574	5.9401e-05	0.00144042
HMGA2	UNC5D	-0.084629	26	94	26	chr8-35234885-35235456	0.00574749	0.0628138
HMGA2	VCAN	0.176549	8	94	12	chr5-83470554-83471464;chr5-83513214-83514116	1.0047e-06	3.7202e-05
HMGA2	VWC2	0.21677	18	94	13	chr7-49792347-49793391;chr7-49851727-49852305	3.91657e-10	2.36658e-08
HMGA2	WFDC1	-0.0341633	16	94	14	chr16-84278496-84280062	0.00959994	0.0923757
HMGA2	ZFHX4	-0.0876612	20	94	25	chr8-76672443-76674709	3.88219e-05	0.00099119
HMGA2	ZPBP	0.734266	21	94	18	chr7-49851727-49852305;chr7-50058142-50058843;chr7-50065745-50066575;chr7-50179210-50180151	2.16177e-26	2.83357e-24
IRX5	CNTN3	0.354499	21	28	17	chr3-74431651-74432648	0.00302846	0.0383628
IRX5	DAB1	-0.159063	37	28	20	chr1-57252455-57253656	0.00512925	0.0577167
IRX5	DPP6	0.740003	55	28	9	chr7-154389590-154390443;chr7-154415800-154416746;chr7-154557231-154558168;chr7-154640144-154641123;chr7-154652256-154653144	5.0327e-09	2.68145e-07
IRX5	ERBB4	0.292053	49	28	19	chr2-211393560-211394485;chr2-211512478-211513492;chr2-212536045-212538448;chr2-212547886-212548943	1.78573e-06	6.2996e-05
IRX5	ESRRG	0.0801854	46	28	13	chr1-216686608-216688888;chr1-216718071-216719104;chr1-216805694-216806723	0.00038287	0.00714761
IRX5	ETV1	0.215792	18	28	9	chr7-13985808-13986115;chr7-13990490-13990552	4.57922e-10	2.74905e-08
IRX5	FAM155A	1.50574	37	28	22	chr13-107208814-107209753;chr13-107346060-107346993;chr13-107395949-107397052;chr13-107712910-107713706	0.00114292	0.0177037
IRX5	FGF14	0.998796	33	28	10	chr13-101937491-101938452;chr13-102274737-102275632;chr13-102399588-102401470	4.89621e-06	0.000156275
IRX5	GALNT13	0.626585	14	28	19	chr2-153872304-153875103;chr2-154091761-154093054	1.10614e-07	4.86214e-06
IRX5	GRIA2	0.0967302	7	28	12	chr4-157221131-157221241	0.000994962	0.0157908
IRX5	HCN1	0.670582	15	28	12	chr5-45398727-45399663;chr5-45440176-45441136;chr5-45692280-45693141	0.00144256	0.0213074
IRX5	KAZN	0.224907	63	28	20	chr1-13808570-13809505	0.00639731	0.0681671
IRX5	KCNH7	0.627107	22	28	20	chr2-162273612-162273794;chr2-162578827-162579784;chr2-162733046-162733938	0.00179786	0.0253749
IRX5	KHDRBS3	-0.150146	14	28	19	chr8-135516813-135517756	0.000628917	0.0108307
IRX5	LIN7A	0.32271	8	28	10	chr12-80821321-80822231	0.00352523	0.0431735
IRX5	LINC01322	0.213841	5	28	11	chr3-165207160-165207472	3.63186e-15	3.26758e-13
IRX5	LRP1B	1.16591	19	28	15	chr2-140643761-140644609;chr2-140654277-140655240	0.0057772	0.0630671
IRX5	NKAIN3	-0.428008	18	28	17	chr8-62245375-62246340	0.00578357	0.0631197
IRX5	NLGN1	-0.670302	16	28	15	chr3-173589696-173590815	0.0102941	0.0973183
IRX5	NRXN1	0.222398	28	28	17	chr2-50534887-50535686	0.00444125	0.051591
IRX5	NTNG1	0.182787	23	28	22	chr1-107141460-107142497	0.000157408	0.00335701
IRX5	PDZRN4	0.198381	26	28	21	chr12-41212579-41213468	0.000855036	0.0139734
IRX5	PRKG1	0.284514	45	28	14	chr10-51010674-51011664;chr10-51491975-51492914	0.00178682	0.0252634
IRX5	PTPRZ1	-0.34713	14	28	14	chr7-121837095-121837935	0.00369229	0.0447593
IRX5	RASGEF1B	0.318518	27	28	19	chr4-81499531-81500594	0.00327237	0.0407032
IRX5	RASSF8	0.174433	10	28	10	chr12-26033886-26034714	0.0013754	0.0205374
IRX5	TBC1D1	0.0653214	19	28	15	chr4-37976436-37977309	0.00863877	0.0855111
IRX5	ZFPM2	0.681399	33	28	6	chr8-105305483-105306429;chr8-105762059-105762993	1.04133e-05	0.000308839
IRX6	ADAM23	0.0875156	12	99	15	chr2-206387492-206388466	0.0018575	0.0260541
IRX6	ADCY2	-0.158417	18	99	18	chr5-7373878-7374837;chr5-7412088-7412984	0.00684014	0.0717595
IRX6	ADGRB3	-0.101246	13	99	17	chr6-68633738-68635366;chr6-69266721-69267614	0.0023039	0.0309006
IRX6	AFF3	-0.20155	39	99	22	chr2-99488540-99489816;chr2-100103999-100104401	5.34228e-08	2.4575e-06
IRX6	ANKRD29	0.544981	22	99	7	chr18-23502483-23503469;chr18-23505207-23506142;chr18-23583146-23584171;chr18-23585273-23586286;chr18-23631378-23632368;chr18-23647998-23648410;chr18-23651023-23651940;chr18-23662886-23663255;chr18-23702740-23703666;chr18-23724339-23725256;chr18-23738538-23739622;chr18-23743716-23745253;chr18-23752501-23753366	9.58004e-15	8.41836e-13
IRX6	ANTXR2	-0.21475	16	99	14	chr4-80182233-80183878;chr4-80195855-80196012;chr4-80201522-80201913	9.1055e-06	0.000273598
IRX6	ASIC2	0.5216	67	99	24	chr17-33595556-33596422	0.00154864	0.0225576
IRX6	CDH11	-0.259947	18	99	19	chr16-64974269-64975161	0.0019893	0.02752
IRX6	CDH12	0.885589	34	99	18	chr5-21760134-21760557;chr5-21824598-21825495;chr5-21918093-21918977;chr5-22890635-22891543;chr5-22910188-22911158	0.000847946	0.0138809
IRX6	CDH20	0.125299	23	99	25	chr18-61468126-61473252	0.00847247	0.0843528
IRX6	CNTN3	2.72671	21	99	17	chr3-74203914-74204787;chr3-74219825-74220849;chr3-74260811-74261949;chr3-74267540-74268284;chr3-74273736-74274725;chr3-74300592-74301397;chr3-74390122-74391223;chr3-74391772-74392718;chr3-74410089-74411029;chr3-74446914-74447885;chr3-74448834-74449749;chr3-74562442-74563442;chr3-74613049-74615482	5.08485e-12	3.69381e-10
IRX6	CNTN4	-0.118859	29	99	26	chr3-2097508-2098812	0.00179134	0.0253039
IRX6	CNTNAP4	-0.122294	20	99	25	chr16-76409445-76410853	0.00467837	0.0537295
IRX6	CSMD3	-0.28794	8	99	16	chr8-113447509-113448449	5.91766e-05	0.00143566
IRX6	DAB1	-0.750024	37	99	20	chr1-57421377-57423929;chr1-58031449-58032268;chr1-58144002-58145126;chr1-58470051-58470956;chr1-58545294-58546634	5.58783e-05	0.00136556
IRX6	DISC1	-0.183771	36	99	25	chr1-231527622-231528652;chr1-231919237-231920596	0.000146796	0.0031581
IRX6	DLG2	0.155253	36	99	24	chr11-83463552-83465056;chr11-83969625-83971692;chr11-85665103-85666486	2.69162e-07	1.10827e-05
IRX6	DOK6	0.124401	15	99	24	chr18-69400083-69401054	2.24603e-05	0.000613351
IRX6	DPP10	-0.140267	18	99	16	chr2-115160592-115161601	0.000155936	0.0033291
IRX6	DPP6	2.08518	55	99	9	chr7-153933393-153934193;chr7-154030232-154031241;chr7-154050757-154052417;chr7-154127058-154128138;chr7-154148485-154149391;chr7-154166965-154168768;chr7-154304204-154305109;chr7-154371740-154372895;chr7-154406529-154407383;chr7-154440352-154443849;chr7-154451140-154452160;chr7-154484098-154485068;chr7-154503660-154504657;chr7-154541270-154542246;chr7-154566577-154566841;chr7-154624175-154625198…	8.91807e-11	5.7778e-09
IRX6	EBF1	2.95761	38	99	9	chr5-158716056-158717220;chr5-158747547-158749295;chr5-158773374-158774309;chr5-158810309-158811364;chr5-158823908-158824967;chr5-158843048-158844094;chr5-158846452-158847267;chr5-158851995-158852948;chr5-158899587-158900488;chr5-158902738-158903797;chr5-158934915-158935879;chr5-158967718-158968672;chr5-158977645-158980928;chr5-159003118-159004058;chr5-159010371-159011332;chr5-159033086-159033891…	1.34943e-09	7.70802e-08
IRX6	EDIL3	-0.258433	21	99	17	chr5-84356126-84357083;chr5-84381515-84384307	0.000628629	0.0108277
IRX6	EPHA6	1.2825	21	99	15	chr3-96812667-96814580;chr3-96986176-96987093;chr3-97009068-97010003;chr3-97241212-97242142;chr3-97712710-97713771;chr3-97736577-97737579	0.000186946	0.00388646
IRX6	ERBB4	5.33769	49	99	19	chr2-211435053-211436217;chr2-211437261-211438135;chr2-211487469-211488424;chr2-211557900-211558986;chr2-211729797-211730836;chr2-211751648-211752574;chr2-211762122-211763154;chr2-211798798-211799445;chr2-211845775-211846740;chr2-211853061-211853915;chr2-211927957-211928840;chr2-212155947-212156693;chr2-212227462-212228406;chr2-212228817-212229659;chr2-212265439-212266444;chr2-212323786-212324731…	5.3843e-06	0.000170407
IRX6	ESRRG	0.866648	46	99	13	chr1-216581891-216583076;chr1-216604414-216605299;chr1-216632667-216633721;chr1-216682444-216683419;chr1-216709877-216710714;chr1-216725962-216726794;chr1-216817206-216818207;chr1-216916644-216917900;chr1-216944563-216945555;chr1-217088250-217089506	2.63326e-06	8.96796e-05
IRX6	ETV1	1.21659	18	99	9	chr7-13802251-13803206;chr7-13848735-13849849;chr7-13866475-13867383;chr7-13898734-13899602;chr7-13904410-13905362;chr7-13908644-13909631;chr7-13912664-13914971;chr7-13919877-13920930;chr7-13980735-13981720;chr7-13988514-13988679	7.51805e-13	5.9035e-11
IRX6	FAM155A	2.83448	37	99	22	chr13-107202384-107203948;chr13-107216149-107218623;chr13-107526701-107527755;chr13-107575793-107576619;chr13-107642515-107643445;chr13-107678072-107678952;chr13-107730490-107731438;chr13-107765691-107766668;chr13-107770201-107771176;chr13-107772414-107773214;chr13-107801019-107801995;chr13-107832293-107833306;chr13-107866736-107868909	1.64807e-10	1.03483e-08
IRX6	FGF14	2.49106	33	99	10	chr13-101770716-101771778;chr13-101915507-101916452;chr13-101937491-101938452;chr13-102012606-102013155;chr13-102057589-102058598;chr13-102089315-102090289;chr13-102097339-102098406;chr13-102214224-102215227;chr13-102317482-102318475;chr13-102392389-102393044;chr13-102399588-102401470;chr13-102457005-102457979	9.89664e-12	7.00197e-10
IRX6	FRMD3	-0.335311	25	99	23	chr9-83348438-83349509;chr9-83440902-83442007;chr9-83622335-83623048	1.91973e-06	6.7269e-05
IRX6	FRMPD2	0.0297852	16	99	10	chr10-48192939-48193431;chr10-48305755-48306638	9.9554e-09	5.08995e-07
IRX6	GABBR2	-0.131036	36	99	25	chr9-98255722-98257502;chr9-98795396-98795989	0.00277456	0.0357875
IRX6	GALNT13	1.71135	14	99	19	chr2-153870331-153871912;chr2-154091761-154093054;chr2-154240393-154241486;chr2-154335741-154336624;chr2-154375254-154376198;chr2-154400410-154401292;chr2-154401957-154402820	3.02049e-25	3.87193e-23
IRX6	GALNTL6	2.3647	22	99	18	chr4-172131337-172132306;chr4-172344126-172345275;chr4-172651645-172652553;chr4-172654176-172655137;chr4-172658360-172659340;chr4-172687608-172688596;chr4-172856643-172857628;chr4-173013129-173015036;chr4-173032333-173033352	9.6456e-13	7.4904e-11
IRX6	GPC6	0.47938	32	99	20	chr13-93208920-93209885;chr13-93270453-93271455	0.00135967	0.0203613
IRX6	GRIA2	0.328483	7	99	12	chr4-157221543-157221597;chr4-157283854-157284734	7.90084e-09	4.08669e-07
IRX6	GRID2	0.0868143	30	99	21	chr4-92303409-92303621	0.00756063	0.0774689
IRX6	GRIN2A	0.174451	22	99	15	chr16-9831743-9832775	0.00644388	0.0685306
IRX6	HS3ST2	-0.0590845	17	99	14	chr16-22813681-22814176	0.0039394	0.0470754
IRX6	IRX5	0.0916821	3	99	5	chr16-54889935-54891038;chr16-54927649-54928493	2.38459e-40	3.77993e-38
IRX6	ISL1	-0.113222	12	99	19	chr5-51382596-51383390;chr5-51387180-51387489	0.00255815	0.0336003
IRX6	KAZN	0.748935	63	99	20	chr1-14037209-14038182;chr1-14140676-14141491;chr1-14597541-14598703;chr1-14667001-14668154;chr1-14682867-14683993;chr1-14901265-14902099;chr1-15098426-15099323	0.000843842	0.0138226
IRX6	KCNH7	1.94128	22	99	20	chr2-162273612-162273794;chr2-162318704-162318839;chr2-162343509-162344087;chr2-162478489-162479428;chr2-162581796-162582601;chr2-162620607-162621448;chr2-162768375-162769364;chr2-162838103-162838442;chr2-162890408-162891453	1.06147e-10	6.8206e-09
IRX6	KHDRBS3	-0.314127	14	99	19	chr8-135455934-135457456;chr8-135516813-135517756;chr8-135585946-135586888	7.97096e-07	3.00782e-05
IRX6	KIT	0.474553	14	99	8	chr4-54640515-54641324;chr4-54642916-54643663;chr4-54653455-54654355;chr4-54656952-54657917;chr4-54676623-54677927;chr4-54692651-54693534;chr4-54695443-54695511	3.56542e-13	2.86601e-11
IRX6	LAMA3	1.50854	30	99	17	chr18-23588705-23589632;chr18-23618826-23619394;chr18-23621820-23622967;chr18-23647998-23648410;chr18-23662886-23663255;chr18-23689978-23691276;chr18-23718398-23719277;chr18-23779576-23780860;chr18-23812211-23813056;chr18-23900705-23901126;chr18-23929370-23930316;chr18-23939710-23940668	1.92953e-09	1.08362e-07
IRX6	LIMCH1	0.296662	21	99	13	chr4-41280789-41281706;chr4-41358762-41359606;chr4-41644627-41645474	0.000110565	0.00247704
IRX6	LIN7A	0.780665	8	99	10	chr12-80710065-80711012;chr12-80864071-80865219;chr12-80934755-80936413;chr12-80998284-80999228	1.58767e-05	0.000450977
IRX6	LINC01322	0.281252	5	99	11	chr3-165192368-165195579;chr3-165254643-165255643	0.000326123	0.00623451
IRX6	LRP1B	0.655272	19	99	15	chr2-140599842-140600822;chr2-140654277-140655240;chr2-140851363-140851651;chr2-141424055-141424782;chr2-141898448-141900516;chr2-141975213-141976079;chr2-142222896-142223823	0.000119523	0.00264484
IRX6	MAN1A1	-0.102115	10	99	19	chr6-119346324-119348462	0.00217747	0.0295788
IRX6	2024-03-01	-0.294057	19	99	14	chr4-163547382-163549228;chr4-164384051-164385610	0.000946235	0.0151598
IRX6	MEIS1	0.0910622	15	99	18	chr2-66431986-66433451	3.48255e-06	0.000115243
IRX6	NETO1	0.640917	13	99	20	chr18-72692186-72693224;chr18-72762142-72763177;chr18-72868463-72869039	7.15221e-18	7.248e-16
IRX6	NFIB	-0.5845	25	99	27	chr9-14270780-14271775;chr9-14312679-14313481;chr9-14342900-14350383;chr9-14452580-14453785	0.000193731	0.00400706
IRX6	NKAIN3	1.13861	18	99	17	chr8-62247007-62248590;chr8-62348835-62349721;chr8-62485423-62486371;chr8-62695978-62696725;chr8-62826196-62827451	9.93412e-05	0.00225862
IRX6	NLGN1	-0.104821	16	99	15	chr3-173394911-173396283	0.00546009	0.0605596
IRX6	NPR3	-0.0887933	11	99	12	chr5-32708442-32709406	7.46154e-05	0.0017597
IRX6	NRXN1	0.869583	28	99	17	chr2-50342968-50343856;chr2-50344266-50346690;chr2-50622916-50623313;chr2-50720466-50721444;chr2-51031413-51031980	3.99834e-05	0.00101664
IRX6	NTM	0.255305	33	99	20	chr11-132122632-132123469	0.00891307	0.0875287
IRX6	NTNG1	1.32057	23	99	22	chr1-107056022-107056678;chr1-107139674-107140006;chr1-107294326-107295261;chr1-107420002-107421083;chr1-107430315-107430749;chr1-107459822-107460681	6.11474e-12	4.40893e-10
IRX6	NXPH1	0.770392	17	99	8	chr7-8433255-8433954;chr7-8436611-8437612;chr7-8507401-8508239;chr7-8511487-8512429;chr7-8545407-8546379	5.47745e-11	3.61657e-09
IRX6	NXPH2	0.990732	13	99	8	chr2-138602427-138603483;chr2-138707270-138708313;chr2-138777682-138778589;chr2-138779184-138780190;chr2-138840651-138841692;chr2-138845840-138846908	1.30853e-25	1.68587e-23
IRX6	OXR1	1.1526	22	99	15	chr8-106269113-106270143;chr8-106315427-106316310;chr8-106385393-106386442;chr8-106501405-106502341;chr8-106529392-106530245;chr8-106727401-106728708	1.71754e-28	2.34798e-26
IRX6	PCDH7	2.00367	16	99	11	chr4-30714133-30715263;chr4-30792470-30793983;chr4-30827645-30829306;chr4-30836727-30837726;chr4-30847224-30847492;chr4-30948315-30949264;chr4-31133182-31134304	0.000222998	0.00452104
IRX6	PCOLCE2	0.213473	13	99	9	chr3-142723267-142724073;chr3-142735270-142736205;chr3-142897396-142898313;chr3-142939821-142940773;chr3-142963683-142964496;chr3-142980805-142981595;chr3-142981845-142982808	2.96757e-13	2.40346e-11
IRX6	PDZRN4	1.53399	26	99	21	chr12-41186769-41187593;chr12-41188018-41188447;chr12-41212579-41213468;chr12-41344728-41345721;chr12-41365383-41366384;chr12-41420284-41421066;chr12-41508031-41508892;chr12-41511053-41511984	6.08391e-07	2.34796e-05
IRX6	PIK3R1	-0.262094	21	99	35	chr5-68214470-68215719;chr5-68259673-68260779	7.51625e-06	0.000229742
IRX6	PRICKLE1	0.167185	20	99	20	chr12-42465462-42466193;chr12-42468287-42468625	0.00641881	0.0683425
IRX6	PRKCB	0.380795	24	99	18	chr16-24085422-24086403;chr16-24141169-24142106	0.000491716	0.00881988
IRX6	PRKCE	-0.15413	45	99	31	chr2-45888591-45890495	2.43749e-10	1.49999e-08
IRX6	PRKG1	0.820932	45	99	14	chr10-50893352-50894291;chr10-51033376-51034218;chr10-51667413-51668705;chr10-51694116-51695052;chr10-51699592-51700817;chr10-51742794-51743984;chr10-51770174-51771132;chr10-51893006-51893941;chr10-51959926-51961141;chr10-52127626-52128749	8.08391e-09	4.17502e-07
IRX6	PTPRM	1.11323	34	99	23	chr18-7566054-7566781;chr18-7787054-7788041;chr18-8085098-8085670	0.0036199	0.0440732
IRX6	PTPRO	-0.128221	28	99	16	chr12-15322802-15323720	5.56043e-07	2.15983e-05
IRX6	PTPRZ1	0.468525	14	99	14	chr7-121866984-121868816;chr7-121872285-121873088;chr7-121931285-121932261	0.000882513	0.0143407
IRX6	QKI	-0.217949	13	99	14	chr6-163415336-163416314	1.99937e-23	2.45482e-21
IRX6	RASGEF1B	0.753471	27	99	19	chr4-81405660-81406769;chr4-81411674-81413500;chr4-81421467-81422473;chr4-81486396-81487413;chr4-82042696-82044000	3.16534e-06	0.000105906
IRX6	RASSF8	0.344102	10	99	10	chr12-25866329-25867338;chr12-25926307-25927221;chr12-25943787-25944720;chr12-25957283-25959028	4.64192e-06	0.000149112
IRX6	ROBO1	0.816643	24	99	13	chr3-78659192-78659685;chr3-78728563-78729524;chr3-78732380-78733190;chr3-79017294-79018406;chr3-79097893-79098802;chr3-79215064-79215957	0.000103699	0.0023428
IRX6	RYR2	-0.36416	18	99	17	chr1-237042570-237043627;chr1-237112287-237113293;chr1-237186451-237187341	2.12594e-05	0.000584002
IRX6	SALL3	-0.115622	10	99	14	chr18-78977976-78978350	0.00033295	0.00634656
IRX6	SDK1	-0.0949328	55	99	18	chr7-3299962-3301447	0.000597985	0.0103796
IRX6	SESN3	0.381468	11	99	10	chr11-95088896-95089809;chr11-95149301-95152374;chr11-95154035-95155123;chr11-95228842-95230782	2.23884e-09	1.24941e-07
IRX6	SLC24A3	-0.108317	25	99	25	chr20-19614390-19615360	0.000596387	0.010358
IRX6	SLIT2	2.58772	24	99	18	chr4-20159195-20160205;chr4-20250995-20253259;chr4-20386500-20387490;chr4-20431312-20432720;chr4-20445610-20446598;chr4-20446804-20447746;chr4-20529602-20530444;chr4-20544389-20545342;chr4-20617651-20618767	2.84734e-10	1.74273e-08
IRX6	SNTG1	-0.763889	27	99	18	chr8-49909149-49909788;chr8-49913227-49914256;chr8-50616368-50617885	3.518e-10	2.13334e-08
IRX6	SOX6	-0.0852424	35	99	21	chr11-16291859-16294003	0.00365399	0.0444049
IRX6	ST18	-0.338613	25	99	19	chr8-52254349-52255452;chr8-52295494-52296337	0.000441666	0.00805694
IRX6	TANC1	-0.0427137	35	99	10	chr2-158967300-158968633	0.00416301	0.0491294
IRX6	TBC1D1	0.524641	19	99	15	chr4-37842499-37843461;chr4-37889692-37891086;chr4-37892775-37893689;chr4-38013280-38014215;chr4-38107723-38108655;chr4-38130567-38132706	0.000115426	0.00256577
IRX6	TENM2	1.19969	56	99	21	chr5-167355039-167356159;chr5-167447473-167448444;chr5-167456369-167457284;chr5-167571639-167572516;chr5-167573219-167573973;chr5-167743494-167744419;chr5-167773378-167774371;chr5-167820006-167821067;chr5-167896585-167897509;chr5-167950054-167951134;chr5-168005806-168006872;chr5-168022936-168023919;chr5-168066767-168067689;chr5-168085226-168086257	7.60334e-06	0.000232021
IRX6	TMEM132D	0.196178	38	99	20	chr12-129230562-129231985;chr12-129993056-129993978	0.00492513	0.0559514
IRX6	TRPC7	-0.215521	21	99	19	chr5-136131981-136132844;chr5-136396505-136396887	3.7352e-06	0.000122754
IRX6	VCAN	-0.0720181	8	99	12	chr5-83470554-83471464	0.00550422	0.0609031
IRX6	VSX1	0.195638	17	99	20	chr20-24991846-24992593;chr20-25143514-25143914	1.17471e-06	4.2951e-05
IRX6	ZFHX4	0.507767	20	99	25	chr8-76677206-76678770;chr8-76680369-76681218;chr8-76726672-76729084;chr8-76758995-76760038	7.40802e-05	0.00174837
IRX6	ZFPM2	0.25415	33	99	6	chr8-104492054-104494213;chr8-104587358-104588818;chr8-104595105-104596049;chr8-104649258-104650157;chr8-104895718-104896626;chr8-105196019-105196950;chr8-105318982-105319542;chr8-105321517-105322466;chr8-105369056-105369962;chr8-105370558-105371476;chr8-105617277-105617793;chr8-105629449-105630399;chr8-105633651-105634245;chr8-105640812-105641618;chr8-105661293-105662893;chr8-105678046-105678990	1.56546e-08	7.79826e-07
IRX6	ZMAT4	1.27617	30	99	9	chr8-40456930-40457836;chr8-40600423-40601280;chr8-40680798-40681698;chr8-40703860-40704775;chr8-40708054-40708841;chr8-40727003-40727715;chr8-40833610-40836169;chr8-40848628-40849603;chr8-40888546-40889339;chr8-40895133-40897682;chr8-40951297-40952362;chr8-40993471-40994416	1.18632e-10	7.57741e-09
IRX6	ZNF521	0.652031	13	99	15	chr18-25058221-25059135;chr18-25164387-25166000;chr18-25169882-25172104;chr18-25192126-25193057;chr18-25348995-25350906	1.73645e-07	7.37531e-06
IRX6	ZNF536	-0.157627	27	99	15	chr19-30621248-30622192	0.00468541	0.053774
ISL1	ADARB2	0.776275	73	199	26	chr10-1291613-1295449;chr10-1297309-1298269;chr10-1412559-1413555;chr10-1424291-1425104;chr10-1449559-1450446;chr10-1558892-1560149;chr10-1664044-1665016;chr10-1712649-1713640	6.9821e-05	0.00166028
ISL1	ADGRL2	0.965722	19	199	20	chr1-81305755-81306159;chr1-81313287-81314773;chr1-81326690-81327577;chr1-81329871-81330874;chr1-81423790-81424851;chr1-81477826-81478848;chr1-81495041-81496988;chr1-81800513-81804970	6.91185e-20	7.58153e-18
ISL1	AFF3	0.301114	39	199	22	chr2-99643792-99645168;chr2-99960440-99961490;chr2-100197343-100199497;chr2-100207016-100208253	1.50983e-11	1.04998e-09
ISL1	ANK1	0.0199111	27	199	9	chr8-41734070-41737091;chr8-41790127-41792925;chr8-41923831-41924891	6.44504e-05	0.00154739
ISL1	ANK3	0.138735	25	199	17	chr10-60394060-60395031;chr10-60778669-60779308	4.25864e-06	0.000138283
ISL1	ANKRD33B	-0.0371433	23	199	20	chr5-10511582-10512732	0.000117824	0.00261264
ISL1	ANKS1B	-0.19614	24	199	24	chr12-98643663-98644522;chr12-99984655-99986020	2.62757e-19	2.80806e-17
ISL1	ANTXR2	0.166179	16	199	14	chr4-79913325-79914164;chr4-80206709-80209213	0.000196872	0.00406295
ISL1	APCDD1	0.0592435	9	199	8	chr18-10371455-10371986;chr18-10453413-10454627	3.17187e-14	2.70555e-12
ISL1	ASIC2	0.627859	67	199	24	chr17-32935461-32936331;chr17-33244125-33245896;chr17-33292989-33294033;chr17-33549931-33550971;chr17-33628639-33629580;chr17-33864506-33865590;chr17-33947952-33948978;chr17-33981737-33982683;chr17-33986355-33987311;chr17-34152532-34153504	3.65047e-08	1.72395e-06
ISL1	ASTN2	0.175633	48	199	14	chr9-117341397-117342382;chr9-117344958-117345876;chr9-117403352-117404263;chr9-117415071-117416243	0.000260872	0.0051588
ISL1	ATP8A2	0.193306	31	199	21	chr13-25301881-25302368;chr13-25400268-25401160;chr13-25932224-25934845	2.47062e-18	2.55454e-16
ISL1	CACNA1A	-0.0541023	28	199	21	chr19-13730693-13731759	5.94609e-07	2.29693e-05
ISL1	CACNA2D3	0.266755	48	199	18	chr3-54054547-54055480;chr3-54087083-54088435;chr3-54281110-54282098;chr3-54863107-54864051;chr3-55060932-55061873	1.09022e-05	0.000321746
ISL1	CALM1	0.25872	7	199	9	chr14-90301373-90301773;chr14-90332138-90332698;chr14-90381190-90383364	1.17494e-62	2.06671e-60
ISL1	CASC15	-0.114485	25	199	25	chr6-22145320-22146653	3.06224e-16	2.91066e-14
ISL1	CCDC136	0.0707571	17	199	12	chr7-128781593-128782610;chr7-128782856-128783940	2.69999e-12	2.0162e-10
ISL1	CCDC88A	0.294918	16	199	19	chr2-55279113-55280109;chr2-55518566-55519603	7.46579e-44	1.20788e-41
ISL1	CCSER1	0.278023	17	199	15	chr4-90090449-90091366;chr4-90171277-90172262;chr4-90824501-90825459;chr4-91064142-91065138	0.000292798	0.00569271
ISL1	CDH12	1.70244	34	199	18	chr5-22050626-22052764;chr5-22163963-22165945;chr5-22212770-22213282;chr5-22213751-22214828;chr5-22429381-22430392;chr5-22473881-22474801;chr5-22542193-22543207;chr5-22682786-22683808;chr5-22835482-22836467;chr5-22844069-22845120	3.28183e-06	0.000109301
ISL1	CDH18	-0.0526774	20	199	14	chr5-20344896-20345755	0.00135623	0.0203202
ISL1	CDH20	-0.418461	23	199	25	chr18-61328314-61329263;chr18-61332869-61333581;chr18-61468126-61473252;chr18-61552378-61553823	1.69089e-10	1.05976e-08
ISL1	CDH23	-0.0293303	19	199	5	chr10-71343906-71344208	1.22216e-05	0.0003564
ISL1	CEP112	0.246357	15	199	16	chr17-65564531-65565571;chr17-65687476-65688229;chr17-65881708-65882728	0.000227852	0.00460571
ISL1	CHD7	-0.0345116	22	199	25	chr8-60791209-60793769	0.00358847	0.0437953
ISL1	CHL1	0.0291592	14	199	18	chr3-230625-231406	0.00266947	0.0347066
ISL1	CHRM5	-0.126619	10	199	10	chr15-34039177-34039852;chr15-34061677-34062639	4.34856e-10	2.61906e-08
ISL1	CNTN3	-0.0617117	21	199	17	chr3-74301806-74302689	1.74634e-05	0.000490709
ISL1	CNTN5	0.744435	17	199	10	chr11-99316566-99317703;chr11-99418866-99420112;chr11-99802352-99803275;chr11-99945321-99946304;chr11-100132855-100133866;chr11-100170831-100172004	1.00374e-10	6.45987e-09
ISL1	CNTNAP5	-0.826978	30	199	20	chr2-124102306-124103177;chr2-124129412-124130343;chr2-124559206-124560171;chr2-124651843-124652793;chr2-124814935-124815598	1.83915e-05	0.000513952
ISL1	CREG2	0.0209597	15	199	9	chr2-101308702-101309511;chr2-101387596-101388142	6.76131e-11	4.4298e-09
ISL1	CSMD1	0.133819	52	199	30	chr8-3966280-3967226;chr8-4991288-4994331	0.0016386	0.0236231
ISL1	CSMD2	-0.103423	16	199	14	chr1-33439254-33440220;chr1-33997617-33998450	0.00235805	0.0314632
ISL1	CTNNA1	0.0679885	18	199	12	chr5-138575445-138576753;chr5-138645935-138651999;chr5-138685331-138686274	0.00107143	0.0167826
ISL1	CTNNA2	0.191568	19	199	22	chr2-79510922-79512999;chr2-80053683-80054734	6.85962e-21	7.81459e-19
ISL1	CUX2	0.133652	24	199	18	chr12-111023915-111024860;chr12-111034241-111038424;chr12-111166464-111170782;chr12-111179578-111182673	6.76956e-11	4.433e-09
ISL1	CXCL14	0.0444701	18	199	13	chr5-135472958-135473757;chr5-135654586-135656071	0.0035944	0.0438466
ISL1	DAB1	0.310799	37	199	20	chr1-57421377-57423929;chr1-57622632-57623939;chr1-58227298-58228283;chr1-58546803-58547305	6.27832e-09	3.29259e-07
ISL1	DACH1	-0.0989696	31	199	25	chr13-71801268-71802515	1.52548e-07	6.54441e-06
ISL1	DLG2	0.821121	36	199	24	chr11-84260595-84261725;chr11-84381600-84382582;chr11-84419343-84420619;chr11-84518604-84519499;chr11-84720007-84721420;chr11-84819233-84820172;chr11-85041079-85042031;chr11-85647250-85647966	1.02805e-13	8.56467e-12
ISL1	DLGAP1	-0.143271	29	199	17	chr18-3621738-3625217;chr18-3998307-3999152	0.00107777	0.0168651
ISL1	DLGAP2	-0.111575	51	199	17	chr8-1061752-1063231;chr8-1079363-1080839	3.93743e-06	0.000128798
ISL1	DLL3	-0.0137121	12	199	15	chr19-39445966-39446778	0.0062282	0.0668019
ISL1	DMBX1	0.0299982	12	199	10	chr1-46487580-46494971	6.77642e-24	8.4319e-22
ISL1	DOK5	0.159569	10	199	7	chr20-54597954-54598867;chr20-54614335-54615301;chr20-54643579-54644083;chr20-54649070-54650414	1.19459e-37	1.842e-35
ISL1	DOK6	0.110658	15	199	24	chr18-69401311-69403336	8.47303e-11	5.50523e-09
ISL1	DPP10	-0.0898009	18	199	16	chr2-115162273-115163415	5.26043e-06	0.000166771
ISL1	EDIL3	0.207494	21	199	17	chr5-84091128-84092116;chr5-84191068-84192000	3.26379e-05	0.000852644
ISL1	EML4	-0.109236	16	199	22	chr2-42132415-42134283;chr2-42196023-42197342	6.59915e-05	0.00158047
ISL1	ENOX1	-0.0326459	20	199	13	chr13-43878546-43879283	0.00533316	0.0594724
ISL1	EPB41L4B	0.11484	18	199	14	chr9-109269405-109270415;chr9-109317545-109320140;chr9-109329211-109330180;chr9-109420601-109421927	9.13531e-09	4.68477e-07
ISL1	EPHA6	-0.0589247	21	199	15	chr3-96812667-96814580	1.8603e-08	9.16838e-07
ISL1	EPHA7	-0.0448428	5	199	11	chr6-93419548-93420537	0.00347657	0.0427059
ISL1	ERBB4	-0.520718	49	199	19	chr2-211790138-211791058;chr2-212269263-212270060;chr2-212536045-212538448	1.79413e-12	1.36311e-10
ISL1	FAM135B	0.314889	28	199	20	chr8-138192761-138194658;chr8-138275778-138276829;chr8-138481092-138482080	1.70461e-24	2.15127e-22
ISL1	FAM155A	-0.142384	37	199	22	chr13-107866736-107868909	7.069e-10	4.15916e-08
ISL1	FLT1	-0.0615735	20	199	14	chr13-28568035-28569003	6.09514e-05	0.00147345
ISL1	FOXP2	-0.0234023	25	199	28	chr7-114087839-114088165	0.00291346	0.0371835
ISL1	FRAS1	-0.136385	14	199	8	chr4-78055874-78057569;chr4-78354638-78355939	9.47307e-10	5.49584e-08
ISL1	FRMD3	0.436701	25	199	23	chr9-83219002-83220462;chr9-83415770-83416719;chr9-83536130-83538084;chr9-83630744-83631781	1.02067e-28	1.4019e-26
ISL1	FRMPD2	-0.0550672	16	199	10	chr10-48362567-48364158	8.44251e-05	0.00196198
ISL1	FSTL4	-0.22063	27	199	10	chr5-133421006-133422042;chr5-133423163-133427877;chr5-133458270-133460766;chr5-133465367-133469519	4.37578e-05	0.00110174
ISL1	GABRR2	0.130603	19	199	23	chr6-89251393-89252356;chr6-89310619-89312595;chr6-89409897-89411333	2.56909e-08	1.24182e-06
ISL1	GALNT14	0.0294125	31	199	8	chr2-30958621-30959541;chr2-30985441-30986443;chr2-31145048-31146098	1.78133e-10	1.11267e-08
ISL1	GALNTL6	-0.0990425	22	199	18	chr4-172344126-172345275	0.00286036	0.0366366
ISL1	GNAO1	0.440863	27	199	28	chr16-56107738-56109354;chr16-56188598-56189501;chr16-56216479-56217386;chr16-56223105-56223952;chr16-56245998-56247186;chr16-56269419-56270438;chr16-56298775-56300941;chr16-56306141-56307488	4.92521e-09	2.63038e-07
ISL1	GNB3	0.0607093	9	199	12	chr12-6778456-6780523	3.59456e-16	3.40233e-14
ISL1	GPC6	0.510326	32	199	20	chr13-93270453-93271455;chr13-93765872-93766687;chr13-93810998-93811726;chr13-93865019-93865942;chr13-93981371-93982218	0.000858417	0.0140219
ISL1	GRID1	0.0497567	31	199	21	chr10-86181910-86183109	0.000390426	0.007266
ISL1	GRIK1	-1.56207	24	199	25	chr21-29568029-29569048;chr21-29594957-29595639;chr21-29693337-29693855;chr21-29719287-29721051;chr21-29765244-29766142;chr21-30001570-30002506	1.70838e-09	9.64212e-08
ISL1	GRIK2	-0.287193	24	199	24	chr6-101391437-101394455;chr6-101437196-101438188	3.25119e-09	1.77735e-07
ISL1	GRM5	0.964467	14	199	11	chr11-88616232-88617129;chr11-88618095-88619332;chr11-88784333-88785303;chr11-88845930-88846933;chr11-89061446-89062231;chr11-89065394-89065775	1.04903e-62	1.84683e-60
ISL1	GRM6	0.229676	17	199	21	chr5-178983222-178985107;chr5-178996207-178997239	1.07716e-70	1.94685e-68
ISL1	GRM7	0.0940933	18	199	18	chr3-7125930-7126920	0.00945621	0.0913812
ISL1	HIVEP3	0.188093	28	199	13	chr1-41412782-41415262;chr1-41415787-41419489;chr1-41425800-41429740;chr1-41548410-41549227	1.12555e-05	0.000331021
ISL1	HS3ST2	-0.111175	17	199	14	chr16-22751486-22752436;chr16-22821347-22822129	3.3036e-05	0.00086205
ISL1	HS3ST4	0.0980463	36	199	27	chr16-25693152-25694022;chr16-25892248-25893758;chr16-26120489-26121433	2.07036e-14	1.78617e-12
ISL1	IGFBP5	-0.00807927	13	199	9	chr2-216690385-216694438	0.00674195	0.0709927
ISL1	IRX6	-0.0426565	8	199	7	chr16-55329312-55330297	3.3295e-21	3.8165e-19
ISL1	KAZN	-0.28484	63	199	20	chr1-14222108-14222775;chr1-14668258-14669324;chr1-14697926-14698868;chr1-14715276-14717039	3.34267e-06	0.000111127
ISL1	KCNG4	-0.0227607	17	199	12	chr16-84245756-84246596	0.00878854	0.0865813
ISL1	KCNH5	0.409511	14	199	13	chr14-62729216-62730217;chr14-62744683-62745651;chr14-62866169-62867049;chr14-63100393-63101284	4.49081e-81	8.29321e-79
ISL1	KCNJ6	0.182646	16	199	11	chr21-37563061-37565175;chr21-37738457-37739352;chr21-37762347-37763342;chr21-37821491-37822484;chr21-37845902-37846835;chr21-37874601-37875593	1.10181e-22	1.32642e-20
ISL1	KCNQ3	-0.415641	27	199	15	chr8-132143890-132145575;chr8-132399678-132402579;chr8-132413361-132415727;chr8-132417445-132418774;chr8-132445764-132446726	5.80696e-16	5.42832e-14
ISL1	KCTD16	0.267279	28	199	24	chr5-144170025-144170283;chr5-144430162-144431171;chr5-144433596-144434571	5.36404e-24	6.69082e-22
ISL1	KHDRBS3	0.0581778	14	199	19	chr8-135471104-135472033	0.000535668	0.00948711
ISL1	KIAA1217	-0.554908	29	199	19	chr10-23695235-23696607;chr10-23951569-23952615;chr10-24113757-24116335;chr10-24132760-24133858;chr10-24381068-24382124	1.0033e-07	4.43307e-06
ISL1	KIF21A	0.186408	7	199	12	chr12-39294518-39295359;chr12-39318857-39319825;chr12-39382886-39383788	0.000124294	0.0027335
ISL1	KIT	-0.0393824	14	199	8	chr4-54642916-54643663	0.00397524	0.0474133
ISL1	LAMA3	-0.0921945	30	199	17	chr18-23774946-23775791	1.69875e-06	6.01462e-05
ISL1	LIMCH1	-0.290387	21	199	13	chr4-41305202-41306155;chr4-41325863-41326825;chr4-41358762-41359606;chr4-41375286-41376138	1.85401e-05	0.000517609
ISL1	LIN7A	0.0672416	8	199	10	chr12-80836912-80839295	0.000316177	0.0060794
ISL1	LINC01170	0.0180773	26	199	9	chr5-124088208-124089301;chr5-124124640-124126013;chr5-124127054-124129187;chr5-124460698-124463188;chr5-124503931-124504855	5.15313e-07	2.01507e-05
ISL1	LINGO2	0.176228	10	199	11	chr9-28079466-28080380	0.0013502	0.0202417
ISL1	LOXL1	-0.0179259	14	199	17	chr15-73949576-73951830	0.00247861	0.0327565
ISL1	LRRC7	0.155314	11	199	13	chr1-69675687-69676643;chr1-70140615-70141294	6.33882e-05	0.0015244
ISL1	LRRTM4	0.804712	23	199	22	chr2-76692579-76693643;chr2-77017932-77018893;chr2-77059236-77060262;chr2-77522377-77522707;chr2-77629367-77630298	2.34936e-08	1.13885e-06
ISL1	MAN1A1	-0.07101	10	199	19	chr6-119346324-119348462	3.51668e-06	0.000116201
ISL1	MAP3K5	0.158724	33	199	25	chr6-136477387-136478282;chr6-136490946-136492159;chr6-136607879-136608838	6.32771e-06	0.00019705
ISL1	MAPK4	0.0569401	16	199	11	chr18-50527156-50528395;chr18-50639901-50640719;chr18-50666398-50667318;chr18-50683508-50684371	8.45012e-08	3.78291e-06
ISL1	MCC	0.174339	28	199	23	chr5-113141005-113143141;chr5-113182656-113184482;chr5-113514276-113514770	3.61434e-08	1.70775e-06
ISL1	MEIS1	-0.075884	15	199	18	chr2-66425251-66427471;chr2-66536794-66537750	0.00449028	0.0520477
ISL1	MPPED2	-0.335762	18	199	18	chr11-30406821-30408209;chr11-30508098-30510131;chr11-30535524-30535993;chr11-30584204-30586041;chr11-30635018-30636380	4.46108e-07	1.76478e-05
ISL1	MYO10	0.34219	33	199	27	chr5-16618038-16618346;chr5-16734762-16738135;chr5-16854115-16857433;chr5-16866267-16867678;chr5-16933793-16935787	3.24069e-22	3.83112e-20
ISL1	MYT1L	0.145336	53	199	17	chr2-1726870-1732893;chr2-1771797-1772899;chr2-2006596-2007628;chr2-2104197-2105115	0.000734756	0.0123332
ISL1	NCKAP5	-0.295252	41	199	31	chr2-133053405-133054154;chr2-133265105-133267720;chr2-133485268-133486437	2.42422e-10	1.49227e-08
ISL1	NDNF	0.104446	10	199	15	chr4-121057107-121058120	4.62404e-47	7.62039e-45
ISL1	NDST3	0.0881248	7	199	10	chr4-118032933-118033617	4.23379e-36	6.38806e-34
ISL1	NEGR1	0.0915737	13	199	16	chr1-71809712-71810665	0.00208018	0.0285234
ISL1	NETO1	0.0658132	13	199	20	chr18-72869141-72870129	0.000110389	0.00247365
ISL1	NKAIN3	-0.0889733	18	199	17	chr8-62700914-62702169	6.77114e-05	0.00161502
ISL1	NRG1	-0.922882	30	199	25	chr8-32128947-32129943;chr8-32635899-32636963;chr8-32648385-32649474;chr8-32650151-32651345;chr8-32678165-32679155;chr8-32691848-32692820	3.64825e-13	2.93028e-11
ISL1	NTNG1	-0.0283913	23	199	22	chr1-107141460-107142497;chr1-107253957-107254939;chr1-107344024-107344941	3.41845e-17	3.3818e-15
ISL1	NTRK3	0.423258	30	199	22	chr15-88017403-88018383;chr15-88023673-88024631;chr15-88075928-88076866;chr15-88218451-88220515;chr15-88284131-88285250;chr15-88296074-88297047	1.95954e-11	1.34618e-09
ISL1	NWD2	0.0737429	17	199	17	chr4-37392271-37393310	1.38354e-05	0.000398102
ISL1	NXN	-0.0197428	20	199	15	chr17-979771-981738	0.00305618	0.0386288
ISL1	NXPH2	-0.0293091	13	199	8	chr2-138702907-138703854	0.0041607	0.0491191
ISL1	OXR1	-0.371899	22	199	15	chr8-106392680-106393623;chr8-106438640-106439519;chr8-106444740-106445924	6.75104e-05	0.00161136
ISL1	PAG1	-0.0258112	16	199	13	chr8-80993878-80994992	0.00559492	0.0616221
ISL1	PCDH15	0.110521	10	199	12	chr10-54801292-54801851;chr10-54905241-54906322	0.000848254	0.0138848
ISL1	PCDH9	-0.352701	20	199	27	chr13-66378787-66379816;chr13-67228953-67229779	2.05231e-20	2.30071e-18
ISL1	PCP2	0.281432	17	199	11	chr19-7596151-7597479;chr19-7618305-7619524;chr19-7628814-7629476;chr19-7677300-7677636;chr19-7720109-7721073	6.40354e-22	7.47478e-20
ISL1	PCP4L1	0.0498482	11	199	8	chr1-161178014-161178531;chr1-161199524-161202045;chr1-161225193-161225938	8.03697e-05	0.00187759
ISL1	PCSK2	-0.117589	30	199	22	chr20-17172639-17173630;chr20-17225252-17226106;chr20-17372755-17373720	7.5894e-05	0.00178449
ISL1	PDE1C	-0.787013	33	199	20	chr7-31735967-31737104;chr7-31742887-31744972;chr7-32043231-32044138;chr7-32162945-32163924;chr7-32249704-32253669;chr7-32283280-32284220;chr7-32357275-32358224	5.14251e-22	6.03392e-20
ISL1	PGM5	0.288706	15	199	15	chr9-68366809-68367812;chr9-68493894-68494835;chr9-68508331-68509283	7.55595e-15	6.68587e-13
ISL1	PIK3R1	-0.0687311	21	199	35	chr5-68282094-68283038	0.00212908	0.0290612
ISL1	PITPNM2	0.226205	19	199	17	chr12-122909678-122910734;chr12-122927705-122928524;chr12-123057285-123059973;chr12-123070984-123072425;chr12-123076096-123079169	3.41608e-05	0.000887065
ISL1	PLPPR1	-0.207051	13	199	7	chr9-101025543-101028708;chr9-101235138-101236170;chr9-101248037-101249087	7.83006e-13	6.13903e-11
ISL1	PLXNA4	-0.743619	46	199	20	chr7-132205333-132207845;chr7-132305024-132306129;chr7-132424269-132426602;chr7-132473799-132476303;chr7-132511223-132512297;chr7-132573631-132574190;chr7-132591763-132592267;chr7-132592386-132593243	1.22661e-10	7.82002e-09
ISL1	PPP2R2B	0.503295	26	199	17	chr5-146565446-146566479;chr5-146698902-146700512;chr5-146788476-146790842;chr5-146801371-146802458;chr5-146827493-146828864;chr5-146965750-146966724;chr5-147098026-147100177	7.46626e-07	2.8289e-05
ISL1	PRDM8	0.0479819	8	199	15	chr4-80188437-80190812	8.9208e-05	0.00205624
ISL1	PRELID2	0.830031	27	199	19	chr5-145470365-145471343;chr5-145502545-145503395;chr5-145635970-145636973;chr5-145680554-145682215;chr5-145792011-145792881;chr5-145811834-145813022;chr5-145861765-145862717	3.0463e-41	4.8591e-39
ISL1	PRICKLE1	0.181415	20	199	20	chr12-42538202-42539223;chr12-42590356-42591004	1.1748e-19	1.27558e-17
ISL1	PRKCA	1.05095	38	199	13	chr17-66214651-66215498;chr17-66254740-66255883;chr17-66330100-66331078;chr17-66373729-66376358;chr17-66420525-66421512;chr17-66445002-66445948;chr17-66518411-66519371;chr17-66624965-66625854;chr17-66636716-66637746;chr17-66714347-66718459;chr17-66749484-66751831;chr17-66782360-66783414	1.35283e-18	1.41169e-16
ISL1	PRKCE	0.541745	45	199	31	chr2-45643039-45644334;chr2-45758941-45760071;chr2-45769580-45770732;chr2-45904449-45906345;chr2-45922178-45923177;chr2-45972980-45973973;chr2-46062487-46063579	8.15103e-15	7.20303e-13
ISL1	PRMT8	0.133814	26	199	21	chr12-3288053-3289993;chr12-3312990-3315983;chr12-3364511-3367344;chr12-3564228-3565094	4.78552e-05	0.00119238
ISL1	PROX1	0.304206	19	199	16	chr1-213968015-213968623;chr1-213989782-213991014;chr1-214001989-214004650;chr1-214028370-214031685	2.84306e-37	4.37063e-35
ISL1	PROX1-AS1	0.245404	24	199	15	chr1-213782765-213783797;chr1-213989782-213991014;chr1-214008432-214011322;chr1-214028370-214031685	6.73717e-36	1.01427e-33
ISL1	PRR16	-0.117672	13	199	12	chr5-120531563-120532131	0.00170911	0.0244112
ISL1	PTPN3	0.0802708	27	199	17	chr9-109317545-109320140;chr9-109420601-109421927;chr9-109433200-109434054;chr9-109469344-109470290	1.01311e-05	0.000301347
ISL1	PTPRO	-0.366214	28	199	16	chr12-15349935-15351035;chr12-15550403-15551477;chr12-15589983-15590959	9.2999e-11	6.00797e-09
ISL1	PTPRT	0.900379	58	199	28	chr20-42027649-42028613;chr20-42046102-42047076;chr20-42067183-42068961;chr20-42267652-42268310;chr20-42532612-42533499;chr20-42790165-42790631;chr20-42845900-42847744;chr20-42968470-42969500;chr20-42979521-42980508;chr20-43190251-43190643;chr20-43191693-43192654	1.30062e-05	0.000377118
ISL1	PTPRZ1	-0.0519823	14	199	14	chr7-121872285-121873088	1.96075e-06	6.85646e-05
ISL1	QKI	-0.0975227	13	199	14	chr6-163431865-163432838	0.0047868	0.0546973
ISL1	RAB3C	0.126648	11	199	12	chr5-58649390-58650297;chr5-58750919-58751910	2.88772e-05	0.00076749
ISL1	RAPGEF5	-0.085549	20	199	11	chr7-22109925-22110863;chr7-22147020-22147740	0.00093635	0.0150273
ISL1	RASGEF1B	0.0220463	27	199	19	chr4-81469769-81471020;chr4-81989917-81991737	0.000547094	0.00964838
ISL1	RASGEF1C	-0.0226242	15	199	12	chr5-180069339-180071455	2.00908e-05	0.00055508
ISL1	RELN	0.173005	36	199	17	chr7-103820599-103822072;chr7-103987173-103987929;chr7-104047378-104048929	0.00106496	0.0167031
ISL1	RFTN1	0.0554596	20	199	8	chr3-16391799-16392741;chr3-16528274-16529632	5.33676e-32	7.64994e-30
ISL1	RGS7	0.325924	14	199	12	chr1-241076825-241078075;chr1-241078615-241080133;chr1-241131525-241132504;chr1-241234953-241235965	1.69173e-09	9.55869e-08
ISL1	RGS8	0.188003	26	199	15	chr1-182602133-182602419;chr1-182613976-182615253;chr1-182661662-182663864;chr1-182725373-182726478;chr1-182739289-182740404	2.68424e-08	1.29441e-06
ISL1	ROBO2	1.29197	58	199	28	chr3-75815887-75816879;chr3-76182257-76183372;chr3-76653493-76654515;chr3-77040847-77043500;chr3-77112997-77113920;chr3-77182305-77184115;chr3-77283115-77285284	8.85269e-11	5.73726e-09
ISL1	RYR2	0.0872437	18	199	17	chr1-237112287-237113293	1.61018e-12	1.22656e-10
ISL1	SALL3	-0.128366	10	199	14	chr18-78979075-78980274;chr18-78990245-78991681	1.07716e-05	0.000318168
ISL1	SAMD5	0.522143	16	199	15	chr6-147530053-147531006;chr6-147538620-147539554;chr6-147617138-147618133;chr6-147710971-147712119	2.48881e-12	1.86379e-10
ISL1	SASH1	0.344855	29	199	19	chr6-148179612-148180770;chr6-148291928-148292797;chr6-148295152-148296051;chr6-148313226-148314185;chr6-148455140-148456615;chr6-148460672-148461668	1.20537e-08	6.09394e-07
ISL1	SDK1	1.32362	55	199	18	chr7-3303789-3304839;chr7-3408762-3409751;chr7-3415622-3417227;chr7-3558113-3559040;chr7-3682068-3683004;chr7-3697083-3697488;chr7-3829563-3830428;chr7-3978811-3980368;chr7-4039863-4040771;chr7-4102089-4102896;chr7-4158552-4159738;chr7-4188747-4189763;chr7-4201571-4205302;chr7-4225032-4227154;chr7-4239714-4240923	7.73063e-08	3.47993e-06
ISL1	SDK2	0.0280585	40	199	17	chr17-73429134-73430326;chr17-73454944-73455905;chr17-73723713-73724760	7.60481e-05	0.0017877
ISL1	SERPINI1	0.134501	11	199	13	chr3-167684390-167685087;chr3-167787260-167788075	3.49053e-10	2.11794e-08
ISL1	SESN3	-0.0343117	11	199	10	chr11-95228842-95230782	0.00407038	0.0482654
ISL1	SGCD	-0.0869566	47	199	14	chr5-155850071-155850967	0.00682824	0.0716604
ISL1	SKOR2	0.126638	12	199	17	chr18-47175379-47176186;chr18-47209024-47210028;chr18-47293179-47294265	1.52583e-12	1.16491e-10
ISL1	SLC24A3	-0.157172	25	199	25	chr20-19429404-19431367;chr20-19560791-19563166	0.000981233	0.015616
ISL1	SLC35F1	0.163663	13	199	9	chr6-117906428-117907525;chr6-117919277-117920881	1.57479e-23	1.94055e-21
ISL1	SLC35F4	-0.222372	26	199	15	chr14-57919784-57920696	2.54492e-05	0.000687232
ISL1	SLC4A10	0.0920098	12	199	20	chr2-161337012-161338076	0.00348241	0.0427595
ISL1	SLC8A1	-0.343372	16	199	15	chr2-40196739-40197764;chr2-40332103-40332915;chr2-40434878-40435452	0.00045213	0.00821765
ISL1	SLIT3	0.216551	24	199	4	chr5-168736073-168736884;chr5-168745852-168747665;chr5-168781787-168782835;chr5-168798939-168800057;chr5-168844833-168845292;chr5-168854368-168855312;chr5-168865803-168866806;chr5-168892415-168894196;chr5-169036056-169038136;chr5-169052298-169053126;chr5-169144697-169145701;chr5-169280013-169280949	3.35312e-46	5.50366e-44
ISL1	ST18	0.251359	25	199	19	chr8-52248715-52249357;chr8-52329889-52331620;chr8-52381763-52382669	3.94856e-11	2.64221e-09
ISL1	STARD13	0.112151	28	199	16	chr13-33213244-33215627;chr13-33335278-33335683;chr13-33341512-33342450	9.36478e-11	6.04797e-09
ISL1	SYBU	0.0590195	15	199	23	chr8-109513552-109514457;chr8-109538645-109539710;chr8-109604414-109607910;chr8-109610785-109611791	7.68483e-24	9.53893e-22
ISL1	SYNE1	0.422562	31	199	19	chr6-152244979-152246030;chr6-152268172-152268762;chr6-152359645-152360647;chr6-152552307-152553341	1.51117e-21	1.74894e-19
ISL1	TANC1	-0.077113	35	199	10	chr2-158967300-158968633;chr2-159051667-159054671	5.47172e-07	2.12781e-05
ISL1	TENM3	-0.190073	29	199	29	chr4-182139384-182143986	2.98393e-13	2.41575e-11
ISL1	TENM4	-0.13596	26	199	10	chr11-78574875-78576117;chr11-79400428-79401327;chr11-79439201-79440508	2.97076e-07	1.21608e-05
ISL1	THRB	0.18595	37	199	20	chr3-24097434-24097620;chr3-24185605-24186581;chr3-24189062-24189964	0.00147737	0.0217214
ISL1	THSD4	0.0176113	32	199	11	chr15-71263773-71264701	0.00215532	0.0293503
ISL1	THSD7B	0.0194872	21	199	10	chr2-137050078-137051479	0.000103269	0.00233438
ISL1	TJP2	0.165015	24	199	24	chr9-69035179-69035258;chr9-69192799-69194013	3.66917e-35	5.48335e-33
ISL1	TMEFF2	-0.0762827	11	199	18	chr2-192195710-192198029	2.62809e-09	1.4527e-07
ISL1	TMEM132D	0.453823	38	199	20	chr12-129001408-129002869;chr12-129269317-129271083;chr12-129471082-129471912;chr12-129697527-129698183;chr12-129814495-129815637;chr12-129903667-129904809	0.000280508	0.00549133
ISL1	TMTC2	0.147932	24	199	18	chr12-82687670-82689332;chr12-82886129-82887084	4.26785e-05	0.00107683
ISL1	TOX3	-0.219938	14	199	16	chr16-52464912-52467407;chr16-52547803-52549483;chr16-52583975-52585583	4.26247e-06	0.000138329
ISL1	TRNP1	0.048994	14	199	15	chr1-26996252-26998463	4.48477e-36	6.76174e-34
ISL1	TRPM1	0.761071	30	199	30	chr15-30989722-30990776;chr15-31128930-31129876;chr15-31214187-31216019;chr15-31229411-31229959;chr15-31251927-31252857	4.28687e-56	7.38125e-54
ISL1	TRPM3	0.301782	34	199	15	chr9-70520028-70520962;chr9-70601062-70603148;chr9-70879527-70882216;chr9-70895960-70897001;chr9-70942684-70943645	5.23253e-11	3.46272e-09
ISL1	TSHZ2	-0.0680607	26	199	10	chr20-52973334-52973862	2.62141e-06	8.93509e-05
ISL1	UST	0.0675357	14	199	9	chr6-148885917-148886819;chr6-148934136-148935127	4.13351e-16	3.90159e-14
ISL1	VCAN	-0.112556	8	199	12	chr5-83472024-83475389	2.79071e-13	2.26472e-11
ISL1	VSX1	0.0458853	17	199	20	chr20-25149259-25151201	0.00247894	0.0327565
ISL1	WNT5A	0.0650434	7	199	7	chr3-55481394-55486979;chr3-55491054-55491909	3.60011e-20	3.99843e-18
ISL1	XKR4	-0.198672	12	199	15	chr8-55171266-55172225;chr8-55314947-55315886	0.0027064	0.0351039
ISL1	XYLT1	0.0618433	24	199	12	chr16-17377288-17378254	0.000265208	0.00523153
ISL1	ZFHX4	0.222592	20	199	25	chr8-76693507-76695314;chr8-76726672-76729084;chr8-76732624-76736419	0.000229581	0.00463558
ISL1	ZNF385D	-0.195871	16	199	12	chr3-21794859-21796277;chr3-22372838-22373054	2.77523e-08	1.33575e-06
ISL1	ZNF536	0.0444679	27	199	15	chr19-30541292-30542232	0.00232582	0.0311391
ISL1	ZPBP	-0.290917	21	199	18	chr7-49839870-49841339;chr7-49850906-49851233	0.000478707	0.008623
L3MBTL3	NFIB	0.108756	25	1	27	chr9-14437324-14438890	0.00142856	0.0211522
LEF1	CASZ1	0.201238	40	2	30	chr1-10691463-10693873;chr1-10732547-10741412;chr1-10751072-10757583;chr1-10793167-10796563;chr1-10808866-10809841;chr1-10831154-10832066	4.44381e-14	3.76997e-12
LEF1	SEMA5A	1.38635	57	2	38	chr5-9169020-9170127;chr5-9455705-9456779	3.2335e-05	0.000846251
LIN28B	RREB1	0.151656	21	1	21	chr6-7106393-7107596	6.27019e-06	0.000195498
MEF2C	ADAMTS20	-0.043085	11	51	14	chr12-43553897-43554837	0.00166158	0.0238782
MEF2C	ADGRL2	0.0935211	19	51	20	chr1-81800513-81804970	0.000826491	0.0135897
MEF2C	AFF3	-0.286805	39	51	22	chr2-99490036-99490999;chr2-99648171-99649188;chr2-99718753-99719666;chr2-100076352-100077292;chr2-100126061-100127744	2.45714e-07	1.01707e-05
MEF2C	ASIC2	0.074784	67	51	24	chr17-33674324-33675338	0.00560165	0.0616796
MEF2C	ATP8A2	0.19818	31	51	21	chr13-25963462-25964424	0.00563678	0.061966
MEF2C	C3orf70	-0.137262	10	51	15	chr3-185210179-185211288	0.00277589	0.0358024
MEF2C	CACNA2D3	0.0941938	48	51	18	chr3-54123595-54124435;chr3-54225728-54226534;chr3-54628007-54628866;chr3-54819593-54820435	0.0027167	0.0352174
MEF2C	CASC15	-0.0791437	25	51	25	chr6-22082061-22084272	0.00509019	0.0573673
MEF2C	CCDC136	0.111041	17	51	12	chr7-128767656-128768240;chr7-128789990-128790756	0.000309748	0.00597814
MEF2C	CCDC88A	0.0589531	16	51	19	chr2-55281563-55283062	0.00893698	0.0876874
MEF2C	CNTNAP5	-0.114005	30	51	20	chr2-124589871-124590920	0.00844292	0.0841409
MEF2C	CSMD1	-0.395676	52	51	30	chr8-2870790-2872736;chr8-4102216-4103023	0.00877048	0.0864559
MEF2C	CTNNA2	0.146512	19	51	22	chr2-79446141-79447059;chr2-79510922-79512999	0.0027665	0.0357138
MEF2C	DLG2	0.000962547	36	51	24	chr11-83934835-83935804;chr11-84419343-84420619;chr11-85595017-85596156	0.00376591	0.0454381
MEF2C	FAM135B	0.200578	28	51	20	chr8-138124179-138125100;chr8-138496015-138496670	0.00160224	0.023194
MEF2C	GAREM1	0.0582293	14	51	12	chr18-32091004-32091854	9.26643e-06	0.000277941
MEF2C	GRM6	0.072305	17	51	21	chr5-178940286-178941190	6.8345e-07	2.61139e-05
MEF2C	HHIP	-0.112053	14	51	21	chr4-144649421-144650614	0.00765281	0.0781401
MEF2C	HS3ST4	0.168158	36	51	27	chr16-25706232-25707172;chr16-25973857-25974719	0.000420156	0.00772962
MEF2C	KCNH5	0.437381	14	51	13	chr14-62915806-62916943;chr14-62987188-62988073	0.000153486	0.00328644
MEF2C	LRRTM4	0.178735	23	51	22	chr2-77026968-77027890	4.44797e-08	2.07137e-06
MEF2C	MAP3K5	0.10216	33	51	25	chr6-136549273-136550341;chr6-136744928-136745949	7.55488e-05	0.00177863
MEF2C	MYO10	-2.84202e-05	33	51	27	chr5-16734762-16738135;chr5-16854115-16857433;chr5-17003093-17004042	3.9292e-07	1.56931e-05
MEF2C	MYT1L	-0.176733	53	51	17	chr2-1854286-1855793;chr2-1971945-1973028;chr2-2061030-2061915;chr2-2067734-2068690;chr2-2331261-2333766	0.000771035	0.0128333
MEF2C	NDST3	0.138362	7	51	10	chr4-117941183-117942372;chr4-118169111-118170013	6.02447e-10	3.56829e-08
MEF2C	NRG1	-0.289808	30	51	25	chr8-31947970-31949065;chr8-32219568-32220927	0.00464433	0.0534032
MEF2C	NTRK3	0.0950692	30	51	22	chr15-88282240-88283190;chr15-88299140-88300341;chr15-88330899-88331920	1.36628e-05	0.000393635
MEF2C	PGM5	0.0588771	15	51	15	chr9-68356252-68356898	0.00220031	0.0298195
MEF2C	PRELID2	0.529352	27	51	19	chr5-145520486-145521814;chr5-145564702-145565692;chr5-145837710-145838757	0.00258016	0.0338197
MEF2C	PRKCA	0.656293	38	51	13	chr17-66265318-66265986;chr17-66354202-66355601;chr17-66719780-66720747	0.00182864	0.0257299
MEF2C	PRKCE	0.039418	45	51	31	chr2-45689932-45692115;chr2-45698068-45700022;chr2-45888591-45890495	0.00151665	0.0221964
MEF2C	PRMT8	-0.0871899	26	51	21	chr12-3369547-3370642	0.00465789	0.0535396
MEF2C	PROX1-AS1	0.071528	24	51	15	chr1-213772384-213773364	0.00642086	0.0683607
MEF2C	PTPN3	-0.0586334	27	51	17	chr9-109286997-109287947;chr9-109420144-109420423;chr9-109433200-109434054	0.00667489	0.0704468
MEF2C	PTPRT	0.143762	58	51	28	chr20-43066327-43067333	0.00515539	0.0579148
MEF2C	RELN	0.132817	36	51	17	chr7-103683683-103684483	0.000759078	0.0126715
MEF2C	RGS8	-0.0456508	26	51	15	chr1-182661662-182663864	0.00390386	0.0467382
MEF2C	ROBO2	0.171972	58	51	28	chr3-76046871-76047860	0.00596467	0.0646666
MEF2C	SASH1	0.159778	29	51	19	chr6-148199986-148200936;chr6-148464327-148465413	0.00606773	0.0654969
MEF2C	SDK1	0.145173	55	51	18	chr7-3791067-3792064	0.00602914	0.0651955
MEF2C	SDK2	-0.0264573	40	51	17	chr17-73387302-73387835;chr17-73609363-73618426	0.00126804	0.0192366
MEF2C	SERPINI1	0.141879	11	51	13	chr3-167783562-167784246	0.00517493	0.0580959
MEF2C	SLC35F4	0.333496	26	51	15	chr14-57628819-57629735;chr14-57703110-57703649;chr14-57811872-57812582	0.000389135	0.00724722
MEF2C	STARD13	0.025102	28	51	16	chr13-33174075-33175104;chr13-33353008-33353995	0.00235167	0.0313964
MEF2C	SYNE1	0.0610286	31	51	19	chr6-152635769-152636637	0.0101929	0.0965759
MEF2C	TENM3	-0.424049	29	51	29	chr4-182200301-182201211	0.00337059	0.0416527
MEF2C	THRB	0.5454	37	51	20	chr3-24036592-24037452;chr3-24166325-24167315;chr3-24194220-24195317;chr3-24268745-24269868;chr3-24352945-24353935;chr3-24432924-24433759	1.42336e-09	8.11441e-08
MEF2C	TJP2	0.0825446	24	51	24	chr9-69204614-69204797	9.34908e-05	0.00214162
MEF2C	TRNP1	0.0578464	14	51	15	chr1-26966560-26967566;chr1-26982148-26982911	0.00165782	0.0238359
MEF2C	TRPM3	0.648187	34	51	15	chr9-70815880-70816869;chr9-70887502-70888571;chr9-70897641-70898485	1.71229e-05	0.000482473
MEF2C	ZNF521	0.0644066	13	51	15	chr18-25351194-25351501	0.00125004	0.0190258
MEIS1	ADAMTS18	0.0142909	27	126	13	chr16-77500720-77501817	0.00175556	0.0249177
MEIS1	ADARB2	0.0957608	73	126	26	chr10-1567107-1567747	0.00238487	0.0317503
MEIS1	AFF3	-0.0326568	39	126	22	chr2-99643792-99645168	0.000283925	0.00554543
MEIS1	ANKRD29	0.00765819	22	126	7	chr18-23742744-23743498	0.00597105	0.0647124
MEIS1	ANKRD33B	0.0423118	23	126	20	chr5-10562548-10564329;chr5-10625318-10626208	0.00333566	0.0413247
MEIS1	ASIC2	-0.158475	67	126	24	chr17-33405700-33407039;chr17-33626249-33628240;chr17-34009031-34010457;chr17-34110008-34111091	0.000425697	0.00781359
MEIS1	C3orf70	0.109736	10	126	15	chr3-184990926-184991916;chr3-185097719-185098646	5.46498e-06	0.000172773
MEIS1	CACNA1G	-0.057724	18	126	8	chr17-50577435-50578187;chr17-50582609-50590470;chr17-50599860-50600725;chr17-50612264-50615360;chr17-50624846-50626016	1.27609e-06	4.63828e-05
MEIS1	CASC15	0.238138	25	126	25	chr6-21586702-21590031;chr6-22205948-22206872;chr6-22256650-22257511	1.60994e-08	8.00812e-07
MEIS1	CASZ1	0.0112215	40	126	30	chr1-10855816-10858655	0.0105203	0.0988973
MEIS1	CCDC136	-0.0307503	17	126	12	chr7-128792429-128793244	1.08098e-17	1.08627e-15
MEIS1	CCDC60	0.0596191	32	126	21	chr12-119299353-119301608;chr12-119412685-119413847;chr12-119423024-119423983	2.46297e-06	8.4459e-05
MEIS1	CDH2	0.0871138	14	126	22	chr18-28165050-28165799	0.00261378	0.0341373
MEIS1	CDH4	0.0702494	63	126	28	chr20-61562439-61563784;chr20-61588111-61589146	0.000114026	0.00254198
MEIS1	CDK6	0.0188873	23	126	17	chr7-92559690-92560714	0.00680536	0.0714756
MEIS1	CHD7	0.0548065	22	126	25	chr8-60652680-60653154;chr8-60847173-60848514	3.18302e-05	0.000834541
MEIS1	CNTN4	-0.437065	29	126	26	chr3-2097508-2098812;chr3-2452000-2453016;chr3-2513761-2514750;chr3-2578933-2579861;chr3-2921572-2922541	9.33881e-21	1.06093e-18
MEIS1	CNTNAP4	0.0311384	20	126	25	chr16-76433989-76435085	0.00422366	0.0496581
MEIS1	CSMD2	-0.0220458	16	126	14	chr1-33428282-33429250	0.000778443	0.0129359
MEIS1	CSMD3	-0.045497	8	126	16	chr8-113432047-113436676	0.000825154	0.0135721
MEIS1	CTNNA1	0.0451879	18	126	12	chr5-138926789-138928683;chr5-138931717-138931900	0.00517976	0.0581405
MEIS1	CTNNA2	-0.18465	19	126	22	chr2-79771165-79772142;chr2-79876153-79877112;chr2-80322092-80323079	4.08666e-05	0.00103677
MEIS1	CUX2	0.0218815	24	126	18	chr12-111034241-111038424	2.58324e-06	8.82271e-05
MEIS1	DAB1	0.127487	37	126	20	chr1-58144002-58145126;chr1-58470051-58470956	0.000204246	0.0041937
MEIS1	DACH1	0.326586	31	126	25	chr13-71515353-71517229;chr13-71614917-71615877;chr13-71752695-71753700;chr13-71801268-71802515;chr13-71931063-71932211	4.57656e-06	0.000147268
MEIS1	DISC1	-0.241429	36	126	25	chr1-231611438-231612437;chr1-231613942-231614878;chr1-231695470-231696396;chr1-231756377-231757480;chr1-231866406-231866522	9.55268e-05	0.00218213
MEIS1	DLG2	-0.226204	36	126	24	chr11-84828671-84829715;chr11-84890299-84891287;chr11-85648090-85648604;chr11-85678597-85682716	3.79101e-05	0.000970857
MEIS1	DLL3	0.0282553	12	126	15	chr19-39481317-39481666;chr19-39483546-39483792	1.1612e-08	5.88668e-07
MEIS1	DMGDH	0.0159367	17	126	15	chr5-78907516-78909072	0.00308694	0.0389196
MEIS1	DOCK9	-0.0284327	12	126	11	chr13-99083827-99086222	7.02749e-05	0.00166991
MEIS1	EBF1	0.185782	38	126	9	chr5-158810309-158811364;chr5-158892951-158893841;chr5-158902738-158903797;chr5-159073027-159073395;chr5-159131707-159132563	3.01964e-13	2.44272e-11
MEIS1	EDIL3	0.0605378	21	126	17	chr5-84016472-84017259	0.010213	0.0967091
MEIS1	EML1	0.0451379	19	126	11	chr14-99737861-99739922;chr14-99772389-99772948;chr14-99879359-99881789	0.00455436	0.052592
MEIS1	EML4	0.0457013	16	126	22	chr2-42100618-42103439	2.43764e-07	1.0092e-05
MEIS1	ENOX1	0.0474843	20	126	13	chr13-43448351-43449362;chr13-43784811-43786651	0.00441918	0.0513962
MEIS1	ERBB4	0.133198	49	126	19	chr2-212245585-212246557;chr2-212294517-212295453	0.000479898	0.00863833
MEIS1	EYA2	0.044408	36	126	17	chr20-47007722-47008792;chr20-47183392-47184043	0.0052123	0.0584446
MEIS1	FABP7	0.109779	12	126	17	chr6-122726374-122727559;chr6-122778405-122779474	8.53646e-27	1.13351e-24
MEIS1	FBN2	-0.0454722	12	126	11	chr5-128538224-128539450	1.94779e-15	1.78074e-13
MEIS1	FOXP2	0.015083	25	126	28	chr7-114088271-114089109	0.00233672	0.0312525
MEIS1	GABBR2	-0.0916449	36	126	25	chr9-98345867-98346508;chr9-98431774-98434223	3.50937e-07	1.41552e-05
MEIS1	GABRR2	-0.0647228	19	126	23	chr6-89315300-89315744;chr6-89352849-89353792	4.35652e-09	2.34449e-07
MEIS1	GALNT13	0.0508755	14	126	19	chr2-153870331-153871912	1.70667e-06	6.03742e-05
MEIS1	GLRA1	0.00398274	25	126	15	chr5-151917638-151918633;chr5-151928584-151929590;chr5-151941148-151942114	0.000227288	0.00459703
MEIS1	GRID1	-0.0403282	31	126	21	chr10-86399551-86403468	1.67263e-06	5.92832e-05
MEIS1	GRID2	-0.0355834	30	126	21	chr4-92529157-92530100;chr4-93416483-93417502	0.000927659	0.0149102
MEIS1	GRIK2	-0.103578	24	126	24	chr6-101512901-101513863	0.0069257	0.0724184
MEIS1	GRM5	-0.0510777	14	126	11	chr11-88544047-88545072	0.000375705	0.00703642
MEIS1	GRM7	-0.0824835	18	126	18	chr3-7419771-7420738	0.00836213	0.083577
MEIS1	ILDR2	0.0403107	20	126	18	chr1-166874073-166876159;chr1-166987744-166988607	8.4912e-06	0.00025715
MEIS1	IQCJ-SCHIP1	0.139707	17	126	12	chr3-159371769-159372701;chr3-159442519-159443428;chr3-159649576-159651101	0.00071812	0.0121039
MEIS1	IRS1	0.0521149	17	126	18	chr2-226670629-226671746;chr2-226836200-226836876	4.19085e-05	0.00105924
MEIS1	ISL1	-0.0671955	12	126	19	chr5-51387750-51389645;chr5-51392834-51393153	0.000172443	0.00363165
MEIS1	KCND3	-0.0231673	14	126	11	chr1-111933395-111934736	0.00812093	0.0818815
MEIS1	KCNIP4	-0.287816	22	126	18	chr4-20677995-20679019;chr4-20700788-20701238;chr4-21612085-21613227	2.38838e-15	2.17088e-13
MEIS1	KCTD16	0.0699791	28	126	24	chr5-144438128-144439191	0.000406575	0.00752017
MEIS1	KIAA1755	0.00797454	26	126	19	chr20-38258733-38260148	0.000104045	0.00234931
MEIS1	KIF21A	-0.0464046	7	126	12	chr12-39443391-39444600	3.93678e-13	3.14961e-11
MEIS1	KIRREL3	-0.140475	69	126	16	chr11-126353436-126355639;chr11-126459447-126460681;chr11-126626892-126629865;chr11-126638120-126640997;chr11-126817433-126818526	2.51716e-06	8.61288e-05
MEIS1	KLHDC8A	0.0564217	15	126	13	chr1-205283970-205286431;chr1-205424705-205425843	2.60751e-09	1.44211e-07
MEIS1	KREMEN1	0.0144229	15	126	12	chr22-29156074-29157123	0.00688606	0.0721075
MEIS1	LAMA3	0.101199	30	126	17	chr18-23742744-23743498;chr18-23779576-23780860	6.11535e-08	2.78793e-06
MEIS1	LHFPL3	0.0233983	14	126	13	chr7-104327685-104328655	0.00397685	0.0474253
MEIS1	LINC00934	0.00661508	27	126	10	chr12-119257835-119258797	3.8376e-07	1.53483e-05
MEIS1	LINC01619	0.0474854	15	126	15	chr12-92135866-92136763;chr12-92144448-92145059	0.00449076	0.0520503
MEIS1	LRRTM4	0.162176	23	126	22	chr2-77026968-77027890;chr2-77154556-77155446	0.000320085	0.0061387
MEIS1	MAML3	0.0241573	11	126	14	chr4-140154185-140154951	0.00636242	0.0679162
MEIS1	MAN1A1	-0.0508628	10	126	19	chr6-119110336-119111484	0.00536595	0.0597464
MEIS1	MBNL2	0.0501963	12	126	11	chr13-97254760-97255252	0.003652	0.044387
MEIS1	MCC	-0.0859852	28	126	23	chr5-113146904-113147899;chr5-113371412-113372410	0.00427649	0.0501316
MEIS1	MDGA2	-0.14969	12	126	20	chr14-47012533-47013559	0.00936244	0.0907614
MEIS1	MYO5B	0.0863994	49	126	28	chr18-49891811-49892846	5.11188e-05	0.00126334
MEIS1	NCKAP5	-0.157223	41	126	31	chr2-132732262-132734231;chr2-133265105-133267720;chr2-133346057-133347117	0.000984586	0.015651
MEIS1	NEGR1	-0.0454726	13	126	16	chr1-71809712-71810665	0.00564681	0.0620394
MEIS1	NEUROD1	0.0178538	13	126	20	chr2-181641734-181643580	0.00577618	0.0630594
MEIS1	NHSL1	0.0384017	27	126	19	chr6-138444123-138445519;chr6-138772678-138773206	0.000440369	0.00803832
MEIS1	NLGN1	-0.128745	16	126	15	chr3-173398064-173398447;chr3-174177902-174178923	4.26185e-06	0.000138329
MEIS1	NOL4	0.0471387	18	126	21	chr18-34224953-34225929	8.31618e-11	5.40677e-09
MEIS1	NTM	0.0616145	33	126	20	chr11-131606640-131607576	0.00118416	0.0182316
MEIS1	OPCML	-0.0690678	37	126	18	chr11-132770482-132771493;chr11-132992571-132994892	0.00118521	0.0182449
MEIS1	PCDH9	0.0904798	20	126	27	chr13-66924413-66925314	7.54581e-06	0.000230438
MEIS1	PCSK2	0.0551818	30	126	22	chr20-17228303-17229232;chr20-17242295-17243394	0.000237928	0.00477479
MEIS1	PDE1C	0.0475567	33	126	20	chr7-32059146-32060081	0.00495238	0.0561827
MEIS1	PEX5L	0.057709	31	126	24	chr3-179835300-179836216;chr3-179972539-179973158	0.000282872	0.00552858
MEIS1	PIK3R1	0.0719721	21	126	35	chr5-68266770-68268263;chr5-68282094-68283038	0.00812214	0.0818896
MEIS1	PLEKHA7	0.0464697	28	126	16	chr11-16903715-16904586;chr11-16973704-16974415	0.000218293	0.00443935
MEIS1	PLXNA4	0.00298654	46	126	20	chr7-132398139-132399331;chr7-132602878-132603906	0.000207181	0.00424858
MEIS1	PPP2R2B	-0.0795429	26	126	17	chr5-146619855-146621560;chr5-146641621-146642588	0.00106915	0.0167534
MEIS1	PRDM1	0.11146	19	126	13	chr6-105985544-105986778;chr6-106004852-106005714;chr6-106047941-106048856;chr6-106086596-106086805	1.70537e-08	8.45185e-07
MEIS1	PRDM8	-0.0198586	8	126	15	chr4-80185519-80187322	0.00121561	0.0186173
MEIS1	PRKCA	-0.122102	38	126	13	chr17-66330100-66331078;chr17-66363450-66366242;chr17-66727663-66728631	2.38015e-10	1.46648e-08
MEIS1	PRKCE	-0.0259057	45	126	31	chr2-45888591-45890495	0.00149848	0.0219716
MEIS1	PROM1	0.0111125	25	126	21	chr4-16081928-16082104	0.00539946	0.0600441
MEIS1	PTPN3	-0.0378223	27	126	17	chr9-109317545-109320140;chr9-109469344-109470290;chr9-109520228-109521181	1.93332e-06	6.76983e-05
MEIS1	RASGEF1B	0.148274	27	126	19	chr4-81469769-81471020;chr4-81503294-81505343;chr4-82042696-82044000	1.72856e-10	1.08204e-08
MEIS1	RASGEF1C	0.0373406	15	126	12	chr5-180006990-180008563;chr5-180224981-180225904	0.00189699	0.0265022
MEIS1	RASSF8	0.0496389	10	126	10	chr12-25887624-25888546	0.000395027	0.00733758
MEIS1	RGS7	-0.111913	14	126	12	chr1-241083990-241084781;chr1-241357231-241358177	1.10421e-05	0.00032545
MEIS1	RORB	0.0614253	25	126	26	chr9-74534153-74535482	3.69045e-05	0.000948057
MEIS1	RSPO2	0.0965947	13	126	19	chr8-107849572-107850607;chr8-107945845-107946669;chr8-108083649-108083990;chr8-108141760-108142872	3.00304e-06	0.00010099
MEIS1	RYR2	-0.0531752	18	126	17	chr1-237171412-237172430	0.000839861	0.0137662
MEIS1	SDK1	-0.312713	55	126	18	chr7-3732154-3733866;chr7-3860578-3862508;chr7-4042124-4043184;chr7-4139692-4141105;chr7-4245806-4246478	0.00169483	0.0242585
MEIS1	SERPINI1	-0.0450097	11	126	13	chr3-167812621-167813354	0.000129153	0.00282663
MEIS1	SESN3	0.0492028	11	126	10	chr11-95121495-95122363	0.00370058	0.0448245
MEIS1	SHISA6	0.0622992	21	126	9	chr17-11442635-11443529	0.000229471	0.00463444
MEIS1	SLC16A1	0.0138942	13	126	17	chr1-113039906-113040825	0.00937362	0.0908514
MEIS1	SLC24A3	-0.0683126	25	126	25	chr20-19688039-19688982	0.000660925	0.0112865
MEIS1	SLC4A10	-0.0616992	12	126	20	chr2-161417831-161417894	8.0035e-12	5.70017e-10
MEIS1	SLCO5A1	0.0701296	12	126	11	chr8-69663446-69664418;chr8-69835065-69835863	6.33473e-11	4.16371e-09
MEIS1	SNTG1	-0.180196	27	126	18	chr8-50310836-50311767;chr8-50355404-50356316	0.0062241	0.0667747
MEIS1	SSX2IP	0.0202148	20	126	20	chr1-84714250-84716442	0.00364421	0.0443188
MEIS1	STK39	0.0312134	17	126	17	chr2-167986533-167987824	0.00419261	0.0493756
MEIS1	SYNE1	-0.0984747	31	126	19	chr6-152200913-152201760;chr6-152301309-152301868	0.000228889	0.00462482
MEIS1	TCF7L1	-0.0110782	19	126	10	chr2-85077799-85078808	0.00154677	0.0225368
MEIS1	TENM3	-0.0635786	29	126	29	chr4-182696809-182697765	0.000253098	0.00503162
MEIS1	TLE3	0.0370139	33	126	25	chr15-69999693-70001087;chr15-70184772-70186985	1.36635e-08	6.85843e-07
MEIS1	TMEM132C	-0.0392485	40	126	22	chr12-128548936-128550375	0.000926989	0.0149021
MEIS1	TMEM132D	-0.0450891	38	126	20	chr12-129254096-129255087	3.87721e-05	0.000990415
MEIS1	TMTC2	0.0644758	24	126	18	chr12-82687670-82689332	1.33291e-10	8.46333e-09
MEIS1	TOX3	0.035143	14	126	16	chr16-52578517-52580040	0.000675086	0.0114901
MEIS1	TRPC7	-0.100148	21	126	19	chr5-136193135-136193896;chr5-136307963-136309058	7.20146e-06	0.00022101
MEIS1	VCAN	-0.0324306	8	126	12	chr5-83470554-83471464	8.00865e-05	0.0018714
MEIS1	WDR72	-0.00461204	26	126	20	chr15-53437047-53438024;chr15-53530666-53531486;chr15-53552675-53553717;chr15-53559506-53560494	0.000834463	0.0136954
MEIS1	XKR4	-0.0341209	12	126	15	chr8-55099101-55099998	0.0016309	0.0235289
MEIS1	ZFHX4	0.233959	20	126	25	chr8-76581171-76582112;chr8-76732624-76736419;chr8-76801849-76802667	1.64446e-12	1.25173e-10
MEIS1	ZNF536	0.081729	27	126	15	chr19-30228674-30231863;chr19-30512224-30513386;chr19-30686066-30687128	0.00194256	0.0269924
MEIS2	ABCA4	0.369024	23	106	15	chr1-93933614-93934512;chr1-93979748-93980936;chr1-93999742-94000600;chr1-94040128-94040600;chr1-94119329-94120979;chr1-94160550-94162118;chr1-94182914-94183859	9.95648e-37	1.51574e-34
MEIS2	ADCY2	-0.0664972	18	106	18	chr5-7398515-7399361	0.00790256	0.0801149
MEIS2	ADCY8	0.365585	18	106	10	chr8-130681794-130683388;chr8-130749394-130750376;chr8-130769206-130770134;chr8-130881453-130882390;chr8-131121617-131122577	6.48819e-29	8.95388e-27
MEIS2	ADGRB3	-0.119835	13	106	17	chr6-68633738-68635366;chr6-69380781-69381720	0.000579336	0.0101124
MEIS2	ADGRL2	-0.126684	19	106	20	chr1-81329871-81330874	0.000584476	0.0101851
MEIS2	AMER2	0.0840499	16	106	11	chr13-25136803-25138205;chr13-25180080-25182339;chr13-25189967-25191729	1.61447e-06	5.73616e-05
MEIS2	ANK3	-0.245877	25	106	17	chr10-60387211-60389424;chr10-60572910-60573711;chr10-60677474-60678427	5.84745e-05	0.00141964
MEIS2	ANKRD33B	0.0216421	23	106	20	chr5-10524289-10525338	0.00167347	0.0240102
MEIS2	CASZ1	0.0440511	40	106	30	chr1-10536573-10542045;chr1-10772127-10775233;chr1-10887883-10891050	0.000260365	0.00515116
MEIS2	CCDC60	0.0297585	32	106	21	chr12-119540230-119540613	0.0037262	0.0450603
MEIS2	CDH20	0.0742411	23	106	25	chr18-61334398-61337319	3.17944e-05	0.000833712
MEIS2	CDH4	0.11097	63	106	28	chr20-61269316-61270466;chr20-61436606-61437040;chr20-61515753-61517174	0.000227792	0.00460494
MEIS2	CERKL	0.0422425	19	106	13	chr2-181574014-181575844;chr2-181641734-181643580;chr2-181674313-181675949;chr2-181678872-181680429	1.81413e-06	6.39094e-05
MEIS2	CHL1	-0.0251392	14	106	18	chr3-196041-196455	0.000654854	0.0112054
MEIS2	CHRNB4	0.051732	19	106	12	chr15-78613442-78614437;chr15-78618662-78618775;chr15-78740155-78741199	1.47814e-13	1.21848e-11
MEIS2	CNTN3	-0.150249	21	106	17	chr3-74242404-74243311	0.00401687	0.0477811
MEIS2	CNTN4	0.0912615	29	106	26	chr3-2097508-2098812	1.2517e-06	4.55369e-05
MEIS2	CNTNAP4	-0.112466	20	106	25	chr16-76302322-76303137	0.000480273	0.00864432
MEIS2	CSMD1	0.341779	52	106	30	chr8-4000840-4001883	0.00750895	0.0770775
MEIS2	CTNNA2	-0.0598858	19	106	22	chr2-79513208-79514154	2.38647e-05	0.000648486
MEIS2	DGKB	-0.100109	19	106	13	chr7-14581070-14581979	0.00130772	0.0197166
MEIS2	DISC1	-0.0772691	36	106	25	chr1-231583071-231583957;chr1-231626935-231627928;chr1-232029168-232030156	4.85871e-08	2.24774e-06
MEIS2	DOCK10	0.0695238	19	106	14	chr2-224989078-224990006	1.02773e-10	6.60798e-09
MEIS2	DOK6	-0.0823832	15	106	24	chr18-69400083-69401054	9.40034e-06	0.000281667
MEIS2	DPP10	0.136417	18	106	16	chr2-115065613-115066084	3.81358e-07	1.52642e-05
MEIS2	DSCAM	-0.156149	47	106	23	chr21-40484299-40485192;chr21-40581582-40582577	0.00545134	0.0604922
MEIS2	EPHA7	0.0530423	5	106	11	chr6-93416267-93419244	0.000359699	0.0067828
MEIS2	ERBB4	0.0335789	49	106	19	chr2-212242461-212243445;chr2-212536045-212538448	0.000135427	0.00294369
MEIS2	ESRRG	0.0548322	46	106	13	chr1-216616731-216617866;chr1-216705339-216706404;chr1-216718071-216719104;chr1-216720675-216722289;chr1-217086928-217087767	0.000658359	0.0112502
MEIS2	EYA2	0.109452	36	106	17	chr20-46801861-46804764;chr20-46894988-46896475;chr20-46978637-46979482	1.3867e-10	8.77277e-09
MEIS2	FABP7	-0.0274257	12	106	17	chr6-122779868-122780290	0.00778422	0.0791762
MEIS2	FAM135B	0.0591819	28	106	20	chr8-138455915-138456766	0.00945228	0.0913786
MEIS2	FAM155A	0.08033	37	106	22	chr13-107204949-107206020	0.00650683	0.0690487
MEIS2	FGF12	-0.127601	18	106	16	chr3-192212612-192213521	0.00117823	0.018154
MEIS2	FLT1	0.0453971	20	106	14	chr13-28323907-28324866	0.00309967	0.0390347
MEIS2	FOXP2	-0.0511995	25	106	28	chr7-114645831-114646333	0.00461241	0.0531187
MEIS2	FRMD3	-0.0563514	25	106	23	chr9-83285547-83286533	0.00250171	0.0330059
MEIS2	GABBR2	0.239836	36	106	25	chr9-98214544-98216496;chr9-98323250-98324582;chr9-98690337-98691137;chr9-98717349-98718320	0.000185608	0.00386335
MEIS2	GALNT13	-0.129793	14	106	19	chr2-153870331-153871912	3.46497e-11	2.33164e-09
MEIS2	GRID2	-0.162122	30	106	21	chr4-93147185-93148139	0.00606256	0.0654709
MEIS2	GRIK1	0.0894855	24	106	25	chr21-29577991-29578963	0.00089625	0.0145153
MEIS2	GRM7	-0.240445	18	106	18	chr3-6861908-6862742;chr3-7354100-7355093	1.21898e-08	6.15661e-07
MEIS2	GRM8	-0.0822476	19	106	13	chr7-127233258-127234218	0.00164734	0.0237172
MEIS2	HECW2	-0.055725	16	106	16	chr2-196638725-196639553	1.02757e-06	3.79868e-05
MEIS2	IQCJ-SCHIP1	0.155309	17	106	12	chr3-159371769-159372701;chr3-159579869-159580798	0.00749027	0.0769653
MEIS2	KCNB2	0.0379242	12	106	11	chr8-72536073-72537390	0.00818319	0.0823258
MEIS2	KCNH7	0.822924	22	106	20	chr2-162441233-162442206;chr2-162838731-162841291	2.35767e-06	8.12038e-05
[truncated: 4,212 more rows]

## Sheet: AC  GRN
tf	target	estimate	n_regions	n_genes	n_tfs	regions	pval	padj
AHR	ADCY2	0.186951	33	10	20	chr5-7789801-7790372	0.000622698	0.00897324
AHR	DOK5	0.176398	14	10	10	chr20-54474538-54475596	1.66849e-13	1.06288e-11
AHR	EML6	0.172367	26	10	14	chr2-54725259-54726502	1.00956e-10	5.10677e-09
AHR	EPHB6	0.065107	10	10	7	chr7-142855386-142857915	6.7965e-10	3.15462e-08
AHR	GRIN2A	0.188641	26	10	12	chr16-10253316-10254091	0.000474003	0.00713503
AHR	LIPG	0.0360134	10	10	7	chr18-49559055-49559930	7.60037e-07	2.31457e-05
AHR	LTK	0.0371125	13	10	7	chr15-41559382-41561126	1.61398e-32	1.9401e-30
AHR	PDE11A	0.0778956	48	10	17	chr2-177571864-177573321	0.000322366	0.00515744
AHR	PVT1	0.0475017	19	10	6	chr8-127870217-127871511	0.00618962	0.056979
AHR	SLIT2	0.429334	30	10	20	chr4-20255076-20255635	1.42906e-13	9.15643e-12
ARID5B	PLCB1	0.186202	26	1	17	chr20-8043489-8044435;chr20-8209365-8210322	1.31529e-05	0.000312554
ARNTL2	ADAMTS18	0.135827	34	21	16	chr16-77237898-77238904	0.000639834	0.00917887
ARNTL2	ATP8A2	0.10446	20	21	9	chr13-25469122-25469552	0.000191403	0.00328495
ARNTL2	CDH4	0.367085	58	21	19	chr20-61448736-61449698;chr20-61576465-61576928;chr20-61607738-61610025	4.21124e-05	0.000876028
ARNTL2	CHAT	0.0543012	14	21	12	chr10-49646675-49646993	6.04381e-07	1.86604e-05
ARNTL2	CSGALNACT1	0.249024	32	21	19	chr8-19314080-19314800;chr8-19500264-19501133;chr8-19756455-19757185	8.59585e-07	2.59509e-05
ARNTL2	EML6	0.0791431	26	21	14	chr2-54948961-54949230	0.00146701	0.0182489
ARNTL2	FAM163A	0.0945154	18	21	10	chr1-179727996-179729126;chr1-179743424-179745835;chr1-179802878-179804536	0.000354163	0.00557743
ARNTL2	GRIK1	0.216368	20	21	10	chr21-29875893-29876822	2.98701e-07	9.70438e-06
ARNTL2	GRIN2A	0.106887	26	21	12	chr16-10009369-10010380	0.000794952	0.0109917
ARNTL2	ISL1	0.141534	10	21	9	chr5-51373509-51374455	6.97007e-06	0.000176223
ARNTL2	PDE11A	0.0480054	48	21	17	chr2-177758380-177759414	0.00363108	0.0376605
ARNTL2	PPFIBP1	0.103225	15	21	16	chr12-27553716-27555705	0.000549671	0.00807634
ARNTL2	PPP2R2B	0.166734	36	21	12	chr5-146850019-146850979	0.00980441	0.0804629
ARNTL2	RIT2	0.150893	24	21	14	chr18-42755823-42756767	4.38803e-12	2.49695e-10
ARNTL2	SEZ6L	0.183213	32	21	17	chr22-26169764-26171470	1.08763e-12	6.49416e-11
ARNTL2	SGCZ	0.0839905	27	21	16	chr8-15236601-15237584	0.00187933	0.0223078
ARNTL2	SMOC2	0.116063	27	21	11	chr6-168368601-168369402;chr6-168417081-168419100;chr6-168535517-168536475	7.56253e-07	2.30405e-05
ARNTL2	SORCS1	0.125964	37	21	21	chr10-106643091-106644147	0.0020561	0.0240009
ARNTL2	TMTC1	0.231429	26	21	23	chr12-29550084-29550974	0.000414722	0.00637928
ARNTL2	TSHZ3	0.0784802	16	21	19	chr19-31337812-31340996	0.000128595	0.00233334
ARNTL2	ZNF385B	0.0719269	31	21	15	chr2-179479528-179480572	0.0128634	0.098212
BCL11B	CHL1	0.0727953	21	6	14	chr3-200488-201306	9.30653e-08	3.28486e-06
BCL11B	LHX9	0.0473732	10	6	19	chr1-197918767-197919971	0.00157207	0.0192777
BCL11B	NXPH1	0.0941047	21	6	15	chr7-8418384-8419416;chr7-8545407-8546379	0.000361806	0.00567957
BCL11B	QKI	-0.122052	15	6	19	chr6-163415336-163416314	8.29087e-07	2.50844e-05
BCL11B	TOX	0.0813505	26	6	14	chr8-59106222-59109885	0.0052684	0.0503194
BCL11B	TSHZ3	0.0952975	16	6	19	chr19-31349548-31353613;chr19-31419682-31421996	1.09043e-07	3.80271e-06
BHLHE22	ABLIM1	0.0521671	25	87	15	chr10-114491879-114493160	0.00169654	0.0205269
BHLHE22	ADARB2	0.115008	57	87	28	chr10-1545973-1547411	0.00772828	0.0674423
BHLHE22	ADCY8	0.300973	17	87	9	chr8-130698473-130699534;chr8-131033070-131034077	0.00038419	0.00598743
BHLHE22	ARHGEF4	0.0162016	16	87	13	chr2-130822752-130826618;chr2-130855102-130856088;chr2-131016916-131017987	0.000667129	0.0095047
BHLHE22	ATRNL1	0.0704771	22	87	23	chr10-115090827-115093364	0.000993799	0.0132279
BHLHE22	C1QL1	0.0399614	18	87	11	chr17-45003202-45004603;chr17-45018237-45023339	0.00121495	0.0156418
BHLHE22	CACNA1A	0.0702316	28	87	13	chr19-13117568-13118102	0.000435746	0.00665043
BHLHE22	CACNA1E	0.0849533	29	87	14	chr1-181429963-181431039	0.000624967	0.00900071
BHLHE22	CBLN2	0.105338	9	87	11	chr18-72542327-72542981;chr18-72701126-72702044	1.78627e-06	5.09818e-05
BHLHE22	CDK14	0.11497	23	87	15	chr7-91043124-91044247	0.00921862	0.0769291
BHLHE22	CNTN3	-0.0830817	18	87	15	chr3-74613049-74615482	5.58156e-05	0.00112241
BHLHE22	CNTN5	0.107778	32	87	25	chr11-99937005-99937949	0.00336982	0.0354937
BHLHE22	CNTNAP4	0.16552	21	87	14	chr16-76359930-76360925	2.77603e-17	2.1874e-15
BHLHE22	CPNE5	0.07284	22	87	16	chr6-36765377-36766798;chr6-36837561-36839282;chr6-36849939-36851812	8.78172e-08	3.11324e-06
BHLHE22	CRABP1	0.192483	11	87	13	chr15-78319349-78325938;chr15-78343613-78345324	1.01743e-07	3.5665e-06
BHLHE22	CRIM1	0.101569	26	87	17	chr2-36459383-36460413	0.00162198	0.0197982
BHLHE22	CUX2	0.0753875	29	87	26	chr12-111109933-111111380	0.00205547	0.0239949
BHLHE22	CXCL14	0.304931	34	87	14	chr5-135473880-135474604;chr5-135531807-135532697;chr5-135581493-135582562;chr5-135603008-135603985;chr5-135660752-135661791	3.91891e-19	3.34864e-17
BHLHE22	DAPK1	0.166743	23	87	13	chr9-87662527-87664038;chr9-87683473-87685252	0.00139916	0.0175502
BHLHE22	DCC	0.661242	45	87	21	chr18-52636442-52637254;chr18-52979565-52980511;chr18-53147808-53148854;chr18-53458621-53459231	0.000661407	0.00943537
BHLHE22	DSCAM	0.169667	66	87	30	chr21-40768853-40769780	0.000635858	0.00913372
BHLHE22	DSCAML1	-0.138441	55	87	27	chr11-117654552-117655518	6.25777e-05	0.00124032
BHLHE22	EPHA6	0.154733	16	87	10	chr3-96812667-96814580	5.10869e-11	2.64695e-09
BHLHE22	FAT3	0.0731832	40	87	27	chr11-92828307-92829490	0.0130083	0.0990365
BHLHE22	FHIT	0.104608	22	87	9	chr3-60329898-60330735	8.74949e-06	0.000216791
BHLHE22	FHOD3	0.0880383	21	87	15	chr18-36310783-36311888	0.00503982	0.0486585
BHLHE22	FIBCD1	0.130097	21	87	10	chr9-130907990-130909273;chr9-130927240-130929566;chr9-130970922-130972118;chr9-130989517-130999144;chr9-131033573-131034592	4.80768e-05	0.000982732
BHLHE22	FLRT2	-0.0926309	12	87	16	chr14-85538101-85539096	0.00526948	0.0503262
BHLHE22	GABBR2	0.219923	33	87	16	chr9-98255722-98257502;chr9-98506197-98507224;chr9-98709198-98710680	4.96741e-06	0.000129691
BHLHE22	GAD1	0.0522728	9	87	18	chr2-170715564-170716041	0.000129465	0.00234667
BHLHE22	GAS7	0.108785	29	87	17	chr17-10033192-10034186;chr17-10059816-10060414;chr17-10177657-10178847	0.00112156	0.0146364
BHLHE22	GPC6	-0.12161	56	87	24	chr13-94198349-94199345	0.0034235	0.0359283
BHLHE22	GRIK2	-0.169937	27	87	30	chr6-101549715-101550307	0.00826384	0.0708888
BHLHE22	HLF	-0.0516112	13	87	14	chr17-55263515-55265011	0.00290182	0.0315454
BHLHE22	ID4	0.0816983	6	87	10	chr6-19803390-19805698;chr6-19836169-19837385	9.84527e-13	5.897e-11
BHLHE22	INPP4B	0.295545	28	87	11	chr4-142379643-142380664;chr4-142544156-142544558;chr4-142551545-142552466	1.67614e-05	0.000388091
BHLHE22	JAZF1	-0.0767303	25	87	20	chr7-28005510-28006521;chr7-28020800-28020984;chr7-28070396-28071361;chr7-28180744-28181509	1.67897e-05	0.000388661
BHLHE22	KCNB1	0.0143615	20	87	16	chr20-49397289-49398201;chr20-49572503-49573451	0.00183192	0.0218602
BHLHE22	KCNH5	0.121099	20	87	18	chr14-62769020-62769917	0.000444376	0.00676047
BHLHE22	KCNIP1	0.0570789	38	87	17	chr5-170265260-170266185	0.000360587	0.00566298
BHLHE22	KHDRBS2	0.265256	15	87	19	chr6-61909205-61910150;chr6-62286228-62287087	3.75215e-08	1.3966e-06
BHLHE22	KITLG	0.070636	9	87	9	chr12-88529313-88530259;chr12-88577472-88580263	2.30785e-06	6.45666e-05
BHLHE22	LINC00871	0.0955542	13	87	13	chr14-45891419-45893012;chr14-45939279-45940155	0.0008397	0.0115064
BHLHE22	MAF	0.0603572	9	87	7	chr16-79589387-79591353	5.97887e-15	4.1798e-13
BHLHE22	2024-03-03	0.0436356	20	87	15	chr5-126918229-126922321	0.00845813	0.0720795
BHLHE22	MN1	0.117708	23	87	17	chr22-27741449-27742604;chr22-27793581-27796762	0.0076264	0.066798
BHLHE22	NALCN	0.0153932	22	87	16	chr13-101325087-101325969;chr13-101384223-101385192	0.000825784	0.0113506
BHLHE22	NAV2	0.0513473	48	87	20	chr11-19669968-19672091	0.011514	0.0905239
BHLHE22	NAV3	0.0203214	31	87	20	chr12-77485889-77486956;chr12-77496302-77497302	0.000713652	0.0100453
BHLHE22	NRG1	-0.16036	37	87	29	chr8-31975640-31976519;chr8-32635899-32636963	9.06683e-06	0.000223886
BHLHE22	NTM	-0.124682	53	87	35	chr11-132199337-132201032	0.0123473	0.0953202
BHLHE22	NTRK2	0.1111	30	87	21	chr9-84904824-84905879	0.0117573	0.0918657
BHLHE22	OPCML	-0.121927	54	87	29	chr11-133211657-133212970	0.00421637	0.0423434
BHLHE22	PBX1	0.140679	26	87	21	chr1-164747972-164748964	0.00602466	0.055821
BHLHE22	PCDH9	0.136637	28	87	26	chr13-66663280-66664371	0.0111411	0.0883657
BHLHE22	PENK	0.00081929	8	87	9	chr8-56512733-56515400;chr8-56539177-56539983	1.24002e-06	3.63366e-05
BHLHE22	PEX5L	0.352314	28	87	14	chr3-179865722-179866514;chr3-179957229-179958241;chr3-180002786-180003694	8.03334e-05	0.00154388
BHLHE22	PID1	0.124821	19	87	16	chr2-229179408-229180317	2.67468e-06	7.37557e-05
BHLHE22	PLCH1	0.0672269	27	87	25	chr3-155423517-155424628	0.0102757	0.0833577
BHLHE22	PLXNA4	0.118439	45	87	17	chr7-132102232-132104228;chr7-132614439-132616047	9.00678e-06	0.000222573
BHLHE22	POU6F2	0.143818	48	87	27	chr7-39088645-39089737	9.88414e-06	0.00024176
BHLHE22	PPFIBP1	0.0389615	15	87	16	chr12-27524366-27525676	0.00114597	0.0149052
BHLHE22	PRDM8	0.0254316	8	87	9	chr4-80185519-80187322	0.00272369	0.0300271
BHLHE22	PTCHD4	0.10746	21	87	18	chr6-48090260-48091166	0.000502289	0.00749299
BHLHE22	PTPRG	0.420218	27	87	23	chr3-61593769-61595895;chr3-61596818-61599358;chr3-61657385-61658385	0.00109778	0.014379
BHLHE22	PTPRK	0.741662	39	87	28	chr6-128143962-128144966;chr6-128233282-128234244;chr6-128520675-128522178;chr6-128531590-128532429	9.33354e-12	5.1844e-10
BHLHE22	RALYL	0.498587	31	87	27	chr8-84183008-84183266;chr8-84556826-84557772;chr8-84764294-84765338	0.00121096	0.015601
BHLHE22	RBFOX1	0.251669	60	87	27	chr16-6482723-6483178;chr16-7302840-7305579	0.000143594	0.0025631
BHLHE22	RD3L	0.0714637	16	87	10	chr14-103846886-103847007;chr14-103960219-103961497	1.13091e-13	7.30189e-12
BHLHE22	RGS8	0.0458543	18	87	14	chr1-182633293-182635526	0.00203965	0.0238394
BHLHE22	SEMA6D	-0.192834	41	87	26	chr15-47651936-47653073;chr15-47746208-47747181	0.00494405	0.0479815
BHLHE22	SLC35F3	-0.173907	29	87	24	chr1-233960374-233961365	0.00926854	0.0772387
BHLHE22	SLC4A4	0.0613511	16	87	15	chr4-71187402-71188940;chr4-71230668-71231662	0.00164794	0.0200473
BHLHE22	SLIT2	0.106029	30	87	20	chr4-20250995-20253259	5.87965e-05	0.00117424
BHLHE22	SNTG1	-0.297183	27	87	30	chr8-50086017-50086905	0.000590964	0.00859072
BHLHE22	TENM3	0.0814322	33	87	18	chr4-182449084-182450019	0.00264716	0.0293293
BHLHE22	TFAP2C	0.0407524	6	87	13	chr20-56628297-56629301	5.77408e-06	0.000148804
BHLHE22	TJP1	0.0972266	18	87	12	chr15-29635988-29636736	0.00361202	0.0374888
BHLHE22	TMEM132B	0.0276061	16	87	10	chr12-125091524-125092479;chr12-125296408-125297450;chr12-125372092-125372942	0.000201416	0.00343289
BHLHE22	TUBB2A	0.183005	14	87	12	chr6-3192998-3195665;chr6-3222249-3223094;chr6-3227736-3231402	2.10109e-05	0.000473768
BHLHE22	VPS41	0.0449941	15	87	16	chr7-38629424-38631282	0.00539594	0.0512815
BHLHE22	XKR4	0.0967293	16	87	15	chr8-55400762-55401853	0.00680189	0.0612167
BHLHE22	ZFHX3	0.0858957	44	87	29	chr16-73062657-73063718	0.00208675	0.0242829
BHLHE22	ZFPM2	0.563187	32	87	16	chr8-104589025-104590189;chr8-104884487-104885573;chr8-105317637-105318691;chr8-105610489-105611364;chr8-105756161-105757369	4.53702e-06	0.000119556
BHLHE22	ZFPM2-AS1	0.0482067	19	87	9	chr8-105756161-105757369	0.00299986	0.0323916
BHLHE22	ZMAT4	0.0979892	30	87	22	chr8-40766416-40767365;chr8-40795442-40797686;chr8-40845639-40846859	0.000757899	0.0105609
BHLHE22	ZNF503	0.0414374	11	87	9	chr10-75429702-75431452	1.35838e-06	3.95561e-05
BNC2	ADCY8	0.226838	17	78	9	chr8-130881453-130882390;chr8-130883248-130884220;chr8-131042427-131042778	3.40979e-13	2.11804e-11
BNC2	ASIC2	0.0706923	48	78	30	chr17-34153958-34155565	0.00831433	0.0711896
BNC2	CACNA2D1	0.969876	25	78	17	chr7-82166192-82168330;chr7-82234152-82235158;chr7-82269249-82270137;chr7-82319421-82320662;chr7-82364414-82365408;chr7-82373744-82376962;chr7-82392780-82393637;chr7-82442539-82443364	1.79034e-18	1.4909e-16
BNC2	CACNA2D3	0.652089	60	78	25	chr3-54120381-54122546;chr3-54134186-54135215;chr3-54370099-54371006;chr3-54410158-54411094;chr3-54427474-54428710;chr3-54549039-54550026;chr3-54550091-54551277;chr3-54599769-54601029;chr3-54669961-54670859;chr3-54733028-54735088;chr3-54820870-54821799;chr3-54993809-54994804;chr3-55010178-55010950	2.2246e-13	1.40095e-11
BNC2	CACNB4	0.468473	19	78	12	chr2-151828493-151829206;chr2-151946897-151947957;chr2-152055102-152056148;chr2-152062435-152063290;chr2-152099476-152099865;chr2-152174911-152175602	7.23164e-13	4.3753e-11
BNC2	CACNG5	0.0730663	13	78	20	chr17-66749484-66751831;chr17-66786015-66786866;chr17-66828880-66832430;chr17-66835251-66838516	1.61702e-05	0.000375731
BNC2	CASC15	0.120874	27	78	23	chr6-21893537-21894545;chr6-22145320-22146653;chr6-22363965-22365012	0.000956272	0.0128032
BNC2	CDK14	0.354399	23	78	15	chr7-90624291-90626309;chr7-90682663-90683323;chr7-90933608-90934552;chr7-91126268-91127704;chr7-91201368-91202417	7.69016e-21	7.04211e-19
BNC2	CNTN4	0.58075	33	78	14	chr3-2022872-2024664;chr3-2699525-2700511;chr3-2822745-2823794;chr3-2830083-2831109	0.00544719	0.0516561
BNC2	CNTN5	-0.0139048	32	78	25	chr11-99021271-99021557;chr11-99593814-99594771	2.9124e-09	1.2566e-07
BNC2	COL11A1	0.129612	5	78	7	chr1-103106262-103108072	1.47514e-30	1.71325e-28
BNC2	CPNE4	0.20542	16	78	17	chr3-131796120-131797115;chr3-132028864-132029919;chr3-132033156-132034566	0.00606929	0.0561257
BNC2	CRABP1	-0.206011	11	78	13	chr15-78243270-78244155;chr15-78299795-78300767;chr15-78343613-78345324	0.000813821	0.0112134
BNC2	CSMD1	3.56259	56	78	19	chr8-2989873-2990879;chr8-3015362-3016297;chr8-3107156-3107502;chr8-3107916-3108602;chr8-3193224-3194190;chr8-3244100-3244967;chr8-3284655-3285046;chr8-3466900-3467869;chr8-3488286-3489255;chr8-3536158-3537142;chr8-3691679-3692618;chr8-3730098-3731031;chr8-3823805-3824915;chr8-3868485-3869512;chr8-4139388-4140275;chr8-4341481-4342462;chr8-4619113-4619981;chr8-4814777-4815712;chr8-4991288-4994331	4.17183e-24	4.22464e-22
BNC2	CSMD3	1.11176	16	78	10	chr8-112293388-112294385;chr8-112435577-112436506;chr8-112580025-112580993;chr8-112673303-112674281;chr8-112905445-112906425;chr8-113067394-113068371;chr8-113432047-113436676;chr8-113449076-113449982	3.29091e-52	4.79491e-50
BNC2	DLG2	0.131631	29	78	20	chr11-85665103-85666486	4.04702e-08	1.49996e-06
BNC2	DLGAP2	0.396358	60	78	10	chr8-637596-637911;chr8-730460-731139;chr8-769845-770772;chr8-787367-788040;chr8-794799-795754;chr8-810464-811383;chr8-940773-941797;chr8-994253-995204;chr8-1051465-1052378;chr8-1079363-1080839;chr8-1104022-1104881;chr8-1261439-1262414;chr8-1295203-1296033;chr8-1438492-1439720;chr8-1481637-1482489;chr8-1498578-1501365;chr8-1550696-1553638;chr8-1563570-1564728	4.3023e-27	4.68998e-25
BNC2	DSCAML1	0.174683	55	78	27	chr11-117500948-117503072;chr11-117510877-117514495;chr11-117548886-117549290;chr11-117654552-117655518;chr11-117713563-117714512;chr11-117751719-117753388;chr11-117788878-117791266;chr11-117874124-117876591;chr11-117914515-117915909	0.000341449	0.00541232
BNC2	EFNA5	-0.166517	18	78	15	chr5-107538600-107540447;chr5-107668639-107670488	1.16285e-05	0.000280142
BNC2	ENOX1	-0.0804688	28	78	20	chr13-43784811-43786651	5.63331e-05	0.00113163
BNC2	EPB41L3	0.457017	12	78	8	chr18-5295703-5295812;chr18-5413214-5415508;chr18-5554385-5555433;chr18-5628992-5630376	2.05932e-45	2.88413e-43
BNC2	EPHA6	0.826082	16	78	10	chr3-96812667-96814580;chr3-96900090-96901184;chr3-97252108-97252990;chr3-97381886-97382846;chr3-97702595-97703556	3.35843e-25	3.49556e-23
BNC2	ERBB4	1.04902	30	78	17	chr2-211390033-211391822;chr2-212041481-212042425;chr2-212135460-212136394;chr2-212293246-212293971;chr2-212294517-212295453;chr2-212536045-212538448;chr2-212547886-212548943	4.30026e-19	3.66255e-17
BNC2	FBXL7	-0.157237	17	78	13	chr5-15499467-15500195;chr5-15605890-15606880	0.00274349	0.0301954
BNC2	GABRG3	0.0950709	41	78	28	chr15-26891253-26893711;chr15-26971589-26972831;chr15-27058844-27062518	6.69995e-05	0.00131648
BNC2	GALNT18	0.206586	34	78	14	chr11-11435353-11437685;chr11-11456393-11459225;chr11-11548371-11548754	1.56744e-07	5.34519e-06
BNC2	GRID1	0.540477	28	78	6	chr10-85679410-85680334;chr10-86060234-86061188;chr10-86077792-86080001;chr10-86243653-86245295;chr10-86261631-86263713;chr10-86282448-86283567;chr10-86283884-86286255;chr10-86304701-86305777;chr10-86340805-86341769;chr10-86345544-86347762;chr10-86360428-86361669;chr10-86364097-86366313	6.63805e-09	2.72914e-07
BNC2	GRID2	-0.20863	27	78	21	chr4-92303409-92303621;chr4-93316414-93317720	5.44354e-06	0.000141032
BNC2	GRIN2B	0.597579	18	78	8	chr12-13457917-13458750;chr12-13504061-13504436;chr12-13744367-13746130;chr12-13816004-13817821;chr12-13835336-13836373;chr12-13839377-13840100;chr12-13855766-13856765;chr12-13863830-13864762;chr12-13980364-13981341	8.25738e-42	1.11979e-39
BNC2	HLF	0.360676	13	78	14	chr17-55175549-55176549;chr17-55177174-55178242;chr17-55197317-55199651;chr17-55208853-55210809;chr17-55234594-55239487;chr17-55314771-55315226	2.34521e-11	1.25927e-09
BNC2	IMMP2L	-0.114554	16	78	12	chr7-111562518-111563139	9.07442e-05	0.00171734
BNC2	KAZN	0.290548	25	78	9	chr1-13960069-13961207;chr1-14007709-14008627;chr1-14616264-14617058;chr1-14639026-14640104;chr1-15071869-15072718	1.44895e-05	0.000340913
BNC2	KCND3	0.0796267	23	78	11	chr1-111735576-111739185;chr1-111814164-111815122;chr1-111919970-111920968;chr1-111933395-111934736	0.000169722	0.00295839
BNC2	KCNIP4	0.818365	36	78	23	chr4-20954314-20955292;chr4-20995477-20996545;chr4-21258885-21260141;chr4-21512083-21513094;chr4-21948063-21948570	1.268e-06	3.7084e-05
BNC2	KLHL29	0.460069	27	78	13	chr2-23382780-23385216;chr2-23413036-23413876;chr2-23491284-23494910;chr2-23584774-23589620;chr2-23598447-23600799;chr2-23633950-23638103;chr2-23655565-23659984	3.92439e-15	2.77782e-13
BNC2	LAMP5	0.215908	13	78	16	chr20-9506226-9509358;chr20-9513960-9514357;chr20-9518477-9519436	3.2615e-22	3.13606e-20
BNC2	LHX2	0.32831	8	78	5	chr9-123930153-123931229;chr9-123941019-123942099;chr9-123990165-123991070;chr9-123993579-123994834;chr9-123995495-124001669	4.56102e-34	5.63124e-32
BNC2	LHX9	0.125193	10	78	19	chr1-197901973-197902646;chr1-197916752-197917354	1.4797e-18	1.23911e-16
BNC2	LRRC4C	0.595725	37	78	14	chr11-40434713-40435814;chr11-40862591-40863661;chr11-40961694-40962764;chr11-41200835-41201807;chr11-41399257-41400087	2.77664e-05	0.000607264
BNC2	MGAT5	-0.0394234	21	78	14	chr2-134445602-134447350	0.00989522	0.0810333
BNC2	MIR4500HG	0.538145	7	78	6	chr13-87395665-87396559;chr13-87496381-87497264;chr13-87671260-87672614	2.86711e-263	6.99318e-261
BNC2	MTUS2	0.752751	34	78	10	chr13-28865081-28865928;chr13-28957826-28958658;chr13-28964479-28965368;chr13-29067040-29067958;chr13-29073563-29074500;chr13-29095949-29096949;chr13-29117096-29118218;chr13-29260448-29261280;chr13-29428897-29429246;chr13-29495837-29496346	3.65736e-06	9.83428e-05
BNC2	MYO16	0.776308	28	78	15	chr13-108593615-108596151;chr13-108676427-108677303;chr13-108677553-108678526;chr13-108685793-108686707;chr13-108708633-108709505;chr13-108827256-108828296;chr13-109001719-109002704;chr13-109032778-109033652;chr13-109145171-109146159	3.22958e-07	1.04294e-05
BNC2	NCKAP5	-0.534876	31	78	20	chr2-132725760-132726686;chr2-132871448-132872511;chr2-133413592-133415926;chr2-133420914-133423719;chr2-133558228-133559049	1.6677e-07	5.66036e-06
BNC2	NEBL	0.662136	22	78	7	chr10-20706975-20707993;chr10-20955606-20955909;chr10-20956436-20957497;chr10-21044252-21045225;chr10-21059874-21060694;chr10-21065334-21066309;chr10-21087120-21088102;chr10-21134522-21135434;chr10-21146560-21147539;chr10-21272326-21273271	1.55806e-15	1.12411e-13
BNC2	NHSL1	-0.100121	22	78	14	chr6-138691063-138692475;chr6-138773903-138774434	2.82867e-05	0.000617291
BNC2	NIPAL3	0.202077	13	78	8	chr1-24390946-24391202;chr1-24409345-24410197;chr1-24418926-24419290;chr1-24432723-24433103;chr1-24440241-24441120	3.94367e-20	3.50413e-18
BNC2	NLGN1	0.713254	12	78	7	chr3-173396696-173397779;chr3-173410733-173412158;chr3-173901481-173902456;chr3-173945014-173946135;chr3-174089322-174090232	9.34376e-29	1.05707e-26
BNC2	NXPH2	0.283837	19	78	21	chr2-138636487-138637531;chr2-138713085-138713872;chr2-138786735-138787694	0.000171188	0.0029798
BNC2	OPCML	0.4545	54	78	29	chr11-132628423-132629283;chr11-132972286-132973350;chr11-132988106-132989126;chr11-133047190-133048576;chr11-133081751-133083720;chr11-133381719-133387327;chr11-133525436-133527459	2.0024e-06	5.66183e-05
BNC2	PAPPA	0.0635934	28	78	13	chr9-116154588-116157887	4.46075e-09	1.87372e-07
BNC2	PCDH15	0.355189	33	78	22	chr10-55141504-55142479;chr10-55266245-55267271;chr10-55311945-55312909;chr10-55425917-55426889	0.000113861	0.00209632
BNC2	PCDH7	0.63227	13	78	16	chr4-30716039-30720414;chr4-30768850-30769839;chr4-30836727-30837726;chr4-31046940-31050294	8.90002e-33	1.07415e-30
BNC2	PCDH9	-0.196745	28	78	26	chr13-66264804-66265787;chr13-66840482-66841319	0.00133152	0.0168446
BNC2	PLCL1	-0.135204	19	78	19	chr2-197802706-197804701;chr2-198135058-198136133	0.000935825	0.012589
BNC2	PTPRD	0.327861	28	78	20	chr9-8604834-8605785;chr9-8858324-8859629;chr9-9044334-9046169;chr9-10611843-10612397	1.85951e-07	6.26773e-06
BNC2	PTPRG	-0.523749	27	78	23	chr3-61562373-61565246;chr3-61593769-61595895;chr3-61596818-61599358;chr3-62239991-62243575	6.41296e-15	4.47282e-13
BNC2	PTPRK	-0.214342	39	78	28	chr6-128246214-128247190	0.0104479	0.0842588
BNC2	RGS7	0.547004	21	78	12	chr1-240969017-240970042;chr1-241208646-241209585;chr1-241229009-241230052;chr1-241356095-241356898;chr1-241376414-241377357	2.19758e-17	1.7388e-15
BNC2	ROBO1	0.322709	27	78	17	chr3-78781005-78781976;chr3-79344861-79345903;chr3-79767816-79768580	0.00211443	0.0245368
BNC2	SAMD5	0.0989279	15	78	14	chr6-147506231-147508926;chr6-147570022-147570459	0.000415378	0.00638749
BNC2	SDK2	0.417886	29	78	5	chr17-73255367-73256839;chr17-73265382-73269335;chr17-73304361-73306697;chr17-73346361-73348598;chr17-73356105-73357240;chr17-73365396-73367000;chr17-73395393-73397490;chr17-73410639-73411729;chr17-73431249-73431501;chr17-73476673-73479372;chr17-73491455-73496063;chr17-73507598-73508808;chr17-73526728-73527723;chr17-73530883-73535041;chr17-73540798-73541754;chr17-73542098-73543019;chr17-73548153-…	3.9803e-37	5.16058e-35
BNC2	SEMA3A	-0.170355	30	78	17	chr7-84492082-84492459;chr7-84549254-84549660	0.000382745	0.00597051
BNC2	SEMA5A	0.681215	38	78	18	chr5-9102841-9103863;chr5-9195972-9197167;chr5-9207692-9208720;chr5-9241216-9242349;chr5-9338401-9339197;chr5-9354005-9355040;chr5-9356044-9357413;chr5-9450906-9451457;chr5-9626676-9628096	1.4778e-39	1.96091e-37
BNC2	SGCZ	0.659591	27	78	16	chr8-14053928-14054824;chr8-14553521-14554563;chr8-14579477-14581512;chr8-14595113-14596301;chr8-15129388-15130476	0.000195722	0.00334946
BNC2	SIPA1L2	0.146267	22	78	15	chr1-232432472-232433006;chr1-232622133-232623657;chr1-232628871-232631174	0.000303548	0.00489299
BNC2	SLC24A3	0.220262	31	78	17	chr20-19211265-19212645;chr20-19396389-19397315;chr20-19587906-19588803	2.59887e-09	1.12666e-07
BNC2	SLC35F3	0.163752	29	78	24	chr1-233905131-233905528;chr1-233998302-233999817	5.68438e-05	0.00114035
BNC2	SLIT1	0.259727	25	78	8	chr10-97030829-97031523;chr10-97063619-97064167;chr10-97081376-97082328;chr10-97095574-97097792;chr10-97116213-97117204;chr10-97118735-97119926;chr10-97120489-97121672;chr10-97138023-97141906;chr10-97183862-97185477;chr10-97210214-97211979;chr10-97231842-97232733	6.46005e-13	3.92548e-11
BNC2	SLIT2	-0.0855556	30	78	20	chr4-20171723-20172771	0.00927147	0.0772601
BNC2	SPOCK1	0.612165	40	78	24	chr5-137039637-137040652;chr5-137144048-137147136;chr5-137281029-137282991;chr5-137287495-137288468;chr5-137291559-137293901;chr5-137295275-137297861;chr5-137596633-137597567	7.97512e-11	4.06851e-09
BNC2	TCF4	0.343539	32	78	37	chr18-55320882-55321254;chr18-55429316-55431026	4.63163e-20	4.10323e-18
BNC2	THSD7B	-0.294625	33	78	28	chr2-136764327-136765544;chr2-137521204-137522257	6.03647e-05	0.0012019
BNC2	TOX	-0.359108	26	78	14	chr8-58784225-58785343;chr8-59014344-59016001;chr8-59029040-59030764;chr8-59117162-59118885	4.92672e-10	2.31704e-08
BNC2	TRPM3	0.179601	31	78	25	chr9-70887502-70888571;chr9-71119425-71121177	2.6222e-05	0.000578439
BNC2	UNC5C	1.66472	21	78	7	chr4-95180525-95182161;chr4-95209631-95210595;chr4-95255248-95256290;chr4-95272427-95273836;chr4-95428004-95429128;chr4-95546421-95548733;chr4-95636824-95637723	1.97096e-08	7.58965e-07
BNC2	ZFHX4	-0.0656077	21	78	16	chr8-76798181-76801128	0.0103024	0.0834772
BNC2	ZNF536	0.0493179	25	78	17	chr19-30222017-30228289	0.0071917	0.0638826
CREB5	ARHGAP42	0.205311	22	15	15	chr11-100902645-100903545	7.2227e-05	0.00140628
CREB5	COL25A1	0.283252	36	15	18	chr4-108730342-108731475	0.000164646	0.00288456
CREB5	DKK3	0.126379	22	15	22	chr11-11979917-11981374	1.50496e-05	0.000352901
CREB5	FOXP2	0.149191	22	15	17	chr7-114081531-114086326	6.45226e-13	3.92188e-11
CREB5	FREM1	-0.0853327	17	15	23	chr9-14770220-14770604;chr9-14819443-14819568	5.15722e-06	0.000134178
CREB5	GLI3	0.0415438	25	15	16	chr7-42237871-42239464	0.000194161	0.00332575
CREB5	HES5	0.173008	12	15	8	chr1-2430630-2434143;chr1-2441114-2448832	7.00019e-26	7.41493e-24
CREB5	HEYL	0.0350473	20	15	15	chr1-39631817-39632648	1.6204e-08	6.31635e-07
CREB5	ILDR2	0.0624652	21	15	28	chr1-166946804-166949166	5.73589e-08	2.0857e-06
CREB5	LMO1	-0.0920283	33	15	16	chr11-8325293-8326301	0.00214518	0.024814
CREB5	NOTCH1	0.0574805	13	15	17	chr9-136595099-136601075	3.70429e-10	1.76752e-08
CREB5	SEMA5A	0.131517	38	15	18	chr5-9241216-9242349	0.000163489	0.00286598
CREB5	SLCO3A1	0.20716	30	15	19	chr15-91864549-91866138	0.00034282	0.00542846
CREB5	ST5	0.173742	24	15	13	chr11-8805361-8807825;chr11-8832588-8833863	8.27089e-05	0.00158314
CREB5	VIPR2	0.14636	37	15	19	chr7-159004845-159005843	0.000514652	0.00764314
CRX	ANKRD33B	0.285019	20	7	6	chr5-10511582-10512732;chr5-10588477-10589698	1.53057e-24	1.56584e-22
CRX	ANO2	0.394799	37	7	5	chr12-5623145-5624159;chr12-5680437-5682064;chr12-5687975-5689004;chr12-5964402-5966527;chr12-5968886-5969210	4.43991e-22	4.24188e-20
CRX	EGFLAM	0.237296	15	7	6	chr5-38210056-38211992;chr5-38271486-38272688;chr5-38441467-38442382	4.54854e-10	2.14689e-08
CRX	OTX2	0.495543	17	7	4	chr14-56704989-56706290;chr14-56730119-56731617;chr14-56742035-56743168;chr14-56754606-56755877;chr14-56793863-56799904;chr14-56807352-56810158	2.13927e-15	1.5371e-13
CRX	OTX2-AS1	1.10111	29	7	6	chr14-56719934-56720837;chr14-56751230-56752118;chr14-56754606-56755877;chr14-56759566-56761107;chr14-56778334-56779275;chr14-56793863-56799904;chr14-56802356-56804187;chr14-56807352-56810158;chr14-56887911-56888929;chr14-56890988-56892028;chr14-56906217-56906905;chr14-57080469-57081533	2.07027e-27	2.27815e-25
CRX	RP1	1.01353	13	7	5	chr8-54578379-54579321;chr8-54593116-54594075;chr8-54615149-54616066;chr8-54842239-54843147	3.43985e-21	3.19466e-19
CRX	TMEM244	0.196684	8	7	6	chr6-129766947-129768268;chr6-129866001-129866991	1.94764e-07	6.53955e-06
CUX2	ADCY2	-0.0214259	33	55	20	chr5-7390866-7392950	0.00165913	0.0201484
CUX2	ATRNL1	0.0398603	22	55	23	chr10-115030215-115031339	0.00504282	0.0486717
CUX2	CACNA1A	0.0411437	28	55	13	chr19-13195658-13196400	0.00593298	0.0551962
CUX2	CACNG5	-0.0183759	13	55	20	chr17-66828880-66832430	0.00955946	0.0789844
CUX2	CDH11	0.0264304	17	55	19	chr16-65116515-65118583	0.00187995	0.0223114
CUX2	DCC	0.0840781	45	55	21	chr18-53135358-53136431	0.000327557	0.00522373
CUX2	DSCAM	0.10004	66	55	30	chr21-40415986-40416926	0.00037472	0.00585553
CUX2	FARP1	-0.0546115	17	55	10	chr13-98265747-98266788	0.000106479	0.00197708
CUX2	FAT3	0.109776	40	55	27	chr11-92308497-92310143;chr11-92694324-92695228	0.000250628	0.00414814
CUX2	GAS7	-0.0238693	29	55	17	chr17-10122084-10123014	0.00569193	0.0533937
CUX2	JAZF1	0.0192531	25	55	20	chr7-28180744-28181509	0.00175128	0.0210657
CUX2	KHDRBS2	0.0604314	15	55	19	chr6-61633916-61634806	0.00437885	0.0436321
CUX2	KITLG	0.0152035	9	55	9	chr12-88577472-88580263	2.18106e-13	1.37435e-11
CUX2	LDB2	-0.0468758	31	55	18	chr4-16439764-16440729	0.00389766	0.0398552
CUX2	LHX9	0.0346675	10	55	19	chr1-197920175-197921303	4.64713e-08	1.70848e-06
CUX2	LINC00871	0.0986903	13	55	13	chr14-46158510-46159331;chr14-46368066-46370186	2.23604e-09	9.78065e-08
CUX2	LOXL1	-0.0156168	19	55	20	chr15-73934992-73938049	1.40436e-05	0.000331426
CUX2	MAML2	0.0581277	37	55	20	chr11-96343181-96343909	3.52026e-10	1.68662e-08
CUX2	MCC	0.030214	31	55	12	chr5-113448791-113449674	0.00451959	0.0447221
CUX2	MDGA2	0.042571	12	55	20	chr14-47679919-47680859	0.00783504	0.0681327
CUX2	MEIS2	0.0517495	30	55	29	chr15-37055436-37058941	0.0076258	0.0667956
CUX2	NCKAP5	0.0774923	31	55	20	chr2-133526349-133527065	0.000558883	0.00819087
CUX2	NFIB	-0.0338776	30	55	25	chr9-14342900-14350383	0.000159829	0.00281382
CUX2	NRG1	0.0558486	37	55	29	chr8-31828055-31828995	0.000306858	0.00493685
CUX2	NTM	0.0321404	53	55	35	chr11-131441172-131442173	0.00902851	0.0757513
CUX2	PAUPAR	0.0459078	12	55	19	chr11-31763550-31765271	9.41485e-05	0.00177359
CUX2	PCDH7	0.058765	13	55	16	chr4-30876595-30877470	0.00902658	0.0757466
CUX2	PDE7B	0.0409222	19	55	11	chr6-136181760-136182623	1.90968e-06	5.42087e-05
CUX2	PID1	0.0315005	19	55	16	chr2-229058111-229059031	0.000142804	0.00255052
CUX2	PLXNA4	0.0232716	45	55	17	chr7-132205333-132207845	0.0044055	0.0438372
CUX2	POU6F2	0.0389041	48	55	27	chr7-39373967-39375425	0.00548933	0.0519359
CUX2	PROX1	-0.0229779	21	55	23	chr1-214028370-214031685	0.0022847	0.0260866
CUX2	PROX1-AS1	-0.0105158	21	55	15	chr1-214028370-214031685	0.0112145	0.0888234
CUX2	PTCHD4	0.0445846	21	55	18	chr6-48116457-48117504	0.00703664	0.0628436
CUX2	PTPRR	0.0497411	28	55	23	chr12-70890812-70891847	2.74332e-08	1.039e-06
CUX2	RALYL	0.118636	31	55	27	chr8-84390443-84391422	0.00881873	0.0744586
CUX2	RASGRF2	0.0413483	22	55	15	chr5-81050144-81051051	2.14686e-09	9.4161e-08
CUX2	RELN	0.0408085	39	55	27	chr7-103714165-103716464	0.00280579	0.0307253
CUX2	RGS6	0.0632183	35	55	12	chr14-71933303-71934012;chr14-72084559-72085562	6.5391e-06	0.000166594
CUX2	SEMA6A	0.0405641	28	55	24	chr5-116593370-116594287	0.000260845	0.00429215
CUX2	SETBP1	-0.0239227	21	55	19	chr18-44681022-44683351	0.00802528	0.069381
CUX2	SIPA1L2	0.0293066	22	55	15	chr1-232635412-232636450	0.00242063	0.0273185
CUX2	SLC1A3	0.0443629	13	55	14	chr5-36591386-36592277	0.000490513	0.00734924
CUX2	SNTG1	0.0593337	27	55	30	chr8-50481648-50482623	0.0027707	0.0304177
CUX2	SNTG2	-0.0167469	24	55	13	chr2-942850-944523	9.26024e-05	0.00174745
CUX2	SORCS1	-0.0455276	37	55	21	chr10-107128959-107129983	0.00828079	0.0709998
CUX2	SOX5	0.059085	22	55	17	chr12-23632195-23632792	0.00328209	0.0347602
CUX2	SV2B	0.0259424	36	55	18	chr15-91061950-91062983;chr15-91075373-91076570;chr15-91103726-91104684	0.000150255	0.00266813
CUX2	SYT6	0.0332833	22	55	13	chr1-114057954-114058985	3.4602e-06	9.34249e-05
CUX2	THRB	0.0424739	30	55	18	chr3-24165596-24166209	0.00468183	0.0459367
CUX2	TNC	0.0242555	20	55	17	chr9-115008750-115009163	0.00313818	0.0335583
CUX2	USP45	-0.0168801	17	55	20	chr6-99612061-99613032	0.00369994	0.0382454
CUX2	ZFPM2	0.0581667	32	55	16	chr8-105408463-105409578	0.000807799	0.0111396
CUX2	ZMAT4	0.0500768	30	55	22	chr8-40778139-40779057	0.0123458	0.0953125
CUX2	ZNF536	0.0245524	25	55	17	chr19-30350679-30352367	0.0129525	0.0987162
DACH1	ABLIM1	-0.0327212	25	118	15	chr10-114519243-114520327	0.000492152	0.00737083
DACH1	ACKR3	0.0119183	12	118	15	chr2-236567842-236569640	0.000200142	0.00341506
DACH1	ADARB2	-0.0494072	57	118	28	chr10-1287602-1290316	1.2087e-05	0.000289802
DACH1	ASIC2	0.104126	48	118	30	chr17-33523330-33524313;chr17-34236469-34237452	0.000165586	0.00289668
DACH1	C5orf64	-0.0167928	20	118	10	chr5-61612167-61613140;chr5-61682015-61683722	4.12549e-08	1.52715e-06
DACH1	CACNA2D3	0.107782	60	118	25	chr3-54303360-54304447;chr3-54706475-54707601;chr3-54733028-54735088	1.05119e-06	3.12367e-05
DACH1	CACNG5	0.0407206	13	118	20	chr17-66747588-66748740;chr17-66828880-66832430	2.60503e-08	9.89492e-07
DACH1	CASC15	-0.0125981	27	118	23	chr6-21600649-21604266;chr6-21739448-21741703;chr6-22363965-22365012	9.85752e-05	0.00184867
DACH1	CCDC85A	-0.0334954	20	118	14	chr2-56183229-56184122	2.08641e-08	8.01654e-07
DACH1	CDH18	0.0679189	34	118	16	chr5-20575874-20576336	0.000374021	0.00584548
DACH1	CDH4	-0.0138076	58	118	19	chr20-61460276-61462238	0.00538517	0.0512001
DACH1	COL25A1	-0.00570831	36	118	18	chr4-109179161-109179411;chr4-109232779-109233944	0.00303757	0.0327011
DACH1	CPNE4	0.0303036	16	118	17	chr3-131796120-131797115	0.00426323	0.0427238
DACH1	CPNE5	-0.00547856	22	118	16	chr6-36847028-36849779	0.00433677	0.0432951
DACH1	CPNE8	-0.0205194	12	118	17	chr12-38915317-38916412	0.00311495	0.0333524
DACH1	CSGALNACT1	-0.0389767	32	118	19	chr8-19365015-19365916;chr8-19439013-19439829	0.000410908	0.00632804
DACH1	DCDC1	0.0345399	23	118	13	chr11-30999596-31002085;chr11-31031903-31033319	0.0096702	0.0796482
DACH1	2024-12-01	-0.0324653	14	118	16	chr9-115158617-115159514;chr9-115166953-115167961	5.53061e-05	0.00111377
DACH1	DLGAP1	-0.093367	30	118	30	chr18-3447798-3448498;chr18-3664064-3666973	5.14336e-07	1.60961e-05
DACH1	DLGAP2	-0.0231479	60	118	10	chr8-1363752-1365370;chr8-1550696-1553638	0.00173756	0.0209286
DACH1	EBF1	0.0505256	38	118	23	chr5-158598938-158599915;chr5-159021365-159022816	5.37819e-06	0.000139529
DACH1	EBF3	0.0232264	44	118	19	chr10-129851850-129853211	2.58334e-09	1.12079e-07
DACH1	ELL2	-0.00661458	14	118	17	chr5-95899940-95900227	0.00423905	0.0425299
DACH1	ENOX1	-0.0836588	28	118	20	chr13-43221833-43222766;chr13-43784811-43786651	3.24124e-11	1.71404e-09
DACH1	EPHA5	0.0274651	14	118	19	chr4-65667012-65669561	0.000595061	0.00864103
DACH1	FAM135B	0.0269472	42	118	17	chr8-138181716-138182734;chr8-138295719-138296572	3.22558e-10	1.55147e-08
DACH1	FAT3	-0.0428043	40	118	27	chr11-92658158-92659245	1.46452e-05	0.000344267
DACH1	FBXL7	-0.0244036	17	118	13	chr5-15719635-15720743	0.00305773	0.0328674
DACH1	FLRT2	-0.0506436	12	118	16	chr14-85531223-85537129	1.86893e-19	1.62143e-17
DACH1	FOXP2	0.00922613	22	118	17	chr7-114081531-114086326	0.00442053	0.0439429
DACH1	FRMD5	0.0356488	26	118	22	chr15-43998310-43999294	0.00251838	0.0281912
DACH1	GABRG3	0.108056	41	118	28	chr15-27382032-27383022;chr15-27441764-27442705	2.31579e-06	6.47627e-05
DACH1	GAD2	-0.0160815	15	118	21	chr10-26155686-26156634	0.0113185	0.0893969
DACH1	GALNTL6	-0.127529	32	118	15	chr4-172654176-172655137;chr4-172934230-172935269;chr4-173013129-173015036	4.23671e-05	0.000880277
DACH1	GPC6	0.0812331	56	118	24	chr13-93401899-93402979	4.79848e-10	2.25876e-08
DACH1	GRIK2	0.0381886	27	118	30	chr6-102026400-102027360	0.000481887	0.00723604
DACH1	GRIN2A	-0.0286417	26	118	12	chr16-10130766-10131736	0.0022669	0.025941
DACH1	GRIN2B	0.0216054	18	118	8	chr12-13702114-13703057	0.00218552	0.0251806
DACH1	GRM7	-0.0463513	29	118	15	chr3-7699876-7701433	0.0116455	0.0912199
DACH1	HS6ST3	0.0173624	16	118	8	chr13-96274310-96275216;chr13-96368904-96369909	1.60739e-13	1.02614e-11
DACH1	HSPA12A	0.0403523	18	118	16	chr10-116669412-116669926;chr10-116720020-116723957	6.15189e-06	0.000157633
DACH1	IGF2BP3	0.012446	12	118	14	chr7-23454852-23455877	0.0010461	0.0138195
DACH1	ILDR2	0.0116575	21	118	28	chr1-166929638-166930640	0.00384442	0.0394225
DACH1	JAZF1	0.0191823	25	118	20	chr7-27740270-27741235;chr7-28280034-28281232	3.03561e-06	8.29013e-05
DACH1	KAZN	0.0243475	25	118	9	chr1-14631113-14631985	0.0103942	0.0839924
DACH1	KCNIP1	-0.0243888	38	118	17	chr5-170697244-170698091	0.00531585	0.050672
DACH1	KCNIP4	-0.0726146	36	118	23	chr4-20699466-20700412;chr4-21191149-21192086;chr4-21570832-21571799	1.17532e-09	5.30143e-08
DACH1	KIF13A	0.015377	14	118	9	chr6-17962120-17963133	0.00413531	0.0417084
DACH1	KIRREL2	-0.00609497	21	118	24	chr19-35757034-35757907	0.000188967	0.00324792
DACH1	KLHL32	-0.016669	18	118	19	chr6-97096857-97097906	0.0076032	0.0666506
DACH1	L3MBTL4	-0.0286977	24	118	13	chr18-5868013-5868984;chr18-5969563-5970444	7.63923e-05	0.00147735
DACH1	LDB2	-0.0413544	31	118	18	chr4-16584960-16585759	0.000520845	0.00771979
DACH1	LINGO2	-0.0418863	25	118	19	chr9-28615984-28616953	0.000463277	0.00700125
DACH1	MDGA2	-0.0402187	12	118	20	chr14-47672747-47674516	7.21243e-06	0.000181802
DACH1	MEIS2	0.0393404	30	118	29	chr15-36879864-36879995	0.00737926	0.0650975
DACH1	NAV2	-0.0292656	48	118	20	chr11-19551699-19554360;chr11-19713963-19715709	0.00497589	0.048228
DACH1	NFIX	0.00901429	28	118	16	chr19-13067772-13070002	0.0120902	0.0938296
DACH1	NHSL1	0.0234102	22	118	14	chr6-138449898-138451400	8.72736e-07	2.63252e-05
DACH1	NPY	-0.021488	5	118	7	chr7-24283527-24284162	0.000162361	0.00285
DACH1	NTM	-0.0729387	53	118	35	chr11-131686452-131688934;chr11-131923642-131925072	0.000659114	0.00941035
DACH1	OCA2	0.0109405	47	118	27	chr15-27679414-27681785	0.00715466	0.0636183
DACH1	PAPPA	-0.0161915	28	118	13	chr9-116336660-116337685	0.00234922	0.0266837
DACH1	PBX1	0.0410239	26	118	21	chr1-164842793-164843599	0.00645909	0.058839
DACH1	PCDH15	-0.0854374	33	118	22	chr10-54799292-54800924;chr10-55158166-55159271	0.00176402	0.0211895
DACH1	PCSK1	-0.0217099	10	118	8	chr5-96408324-96408718;chr5-96409182-96410773;chr5-96446697-96448432	1.19671e-07	4.14986e-06
DACH1	PDE7B	0.0254095	19	118	11	chr6-136181324-136181698	0.000584044	0.00850725
DACH1	PDZD2	-0.0312178	37	118	15	chr5-32044433-32045663	0.000451335	0.00684944
DACH1	PEAK1	0.0121363	22	118	12	chr15-77096375-77098447;chr15-77448796-77449874	0.000927925	0.0125164
DACH1	PELI2	0.0602792	15	118	9	chr14-56168671-56169567;chr14-56244074-56244978	2.04276e-05	0.000462251
DACH1	PLCB1	-0.0267451	26	118	17	chr20-8385002-8385971	0.0105334	0.0847914
DACH1	PLCB4	-0.0278203	13	118	11	chr20-9065908-9068762	2.01269e-05	0.000456332
DACH1	PRKCB	-0.095295	24	118	24	chr16-23823626-23824601;chr16-23930569-23931504;chr16-23951938-23953606;chr16-24187632-24188922	0.000348331	0.00549936
DACH1	PRKG1	-0.0549876	36	118	18	chr10-51667413-51668705	1.3073e-07	4.51019e-06
DACH1	PROM1	0.0325932	15	118	12	chr4-15976385-15977383;chr4-16066316-16068275;chr4-16134136-16135019	9.10972e-05	0.00172324
DACH1	PROX1	-0.0198024	21	118	23	chr1-213968015-213968623	0.00327168	0.0346674
DACH1	PRR16	-0.0397997	17	118	17	chr5-120527018-120527879	0.00258811	0.0288228
DACH1	PSD3	-0.027121	25	118	18	chr8-18854375-18855361	9.59709e-05	0.00180435
DACH1	PTPRG	-0.17793	27	118	23	chr3-61688041-61689173;chr3-61795899-61796927;chr3-61825899-61826849;chr3-61903733-61904841	0.00151716	0.0187381
DACH1	PTPRM	-0.032381	57	118	21	chr18-7845803-7846948	0.00582074	0.0543861
DACH1	QKI	-0.0263436	15	118	19	chr6-163370387-163371906	0.000475065	0.00714795
DACH1	RASGRF2	-0.0882685	22	118	15	chr5-80866615-80867463;chr5-80958428-80960671;chr5-81018161-81019131	2.31288e-07	7.68583e-06
DACH1	RBFOX1	0.0151338	60	118	27	chr16-6971110-6972041;chr16-7324141-7325448	0.00734492	0.0648641
DACH1	RD3L	-0.00611812	16	118	10	chr14-103960219-103961497	0.00294283	0.0318976
DACH1	RHBDL3	0.0125425	16	118	18	chr17-32180348-32181446	0.0113439	0.0895573
DACH1	RMST	-0.0713973	11	118	12	chr12-97336616-97337600;chr12-97537186-97538820	0.000113656	0.00209383
DACH1	SATB2	0.0160262	19	118	13	chr2-199309655-199311766	0.000336867	0.00535062
DACH1	SEMA3A	0.0436229	30	118	17	chr7-84291525-84292482	0.00132081	0.0167313
DACH1	SEMA6D	-0.0643611	41	118	26	chr15-47711357-47712283;chr15-47715425-47716997	6.04697e-06	0.000155245
DACH1	SEZ6L	-0.0384069	32	118	17	chr22-26167717-26169473;chr22-26374174-26375214	0.00030917	0.00496909
DACH1	SH3RF3	-0.0230616	50	118	14	chr2-109304229-109305146;chr2-109436094-109436892	2.67393e-05	0.000587868
DACH1	SLC1A1	-0.0272795	8	118	11	chr9-4574015-4574574	0.00560159	0.052736
DACH1	SLC6A1	-0.00963377	21	118	17	chr3-10991436-10992723	0.00206871	0.0241185
DACH1	SLIT1	-0.00821119	25	118	8	chr10-97138023-97141906	0.00628821	0.0576485
DACH1	SMOC2	-0.00519149	27	118	11	chr6-168602633-168603847	0.00922921	0.0769936
DACH1	SORCS1	0.0186788	37	118	21	chr10-107206148-107207453	0.00241783	0.0272993
DACH1	SORL1	0.0368991	18	118	11	chr11-121352038-121352982;chr11-121373116-121373935	0.000223115	0.00374904
DACH1	SPOCK3	-0.0224175	11	118	20	chr4-167232876-167233984	0.0004807	0.00722109
DACH1	ST18	0.0253612	25	118	26	chr8-52230101-52231063	0.000334578	0.0053195
DACH1	ST5	0.0165973	24	118	13	chr11-8723038-8724601	0.000251247	0.0041551
DACH1	ST6GALNAC3	-0.0442546	32	118	23	chr1-76506372-76507261	0.0091821	0.0766984
DACH1	SV2B	0.00853968	36	118	18	chr15-91099397-91099949	0.0013001	0.0165249
DACH1	SYN3	-0.0336784	15	118	7	chr22-32659834-32660906;chr22-32880635-32882723	0.00363576	0.0376941
DACH1	SYNDIG1	0.0560542	32	118	25	chr20-24441408-24442355;chr20-24462081-24463030	2.28163e-05	0.000510349
DACH1	TCERG1L	-0.0109417	24	118	9	chr10-131353928-131356469	0.00601933	0.0557772
DACH1	TCF4	0.0746721	32	118	37	chr18-55234684-55235531;chr18-55337561-55338617	3.73874e-06	0.000100389
DACH1	THSD7B	0.0302481	33	118	28	chr2-137521204-137522257	0.00635384	0.0581282
DACH1	TMEFF2	-0.0267465	13	118	15	chr2-192000104-192001046	6.59644e-05	0.00129834
DACH1	TMEM132D	0.146054	77	118	27	chr12-129003566-129004634;chr12-129102959-129103760;chr12-129433403-129434288;chr12-129835715-129836668	1.57357e-09	6.98651e-08
DACH1	TNC	-0.0623066	20	118	17	chr9-115016105-115017087;chr9-115158617-115159514;chr9-115166953-115167961	4.28949e-05	0.000889919
DACH1	TRHDE	0.0795366	26	118	24	chr12-72162117-72162975;chr12-72264622-72265136	2.5605e-07	8.42583e-06
DACH1	TSHZ1	-0.0124665	19	118	14	chr18-75214505-75215508	0.00838187	0.0716391
DACH1	WIPF3	-0.00818899	19	118	19	chr7-29883541-29883849	0.0119679	0.0931326
DACH1	ZBTB18	0.0179834	8	118	15	chr1-243967151-243968090	0.00652907	0.0593271
DACH1	ZDHHC14	-0.0180204	16	118	12	chr6-157669289-157670482	0.000241746	0.0040205
DACH1	ZFHX3	-0.0376566	44	118	29	chr16-72908065-72909255	0.00390233	0.0398874
DACH1	ZMAT4	-0.0517953	30	118	22	chr8-40493524-40494558;chr8-40833610-40836169	0.000111365	0.00205595
DACH1	ZNF536	0.157208	25	118	17	chr19-30359213-30362103;chr19-30435971-30436904;chr19-30529601-30530540;chr19-30627369-30631714;chr19-30647854-30650567;chr19-30663715-30665273;chr19-30690934-30693849	6.99517e-06	0.000176794
DACH1	ZNF804A	0.176466	16	118	19	chr2-184685753-184686543;chr2-184900296-184901283	0.000154789	0.00273796
DACH2	ADAMTSL1	0.0558786	18	94	5	chr9-18437345-18439261;chr9-18610629-18611644;chr9-18631593-18632472	4.02683e-05	0.000842433
DACH2	ANK2	0.129368	28	94	11	chr4-113070482-113074639;chr4-113285049-113286119;chr4-113315534-113316449	3.96083e-06	0.00010581
DACH2	ARHGEF3	0.14943	27	94	9	chr3-56768877-56770152;chr3-56836751-56838033;chr3-56838528-56839288;chr3-56910918-56911876;chr3-56995132-56996137;chr3-57016545-57018094;chr3-57165376-57166081	1.04537e-07	3.65774e-06
DACH2	ASIC2	0.0520494	48	94	30	chr17-33572299-33573189	0.0131387	0.0997247
DACH2	C1QL2	0.00577524	19	94	12	chr2-119177935-119179515	0.00194571	0.0229475
DACH2	CACNA1E	0.0382385	29	94	14	chr1-181329577-181330464;chr1-181484012-181486542	0.000446568	0.0067889
DACH2	CBLN2	0.0166474	9	94	11	chr18-72636896-72638160	4.51874e-05	0.000931393
DACH2	CCSER1	0.0335722	17	94	19	chr4-91064142-91065138	0.00264139	0.0292831
DACH2	CDH13	0.0680029	52	94	14	chr16-83556635-83557558;chr16-83731711-83732833	5.54191e-05	0.00111562
DACH2	CHRM3	0.0559357	20	94	8	chr1-239681681-239682661	4.32298e-08	1.59603e-06
DACH2	CLMP	0.0222409	19	94	14	chr11-123233263-123234360	0.000419088	0.00643651
DACH2	CPNE8	0.0264866	12	94	17	chr12-38915317-38916412	0.00173053	0.0208522
DACH2	CRIM1	0.0283917	26	94	17	chr2-36408006-36409038	0.00556623	0.0524855
DACH2	CXCL12	0.014339	9	94	4	chr10-44382363-44384944	3.48727e-21	3.23725e-19
DACH2	CXCL14	0.0358742	34	94	14	chr5-135644887-135645806;chr5-135654586-135656071	7.3294e-07	2.23725e-05
DACH2	DAAM1	0.0520797	15	94	15	chr14-59188769-59190959	1.71103e-17	1.3605e-15
DACH2	DACH1	0.0903722	25	94	21	chr13-71620990-71622111;chr13-71878865-71879862	0.00037289	0.00583041
DACH2	DLG2	0.0456532	29	94	20	chr11-85678597-85682716	7.53569e-08	2.69064e-06
DACH2	DLGAP1	0.0369673	30	94	30	chr18-3447798-3448498	0.00409065	0.0413444
DACH2	DSC1	0.00697195	9	94	4	chr18-31185266-31186151	2.28708e-06	6.40367e-05
DACH2	EFNA5	-0.0381106	18	94	15	chr5-107401248-107403537	0.00102151	0.0135443
DACH2	EPHA5	-0.0440176	14	94	19	chr4-65667012-65669561	1.34125e-06	3.91009e-05
DACH2	FAT3	0.145548	40	94	27	chr11-92459945-92460899;chr11-92642060-92643071;chr11-92658158-92659245;chr11-92885967-92886864	0.00137252	0.0172798
DACH2	FGF14	0.0297157	29	94	23	chr13-102399588-102401470	0.00403729	0.0409236
DACH2	FIBCD1	0.0764641	21	94	10	chr9-130860448-130861396;chr9-130870019-130871474;chr9-130912771-130915003;chr9-130919765-130923743;chr9-130939287-130941979;chr9-131011548-131014865;chr9-131036914-131038233	6.45816e-22	6.14211e-20
DACH2	GABRG3	-0.0959153	41	94	28	chr15-26971589-26972831;chr15-27441764-27442705	0.000644014	0.00922809
DACH2	GALNTL6	0.0577653	32	94	15	chr4-173013129-173015036	3.04539e-05	0.000658957
DACH2	GAS7	0.00991182	29	94	17	chr17-10020143-10022201	0.00129397	0.0164569
DACH2	GPC5	0.0569258	18	94	5	chr13-91668794-91669773;chr13-91764067-91764978	0.000489165	0.0073322
DACH2	GRM7	0.0789314	29	94	15	chr3-7517398-7519024	6.68292e-08	2.4074e-06
DACH2	GSG1L	0.0137383	24	94	8	chr16-28062029-28063075	3.7511e-10	1.78823e-08
DACH2	HUNK	0.0555156	17	94	13	chr21-31871900-31873314;chr21-31929332-31930657	6.3878e-09	2.63406e-07
DACH2	ID4	0.022887	6	94	10	chr6-19803390-19805698	8.20088e-21	7.49342e-19
DACH2	KCNB1	0.0102204	20	94	16	chr20-49508065-49509253	0.0049869	0.0483078
DACH2	KCNC2	0.0649842	14	94	17	chr12-75200697-75201647	1.55504e-05	0.000363304
DACH2	KCNIP4	0.0760612	36	94	23	chr4-20699466-20700412	1.69603e-08	6.59278e-07
DACH2	KCNJ3	0.0613097	11	94	14	chr2-154699478-154701276	1.76645e-23	1.76157e-21
DACH2	KHDRBS3	0.0498541	20	94	16	chr8-135625374-135626339	2.74585e-06	7.55693e-05
DACH2	KITLG	0.0269452	9	94	9	chr12-88424747-88425636;chr12-88448076-88449157	5.62369e-09	2.33413e-07
DACH2	KLHL1	0.0534262	19	94	13	chr13-69737062-69737994	0.00948521	0.0785531
DACH2	L3MBTL4	0.0281098	24	94	13	chr18-5969563-5970444	2.35563e-13	1.48035e-11
DACH2	LHFPL3	0.0251464	27	94	15	chr7-104230272-104232078	0.00275916	0.0303337
DACH2	LHX9	0.0605014	10	94	19	chr1-197908759-197911901;chr1-197918767-197919971	3.59432e-13	2.22936e-11
DACH2	LMO4	0.0400329	11	94	15	chr1-87230345-87231197	0.000338415	0.00537113
DACH2	LRRC4C	0.0621123	37	94	14	chr11-40294115-40294747	3.44767e-12	1.97905e-10
DACH2	MAN1A1	0.0590061	11	94	12	chr6-119349762-119351218	9.23099e-15	6.37885e-13
DACH2	MDGA1	0.0317872	24	94	18	chr6-37546246-37546825;chr6-37564953-37567983	0.000516518	0.00766705
DACH2	MEIS2	0.112268	30	94	29	chr15-36876974-36878963;chr15-37036960-37039385	5.77611e-05	0.00115621
DACH2	MIR4500HG	0.0612857	7	94	6	chr13-87666619-87667679;chr13-87671260-87672614	4.98827e-09	2.08351e-07
DACH2	NAV2	0.0582845	48	94	20	chr11-19478215-19481320;chr11-19713963-19715709	1.14446e-08	4.55628e-07
DACH2	NKAIN2	0.025898	25	94	11	chr6-124719436-124720641	0.00759789	0.0666152
DACH2	NR4A2	0.0309804	9	94	7	chr2-156320256-156323348	2.84507e-44	3.94244e-42
DACH2	OCA2	-0.0422254	47	94	27	chr15-27706992-27708638;chr15-28110140-28111039	0.00286831	0.0312658
DACH2	OPCML	-0.0709713	54	94	29	chr11-133063662-133065563;chr11-133381719-133387327	0.0024018	0.0271482
DACH2	OXR1	0.0350511	22	94	15	chr8-106414497-106415435	3.56476e-05	0.000756646
DACH2	PCDH9	0.0979456	28	94	26	chr13-66849371-66850370	0.00113081	0.0147434
DACH2	PENK	0.024948	8	94	9	chr8-56437546-56438434	3.63463e-13	2.25303e-11
DACH2	PID1	0.0160863	19	94	16	chr2-229088462-229089344	0.00489768	0.0476418
DACH2	PRDM13	-0.0180446	9	94	17	chr6-99612061-99613032	2.64551e-05	0.000582659
DACH2	PRKCB	0.112411	24	94	24	chr16-23930569-23931504;chr16-23951938-23953606;chr16-24187632-24188922	2.3702e-10	1.15462e-08
DACH2	PTPRM	0.107858	57	94	21	chr18-7669068-7669902	2.95576e-21	2.75239e-19
DACH2	RALYL	0.159638	31	94	27	chr8-84336404-84338272;chr8-84704817-84705488	0.00127781	0.01629
DACH2	RASGRF1	0.0359613	19	94	11	chr15-79094293-79095275;chr15-79154381-79155443;chr15-79172752-79173834	0.00066192	0.00944013
DACH2	RELN	0.158085	39	94	27	chr7-103540751-103541737;chr7-103622490-103623595;chr7-103714165-103716464	1.72656e-06	4.93921e-05
DACH2	RGS6	0.0502431	35	94	12	chr14-72185935-72187215;chr14-72505156-72506154;chr14-72554331-72555609	0.000387409	0.00602908
DACH2	RGS9	0.0112302	18	94	12	chr17-65156197-65157165	3.23933e-05	0.000695461
DACH2	RMST	0.0424454	11	94	12	chr12-97336616-97337600	0.00499416	0.0483625
DACH2	RNF220	0.246267	27	94	13	chr1-44312171-44313168;chr1-44328682-44329677;chr1-44485306-44486276;chr1-44500232-44502604;chr1-44602345-44604342;chr1-44636496-44638295	6.25807e-30	7.20035e-28
DACH2	ROBO1	0.0483099	27	94	17	chr3-79086136-79087121	0.000625017	0.00900083
DACH2	RYR3	0.0354876	34	94	20	chr15-33737543-33738449	0.000487488	0.00731176
DACH2	SEMA6A	0.174512	28	94	24	chr5-116394784-116395939;chr5-116401909-116402881;chr5-116520582-116521697;chr5-116554897-116555468	6.33274e-05	0.00125386
DACH2	SEZ6	0.00790607	23	94	9	chr17-29006441-29007860	0.000596409	0.00865667
DACH2	SGCZ	0.0347625	27	94	16	chr8-14528955-14529901;chr8-15305993-15306927	0.00151255	0.0186911
DACH2	SLC1A3	0.044187	13	94	14	chr5-36607312-36608177;chr5-36661736-36663051	4.85494e-09	2.02994e-07
DACH2	SLC35F3	-0.0808396	29	94	24	chr1-233904244-233904932;chr1-234228018-234231416	1.3216e-07	4.55728e-06
DACH2	SLC6A1	0.0388502	21	94	17	chr3-10953779-10958997;chr3-10991436-10992723	5.21162e-19	4.43155e-17
DACH2	SLCO3A1	-0.0786077	30	94	19	chr15-91863015-91864276;chr15-91909232-91910246;chr15-92010347-92013659	4.05221e-05	0.000847151
DACH2	SOX5	0.075005	22	94	17	chr12-23824415-23825418	8.01289e-05	0.00154054
DACH2	SSTR2	0.021373	9	94	9	chr17-73118619-73119677;chr17-73121244-73122627	0.00494816	0.0480125
DACH2	SYNDIG1	-0.0765959	32	94	25	chr20-24441408-24442355;chr20-24462081-24463030	3.35603e-08	1.25608e-06
DACH2	SYT6	0.0546061	22	94	13	chr1-114002043-114003715;chr1-114063101-114064094;chr1-114153920-114155544	3.46513e-13	2.15051e-11
DACH2	TCF4	-0.0992759	32	94	37	chr18-55234684-55235531;chr18-55287085-55288076	1.56457e-05	0.000365205
DACH2	TEAD1	0.0163133	21	94	15	chr11-12789293-12790364;chr11-12799398-12801259;chr11-12813756-12815446	0.000755382	0.0105357
DACH2	TENM2	0.11984	28	94	14	chr5-168114153-168115121;chr5-168118487-168119861;chr5-168162758-168163268	1.94332e-05	0.000442375
DACH2	THRB	0.0792355	30	94	18	chr3-24197418-24198416;chr3-24212562-24213530;chr3-24410637-24412041	3.49939e-08	1.30786e-06
DACH2	THSD7B	-0.066888	33	94	28	chr2-136919393-136920068	0.0107921	0.0863129
DACH2	TMEM132B	0.0198047	16	94	10	chr12-125182915-125186835	0.000222107	0.0037363
DACH2	TMEM178A	0.0393383	18	94	16	chr2-39592861-39594497;chr2-39604675-39605717	0.00252501	0.0282485
DACH2	TSPAN18	-0.0235252	39	94	18	chr11-44814688-44817101;chr11-44839139-44841180	0.00673085	0.0607313
DACH2	UNC13C	0.0274924	20	94	13	chr15-53952934-53954427	0.00221399	0.02544
DACH2	UTRN	0.0282331	21	94	20	chr6-144719764-144720670	0.0105177	0.0846974
DACH2	XYLT1	0.102409	37	94	23	chr16-17329927-17330235;chr16-17369726-17371123;chr16-17467617-17470433	0.00115057	0.0149563
DACH2	ZFHX3	-0.173202	44	94	29	chr16-72901700-72903308;chr16-72908065-72909255;chr16-73064228-73067587;chr16-73070323-73072064	1.50014e-10	7.45156e-09
DACH2	ZFHX4	-0.0912832	21	94	16	chr8-76720042-76720889;chr8-76798181-76801128	7.58656e-08	2.70789e-06
E2F3	RALYL	0.290429	31	1	27	chr8-84578654-84579690	0.0130121	0.0990412
EBF1	AJAP1	0.024111	10	156	7	chr1-4696064-4696994	0.000108253	0.00200558
EBF1	ALDH1A2	0.0506206	41	156	15	chr15-58064772-58065533;chr15-58222698-58224801;chr15-58391818-58392621;chr15-58401060-58402017;chr15-58475278-58476221;chr15-58522391-58523332	5.51496e-09	2.29309e-07
EBF1	ANKRD28	-0.0572595	9	156	11	chr3-15637017-15638008	0.00189094	0.0224177
EBF1	ARHGAP42	0.0611479	22	156	15	chr11-100638972-100640234;chr11-100823904-100824836;chr11-100855185-100856810	0.000736774	0.0103198
EBF1	ARHGEF4	-0.0230001	16	156	13	chr2-131040441-131041229	0.0059729	0.0554629
EBF1	ASIC2	-0.112657	48	156	30	chr17-33778577-33779830;chr17-33968190-33969380	0.00214697	0.0248235
EBF1	CACNA2D1	-0.0349265	25	156	17	chr7-82429150-82430107	0.000957075	0.0128107
EBF1	CACNA2D3	0.109998	60	156	25	chr3-54065854-54066746;chr3-54120381-54122546;chr3-54370099-54371006;chr3-54563484-54564434;chr3-54841440-54842308;chr3-54853568-54854551;chr3-55002624-55003588	0.000165259	0.00289337
EBF1	CADM1	-0.0384542	27	156	12	chr11-115500642-115504270	6.75323e-05	0.00132571
EBF1	CALN1	0.0536759	32	156	18	chr7-72336996-72337583;chr7-72435106-72436353	0.00202679	0.0237195
EBF1	CARMIL1	-0.04149	18	156	10	chr6-25277967-25279077	1.22575e-10	6.14986e-09
EBF1	CASC15	0.0402146	27	156	23	chr6-22359386-22360800	0.0102298	0.0830529
EBF1	CCSER1	-0.0571123	17	156	19	chr4-90126581-90127534	9.16244e-06	0.000226087
EBF1	CDH22	0.00728407	21	156	6	chr20-46163675-46164835;chr20-46308499-46309215;chr20-46364459-46365382	0.000296152	0.00478739
EBF1	CLMP	0.0181882	19	156	14	chr11-123061834-123061868	0.00120118	0.0155017
EBF1	CNTN1	-0.123436	14	156	15	chr12-40735441-40736485;chr12-40751489-40752720	0.00157091	0.0192679
EBF1	CPNE4	-0.0586928	16	156	17	chr3-131796120-131797115	0.00380758	0.0391155
EBF1	CSMD3	-0.112665	16	156	10	chr8-113117076-113118063;chr8-113432047-113436676	0.00893541	0.0752044
EBF1	CUX2	-0.0351894	29	156	26	chr12-111060552-111064036	0.00840878	0.0718017
EBF1	DACH1	0.0527442	25	156	21	chr13-71871147-71872037	0.00419595	0.0421929
EBF1	DCDC1	0.217326	23	156	13	chr11-30847771-30848702;chr11-30859392-30860378;chr11-30983650-30984999;chr11-31105889-31106796;chr11-31368876-31369696	6.47138e-09	2.66695e-07
EBF1	DOCK10	0.0375563	18	156	15	chr2-225112528-225113578	3.76066e-15	2.66914e-13
EBF1	DOK5	-0.0203077	14	156	10	chr20-54474538-54475596	0.00107915	0.0141739
EBF1	DPP6	0.191735	27	156	16	chr7-154305552-154306988;chr7-154515988-154516877;chr7-154628308-154629287	4.3578e-05	0.000902482
EBF1	EBF3	0.352129	44	156	19	chr10-129784129-129784982;chr10-129800562-129801593;chr10-129809341-129812350;chr10-129862953-129864329;chr10-129867913-129872748;chr10-129892173-129897515;chr10-129944445-129947156;chr10-130020606-130021598	2.70169e-16	2.02235e-14
EBF1	ELMOD1	-0.0213978	12	156	13	chr11-107591410-107591744	0.0054923	0.0519545
EBF1	EPHA5	0.097832	14	156	19	chr4-65667012-65669561	4.08209e-16	3.02791e-14
EBF1	EPHA6	0.0375854	16	156	10	chr3-96815009-96815696	0.0120375	0.0935037
EBF1	ERBB4	-0.0807435	30	156	17	chr2-212282648-212283461	0.0067456	0.0608277
EBF1	FAM135B	0.0469077	42	156	17	chr8-138267654-138268730;chr8-138289010-138289902	0.00125847	0.0160885
EBF1	FAM184B	0.03029	19	156	16	chr4-17760703-17761648	0.00124653	0.0159611
EBF1	FAT3	-0.0452624	40	156	27	chr11-92392976-92393936	0.000305963	0.0049251
EBF1	FBXL7	0.0538498	17	156	13	chr5-15877550-15880033	0.00586989	0.0547479
EBF1	FHOD3	-0.0344341	21	156	15	chr18-36530794-36531727	0.00210126	0.0244151
EBF1	FREM1	0.0221517	17	156	23	chr9-14693472-14694124	0.00261315	0.0290376
EBF1	FSTL5	0.118773	15	156	14	chr4-161530519-161531349	0.013126	0.0996629
EBF1	GABRG3	-0.0578953	41	156	28	chr15-27025364-27026342;chr15-27058844-27062518;chr15-27498958-27500721	0.000163163	0.00286159
EBF1	GAD2	-0.0444016	15	156	21	chr10-26213199-26216306	2.67864e-05	0.000588781
EBF1	GALNT13	0.0953881	18	156	17	chr2-153967322-153968077	0.000365538	0.00573086
EBF1	GALNT18	-0.063429	34	156	14	chr11-11532291-11534460;chr11-11622006-11622824	0.000129375	0.00234546
EBF1	GPC6	0.152828	56	156	24	chr13-93679538-93680294;chr13-94328038-94329222	0.00505625	0.0487699
EBF1	GRID2	0.12411	27	156	21	chr4-93567389-93568327	0.00471195	0.0461695
EBF1	GRIK2	0.159589	27	156	30	chr6-101391437-101394455;chr6-101399393-101403910	4.77132e-13	2.9299e-11
EBF1	GRIK3	0.0158866	27	156	5	chr1-36715801-36716791;chr1-37068438-37071024	0.00144612	0.0180462
EBF1	GRM3	-0.031287	9	156	9	chr7-86643322-86643913	2.0187e-07	6.76453e-06
EBF1	HIF1A	0.124057	11	156	16	chr14-61614331-61615151;chr14-61640127-61641114	1.00651e-08	4.04611e-07
EBF1	HLF	0.0639887	13	156	14	chr17-55175549-55176549;chr17-55263515-55265011	4.66091e-06	0.00012249
EBF1	HSPA12A	-0.052217	18	156	16	chr10-116740431-116742429;chr10-116848541-116849511	0.000604685	0.00875737
EBF1	IMMP2L	0.253128	16	156	12	chr7-110827128-110828147;chr7-111089499-111091005;chr7-111532586-111533417;chr7-111561245-111561850	1.00543e-09	4.57749e-08
EBF1	KAZN	-0.0395198	25	156	9	chr1-14848465-14849555	0.0119751	0.0931696
EBF1	KCNC2	-0.0472805	14	156	17	chr12-75208005-75209206	0.00261871	0.0290855
EBF1	KCND3	0.0220636	23	156	11	chr1-111880753-111883331;chr1-111955365-111956933;chr1-112027296-112029751	3.34323e-05	0.000715967
EBF1	KCNH5	-0.0965111	20	156	18	chr14-62866169-62867049	2.84109e-05	0.00061965
EBF1	KCNJ3	0.0644479	11	156	14	chr2-154713355-154714249	0.0120204	0.0934166
EBF1	KCNMA1	-0.0241384	36	156	18	chr10-77070854-77071234;chr10-77087107-77088211;chr10-77556447-77557724	0.00443368	0.0440506
EBF1	KCNMB2	0.0649717	26	156	16	chr3-178743069-178743928	1.36977e-05	0.000324065
EBF1	KIF13A	-0.00789174	14	156	9	chr6-17865100-17866033;chr6-17967689-17968727	0.00540554	0.0513564
EBF1	KIRREL2	-0.0121175	21	156	24	chr19-35854416-35855860	4.85571e-06	0.000127059
EBF1	KLHDC8A	0.0241879	24	156	14	chr1-205238683-205239571;chr1-205416297-205416987	0.00449005	0.044482
EBF1	KLHL1	-0.0340873	19	156	13	chr13-70107170-70107202	0.000999768	0.0132997
EBF1	L3MBTL4	-0.0203891	24	156	13	chr18-6414185-6414707	0.000677542	0.00963145
EBF1	LAMB1	-0.0532589	19	156	15	chr7-108001177-108001557	1.85203e-09	8.17434e-08
EBF1	LIMCH1	0.109601	28	156	13	chr4-41339787-41341086;chr4-41363054-41363530;chr4-41476843-41477919	1.11454e-05	0.000269851
EBF1	LINC01619	0.0462788	18	156	17	chr12-92106710-92109073	5.45758e-06	0.000141343
EBF1	LOXL1	-0.0103124	19	156	20	chr15-73866506-73867513;chr15-73934992-73938049;chr15-73939007-73941874	0.00170554	0.0206152
EBF1	LZTS1	-0.0155977	22	156	7	chr8-20267229-20270387;chr8-20301278-20303739	3.08585e-05	0.000666565
EBF1	MAML2	-0.139872	37	156	20	chr11-96104811-96105744;chr11-96390074-96390482	0.00588781	0.0548782
EBF1	MAP7	-0.0462969	28	156	21	chr6-136466876-136468021	7.09422e-05	0.00138435
EBF1	MCC	0.0861843	31	156	12	chr5-112976987-112978246;chr5-113068184-113068736;chr5-113236508-113237439	4.14945e-09	1.75033e-07
EBF1	MEG3	-0.0365006	19	156	14	chr14-100764349-100766356	0.00206215	0.0240582
EBF1	MGAT5	-0.0313837	21	156	14	chr2-134389068-134390040	0.000124668	0.00226994
EBF1	MN1	-0.0174571	23	156	17	chr22-27668704-27672784	0.00837374	0.0716001
EBF1	MYO10	0.0240571	18	156	10	chr5-16578276-16581681	0.00423261	0.0424841
EBF1	NCKAP5	0.0441251	31	156	20	chr2-133459249-133460248	0.00533294	0.0508142
EBF1	NECTIN3	0.0149394	13	156	14	chr3-111035285-111036125;chr3-111173091-111174077	0.000936458	0.0125942
EBF1	NEUROD4	0.0170352	11	156	20	chr12-55008895-55009745	0.00501296	0.0484818
EBF1	NFIB	0.0999352	30	156	25	chr9-14314583-14317340	1.5975e-41	2.158e-39
EBF1	NFIX	-0.0188963	28	156	16	chr19-12918338-12919242;chr19-12982981-12986480;chr19-13050273-13058253	0.00117893	0.0152584
EBF1	NHSL1	0.0659727	22	156	14	chr6-138572541-138573374;chr6-138590595-138591674	5.44901e-06	0.000141156
EBF1	NKAIN3	0.0245721	25	156	14	chr8-62247007-62248590	0.00337757	0.0355575
EBF1	NPHS1	-0.0150553	29	156	16	chr19-35854416-35855860	4.8757e-06	0.000127534
EBF1	NPY	-0.116085	5	156	7	chr7-24284276-24284874	3.2358e-35	4.07429e-33
EBF1	NR4A2	-0.0161087	9	156	7	chr2-156328015-156328403	1.21167e-08	4.80446e-07
EBF1	NRIP1	-0.0392999	14	156	17	chr21-15065001-15065724	1.77971e-05	0.000409446
EBF1	NTM	0.0527409	53	156	35	chr11-132032626-132033681	0.0112006	0.0887438
EBF1	NTRK3	-0.0530854	27	156	15	chr15-88141129-88142910;chr15-88253780-88255905	0.000916342	0.0123793
EBF1	NWD2	0.382392	9	156	13	chr4-37217171-37218068;chr4-37225579-37226616;chr4-37242778-37244219;chr4-37389518-37390649;chr4-37392271-37393310	8.13859e-27	8.82147e-25
EBF1	OCA2	-0.0180011	47	156	27	chr15-27685769-27686344;chr15-28008435-28009335	0.000230087	0.00385168
EBF1	PALM2-AKAP2	-0.0131602	27	156	12	chr9-110048856-110050370	0.000815083	0.0112271
EBF1	PCDH7	-0.063348	13	156	16	chr4-30716039-30720414	4.06161e-05	0.000848779
EBF1	PCDH9	-0.0732968	28	156	26	chr13-67230446-67231763	6.58002e-05	0.00129552
EBF1	PCED1B	-0.0302661	11	156	8	chr12-47079952-47081158	3.38716e-07	1.09097e-05
EBF1	PCSK2	0.194595	16	156	7	chr20-17226380-17226990;chr20-17266843-17267865;chr20-17358441-17359376;chr20-17368424-17369239;chr20-17377015-17377948;chr20-17431417-17432325	1.16054e-08	4.61835e-07
EBF1	PDE7B	-0.0785254	19	156	11	chr6-136036603-136038290	0.00237609	0.0269232
EBF1	PKHD1	0.0283396	20	156	14	chr6-52077924-52078933	0.00244025	0.0275014
EBF1	PLXNA2	0.0930585	26	156	15	chr1-207990709-207991990;chr1-208067607-208072109;chr1-208074015-208075193;chr1-208098970-208099504	4.05974e-07	1.29152e-05
EBF1	PMEPA1	-0.0217032	22	156	16	chr20-57772010-57773066	0.00116222	0.0150797
EBF1	PRDM13	0.067504	9	156	17	chr6-99568228-99568495;chr6-99588293-99591743	5.07255e-11	2.63003e-09
EBF1	PRICKLE2	0.0433343	37	156	18	chr3-64351672-64352735	0.0107697	0.0861871
EBF1	PRKCB	-0.0821835	24	156	24	chr16-23835027-23836000;chr16-24045317-24047211	0.00045995	0.006958
EBF1	PRKCE	0.114271	41	156	16	chr2-45649401-45651344;chr2-45749531-45750464;chr2-45821245-45822266;chr2-46065581-46066470	0.000198392	0.00338962
EBF1	PRKG1	0.051973	36	156	18	chr10-51062991-51064311	0.00609382	0.0563099
EBF1	PROM1	0.00632384	15	156	12	chr4-16120504-16121375;chr4-16122927-16123847	0.000589272	0.0085703
EBF1	PROX1	0.0422858	21	156	23	chr1-213983324-213986068	6.70042e-07	2.05574e-05
EBF1	PROX1-AS1	0.0178146	21	156	15	chr1-213983324-213986068	0.000602699	0.00873405
EBF1	PRR16	0.0913813	17	156	17	chr5-120395929-120396920	0.00592197	0.0551206
EBF1	PSD3	0.128587	25	156	18	chr8-18854375-18855361;chr8-18886258-18886935;chr8-18894654-18895375	0.00528361	0.0504219
EBF1	PTPRG	-0.148117	27	156	23	chr3-61562373-61565246;chr3-61902816-61903664	5.47863e-05	0.00110522
EBF1	PTPRM	-0.0487439	57	156	21	chr18-8216812-8219010	0.0113627	0.089665
EBF1	PTPRT	0.142702	55	156	24	chr20-42739866-42740840;chr20-42945003-42945998	1.01553e-05	0.000247699
EBF1	RASGRF1	-0.015572	19	156	11	chr15-78871645-78872775	0.000207688	0.00352317
EBF1	RBFOX1	-0.0681767	60	156	27	chr16-7321491-7322677	0.00875113	0.0740101
EBF1	RELN	-0.0467898	39	156	27	chr7-103558104-103559103	0.00210717	0.0244689
EBF1	RGS8	0.019043	18	156	14	chr1-182684577-182686232	0.00336291	0.0354352
EBF1	RMST	-0.0277144	11	156	12	chr12-97463290-97465020	0.00405389	0.0410421
EBF1	ROBO2	0.0563356	31	156	29	chr3-76383502-76384488	0.00839501	0.0717214
EBF1	SATB2	0.119432	19	156	13	chr2-199311862-199312616;chr2-199341682-199342754;chr2-199458746-199460326;chr2-199461803-199464835	6.91323e-22	6.56597e-20
EBF1	SDK1	-0.187603	44	156	17	chr7-3299962-3301447;chr7-4143568-4145721;chr7-4162616-4163733	3.36629e-05	0.000720504
EBF1	SEMA3A	0.303565	30	156	17	chr7-84410358-84411451;chr7-84492082-84492459;chr7-84513318-84514191	1.78776e-22	1.72613e-20
EBF1	SEMA6A	-0.0276546	28	156	24	chr5-116574935-116576869	0.0103789	0.0839035
EBF1	SETBP1	0.0432085	21	156	19	chr18-44776075-44777015	0.00966475	0.0796127
EBF1	SHISA6	0.0471597	27	156	24	chr17-11246734-11247926	0.0045071	0.0446293
EBF1	SLC1A1	-0.0340802	8	156	11	chr9-4490771-4491842	0.000236661	0.00394793
EBF1	SLC22A23	-0.0278303	13	156	8	chr6-3226270-3226560	9.71816e-06	0.00023795
EBF1	SLC24A3	0.18271	31	156	17	chr20-19211265-19212645;chr20-19448829-19449591;chr20-19457351-19458326	6.79659e-14	4.45283e-12
EBF1	SLIT3	-0.0281599	52	156	13	chr5-168706327-168707975;chr5-168856337-168857321;chr5-168905606-168906655;chr5-169272446-169273410	0.00150403	0.01861
EBF1	SNTG1	-0.0781198	27	156	30	chr8-49980039-49981326	0.00791163	0.0686165
EBF1	SNTG2	-0.0148796	24	156	13	chr2-951069-951985	0.000334434	0.00531802
EBF1	SORL1	-0.0044566	18	156	11	chr11-121553149-121553936;chr11-121576088-121576759	4.09213e-05	0.000854048
EBF1	SOX11	0.0425871	7	156	14	chr2-5689724-5690974	4.64292e-11	2.41444e-09
EBF1	SPATS2L	0.305496	22	156	16	chr2-200212807-200213697;chr2-200283264-200284081;chr2-200465839-200467289;chr2-200470017-200472435	3.34105e-06	9.05229e-05
EBF1	ST18	0.143132	25	156	26	chr8-52282290-52283235;chr8-52291719-52292797	7.3354e-06	0.000184591
EBF1	ST6GALNAC3	0.138727	32	156	23	chr1-76074885-76075624;chr1-76577210-76578280	3.60078e-09	1.53309e-07
EBF1	SV2B	-0.0286508	36	156	18	chr15-91121954-91122945;chr15-91123689-91124245;chr15-91126981-91128060;chr15-91202304-91203155	0.000568222	0.00830797
EBF1	SYT6	-0.0170808	22	156	13	chr1-114153920-114155544	0.00244764	0.0275684
EBF1	TANC1	0.232112	30	156	18	chr2-158892779-158893712;chr2-158967300-158968633;chr2-158998350-158999421;chr2-159051667-159054671;chr2-159107579-159109587	1.45606e-15	1.05161e-13
EBF1	TCF4	0.268456	32	156	37	chr18-55214551-55215493;chr18-55322346-55323676;chr18-55588630-55589296	7.97915e-20	7.01252e-18
EBF1	TGFB2	0.0178001	21	156	16	chr1-218284415-218285286	0.000206024	0.00349806
EBF1	THBS3	-0.0108787	30	156	21	chr1-155129879-155130729	0.0037964	0.0390274
EBF1	THRB	-0.0662397	30	156	18	chr3-24410637-24412041;chr3-24523229-24523832	0.00351807	0.0367101
EBF1	THSD7B	0.275699	33	156	28	chr2-136736721-136738753;chr2-136743420-136744493;chr2-136765688-136767510;chr2-137542738-137543658	0.00013266	0.00239589
EBF1	TJP1	-0.0866134	18	156	12	chr15-29870096-29871969;chr15-29951845-29952875	0.000852114	0.0116476
EBF1	TMEM132C	0.0324413	28	156	11	chr12-128212316-128213324	9.14652e-05	0.00172864
EBF1	TMEM132D	0.332692	77	156	27	chr12-128981516-128982526;chr12-129082840-129083850;chr12-129150896-129151693;chr12-129598141-129600578;chr12-129628048-129628872;chr12-129762115-129763125;chr12-129903667-129904809	0.000204626	0.0034791
EBF1	TMTC1	-0.0250515	26	156	23	chr12-29743535-29744525	0.000103483	0.00192845
EBF1	TRHDE	0.0810042	26	156	24	chr12-72110608-72112416	1.20876e-05	0.000289802
EBF1	TRIM9	-0.0419835	22	156	20	chr14-51052306-51053050	0.0114509	0.0901545
EBF1	TSHZ3	-0.0371779	16	156	19	chr19-31268354-31270223;chr19-31419682-31421996	0.00183157	0.0218585
EBF1	USP45	0.122268	17	156	20	chr6-99568228-99568495;chr6-99588293-99591743;chr6-99618396-99619592	2.80363e-17	2.2075e-15
EBF1	WNT5B	0.00255884	18	156	9	chr12-1559465-1561307;chr12-1589611-1592872	0.00325382	0.0344973
EBF1	XKR4	0.0871502	16	156	15	chr8-55386920-55387911	0.00652757	0.0593186
EBF1	ZBTB18	-0.0200468	8	156	15	chr1-244051445-244052750	1.09244e-06	3.23471e-05
EBF1	ZFHX3	0.0669433	44	156	29	chr16-72908065-72909255	0.0031274	0.0334618
EBF1	ZHX2	-0.017074	24	156	15	chr8-122758278-122759252;chr8-122845929-122849792	0.00984413	0.0806969
EBF1	ZNF536	0.0376435	25	156	17	chr19-30352485-30352734	0.000111223	0.0020539
EBF1	ZNF804A	0.211873	16	156	19	chr2-184596961-184598365	4.47584e-33	5.42693e-31
EBF3	ADGRV1	-0.064982	11	126	9	chr5-91024938-91026175	0.0131694	0.0998857
EBF3	AJAP1	0.146671	10	126	7	chr1-4594074-4594903;chr1-4652306-4654731;chr1-4684689-4685898;chr1-4708471-4711154	1.13092e-38	1.49212e-36
EBF3	ALDH1A2	-0.0331578	41	126	15	chr15-58238004-58239157;chr15-58433464-58435623;chr15-58448252-58449029;chr15-58527693-58528701	2.36849e-07	7.85072e-06
EBF3	ANK2	0.0926722	28	126	11	chr4-113070482-113074639;chr4-113077343-113078561	0.0030676	0.0329481
EBF3	ARHGEF4	-0.0512457	16	126	13	chr2-131031495-131034927	8.16863e-05	0.00156529
EBF3	ASIC2	-0.0476813	48	126	30	chr17-34012537-34013555	0.0114529	0.0901661
EBF3	ASTN2	0.105443	52	126	13	chr9-117273383-117274342;chr9-117411327-117414496	1.62375e-11	8.84572e-10
EBF3	ATP8A1	0.125585	15	126	13	chr4-42396793-42397838;chr4-42632567-42633642	3.72829e-07	1.19259e-05
EBF3	CACNA2D3	1.36059	60	126	25	chr3-54052861-54053720;chr3-54065854-54066746;chr3-54079534-54081112;chr3-54087083-54088435;chr3-54120381-54122546;chr3-54134186-54135215;chr3-54206703-54208248;chr3-54311984-54312878;chr3-54335686-54336621;chr3-54390330-54391224;chr3-54421276-54422494;chr3-54434535-54435631;chr3-54599769-54601029;chr3-55012853-55014049	2.52547e-21	2.35799e-19
EBF3	CACNG5	0.0764601	13	126	20	chr17-66753099-66754281;chr17-66835251-66838516	0.00620823	0.0570964
EBF3	CALN1	0.240228	32	126	18	chr7-72335717-72336703;chr7-72435106-72436353;chr7-72546401-72547297	1.30058e-09	5.84104e-08
EBF3	CDH11	-0.0760533	17	126	19	chr16-65119162-65121874	1.4313e-10	7.12147e-09
EBF3	CDH13	0.0512661	52	126	14	chr16-83732991-83734055	0.00268969	0.0297257
EBF3	CDH18	0.725347	34	126	16	chr5-19524669-19525708;chr5-20302266-20303197;chr5-20344896-20345755;chr5-20435859-20436702	8.06039e-06	0.000201408
EBF3	CDH22	0.0548162	21	126	6	chr20-46117746-46118271;chr20-46132201-46133360;chr20-46163675-46164835;chr20-46182170-46183226;chr20-46220850-46221877;chr20-46277471-46278394;chr20-46316571-46318164	1.88001e-08	7.26212e-07
EBF3	CNTN1	0.0736262	14	126	15	chr12-40692593-40694174	2.5254e-05	0.000558672
EBF3	CNTN3	-0.0887422	18	126	15	chr3-74613049-74615482	1.75513e-11	9.52428e-10
EBF3	CNTN4	0.226181	33	126	14	chr3-2097508-2098812;chr3-2445905-2446880	7.7093e-21	7.05347e-19
EBF3	COL11A1	-0.0712766	5	126	7	chr1-103106262-103108072	3.21027e-05	0.000689789
EBF3	DAAM1	-0.0657241	15	126	15	chr14-59093642-59094785	0.00389993	0.0398688
EBF3	DACH1	0.104584	25	126	21	chr13-71368073-71369027	1.52929e-06	4.40797e-05
EBF3	DCDC1	0.401561	23	126	13	chr11-30729687-30730794;chr11-30782975-30785039;chr11-30859392-30860378;chr11-30860865-30861868;chr11-30990460-30991538;chr11-30999596-31002085;chr11-31060672-31062819	3.36059e-05	0.000719467
EBF3	DKK3	-0.120191	22	126	22	chr11-11967099-11968394;chr11-12006274-12008369;chr11-12050351-12051638	2.13876e-08	8.21166e-07
EBF3	DLG2	0.250838	29	126	20	chr11-83453152-83454039;chr11-83463552-83465056;chr11-83820738-83821542	3.05943e-10	1.47562e-08
EBF3	DLGAP1	0.490146	30	126	30	chr18-3602358-3605602;chr18-3621738-3625217;chr18-3664064-3666973;chr18-3703316-3704404;chr18-4040546-4041448	0.000245466	0.00407267
EBF3	DOCK10	0.155148	18	126	15	chr2-224908364-224910659;chr2-225040954-225042251;chr2-225070517-225071381	5.41335e-19	4.59643e-17
EBF3	EBF1	0.823194	38	126	23	chr5-158676837-158677868;chr5-158684180-158685186;chr5-158747547-158749295;chr5-158843048-158844094;chr5-158868871-158870063;chr5-158923923-158924828;chr5-158937149-158938508;chr5-159049589-159053222;chr5-159090763-159091710;chr5-159095676-159096247;chr5-159103727-159106866	4.12219e-43	5.65234e-41
EBF3	EML5	0.0931695	19	126	19	chr14-88563170-88563346	1.65227e-11	8.9894e-10
EBF3	ENOX1	0.075434	28	126	20	chr13-43221833-43222766	0.0109819	0.0874203
EBF3	ERBB4	-0.128722	30	126	17	chr2-212538842-212539720	1.69751e-05	0.000392604
EBF3	FAM135B	0.191819	42	126	17	chr8-138226759-138227794;chr8-138237834-138239019;chr8-138307706-138308615;chr8-138344823-138345853;chr8-138365939-138367029;chr8-138415098-138415951;chr8-138478435-138479431;chr8-138500107-138501064	2.19608e-06	6.16867e-05
EBF3	FAM184B	0.026342	19	126	16	chr4-17762292-17764546	0.00225697	0.0258488
EBF3	FAT3	-0.121338	40	126	27	chr11-92383044-92385611;chr11-92751365-92752375	0.00121957	0.0156865
EBF3	FGF14	-0.0840754	29	126	23	chr13-102399588-102401470	0.000349624	0.00551602
EBF3	FREM1	0.0655523	17	126	23	chr9-14692459-14693228	1.47937e-10	7.35013e-09
EBF3	GABBR2	0.139815	33	126	16	chr9-98514779-98515631;chr9-98520006-98520998;chr9-98593130-98594370;chr9-98618233-98619096;chr9-98706523-98707243;chr9-98778425-98779494	9.30122e-06	0.000229134
EBF3	GALNT13	0.413325	18	126	17	chr2-153890125-153891341;chr2-153912760-153913691;chr2-154445353-154446302	1.38146e-07	4.7504e-06
EBF3	GALNT18	-0.134392	34	126	14	chr11-11462865-11464056;chr11-11532291-11534460;chr11-11622006-11622824	1.11247e-06	3.28841e-05
EBF3	GPC6	2.03718	56	126	24	chr13-93233322-93234080;chr13-93242095-93243043;chr13-93285940-93286766;chr13-93325436-93326434;chr13-93518335-93519322;chr13-93561405-93562381;chr13-93669650-93670595;chr13-93884647-93885552;chr13-94214101-94215393;chr13-94225856-94226633;chr13-94335727-94336697	2.05608e-05	0.000464712
EBF3	GRIK2	0.475082	27	126	30	chr6-101391437-101394455;chr6-101417669-101418726;chr6-101474727-101475557;chr6-102026400-102027360	6.4925e-08	2.34333e-06
EBF3	GRIK3	0.127814	27	126	5	chr1-36703463-36704605;chr1-36715801-36716791;chr1-36720685-36721605;chr1-36739835-36740992;chr1-36772745-36773742;chr1-36775182-36776196;chr1-36776544-36777596;chr1-36844935-36848369;chr1-36857417-36858395;chr1-36981690-36983512;chr1-36991299-36992219;chr1-36994610-36995560;chr1-37031487-37033993;chr1-37058464-37059439	1.40092e-07	4.81023e-06
EBF3	GUCY1A2	0.248681	11	126	11	chr11-106765507-106766458;chr11-106956643-106957843;chr11-107017096-107017752	3.97549e-22	3.80686e-20
EBF3	HCN1	0.0511396	18	126	14	chr5-45695142-45695668	0.000468101	0.00706141
EBF3	HLF	0.118309	13	126	14	chr17-55177174-55178242;chr17-55186919-55187865	5.47109e-05	0.0011038
EBF3	HS6ST3	0.149361	16	126	8	chr13-96200566-96201433;chr13-96448295-96449218;chr13-96816307-96817866	7.93269e-05	0.00152706
EBF3	HUNK	0.304253	17	126	13	chr21-31879413-31880425;chr21-31908020-31911855;chr21-31927432-31928524;chr21-31931393-31932349;chr21-32015303-32017025	9.99265e-07	2.98028e-05
EBF3	KAZN	-0.113447	25	126	9	chr1-14242621-14243550	0.0108284	0.0865116
EBF3	KCND3	0.250401	23	126	11	chr1-111735576-111739185;chr1-111810398-111811450;chr1-111902960-111905641;chr1-111936920-111937916;chr1-111944171-111945148;chr1-111989156-111989769	4.78471e-17	3.71429e-15
EBF3	KCNJ3	0.0906011	11	126	14	chr2-154697010-154698298	2.6114e-11	1.39292e-09
EBF3	KCNMB2	0.433187	26	126	16	chr3-178181949-178182975;chr3-178440190-178441142;chr3-178574023-178575039;chr3-178576286-178577135;chr3-178602354-178603304	0.000920294	0.0124215
EBF3	KLHDC8A	0.00604014	24	126	14	chr1-205238683-205239571;chr1-205273344-205274684;chr1-205348591-205353341	0.00795789	0.0689406
EBF3	LHFPL3	0.231571	27	126	15	chr7-104366006-104366919;chr7-104642159-104643240;chr7-104713207-104714089;chr7-104813853-104815789	0.000486222	0.00729643
EBF3	LHX9	-0.0432347	10	126	19	chr1-197921660-197923897	0.00272181	0.0300142
EBF3	LIMCH1	0.433051	28	126	13	chr4-41305202-41306155;chr4-41359804-41360630;chr4-41594138-41595208;chr4-41611765-41612338;chr4-41620691-41621278;chr4-41624086-41625151	1.4623e-100	2.59205e-98
EBF3	LINGO2	0.287702	25	126	19	chr9-28383260-28384158;chr9-28747009-28747857	1.27839e-05	0.000304594
EBF3	LOXL1	0.095162	19	126	20	chr15-73865210-73866085;chr15-73902215-73903294;chr15-73948659-73949458	9.36364e-07	2.80707e-05
EBF3	LRRC7	0.192278	10	126	13	chr1-69566661-69568397	2.5952e-53	3.81307e-51
EBF3	MCC	0.398331	31	126	12	chr5-112959887-112961215;chr5-113056969-113060140;chr5-113156508-113157482;chr5-113182656-113184482;chr5-113205593-113206482;chr5-113274597-113276759;chr5-113294950-113295762;chr5-113555263-113556051	5.28532e-27	5.7526e-25
EBF3	MDGA2	-0.0779979	12	126	20	chr14-47672747-47674516	0.000194	0.00332407
EBF3	NAV3	-0.0791507	31	126	20	chr12-77325215-77326164	1.15373e-06	3.40079e-05
EBF3	NCKAP5	0.204581	31	126	20	chr2-133169031-133170081;chr2-133265105-133267720;chr2-133413592-133415926	8.13529e-05	0.0015601
EBF3	NEK7	-0.0400879	8	126	10	chr1-198245976-198247093	0.00764893	0.066943
EBF3	NEUROD4	0.0314614	11	126	20	chr12-54992984-54993935	0.00057905	0.00844802
EBF3	NFIB	0.347329	30	126	25	chr9-13992325-13993322;chr9-14055998-14057076;chr9-14251054-14252045;chr9-14342900-14350383;chr9-14395252-14396587	4.75239e-06	0.000124698
EBF3	NFIX	0.184513	28	126	16	chr19-12918338-12919242;chr19-12936415-12938577;chr19-12974763-12976691;chr19-12982981-12986480;chr19-13042869-13043956;chr19-13050273-13058253;chr19-13067772-13070002;chr19-13081959-13084228	1.25373e-08	4.96374e-07
EBF3	NHSL1	0.141822	22	126	14	chr6-138402631-138403530;chr6-138575932-138579599;chr6-138588599-138589655	1.73032e-06	4.94861e-05
EBF3	NKAIN2	0.0421344	25	126	11	chr6-123802337-123804140	5.86304e-05	0.0011716
EBF3	NKAIN3	0.20881	25	126	14	chr8-62218690-62219420;chr8-62245375-62246340;chr8-62247007-62248590	1.10631e-05	0.000268093
EBF3	NRG1	-0.0868949	37	126	29	chr8-32219568-32220927	1.18978e-07	4.1299e-06
EBF3	NTM	-0.0688234	53	126	35	chr11-131299584-131300357	0.00853937	0.072615
EBF3	NXPH2	-0.114827	19	126	21	chr2-138740759-138741825;chr2-138757023-138757968	0.00285441	0.0311486
EBF3	OPCML	-0.325236	54	126	29	chr11-132586154-132588019;chr11-132992571-132994892;chr11-133081751-133083720;chr11-133531519-133532263	1.1787e-05	0.000283504
EBF3	PBX1	-0.0475068	26	126	21	chr1-164711588-164713031	0.00624319	0.0573336
EBF3	PBX3	-0.0312942	20	126	13	chr9-125887939-125890498	0.0130786	0.099377
EBF3	PCSK2	0.0438358	16	126	7	chr20-17226380-17226990	1.74573e-09	7.71817e-08
EBF3	PDE4B	-0.0672631	24	126	9	chr1-66118909-66119905	0.00900544	0.0756146
EBF3	PLCB1	-0.053914	26	126	17	chr20-8019830-8020810	0.000552504	0.00811043
EBF3	PLCL1	-0.156226	19	126	19	chr2-197802706-197804701;chr2-198296384-198297324	1.00812e-06	3.00583e-05
EBF3	POU6F2	0.103918	48	126	27	chr7-39085130-39085764	0.00022234	0.00373961
EBF3	PRDM13	0.0522363	9	126	17	chr6-99588293-99591743;chr6-99602424-99605710	4.10141e-05	0.00085573
EBF3	PRKCE	-0.0594711	41	126	16	chr2-45643039-45644334;chr2-45652449-45653227;chr2-45739617-45740794;chr2-45836037-45837034	9.30899e-05	0.00175602
EBF3	PROM1	0.0377336	15	126	12	chr4-16134136-16135019	2.96463e-09	1.27808e-07
EBF3	PROX1	0.0343184	21	126	23	chr1-214001989-214004650	0.0110874	0.0880751
EBF3	PROX1-AS1	0.0243473	21	126	15	chr1-214001989-214004650	0.00241822	0.0273016
EBF3	PRR16	-0.148243	17	126	17	chr5-120395929-120396920	0.00167289	0.0202895
EBF3	PSD3	0.174713	25	126	18	chr8-19014461-19015194;chr8-19093531-19095446	3.24702e-32	3.8875e-30
EBF3	PTPRG	-0.112418	27	126	23	chr3-61562373-61565246	9.42887e-07	2.82501e-05
EBF3	PTPRK	-0.101162	39	126	28	chr6-128531590-128532429	0.00832587	0.0712739
EBF3	PTPRR	-0.0500848	28	126	23	chr12-70920844-70921228	0.0131322	0.0996941
EBF3	PTPRT	1.47632	55	126	24	chr20-42061801-42063835;chr20-42112766-42113847;chr20-42204100-42205057;chr20-42564935-42566120;chr20-42575775-42576705;chr20-42970220-42971314;chr20-42979521-42980508;chr20-43009284-43010265;chr20-43096217-43097216;chr20-43189067-43189643;chr20-43237516-43239519	2.76818e-27	3.03658e-25
EBF3	RELN	-0.0768134	39	126	27	chr7-103539489-103540196	0.0083403	0.071377
EBF3	RND3	-0.0655037	10	126	10	chr2-150485383-150486693	1.92047e-05	0.000437602
EBF3	ROBO2	0.0725233	31	126	29	chr3-77038167-77039885	0.00576558	0.0539502
EBF3	RORA	0.0541155	28	126	14	chr15-61229320-61230063	0.000277161	0.00452615
EBF3	SAMD5	0.129322	15	126	14	chr6-147644796-147645662;chr6-147710971-147712119	8.45925e-05	0.00161534
EBF3	SATB2	0.324535	19	126	13	chr2-199302492-199303419;chr2-199309655-199311766;chr2-199401338-199402299;chr2-199466851-199467719;chr2-199468460-199471013	1.41882e-27	1.56457e-25
EBF3	SDK1	-0.111481	44	126	17	chr7-3299962-3301447;chr7-4162616-4163733	0.0112862	0.0892331
EBF3	SEMA3A	0.789118	30	126	17	chr7-84033479-84034381;chr7-84043492-84044446;chr7-84195162-84195363;chr7-84230931-84231804	3.51091e-15	2.4978e-13
EBF3	SGCZ	-0.0426374	27	126	16	chr8-15236601-15237584	0.00108495	0.0142358
EBF3	SHISA6	0.0423059	27	126	24	chr17-11323728-11324520	0.00790886	0.0686077
EBF3	SIPA1L2	-0.087233	22	126	15	chr1-232326805-232329103;chr1-232338789-232339752	0.000226817	0.00380363
EBF3	SLC24A3	0.895252	31	126	17	chr20-19131079-19132176;chr20-19338660-19339505;chr20-19368052-19368967;chr20-19419153-19419993;chr20-19457351-19458326;chr20-19492658-19493625;chr20-19511798-19513712;chr20-19540178-19541089;chr20-19560791-19563166;chr20-19661843-19662998;chr20-19704249-19705915	4.18171e-11	2.18873e-09
EBF3	SLC35F3	-0.448525	29	126	24	chr1-233958939-233959927;chr1-234214575-234215795;chr1-234248925-234249829	1.79429e-12	1.0504e-10
EBF3	SNAP25	-0.0961861	11	126	9	chr20-10216399-10218829	8.93351e-21	8.15928e-19
EBF3	SORL1	0.239656	18	126	11	chr11-121378655-121379557;chr11-121446500-121447411;chr11-121465915-121467131;chr11-121533718-121535859;chr11-121553149-121553936	5.31183e-15	3.72716e-13
EBF3	SPATS2L	-0.102977	22	126	16	chr2-200212807-200213697	3.06457e-05	0.000662558
EBF3	SPOCK1	-0.113182	40	126	24	chr5-137441236-137442235;chr5-137497144-137498372	0.00296219	0.0320626
EBF3	SPOCK3	0.230609	11	126	20	chr4-167120946-167121839	0.00184386	0.0219714
EBF3	ST18	0.0565368	25	126	26	chr8-52248715-52249357	0.000804888	0.0111093
EBF3	ST6GALNAC3	0.287127	32	126	23	chr1-76074885-76075624;chr1-76251731-76252908;chr1-76278889-76279931;chr1-76290421-76292134	0.0013751	0.017308
EBF3	SULF2	-0.116783	20	126	17	chr20-47740404-47742773;chr20-47780570-47785342;chr20-47845171-47849331	1.21433e-09	5.47035e-08
EBF3	SV2B	0.238155	36	126	18	chr15-91044973-91045876;chr15-91061950-91062983;chr15-91100364-91101827;chr15-91126981-91128060;chr15-91150367-91151392;chr15-91152866-91154055;chr15-91192313-91193395;chr15-91199402-91200310;chr15-91237002-91237732	6.37487e-18	5.18702e-16
EBF3	SYN3	-0.074738	15	126	7	chr22-32615669-32616673	0.00914785	0.0765037
EBF3	TCF4	0.104221	32	126	37	chr18-55322346-55323676	1.62941e-08	6.35029e-07
EBF3	TEAD1	-0.0523322	21	126	15	chr11-12675562-12677784	7.49682e-08	2.67823e-06
EBF3	TENM2	0.213773	28	126	14	chr5-167347898-167348906;chr5-167587462-167588690;chr5-168047550-168048162;chr5-168164981-168167678	0.00342709	0.0359529
EBF3	THSD7B	0.169276	33	126	28	chr2-136863476-136864349;chr2-137019861-137022459	0.000595084	0.00864103
EBF3	TMEM132D	0.0723357	77	126	27	chr12-129047031-129048002;chr12-129462417-129463318;chr12-129559478-129560509;chr12-129659603-129660555;chr12-129871744-129873756;chr12-129911135-129912079	3.05512e-06	8.33904e-05
EBF3	TRHDE	0.170642	26	126	24	chr12-72082993-72084059;chr12-72270930-72271822	4.04539e-10	1.92066e-08
EBF3	TRIM9	0.139331	22	126	20	chr14-50920624-50920955;chr14-51076247-51077162	0.000324748	0.00518921
EBF3	TSHZ2	0.0871745	25	126	11	chr20-53037623-53038502	0.000682912	0.00969462
EBF3	USP45	0.0767729	17	126	20	chr6-99491805-99492780;chr6-99602424-99605710	4.00554e-08	1.48564e-06
EBF3	VPS41	-0.0702623	15	126	16	chr7-38862623-38864287	0.0129589	0.0987467
EBF3	WNT5B	0.0323142	18	126	9	chr12-1634195-1635256	0.00345908	0.0362118
EBF3	XKR4	-0.0624605	16	126	15	chr8-55100458-55102388	0.000106857	0.00198323
EBF3	ZNF536	0.0502864	25	126	17	chr19-30320484-30321876;chr19-30507896-30508795;chr19-30594124-30595208	0.00101813	0.013508
EGR1	FOS	0.424523	3	1	2	chr14-75257944-75260319;chr14-75273226-75274304	4.01678e-163	8.26712e-161
ELF1	HEYL	0.112416	20	1	15	chr1-39609386-39610453;chr1-39631817-39632648;chr1-39639946-39640698	8.31017e-14	5.4039e-12
EOMES	ADAMTS2	0.462589	33	14	3	chr5-179130099-179130571;chr5-179190579-179193061;chr5-179208967-179210248;chr5-179241756-179242524;chr5-179242800-179243865;chr5-179258257-179258433;chr5-179260192-179262124;chr5-179278076-179280144;chr5-179302623-179303733;chr5-179337581-179338536;chr5-179342331-179343766;chr5-179366169-179367057;chr5-179370609-179373568;chr5-179422414-179423889;chr5-179439245-179440242	2.21641e-18	1.83622e-16
EOMES	CXCL14	2.36092	34	14	14	chr5-135484357-135486357;chr5-135501989-135503562;chr5-135551437-135552560;chr5-135569848-135570678;chr5-135575966-135576989;chr5-135579280-135579730;chr5-135632522-135633541;chr5-135641280-135642398;chr5-135669013-135670031;chr5-135670423-135671984	8.05379e-09	3.27381e-07
EOMES	FSTL5	0.281388	15	14	14	chr4-162056679-162057637	0.00703696	0.0628438
EOMES	GPC5	4.35294	18	14	5	chr13-91406318-91407205;chr13-91414017-91415075;chr13-91747088-91747895;chr13-91764067-91764978;chr13-91781860-91782712;chr13-91965150-91966451;chr13-92011129-92012173;chr13-92113787-92114965	2.6054e-35	3.28448e-33
EOMES	GRID2	0.725536	27	14	21	chr4-92304745-92306610;chr4-92496841-92497783;chr4-93292548-93293483;chr4-93672501-93674505	5.11474e-06	0.000133238
EOMES	GSG1L	0.58592	24	14	8	chr16-27699789-27701433;chr16-27757049-27757925;chr16-27759215-27760674;chr16-27767390-27768389;chr16-27770019-27770918;chr16-27903013-27903900;chr16-27920229-27921211;chr16-28025259-28026380;chr16-28087174-28088133;chr16-28106498-28107337;chr16-28136493-28137523	1.1182e-10	5.63724e-09
EOMES	LHFPL3	1.01508	27	14	15	chr7-104366006-104366919;chr7-104644324-104645296;chr7-104679767-104680715;chr7-104813853-104815789;chr7-104862477-104863291	0.00249948	0.0280212
EOMES	NELL1	1.36507	23	14	9	chr11-20621746-20622324;chr11-20669779-20673367;chr11-20855968-20856878;chr11-20934179-20935087;chr11-21007002-21007885;chr11-21008913-21010182;chr11-21074314-21075265	1.57849e-31	1.86639e-29
EOMES	NKAIN2	2.26575	25	14	11	chr6-123802337-123804140;chr6-124045102-124046070;chr6-124599307-124600465;chr6-124770006-124770834;chr6-124799273-124800842	2.47869e-13	1.55629e-11
EOMES	SORCS1	1.23943	37	14	21	chr10-106572300-106573201;chr10-106643091-106644147;chr10-106648537-106648920;chr10-106686058-106687213;chr10-107081288-107083172	6.03879e-15	4.21888e-13
EOMES	SORCS3	1.52488	27	14	13	chr10-104647585-104648538;chr10-104687956-104688908;chr10-104842860-104843299;chr10-104853355-104853893;chr10-104867517-104868829;chr10-105059846-105060785;chr10-105191300-105193692	2.98465e-05	0.000647485
EOMES	SSTR2	0.128479	9	14	9	chr17-73164127-73164976	5.61684e-10	2.62921e-08
EOMES	UNC5B	0.720377	15	14	6	chr10-71136025-71137096;chr10-71205873-71206842;chr10-71213065-71214608;chr10-71216810-71218825;chr10-71259688-71264061;chr10-71268479-71268742;chr10-71278426-71279820;chr10-71293125-71293404	5.06339e-09	2.11372e-07
EOMES	UTRN	1.14232	21	14	20	chr6-144532237-144533084;chr6-144586878-144587706;chr6-144647225-144648075;chr6-144660276-144662279;chr6-144689014-144689866	3.93376e-17	3.07422e-15
EPAS1	CD9	0.14618	19	2	20	chr12-6221556-6223738	4.64453e-07	1.46311e-05
EPAS1	ILDR2	0.0757804	21	2	28	chr1-166946804-166949166	4.13935e-06	0.000110046
ESRRG	ABLIM1	0.0950153	25	111	15	chr10-114479048-114480262;chr10-114662189-114664222;chr10-114677871-114679403	6.59548e-05	0.00129827
ESRRG	ADAMTSL1	0.0733869	18	111	5	chr9-18398586-18399575;chr9-18472500-18473893;chr9-18775897-18776770	6.73063e-98	1.18107e-95
ESRRG	ADARB2	0.117607	57	111	28	chr10-1287602-1290316;chr10-1432429-1433809;chr10-1625248-1626121	0.000183226	0.00316121
ESRRG	ARHGEF4	0.0481719	16	111	13	chr2-130964250-130965337;chr2-130986062-130988813;chr2-131031495-131034927	1.81793e-05	0.000416875
ESRRG	ASIC2	0.0471853	48	111	30	chr17-33533815-33534798	0.000148373	0.00263762
ESRRG	ASTN2	0.54724	52	111	13	chr9-116329666-116330762;chr9-116361245-116362196;chr9-116740701-116741736;chr9-116763598-116765843;chr9-116788568-116789609;chr9-116821413-116823176;chr9-116842237-116843260;chr9-117048242-117049073;chr9-117145625-117146712;chr9-117303552-117305119;chr9-117307376-117308269;chr9-117335735-117336806;chr9-117338905-117341053;chr9-117347326-117348175;chr9-117399898-117401014;chr9-117411327-117414496…	8.56858e-13	5.14554e-11
ESRRG	C11orf87	0.0385755	7	111	10	chr11-109330755-109331741;chr11-109347047-109347916	9.29665e-05	0.00175401
ESRRG	C16orf95	0.0578881	14	111	10	chr16-86984678-86986199;chr16-87076909-87077883;chr16-87381504-87383404;chr16-87393320-87395169	7.71458e-08	2.75217e-06
ESRRG	C1QL1	0.0170055	18	111	11	chr17-45018237-45023339;chr17-45030180-45032043	4.6267e-07	1.45837e-05
ESRRG	C5orf64	0.096261	20	111	10	chr5-61603311-61604204;chr5-61612167-61613140;chr5-61638270-61639248;chr5-61641548-61642603;chr5-61672733-61673767;chr5-61674484-61676414;chr5-61682015-61683722;chr5-61731982-61732773	6.27191e-24	6.32075e-22
ESRRG	CACNA2D3	-0.0794735	60	111	25	chr3-54427474-54428710;chr3-54908907-54909899	0.00193154	0.0228138
ESRRG	CALB2	0.117532	11	111	10	chr16-71315275-71316353;chr16-71344957-71346020;chr16-71347011-71347996;chr16-71357589-71358712;chr16-71363782-71364830;chr16-71369206-71370868	1.13948e-40	1.52747e-38
ESRRG	CALN1	0.295965	32	111	18	chr7-71795167-71796236;chr7-71832837-71833770;chr7-72069627-72070607;chr7-72227711-72228721;chr7-72309174-72310191;chr7-72326294-72327299;chr7-72337752-72337942	2.80742e-26	3.00719e-24
ESRRG	CARMIL1	0.0890367	18	111	10	chr6-25359069-25360094;chr6-25401251-25402209;chr6-25485706-25487708;chr6-25489708-25490853	6.78789e-05	0.00133127
ESRRG	CCDC85A	0.360342	20	111	14	chr2-56085984-56087184;chr2-56108168-56109310;chr2-56131881-56132914;chr2-56183229-56184122;chr2-56248812-56250030;chr2-56260201-56261099;chr2-56274092-56275195;chr2-56309409-56310375	1.30463e-54	1.92632e-52
ESRRG	CDH12	0.393523	35	111	10	chr5-21925770-21926676;chr5-22050626-22052764;chr5-22061019-22061870;chr5-22166953-22167813;chr5-22208003-22209591;chr5-22264430-22265356;chr5-22347708-22348682;chr5-22473881-22474801;chr5-22501178-22502114	1.39245e-11	7.63132e-10
ESRRG	CDH18	-0.0465983	34	111	16	chr5-20572377-20573378	0.00994556	0.0813077
ESRRG	CDH20	0.130826	29	111	18	chr18-61332869-61333581;chr18-61466448-61467364;chr18-61473962-61475291;chr18-61495298-61496869;chr18-61501550-61502952	3.63085e-07	1.16409e-05
ESRRG	CDH7	0.417739	14	111	12	chr18-65661021-65662046;chr18-65746692-65747598;chr18-65752751-65754652;chr18-65791188-65793554;chr18-65797590-65798699;chr18-65804342-65805240	5.98979e-28	6.66122e-26
ESRRG	CLMP	0.0807634	19	111	14	chr11-123062670-123062749;chr11-123152627-123153603;chr11-123186689-123189133;chr11-123195282-123196712;chr11-123227085-123229226	5.28822e-13	3.23971e-11
ESRRG	CNTN4	0.166719	33	111	14	chr3-2097508-2098812;chr3-2180368-2181380;chr3-2404066-2405013	3.15394e-30	3.64284e-28
ESRRG	COL11A1	0.0984958	5	111	7	chr1-103089073-103090108;chr1-103106262-103108072	5.94773e-32	7.08852e-30
ESRRG	CSGALNACT1	0.26903	32	111	19	chr8-19320259-19321151;chr8-19357284-19358247;chr8-19399660-19400602;chr8-19454960-19457123;chr8-19502933-19504091;chr8-19572672-19573747;chr8-19644954-19645889;chr8-19681891-19682472;chr8-19742388-19743364;chr8-19754386-19755264;chr8-19757306-19757849;chr8-19847594-19848615;chr8-19854393-19855097	4.92041e-17	3.81539e-15
ESRRG	DPF3	0.152946	19	111	12	chr14-72617173-72618236;chr14-72679303-72682912;chr14-72714505-72716544;chr14-72750681-72751594;chr14-72783440-72784401;chr14-72835280-72836083	2.52272e-05	0.000558257
ESRRG	DPP6	0.163116	27	111	16	chr7-153885894-153887096;chr7-154305552-154306988;chr7-154732376-154733317;chr7-154817819-154818652	3.45717e-13	2.1462e-11
ESRRG	DSCAML1	0.115026	55	111	27	chr11-117478099-117478848;chr11-117488056-117493876;chr11-117497117-117500318;chr11-117500948-117503072;chr11-117565477-117566338;chr11-117639578-117641944	0.000168384	0.00293792
ESRRG	EBF1	-0.0778566	38	111	23	chr5-159049589-159053222;chr5-159090763-159091710;chr5-159103727-159106866	4.41811e-07	1.39683e-05
ESRRG	EPHA5	-0.0992407	14	111	19	chr4-65604711-65605643;chr4-65667012-65669561	6.03543e-13	3.67705e-11
ESRRG	EPHB1	0.166615	26	111	6	chr3-134601120-134603137;chr3-134637806-134639477;chr3-134651637-134652232;chr3-134752330-134753482;chr3-134957945-134960170;chr3-135090339-135091254;chr3-135169382-135170463	1.11377e-11	6.14417e-10
ESRRG	FGF14	-0.038142	29	111	23	chr13-102393775-102394629	2.95475e-07	9.60554e-06
ESRRG	FHOD3	0.10256	21	111	15	chr18-36281617-36282525;chr18-36392042-36393156;chr18-36518516-36519471	1.42793e-05	0.000336453
ESRRG	FREM1	-0.0131346	17	111	23	chr9-14692459-14693228	0.000732658	0.0102721
ESRRG	FSTL4	0.319865	32	111	13	chr5-133179183-133179942;chr5-133202742-133204319;chr5-133265641-133267014;chr5-133303108-133305296;chr5-133322438-133324364;chr5-133336073-133337088;chr5-133374560-133375241;chr5-133449850-133451355;chr5-133465367-133469519;chr5-133610387-133612324	1.74284e-11	9.46252e-10
ESRRG	GAD2	0.0177652	15	111	21	chr10-26213199-26216306	0.00199884	0.0234566
ESRRG	GLCE	0.367716	22	111	13	chr15-69101055-69102107;chr15-69103728-69106250;chr15-69132815-69134309;chr15-69138574-69139547;chr15-69141131-69142226;chr15-69145561-69146516;chr15-69156524-69157527;chr15-69265078-69266006	2.03774e-38	2.68014e-36
ESRRG	GPC6	0.0542112	56	111	24	chr13-94061053-94062041	1.8401e-05	0.00042135
ESRRG	GRID2	-0.111762	27	111	21	chr4-92863605-92864854;chr4-93523365-93524416	2.05698e-06	5.80518e-05
ESRRG	HIF1A	-0.0274034	11	111	16	chr14-61694645-61695512	1.1166e-05	0.000270268
ESRRG	HS3ST1	0.0738546	13	111	12	chr4-11401524-11402442;chr4-11405756-11406496;chr4-11426636-11428462;chr4-11502991-11503904	2.88696e-10	1.39564e-08
ESRRG	HSPA12A	0.158186	18	111	16	chr10-116608681-116609052;chr10-116720020-116723957;chr10-116737291-116739555;chr10-116742575-116746548;chr10-116780839-116782059;chr10-116848541-116849511	8.08237e-36	1.03068e-33
ESRRG	IQSEC1	0.0309963	21	111	7	chr3-12890751-12896633;chr3-12904936-12908348;chr3-13110163-13114044;chr3-13148481-13149924	5.50593e-05	0.00110996
ESRRG	JAZF1	0.105768	25	111	20	chr7-27744774-27745708;chr7-28096335-28097273;chr7-28112770-28113727;chr7-28266307-28267142	0.000120651	0.00220582
ESRRG	KCNB1	0.0349008	20	111	16	chr20-49339910-49341007;chr20-49432155-49434060;chr20-49482677-49483240	3.51299e-05	0.00074697
ESRRG	KCNH5	0.087012	20	111	18	chr14-62744683-62745651;chr14-62838977-62839850;chr14-62955632-62956561	7.88075e-05	0.00151831
ESRRG	KCNJ3	-0.0332075	11	111	14	chr2-154699478-154701276	2.63109e-09	1.13992e-07
ESRRG	KCNMA1	0.181026	36	111	18	chr10-76964021-76964910;chr10-77361289-77363940;chr10-77431020-77432123;chr10-77441127-77442576;chr10-77514673-77515487;chr10-77605191-77606236	7.33792e-08	2.62361e-06
ESRRG	KIF13A	-0.0357468	14	111	9	chr6-17706835-17707697;chr6-17931942-17933005;chr6-17987624-17988974	1.32783e-14	9.09465e-13
ESRRG	KLHL32	0.0328348	18	111	19	chr6-96836318-96837267;chr6-96896919-96897665;chr6-96930324-96931492	6.93318e-13	4.20079e-11
ESRRG	LTBP2	0.0199107	15	111	4	chr14-74485779-74486328;chr14-74612379-74613844;chr14-74621332-74622247;chr14-74647122-74649842	5.32179e-26	5.65711e-24
ESRRG	MEG3	0.089183	19	111	14	chr14-100740181-100741216;chr14-100789980-100791784;chr14-100827528-100828707	2.15505e-10	1.05521e-08
ESRRG	MEIS2	0.0789583	30	111	29	chr15-36925094-36926337;chr15-37105972-37107985	0.00109728	0.0143733
ESRRG	MGAT5	0.168365	21	111	14	chr2-134118001-134119982;chr2-134160518-134161642;chr2-134199805-134200796;chr2-134244437-134246014;chr2-134259937-134260463;chr2-134299807-134300677;chr2-134445602-134447350	2.7343e-09	1.18243e-07
ESRRG	MYO16	0.125452	28	111	15	chr13-108494470-108497370;chr13-108593615-108596151;chr13-108677553-108678526;chr13-108678784-108679721;chr13-108787621-108788826;chr13-109159329-109160337	4.45949e-09	1.87357e-07
ESRRG	MYRIP	0.113821	21	111	11	chr3-40020924-40021976;chr3-40052788-40053819;chr3-40124822-40126192;chr3-40202596-40203429	1.802e-20	1.62318e-18
ESRRG	NAV3	0.105613	31	111	20	chr12-77492217-77494084;chr12-78050425-78050763	2.66747e-23	2.64249e-21
ESRRG	NEUROD4	-0.0118017	11	111	20	chr12-55019480-55019944	0.00895	0.0752875
ESRRG	NFIA	0.612994	54	111	22	chr1-60867626-60867916;chr1-60903256-60904216;chr1-60916419-60917597;chr1-60924824-60925822;chr1-60930782-60931805;chr1-60963365-60964337;chr1-61053887-61054622;chr1-61183155-61184943;chr1-61198146-61199262	4.61296e-16	3.4152e-14
ESRRG	NPTX1	0.0401805	8	111	6	chr17-80374223-80374457;chr17-80439350-80439996;chr17-80440719-80446277;chr17-80474699-80475510	2.53573e-55	3.75465e-53
ESRRG	NRG1	0.1868	37	111	29	chr8-31656535-31657423;chr8-32023370-32024239;chr8-32548827-32549610;chr8-32673313-32674442	0.00023585	0.00393558
ESRRG	NTRK2	0.261834	30	111	21	chr9-84711774-84712866;chr9-84769785-84770697;chr9-84778275-84779262;chr9-84805316-84806265;chr9-84852956-84853698;chr9-84861545-84862464;chr9-84947192-84948237	1.28949e-08	5.09664e-07
ESRRG	NTRK3	0.127765	27	111	15	chr15-88018871-88019800;chr15-88191034-88192233;chr15-88218451-88220515;chr15-88222809-88223760;chr15-88235199-88236054	4.73117e-11	2.4579e-09
ESRRG	NWD2	-0.0317889	9	111	13	chr4-37242778-37244219	6.3838e-07	1.96377e-05
ESRRG	OCA2	-0.0123111	47	111	27	chr15-28099359-28101649	0.000205834	0.00349568
ESRRG	PCDH7	-0.0425008	13	111	16	chr4-30716039-30720414	8.53502e-06	0.000212129
ESRRG	PDE7B	0.138862	19	111	11	chr6-135883083-135884277;chr6-135938569-135939654;chr6-135951859-135952778;chr6-136127620-136128562;chr6-136180612-136181226	5.1464e-08	1.88212e-06
ESRRG	PDZD2	0.277501	37	111	15	chr5-31617845-31619154;chr5-31630511-31631549;chr5-31639438-31640614;chr5-31681783-31683368;chr5-31717265-31718324;chr5-31753913-31756462;chr5-31975878-31976779;chr5-32017892-32018868;chr5-32096650-32097278	5.07702e-15	3.57196e-13
ESRRG	PLCB4	0.245011	13	111	11	chr20-8976151-8976933;chr20-9065908-9068762;chr20-9119553-9120512;chr20-9269066-9270187;chr20-9344353-9345307;chr20-9371734-9372302	4.84336e-18	3.95316e-16
ESRRG	PLCL1	0.154709	19	111	19	chr2-197980050-197981037;chr2-198133958-198134902;chr2-198316581-198317700	8.22585e-13	4.94682e-11
ESRRG	PRDM13	-0.0337236	9	111	17	chr6-99514015-99514853;chr6-99612061-99613032	4.80425e-06	0.000125902
ESRRG	PRKCB	0.0328498	24	111	24	chr16-23823626-23824601;chr16-24035548-24035832;chr16-24187632-24188922	0.00343802	0.036037
ESRRG	PROX1	0.27044	21	111	23	chr1-213904968-213905964;chr1-213929125-213930036;chr1-213930826-213932150;chr1-213934424-213935343;chr1-213979422-213981129;chr1-213983324-213986068;chr1-214028370-214031685	1.74843e-36	2.24742e-34
ESRRG	PROX1-AS1	0.128217	21	111	15	chr1-213772384-213773364;chr1-213782765-213783797;chr1-213793114-213794039;chr1-213904968-213905964;chr1-213934424-213935343;chr1-213979422-213981129;chr1-213983324-213986068;chr1-214028370-214031685	5.14e-12	2.90826e-10
ESRRG	PTPRG	0.11821	27	111	23	chr3-61560131-61561568;chr3-62201555-62202117;chr3-62220298-62221177	0.000175277	0.0030378
ESRRG	QKI	0.080918	15	111	19	chr6-163415336-163416314	5.17644e-30	5.96569e-28
ESRRG	RBFOX1	0.388239	60	111	27	chr16-6019993-6021330;chr16-6304808-6305634;chr16-6374898-6376192;chr16-7360807-7361650;chr16-7362903-7364378;chr16-7408778-7409819;chr16-7423029-7424535	1.38758e-12	8.21021e-11
ESRRG	RGS8	0.0634674	18	111	14	chr1-182654887-182655979;chr1-182725373-182726478;chr1-182731444-182732368;chr1-182781868-182783818	0.00147031	0.0182769
ESRRG	RGS9	0.0179123	18	111	12	chr17-65143725-65145059;chr17-65160588-65160850	3.74543e-05	0.000790588
ESRRG	RRBP1	0.0253433	11	111	10	chr20-17635665-17636576;chr20-17710221-17711099	0.00016183	0.00284212
ESRRG	RYR3	0.380356	34	111	20	chr15-33233679-33234737;chr15-33311097-33312014;chr15-33315022-33316092;chr15-33318792-33319800;chr15-33341679-33342603;chr15-33400665-33401608;chr15-33508430-33509449;chr15-33655855-33656808;chr15-33678775-33679661;chr15-33766101-33767119	3.96996e-09	1.67969e-07
ESRRG	SATB2	-0.0155886	19	111	13	chr2-199226134-199227049	0.0121409	0.0941104
ESRRG	SDK1	0.480425	44	111	17	chr7-3272582-3273539;chr7-3299962-3301447;chr7-3616056-3616571;chr7-3791067-3792064;chr7-3824388-3825534;chr7-3879024-3881142;chr7-4143568-4145721;chr7-4162616-4163733;chr7-4201571-4205302;chr7-4225032-4227154	2.28608e-17	1.80542e-15
ESRRG	SEMA5A	-0.0150134	38	111	18	chr5-9546531-9548286	0.000314245	0.00503982
ESRRG	SEMA6D	0.0615391	41	111	26	chr15-47299670-47300997;chr15-47362098-47362959	0.00377436	0.0388466
ESRRG	SETBP1	-0.0785061	21	111	19	chr18-44602524-44603660;chr18-44680396-44680897;chr18-44815761-44817216	0.00117684	0.0152373
ESRRG	SH3RF3	0.136089	50	111	14	chr2-109222865-109223971;chr2-109264720-109268180;chr2-109274972-109277983;chr2-109279187-109281657;chr2-109297280-109300284;chr2-109304229-109305146;chr2-109345691-109347193;chr2-109348102-109351974;chr2-109397740-109398589;chr2-109405647-109406630;chr2-109466750-109469637;chr2-109494836-109495891	4.97721e-08	1.82375e-06
ESRRG	SIPA1L2	0.151288	22	111	15	chr1-232335461-232336428;chr1-232386214-232387238;chr1-232417281-232418914;chr1-232548492-232549415;chr1-232654965-232655896	5.58905e-11	2.8864e-09
ESRRG	SLC1A1	0.0297267	8	111	11	chr9-4581018-4582019	4.99027e-08	1.82822e-06
ESRRG	SLC6A1	0.0908993	21	111	17	chr3-10910641-10911773;chr3-10926623-10929201;chr3-10948843-10951777;chr3-10966795-10969065;chr3-10991436-10992723;chr3-10996593-10997632	5.6628e-15	3.96678e-13
ESRRG	SNTG2	0.0946883	24	111	13	chr2-880143-881876;chr2-890566-891416;chr2-926092-927008;chr2-942850-944523;chr2-953867-955012;chr2-1098951-1099797	6.1325e-14	4.03162e-12
ESRRG	SPATS2L	-0.0211765	22	111	16	chr2-200306923-200307921	0.00104046	0.0137563
ESRRG	ST18	-0.074284	25	111	26	chr8-52230101-52231063;chr8-52249413-52250832	4.53272e-06	0.000119458
ESRRG	ST6GALNAC3	-0.0598664	32	111	23	chr1-76052687-76053690;chr1-76177498-76178638	0.00217549	0.0250843
ESRRG	SULF2	0.0714252	20	111	17	chr20-47790036-47790972;chr20-47810460-47811467;chr20-47871262-47873190;chr20-47875500-47877120	5.9666e-05	0.00118934
ESRRG	SYNDIG1	0.138105	32	111	25	chr20-24451321-24452338;chr20-24458194-24459146;chr20-24464868-24466393;chr20-24468505-24469198;chr20-24523543-24524350	8.66081e-09	3.50919e-07
ESRRG	TANC1	-0.0504939	30	111	18	chr2-159118205-159120463;chr2-159150778-159151086	2.55233e-06	7.0689e-05
ESRRG	TCERG1L	0.268782	24	111	9	chr10-131007293-131008247;chr10-131021068-131022525;chr10-131082894-131084185;chr10-131093319-131095536;chr10-131098425-131099371;chr10-131146661-131148159;chr10-131206471-131207292;chr10-131223536-131223935;chr10-131229829-131232820;chr10-131274248-131275207;chr10-131311722-131313714;chr10-131314855-131315955;chr10-131334875-131335839;chr10-131353928-131356469	2.33461e-24	2.38027e-22
ESRRG	THRB	0.0811635	30	111	18	chr3-24160294-24161241;chr3-24352945-24353935;chr3-24562707-24563625	8.80775e-09	3.56391e-07
ESRRG	THSD4	0.216958	31	111	9	chr15-71133744-71134626;chr15-71188475-71189467;chr15-71198994-71200210;chr15-71243902-71244922;chr15-71251227-71252248;chr15-71261753-71262769;chr15-71446752-71447767;chr15-71628712-71631079;chr15-71647857-71648743	1.98937e-62	3.04909e-60
ESRRG	TJP1	0.101516	18	111	12	chr15-29826788-29827884;chr15-29878188-29879142;chr15-29914193-29915428;chr15-30008035-30008994	0.000229404	0.00384116
ESRRG	TLL1	0.244994	13	111	11	chr4-165802339-165803490;chr4-165875053-165875659;chr4-165879238-165880412;chr4-165966940-165967917;chr4-166064447-166065682	5.04127e-29	5.72489e-27
ESRRG	TMEM132D	0.0459926	77	111	27	chr12-129003566-129004634;chr12-129032303-129033029;chr12-129192785-129193749;chr12-129471082-129471912;chr12-129564013-129565049;chr12-129966060-129967185	2.28406e-08	8.73753e-07
ESRRG	UNC5B	0.0316273	15	111	6	chr10-71136025-71137096;chr10-71211146-71212569;chr10-71244078-71245590	1.45734e-05	0.00034277
ESRRG	USH2A	0.110389	27	111	3	chr1-215566617-215567391;chr1-215572495-215573413;chr1-215675617-215675860;chr1-215678560-215680148;chr1-215682069-215682986;chr1-215895244-215896175;chr1-215939514-215940505;chr1-215957482-215958385;chr1-216138872-216139712;chr1-216143482-216144469;chr1-216220846-216221870;chr1-216225169-216226285;chr1-216502244-216503245	8.45758e-20	7.41743e-18
ESRRG	USP45	-0.0290164	17	111	20	chr6-99346964-99349106;chr6-99425332-99426632	1.79111e-05	0.000411797
ESRRG	VAV3	0.0628868	21	111	12	chr1-107705892-107706938;chr1-107943565-107944470;chr1-107963597-107964665;chr1-108000427-108001377	3.54638e-15	2.52132e-13
ESRRG	VWC2	0.0256599	13	111	12	chr7-49772680-49773660	3.37353e-10	1.61966e-08
ESRRG	VWC2L	0.0534839	10	111	16	chr2-214549971-214550275	6.31436e-05	0.00125057
ESRRG	ZBTB18	-0.0247333	8	111	15	chr1-244047318-244048938	4.78002e-18	3.90298e-16
ESRRG	ZDHHC14	0.126738	16	111	12	chr6-157330603-157331454;chr6-157528837-157529785;chr6-157542246-157542584;chr6-157575248-157576224;chr6-157669289-157670482	5.11973e-05	0.00103972
ESRRG	ZMAT4	0.11948	30	111	22	chr8-40543743-40544646;chr8-40619881-40620593;chr8-40808572-40809284	0.000146578	0.00260925
ESRRG	ZNF385B	0.0847474	31	111	15	chr2-179484944-179485362;chr2-179634596-179635482	0.00246517	0.0277196
ETV1	C1QL2	0.179894	19	8	12	chr2-119126377-119127314;chr2-119166778-119167915;chr2-119202373-119203352	7.08682e-16	5.19169e-14
ETV1	CDH13	0.226602	52	8	14	chr16-82603490-82604471;chr16-83266832-83267820;chr16-83457246-83458247;chr16-83674770-83676928	0.000161594	0.00283845
ETV1	CXCL12	0.46866	9	8	4	chr10-44278357-44279637;chr10-44281299-44282073;chr10-44316201-44317162;chr10-44382363-44384944;chr10-44390356-44391397	8.87813e-57	1.323e-54
ETV1	KCNC2	0.401616	14	8	17	chr12-75200697-75201647	0.00607372	0.0561564
ETV1	LRRC4C	1.02766	37	8	14	chr11-40824609-40825624;chr11-40960538-40961525	8.75345e-05	0.00166305
ETV1	RALYL	0.213731	31	8	27	chr8-84625742-84626784	0.00620352	0.0570694
ETV1	RGS9	0.293532	18	8	12	chr17-65055430-65055592;chr17-65163850-65164772;chr17-65178915-65179995	1.43765e-06	4.16906e-05
ETV1	RNF220	0.728868	27	8	13	chr1-44312171-44313168;chr1-44580851-44581788;chr1-44616548-44620320	9.31853e-21	8.49982e-19
ETV6	CXCL14	0.0155968	34	4	14	chr5-135631092-135632058	0.011824	0.0922524
ETV6	NEUROD4	0.0288318	11	4	20	chr12-55020314-55020550	0.000302572	0.00487913
ETV6	NPHS1	0.0105803	29	4	16	chr19-35869811-35870183	0.00856727	0.0727814
ETV6	PENK	0.0184468	8	4	9	chr8-56512733-56515400	1.24115e-06	3.63648e-05
FEZF1	ADAMTS18	0.71568	34	32	16	chr16-77189917-77190834;chr16-77288931-77289263;chr16-77349576-77350421;chr16-77409052-77410087;chr16-77431747-77432413;chr16-77517681-77518554	5.79472e-08	2.10607e-06
FEZF1	ADGRL2	0.55282	15	32	12	chr1-81800513-81804970	2.0163e-05	0.000457053
FEZF1	ANKRD28	0.393248	9	32	11	chr3-15602311-15603006	0.00423408	0.0424967
FEZF1	CDK14	0.445987	23	32	15	chr7-90402800-90403352	0.000106062	0.00197004
FEZF1	CHD7	0.45176	25	32	18	chr8-60652680-60653154	3.5758e-08	1.33381e-06
FEZF1	CLVS1	0.321965	25	32	11	chr8-61050192-61051493;chr8-61056565-61057157;chr8-61236024-61236935;chr8-61452555-61454140	0.0004069	0.006276
FEZF1	CNTN5	0.187284	32	32	25	chr11-99333413-99334293;chr11-99567034-99568040	0.00690212	0.0619364
FEZF1	ELL2	0.278307	14	32	17	chr5-95855220-95856868;chr5-95877953-95878913	4.02829e-05	0.000842656
FEZF1	FAM163A	-0.290351	18	32	10	chr1-179667680-179668687;chr1-179760679-179761970;chr1-179784755-179786661	3.63805e-06	9.78738e-05
FEZF1	GAB2	1.17074	14	32	9	chr11-78354278-78355339;chr11-78414014-78414947;chr11-78416218-78417645	5.82712e-09	2.41569e-07
FEZF1	ISL1	0.29433	10	32	9	chr5-51387750-51389645	5.51015e-13	3.37075e-11
FEZF1	KCNK2	0.315214	8	32	7	chr1-215200972-215201949	5.40171e-05	0.00109085
FEZF1	LZTS1	0.638071	22	32	7	chr8-20197543-20199181;chr8-20380466-20381539	1.39539e-12	8.25178e-11
FEZF1	MEGF10	0.424403	36	32	18	chr5-127224176-127225042;chr5-127370819-127371885;chr5-127384251-127385176	9.23292e-08	3.25998e-06
FEZF1	NEUROG3	0.30345	16	32	4	chr10-69491550-69493549;chr10-69515378-69516931;chr10-69623527-69624432;chr10-69641520-69641921;chr10-69643958-69648920	4.00541e-23	3.94365e-21
FEZF1	PALM2-AKAP2	0.530071	27	32	12	chr9-109923850-109924666	6.60042e-06	0.000167992
FEZF1	PCSK2	0.3119	16	32	7	chr20-17448706-17449653	2.09461e-06	5.905e-05
FEZF1	PDE11A	4.36145	48	32	17	chr2-177679595-177680552;chr2-177753596-177754547;chr2-177763364-177764316;chr2-177868507-177869578;chr2-177909844-177911200;chr2-177951847-177952874;chr2-178141997-178142929	3.87767e-17	3.03151e-15
FEZF1	POU6F2	1.33294	48	32	27	chr7-38880123-38881842;chr7-39125577-39126584	0.00225197	0.0258028
FEZF1	PRLR	1.07863	15	32	15	chr5-35003034-35003762;chr5-35193274-35194223	1.73945e-05	0.000401109
FEZF1	PTPRR	0.405139	28	32	23	chr12-70823121-70825376	0.00839199	0.0717063
FEZF1	RELN	0.556522	39	32	27	chr7-103689262-103691229	0.00454786	0.0449379
FEZF1	RIT2	0.499577	24	32	14	chr18-42752616-42753506;chr18-42798215-42799280;chr18-43129103-43131318	2.59693e-06	7.17818e-05
FEZF1	RPS6KA2	0.875464	46	32	15	chr6-166763554-166764698;chr6-166976505-166977602	0.00207007	0.0241264
FEZF1	SEMA6A	-1.65161	28	32	24	chr5-116441805-116443615;chr5-116554897-116555468	0.00291234	0.0316292
FEZF1	SH3BP4	-0.290579	20	32	8	chr2-234866496-234867371;chr2-235005095-235008559	0.000128812	0.00233667
FEZF1	SLC18A3	0.156371	6	32	6	chr10-49606703-49607750	5.88338e-28	6.55332e-26
FEZF1	SORCS2	0.693484	22	32	9	chr4-7496724-7506462;chr4-7642027-7643502	0.000607606	0.00879239
FEZF1	SOX2	0.170282	11	32	11	chr3-181611534-181612502	9.17767e-12	5.10052e-10
FEZF1	TGFB2	1.31543	21	32	16	chr1-218347048-218349672;chr1-218408643-218409543	6.35001e-26	6.73645e-24
FEZF1	VAV3	0.888557	21	32	12	chr1-107963597-107964665;chr1-107984099-107984999;chr1-107993609-107994565	1.56625e-05	0.000365554
FEZF1	ZNF385B	0.776609	31	32	15	chr2-179543124-179544173	1.10389e-07	3.84708e-06
FOS	FOSB	0.213518	5	1	1	chr19-45407236-45407332;chr19-45424368-45424643;chr19-45439225-45447324;chr19-45455214-45456793;chr19-45466469-45467994	6.5313e-125	1.25085e-122
FOSB	FOS	-0.172941	3	1	2	chr14-75181104-75182233;chr14-75257944-75260319	1.61711e-67	2.53415e-65
FOXO1	ADARB2	0.441359	57	74	28	chr10-1314776-1317975;chr10-1399308-1402377;chr10-1596104-1597207	0.00268732	0.0297059
FOXO1	ARHGAP42	0.134683	22	74	15	chr11-100831764-100832626;chr11-100941885-100942897	0.000620578	0.00894796
FOXO1	ATP2B4	-0.00613081	15	74	11	chr1-203627220-203631090;chr1-203668237-203669029;chr1-203669567-203674722	7.99798e-05	0.00153793
FOXO1	BTBD17	-0.0133238	24	74	12	chr17-74289952-74290939;chr17-74296072-74297165;chr17-74301169-74301808;chr17-74317033-74317690;chr17-74373433-74374829;chr17-74433758-74434366;chr17-74451926-74456451	1.35533e-10	6.75789e-09
FOXO1	C5orf64	0.351285	20	74	10	chr5-61590141-61591035;chr5-61603311-61604204;chr5-61609800-61611037;chr5-61620967-61621904;chr5-61631217-61632479;chr5-61672733-61673767;chr5-61674484-61676414;chr5-61689018-61690059;chr5-61731982-61732773	1.77919e-25	1.86294e-23
FOXO1	CACNA2D1	0.575875	25	74	17	chr7-82152589-82153270;chr7-82319421-82320662;chr7-82438125-82439124	0.00331746	0.0350603
FOXO1	CADM1	0.618859	27	74	12	chr11-115122854-115124069;chr11-115223593-115225872;chr11-115256054-115256831;chr11-115344664-115345897;chr11-115527660-115528901	0.000691922	0.00980194
FOXO1	CADPS2	0.0472145	16	74	10	chr7-122299595-122300971;chr7-122768590-122769688	0.00437557	0.0436139
FOXO1	CCDC85A	0.393312	20	74	14	chr2-56183229-56184122;chr2-56220214-56221155;chr2-56300329-56301187	5.83583e-05	0.00116705
FOXO1	CD9	0.260755	19	74	20	chr12-6124771-6125596;chr12-6155357-6155727;chr12-6181750-6182770;chr12-6193547-6194514;chr12-6195383-6196322;chr12-6199269-6199714;chr12-6229514-6231705;chr12-6232503-6232631	1.48239e-21	1.3959e-19
FOXO1	CDH20	0.43183	29	74	18	chr18-61334398-61337319;chr18-61378054-61378966;chr18-61466448-61467364;chr18-61468126-61473252;chr18-61501550-61502952	1.05633e-12	6.31083e-11
FOXO1	COL24A1	0.489241	14	74	8	chr1-85894409-85895357;chr1-85909565-85909949;chr1-86064306-86065260;chr1-86226589-86227497;chr1-86228788-86230083;chr1-86231240-86232236;chr1-86239202-86240117	2.3071e-40	3.08278e-38
FOXO1	COL25A1	0.438077	36	74	18	chr4-108778745-108779216;chr4-108956993-108957953;chr4-109176988-109178119;chr4-109334353-109335740	3.58893e-12	2.05731e-10
FOXO1	COLEC12	0.381403	30	74	21	chr18-250338-251306;chr18-335231-336229;chr18-361378-363255;chr18-374487-375501;chr18-394691-396498;chr18-398086-400036;chr18-463048-464457;chr18-577385-578359	8.85498e-11	4.49875e-09
FOXO1	2024-12-01	0.458453	14	74	16	chr9-115118258-115119346;chr9-115212365-115212937;chr9-115213619-115214585;chr9-115257570-115258464;chr9-115374534-115375529	9.84938e-15	6.78603e-13
FOXO1	DKK3	0.141112	22	74	22	chr11-11967099-11968394;chr11-12041978-12043154	0.00155055	0.0190594
FOXO1	DSCAM	0.289374	66	74	30	chr21-40173403-40174399;chr21-40395523-40396419	0.00631382	0.0578453
FOXO1	ELL2	0.126566	14	74	17	chr5-95855220-95856868;chr5-95902699-95903654;chr5-95958171-95961574	0.000159304	0.002806
FOXO1	FAM49A	0.168988	18	74	12	chr2-16622227-16622938;chr2-16655952-16656906;chr2-16741050-16742183	2.85952e-05	0.00062266
FOXO1	FOXP2	1.16511	22	74	17	chr7-114081531-114086326;chr7-114130653-114131672;chr7-114218201-114219121;chr7-114262608-114263590;chr7-114270209-114270998;chr7-114412271-114413216;chr7-114422426-114423538;chr7-114593912-114594862;chr7-114621004-114623662;chr7-114653023-114653925	2.47158e-09	1.07548e-07
FOXO1	GFRA1	0.27943	28	74	16	chr10-116045190-116046126;chr10-116095298-116096654;chr10-116207596-116211630;chr10-116254245-116257217;chr10-116272283-116272560	0.000652374	0.00933001
FOXO1	GLI3	0.120147	25	74	16	chr7-42059548-42060475;chr7-42235503-42236970	3.40442e-06	9.20849e-05
FOXO1	GRIK2	-0.107799	27	74	30	chr6-101391437-101394455	0.00809544	0.0698233
FOXO1	HES6	0.093051	26	74	16	chr2-238256174-238256921;chr2-238263110-238264118	1.43594e-06	4.16526e-05
FOXO1	HEYL	0.0843595	20	74	15	chr1-39538633-39539815;chr1-39574017-39575758;chr1-39632716-39634045;chr1-39656162-39657043;chr1-39689180-39691064	5.9262e-09	2.45434e-07
FOXO1	IFFO2	0.179595	31	74	17	chr1-18814093-18815187;chr1-18820440-18821395;chr1-18908667-18908828;chr1-18936249-18940429;chr1-19027636-19028908	7.14979e-10	3.3142e-08
FOXO1	ILDR2	0.34428	21	74	28	chr1-166838449-166839446;chr1-166929638-166930640;chr1-166946804-166949166;chr1-166972757-166975222;chr1-167005638-167005958	2.51885e-16	1.88751e-14
FOXO1	IQSEC1	0.0783411	21	74	7	chr3-12830096-12831138;chr3-12929567-12931536;chr3-12989615-12995023;chr3-13003967-13007577;chr3-13087555-13088991	0.00032111	0.00513851
FOXO1	KIRREL2	0.0400695	21	74	24	chr19-35854416-35855860	8.00096e-12	4.46551e-10
FOXO1	KLHDC8A	0.117076	24	74	14	chr1-205283970-205286431;chr1-205300462-205302058;chr1-205348187-205348375	6.21879e-11	3.20136e-09
FOXO1	KLHL32	0.339479	18	74	19	chr6-96897882-96898487;chr6-96910219-96911149;chr6-96917212-96918380;chr6-96930324-96931492	3.27779e-06	8.90276e-05
FOXO1	LMO1	0.139879	33	74	16	chr11-8192313-8193791;chr11-8205359-8208325;chr11-8231469-8234968;chr11-8258095-8261097;chr11-8282207-8284867;chr11-8325293-8326301;chr11-8331794-8334318	1.15808e-10	5.82846e-09
FOXO1	MAML2	0.617754	37	74	20	chr11-95923516-95923691;chr11-96160713-96161797;chr11-96193647-96197500;chr11-96203578-96205935;chr11-96388810-96389364	8.44191e-06	0.000209989
FOXO1	MDGA1	0.133359	24	74	18	chr6-37614260-37615105;chr6-37704359-37706594	0.00163342	0.0199019
FOXO1	MEIS2	0.146521	30	74	29	chr15-36892981-36893928	0.00746434	0.065722
FOXO1	MN1	0.0293218	23	74	17	chr22-27668704-27672784	0.00997087	0.0814522
FOXO1	NALCN	0.296672	22	74	16	chr13-101147758-101148689;chr13-101257820-101258442;chr13-101424054-101425077;chr13-101466549-101467599	0.00110003	0.0144049
FOXO1	NAV3	0.352179	31	74	20	chr12-77349488-77350396;chr12-77562166-77563505	0.0084079	0.0718001
FOXO1	NECTIN3	0.176742	13	74	14	chr3-111012476-111013336;chr3-111063082-111064104;chr3-111067264-111069149;chr3-111076442-111077184	3.40076e-05	0.000726843
FOXO1	NEUROD4	0.103658	11	74	20	chr12-55017051-55018302	1.20633e-10	6.05969e-09
FOXO1	NOTCH1	0.0445175	13	74	17	chr9-136577804-136579846;chr9-136603585-136611640	0.000157498	0.00277932
FOXO1	NRG1	0.550406	37	74	29	chr8-31739449-31740267;chr8-31909468-31910405	0.000389489	0.00605202
FOXO1	OAF	0.0624908	10	74	9	chr11-120146883-120148494;chr11-120171973-120173983;chr11-120217647-120221219;chr11-120222727-120223631	2.4513e-05	0.000544292
FOXO1	OCA2	0.42394	47	74	27	chr15-27679414-27681785;chr15-27706992-27708638;chr15-27797587-27798522;chr15-27871923-27871957;chr15-27957736-27958088;chr15-27989667-27990575;chr15-28192152-28192910	9.52256e-05	0.00179195
FOXO1	OPCML	-0.266719	54	74	29	chr11-132770482-132771493;chr11-132811201-132812260;chr11-133194257-133195344;chr11-133226843-133229604	0.00412779	0.0416514
FOXO1	PALM2-AKAP2	0.222182	27	74	12	chr9-109910738-109911570;chr9-109968869-109969939;chr9-110047377-110048597	0.000388115	0.00603604
FOXO1	PCDH15	0.828095	33	74	22	chr10-53786206-53787335;chr10-55325676-55326757;chr10-55526158-55526985;chr10-55627943-55628878;chr10-55629621-55631896	0.000164735	0.00288564
FOXO1	PIP5K1B	0.341615	19	74	13	chr9-68704107-68705413;chr9-68844703-68845689;chr9-68876795-68878281;chr9-69002789-69003786	3.65987e-07	1.1725e-05
FOXO1	PKHD1	0.204464	20	74	14	chr6-51949116-51950145;chr6-51960027-51960465;chr6-52050391-52051380	9.04742e-05	0.00171331
FOXO1	PLCH1	0.284751	27	74	25	chr3-155646172-155646816;chr3-155676417-155677062;chr3-155740784-155744839	0.00040507	0.00625285
FOXO1	PMEPA1	0.0928127	22	74	16	chr20-57596685-57598851;chr20-57792056-57793653	0.000363712	0.00570564
FOXO1	PON2	0.14107	23	74	15	chr7-95426988-95428607;chr7-95433965-95434258;chr7-95469556-95471757;chr7-95527229-95527812	3.11282e-05	0.000671467
FOXO1	PPP1R14C	0.148293	13	74	10	chr6-150093109-150094150;chr6-150196794-150197707	7.56382e-05	0.00146412
FOXO1	PPP1R16B	0.234303	23	74	11	chr20-38714351-38716262;chr20-38721965-38724461;chr20-38770480-38771558;chr20-38804095-38805704;chr20-38812719-38813701	7.66827e-05	0.00148229
FOXO1	RAP1GAP2	0.250714	25	74	16	chr17-2897394-2899255;chr17-2955691-2956735;chr17-2958824-2961081;chr17-2982410-2983437	1.53825e-10	7.63003e-09
FOXO1	RASGRF2	0.174388	22	74	15	chr5-80958428-80960671;chr5-81044640-81045542;chr5-81097369-81099333	0.000493539	0.00738567
FOXO1	RHBDL3	0.0422784	16	74	18	chr17-32167655-32168542;chr17-32202955-32203859;chr17-32274020-32277931;chr17-32278667-32282638	3.61005e-05	0.000765327
FOXO1	RYR3	0.0935799	34	74	20	chr15-33359638-33361530;chr15-33429077-33430143;chr15-33678775-33679661	0.00210351	0.0244359
FOXO1	SEMA5A	0.52482	38	74	18	chr5-9221771-9222941;chr5-9229947-9230803;chr5-9252534-9253505;chr5-9615021-9615912	3.78069e-07	1.20843e-05
FOXO1	SEMA6D	0.532664	41	74	26	chr15-47206206-47207253;chr15-47362098-47362959;chr15-47382529-47385003;chr15-47601958-47602897	0.000490244	0.00734574
FOXO1	SETBP1	0.064794	21	74	19	chr18-44896825-44897971	0.00168236	0.0203927
FOXO1	SH3RF3	0.468954	50	74	14	chr2-109031098-109032285;chr2-109176610-109177698;chr2-109201463-109202496;chr2-109260617-109261792;chr2-109279187-109281657;chr2-109305373-109307463;chr2-109317735-109320291;chr2-109376770-109377694;chr2-109436094-109436892	3.39795e-06	9.19337e-05
FOXO1	SLCO3A1	0.09133	30	74	19	chr15-91852421-91853694;chr15-91967737-91968623;chr15-92101209-92102121	0.000112923	0.0020816
FOXO1	SORCS1	0.421426	37	74	21	chr10-106624513-106626535;chr10-106694371-106695371;chr10-106772706-106773773;chr10-106891373-106892756;chr10-106956097-106956512;chr10-107028321-107029181;chr10-107063970-107064857;chr10-107126312-107127290	1.20669e-05	0.000289405
FOXO1	ST5	0.357553	24	74	13	chr11-8681775-8682410;chr11-8866851-8867790;chr11-8869965-8870834;chr11-8934482-8935428;chr11-8959237-8960340;chr11-9002995-9003761	4.01601e-06	0.000107066
FOXO1	SYNPO2	0.263563	14	74	12	chr4-118909056-118910183;chr4-118921484-118922489;chr4-118980618-118982585;chr4-119044613-119045547	1.55855e-10	7.72887e-09
FOXO1	TEAD1	0.132736	21	74	15	chr11-12675562-12677784;chr11-12914272-12915237	0.000377404	0.00589571
FOXO1	TFAP2C	0.0462901	6	74	13	chr20-56550199-56551276	0.00300931	0.0324737
FOXO1	THBS3	0.00939423	30	74	21	chr1-155124761-155127459;chr1-155254195-155254399	1.35092e-05	0.000320148
FOXO1	TNC	1.25828	20	74	17	chr9-115009841-115010877;chr9-115014833-115015764;chr9-115036242-115036597;chr9-115039456-115040582;chr9-115118258-115119346;chr9-115158617-115159514;chr9-115196484-115197387;chr9-115212365-115212937;chr9-115213619-115214585	2.41755e-33	2.95349e-31
FOXO1	TRIM9	-0.19091	22	74	20	chr14-51028577-51029686;chr14-51092875-51094117	3.0307e-05	0.000656183
FOXO1	VIPR2	0.331157	37	74	19	chr7-159097205-159098559;chr7-159105430-159106392;chr7-159115793-159116602;chr7-159144958-159145918;chr7-159158652-159159595	5.99533e-10	2.79825e-08
FOXO1	WIPF3	0.0766166	19	74	19	chr7-29769675-29770769	0.00623013	0.0572488
FOXO1	WNT16	0.0175945	6	74	10	chr7-121244339-121245120	2.01884e-07	6.76453e-06
FOXP1	ADARB2	-0.114054	57	27	28	chr10-1335344-1336468;chr10-1615067-1616024	0.0058689	0.0547434
FOXP1	CCDC85A	-0.0504566	20	27	14	chr2-56084103-56084800	0.00891552	0.0750611
FOXP1	CCSER1	0.0345931	17	27	19	chr4-90418764-90419800	0.00676888	0.0609956
FOXP1	CNTN5	-0.0734253	32	27	25	chr11-99326900-99327932	0.00150148	0.0185883
FOXP1	CRB1	0.0174887	19	27	17	chr1-197200543-197202400	0.00673189	0.060738
FOXP1	CSGALNACT1	-0.0391578	32	27	19	chr8-19572672-19573747	0.000238376	0.00397298
FOXP1	CXCL14	0.0353445	34	27	14	chr5-135569848-135570678	1.8714e-08	7.23287e-07
FOXP1	DACH1	0.10176	25	27	21	chr13-71702879-71703858;chr13-71758532-71760788	0.000961196	0.0128576
FOXP1	FLRT2	-0.049877	12	27	16	chr14-85531223-85537129	1.61576e-10	8.00503e-09
FOXP1	GPC6	-0.1626	56	27	24	chr13-93248272-93249246;chr13-93697694-93699775	0.000503495	0.00750938
FOXP1	KCNIP4	0.064003	36	27	23	chr4-21726011-21726707	0.0063626	0.0581729
FOXP1	LINC01568	-0.0152442	16	27	11	chr16-73405598-73406462	0.00948249	0.0785437
FOXP1	LINGO2	-0.102738	25	27	19	chr9-28708180-28709097	0.0127416	0.0975341
FOXP1	NEK7	0.0395477	8	27	10	chr1-198243997-198244939	0.00663952	0.0601091
FOXP1	POU6F2	-0.0467913	48	27	27	chr7-39083852-39085054;chr7-39228382-39229141;chr7-39403174-39404175	1.68145e-06	4.8207e-05
FOXP1	PRR16	-0.158718	17	27	17	chr5-120446156-120447282;chr5-120459442-120460565	0.000207395	0.00351876
FOXP1	PTPRT	-0.0431505	55	27	24	chr20-42441418-42443106	0.00170874	0.0206443
FOXP1	ROBO2	-0.100778	31	27	29	chr3-76138721-76139635	0.0118779	0.0925867
FOXP1	SEMA3A	-0.057341	30	27	17	chr7-84513318-84514191	0.0085492	0.072675
FOXP1	SETBP1	0.0383749	21	27	19	chr18-44896825-44897971	0.000245629	0.00407409
FOXP1	SLC35F3	0.152986	29	27	24	chr1-234221370-234222363;chr1-234281526-234282713	3.24233e-08	1.21548e-06
FOXP1	SLIT2	-0.0686672	30	27	20	chr4-20175576-20176558	0.00110574	0.0144643
FOXP1	TCF4	0.164623	32	27	37	chr18-55322346-55323676;chr18-55416432-55417427;chr18-55589847-55590574	1.32187e-06	3.85788e-05
FOXP1	TENM2	-0.0525897	28	27	14	chr5-168162107-168162610	2.14386e-06	6.03817e-05
FOXP1	TENM3	-0.0464937	33	27	18	chr4-182447860-182448998	3.15286e-05	0.000678706
FOXP1	TRPM3	0.135712	31	27	25	chr9-70499034-70499889;chr9-70601062-70603148	3.86946e-09	1.63982e-07
FOXP1	ZFHX3	-0.156231	44	27	29	chr16-72819111-72819915;chr16-72838139-72839684;chr16-72901700-72903308	8.20052e-05	0.00157097
FOXP2	AC011306.1	0.0407789	23	56	15	chr2-56131881-56132914	1.96902e-05	0.0004474
FOXP2	ADGRL2	0.137981	15	56	12	chr1-81431086-81432997;chr1-81852699-81853622	0.000901937	0.012221
FOXP2	APCDD1L	0.0148008	18	56	14	chr20-58546174-58547495	0.00657493	0.0596429
FOXP2	ARHGAP42	0.0425949	22	56	15	chr11-100769166-100770108	0.00141185	0.0176803
FOXP2	CACNA2D1	0.260181	25	56	17	chr7-82084905-82086828;chr7-82373744-82376962;chr7-82443799-82445588	1.32872e-07	4.57958e-06
FOXP2	CNTNAP2	-0.08991	34	56	20	chr7-146825859-146827057	0.0122368	0.0946565
FOXP2	COL25A1	0.27311	36	56	18	chr4-108982448-108983262;chr4-109131311-109132345;chr4-109176988-109178119;chr4-109190896-109191789	2.42821e-06	6.75818e-05
FOXP2	COLEC12	0.0307023	30	56	21	chr18-250338-251306;chr18-374487-375501;chr18-379348-380520;chr18-447881-450127	1.78098e-12	1.04319e-10
FOXP2	CRB1	0.0732766	19	56	17	chr1-197399665-197400791	0.00967556	0.079675
FOXP2	CSMD3	-0.0553111	16	56	10	chr8-113437100-113439174	0.00292625	0.0317539
FOXP2	DACH1	0.299346	25	56	21	chr13-71546613-71547572;chr13-71867193-71867879	2.18773e-13	1.37815e-11
FOXP2	DKK3	0.0510736	22	56	22	chr11-11975148-11977792	9.62998e-05	0.00180973
FOXP2	DSCAML1	-0.0669077	55	56	27	chr11-117874124-117876591	0.000305841	0.00492369
FOXP2	EBF1	0.0544569	38	56	23	chr5-159049589-159053222	0.00406847	0.0411579
FOXP2	ELL2	0.0199218	14	56	17	chr5-95958171-95961574	0.000344624	0.00544986
FOXP2	EPHA4	0.0479023	19	56	18	chr2-221492355-221494261	0.00124619	0.0159579
FOXP2	FAM49A	0.0479926	18	56	12	chr2-16690947-16691915	3.69998e-05	0.000782098
FOXP2	FBXL7	0.0992817	17	56	13	chr5-15694972-15695990	0.00199682	0.0234395
FOXP2	FREM1	0.0445514	17	56	23	chr9-14992768-14993971	4.0857e-05	0.000853216
FOXP2	GLI3	0.0539001	25	56	16	chr7-42017189-42018230;chr7-42154000-42157365	3.11913e-06	8.49826e-05
FOXP2	GRID2	0.28727	27	56	21	chr4-93416483-93417502;chr4-93732394-93733207	0.00146021	0.0181784
FOXP2	HCN1	0.246421	18	56	14	chr5-45286854-45287706;chr5-45594686-45595682	0.0021537	0.0248795
FOXP2	HEYL	0.0150428	20	56	15	chr1-39634957-39636200	6.75666e-05	0.00132621
FOXP2	IGF2BP3	0.0600387	12	56	14	chr7-23473212-23475284;chr7-23530396-23531180	0.00089532	0.0121494
FOXP2	ILDR2	0.0792218	21	56	28	chr1-166838449-166839446;chr1-166962038-166962853	1.65332e-12	9.70314e-11
FOXP2	KIAA1217	0.483715	54	56	17	chr10-23671371-23672469;chr10-24099930-24100944;chr10-24287433-24288186	6.53075e-06	0.000166401
FOXP2	KIRREL2	0.0227092	21	56	24	chr19-35819513-35820599	7.04712e-05	0.00137644
FOXP2	KIRREL3	-0.259183	41	56	23	chr11-126478989-126481359;chr11-126585419-126587454;chr11-126839220-126840186	0.00255792	0.0285473
FOXP2	LMO1	0.0536376	33	56	16	chr11-8268717-8271871;chr11-8288831-8290764;chr11-8300250-8301274;chr11-8318162-8319187	1.00851e-06	3.00614e-05
FOXP2	MDGA1	0.0264608	24	56	18	chr6-37790966-37792033	0.008663	0.0734159
FOXP2	MIR217HG	0.0293195	34	56	19	chr2-56019679-56022772	0.00817195	0.0703153
FOXP2	NECTIN3	0.066649	13	56	14	chr3-110998661-110999577	0.000166842	0.00291523
FOXP2	NEUROD4	0.0649175	11	56	20	chr12-54992984-54993935	4.10411e-09	1.7319e-07
FOXP2	NFIB	0.174196	30	56	25	chr9-14230794-14232674;chr9-14322339-14323493	7.84447e-12	4.3805e-10
FOXP2	NKAIN3	0.0368827	25	56	14	chr8-62247007-62248590	0.00601177	0.0557361
FOXP2	NOTCH1	0.0181357	13	56	17	chr9-136582791-136590130	2.88237e-06	7.90668e-05
FOXP2	NPHS1	0.0251981	29	56	16	chr19-35782913-35784171	0.000819692	0.011278
FOXP2	OCA2	0.0694789	47	56	27	chr15-27819083-27820035;chr15-28192152-28192910	0.000861428	0.0117511
FOXP2	OPCML	-0.194069	54	56	29	chr11-133022809-133023788;chr11-133381719-133387327	0.00276359	0.0303613
FOXP2	PIP5K1B	0.115484	19	56	13	chr9-68706223-68707334;chr9-68825384-68826417;chr9-68940791-68941242	5.43622e-08	1.98258e-06
FOXP2	PKHD1	0.0584564	20	56	14	chr6-51675121-51676209	0.000264279	0.00434116
FOXP2	PON2	0.0705573	23	56	15	chr7-95426988-95428607;chr7-95433965-95434258	0.000115807	0.00212803
FOXP2	PSD3	-0.111387	25	56	18	chr8-18690928-18691921	0.00938681	0.0779916
FOXP2	RAP1GAP2	0.0246652	25	56	16	chr17-2927662-2934185	0.00773609	0.0674936
FOXP2	RHBDL3	0.0767226	16	56	18	chr17-32167655-32168542;chr17-32298205-32300206	1.52584e-06	4.39923e-05
FOXP2	SEMA5A	0.206861	38	56	18	chr5-9189165-9189955;chr5-9361473-9362350;chr5-9492838-9495924	8.93477e-06	0.000220964
FOXP2	SETBP1	0.0706616	21	56	19	chr18-44827800-44828770	0.00603446	0.0558822
FOXP2	SH3RF3	0.274753	50	56	14	chr2-109137276-109139286;chr2-109211051-109211990;chr2-109260617-109261792;chr2-109269942-109273941;chr2-109339412-109340356;chr2-109436094-109436892;chr2-109445850-109448276;chr2-109497382-109500016	2.43983e-17	1.92466e-15
FOXP2	SOX2	0.15856	11	56	11	chr3-181641131-181642279;chr3-181692375-181693567;chr3-181697936-181700538;chr3-181709217-181711923	4.07428e-11	2.13517e-09
FOXP2	SPOCK1	-0.0596451	40	56	24	chr5-137563015-137564947	0.0053863	0.0512084
FOXP2	ST18	0.165666	25	56	26	chr8-52225153-52226149;chr8-52254349-52255452	0.000692734	0.00981014
FOXP2	ST6GALNAC3	0.0716949	32	56	23	chr1-76251731-76252908	0.0107973	0.0863387
FOXP2	THBS3	0.0168826	30	56	21	chr1-155278492-155279663	0.00381562	0.0391884
FOXP2	THRB	0.2542	30	56	18	chr3-24042012-24043027;chr3-24435571-24436895;chr3-24526550-24527496	8.11082e-06	0.000202523
FOXP2	THSD7B	0.141159	33	56	28	chr2-137348062-137349120	0.000451242	0.00684902
FOXP2	VIPR2	0.0285745	37	56	19	chr7-159143445-159144297	0.00536396	0.0510397
GATA6	HES6	0.347159	26	1	16	chr2-238331530-238332404	1.0261e-09	4.66656e-08
GLI2	AC011306.1	0.0702478	23	3	15	chr2-56104567-56105611	0.00334505	0.0352985
GLI2	GLI3	0.181605	25	3	16	chr7-42237871-42239464	9.30301e-15	6.42438e-13
GLI2	KIRREL2	0.104601	21	3	24	chr19-35774817-35775514	0.00094056	0.0126389
GLI3	APCDD1L	0.017932	18	54	14	chr20-58470748-58472546;chr20-58588537-58591158;chr20-58596344-58598687;chr20-58599594-58601358	2.81264e-13	1.75858e-11
GLI3	ASIC2	-0.146693	48	54	30	chr17-34238456-34239487	0.011528	0.0905906
GLI3	ATP2B4	0.16797	15	54	11	chr1-203588837-203589952;chr1-203591528-203592907;chr1-203627220-203631090	1.4637e-06	4.23991e-05
GLI3	BTBD17	0.101609	24	54	12	chr17-74305545-74306471;chr17-74332139-74333756;chr17-74336780-74339102;chr17-74360246-74361734;chr17-74432524-74433696	7.04065e-24	7.08866e-22
GLI3	CADPS2	0.0883699	16	54	10	chr7-122304512-122307673;chr7-122520769-122521804	4.36977e-07	1.38322e-05
GLI3	CD9	0.0964851	19	54	20	chr12-6200974-6201843;chr12-6214828-6217258	5.67531e-10	2.6548e-08
GLI3	COL25A1	0.417151	36	54	18	chr4-108745347-108746266	1.15903e-06	3.41304e-05
GLI3	COLEC12	0.145332	30	54	21	chr18-297247-298262;chr18-387840-389720	4.83592e-05	0.000988023
GLI3	CRB1	0.220745	19	54	17	chr1-197223867-197224750	0.0103838	0.0839286
GLI3	ELL2	0.0615059	14	54	17	chr5-95958171-95961574	6.43291e-09	2.65214e-07
GLI3	EML5	0.16464	19	54	19	chr14-88559777-88561412	0.0029282	0.0317718
GLI3	EPHA4	0.0528285	19	54	18	chr2-221569482-221572157	0.00344366	0.036081
GLI3	FOXP2	0.0341606	22	54	17	chr7-114081531-114086326	0.00925695	0.0771789
GLI3	FREM1	0.237788	17	54	23	chr9-14793496-14794425	0.0126392	0.0969277
GLI3	FSTL5	0.256073	15	54	14	chr4-161510902-161511737	0.00066052	0.00942528
GLI3	HES5	0.0624478	12	54	8	chr1-2430630-2434143;chr1-2441114-2448832;chr1-2583496-2584124;chr1-2607070-2607843	1.95262e-05	0.000444252
GLI3	HES6	0.102614	26	54	16	chr2-238155433-238155867;chr2-238234628-238235930;chr2-238261838-238262149;chr2-238303357-238304319	1.19748e-05	0.000287558
GLI3	HEYL	0.0415536	20	54	15	chr1-39656162-39657043	8.00702e-09	3.25626e-07
GLI3	IFFO2	0.0831637	31	54	17	chr1-18927319-18928969;chr1-18936249-18940429;chr1-18956687-18958061;chr1-18988995-18990672;chr1-19052185-19053147	2.50467e-09	1.08897e-07
GLI3	ILDR2	0.260687	21	54	28	chr1-166869855-166870933;chr1-166949903-166951671;chr1-167056662-167057904	7.04662e-06	0.000177923
GLI3	IMMP2L	0.11803	16	54	12	chr7-111562292-111562443	8.40016e-05	0.0016057
GLI3	KIRREL2	0.0721099	21	54	24	chr19-35774817-35775514;chr19-35784538-35784831	8.56408e-05	0.00163225
GLI3	KLHDC8A	0.0288972	24	54	14	chr1-205276151-205277133;chr1-205297844-205299403;chr1-205348591-205353341	8.76885e-06	0.000217194
GLI3	LMO1	0.0120492	33	54	16	chr11-8266971-8268426;chr11-8312755-8314646;chr11-8356237-8358693	0.000384594	0.00599284
GLI3	LOXL1	0.0629833	19	54	20	chr15-73934992-73938049;chr15-73949576-73951830	0.00630844	0.0578061
GLI3	MDGA1	0.0849457	24	54	18	chr6-37564953-37567983	2.28969e-07	7.61239e-06
GLI3	MIR217HG	0.132611	34	54	19	chr2-55964895-55965765	0.00117175	0.0151837
GLI3	NES	0.032455	14	54	10	chr1-156591987-156592100;chr1-156666804-156668762;chr1-156691998-156694480	8.63144e-06	0.000214246
GLI3	NFIB	0.0960996	30	54	25	chr9-14314583-14317340	1.42838e-05	0.000336488
GLI3	NOTCH1	0.0636582	13	54	17	chr9-136553244-136554509;chr9-136595099-136601075;chr9-136601706-136603292;chr9-136603585-136611640	2.28532e-13	1.43703e-11
GLI3	NPHS1	0.0969212	29	54	16	chr19-35774817-35775514;chr19-35784538-35784831	2.51465e-06	6.97282e-05
GLI3	NTM	-0.1456	53	54	35	chr11-131659896-131660928	0.0113709	0.0897131
GLI3	NWD2	-0.0778343	9	54	13	chr4-37225579-37226616	0.00130853	0.0166088
GLI3	OAF	0.0363727	10	54	9	chr11-120211511-120213451	8.41072e-17	6.4526e-15
GLI3	OCA2	0.183479	47	54	27	chr15-27742384-27743484;chr15-27988825-27989600;chr15-28093990-28099110	4.184e-07	1.32782e-05
GLI3	PIP5K1B	0.241002	19	54	13	chr9-68640839-68641720;chr9-68746592-68747562	3.33814e-09	1.42823e-07
GLI3	PPP1R16B	0.0850516	23	54	11	chr20-38717438-38718708;chr20-38805793-38807994;chr20-38862894-38863682;chr20-38864455-38865456	0.000908652	0.0122992
GLI3	RAP1GAP2	0.14678	25	54	16	chr17-2848572-2849787;chr17-2958824-2961081;chr17-3002019-3005340	1.71955e-05	0.000397087
GLI3	RHBDL3	0.0811506	16	54	18	chr17-32274020-32277931;chr17-32278667-32282638	9.40827e-11	4.76944e-09
GLI3	SEMA5A	0.0568283	38	54	18	chr5-9542746-9545583	0.0039289	0.0400984
GLI3	SHISA6	-0.175939	27	54	24	chr17-11144413-11145244	0.00526853	0.0503194
GLI3	SLCO3A1	0.188341	30	54	19	chr15-92155520-92156545	0.000320171	0.00512584
GLI3	SLIT3	0.209815	52	54	13	chr5-168796622-168797608;chr5-168838895-168839792;chr5-168844833-168845292;chr5-168883339-168887395;chr5-169299684-169300512	3.724e-05	0.000786541
GLI3	SPATS2L	0.0935122	22	54	16	chr2-200306923-200307921	0.00430019	0.0430264
GLI3	ST18	0.147227	25	54	26	chr8-52106755-52107700	0.00137585	0.0173154
GLI3	ST5	0.224866	24	54	13	chr11-8681775-8682410;chr11-8914097-8914825;chr11-8932490-8932900	0.000175227	0.00303717
GLI3	SYNPO2	0.0570157	14	54	12	chr4-118980618-118982585	1.21137e-07	4.19719e-06
GLI3	TANC1	0.18899	30	54	18	chr2-159209415-159210381	0.00087945	0.0119643
GLI3	THBS3	0.0411033	30	54	21	chr1-155166184-155168418;chr1-155174040-155174600;chr1-155226014-155228658	0.000256877	0.00423418
GLI3	USP45	0.0938441	17	54	20	chr6-99500877-99501742	0.00528378	0.0504219
GLI3	VIPR2	0.141502	37	54	19	chr7-159030790-159031827;chr7-159097205-159098559	1.12599e-05	0.000272325
GLI3	WNT16	0.0433093	6	54	10	chr7-121329818-121330888	3.04385e-21	2.83316e-19
GLI3	ZBTB18	0.0550624	8	54	15	chr1-244047318-244048938	6.16109e-06	0.000157846
GLI3	ZHX2	0.0756697	24	54	15	chr8-122863540-122867107	0.000349923	0.0055195
GLIS3	CHL1	0.0533427	21	16	14	chr3-385460-386415	0.00491577	0.0477668
GLIS3	DIO3	0.0129715	4	16	2	chr14-101491974-101493280	1.65574e-13	1.0554e-11
GLIS3	ELAVL4	0.0552583	8	16	12	chr1-50047671-50048013	0.00182085	0.0217491
GLIS3	EML6	0.119412	26	16	14	chr2-54708367-54709851;chr2-54723778-54724541	7.95202e-06	0.000198961
GLIS3	GAD1	0.0653538	9	16	18	chr2-170769936-170770701	0.000210569	0.00356454
GLIS3	LHFPL3	0.223755	27	16	15	chr7-104242613-104242942;chr7-104367603-104368571	0.000168013	0.00293276
GLIS3	LHX9	0.139083	10	16	19	chr1-197901973-197902646;chr1-197920175-197921303	2.57684e-07	8.47429e-06
GLIS3	2024-03-11	0.034549	11	16	13	chr5-16178640-16179038	0.0127354	0.0975008
GLIS3	NEGR1	0.345423	19	16	19	chr1-72072425-72073282	0.000938732	0.0126192
GLIS3	NXPH1	0.200588	21	16	15	chr7-8433255-8433954;chr7-8441905-8444655	1.24995e-31	1.48295e-29
GLIS3	PALLD	0.0631468	21	16	10	chr4-168832172-168833845	0.000161486	0.00283702
GLIS3	PRICKLE2	0.186106	37	16	18	chr3-64023561-64023804;chr3-64150518-64151527	2.28751e-05	0.000511393
GLIS3	RNF220	0.306041	27	16	13	chr1-44405531-44408701;chr1-44507004-44508690;chr1-44541928-44544352;chr1-44636496-44638295	1.72059e-11	9.34897e-10
GLIS3	SEMA6D	0.0780863	41	16	26	chr15-47359746-47360803	0.000869779	0.0118519
GLIS3	THSD4	0.195188	31	16	9	chr15-71143426-71144454;chr15-71538789-71539615;chr15-71628712-71631079	0.00719167	0.0638826
GLIS3	TSHZ3	0.044596	16	16	19	chr19-31346108-31349179	6.39101e-05	0.00126372
HES5	AC011306.1	0.0376049	23	36	15	chr2-56008414-56010203	0.00078897	0.0109177
HES5	APCDD1L	0.0904627	18	36	14	chr20-58389518-58390127;chr20-58470748-58472546	8.33732e-20	7.31809e-18
HES5	ARHGAP42	0.272897	22	36	15	chr11-100702444-100703213;chr11-100873077-100874117	5.92538e-10	2.76684e-08
HES5	BTBD17	0.0276614	24	36	12	chr17-74270005-74274246;chr17-74336780-74339102;chr17-74361947-74363837	6.07773e-08	2.20311e-06
HES5	CCSER1	-0.164954	17	36	19	chr4-90126581-90127534	0.000523299	0.0077509
HES5	CDKN1C	0.0344254	15	36	7	chr11-2888636-2889307	0.000195331	0.00334386
HES5	CNTNAP2	-0.342108	34	36	20	chr7-147763215-147764356	0.000778115	0.010791
HES5	COL25A1	0.061717	36	36	18	chr4-108743857-108745046	0.000425137	0.00651565
HES5	DKK3	0.285939	22	36	22	chr11-12100401-12101488	0.00135749	0.0171224
HES5	EPHA4	-0.0840578	19	36	18	chr2-221484745-221485780	0.00202753	0.0237269
HES5	FAM49A	0.050239	18	36	12	chr2-16635388-16636700	0.00280351	0.0307115
HES5	GLI3	0.137038	25	36	16	chr7-41990529-41991548	4.07199e-05	0.000850608
HES5	HES6	0.103316	26	36	16	chr2-238146712-238147833;chr2-238320814-238322583	4.86359e-05	0.0009929
HES5	IFFO2	0.0325159	31	36	17	chr1-18988995-18990672	1.51752e-05	0.000355489
HES5	ILDR2	0.129839	21	36	28	chr1-166874073-166876159	7.27309e-23	7.1042e-21
HES5	KLHDC8A	0.101589	24	36	14	chr1-205255717-205256200;chr1-205312659-205319945;chr1-205348591-205353341	1.51789e-06	4.37873e-05
HES5	LMO1	0.0275273	33	36	16	chr11-8277464-8278341	0.0039479	0.0402452
HES5	LOXL1	0.0566963	19	36	20	chr15-73948659-73949458	5.58873e-08	2.03466e-06
HES5	MDGA2	-0.147997	12	36	20	chr14-46985825-46986842	0.00876347	0.0740876
HES5	NES	0.0873098	14	36	10	chr1-156725868-156726905;chr1-156751745-156752037	6.94269e-10	3.22176e-08
HES5	NOTCH1	0.0937472	13	36	17	chr9-136400169-136401077;chr9-136603585-136611640	9.74655e-17	7.44472e-15
HES5	OAF	0.0366582	10	36	9	chr11-120185530-120187889	2.86692e-23	2.83739e-21
HES5	OCA2	0.098723	47	36	27	chr15-28093990-28099110	7.5093e-15	5.21665e-13
HES5	PIP5K1B	0.0370034	19	36	13	chr9-68996604-69000234	0.000122662	0.00223847
HES5	PMEPA1	0.285994	22	36	16	chr20-57717678-57720320;chr20-57726870-57727846;chr20-57770557-57771589	5.21692e-05	0.00105741
HES5	PON2	0.103417	23	36	15	chr7-95430375-95431558;chr7-95435330-95435774	2.42729e-05	0.000539703
HES5	RAP1GAP2	0.137972	25	36	16	chr17-2785961-2787060;chr17-2958824-2961081	5.87439e-06	0.000151185
HES5	RHBDL3	0.0413693	16	36	18	chr17-32256035-32259702	6.24233e-05	0.00123794
HES5	SLCO3A1	0.0909719	30	36	19	chr15-92079489-92080419	0.00510826	0.0491516
HES5	SOX11	0.098363	7	36	14	chr2-5691119-5692666	4.17723e-06	0.000110981
HES5	ST18	0.174996	25	36	26	chr8-52058813-52059718	0.00322324	0.0342477
HES5	ST5	0.190479	24	36	13	chr11-8594290-8595072;chr11-8909912-8910820	3.69916e-16	2.74741e-14
HES5	SULF2	0.0789095	20	36	17	chr20-47757464-47760726	1.08411e-05	0.00026326
HES5	THBS3	0.0570323	30	36	21	chr1-155207982-155208698	8.8153e-14	5.72172e-12
HES5	VIPR2	-0.13431	37	36	19	chr7-159053533-159054383	0.0082183	0.0705895
HES5	ZHX2	0.0983533	24	36	15	chr8-122954531-122956246	0.00191125	0.0226124
HES6	AC011306.1	0.210327	23	56	15	chr2-56008414-56010203;chr2-56015503-56016510;chr2-56101883-56103019;chr2-56118232-56119186	6.64073e-15	4.6286e-13
HES6	ACKR3	0.0621843	12	56	15	chr2-236574521-236575069	0.000590544	0.00858582
HES6	APCDD1L	0.134629	18	56	14	chr20-58470748-58472546;chr20-58512513-58513466;chr20-58599594-58601358;chr20-58604020-58606381	1.37185e-33	1.68185e-31
HES6	ASIC2	-0.155584	48	56	30	chr17-33924316-33925328	0.00429955	0.0430261
HES6	BTBD17	0.0967575	24	56	12	chr17-74270005-74274246;chr17-74379161-74380435	5.01292e-45	6.97411e-43
HES6	CACNA2D1	0.0932568	25	56	17	chr7-82273562-82274534	0.00206291	0.0240656
HES6	CADPS2	0.06067	16	56	10	chr7-122304512-122307673	2.20807e-30	2.5574e-28
HES6	CALN1	-0.105195	32	56	18	chr7-71732960-71733972	0.00570591	0.053478
HES6	CD9	0.105721	19	56	20	chr12-6120686-6121173;chr12-6204462-6205869	4.42376e-13	2.72606e-11
HES6	CDKN1C	0.283417	15	56	7	chr11-2814675-2815511;chr11-2832668-2840046;chr11-2861570-2864839;chr11-2888636-2889307;chr11-2929456-2931426	6.88361e-26	7.29513e-24
HES6	CHD7	0.190854	25	56	18	chr8-60773350-60773712	0.0105979	0.0851567
HES6	COLEC12	0.222913	30	56	21	chr18-267283-267965;chr18-320065-320823;chr18-322296-323242;chr18-476300-477356	1.72835e-07	5.85106e-06
HES6	DKK3	0.107152	22	56	22	chr11-12091924-12093284	0.000749657	0.0104669
HES6	DLG2	-0.58397	29	56	20	chr11-83786793-83787710;chr11-84901752-84903046	0.01009	0.0821704
HES6	EPHA4	0.0378829	19	56	18	chr2-221569482-221572157	0.0110111	0.0876131
HES6	GRIK2	-0.200198	27	56	30	chr6-101399393-101403910	1.33498e-08	5.26507e-07
HES6	HES5	0.0641742	12	56	8	chr1-2513040-2513492;chr1-2563830-2565052;chr1-2577971-2578926;chr1-2584534-2586490	4.35352e-10	2.05855e-08
HES6	HEYL	0.0596248	20	56	15	chr1-39558994-39560093;chr1-39605862-39606962	1.68107e-12	9.85626e-11
HES6	IFFO2	0.206185	31	56	17	chr1-18901579-18902461;chr1-18948602-18951806;chr1-18965345-18966384;chr1-19027636-19028908	3.22779e-13	2.00916e-11
HES6	IGF2BP3	0.26252	12	56	14	chr7-23261548-23262516;chr7-23470468-23472036;chr7-23530396-23531180	1.36211e-14	9.32032e-13
HES6	IGFBP2	0.167952	13	56	14	chr2-216557101-216558337;chr2-216606260-216607536	3.59259e-18	2.94721e-16
HES6	ILDR2	0.0535667	21	56	28	chr1-167056662-167057904	2.81169e-06	7.7229e-05
HES6	IMMP2L	0.112752	16	56	12	chr7-110856479-110857414	7.23467e-05	0.00140821
HES6	IQSEC1	0.192545	21	56	7	chr3-12890751-12896633;chr3-13014017-13020467;chr3-13110163-13114044;chr3-13159529-13162251	2.53376e-07	8.34441e-06
HES6	KIAA1217	0.244559	54	56	17	chr10-24209264-24210730;chr10-24389373-24390186	5.91847e-05	0.00118121
HES6	KIRREL2	0.0220506	21	56	24	chr19-35819513-35820599	0.00677752	0.0610497
HES6	KIRREL3	-0.112198	41	56	23	chr11-126415662-126417398	0.00220337	0.0253429
HES6	KLHL29	0.328146	27	56	13	chr2-23578985-23579074;chr2-23625989-23630151	0.00189793	0.0224802
HES6	LOXL1	0.0796322	19	56	20	chr15-73862297-73862892	0.00818915	0.0704257
HES6	MIR217HG	0.657449	34	56	19	chr2-55955177-55955783;chr2-56008414-56010203;chr2-56015503-56016510;chr2-56098273-56099212;chr2-56101883-56103019;chr2-56118232-56119186	1.4577e-19	1.26728e-17
HES6	MYO16	0.065959	28	56	15	chr13-108494470-108497370	0.0118943	0.0926629
HES6	NES	0.0658224	14	56	10	chr1-156627107-156628127;chr1-156705817-156710436	4.60803e-11	2.39749e-09
HES6	NOTCH1	0.048388	13	56	17	chr9-136582791-136590130	7.69473e-18	6.22228e-16
HES6	NPHS1	0.0295698	29	56	16	chr19-35879792-35880452	5.69656e-07	1.76742e-05
HES6	NTM	-0.0873511	53	56	35	chr11-131693316-131695447	0.0080167	0.0693297
HES6	NXN	0.244626	17	56	10	chr17-700165-701230;chr17-750962-751650;chr17-927334-928588	1.55741e-05	0.000363735
HES6	OAF	-0.00775329	10	56	9	chr11-120185530-120187889	0.0115667	0.0907931
HES6	OCA2	0.446722	47	56	27	chr15-27988825-27989600;chr15-28021340-28022500;chr15-28093990-28099110;chr15-28144403-28144672	9.29689e-32	1.10424e-29
HES6	PIP5K1B	0.16594	19	56	13	chr9-68836441-68837491;chr9-68925445-68926413;chr9-68996604-69000234	4.55572e-09	1.91208e-07
HES6	PMEPA1	-0.0463477	22	56	16	chr20-57717678-57720320;chr20-57770557-57771589	0.000198497	0.00339113
HES6	PPP1R14C	0.262969	13	56	10	chr6-150069096-150071760;chr6-150143499-150144778	3.20367e-42	4.3643e-40
HES6	PPP1R16B	0.0780283	23	56	11	chr20-38721965-38724461	4.55641e-08	1.67718e-06
HES6	RAP1GAP2	0.0802501	25	56	16	chr17-2897394-2899255;chr17-3027071-3028118	3.13649e-05	0.000675719
HES6	RGS16	0.0602499	14	56	8	chr1-182610052-182612850;chr1-182613976-182615253	2.43554e-07	8.05511e-06
HES6	RHBDL3	0.0505804	16	56	18	chr17-32256035-32259702	1.11211e-10	5.60923e-09
HES6	SLCO3A1	0.0773484	30	56	19	chr15-92159110-92160083	0.0104876	0.0844972
HES6	SLIT3	0.0303368	52	56	13	chr5-168775781-168776793	0.000343244	0.00543255
HES6	SOX11	0.158843	7	56	14	chr2-5663989-5666021;chr2-5672504-5674158	0.000161802	0.00284186
HES6	SPOCK1	-0.12083	40	56	24	chr5-137499349-137499678	0.00064689	0.0092636
HES6	ST5	0.117269	24	56	13	chr11-8723038-8724601;chr11-8924483-8925462	1.09465e-05	0.00026542
HES6	SULF2	0.0899485	20	56	17	chr20-47845171-47849331;chr20-47878265-47879330	1.10848e-05	0.000268495
HES6	THBS3	0.155392	30	56	21	chr1-155174040-155174600;chr1-155205317-155206192;chr1-155307303-155308747	2.86853e-25	2.99011e-23
HES6	THSD7B	0.167987	33	56	28	chr2-136920596-136921605	0.00790732	0.0686018
HES6	TSPAN18	0.114188	39	56	18	chr11-44765862-44766865;chr11-44892629-44895063	5.50316e-16	4.05992e-14
HES6	VIPR2	0.219351	37	56	19	chr7-159001894-159002675;chr7-159004845-159005843;chr7-159117407-159119603	0.000319668	0.00511896
HES6	ZHX2	0.312707	24	56	15	chr8-122773614-122774771;chr8-122863540-122867107;chr8-122913676-122916631;chr8-122970025-122970720	0.00524814	0.0501727
HEYL	AC011306.1	0.0685896	23	70	15	chr2-56008414-56010203	2.78899e-06	7.66557e-05
HEYL	ACKR3	0.218658	12	70	15	chr2-236469138-236470819	2.17453e-05	0.000488534
HEYL	APCDD1L	0.0565285	18	70	14	chr20-58604020-58606381	2.01558e-07	6.75575e-06
HEYL	ASIC2	-0.272458	48	70	30	chr17-34153958-34155565	0.00425846	0.0426883
HEYL	BTBD17	0.0803262	24	70	12	chr17-74270005-74274246;chr17-74451926-74456451	4.66397e-27	5.07895e-25
HEYL	CACNA2D1	0.160118	25	70	17	chr7-82442539-82443364	4.02088e-05	0.000841568
HEYL	CD9	0.0457843	19	70	20	chr12-6204462-6205869	0.00070723	0.00997228
HEYL	CDKN1C	0.0986151	15	70	7	chr11-2845742-2847766;chr11-2857207-2860619	9.47311e-08	3.33635e-06
HEYL	COLEC12	0.00328216	30	70	21	chr18-376942-378080;chr18-476300-477356	0.00184434	0.021974
HEYL	DKK3	0.0602878	22	70	22	chr11-12050351-12051638	0.00411555	0.04154
HEYL	DLG2	-0.161825	29	70	20	chr11-85678597-85682716	0.00100376	0.0133435
HEYL	EPHA4	-0.0149931	19	70	18	chr2-221372205-221373279;chr2-221484745-221485780;chr2-221569482-221572157	6.79432e-06	0.000172341
HEYL	FAM184B	0.175542	19	70	16	chr4-17597158-17598155;chr4-17740308-17741273;chr4-17781513-17782537	0.000588769	0.00856701
HEYL	FAM49A	0.0809288	18	70	12	chr2-16506003-16509033	4.92235e-06	0.000128626
HEYL	FBXL7	0.246907	17	70	13	chr5-15693349-15694545	0.00130679	0.0165908
HEYL	FOXP2	0.576899	22	70	17	chr7-114111741-114112540	4.08329e-10	1.93689e-08
HEYL	FRMD5	-0.170287	26	70	22	chr15-43826418-43826962	0.00951284	0.0787154
HEYL	FSTL4	1.09123	32	70	13	chr5-133616901-133617775	0.00422425	0.0424123
HEYL	FSTL5	0.157063	15	70	14	chr4-162114943-162117598	0.00983798	0.0806623
HEYL	GLI3	-0.0440201	25	70	16	chr7-42262650-42263578	0.000691753	0.00980022
HEYL	HES5	0.230773	12	70	8	chr1-2430630-2434143;chr1-2449512-2456518;chr1-2607070-2607843	4.88033e-38	6.39876e-36
HEYL	HES6	0.454974	26	70	16	chr2-238234628-238235930;chr2-238258872-238259928;chr2-238295741-238296246;chr2-238306394-238307250;chr2-238320814-238322583	6.97539e-15	4.85702e-13
HEYL	IFFO2	0.484244	31	70	17	chr1-18902782-18903593;chr1-18918503-18919677;chr1-18931484-18932944;chr1-18936249-18940429;chr1-18965345-18966384;chr1-18988995-18990672;chr1-19052185-19053147;chr1-19053966-19056246	2.0161e-08	7.75636e-07
HEYL	IGF2BP3	0.117372	12	70	14	chr7-23470468-23472036	2.06456e-08	7.93696e-07
HEYL	IGFBP2	0.342785	13	70	14	chr2-216590426-216591451;chr2-216602292-216603634	6.10785e-06	0.000156635
HEYL	ILDR2	0.218227	21	70	28	chr1-166925567-166926516	2.05022e-13	1.29463e-11
HEYL	IQSEC1	0.304054	21	70	7	chr3-13020933-13023915;chr3-13028067-13029068;chr3-13039934-13047927;chr3-13091739-13096405	6.19183e-08	2.24176e-06
HEYL	ITPR2	0.197947	20	70	8	chr12-26593542-26594459;chr12-26833199-26834414	6.4625e-23	6.32127e-21
HEYL	KIAA1217	0.571538	54	70	17	chr10-24209264-24210730;chr10-24339895-24341140	8.58001e-05	0.00163484
HEYL	KIRREL2	0.204682	21	70	24	chr19-35777909-35778279;chr19-35788823-35793126	2.02643e-35	2.56541e-33
HEYL	KLHDC8A	0.0360945	24	70	14	chr1-205255717-205256200;chr1-205343794-205344133;chr1-205428634-205431485	3.481e-05	0.000741345
HEYL	KLHL29	-0.165033	27	70	13	chr2-23382780-23385216	0.000553465	0.00812225
HEYL	LDLRAD3	0.240581	14	70	8	chr11-36149460-36150512	0.00854447	0.0726436
HEYL	LINC01619	0.144103	18	70	17	chr12-92034561-92035478	0.00291915	0.0316884
HEYL	LMO1	0.0664229	33	70	16	chr11-8268717-8271871	3.07384e-19	2.64054e-17
HEYL	LOXL1	0.16313	19	70	20	chr15-73948659-73949458	1.45946e-33	1.78821e-31
HEYL	MAML2	0.111693	37	70	20	chr11-96011869-96012821	0.00399962	0.0406341
HEYL	MDGA1	0.0521619	24	70	18	chr6-37564953-37567983	0.00308361	0.0330913
HEYL	MDGA2	-0.369049	12	70	20	chr14-47674955-47676708	3.0523e-08	1.14979e-06
HEYL	MIR217HG	0.084787	34	70	19	chr2-55948933-55949960;chr2-56008414-56010203;chr2-56085984-56087184	7.84589e-10	3.62084e-08
HEYL	NES	0.0467573	14	70	10	chr1-156745972-156747434	9.44982e-05	0.0017797
HEYL	NEUROD4	0.1215	11	70	20	chr12-55025317-55026253	0.00182662	0.0218119
HEYL	NFIB	0.125795	30	70	25	chr9-14314583-14317340	6.4193e-05	0.00126848
HEYL	NOTCH1	0.0256769	13	70	17	chr9-136603585-136611640	0.0055283	0.0521985
HEYL	NPHS1	0.18197	29	70	16	chr19-35777909-35778279	9.22392e-30	1.05953e-27
HEYL	NTRK2	-0.160808	30	70	21	chr9-84669424-84669679	0.00389851	0.03986
HEYL	NXN	0.262741	17	70	10	chr17-805249-808565;chr17-976274-978298;chr17-1034484-1039538	4.82532e-05	0.000985953
HEYL	OAF	0.0429626	10	70	9	chr11-120180193-120185209;chr11-120217647-120221219	3.65401e-07	1.1708e-05
HEYL	OCA2	0.465049	47	70	27	chr15-27679414-27681785;chr15-27977259-27978109;chr15-28105242-28108155;chr15-28123138-28124036	4.71572e-07	1.48376e-05
HEYL	PIP5K1B	0.0499364	19	70	13	chr9-68996604-69000234	0.00102093	0.0135374
HEYL	PMEPA1	0.209748	22	70	16	chr20-57646730-57648302;chr20-57747959-57749751	0.000391331	0.00607785
HEYL	PPP1R14C	0.149424	13	70	10	chr6-150079233-150081327;chr6-150152010-150153166	6.86255e-05	0.0013444
HEYL	PRDM13	0.123229	9	70	17	chr6-99588293-99591743	2.47964e-07	8.18419e-06
HEYL	PTF1A	0.0914046	8	70	12	chr10-23190894-23192326	4.66427e-26	4.96319e-24
HEYL	RAP1GAP2	-0.127817	25	70	16	chr17-2780762-2781611;chr17-2955691-2956735;chr17-2958824-2961081;chr17-2982410-2983437	1.27071e-05	0.000303025
HEYL	RBFOX3	0.61087	27	70	10	chr17-79064944-79065846;chr17-79123111-79124068;chr17-79255332-79256395;chr17-79396486-79403640;chr17-79455769-79457661	0.000154555	0.00273452
HEYL	RGS16	0.0404349	14	70	8	chr1-182698871-182700814	0.00701129	0.0626974
HEYL	RHBDL3	0.118801	16	70	18	chr17-32261301-32263128;chr17-32274020-32277931	1.28349e-08	5.07578e-07
HEYL	SEMA5A	0.245771	38	70	18	chr5-9542746-9545583;chr5-9618122-9618855	0.000645979	0.00925245
HEYL	SETBP1	0.462086	21	70	19	chr18-44860377-44861419;chr18-45009517-45010466;chr18-45023502-45024266	0.00217297	0.0250594
HEYL	SLIT3	0.696837	52	70	13	chr5-169113584-169114372;chr5-169147200-169148035;chr5-169272446-169273410	8.13996e-16	5.94864e-14
HEYL	SOX11	0.242109	7	70	14	chr2-5691119-5692666	1.44078e-18	1.20797e-16
HEYL	SPATS2L	0.218276	22	70	16	chr2-200327995-200328924	0.00504527	0.0486932
HEYL	SPOCK1	-0.126557	40	70	24	chr5-137295275-137297861	0.00244271	0.0275217
HEYL	ST5	0.106574	24	70	13	chr11-9004050-9005022	0.000130211	0.00235791
HEYL	SULF2	0.246206	20	70	17	chr20-47757464-47760726;chr20-47780570-47785342	1.14569e-07	3.98346e-06
HEYL	TENM2	-0.208755	28	70	14	chr5-168162758-168163268	5.60498e-07	1.74055e-05
HEYL	THBS3	0.0849704	30	70	21	chr1-155166184-155168418;chr1-155192917-155195587	3.59415e-31	4.23534e-29
HEYL	VIPR2	0.780339	37	70	19	chr7-158957404-158959551;chr7-159015037-159016260;chr7-159018816-159019815;chr7-159034305-159034580;chr7-159112168-159113154;chr7-159117407-159119603	1.02099e-07	3.57839e-06
HEYL	ZHX2	0.176045	24	70	15	chr8-122775609-122776646	3.00034e-05	0.000650321
HIF1A	ARHGEF3	-0.0213315	27	65	9	chr3-57099804-57100769	0.000561169	0.0082169
HIF1A	ASTN2	-0.0315684	52	65	13	chr9-117178133-117179270	1.34072e-06	3.90961e-05
HIF1A	ATP8A1	-0.0466177	15	65	13	chr4-42482569-42484142	1.44457e-05	0.000339996
HIF1A	ATXN1	-0.0714537	20	65	12	chr6-16761492-16763717	3.67227e-18	3.01139e-16
HIF1A	C1QL2	-0.00544279	19	65	12	chr2-119195687-119198581	0.00345536	0.0361819
HIF1A	CACNB4	-0.0378971	19	65	12	chr2-151759835-151760797	0.000210451	0.00356282
HIF1A	CASC15	0.0400897	27	65	23	chr6-21779287-21781961	0.00197837	0.0232581
HIF1A	CDH4	-0.0258451	58	65	19	chr20-61628103-61630701	5.68624e-05	0.00114062
HIF1A	CRABP1	0.0619653	11	65	13	chr15-78319349-78325938;chr15-78338416-78340323	0.00041673	0.00640405
HIF1A	CSGALNACT1	0.028864	32	65	19	chr8-19500264-19501133;chr8-19756455-19757185	3.28266e-06	8.91483e-05
HIF1A	CUX2	0.046126	29	65	26	chr12-111006708-111008287	0.0125545	0.0964504
HIF1A	DLGAP1	-0.156197	30	65	30	chr18-3664064-3666973;chr18-3770975-3772060;chr18-4455336-4456132	1.85393e-07	6.25195e-06
HIF1A	DPF3	-0.0670596	19	65	12	chr14-72573664-72574665;chr14-72679303-72682912	0.000144856	0.00258233
HIF1A	DPP6	0.0600918	27	65	16	chr7-154684634-154685603	0.00194075	0.0229058
HIF1A	DSCAM	-0.238729	66	65	30	chr21-40380216-40381124;chr21-40547043-40548610;chr21-40632642-40633648	0.000617128	0.00890496
HIF1A	DSCAML1	-0.0586299	55	65	27	chr11-117444040-117445773;chr11-117510877-117514495	0.00335716	0.0353817
HIF1A	EBF1	0.0273536	38	65	23	chr5-159103727-159106866	0.00250082	0.0280347
HIF1A	EBF3	-0.0263924	44	65	19	chr10-129944445-129947156	0.00570127	0.0534439
HIF1A	FOXP2	-0.0232977	22	65	17	chr7-114086612-114087746	1.49084e-06	4.30781e-05
HIF1A	GRID1	0.00168631	28	65	6	chr10-86087365-86088402;chr10-86364097-86366313	1.12213e-06	3.31465e-05
HIF1A	GRID2	-0.0644596	27	65	21	chr4-92304745-92306610	1.68654e-06	4.83264e-05
HIF1A	HSPA12A	-0.0213389	18	65	16	chr10-116720020-116723957	0.000113681	0.00209393
HIF1A	IFFO2	0.0115813	31	65	17	chr1-18988995-18990672	3.38829e-06	9.16842e-05
HIF1A	IGFBP2	0.0145747	13	65	14	chr2-216659066-216659617	0.010225	0.083029
HIF1A	ILDR2	0.00243304	21	65	28	chr1-166946804-166949166;chr1-167013004-167014034	5.26838e-10	2.47162e-08
HIF1A	ITPR2	0.0211031	20	65	8	chr12-26744858-26745726	9.4769e-05	0.00178384
HIF1A	KCNMA1	-0.0330488	36	65	18	chr10-77252533-77253904	0.000136368	0.00245432
HIF1A	KIRREL2	0.0132507	21	65	24	chr19-35855966-35856586	2.90395e-07	9.45358e-06
HIF1A	KIRREL3	-0.0340938	41	65	23	chr11-126572657-126574096	0.00928194	0.0773258
HIF1A	LINC01619	0.0710166	18	65	17	chr12-92144448-92145059	1.74381e-17	1.38604e-15
HIF1A	MAML3	0.0345279	19	65	12	chr4-140083296-140084398	0.0056774	0.053294
HIF1A	MAP7	-0.0776834	28	65	21	chr6-136464519-136465667;chr6-136526214-136526361	7.70139e-05	0.00148731
HIF1A	2024-03-11	-0.0151688	11	65	13	chr5-16037079-16038109	0.00390921	0.039948
HIF1A	MDGA2	-0.0863964	12	65	20	chr14-47674955-47676708	7.62294e-12	4.25907e-10
HIF1A	MEG3	-0.0964478	19	65	14	chr14-100725834-100726533;chr14-100782378-100784973	1.28757e-09	5.78534e-08
HIF1A	MGAT5	-0.0613538	21	65	14	chr2-134118001-134119982	5.8948e-15	4.12516e-13
HIF1A	MTUS2	-0.0467369	34	65	10	chr13-29471996-29473070	0.00184765	0.0220003
HIF1A	NOTCH1	-0.0124304	13	65	17	chr9-136400169-136401077;chr9-136603585-136611640	0.000216672	0.00365367
HIF1A	NPHS1	0.0317519	29	65	16	chr19-35855966-35856586;chr19-35879792-35880452	6.86079e-13	4.15933e-11
HIF1A	NTRK2	-0.0446394	30	65	21	chr9-84669889-84670376	1.43173e-08	5.61331e-07
HIF1A	PCDH15	-0.0387101	33	65	22	chr10-55629621-55631896	0.000162057	0.00284515
HIF1A	PEAK1	0.0355938	22	65	12	chr15-77510117-77511164	1.95653e-11	1.05734e-09
HIF1A	PLCH1	-0.0504847	27	65	25	chr3-155620282-155621403	0.00493359	0.0478977
HIF1A	PLXNA2	0.0673297	26	65	15	chr1-207997499-207998426;chr1-208074015-208075193	3.25904e-06	8.85414e-05
HIF1A	PLXNA4	-0.0373114	45	65	17	chr7-132592386-132593243	0.00694508	0.0622328
HIF1A	PON2	-0.0200001	23	65	15	chr7-95435330-95435774;chr7-95511010-95512327	7.08652e-05	0.00138323
HIF1A	PTPRG	-0.0886996	27	65	23	chr3-61562373-61565246	1.26454e-10	6.32629e-09
HIF1A	PTPRM	-0.0391083	57	65	21	chr18-7567892-7569671	6.71734e-08	2.41657e-06
HIF1A	SEMA6D	-0.0743272	41	65	26	chr15-47614214-47615111	0.000509068	0.00758117
HIF1A	SH3RF3	-0.00760227	50	65	14	chr2-109128931-109129347	0.00593926	0.0552398
HIF1A	SHISA6	0.0288482	27	65	24	chr17-11354102-11355050	0.00865976	0.073392
HIF1A	SLC22A23	-0.0138944	13	65	8	chr6-3226670-3227486	0.00801954	0.0693453
HIF1A	SLIT3	-0.00954316	52	65	13	chr5-168671484-168671800	0.0115711	0.0908209
HIF1A	SNTG1	-0.0552693	27	65	30	chr8-50640875-50641936	0.00702589	0.0628038
HIF1A	SNTG2	-0.0158949	24	65	13	chr2-1231187-1232246	3.40241e-05	0.000727059
HIF1A	TANC1	0.0412278	30	65	18	chr2-159160375-159161383	2.17385e-05	0.000488432
HIF1A	THBS3	0.0105677	30	65	21	chr1-155192917-155195587	0.000160834	0.0028277
HIF1A	THSD7B	0.0557432	33	65	28	chr2-136990046-136990891	0.000102302	0.0019095
HIF1A	TSPAN18	0.028468	39	65	18	chr11-44659408-44660346	0.000307822	0.00494818
HIF1A	TUBB2A	-0.0190226	14	65	12	chr6-3226670-3227486	0.00115884	0.0150461
HIF1A	USP45	0.0144351	17	65	20	chr6-99588293-99591743	0.0083966	0.071727
HIF1A	VIPR2	0.0184522	37	65	19	chr7-158975566-158979367	0.000115904	0.00212943
HIF1A	VWC2	-0.0178529	13	65	12	chr7-49774114-49775332	0.00285638	0.0311652
HIF1A	VWC2L	0.0594818	10	65	16	chr2-214324409-214325410	6.38283e-06	0.00016296
HIF1A	ZFHX3	0.0446789	44	65	29	chr16-73064228-73067587	0.00256931	0.0286492
HIVEP2	ACKR3	-0.0179907	12	103	15	chr2-236575801-236577809	0.00811098	0.0699199
HIVEP2	ADAMTS18	0.199946	34	103	16	chr16-77191634-77191948;chr16-77211277-77212129;chr16-77400002-77400852;chr16-77429849-77431294;chr16-77508626-77510748	4.494e-05	0.000927298
HIVEP2	ADCY2	0.137183	33	103	20	chr5-7347978-7349512;chr5-7394247-7396207;chr5-7754671-7755655	1.44869e-18	1.21412e-16
HIVEP2	ANKRD28	0.102337	9	103	11	chr3-15601895-15601968;chr3-15859772-15861183	8.34005e-08	2.9637e-06
HIVEP2	BCL2	0.0928631	23	103	10	chr18-63178375-63179207;chr18-63320129-63321757;chr18-63322691-63323727	2.73852e-05	0.000600181
HIVEP2	CACNA1A	0.130352	28	103	13	chr19-13150553-13151974;chr19-13212217-13212383;chr19-13277934-13278764	0.00158807	0.0194511
HIVEP2	CCSER1	0.0390548	17	103	19	chr4-90127832-90128942	0.00511724	0.049211
HIVEP2	CDH13	0.195524	52	103	14	chr16-82627138-82628450;chr16-82702996-82704808;chr16-83133456-83134631;chr16-83227870-83229000;chr16-83556635-83557558;chr16-83564894-83565732;chr16-83748251-83749145	0.000153226	0.00271283
HIVEP2	CDH20	0.106459	29	103	18	chr18-61379460-61380575;chr18-61468126-61473252	8.23935e-07	2.49357e-05
HIVEP2	CHAT	0.0791239	14	103	12	chr10-49608360-49609094;chr10-49628587-49630149;chr10-49646675-49646993;chr10-49663232-49664374	4.9938e-79	8.19981e-77
HIVEP2	CLVS1	0.106025	25	103	11	chr8-61022277-61024892;chr8-61183851-61184926;chr8-61335631-61336627	1.40157e-05	0.000330879
HIVEP2	CNTN1	0.0763941	14	103	15	chr12-40692593-40694174	3.12589e-08	1.1754e-06
HIVEP2	CNTN5	0.391356	32	103	25	chr11-99333413-99334293;chr11-99537461-99538485;chr11-99731768-99732784	4.05052e-05	0.000846883
HIVEP2	CRB1	-0.0847632	19	103	17	chr1-197200543-197202400;chr1-197276503-197278283	1.16486e-05	0.000280561
HIVEP2	2024-12-01	0.0828863	14	103	16	chr9-115202746-115203887;chr9-115374534-115375529	3.15845e-14	2.11491e-12
HIVEP2	DOK5	0.134901	14	103	10	chr20-54605993-54606968;chr20-54636214-54637247	3.02171e-12	1.74074e-10
HIVEP2	ENOX1	0.0740209	28	103	20	chr13-43778024-43778893	0.0109333	0.0871397
HIVEP2	EPHA4	-0.0308503	19	103	18	chr2-221569482-221572157	7.18612e-05	0.00140019
HIVEP2	EPHB6	0.08468	10	103	7	chr7-142855386-142857915;chr7-142862176-142862755;chr7-142866606-142866905	5.50351e-27	5.98386e-25
HIVEP2	FAM163A	0.0620012	18	103	10	chr1-179667680-179668687;chr1-179727996-179729126;chr1-179747371-179748701	4.37423e-08	1.61353e-06
HIVEP2	FAT3	0.127593	40	103	27	chr11-92500941-92502106;chr11-92644227-92645535	0.00523157	0.050076
HIVEP2	FLRT2	0.116943	12	103	16	chr14-85444379-85445384;chr14-85530557-85531166	9.94026e-06	0.000243019
HIVEP2	FSTL4	0.0456516	32	103	13	chr5-133458270-133460766	0.00661313	0.0599117
HIVEP2	GAB2	0.0958702	14	103	9	chr11-78187437-78188523;chr11-78228163-78229152	8.62152e-09	3.4953e-07
HIVEP2	GAD1	0.0717766	9	103	18	chr2-170714568-170715350;chr2-170770769-170771112	8.99821e-08	3.18409e-06
HIVEP2	GALNTL6	0.511539	32	103	15	chr4-172513595-172514442;chr4-172547446-172548400;chr4-172826574-172827603;chr4-172873732-172875896;chr4-173013129-173015036	4.89944e-07	1.53787e-05
HIVEP2	GRIK2	-0.0498212	27	103	30	chr6-101391437-101394455	0.00864596	0.0732982
HIVEP2	GRIN2A	0.348603	26	103	12	chr16-9782147-9783030;chr16-9907457-9909843;chr16-10025444-10026350;chr16-10038783-10040218;chr16-10138805-10140081;chr16-10162943-10163870;chr16-10180785-10181587	7.9765e-21	7.29158e-19
HIVEP2	GRM3	0.0588273	9	103	9	chr7-86643322-86643913	6.08665e-15	4.2509e-13
HIVEP2	GRM5	0.0859216	16	103	13	chr11-89062526-89063480	1.10197e-09	4.98776e-08
HIVEP2	GRM7	0.190448	29	103	15	chr3-6964114-6965168;chr3-7699876-7701433	3.48302e-06	9.39927e-05
HIVEP2	GRM8	0.19486	19	103	14	chr7-126535896-126536906;chr7-127252382-127252796	0.000110117	0.00203579
HIVEP2	HIF1A	-0.0462182	11	103	16	chr14-61694645-61695512	0.000155882	0.00275568
HIVEP2	HOMER2	0.0815545	11	103	8	chr15-82748583-82751131;chr15-82890296-82891307;chr15-83066059-83066750	0.000509283	0.00758383
HIVEP2	ISL1	0.0955887	10	103	9	chr5-51376534-51379449;chr5-51382596-51383390	7.41097e-60	1.11949e-57
HIVEP2	JAZF1	0.143586	25	103	20	chr7-28060332-28061215;chr7-28179012-28180462	9.50107e-09	3.83113e-07
HIVEP2	KCNIP4	0.132945	36	103	23	chr4-21790301-21791196	1.04913e-05	0.00025527
HIVEP2	KCNK2	0.0296725	8	103	7	chr1-215083665-215084310	2.12097e-10	1.0395e-08
HIVEP2	KLHL32	0.0813265	18	103	19	chr6-97008157-97008848	0.00170364	0.0205958
HIVEP2	LAMB1	0.10696	19	103	15	chr7-108003256-108005171;chr7-108038578-108039458	1.61972e-10	8.02212e-09
HIVEP2	LINC01619	-0.0612886	18	103	17	chr12-92145234-92145387	1.26011e-07	4.35599e-06
HIVEP2	LINGO2	0.149481	25	103	19	chr9-28471083-28471932	0.00594217	0.0552571
HIVEP2	LTK	0.0435875	13	103	7	chr15-41492280-41493392;chr15-41499006-41499905;chr15-41501560-41501634;chr15-41513888-41514242;chr15-41537986-41539647;chr15-41554447-41555217	1.34113e-41	1.81519e-39
HIVEP2	MEGF10	0.508128	36	103	18	chr5-127222965-127223902;chr5-127289829-127290830;chr5-127306342-127307189;chr5-127311817-127312686;chr5-127377150-127379495;chr5-127396779-127397166;chr5-127437970-127438438	6.85942e-58	1.02876e-55
HIVEP2	MEGF11	0.082114	32	103	7	chr15-65868678-65869455;chr15-65953891-65954921;chr15-65993011-65993832;chr15-66106955-66109560;chr15-66251691-66253604	1.26656e-07	4.37686e-06
HIVEP2	MEIS2	0.0550877	30	103	29	chr15-37095022-37095563	0.0117847	0.0920148
HIVEP2	MYO16	-0.103061	28	103	15	chr13-108494470-108497370;chr13-108648266-108649245	0.00985869	0.0807973
HIVEP2	NAV3	0.099801	31	103	20	chr12-77485889-77486956	9.79315e-05	0.00183759
HIVEP2	NEGR1	0.0706644	19	103	19	chr1-72282735-72285745	8.11031e-05	0.00155625
HIVEP2	NRG1	-0.128632	37	103	29	chr8-31830494-31831334	0.00929663	0.0774205
HIVEP2	NRIP1	0.0676633	14	103	17	chr21-14947351-14948432;chr21-14955513-14956402;chr21-14982111-14982994;chr21-15065001-15065724	2.9444e-06	8.06732e-05
HIVEP2	NTM	0.0932304	53	103	35	chr11-131596728-131597617	0.00373996	0.0385616
HIVEP2	NWD2	-0.0369325	9	103	13	chr4-37242778-37244219	0.00312386	0.0334308
HIVEP2	PALM2-AKAP2	0.146432	27	103	12	chr9-109720677-109721538;chr9-109745463-109746510;chr9-109867075-109867270;chr9-109953867-109954732;chr9-110047377-110048597;chr9-110099053-110100761	0.000472167	0.00711405
HIVEP2	PAPPA	0.125507	28	103	13	chr9-116153370-116153803;chr9-116179196-116180451;chr9-116208642-116209483;chr9-116369375-116370362	5.34671e-19	4.54273e-17
HIVEP2	PCDH15	0.10225	33	103	22	chr10-54973254-54974289;chr10-55325676-55326757;chr10-55389889-55390836	0.000138499	0.00248528
HIVEP2	PCDH9	0.291426	28	103	26	chr13-66348807-66350494;chr13-66794026-66795065	0.00501165	0.0484736
HIVEP2	PCLO	0.0919846	16	103	16	chr7-82817214-82818891	5.26052e-05	0.00106491
HIVEP2	PDE11A	0.391619	48	103	17	chr2-177612329-177612991;chr2-177753596-177754547;chr2-177758380-177759414;chr2-177763364-177764316;chr2-177796417-177797070;chr2-177799260-177800310;chr2-178008258-178009249;chr2-178042729-178043795;chr2-178109447-178110737	4.7932e-08	1.75971e-06
HIVEP2	PLXNA4	0.0368423	45	103	17	chr7-132305024-132306129;chr7-132327652-132328899;chr7-132330929-132331835;chr7-132414704-132415682;chr7-132537390-132538339	0.000169603	0.00295706
HIVEP2	POU6F2	0.254291	48	103	27	chr7-38908583-38909153;chr7-39082227-39083533;chr7-39186203-39187532;chr7-39196855-39197877;chr7-39373967-39375425;chr7-39457912-39458951	0.000799005	0.0110383
HIVEP2	PPFIBP1	0.121974	15	103	16	chr12-27434676-27435816;chr12-27524366-27525676;chr12-27594926-27595981	2.7413e-10	1.32676e-08
HIVEP2	PRDM13	-0.0402008	9	103	17	chr6-99521729-99522172;chr6-99568228-99568495;chr6-99602424-99605710;chr6-99607207-99608740	7.87029e-05	0.00151644
HIVEP2	PRICKLE2	0.415946	37	103	18	chr3-64039573-64040612;chr3-64063413-64064330;chr3-64133157-64134807;chr3-64225456-64225960;chr3-64238715-64239908;chr3-64461781-64464640;chr3-64541971-64542619	1.97973e-06	5.60376e-05
HIVEP2	PRKCB	0.0481712	24	103	24	chr16-23835027-23836000	7.95217e-05	0.00153016
HIVEP2	PRLR	0.13869	15	103	15	chr5-35119088-35120110;chr5-35179693-35180695;chr5-35245777-35247943	8.19474e-07	2.48186e-05
HIVEP2	PRR16	0.0383197	17	103	17	chr5-120464646-120465630	0.000158893	0.00280015
HIVEP2	PTPRG	0.256005	27	103	23	chr3-61728629-61729300;chr3-61877402-61878482	0.00066991	0.00953925
HIVEP2	PTPRR	0.00134432	28	103	23	chr12-70576646-70577493;chr12-70804272-70805182	7.24415e-05	0.0014098
HIVEP2	PVT1	0.0905579	19	103	6	chr8-127733968-127735433;chr8-127794735-127795286;chr8-127866776-127867916;chr8-127944377-127946042;chr8-128041599-128042595;chr8-128043070-128044215	6.70161e-17	5.16219e-15
HIVEP2	RALYL	0.278221	31	103	27	chr8-84183008-84183266;chr8-84492242-84493354	3.10403e-05	0.00067001
HIVEP2	RASGRF2	0.206972	22	103	15	chr5-80958428-80960671;chr5-81097369-81099333;chr5-81121429-81122397	3.25355e-23	3.21548e-21
HIVEP2	RBFOX1	0.172258	60	103	27	chr16-6232630-6233529;chr16-7585439-7586441;chr16-7653948-7654463	0.000578106	0.00843718
HIVEP2	RD3L	0.0707108	16	103	10	chr14-103894080-103895112;chr14-103939638-103939750;chr14-103960219-103961497;chr14-104035057-104037401	0.00190128	0.0225097
HIVEP2	RELN	0.250539	39	103	27	chr7-103714165-103716464;chr7-103824048-103825066;chr7-103929898-103930800	7.58467e-06	0.000190338
HIVEP2	RIT2	0.0782709	24	103	14	chr18-43108196-43109295	5.02053e-12	2.84296e-10
HIVEP2	ROBO2	0.16461	31	103	29	chr3-75906961-75907299;chr3-77256628-77257688	0.00885484	0.0746673
HIVEP2	SEMA6A	0.291772	28	103	24	chr5-116360965-116362436;chr5-116574935-116576869;chr5-116625887-116626871;chr5-116651719-116653139	8.82736e-18	7.10799e-16
HIVEP2	SEMA6D	0.148975	41	103	26	chr15-47206206-47207253;chr15-47758579-47759722	0.000142266	0.00254221
HIVEP2	SEZ6L	0.265502	32	103	17	chr22-26105033-26105954;chr22-26125975-26126937;chr22-26131261-26132350;chr22-26149262-26150166;chr22-26326474-26327736	2.05283e-11	1.10738e-09
HIVEP2	SH3BP4	0.0575754	20	103	8	chr2-234950415-234951972;chr2-234963489-234965502;chr2-234968285-234970116	1.39037e-07	4.77791e-06
HIVEP2	SHISA6	-0.105281	27	103	24	chr17-11518368-11519249	0.000775641	0.0107645
HIVEP2	SLC18A3	0.0143778	6	103	6	chr10-49539539-49540350;chr10-49608360-49609094	4.55464e-20	4.03844e-18
HIVEP2	SLC35F3	-0.119431	29	103	24	chr1-233974933-233976109	0.00259681	0.0289097
HIVEP2	SLIT2	0.182548	30	103	20	chr4-20250995-20253259;chr4-20356291-20357269	3.50703e-11	1.84853e-09
HIVEP2	SNTG1	0.0724827	27	103	30	chr8-50616368-50617885	0.00109116	0.0143066
HIVEP2	SOX2	0.0604845	11	103	11	chr3-181611534-181612502;chr3-181709217-181711923	9.81001e-20	8.58197e-18
HIVEP2	SPOCK3	0.0879271	11	103	20	chr4-167232876-167233984	2.04446e-10	1.00364e-08
HIVEP2	ST18	-0.178519	25	103	26	chr8-52141444-52142505;chr8-52230101-52231063;chr8-52248715-52249357	0.0061172	0.0564761
HIVEP2	STXBP6	0.241358	20	103	11	chr14-24805788-24806862;chr14-24991284-24992264;chr14-25049055-25049206;chr14-25110861-25111874;chr14-25132422-25133425	6.66237e-79	1.0931e-76
HIVEP2	SYT6	0.141902	22	103	13	chr1-114008008-114010006;chr1-114105096-114106731;chr1-114126050-114127173;chr1-114151914-114152217;chr1-114207476-114209275	6.98562e-08	2.50835e-06
HIVEP2	TANC1	-0.0437777	30	103	18	chr2-158967300-158968633	0.0001871	0.00322111
HIVEP2	TCF4	-0.0793476	32	103	37	chr18-55587205-55588037	1.73191e-05	0.000399503
HIVEP2	TENM2	0.167767	28	103	14	chr5-167244256-167245248;chr5-168022936-168023919;chr5-168038635-168040341	0.00219663	0.0252766
HIVEP2	TENM3	0.193064	33	103	18	chr4-182136893-182137990;chr4-182628890-182629790	0.00104412	0.0137985
HIVEP2	THSD7B	-0.0576046	33	103	28	chr2-136765688-136767510	0.00184499	0.0219774
HIVEP2	TMTC1	0.0330755	26	103	23	chr12-29783898-29784307	0.000773662	0.0107434
HIVEP2	TNC	0.0654229	20	103	17	chr9-115202746-115203887	3.94442e-17	3.0814e-15
HIVEP2	TNFRSF11A	0.0276418	9	103	6	chr18-62324492-62325286;chr18-62372182-62373121	7.82976e-33	9.46069e-31
HIVEP2	TRPM3	0.000196639	31	103	25	chr9-71119425-71121177;chr9-71446087-71446652	0.000785609	0.0108819
HIVEP2	ZFHX3	0.120566	44	103	29	chr16-73018741-73019918;chr16-73064228-73067587	0.00796121	0.0689637
HIVEP2	ZMAT4	-0.00655156	30	103	22	chr8-40871925-40873353;chr8-40932424-40933984	0.00206787	0.0241119
HIVEP2	ZNF385B	0.0444378	31	103	15	chr2-179747821-179748570	0.00140533	0.0176145
HLF	ACKR3	0.0185981	12	50	15	chr2-236485573-236486584	0.00816828	0.0702925
HLF	ADARB2	-0.0555156	57	50	28	chr10-1754201-1756257	0.00610993	0.0564274
HLF	BNC2	0.0813895	13	50	8	chr9-16514563-16515859;chr9-16594311-16595773;chr9-16803298-16804237	0.000208231	0.00353151
HLF	CACNA1E	-0.0261752	29	50	14	chr1-181746740-181747792	0.00171119	0.0206632
HLF	CACNA2D3	0.177738	60	50	25	chr3-54733028-54735088;chr3-54821968-54822910;chr3-54908907-54909899	0.000192278	0.00329812
HLF	CDH18	0.0597589	34	50	16	chr5-20007505-20008412	0.00400898	0.0407153
HLF	CDK14	0.132335	23	50	15	chr7-90403683-90405148;chr7-90682663-90683323;chr7-90766511-90767443	0.00010599	0.00196904
HLF	DCDC1	0.0880264	23	50	13	chr11-30785950-30787045;chr11-31237993-31239001	5.832e-07	1.8057e-05
HLF	DKK3	-0.0251068	22	50	22	chr11-12047094-12048043	0.00683235	0.0614433
HLF	DLG2	0.0971531	29	50	20	chr11-84812129-84813051;chr11-84922289-84923076	0.00139009	0.017459
HLF	DSCAML1	0.140654	55	50	27	chr11-117482707-117485275;chr11-117534921-117537253;chr11-117850801-117852729	0.000846035	0.0115796
HLF	EBF3	0.0985198	44	50	19	chr10-129867913-129872748;chr10-129883746-129884909;chr10-129944445-129947156	0.000213578	0.00360818
HLF	FAM135B	0.025501	42	50	17	chr8-138539914-138540903	0.0106791	0.0856184
HLF	FGF14	-0.0494334	29	50	23	chr13-102399588-102401470	0.000574114	0.00838294
HLF	GALNT13	0.0626705	18	50	17	chr2-154280021-154281181	1.82094e-05	0.00041751
HLF	GRIK2	0.170647	27	50	30	chr6-101396453-101397699;chr6-101398648-101398787	6.86912e-13	4.16318e-11
HLF	KCNC2	-0.0654403	14	50	17	chr12-75098404-75099303	0.0130738	0.099363
HLF	KCNMB2	0.0853119	26	50	16	chr3-178658570-178659533	3.98719e-21	3.69316e-19
HLF	KHDRBS3	-0.0666187	20	50	16	chr8-135455934-135457456;chr8-135633781-135635311	9.57711e-05	0.00180108
HLF	KLHL29	0.112263	27	50	13	chr2-23425176-23426986;chr2-23669502-23670183;chr2-23697933-23699609	9.66592e-06	0.000236809
HLF	LIMCH1	0.0235477	28	50	13	chr4-41599122-41600931	0.0130922	0.0994548
HLF	MEGF10	0.0170434	36	50	18	chr5-127291057-127291808	0.00383692	0.0393648
HLF	MTUS2	0.0908687	34	50	10	chr13-28890457-28891434;chr13-29449626-29450478	0.00470705	0.0461237
HLF	NFIB	0.0414266	30	50	25	chr9-14322339-14323493	4.34732e-07	1.37736e-05
HLF	NTM	-0.0622378	53	50	35	chr11-131795381-131797193	0.000535924	0.00790915
HLF	OPCML	0.0671623	54	50	29	chr11-132664623-132665631	0.000284207	0.00462068
HLF	PBX1	-0.0931224	26	50	21	chr1-164558401-164559199	8.03631e-22	7.61538e-20
HLF	PLCB1	-0.0268727	26	50	17	chr20-8132751-8133305	0.00876295	0.0740862
HLF	PLCL1	0.0600203	19	50	19	chr2-198113803-198114681	0.00204949	0.0239385
HLF	PROX1	0.0381294	21	50	23	chr1-213983324-213986068	2.25851e-06	6.33299e-05
HLF	PTPRD	0.269137	28	50	20	chr9-8407193-8408213;chr9-8592086-8593040;chr9-8711566-8712206;chr9-9920248-9921359	0.00117001	0.015163
HLF	PTPRK	-0.0792151	39	50	28	chr6-128518409-128518927	5.1104e-06	0.000133175
HLF	PTPRT	0.203864	55	50	24	chr20-42441418-42443106;chr20-43264970-43266200	1.74291e-10	8.61459e-09
HLF	RBFOX3	-0.057606	27	50	10	chr17-79607278-79613305	2.93282e-15	2.09363e-13
HLF	RGS7	0.13185	21	50	12	chr1-240731927-240733063;chr1-240965223-240966269	1.41054e-06	4.09725e-05
HLF	RIT2	0.0426284	24	50	14	chr18-42706262-42707439;chr18-42977953-42978936	9.62355e-05	0.00180884
HLF	SEMA3A	0.220914	30	50	17	chr7-84273984-84274925;chr7-84548310-84549146	1.25588e-10	6.28898e-09
HLF	SEMA6D	-0.0614778	41	50	26	chr15-47439356-47440265	0.000331471	0.00527772
HLF	SHISA6	0.037722	27	50	24	chr17-11485755-11486529	0.01105	0.0878665
HLF	SLC1A3	-0.0237303	13	50	14	chr5-36683999-36684472	2.94341e-05	0.000639531
HLF	SLC24A3	0.121423	31	50	17	chr20-19427251-19428086;chr20-19560791-19563166	7.84357e-05	0.00151186
HLF	SNTG1	-0.0580738	27	50	30	chr8-49911045-49911420	0.00132978	0.0168255
HLF	ST6GALNAC3	0.0373686	32	50	23	chr1-76079207-76082063	0.00865709	0.0733748
HLF	SYN2	-0.0983752	24	50	14	chr3-11938639-11939591;chr3-12004929-12005473	3.08486e-09	1.32718e-07
HLF	TCF4	0.180106	32	50	37	chr18-55343219-55344183;chr18-55422513-55423518	2.32815e-18	1.92347e-16
HLF	TMTC1	-0.0410056	26	50	23	chr12-29675242-29677325	0.00622011	0.0571844
HLF	WIPF3	0.0209127	19	50	19	chr7-29830606-29831634	0.00926564	0.0772269
HLF	ZDHHC14	-0.0211289	16	50	12	chr6-157382267-157382764	0.00694765	0.0622531
HLF	ZNF536	0.045315	25	50	17	chr19-30425772-30426676	0.000338334	0.00537025
HLF	ZNF804A	0.15472	16	50	19	chr2-184681731-184682609	2.39958e-07	7.94874e-06
HMGA2	ATXN1	0.169718	20	27	12	chr6-16746979-16748003;chr6-16843736-16844763	0.000138732	0.0024884
HMGA2	C11orf87	0.0484558	7	27	10	chr11-109422264-109423374	1.16862e-05	0.00028141
HMGA2	CNTNAP2	0.41521	34	27	20	chr7-146115421-146116001;chr7-146273928-146274819;chr7-148083751-148084915	0.000951925	0.0127556
HMGA2	CSMD1	-0.19573	56	27	19	chr8-3698181-3699106;chr8-3777945-3779047;chr8-3807196-3808219;chr8-3823805-3824915;chr8-3935278-3936297	1.55387e-05	0.000363152
HMGA2	GABRG3	0.359845	41	27	28	chr15-26967343-26968530;chr15-26973856-26975029;chr15-27490698-27492972	0.000678992	0.00964747
HMGA2	KCNH5	0.039173	20	27	18	chr14-62654912-62655884;chr14-62915806-62916943;chr14-63039488-63040499	6.73363e-05	0.00132236
HMGA2	KCNJ6	0.243966	18	27	17	chr21-37855495-37856492;chr21-37957844-37959168;chr21-37973225-37974313	2.84839e-11	1.51355e-09
HMGA2	KIF13A	0.361241	14	27	9	chr6-17705311-17706276;chr6-17886692-17887634;chr6-17962120-17963133;chr6-17987624-17988974	1.97404e-18	1.64126e-16
HMGA2	LAMP5	0.378391	13	27	16	chr20-9491329-9492164;chr20-9506226-9509358;chr20-9514917-9515452;chr20-9517847-9517951	7.26098e-10	3.36202e-08
HMGA2	NTNG1	1.68265	16	27	3	chr1-107043338-107044287;chr1-107056022-107056678;chr1-107140200-107140819;chr1-107146961-107147561;chr1-107171771-107172506;chr1-107244493-107245515;chr1-107257676-107258615;chr1-107294326-107295261;chr1-107341108-107342083;chr1-107358343-107359539;chr1-107393839-107395153;chr1-107433282-107433947;chr1-107469366-107470550;chr1-107479916-107480610	1.24485e-25	1.30736e-23
HMGA2	NXPH2	0.558535	19	27	21	chr2-138573625-138574271;chr2-138596071-138597071;chr2-138777682-138778589	2.14369e-09	9.40418e-08
HMGA2	OCA2	0.369017	47	27	27	chr15-27704747-27705688;chr15-27789228-27790060;chr15-27988825-27989600;chr15-27993512-27994870;chr15-28093990-28099110	0.000279187	0.0045532
HMGA2	PCP4	0.401182	16	27	7	chr21-39788119-39788166;chr21-39802097-39802912;chr21-39888294-39889165;chr21-39908074-39908963	1.25422e-09	5.64274e-08
HMGA2	PDE4B	0.863403	24	27	9	chr1-65867320-65868274;chr1-65882036-65882793;chr1-66154269-66155115;chr1-66168103-66168950;chr1-66342236-66343254;chr1-66352900-66354381;chr1-66355621-66357353	2.00275e-10	9.83856e-09
HMGA2	PRKCE	0.607592	41	27	16	chr2-45607384-45608244;chr2-45610318-45611218;chr2-45681152-45682195;chr2-45710238-45711200;chr2-45763019-45763922;chr2-45918559-45919491;chr2-45928688-45929713;chr2-45940776-45943573	2.21838e-05	0.000497327
HMGA2	PTPRK	0.743173	39	27	28	chr6-128215286-128216271;chr6-128516190-128517204;chr6-128518409-128518927;chr6-128533060-128534007	2.9678e-06	8.12555e-05
HMGA2	RBFOX3	0.205064	27	27	10	chr17-79009868-79010670;chr17-79073682-79074938;chr17-79315011-79316220	0.00168589	0.0204271
HMGA2	SLC35F3	0.400073	29	27	24	chr1-233844639-233845466;chr1-234226518-234227537	0.00301147	0.0324945
HMGA2	SLCO3A1	0.259794	30	27	19	chr15-91930975-91931905;chr15-92010347-92013659;chr15-92059100-92060425	1.17209e-06	3.44958e-05
HMGA2	SYN2	0.310112	24	27	14	chr3-11928065-11929074;chr3-11938639-11939591;chr3-11970686-11971740;chr3-11975143-11975998;chr3-11997750-11998887;chr3-12003287-12004401;chr3-12039788-12040734;chr3-12134765-12135691	1.02615e-10	5.18941e-09
HMGA2	TMEM132C	0.721394	28	27	11	chr12-128267488-128269945;chr12-128302576-128303492;chr12-128337260-128339686;chr12-128439303-128440201;chr12-128521732-128522635;chr12-128613475-128614741;chr12-128660889-128661791;chr12-128677217-128678313;chr12-128704207-128705089	4.55023e-21	4.20723e-19
HMGA2	TMEM132D	0.38279	77	27	27	chr12-129143616-129144460;chr12-129178578-129179452;chr12-129485546-129486368;chr12-129497037-129497949;chr12-129540876-129541640;chr12-129583259-129584152;chr12-129584332-129585720;chr12-129632147-129633139	5.34304e-08	1.94995e-06
HMGA2	TRPM3	0.715696	31	27	25	chr9-70601062-70603148;chr9-70616213-70617067;chr9-70979106-70980741;chr9-71036147-71037084	8.85732e-05	0.00168141
HMGA2	TSHZ2	0.613968	25	27	11	chr20-53196638-53197329;chr20-53378953-53380044	0.000533189	0.00787656
HMGA2	TSPAN18	0.00285911	39	27	18	chr11-44684624-44685643;chr11-44928845-44929130	0.00040188	0.00621229
HMGA2	UNC5C	0.59919	21	27	7	chr4-95104629-95105487;chr4-95124563-95124982;chr4-95447652-95448684;chr4-95544401-95545884	0.000341582	0.00541339
HMGA2	ZBTB18	0.0729212	8	27	15	chr1-244047318-244048938	4.88905e-11	2.5374e-09
ID2	CALN1	-0.0639611	32	23	18	chr7-72435106-72436353	0.00401877	0.0407792
ID2	CASC15	0.0785898	27	23	23	chr6-21869846-21870895	0.0115326	0.0906067
ID2	CCSER1	-0.0890468	17	23	19	chr4-90126581-90127534	0.000113997	0.00209808
ID2	CHL1	0.168414	21	23	14	chr3-198093-198694;chr3-252605-253517	1.55672e-15	1.12353e-13
ID2	CPNE8	0.226617	12	23	17	chr12-38586287-38587271;chr12-38601597-38602617	0.00147202	0.0182916
ID2	CRB1	0.0663257	19	23	17	chr1-197295286-197296212;chr1-197320751-197321619	0.011448	0.0901382
ID2	DPP6	-0.188204	27	23	16	chr7-154050757-154052417;chr7-154484098-154485068	0.000727182	0.010211
ID2	FRMD5	-0.149254	26	23	22	chr15-43790834-43791841;chr15-44289357-44289846	0.00431662	0.0431474
ID2	ILDR2	0.0306142	21	23	28	chr1-167052128-167052835	0.00882395	0.0744812
ID2	KIRREL2	0.0180004	21	23	24	chr19-35854416-35855860	0.000114188	0.0021014
ID2	LHX9	0.0358056	10	23	19	chr1-197908759-197911901	0.00667065	0.0603336
ID2	NCKAP5	-0.350277	31	23	20	chr2-132974235-132975282;chr2-133169031-133170081;chr2-133590574-133591820	2.70728e-05	0.000594328
ID2	NXPH1	0.159721	21	23	15	chr7-8343205-8344194;chr7-8463699-8464582	6.05805e-05	0.00120573
ID2	PCDH7	0.105172	13	23	16	chr4-30716039-30720414	0.000270632	0.00443405
ID2	PLCB4	-0.0636653	13	23	11	chr20-9065908-9068762	0.0013034	0.0165558
ID2	PMEPA1	0.0342538	22	23	16	chr20-57747959-57749751	0.00346511	0.0362586
ID2	POU6F2	-0.129152	48	23	27	chr7-38978059-38979269	0.00172489	0.0207938
ID2	RHBDL3	0.032851	16	23	18	chr17-32314489-32315282	0.00323519	0.0343508
ID2	SGCZ	0.326823	27	23	16	chr8-14133224-14134087;chr8-14528955-14529901;chr8-14778877-14779847	5.16536e-05	0.00104797
ID2	SOX11	0.0339417	7	23	14	chr2-5691119-5692666	0.0105347	0.0847985
ID2	TMEFF2	0.251479	13	23	15	chr2-191888407-191889469;chr2-192147875-192148655	2.36354e-09	1.03061e-07
ID2	TMEM132D	-0.0850993	77	23	27	chr12-129481608-129482564	0.00595545	0.0553339
ID2	TSHZ3	0.193157	16	23	19	chr19-31270908-31271974;chr19-31326297-31327236;chr19-31349548-31353613	2.03853e-10	1.00096e-08
ID4	ADCY2	0.0508227	33	64	20	chr5-7802782-7803708	0.000170054	0.00296275
ID4	AGBL4	0.254388	24	64	8	chr1-48627133-48628179;chr1-48775628-48776605;chr1-48875273-48876431;chr1-48947803-48949023;chr1-49199642-49200380;chr1-50109965-50111454	1.20579e-05	0.000289257
ID4	CACNA1E	0.485683	29	64	14	chr1-181390123-181391052;chr1-181484012-181486542;chr1-181581838-181582826;chr1-181636798-181638626;chr1-181759215-181760215	8.00399e-18	6.46487e-16
ID4	CADM1	0.162836	27	64	12	chr11-115432868-115433793	0.00376925	0.0387978
ID4	CNTN5	0.148704	32	64	25	chr11-99370423-99371373	0.00976777	0.0802625
ID4	CPNE5	0.0412844	22	64	16	chr6-36765377-36766798;chr6-36833850-36835547	0.00144318	0.0180188
ID4	CPNE8	0.125607	12	64	17	chr12-38920814-38921708	0.00231673	0.0263818
ID4	CRIM1	0.558279	26	64	17	chr2-36289839-36290925;chr2-36377011-36377564;chr2-36505723-36506677	9.6359e-06	0.000236184
ID4	CUX2	0.171889	29	64	26	chr12-111067930-111069028;chr12-111166464-111170782	0.00429606	0.0429953
ID4	CXCL14	0.58523	34	64	14	chr5-135482047-135483194;chr5-135484357-135486357;chr5-135486860-135492427;chr5-135517199-135518065;chr5-135543307-135546742;chr5-135565883-135567136;chr5-135643026-135644410;chr5-135644887-135645806	8.56006e-15	5.92303e-13
ID4	DAPK1	0.119111	23	64	13	chr9-87544664-87545786	0.00902486	0.0757424
ID4	DLGAP1	0.143017	30	64	30	chr18-3621738-3625217	0.0015713	0.0192708
ID4	DPP6	-0.12729	27	64	16	chr7-154841178-154842646	0.00905493	0.0759206
[truncated: 6,081 more rows]

## Sheet: HC  GRN
tf	target	estimate	n_regions	n_genes	n_tfs	regions	pval	padj
[truncated: 3,493 more rows]

## Sheet: RGC  GRN
tf	target	estimate	n_regions	n_genes	n_tfs	regions	pval	padj
[truncated: 15,280 more rows]

[truncated: 5 more sheets: Rod  GRN, Cone  GRN, MG  GRN, PRPC  GRN, NRPC  GRN]
