# Supplementary material for: Single cell dual-omic atlas of the human developing retina
Source: Nat Commun. 2024 Aug 9;15:6792. doi: 10.1038/s41467-024-50853-5 (PMC11310509; doi:10.1038/s41467-024-50853-5)
Supplement: Supplementary file 10 — Supplementary Data 7 [file 41467_2024_50853_MOESM10_ESM.xlsx]

## Sheet: BC
names	scores	logfoldchanges	pvals	pvals_adj
NLK	51.7388	3.88564	0	0
EML4	49.3775	3.27598	0	0
AGAP1	49.0963	2.41789	0	0
PIK3R1	48.6627	3.23237	0	0
OTX2	48.4379	3.46162	0	0
NFIB	46.0454	3.67559	0	0
IQCJ-SCHIP1	45.8199	5.84413	0	0
MAP7	44.3587	3.08811	0	0
CADM2	44.0101	1.79725	0	0
EPB41	41.6291	1.93302	0	0
FABP7	41.4665	3.5413	0	0
SYT1	41.4567	1.52677	0	0
SSX2IP	41.4457	2.64087	0	0
LINC00599	40.0113	2.4629	0	0
DSCAML1	39.7677	3.88228	0	0
AL137017.1	38.1208	4.2423	0	0
CADPS	38.0441	2.41406	0	0
SRRM4	37.8377	1.93105	0	0
GRIK1	36.2144	4.37801	3.61301e-287	5.08614e-284
NRG1	35.1182	3.13577	3.55072e-270	4.48138e-267
TMX1	35.0382	2.23581	5.88973e-269	7.18566e-266
NEUROD4	34.9264	2.52547	2.96019e-267	3.38581e-264
MPPED2	34.7696	1.69182	7.00273e-265	7.76687e-262
DACH1	34.2686	1.07233	2.3058e-257	2.3443e-254
CTNND2	33.5023	1.5832	4.46223e-246	4.29794e-243
ANKRD33B	33.4134	3.14886	8.76957e-245	8.02438e-242
CSRP2	33.2865	2.76771	6.06444e-243	5.28487e-240
PTPRG	33.1139	2.10339	1.87261e-240	1.59394e-237
MAP3K13	33.0454	2.24709	1.8091e-239	1.50488e-236
CDH2	31.5697	1.14455	9.62383e-219	6.29003e-216
LHX4	31.3718	3.25341	4.91189e-216	3.04712e-213
BSG	30.9463	1.72163	2.85054e-210	1.6302e-207
CDH4	30.8421	2.86333	7.15098e-209	4.02666e-206
LARGE1	30.3012	1.84757	1.10581e-201	5.95204e-199
RHBDL3	30.2463	1.73289	5.83654e-201	3.05176e-198
HNRNPC	30.1861	1.12259	3.60341e-200	1.85758e-197
KCTD16	29.9628	2.53003	2.99951e-197	1.50391e-194
CACNA2D1	29.8088	1.28514	3.00661e-195	1.39298e-192
ITSN1	29.7437	1.74156	2.09017e-194	9.56278e-192
MDGA1	29.6787	2.30491	1.44716e-193	6.5392e-191
MAML3	28.8798	1.47353	2.1392e-183	9.21139e-181
CNTNAP4	28.8583	2.7662	3.98422e-183	1.69566e-180
CA10	28.5913	3.99712	8.61522e-180	3.54298e-177
SOX4	28.3853	1.16663	3.07525e-177	1.22345e-174
CCNG2	28.2829	1.79524	5.60685e-176	2.16017e-173
RSPO2	28.1406	3.7411	3.12018e-174	1.17734e-171
MYO5B	28.0295	3.07172	7.1121e-173	2.65622e-170
SEMA5A	27.3443	1.66651	1.26337e-164	4.36231e-162
KLHDC8A	26.47	2.6011	2.15051e-154	6.7854e-152
NOL4	26.2872	1.19984	2.68374e-152	8.25442e-150
MAML2	26.2579	1.53122	5.80588e-152	1.77084e-149
CADM3	26.1712	2.00452	5.66232e-151	1.65797e-148
PEX5L	25.8543	2.1313	2.1743e-147	6.2173e-145
ITGB8	25.6399	1.21508	5.47928e-145	1.55463e-142
ZNF385B	25.302	2.39521	3.03482e-141	8.41495e-139
TJP1	25.2482	1.38867	1.18391e-140	3.23375e-138
ADAM19	24.4383	2.20827	6.70819e-132	1.59433e-129
C3orf70	24.4354	2.95726	7.19882e-132	1.6999e-129
CPEB4	24.3484	1.82686	6.02789e-131	1.38759e-128
SLC1A7	24.2435	2.72852	7.7359e-130	1.75864e-127
RORB	23.9594	0.732712	7.37589e-127	1.62629e-124
CASC15	23.6967	0.83781	3.90256e-124	8.4022e-122
IMMP2L	23.6776	1.11995	6.13159e-124	1.31241e-121
SYP	23.5877	2.31271	5.14889e-123	1.08307e-120
VSX2	23.425	2.27096	2.37516e-121	4.88389e-119
SNAP25	23.1231	1.62198	2.70986e-118	5.44964e-116
YPEL2	23.1098	2.21685	3.68643e-118	7.37307e-116
NEUROD1	23.1026	1.64875	4.36019e-118	8.67323e-116
RORA	23.012	1.17302	3.53186e-117	6.80367e-115
PLXDC1	22.7698	3.80194	9.12816e-115	1.71333e-112
GRAMD2B	22.5957	2.36036	4.77358e-113	8.86892e-111
ATP8A1	22.5732	1.85516	7.94656e-113	1.46895e-110
FYN	22.4704	0.904778	8.07888e-112	1.47848e-109
ADCY2	22.2695	2.32261	7.30769e-110	1.29839e-107
SLC1A2	22.2607	2.96178	8.88816e-110	1.57157e-107
CCDC60	22.2405	2.41824	1.39306e-109	2.45132e-107
DLEU2	22.229	0.983363	1.8016e-109	3.15505e-107
TTC8	22.0157	1.66609	2.03657e-107	3.45095e-105
EPHA7	22.008	2.44403	2.41456e-107	4.0726e-105
RASGEF1C	21.8977	3.28704	2.73335e-106	4.56819e-104
DST	21.8751	0.792114	4.48243e-106	7.42359e-104
SESN3	21.6112	1.67996	1.40787e-103	2.26007e-101
EML5	21.2609	1.52356	2.61253e-100	4.03466e-98
KCNK3	21.1379	2.56932	3.5626e-99	5.38822e-97
FOXO3	21.1013	1.29338	7.73929e-99	1.1657e-96
RASGRF2	20.8086	2.00782	3.61617e-96	5.13005e-94
HDAC9	20.7344	0.989782	1.69671e-95	2.39774e-93
PAG1	20.5644	2.04652	5.71749e-94	7.83767e-92
CRYBG3	20.1382	1.42733	3.41578e-90	4.37137e-88
BAZ2B	20.1342	0.697253	3.69979e-90	4.71833e-88
AMER2	20.0336	1.74805	2.80508e-89	3.54031e-87
GPM6A	19.9459	0.593831	1.62626e-88	2.03845e-86
SLC23A2	19.8023	1.74161	2.8449e-87	3.51777e-85
ATP2B1	19.5931	1.09605	1.76959e-85	2.10288e-83
SPARC	19.5034	2.78383	1.02731e-84	1.21293e-82
NEDD4L	18.6936	1.22611	5.57987e-78	5.86865e-76
PAK3	18.6887	1.06918	6.11871e-78	6.41693e-76
NDRG1	18.5281	2.01686	1.22632e-76	1.25026e-74
STK39	18.5108	1.07629	1.6911e-76	1.70983e-74
MRPS30-DT	18.5014	2.30119	2.01099e-76	2.02767e-74

## Sheet: BC GO
source	term_name	term_id	highlighted	adjusted_p_value	negative_log10_of_adjusted_p_value	term_size	query_size	intersection_size	effective_domain_size	intersections
GO:MF	beta-catenin binding	GO:0008013	TRUE	0.00192541	2.71548	89	92	6	20212	CTNND2,CDH2,TJP1,RORA,FOXO3,AMER2
GO:MF	protein binding	GO:0005515	FALSE	0.00233821	2.63112	14838	92	85	20212	NLK,EML4,AGAP1,PIK3R1,OTX2,NFIB,IQCJ-SCHIP1,MAP7,EPB41,FABP7,SYT1,SSX2IP,DSCAML1,CADPS,SRRM4,NRG1,TMX1,NEUROD4,MPPED2,DACH1,CTNND2,ANKRD33B,CSRP2,PTPRG,MAP3K13,CDH2,LHX4,BSG,CDH4,LARGE1,HNRNPC,KCTD16,ITSN1,MDGA1,MAML3,CNTNAP4,SOX4,RSPO2,MYO5B,SEMA5A,KLHDC8A,NOL4,MAML2,CADM3,PEX5L,ITGB8,ZNF385B,TJP1,ADAM19,CPEB4,RORB,IMMP2L,SYP,VSX2,SNAP25,YPEL2,NEUROD1,RORA,PLXDC1,GRAMD2B,ATP8A1,FYN,ADCY2,SLC1A2,…
GO:BP	nervous system development	GO:0007399	TRUE	5.25439e-11	10.2795	2531	87	39	21031	OTX2,NFIB,FABP7,SYT1,DSCAML1,SRRM4,GRIK1,NRG1,NEUROD4,CTNND2,PTPRG,MAP3K13,CDH2,LHX4,CDH4,LARGE1,MDGA1,CA10,SOX4,RSPO2,SEMA5A,C3ORF70,RORB,IMMP2L,SNAP25,NEUROD1,RORA,PLXDC1,FYN,SLC1A2,TTC8,EPHA7,FOXO3,HDAC9,GPM6A,SLC23A2,NEDD4L,PAK3,NDRG1
GO:BP	generation of neurons	GO:0048699	FALSE	3.01603e-10	9.52056	1514	87	30	21031	OTX2,NFIB,SYT1,DSCAML1,SRRM4,NEUROD4,CTNND2,PTPRG,MAP3K13,CDH2,LHX4,CDH4,LARGE1,MDGA1,SOX4,RSPO2,SEMA5A,RORB,SNAP25,NEUROD1,RORA,FYN,TTC8,EPHA7,FOXO3,HDAC9,GPM6A,SLC23A2,NEDD4L,PAK3
GO:BP	neuron differentiation	GO:0030182	FALSE	5.01063e-10	9.30011	1431	87	29	21031	OTX2,NFIB,SYT1,DSCAML1,SRRM4,NEUROD4,CTNND2,PTPRG,MAP3K13,CDH2,LHX4,CDH4,MDGA1,SOX4,RSPO2,SEMA5A,RORB,SNAP25,NEUROD1,RORA,FYN,TTC8,EPHA7,FOXO3,HDAC9,GPM6A,SLC23A2,NEDD4L,PAK3
GO:BP	neurogenesis	GO:0022008	FALSE	1.79489e-09	8.74596	1742	87	31	21031	OTX2,NFIB,SYT1,DSCAML1,SRRM4,NEUROD4,CTNND2,PTPRG,MAP3K13,CDH2,LHX4,CDH4,LARGE1,MDGA1,SOX4,RSPO2,SEMA5A,RORB,SNAP25,NEUROD1,RORA,FYN,TTC8,EPHA7,FOXO3,HDAC9,GPM6A,SLC23A2,NEDD4L,PAK3,NDRG1
GO:BP	system development	GO:0048731	FALSE	5.72741e-08	7.24204	3973	87	44	21031	OTX2,NFIB,FABP7,SYT1,DSCAML1,SRRM4,GRIK1,NRG1,NEUROD4,CTNND2,PTPRG,MAP3K13,CDH2,LHX4,BSG,CDH4,LARGE1,MDGA1,CA10,SOX4,RSPO2,SEMA5A,ITGB8,TJP1,C3ORF70,RORB,IMMP2L,SNAP25,NEUROD1,RORA,PLXDC1,FYN,SLC1A2,TTC8,EPHA7,FOXO3,HDAC9,CRYBG3,GPM6A,SLC23A2,SPARC,NEDD4L,PAK3,NDRG1
GO:BP	multicellular organism development	GO:0007275	FALSE	1.72942e-07	6.7621	4643	87	47	21031	PIK3R1,OTX2,NFIB,FABP7,SYT1,DSCAML1,SRRM4,GRIK1,NRG1,NEUROD4,DACH1,CTNND2,PTPRG,MAP3K13,CDH2,LHX4,BSG,CDH4,LARGE1,MDGA1,CA10,SOX4,RSPO2,SEMA5A,ITGB8,TJP1,C3ORF70,RORB,IMMP2L,SNAP25,NEUROD1,RORA,PLXDC1,FYN,SLC1A2,TTC8,EPHA7,FOXO3,HDAC9,CRYBG3,GPM6A,SLC23A2,ATP2B1,SPARC,NEDD4L,PAK3,NDRG1
GO:BP	neuron projection morphogenesis	GO:0048812	FALSE	3.39748e-07	6.46884	655	87	18	21031	OTX2,NFIB,SYT1,DSCAML1,CTNND2,MAP3K13,CDH2,LHX4,CDH4,SEMA5A,SNAP25,FYN,TTC8,EPHA7,GPM6A,SLC23A2,NEDD4L,PAK3
GO:BP	neuron development	GO:0048666	FALSE	4.84837e-07	6.3144	1167	87	23	21031	OTX2,NFIB,SYT1,DSCAML1,SRRM4,NEUROD4,CTNND2,PTPRG,MAP3K13,CDH2,LHX4,CDH4,SEMA5A,RORB,SNAP25,NEUROD1,FYN,TTC8,EPHA7,GPM6A,SLC23A2,NEDD4L,PAK3
GO:BP	plasma membrane bounded cell projection morphogenesis	GO:0120039	FALSE	5.01333e-07	6.29987	671	87	18	21031	OTX2,NFIB,SYT1,DSCAML1,CTNND2,MAP3K13,CDH2,LHX4,CDH4,SEMA5A,SNAP25,FYN,TTC8,EPHA7,GPM6A,SLC23A2,NEDD4L,PAK3
GO:BP	cell projection morphogenesis	GO:0048858	FALSE	5.64911e-07	6.24802	676	87	18	21031	OTX2,NFIB,SYT1,DSCAML1,CTNND2,MAP3K13,CDH2,LHX4,CDH4,SEMA5A,SNAP25,FYN,TTC8,EPHA7,GPM6A,SLC23A2,NEDD4L,PAK3
GO:BP	cellular anatomical entity morphogenesis	GO:0032989	FALSE	8.29478e-07	6.0812	785	87	19	21031	OTX2,NFIB,SYT1,DSCAML1,CTNND2,CSRP2,MAP3K13,CDH2,LHX4,CDH4,SEMA5A,SNAP25,FYN,TTC8,EPHA7,GPM6A,SLC23A2,NEDD4L,PAK3
GO:BP	neuron projection development	GO:0031175	FALSE	1.43497e-06	5.84316	1014	87	21	21031	OTX2,NFIB,SYT1,DSCAML1,NEUROD4,CTNND2,PTPRG,MAP3K13,CDH2,LHX4,CDH4,SEMA5A,SNAP25,NEUROD1,FYN,TTC8,EPHA7,GPM6A,SLC23A2,NEDD4L,PAK3
GO:BP	central nervous system development	GO:0007417	FALSE	2.07571e-06	5.68283	1035	87	21	21031	OTX2,NFIB,DSCAML1,GRIK1,NEUROD4,CDH2,LHX4,LARGE1,MDGA1,CA10,SOX4,SEMA5A,IMMP2L,NEUROD1,RORA,PLXDC1,FYN,SLC1A2,TTC8,EPHA7,FOXO3
GO:BP	cell development	GO:0048468	FALSE	4.4061e-06	5.35595	2819	87	34	21031	PIK3R1,OTX2,NFIB,SYT1,DSCAML1,SRRM4,NRG1,NEUROD4,CTNND2,CSRP2,PTPRG,MAP3K13,CDH2,LHX4,CDH4,LARGE1,SOX4,SEMA5A,ITGB8,TJP1,RORB,SNAP25,NEUROD1,RORA,FYN,TTC8,EPHA7,FOXO3,HDAC9,GPM6A,SLC23A2,NEDD4L,PAK3,NDRG1
GO:BP	anatomical structure development	GO:0048856	FALSE	4.95682e-06	5.3048	5899	87	51	21031	PIK3R1,OTX2,NFIB,FABP7,SYT1,DSCAML1,SRRM4,GRIK1,NRG1,NEUROD4,DACH1,CTNND2,CSRP2,PTPRG,MAP3K13,CDH2,LHX4,BSG,CDH4,LARGE1,MDGA1,CA10,SOX4,RSPO2,SEMA5A,ITGB8,TJP1,ADAM19,C3ORF70,RORB,IMMP2L,SNAP25,NEUROD1,RORA,PLXDC1,FYN,SLC1A2,TTC8,EPHA7,KCNK3,FOXO3,HDAC9,CRYBG3,AMER2,GPM6A,SLC23A2,ATP2B1,SPARC,NEDD4L,PAK3,NDRG1
GO:BP	anatomical structure morphogenesis	GO:0009653	FALSE	5.27369e-06	5.27789	2684	87	33	21031	OTX2,NFIB,SYT1,DSCAML1,NRG1,CTNND2,CSRP2,MAP3K13,CDH2,LHX4,BSG,CDH4,LARGE1,SOX4,RSPO2,SEMA5A,ITGB8,TJP1,RORB,SNAP25,NEUROD1,RORA,PLXDC1,FYN,TTC8,EPHA7,FOXO3,HDAC9,GPM6A,SLC23A2,SPARC,NEDD4L,PAK3
GO:BP	axon development	GO:0061564	FALSE	8.6213e-06	5.06443	527	87	15	21031	OTX2,NFIB,DSCAML1,NEUROD4,MAP3K13,CDH2,LHX4,CDH4,SEMA5A,SNAP25,NEUROD1,FYN,TTC8,EPHA7,PAK3
GO:BP	developmental process	GO:0032502	FALSE	1.14803e-05	4.94005	6453	87	53	21031	PIK3R1,OTX2,NFIB,FABP7,SYT1,DSCAML1,SRRM4,GRIK1,NRG1,NEUROD4,DACH1,CTNND2,CSRP2,PTPRG,MAP3K13,CDH2,LHX4,BSG,CDH4,LARGE1,HNRNPC,MDGA1,CA10,SOX4,RSPO2,SEMA5A,ITGB8,TJP1,ADAM19,C3ORF70,RORB,IMMP2L,SYP,SNAP25,NEUROD1,RORA,PLXDC1,FYN,SLC1A2,TTC8,EPHA7,KCNK3,FOXO3,HDAC9,CRYBG3,AMER2,GPM6A,SLC23A2,ATP2B1,SPARC,NEDD4L,PAK3,NDRG1
GO:BP	multicellular organismal process	GO:0032501	FALSE	2.13714e-05	4.67017	7669	87	58	21031	PIK3R1,OTX2,NFIB,EPB41,FABP7,SYT1,DSCAML1,SRRM4,GRIK1,NRG1,TMX1,NEUROD4,DACH1,CTNND2,PTPRG,MAP3K13,CDH2,LHX4,BSG,CDH4,LARGE1,HNRNPC,CACNA2D1,MDGA1,CNTNAP4,CA10,SOX4,RSPO2,MYO5B,SEMA5A,ITGB8,TJP1,C3ORF70,SLC1A7,RORB,IMMP2L,VSX2,SNAP25,NEUROD1,RORA,PLXDC1,ATP8A1,FYN,SLC1A2,TTC8,EPHA7,FOXO3,HDAC9,PAG1,CRYBG3,GPM6A,SLC23A2,ATP2B1,SPARC,NEDD4L,PAK3,NDRG1,STK39
GO:BP	cell morphogenesis	GO:0000902	FALSE	3.48342e-05	4.45799	986	87	19	21031	OTX2,NFIB,SYT1,DSCAML1,CTNND2,MAP3K13,CDH2,LHX4,CDH4,SEMA5A,SNAP25,FYN,TTC8,EPHA7,GPM6A,SLC23A2,SPARC,NEDD4L,PAK3
GO:BP	cell morphogenesis involved in neuron differentiation	GO:0048667	FALSE	4.55927e-05	4.3411	597	87	15	21031	OTX2,NFIB,DSCAML1,CTNND2,MAP3K13,CDH2,LHX4,CDH4,SEMA5A,SNAP25,FYN,TTC8,EPHA7,NEDD4L,PAK3
GO:BP	cell adhesion	GO:0007155	TRUE	6.79766e-05	4.16764	1512	87	23	21031	PIK3R1,CADM2,SSX2IP,DSCAML1,NRG1,TMX1,CTNND2,CDH2,CDH4,MDGA1,CNTNAP4,SOX4,SEMA5A,CADM3,ITGB8,TJP1,ADAM19,FYN,EPHA7,DST,FOXO3,PAG1,SLC23A2
GO:BP	brain development	GO:0007420	FALSE	0.00010926	3.96154	736	87	16	21031	OTX2,NFIB,DSCAML1,CDH2,LARGE1,MDGA1,CA10,SEMA5A,IMMP2L,NEUROD1,RORA,FYN,SLC1A2,TTC8,EPHA7,FOXO3
GO:BP	neural retina development	GO:0003407	FALSE	0.000113493	3.94503	83	87	7	21031	NEUROD4,BSG,LARGE1,RORB,NEUROD1,TTC8,GPM6A
GO:BP	signaling	GO:0023052	FALSE	0.000130125	3.88564	6447	87	51	21031	NLK,PIK3R1,OTX2,IQCJ-SCHIP1,SYT1,SSX2IP,CADPS,GRIK1,NRG1,NEUROD4,CTNND2,PTPRG,MAP3K13,CDH2,BSG,LARGE1,KCTD16,CACNA2D1,ITSN1,MAML3,CNTNAP4,SOX4,RSPO2,SEMA5A,MAML2,PEX5L,ITGB8,ZNF385B,TJP1,CPEB4,SLC1A7,RORB,SYP,SNAP25,NEUROD1,RORA,FYN,ADCY2,SLC1A2,EPHA7,RASGEF1C,DST,SESN3,KCNK3,FOXO3,RASGRF2,PAG1,AMER2,PAK3,NDRG1,STK39
GO:BP	axonogenesis	GO:0007409	FALSE	0.000131591	3.88077	466	87	13	21031	OTX2,NFIB,DSCAML1,MAP3K13,CDH2,LHX4,CDH4,SEMA5A,SNAP25,FYN,TTC8,EPHA7,PAK3
GO:BP	plasma membrane bounded cell projection organization	GO:0120036	FALSE	0.00013576	3.86723	1570	87	23	21031	PIK3R1,OTX2,NFIB,SYT1,SSX2IP,DSCAML1,NEUROD4,CTNND2,PTPRG,MAP3K13,CDH2,LHX4,CDH4,SEMA5A,SNAP25,NEUROD1,FYN,TTC8,EPHA7,GPM6A,SLC23A2,NEDD4L,PAK3
GO:BP	cell-cell signaling	GO:0007267	FALSE	0.000136362	3.86531	1704	87	24	21031	NLK,SYT1,CADPS,GRIK1,CTNND2,CDH2,LARGE1,CACNA2D1,CNTNAP4,SOX4,RSPO2,SEMA5A,ITGB8,SLC1A7,SYP,SNAP25,NEUROD1,FYN,SLC1A2,EPHA7,KCNK3,FOXO3,RASGRF2,AMER2
GO:BP	cell communication	GO:0007154	FALSE	0.0002135	3.6706	6537	87	51	21031	NLK,PIK3R1,OTX2,IQCJ-SCHIP1,SYT1,SSX2IP,CADPS,GRIK1,NRG1,NEUROD4,CTNND2,PTPRG,MAP3K13,CDH2,BSG,LARGE1,KCTD16,CACNA2D1,ITSN1,MAML3,CNTNAP4,SOX4,RSPO2,SEMA5A,MAML2,PEX5L,ITGB8,ZNF385B,TJP1,CPEB4,SLC1A7,RORB,SYP,SNAP25,NEUROD1,RORA,FYN,ADCY2,SLC1A2,EPHA7,RASGEF1C,DST,SESN3,KCNK3,FOXO3,RASGRF2,PAG1,AMER2,PAK3,NDRG1,STK39
GO:BP	cell projection organization	GO:0030030	FALSE	0.000222019	3.65361	1613	87	23	21031	PIK3R1,OTX2,NFIB,SYT1,SSX2IP,DSCAML1,NEUROD4,CTNND2,PTPRG,MAP3K13,CDH2,LHX4,CDH4,SEMA5A,SNAP25,NEUROD1,FYN,TTC8,EPHA7,GPM6A,SLC23A2,NEDD4L,PAK3
GO:BP	head development	GO:0060322	FALSE	0.000273151	3.5636	787	87	16	21031	OTX2,NFIB,DSCAML1,CDH2,LARGE1,MDGA1,CA10,SEMA5A,IMMP2L,NEUROD1,RORA,FYN,SLC1A2,TTC8,EPHA7,FOXO3
GO:BP	regulation of cellular process	GO:0050794	FALSE	0.000743144	3.12893	11738	87	71	21031	NLK,PIK3R1,OTX2,NFIB,IQCJ-SCHIP1,EPB41,FABP7,SYT1,SSX2IP,CADPS,SRRM4,GRIK1,NRG1,TMX1,NEUROD4,DACH1,CTNND2,PTPRG,MAP3K13,CDH2,LHX4,BSG,CDH4,LARGE1,HNRNPC,KCTD16,CACNA2D1,ITSN1,MDGA1,MAML3,CNTNAP4,SOX4,CCNG2,RSPO2,SEMA5A,MAML2,PEX5L,ITGB8,ZNF385B,TJP1,ADAM19,CPEB4,SLC1A7,RORB,SYP,VSX2,SNAP25,NEUROD1,RORA,ATP8A1,FYN,ADCY2,SLC1A2,TTC8,EPHA7,RASGEF1C,DST,SESN3,FOXO3,RASGRF2,HDAC9,PAG1,AMER2,GPM6A,SLC2…
GO:BP	retina development in camera-type eye	GO:0060041	FALSE	0.000867719	3.06162	164	87	8	21031	NFIB,NEUROD4,BSG,LARGE1,RORB,NEUROD1,TTC8,GPM6A
GO:BP	regulation of biological quality	GO:0065008	FALSE	0.001222	2.91293	2846	87	30	21031	NLK,PIK3R1,GRIK1,NRG1,TMX1,MAP3K13,CDH2,CDH4,LARGE1,HNRNPC,CACNA2D1,MDGA1,SOX4,MYO5B,SEMA5A,TJP1,SLC1A7,SYP,SNAP25,NEUROD1,ATP8A1,FYN,EPHA7,KCNK3,RASGRF2,GPM6A,ATP2B1,NEDD4L,PAK3,STK39
GO:BP	cellular response to stimulus	GO:0051716	FALSE	0.00180251	2.74412	7394	87	53	21031	NLK,PIK3R1,OTX2,IQCJ-SCHIP1,SYT1,SSX2IP,GRIK1,NRG1,TMX1,NEUROD4,CTNND2,PTPRG,MAP3K13,CDH2,BSG,LARGE1,KCTD16,CACNA2D1,ITSN1,MAML3,SOX4,RSPO2,SEMA5A,MAML2,PEX5L,ITGB8,ZNF385B,TJP1,CPEB4,SLC1A7,RORB,IMMP2L,SYP,NEUROD1,RORA,FYN,ADCY2,SLC1A2,EPHA7,RASGEF1C,DST,SESN3,KCNK3,FOXO3,RASGRF2,HDAC9,PAG1,AMER2,SLC23A2,ATP2B1,PAK3,NDRG1,STK39
GO:BP	axon guidance	GO:0007411	FALSE	0.00197518	2.70439	249	87	9	21031	OTX2,NFIB,DSCAML1,LHX4,CDH4,SEMA5A,FYN,TTC8,EPHA7
GO:BP	neuron projection guidance	GO:0097485	FALSE	0.00197518	2.70439	249	87	9	21031	OTX2,NFIB,DSCAML1,LHX4,CDH4,SEMA5A,FYN,TTC8,EPHA7
GO:BP	regulation of biological process	GO:0050789	FALSE	0.00228159	2.64176	12287	87	72	21031	NLK,PIK3R1,OTX2,NFIB,IQCJ-SCHIP1,EPB41,FABP7,SYT1,SSX2IP,CADPS,SRRM4,GRIK1,NRG1,TMX1,NEUROD4,DACH1,CTNND2,PTPRG,MAP3K13,CDH2,LHX4,BSG,CDH4,LARGE1,HNRNPC,KCTD16,CACNA2D1,ITSN1,MDGA1,MAML3,CNTNAP4,SOX4,CCNG2,RSPO2,SEMA5A,MAML2,PEX5L,ITGB8,ZNF385B,TJP1,ADAM19,CPEB4,SLC1A7,RORB,SYP,VSX2,SNAP25,NEUROD1,RORA,ATP8A1,FYN,ADCY2,SLC1A2,TTC8,EPHA7,RASGEF1C,DST,SESN3,KCNK3,FOXO3,RASGRF2,HDAC9,PAG1,AMER2,GPM6…
GO:BP	cell surface receptor signaling pathway	GO:0007166	FALSE	0.00294366	2.53111	2799	87	29	21031	NLK,PIK3R1,OTX2,GRIK1,NRG1,NEUROD4,CTNND2,PTPRG,CDH2,BSG,MAML3,SOX4,RSPO2,SEMA5A,MAML2,ITGB8,TJP1,CPEB4,SLC1A7,NEUROD1,RORA,FYN,EPHA7,DST,SESN3,FOXO3,AMER2,PAK3,STK39
GO:BP	biological regulation	GO:0065007	FALSE	0.00344378	2.46296	12680	87	73	21031	NLK,PIK3R1,OTX2,NFIB,IQCJ-SCHIP1,EPB41,FABP7,SYT1,SSX2IP,CADPS,SRRM4,GRIK1,NRG1,TMX1,NEUROD4,DACH1,CTNND2,PTPRG,MAP3K13,CDH2,LHX4,BSG,CDH4,LARGE1,HNRNPC,KCTD16,CACNA2D1,ITSN1,MDGA1,MAML3,CNTNAP4,SOX4,CCNG2,RSPO2,MYO5B,SEMA5A,MAML2,PEX5L,ITGB8,ZNF385B,TJP1,ADAM19,CPEB4,SLC1A7,RORB,SYP,VSX2,SNAP25,NEUROD1,RORA,ATP8A1,FYN,ADCY2,SLC1A2,TTC8,EPHA7,RASGEF1C,DST,SESN3,KCNK3,FOXO3,RASGRF2,HDAC9,PAG1,AMER…
GO:BP	regulation of anatomical structure morphogenesis	GO:0022603	FALSE	0.00351788	2.45372	838	87	15	21031	OTX2,SYT1,MAP3K13,CDH2,CDH4,RSPO2,SEMA5A,ITGB8,TJP1,FYN,EPHA7,SLC23A2,SPARC,NEDD4L,PAK3
GO:BP	animal organ development	GO:0048513	FALSE	0.00495503	2.30495	3039	87	30	21031	OTX2,NFIB,DSCAML1,NRG1,NEUROD4,CDH2,LHX4,BSG,LARGE1,MDGA1,CA10,SOX4,RSPO2,SEMA5A,ITGB8,ADAM19,RORB,IMMP2L,NEUROD1,RORA,FYN,SLC1A2,TTC8,EPHA7,KCNK3,FOXO3,HDAC9,CRYBG3,GPM6A,ATP2B1
GO:BP	anterograde trans-synaptic signaling	GO:0098916	FALSE	0.0050255	2.29882	750	87	14	21031	SYT1,CADPS,GRIK1,CDH2,LARGE1,CNTNAP4,SLC1A7,SYP,SNAP25,FYN,SLC1A2,EPHA7,KCNK3,RASGRF2
GO:BP	chemical synaptic transmission	GO:0007268	FALSE	0.0050255	2.29882	750	87	14	21031	SYT1,CADPS,GRIK1,CDH2,LARGE1,CNTNAP4,SLC1A7,SYP,SNAP25,FYN,SLC1A2,EPHA7,KCNK3,RASGRF2
GO:BP	trans-synaptic signaling	GO:0099537	FALSE	0.00551335	2.25858	756	87	14	21031	SYT1,CADPS,GRIK1,CDH2,LARGE1,CNTNAP4,SLC1A7,SYP,SNAP25,FYN,SLC1A2,EPHA7,KCNK3,RASGRF2
GO:BP	regulation of signaling	GO:0023051	FALSE	0.00698945	2.15556	3437	87	32	21031	NLK,PIK3R1,OTX2,IQCJ-SCHIP1,SYT1,SSX2IP,GRIK1,NRG1,CTNND2,MAP3K13,CDH2,LARGE1,KCTD16,ITSN1,CNTNAP4,SOX4,RSPO2,SEMA5A,PEX5L,ITGB8,SYP,SNAP25,NEUROD1,RORA,FYN,EPHA7,SESN3,FOXO3,RASGRF2,AMER2,PAK3,STK39
GO:BP	regulation of cell communication	GO:0010646	FALSE	0.00726181	2.13895	3443	87	32	21031	NLK,PIK3R1,OTX2,IQCJ-SCHIP1,SYT1,SSX2IP,GRIK1,NRG1,CTNND2,MAP3K13,CDH2,LARGE1,KCTD16,ITSN1,CNTNAP4,SOX4,RSPO2,SEMA5A,PEX5L,ITGB8,SYP,SNAP25,NEUROD1,RORA,FYN,EPHA7,SESN3,FOXO3,RASGRF2,AMER2,PAK3,STK39
GO:BP	developmental growth	GO:0048589	FALSE	0.00752008	2.12378	667	87	13	21031	SYT1,NRG1,MAP3K13,CDH4,LARGE1,RSPO2,SEMA5A,SLC1A2,TTC8,EPHA7,FOXO3,SLC23A2,NEDD4L
GO:BP	cell differentiation	GO:0030154	FALSE	0.00758897	2.11982	4366	87	37	21031	PIK3R1,OTX2,NFIB,SYT1,DSCAML1,SRRM4,NRG1,NEUROD4,CTNND2,CSRP2,PTPRG,MAP3K13,CDH2,LHX4,CDH4,LARGE1,HNRNPC,MDGA1,SOX4,RSPO2,SEMA5A,ITGB8,TJP1,RORB,SNAP25,NEUROD1,RORA,FYN,TTC8,EPHA7,FOXO3,HDAC9,GPM6A,SLC23A2,NEDD4L,PAK3,NDRG1
GO:BP	cellular developmental process	GO:0048869	FALSE	0.00763194	2.11737	4367	87	37	21031	PIK3R1,OTX2,NFIB,SYT1,DSCAML1,SRRM4,NRG1,NEUROD4,CTNND2,CSRP2,PTPRG,MAP3K13,CDH2,LHX4,CDH4,LARGE1,HNRNPC,MDGA1,SOX4,RSPO2,SEMA5A,ITGB8,TJP1,RORB,SNAP25,NEUROD1,RORA,FYN,TTC8,EPHA7,FOXO3,HDAC9,GPM6A,SLC23A2,NEDD4L,PAK3,NDRG1
GO:BP	synaptic signaling	GO:0099536	FALSE	0.00791608	2.10149	780	87	14	21031	SYT1,CADPS,GRIK1,CDH2,LARGE1,CNTNAP4,SLC1A7,SYP,SNAP25,FYN,SLC1A2,EPHA7,KCNK3,RASGRF2
GO:BP	regulation of developmental process	GO:0050793	FALSE	0.00859738	2.06563	2455	87	26	21031	PIK3R1,OTX2,NFIB,SYT1,NRG1,NEUROD4,MAP3K13,CDH2,CDH4,SOX4,RSPO2,SEMA5A,ITGB8,TJP1,RORB,NEUROD1,RORA,FYN,EPHA7,FOXO3,HDAC9,SLC23A2,ATP2B1,SPARC,NEDD4L,PAK3
GO:BP	response to stimulus	GO:0050896	FALSE	0.0114839	1.93991	8976	87	58	21031	NLK,PIK3R1,OTX2,NFIB,IQCJ-SCHIP1,MAP7,SYT1,SSX2IP,GRIK1,NRG1,TMX1,NEUROD4,DACH1,CTNND2,PTPRG,MAP3K13,CDH2,BSG,LARGE1,KCTD16,CACNA2D1,ITSN1,MAML3,SOX4,RSPO2,SEMA5A,MAML2,PEX5L,ITGB8,ZNF385B,TJP1,CPEB4,SLC1A7,RORB,IMMP2L,SYP,VSX2,NEUROD1,RORA,FYN,ADCY2,SLC1A2,EPHA7,RASGEF1C,DST,SESN3,KCNK3,FOXO3,RASGRF2,HDAC9,PAG1,AMER2,GPM6A,SLC23A2,ATP2B1,PAK3,NDRG1,STK39
GO:BP	positive regulation of cell growth	GO:0030307	FALSE	0.0116063	1.93531	164	87	7	21031	SYT1,NRG1,MAP3K13,CDH4,SEMA5A,SLC23A2,NEDD4L
GO:BP	positive regulation of developmental growth	GO:0048639	FALSE	0.0120802	1.91793	165	87	7	21031	SYT1,NRG1,MAP3K13,CDH4,SEMA5A,SLC23A2,NEDD4L
GO:BP	cellular response to oxygen-containing compound	GO:1901701	FALSE	0.0122799	1.9108	1179	87	17	21031	PIK3R1,LARGE1,CACNA2D1,SOX4,TJP1,CPEB4,RORB,NEUROD1,RORA,FYN,ADCY2,SLC1A2,SESN3,FOXO3,HDAC9,SLC23A2,ATP2B1
GO:BP	cell-cell adhesion	GO:0098609	FALSE	0.0153959	1.8126	946	87	15	21031	CADM2,DSCAML1,TMX1,CTNND2,CDH2,CDH4,MDGA1,SOX4,CADM3,TJP1,ADAM19,FYN,EPHA7,FOXO3,PAG1
GO:BP	positive regulation of cellular process	GO:0048522	FALSE	0.0176191	1.75402	5717	87	43	21031	PIK3R1,OTX2,NFIB,IQCJ-SCHIP1,EPB41,SYT1,CADPS,NRG1,TMX1,NEUROD4,MAP3K13,CDH2,LHX4,BSG,CDH4,LARGE1,HNRNPC,CACNA2D1,MAML3,SOX4,RSPO2,SEMA5A,MAML2,ITGB8,TJP1,ADAM19,RORB,SNAP25,NEUROD1,RORA,ATP8A1,FYN,SLC1A2,EPHA7,SESN3,FOXO3,RASGRF2,HDAC9,GPM6A,SLC23A2,SPARC,NEDD4L,STK39
GO:BP	forebrain development	GO:0030900	FALSE	0.0188215	1.72535	417	87	10	21031	OTX2,NFIB,CDH2,LARGE1,MDGA1,SEMA5A,NEUROD1,FYN,SLC1A2,TTC8
GO:BP	signal transduction	GO:0007165	FALSE	0.02071	1.68382	5959	87	44	21031	NLK,PIK3R1,OTX2,IQCJ-SCHIP1,SSX2IP,GRIK1,NRG1,NEUROD4,CTNND2,PTPRG,MAP3K13,CDH2,BSG,LARGE1,KCTD16,ITSN1,MAML3,SOX4,RSPO2,SEMA5A,MAML2,PEX5L,ITGB8,ZNF385B,TJP1,CPEB4,SLC1A7,RORB,SYP,NEUROD1,RORA,FYN,ADCY2,EPHA7,RASGEF1C,DST,SESN3,FOXO3,RASGRF2,PAG1,AMER2,PAK3,NDRG1,STK39
GO:BP	positive regulation of biological process	GO:0048518	FALSE	0.0299137	1.52413	6250	87	45	21031	PIK3R1,OTX2,NFIB,IQCJ-SCHIP1,EPB41,SYT1,CADPS,NRG1,TMX1,NEUROD4,MAP3K13,CDH2,LHX4,BSG,CDH4,LARGE1,HNRNPC,CACNA2D1,MAML3,SOX4,RSPO2,SEMA5A,MAML2,ITGB8,TJP1,ADAM19,RORB,SNAP25,NEUROD1,RORA,ATP8A1,FYN,SLC1A2,EPHA7,SESN3,FOXO3,RASGRF2,HDAC9,GPM6A,SLC23A2,ATP2B1,SPARC,NEDD4L,PAK3,STK39
GO:BP	cell junction organization	GO:0034330	TRUE	0.0301204	1.52114	759	87	13	21031	PIK3R1,CTNND2,CDH2,CDH4,LARGE1,MDGA1,TJP1,SNAP25,FYN,EPHA7,DST,GPM6A,PAK3
GO:BP	camera-type eye development	GO:0043010	FALSE	0.0314721	1.50207	350	87	9	21031	NFIB,NEUROD4,BSG,LARGE1,RORB,NEUROD1,TTC8,CRYBG3,GPM6A
GO:BP	amacrine cell differentiation	GO:0035881	FALSE	0.031832	1.49714	12	87	3	21031	NEUROD4,RORB,NEUROD1
GO:BP	regulation of plasma membrane bounded cell projection organization	GO:0120035	FALSE	0.0328374	1.48363	652	87	12	21031	PIK3R1,PTPRG,MAP3K13,CDH2,CDH4,SEMA5A,SNAP25,FYN,EPHA7,GPM6A,NEDD4L,PAK3
GO:BP	cell junction assembly	GO:0034329	FALSE	0.0356907	1.44744	449	87	10	21031	CTNND2,CDH2,CDH4,LARGE1,MDGA1,TJP1,SNAP25,EPHA7,DST,GPM6A
GO:BP	regulation of cell projection organization	GO:0031344	FALSE	0.0411267	1.38588	667	87	12	21031	PIK3R1,PTPRG,MAP3K13,CDH2,CDH4,SEMA5A,SNAP25,FYN,EPHA7,GPM6A,NEDD4L,PAK3
GO:BP	regulation of neuron projection development	GO:0010975	FALSE	0.0415315	1.38162	457	87	10	21031	PTPRG,MAP3K13,CDH2,CDH4,SEMA5A,SNAP25,FYN,EPHA7,NEDD4L,PAK3
GO:BP	cellular response to chemical stimulus	GO:0070887	FALSE	0.0429844	1.36669	2683	87	26	21031	NLK,PIK3R1,SYT1,BSG,LARGE1,CACNA2D1,SOX4,SEMA5A,TJP1,CPEB4,RORB,SYP,NEUROD1,RORA,FYN,ADCY2,SLC1A2,SESN3,KCNK3,FOXO3,HDAC9,SLC23A2,ATP2B1,PAK3,NDRG1,STK39
GO:BP	regulation of transport	GO:0051049	TRUE	0.0482311	1.31667	1594	87	19	21031	PIK3R1,EPB41,SYT1,CADPS,NRG1,TMX1,CDH2,BSG,CACNA2D1,SOX4,SYP,SNAP25,NEUROD1,ATP8A1,FYN,SLC1A2,ATP2B1,NEDD4L,STK39
GO:CC	cell junction	GO:0030054	TRUE	3.7744e-13	12.4232	2230	89	38	22097	PIK3R1,IQCJ-SCHIP1,CADM2,EPB41,SYT1,SSX2IP,DSCAML1,CADPS,GRIK1,NRG1,CTNND2,CSRP2,CDH2,BSG,CDH4,LARGE1,KCTD16,ITSN1,MDGA1,CNTNAP4,CADM3,ITGB8,TJP1,CPEB4,SLC1A7,SYP,SNAP25,PLXDC1,ATP8A1,FYN,SLC1A2,EPHA7,DST,KCNK3,GPM6A,ATP2B1,PAK3,NDRG1
GO:CC	synapse	GO:0045202	FALSE	1.24247e-07	6.90571	1468	89	25	22097	CADM2,SYT1,DSCAML1,CADPS,GRIK1,NRG1,CTNND2,CDH2,LARGE1,KCTD16,ITSN1,MDGA1,CNTNAP4,CPEB4,SLC1A7,SYP,SNAP25,ATP8A1,FYN,SLC1A2,EPHA7,KCNK3,GPM6A,ATP2B1,PAK3
GO:CC	presynaptic membrane	GO:0042734	FALSE	4.15763e-07	6.38115	166	89	10	22097	SYT1,GRIK1,KCTD16,ITSN1,CNTNAP4,SYP,SNAP25,SLC1A2,GPM6A,ATP2B1
GO:CC	plasma membrane	GO:0005886	FALSE	1.65126e-06	5.78218	5742	89	49	22097	PIK3R1,IQCJ-SCHIP1,MAP7,CADM2,EPB41,SYT1,DSCAML1,GRIK1,NRG1,CTNND2,PTPRG,CDH2,BSG,CDH4,LARGE1,KCTD16,CACNA2D1,ITSN1,MDGA1,CNTNAP4,SEMA5A,CADM3,ITGB8,TJP1,ADAM19,SLC1A7,SYP,SNAP25,PLXDC1,ATP8A1,FYN,ADCY2,SLC1A2,TTC8,EPHA7,RASGEF1C,DST,KCNK3,RASGRF2,PAG1,AMER2,GPM6A,SLC23A2,ATP2B1,SPARC,NEDD4L,PAK3,NDRG1,STK39
GO:CC	neuron projection	GO:0043005	TRUE	3.22585e-06	5.49136	1334	89	22	22097	OTX2,NFIB,IQCJ-SCHIP1,MAP7,CADM2,SYT1,DSCAML1,CTNND2,CDH2,BSG,ITSN1,CPEB4,SYP,SNAP25,PLXDC1,FYN,ADCY2,SLC1A2,TTC8,EPHA7,DST,GPM6A
GO:CC	plasma membrane region	GO:0098590	FALSE	6.79726e-06	5.16767	1266	89	21	22097	MAP7,EPB41,SYT1,GRIK1,NRG1,CDH2,BSG,KCTD16,ITSN1,CNTNAP4,TJP1,SLC1A7,SYP,SNAP25,SLC1A2,TTC8,DST,GPM6A,SLC23A2,ATP2B1,STK39
GO:CC	cell periphery	GO:0071944	FALSE	8.60704e-06	5.06515	6228	89	50	22097	PIK3R1,IQCJ-SCHIP1,MAP7,CADM2,EPB41,SYT1,DSCAML1,GRIK1,NRG1,CTNND2,PTPRG,CDH2,BSG,CDH4,LARGE1,KCTD16,CACNA2D1,ITSN1,MDGA1,CNTNAP4,MYO5B,SEMA5A,CADM3,ITGB8,TJP1,ADAM19,SLC1A7,SYP,SNAP25,PLXDC1,ATP8A1,FYN,ADCY2,SLC1A2,TTC8,EPHA7,RASGEF1C,DST,KCNK3,RASGRF2,PAG1,AMER2,GPM6A,SLC23A2,ATP2B1,SPARC,NEDD4L,PAK3,NDRG1,STK39
GO:CC	presynapse	GO:0098793	FALSE	0.000126787	3.89693	564	89	13	22097	SYT1,CADPS,GRIK1,CDH2,KCTD16,ITSN1,CNTNAP4,SYP,SNAP25,ATP8A1,SLC1A2,GPM6A,ATP2B1
GO:CC	cell projection	GO:0042995	FALSE	0.000130231	3.88528	2389	89	27	22097	OTX2,NFIB,IQCJ-SCHIP1,MAP7,CADM2,SYT1,SSX2IP,DSCAML1,CTNND2,CDH2,BSG,KCTD16,ITSN1,CNTNAP4,TJP1,CPEB4,SYP,SNAP25,PLXDC1,FYN,ADCY2,SLC1A2,TTC8,EPHA7,DST,GPM6A,ATP2B1
GO:CC	synaptic membrane	GO:0097060	FALSE	0.000187434	3.72715	399	89	11	22097	SYT1,GRIK1,KCTD16,ITSN1,CNTNAP4,SLC1A7,SYP,SNAP25,SLC1A2,GPM6A,ATP2B1
GO:CC	basal plasma membrane	GO:0009925	FALSE	0.000625021	3.20411	281	89	9	22097	MAP7,EPB41,CDH2,BSG,TJP1,DST,SLC23A2,ATP2B1,STK39
GO:CC	axon	GO:0030424	FALSE	0.000684002	3.16494	656	89	13	22097	OTX2,NFIB,IQCJ-SCHIP1,MAP7,CADM2,SYT1,DSCAML1,CPEB4,SYP,SNAP25,SLC1A2,DST,GPM6A
GO:CC	basal part of cell	GO:0045178	FALSE	0.00106719	2.97176	300	89	9	22097	MAP7,EPB41,CDH2,BSG,TJP1,DST,SLC23A2,ATP2B1,STK39
GO:CC	basolateral plasma membrane	GO:0016323	FALSE	0.00226762	2.64443	248	89	8	22097	MAP7,EPB41,CDH2,BSG,TJP1,SLC23A2,ATP2B1,STK39
GO:CC	membrane	GO:0016020	FALSE	0.00369698	2.43215	9864	89	60	22097	EML4,PIK3R1,IQCJ-SCHIP1,MAP7,CADM2,EPB41,SYT1,DSCAML1,CADPS,GRIK1,NRG1,TMX1,CTNND2,PTPRG,MAP3K13,CDH2,BSG,CDH4,LARGE1,RHBDL3,HNRNPC,KCTD16,CACNA2D1,ITSN1,MDGA1,CNTNAP4,MYO5B,SEMA5A,CADM3,PEX5L,ITGB8,TJP1,ADAM19,SLC1A7,IMMP2L,SYP,SNAP25,PLXDC1,GRAMD2B,ATP8A1,FYN,ADCY2,SLC1A2,TTC8,EPHA7,RASGEF1C,DST,KCNK3,FOXO3,RASGRF2,PAG1,AMER2,GPM6A,SLC23A2,ATP2B1,SPARC,NEDD4L,PAK3,NDRG1,STK39
GO:CC	plasma membrane bounded cell projection	GO:0120025	FALSE	0.00771448	2.11269	2277	89	23	22097	OTX2,NFIB,IQCJ-SCHIP1,MAP7,CADM2,SYT1,SSX2IP,DSCAML1,CTNND2,CDH2,BSG,ITSN1,CPEB4,SYP,SNAP25,PLXDC1,FYN,ADCY2,SLC1A2,TTC8,EPHA7,DST,GPM6A
GO:CC	glutamatergic synapse	GO:0098978	FALSE	0.0165901	1.78015	424	89	9	22097	SYT1,CADPS,NRG1,SNAP25,SLC1A2,EPHA7,GPM6A,ATP2B1,PAK3
GO:CC	anchoring junction	GO:0070161	FALSE	0.0206046	1.68604	905	89	13	22097	PIK3R1,SSX2IP,CTNND2,CSRP2,CDH2,BSG,CDH4,CADM3,ITGB8,TJP1,PLXDC1,DST,NDRG1
GO:CC	adherens junction	GO:0005912	TRUE	0.0354086	1.45089	188	89	6	22097	SSX2IP,CTNND2,CDH2,CDH4,TJP1,NDRG1
REAC	Cell-Cell communication	REAC:R-HSA-1500931	FALSE	0.00121678	2.91479	127	55	7	10842	PIK3R1,CADM2,CDH2,CDH4,CADM3,FYN,DST
REAC	Glutamate Neurotransmitter Release Cycle	REAC:R-HSA-210500	FALSE	0.00182303	2.73921	23	55	4	10842	SYT1,SLC1A7,SNAP25,SLC1A2
REAC	Adherens junctions interactions	REAC:R-HSA-418990	FALSE	0.00715666	2.14529	32	55	4	10842	CADM2,CDH2,CDH4,CADM3
REAC	Neuronal System	REAC:R-HSA-112316	FALSE	0.0103002	1.98715	400	55	10	10842	EPB41,SYT1,GRIK1,NRG1,SLC1A7,SNAP25,ADCY2,SLC1A2,KCNK3,RASGRF2
REAC	Transmission across Chemical Synapses	REAC:R-HSA-112315	FALSE	0.0163598	1.78622	259	55	8	10842	SYT1,GRIK1,NRG1,SLC1A7,SNAP25,ADCY2,SLC1A2,RASGRF2
REAC	Cell junction organization	REAC:R-HSA-446728	FALSE	0.0347658	1.45885	91	55	5	10842	CADM2,CDH2,CDH4,CADM3,DST
REAC	Neurotransmitter release cycle	REAC:R-HSA-112310	FALSE	0.0428342	1.36821	50	55	4	10842	SYT1,SLC1A7,SNAP25,SLC1A2
WP	Splicing factor NOVA regulated synaptic proteins	WP:WP4148	FALSE	0.0228811	1.64052	42	54	4	8286	EPB41,CDH2,CADM3,ATP2B1
TF	Factor: Miz-1; motif: NNRGGWGGGGGAGGGGMRR	TF:M10112	FALSE	3.38872e-06	5.46996	8762	94	70	20045	NLK,EML4,AGAP1,PIK3R1,OTX2,NFIB,CADM2,EPB41,SYT1,SSX2IP,DSCAML1,CADPS,SRRM4,NRG1,MPPED2,DACH1,ANKRD33B,PTPRG,CDH2,LHX4,BSG,LARGE1,RHBDL3,HNRNPC,KCTD16,CACNA2D1,MDGA1,CNTNAP4,CA10,SOX4,CCNG2,MYO5B,SEMA5A,KLHDC8A,NOL4,MAML2,CADM3,ZNF385B,TJP1,ADAM19,C3ORF70,RORB,IMMP2L,SYP,SNAP25,YPEL2,NEUROD1,RORA,PLXDC1,GRAMD2B,ATP8A1,FYN,ADCY2,SLC1A2,CCDC60,EPHA7,DST,SESN3,EML5,KCNK3,FOXO3,PAG1,AMER2,GPM6A,SLC23…
TF	Factor: BTEB3; motif: CCNNSCCNSCCCCKCCCCC; match class: 1	TF:M09826_1	FALSE	2.03306e-05	4.69185	7769	94	64	20045	NLK,EML4,AGAP1,PIK3R1,OTX2,NFIB,CADM2,EPB41,SSX2IP,DSCAML1,CADPS,SRRM4,NRG1,MPPED2,DACH1,ANKRD33B,CSRP2,PTPRG,CDH2,LHX4,BSG,LARGE1,RHBDL3,HNRNPC,CACNA2D1,ITSN1,MDGA1,CA10,SOX4,CCNG2,MYO5B,SEMA5A,KLHDC8A,MAML2,CADM3,ITGB8,TJP1,ADAM19,C3ORF70,RORB,IMMP2L,SYP,SNAP25,YPEL2,NEUROD1,RORA,PLXDC1,ATP8A1,FYN,ADCY2,SLC1A2,CCDC60,EPHA7,DST,SESN3,KCNK3,FOXO3,PAG1,GPM6A,SLC23A2,ATP2B1,NEDD4L,PAK3,STK39
TF	Factor: Sp1; motif: GGNDGGRGGCGGGG	TF:M04953	FALSE	3.19479e-05	4.49556	8927	94	69	20045	NLK,EML4,AGAP1,PIK3R1,OTX2,NFIB,MAP7,CADM2,FABP7,SYT1,SSX2IP,DSCAML1,CADPS,SRRM4,NRG1,MPPED2,DACH1,ANKRD33B,CSRP2,CDH2,LHX4,BSG,CDH4,LARGE1,RHBDL3,HNRNPC,KCTD16,CACNA2D1,ITSN1,MDGA1,CA10,SOX4,CCNG2,MYO5B,SEMA5A,KLHDC8A,MAML2,CADM3,ITGB8,ZNF385B,TJP1,ADAM19,C3ORF70,RORB,IMMP2L,SYP,VSX2,SNAP25,YPEL2,NEUROD1,RORA,PLXDC1,ATP8A1,FYN,ADCY2,SLC1A2,CCDC60,EPHA7,SESN3,EML5,KCNK3,FOXO3,AMER2,GPM6A,SLC23A2,…
TF	Factor: ZXDL; motif: GSGSCNNGGGMRGCNCCGGGS; match class: 1	TF:M12722_1	FALSE	3.96205e-05	4.40208	6868	94	59	20045	EML4,AGAP1,PIK3R1,NFIB,MAP7,CADM2,SSX2IP,DSCAML1,CADPS,NRG1,MPPED2,DACH1,CTNND2,ANKRD33B,CSRP2,PTPRG,CDH2,LHX4,BSG,CDH4,RHBDL3,CACNA2D1,ITSN1,MDGA1,MAML3,CA10,CCNG2,MYO5B,SEMA5A,NOL4,CADM3,PEX5L,ZNF385B,TJP1,C3ORF70,CPEB4,RORB,SYP,VSX2,SNAP25,RORA,PLXDC1,ATP8A1,FYN,ADCY2,SLC1A2,EPHA7,DST,SESN3,EML5,KCNK3,FOXO3,RASGRF2,PAG1,CRYBG3,SLC23A2,ATP2B1,NEDD4L,STK39
TF	Factor: WT1; motif: NNGGGNGGGSGN	TF:M07436	FALSE	4.95471e-05	4.30498	6709	94	58	20045	NLK,EML4,PIK3R1,OTX2,CADM2,EPB41,SYT1,SSX2IP,DSCAML1,CADPS,SRRM4,NRG1,MPPED2,DACH1,CSRP2,CDH2,LHX4,BSG,RHBDL3,KCTD16,CACNA2D1,ITSN1,CA10,CCNG2,SEMA5A,KLHDC8A,NOL4,MAML2,CADM3,ZNF385B,TJP1,C3ORF70,IMMP2L,SYP,VSX2,SNAP25,YPEL2,PLXDC1,GRAMD2B,ATP8A1,FYN,ADCY2,SLC1A2,CCDC60,TTC8,EPHA7,DST,SESN3,EML5,KCNK3,FOXO3,PAG1,GPM6A,SLC23A2,ATP2B1,NEDD4L,PAK3,STK39
TF	Factor: BTEB1; motif: GGGGGCGGGGCNGSGGGNGS; match class: 1	TF:M09723_1	FALSE	7.12456e-05	4.14724	6193	94	55	20045	NLK,EML4,AGAP1,PIK3R1,OTX2,NFIB,CADM2,EPB41,SSX2IP,DSCAML1,SRRM4,MPPED2,DACH1,ANKRD33B,CSRP2,CDH2,LHX4,BSG,CDH4,RHBDL3,HNRNPC,CACNA2D1,ITSN1,MDGA1,CA10,CCNG2,MYO5B,SEMA5A,MAML2,CADM3,TJP1,C3ORF70,RORB,IMMP2L,SYP,SNAP25,YPEL2,NEUROD1,RORA,PLXDC1,ATP8A1,FYN,ADCY2,SLC1A2,EPHA7,SESN3,KCNK3,FOXO3,GPM6A,SLC23A2,ATP2B1,NEDD4L,PAK3,NDRG1,STK39
TF	Factor: DB1; motif: GGRRRRGRRGGAGGGGGNGRRR	TF:M10107	FALSE	7.51626e-05	4.124	6014	94	54	20045	NLK,PIK3R1,CADM2,SYT1,DSCAML1,CADPS,GRIK1,NRG1,MPPED2,DACH1,CTNND2,ANKRD33B,CSRP2,PTPRG,CDH2,LHX4,KCTD16,ITSN1,MDGA1,MAML3,CNTNAP4,CA10,SEMA5A,KLHDC8A,NOL4,MAML2,CADM3,ITGB8,TJP1,ADAM19,C3ORF70,RORB,SYP,VSX2,SNAP25,YPEL2,NEUROD1,RORA,ATP8A1,FYN,ADCY2,EPHA7,DST,SESN3,EML5,KCNK3,FOXO3,PAG1,CRYBG3,SLC23A2,ATP2B1,SPARC,NEDD4L,STK39
TF	Factor: Miz-1; motif: NNRGGWGGGGGAGGGGMRR; match class: 1	TF:M10112_1	FALSE	0.000198862	3.70145	4064	94	42	20045	NLK,EML4,OTX2,CADM2,EPB41,SYT1,SSX2IP,DSCAML1,CADPS,SRRM4,MPPED2,DACH1,ANKRD33B,PTPRG,CDH2,LHX4,LARGE1,HNRNPC,CACNA2D1,CNTNAP4,CA10,SEMA5A,NOL4,MAML2,CADM3,TJP1,RORB,SYP,SNAP25,YPEL2,NEUROD1,PLXDC1,ATP8A1,FYN,EPHA7,DST,KCNK3,FOXO3,SLC23A2,ATP2B1,NEDD4L,PAK3
TF	Factor: ZNF148; motif: NNNNNNCCNNCCCCTCCCCCACCCN	TF:M09834	FALSE	0.000221368	3.65488	7162	94	59	20045	NLK,EML4,AGAP1,PIK3R1,OTX2,CADM2,SYT1,SSX2IP,DSCAML1,SRRM4,MPPED2,DACH1,CSRP2,PTPRG,CDH2,LHX4,BSG,LARGE1,RHBDL3,HNRNPC,KCTD16,CACNA2D1,ITSN1,MDGA1,CNTNAP4,CA10,SOX4,CCNG2,MYO5B,SEMA5A,KLHDC8A,MAML2,CADM3,TJP1,C3ORF70,RORB,SYP,VSX2,SNAP25,YPEL2,NEUROD1,RORA,PLXDC1,ATP8A1,FYN,SLC1A2,CCDC60,EPHA7,SESN3,EML5,KCNK3,FOXO3,AMER2,GPM6A,SLC23A2,ATP2B1,NEDD4L,PAK3,NDRG1
TF	Factor: MOVO-B; motif: GNGGGGG; match class: 1	TF:M01104_1	FALSE	0.000258987	3.58672	5843	94	52	20045	NLK,EML4,AGAP1,PIK3R1,MAP7,EPB41,SSX2IP,DSCAML1,SRRM4,NRG1,MPPED2,ANKRD33B,CSRP2,PTPRG,CDH2,LHX4,BSG,CDH4,RHBDL3,CACNA2D1,ITSN1,MDGA1,MAML3,CCNG2,RSPO2,MYO5B,SEMA5A,CADM3,ITGB8,ZNF385B,TJP1,ADAM19,RORB,SYP,VSX2,SNAP25,YPEL2,RORA,ATP8A1,FYN,ADCY2,SLC1A2,DST,SESN3,EML5,KCNK3,RASGRF2,GPM6A,SLC23A2,ATP2B1,NEDD4L,STK39
TF	Factor: MAZ; motif: GGGGGAGGGGGNGRGRRRGNRG; match class: 1	TF:M09984_1	FALSE	0.000463751	3.33372	5755	94	51	20045	NLK,PIK3R1,OTX2,CADM2,EPB41,SYT1,SSX2IP,DSCAML1,CADPS,SRRM4,NRG1,MPPED2,DACH1,ANKRD33B,CDH2,LHX4,LARGE1,RHBDL3,KCTD16,CACNA2D1,ITSN1,MAML3,CA10,MYO5B,SEMA5A,KLHDC8A,NOL4,MAML2,CADM3,TJP1,ADAM19,C3ORF70,RORB,SYP,SNAP25,YPEL2,NEUROD1,RORA,PLXDC1,GRAMD2B,FYN,ADCY2,EPHA7,DST,SESN3,KCNK3,PAG1,SLC23A2,ATP2B1,NEDD4L,STK39
TF	Factor: ZBP89; motif: CCCCKCCCCCNN	TF:M07397	FALSE	0.000674457	3.17105	7364	94	59	20045	NLK,EML4,AGAP1,PIK3R1,OTX2,NFIB,CADM2,SYT1,SSX2IP,DSCAML1,SRRM4,MPPED2,DACH1,ANKRD33B,CSRP2,PTPRG,CDH2,LHX4,BSG,LARGE1,RHBDL3,HNRNPC,KCTD16,CACNA2D1,ITSN1,MDGA1,CA10,SOX4,CCNG2,MYO5B,SEMA5A,KLHDC8A,MAML2,TJP1,C3ORF70,RORB,SYP,VSX2,SNAP25,YPEL2,NEUROD1,RORA,PLXDC1,ATP8A1,FYN,SLC1A2,CCDC60,EPHA7,SESN3,EML5,KCNK3,FOXO3,AMER2,GPM6A,SLC23A2,ATP2B1,NEDD4L,PAK3,NDRG1
TF	Factor: ETF; motif: GVGGMGG; match class: 1	TF:M00695_1	FALSE	0.00107007	2.97059	7249	94	58	20045	NLK,AGAP1,PIK3R1,NFIB,MAP7,CADM2,SSX2IP,DSCAML1,CADPS,NRG1,MPPED2,DACH1,CTNND2,ANKRD33B,CSRP2,PTPRG,CDH2,LHX4,BSG,CDH4,RHBDL3,CACNA2D1,ITSN1,MDGA1,MAML3,CA10,SOX4,CCNG2,RSPO2,MYO5B,SEMA5A,NOL4,PEX5L,ZNF385B,TJP1,C3ORF70,CPEB4,RORB,IMMP2L,SYP,RORA,ATP8A1,FYN,ADCY2,SLC1A2,DST,SESN3,EML5,KCNK3,FOXO3,RASGRF2,PAG1,AMER2,SLC23A2,ATP2B1,NEDD4L,NDRG1,STK39
TF	Factor: SP1; motif: CCCCKCCCCC	TF:M02281	FALSE	0.001155	2.93742	6671	94	55	20045	NLK,EML4,AGAP1,PIK3R1,NFIB,CADM2,SYT1,SSX2IP,DSCAML1,SRRM4,MPPED2,ANKRD33B,CSRP2,PTPRG,CDH2,LHX4,BSG,RHBDL3,HNRNPC,KCTD16,CACNA2D1,ITSN1,MDGA1,CA10,SOX4,CCNG2,MYO5B,SEMA5A,KLHDC8A,MAML2,TJP1,C3ORF70,RORB,SYP,SNAP25,YPEL2,NEUROD1,RORA,PLXDC1,ATP8A1,FYN,SLC1A2,CCDC60,EPHA7,SESN3,EML5,KCNK3,FOXO3,AMER2,GPM6A,SLC23A2,ATP2B1,NEDD4L,PAK3,NDRG1
TF	Factor: Sp1; motif: GGNDGGRGGCGGGG; match class: 1	TF:M04953_1	FALSE	0.00176318	2.7537	4215	94	41	20045	NLK,EML4,PIK3R1,OTX2,CADM2,SYT1,SSX2IP,DSCAML1,SRRM4,NRG1,MPPED2,DACH1,ANKRD33B,CSRP2,CDH2,LHX4,BSG,CDH4,LARGE1,KCTD16,CACNA2D1,ITSN1,CA10,CCNG2,SEMA5A,ZNF385B,TJP1,RORB,SNAP25,NEUROD1,RORA,PLXDC1,FYN,CCDC60,EPHA7,SESN3,KCNK3,FOXO3,GPM6A,SLC23A2,PAK3
TF	Factor: Egr-1; motif: NNNNNGYGKGGGNGGGNN	TF:M09603	FALSE	0.00258211	2.58802	4787	94	44	20045	NLK,EML4,AGAP1,PIK3R1,OTX2,NFIB,CADM2,SYT1,SSX2IP,MPPED2,DACH1,CSRP2,CDH2,LHX4,CDH4,RHBDL3,HNRNPC,CACNA2D1,ITSN1,MDGA1,CA10,CCNG2,SEMA5A,NOL4,MAML2,CADM3,ITGB8,TJP1,C3ORF70,SYP,SNAP25,YPEL2,RORA,PLXDC1,FYN,ADCY2,CCDC60,EPHA7,SESN3,EML5,SLC23A2,ATP2B1,PAK3,NDRG1
TF	Factor: TIEG1; motif: NCCCNSNCCCCGCCCCC; match class: 1	TF:M12351_1	FALSE	0.00287657	2.54113	8478	94	63	20045	NLK,EML4,AGAP1,PIK3R1,OTX2,NFIB,MAP7,CADM2,EPB41,FABP7,SSX2IP,DSCAML1,CADPS,SRRM4,NRG1,MPPED2,DACH1,CTNND2,ANKRD33B,CSRP2,PTPRG,CDH2,LHX4,BSG,CDH4,RHBDL3,HNRNPC,KCTD16,CACNA2D1,ITSN1,MDGA1,CA10,SOX4,CCNG2,SEMA5A,MAML2,CADM3,ZNF385B,TJP1,C3ORF70,RORB,IMMP2L,SYP,SNAP25,YPEL2,NEUROD1,RORA,PLXDC1,ATP8A1,FYN,ADCY2,SLC1A2,EPHA7,SESN3,KCNK3,FOXO3,AMER2,GPM6A,SLC23A2,ATP2B1,NEDD4L,PAK3,STK39
TF	Factor: sp4; motif: NNGNARGRGGCGGRGCNNRR; match class: 1	TF:M10072_1	FALSE	0.00297927	2.52589	6460	94	53	20045	NLK,EML4,AGAP1,PIK3R1,NFIB,MAP7,CADM2,EPB41,SSX2IP,DSCAML1,NRG1,MPPED2,DACH1,ANKRD33B,CSRP2,CDH2,LHX4,BSG,CDH4,RHBDL3,HNRNPC,CACNA2D1,ITSN1,MDGA1,CA10,CCNG2,SEMA5A,CADM3,ZNF385B,TJP1,ADAM19,RORB,IMMP2L,SYP,SNAP25,YPEL2,RORA,PLXDC1,ATP8A1,FYN,ADCY2,SLC1A2,EPHA7,SESN3,EML5,KCNK3,FOXO3,GPM6A,SLC23A2,ATP2B1,NEDD4L,PAK3,STK39
TF	Factor: KROX; motif: CCCGCCCCCRCCCC	TF:M00982	FALSE	0.00313136	2.50427	8073	94	61	20045	NLK,EML4,AGAP1,PIK3R1,NFIB,CADM2,EPB41,SYT1,SSX2IP,DSCAML1,CADPS,NRG1,MPPED2,ANKRD33B,CSRP2,PTPRG,CDH2,BSG,CDH4,LARGE1,RHBDL3,HNRNPC,CACNA2D1,ITSN1,MDGA1,CA10,CCNG2,MYO5B,SEMA5A,KLHDC8A,MAML2,CADM3,ITGB8,ZNF385B,TJP1,IMMP2L,SYP,SNAP25,YPEL2,NEUROD1,RORA,PLXDC1,FYN,ADCY2,SLC1A2,CCDC60,TTC8,EPHA7,DST,SESN3,EML5,KCNK3,FOXO3,PAG1,GPM6A,SLC23A2,ATP2B1,NEDD4L,PAK3,NDRG1,STK39
TF	Factor: HA95; motif: CCSNSSCCNSCNCCWSCCNS; match class: 1	TF:M13127_1	FALSE	0.00599245	2.2224	8631	94	63	20045	NLK,EML4,AGAP1,PIK3R1,OTX2,NFIB,MAP7,CADM2,EPB41,SYT1,SSX2IP,DSCAML1,CADPS,NRG1,MPPED2,DACH1,CTNND2,ANKRD33B,CSRP2,PTPRG,CDH2,LHX4,BSG,CDH4,LARGE1,RHBDL3,CACNA2D1,ITSN1,MDGA1,MAML3,SOX4,MYO5B,SEMA5A,NOL4,CADM3,ITGB8,TJP1,ADAM19,RORB,IMMP2L,SYP,SNAP25,YPEL2,NEUROD1,RORA,PLXDC1,ATP8A1,FYN,ADCY2,SLC1A2,DST,SESN3,KCNK3,FOXO3,RASGRF2,PAG1,CRYBG3,AMER2,SLC23A2,ATP2B1,NEDD4L,NDRG1,STK39
TF	Factor: ZNF253; motif: SNGNSCGNGGNGCKGNN; match class: 1	TF:M13147_1	FALSE	0.00704668	2.15202	6820	94	54	20045	EML4,AGAP1,PIK3R1,NFIB,MAP7,CADM2,EPB41,SSX2IP,CADPS,SRRM4,NRG1,MPPED2,CTNND2,ANKRD33B,CSRP2,PTPRG,CDH2,LHX4,BSG,CDH4,RHBDL3,KCTD16,CACNA2D1,ITSN1,MDGA1,MAML3,CCNG2,RSPO2,MYO5B,SEMA5A,KLHDC8A,PEX5L,ZNF385B,TJP1,ADAM19,C3ORF70,SYP,VSX2,YPEL2,RORA,PLXDC1,ADCY2,SLC1A2,EPHA7,DST,EML5,KCNK3,FOXO3,RASGRF2,PAG1,SLC23A2,NEDD4L,PAK3,STK39
TF	Factor: ETF; motif: GVGGMGG	TF:M00695	FALSE	0.00876306	2.05734	10745	94	72	20045	NLK,AGAP1,PIK3R1,NFIB,MAP7,CADM2,EPB41,SYT1,SSX2IP,DSCAML1,CADPS,SRRM4,GRIK1,NRG1,TMX1,MPPED2,DACH1,CTNND2,ANKRD33B,CSRP2,PTPRG,CDH2,LHX4,BSG,CDH4,RHBDL3,KCTD16,CACNA2D1,ITSN1,MDGA1,MAML3,CA10,SOX4,CCNG2,RSPO2,MYO5B,SEMA5A,NOL4,PEX5L,ITGB8,ZNF385B,TJP1,ADAM19,C3ORF70,CPEB4,RORB,IMMP2L,SYP,VSX2,SNAP25,YPEL2,RORA,ATP8A1,FYN,ADCY2,SLC1A2,EPHA7,DST,SESN3,EML5,KCNK3,FOXO3,RASGRF2,PAG1,CRYBG3,AMER2,SLC…
TF	Factor: Sp1; motif: RGGGMGGRGSNGGGG	TF:M10529	FALSE	0.0109908	1.95897	7107	94	55	20045	NLK,OTX2,NFIB,MAP7,CADM2,EPB41,SSX2IP,DSCAML1,SRRM4,NRG1,MPPED2,DACH1,ANKRD33B,CSRP2,PTPRG,CDH2,LHX4,LARGE1,RHBDL3,HNRNPC,KCTD16,CACNA2D1,MDGA1,SOX4,CCNG2,MYO5B,SEMA5A,NOL4,MAML2,CADM3,ZNF385B,TJP1,ADAM19,C3ORF70,RORB,IMMP2L,SYP,SNAP25,YPEL2,NEUROD1,PLXDC1,ATP8A1,FYN,ADCY2,SLC1A2,CCDC60,EPHA7,SESN3,EML5,KCNK3,FOXO3,GPM6A,SLC23A2,ATP2B1,NEDD4L
TF	Factor: WT1; motif: RGGNGGGGGAGGRGGNGGRG	TF:M10108	FALSE	0.0115891	1.93595	6724	94	53	20045	NLK,PIK3R1,OTX2,MAP7,CADM2,EPB41,SYT1,SSX2IP,DSCAML1,CADPS,SRRM4,GRIK1,NRG1,MPPED2,DACH1,ANKRD33B,PTPRG,CDH2,LHX4,RHBDL3,HNRNPC,CACNA2D1,ITSN1,MDGA1,MAML3,CA10,SOX4,CCNG2,SEMA5A,KLHDC8A,NOL4,CADM3,TJP1,ADAM19,C3ORF70,RORB,SYP,SNAP25,YPEL2,NEUROD1,RORA,ADCY2,SLC1A2,EPHA7,DST,EML5,PAG1,CRYBG3,ATP2B1,SPARC,NEDD4L,PAK3,STK39
TF	Factor: Egr-1; motif: GCGGGGGCGG	TF:M01873	FALSE	0.0124128	1.90613	6934	94	54	20045	NLK,EML4,AGAP1,PIK3R1,MAP7,CADM2,SYT1,SSX2IP,DSCAML1,TMX1,MPPED2,CSRP2,PTPRG,CDH2,CDH4,RHBDL3,HNRNPC,CACNA2D1,ITSN1,MDGA1,CA10,CCNG2,RSPO2,MYO5B,SEMA5A,KLHDC8A,MAML2,CADM3,ITGB8,TJP1,ADAM19,RORB,IMMP2L,SYP,SNAP25,YPEL2,NEUROD1,RORA,FYN,ADCY2,CCDC60,TTC8,EPHA7,DST,SESN3,EML5,CRYBG3,GPM6A,SLC23A2,ATP2B1,NEDD4L,PAK3,NDRG1,STK39
TF	Factor: AP-2; motif: GSCCSCRGGCNRNRNN; match class: 1	TF:M00800_1	FALSE	0.0151842	1.81861	4393	94	40	20045	AGAP1,PIK3R1,NFIB,SSX2IP,CADPS,CTNND2,PTPRG,CDH2,LHX4,BSG,CDH4,RHBDL3,CACNA2D1,ITSN1,MDGA1,CA10,RSPO2,SEMA5A,CADM3,PEX5L,ITGB8,ZNF385B,TJP1,ADAM19,VSX2,YPEL2,RORA,ATP8A1,FYN,ADCY2,SLC1A2,SESN3,EML5,KCNK3,FOXO3,RASGRF2,SLC23A2,ATP2B1,NEDD4L,STK39
TF	Factor: PATZ; motif: GGGGNGGGGGMKGGRRNGGNRN; match class: 1	TF:M10026_1	FALSE	0.0165041	1.78241	5109	94	44	20045	AGAP1,PIK3R1,OTX2,CADM2,EPB41,SYT1,SSX2IP,DSCAML1,CADPS,SRRM4,MPPED2,DACH1,ANKRD33B,CDH2,LHX4,CDH4,RHBDL3,HNRNPC,CACNA2D1,ITSN1,MAML3,CA10,SEMA5A,KLHDC8A,NOL4,CADM3,ZNF385B,TJP1,ADAM19,C3ORF70,RORB,SYP,SNAP25,NEUROD1,PLXDC1,FYN,ADCY2,EPHA7,KCNK3,RASGRF2,SLC23A2,ATP2B1,NEDD4L,STK39
TF	Factor: EGR1; motif: NNMCGCCCACGCNN	TF:M12508	FALSE	0.0180995	1.74233	6620	94	52	20045	NLK,EML4,AGAP1,PIK3R1,NFIB,MAP7,CADM2,EPB41,SYT1,SSX2IP,CADPS,SRRM4,GRIK1,MPPED2,ANKRD33B,CSRP2,PTPRG,CDH2,BSG,CDH4,RHBDL3,HNRNPC,CACNA2D1,ITSN1,MDGA1,CNTNAP4,SOX4,CCNG2,MYO5B,SEMA5A,KLHDC8A,ITGB8,TJP1,C3ORF70,SYP,VSX2,SNAP25,YPEL2,NEUROD1,RORA,FYN,ADCY2,DST,SESN3,EML5,FOXO3,CRYBG3,GPM6A,SLC23A2,NEDD4L,PAK3,NDRG1
TF	Factor: MAZ; motif: GGGMGGGGS	TF:M10432	FALSE	0.0217908	1.66173	9572	94	66	20045	NLK,EML4,AGAP1,PIK3R1,MAP7,CADM2,EPB41,SYT1,SSX2IP,DSCAML1,CADPS,SRRM4,MPPED2,DACH1,CTNND2,ANKRD33B,CSRP2,CDH2,LHX4,BSG,LARGE1,RHBDL3,KCTD16,CACNA2D1,ITSN1,MDGA1,CNTNAP4,CA10,SOX4,CCNG2,RSPO2,MYO5B,SEMA5A,KLHDC8A,CADM3,ITGB8,ZNF385B,TJP1,ADAM19,C3ORF70,RORB,SYP,SNAP25,YPEL2,NEUROD1,RORA,PLXDC1,ATP8A1,FYN,ADCY2,SLC1A2,EPHA7,DST,SESN3,EML5,KCNK3,FOXO3,PAG1,GPM6A,SLC23A2,ATP2B1,SPARC,NEDD4L,PAK3,NDR…
TF	Factor: Kaiso; motif: GCMGGGRGCRGS; match class: 1	TF:M03876_1	FALSE	0.0236428	1.6263	9369	94	65	20045	NLK,AGAP1,PIK3R1,NFIB,MAP7,CADM2,EPB41,FABP7,SYT1,SSX2IP,DSCAML1,CADPS,SRRM4,NRG1,MPPED2,CTNND2,ANKRD33B,CSRP2,PTPRG,CDH2,LHX4,BSG,CDH4,RHBDL3,CACNA2D1,ITSN1,MDGA1,CA10,CCNG2,MYO5B,SEMA5A,KLHDC8A,NOL4,ITGB8,TJP1,ADAM19,C3ORF70,SLC1A7,RORB,IMMP2L,SYP,SNAP25,YPEL2,RORA,PLXDC1,ATP8A1,FYN,ADCY2,SLC1A2,EPHA7,DST,SESN3,EML5,KCNK3,FOXO3,PAG1,CRYBG3,GPM6A,SLC23A2,ATP2B1,SPARC,NEDD4L,PAK3,NDRG1,STK39
TF	Factor: MAZ; motif: GGGGGAGGGGGNGRGRRRGNRG	TF:M09984	FALSE	0.0264603	1.57741	9841	94	67	20045	NLK,EML4,PIK3R1,OTX2,NFIB,CADM2,EPB41,SYT1,SSX2IP,DSCAML1,CADPS,SRRM4,NRG1,MPPED2,DACH1,ANKRD33B,PTPRG,CDH2,LHX4,BSG,LARGE1,RHBDL3,HNRNPC,KCTD16,CACNA2D1,ITSN1,MDGA1,MAML3,CNTNAP4,CA10,SOX4,CCNG2,MYO5B,SEMA5A,KLHDC8A,NOL4,MAML2,CADM3,ITGB8,TJP1,ADAM19,C3ORF70,RORB,SYP,SNAP25,YPEL2,NEUROD1,RORA,PLXDC1,GRAMD2B,ATP8A1,FYN,ADCY2,CCDC60,EPHA7,DST,SESN3,EML5,KCNK3,FOXO3,RASGRF2,PAG1,CRYBG3,SLC23A2,ATP2…
TF	Factor: Egr-1; motif: GCGGGGGCGG	TF:M07354	FALSE	0.0317903	1.4977	8150	94	59	20045	NLK,EML4,AGAP1,PIK3R1,NFIB,MAP7,CADM2,SYT1,SSX2IP,DSCAML1,NRG1,MPPED2,CSRP2,PTPRG,CDH2,CDH4,LARGE1,RHBDL3,HNRNPC,CACNA2D1,ITSN1,MDGA1,CA10,CCNG2,RSPO2,MYO5B,SEMA5A,KLHDC8A,MAML2,CADM3,ITGB8,TJP1,ADAM19,CPEB4,IMMP2L,SYP,SNAP25,YPEL2,NEUROD1,RORA,PLXDC1,FYN,ADCY2,SLC1A2,CCDC60,TTC8,EPHA7,DST,SESN3,EML5,FOXO3,PAG1,GPM6A,SLC23A2,ATP2B1,NEDD4L,PAK3,NDRG1,STK39
TF	Factor: MAZ; motif: GGGMGGGGS; match class: 1	TF:M10432_1	FALSE	0.0338827	1.47002	4534	94	40	20045	NLK,EML4,PIK3R1,MAP7,CADM2,EPB41,SSX2IP,SRRM4,MPPED2,DACH1,CDH2,LHX4,LARGE1,RHBDL3,KCTD16,CACNA2D1,ITSN1,MDGA1,SEMA5A,KLHDC8A,CADM3,ZNF385B,TJP1,SNAP25,YPEL2,PLXDC1,ATP8A1,FYN,ADCY2,DST,SESN3,EML5,KCNK3,FOXO3,GPM6A,SLC23A2,ATP2B1,NEDD4L,NDRG1,STK39
TF	Factor: SP1:SP3; motif: CCSCCCCCYCC; match class: 1	TF:M01219_1	FALSE	0.0342285	1.46561	3048	94	31	20045	NLK,PIK3R1,NFIB,CADM2,SSX2IP,SRRM4,DACH1,CSRP2,CDH2,LHX4,RHBDL3,CACNA2D1,MDGA1,MAML3,CA10,MYO5B,SEMA5A,TJP1,SYP,SNAP25,PLXDC1,FYN,ADCY2,EPHA7,SESN3,EML5,KCNK3,SLC23A2,ATP2B1,NEDD4L,STK39
TF	Factor: E2F-4; motif: GCGGGAAANA; match class: 1	TF:M02090_1	FALSE	0.0365263	1.43739	6572	94	51	20045	PIK3R1,NFIB,MAP7,EPB41,SYT1,SSX2IP,DSCAML1,GRIK1,NRG1,DACH1,CTNND2,ANKRD33B,CDH2,LHX4,BSG,CDH4,LARGE1,RHBDL3,HNRNPC,CACNA2D1,ITSN1,MDGA1,MAML3,CA10,RSPO2,MYO5B,SEMA5A,MAML2,PEX5L,ITGB8,ZNF385B,TJP1,ADAM19,C3ORF70,RORB,IMMP2L,SNAP25,NEUROD1,RORA,PLXDC1,FYN,ADCY2,EML5,KCNK3,FOXO3,CRYBG3,AMER2,SLC23A2,NEDD4L,PAK3,STK39
TF	Factor: GCMa:Erg; motif: ATGCGGGCGGAARKG; match class: 1	TF:M08487_1	FALSE	0.0404666	1.3929	9056	94	63	20045	EML4,AGAP1,PIK3R1,OTX2,MAP7,CADM2,SYT1,SSX2IP,DSCAML1,CADPS,SRRM4,NRG1,TMX1,MPPED2,DACH1,CTNND2,ANKRD33B,CSRP2,PTPRG,MAP3K13,CDH2,LHX4,BSG,CDH4,RHBDL3,CACNA2D1,ITSN1,CA10,SOX4,CCNG2,RSPO2,MYO5B,SEMA5A,MAML2,CADM3,ZNF385B,TJP1,ADAM19,C3ORF70,RORB,SYP,VSX2,SNAP25,YPEL2,RORA,PLXDC1,FYN,ADCY2,SLC1A2,CCDC60,DST,SESN3,EML5,KCNK3,FOXO3,CRYBG3,AMER2,GPM6A,ATP2B1,NEDD4L,PAK3,NDRG1,STK39
TF	Factor: Osx; motif: CCNCCCCCNNN; match class: 1	TF:M07329_1	FALSE	0.0410097	1.38711	2614	94	28	20045	NLK,EML4,PIK3R1,CADM2,SSX2IP,DSCAML1,CADPS,MPPED2,CSRP2,RHBDL3,CACNA2D1,ITSN1,MDGA1,CA10,SOX4,TJP1,VSX2,SNAP25,RORA,FYN,ADCY2,SLC1A2,EPHA7,SESN3,FOXO3,SLC23A2,ATP2B1,NEDD4L
TF	Factor: GKLF; motif: NNNRGGNGNGGSN; match class: 1	TF:M07289_1	FALSE	0.0426287	1.3703	10876	94	71	20045	NLK,EML4,AGAP1,PIK3R1,OTX2,NFIB,MAP7,CADM2,EPB41,SYT1,SSX2IP,DSCAML1,CADPS,SRRM4,NRG1,MPPED2,DACH1,ANKRD33B,CSRP2,PTPRG,CDH2,LHX4,BSG,CDH4,LARGE1,RHBDL3,HNRNPC,KCTD16,CACNA2D1,ITSN1,MDGA1,CNTNAP4,CA10,SOX4,CCNG2,MYO5B,SEMA5A,KLHDC8A,NOL4,MAML2,CADM3,ITGB8,ZNF385B,TJP1,C3ORF70,RORB,IMMP2L,SYP,VSX2,SNAP25,YPEL2,NEUROD1,RORA,PLXDC1,ATP8A1,FYN,ADCY2,SLC1A2,CCDC60,EPHA7,DST,SESN3,EML5,KCNK3,FOXO3,GPM6…
TF	Factor: ZNF253; motif: SNGNSCGNGGNGCKGNN	TF:M13147	FALSE	0.0435119	1.36139	11358	94	73	20045	EML4,AGAP1,PIK3R1,NFIB,MAP7,CADM2,EPB41,SYT1,SSX2IP,DSCAML1,CADPS,SRRM4,GRIK1,NRG1,MPPED2,DACH1,CTNND2,ANKRD33B,CSRP2,PTPRG,CDH2,LHX4,BSG,CDH4,RHBDL3,KCTD16,CACNA2D1,ITSN1,MDGA1,MAML3,CA10,CCNG2,RSPO2,MYO5B,SEMA5A,KLHDC8A,PEX5L,ITGB8,ZNF385B,TJP1,ADAM19,C3ORF70,SLC1A7,RORB,IMMP2L,SYP,VSX2,SNAP25,YPEL2,NEUROD1,RORA,PLXDC1,GRAMD2B,ATP8A1,FYN,ADCY2,SLC1A2,EPHA7,RASGEF1C,DST,EML5,KCNK3,FOXO3,RASGRF2,…
TF	Factor: WT1; motif: SMCNCCNSC	TF:M01118	FALSE	0.0496254	1.3043	7030	94	53	20045	NLK,EML4,AGAP1,PIK3R1,CADM2,EPB41,SYT1,DSCAML1,CADPS,SRRM4,MPPED2,CTNND2,PTPRG,LHX4,CDH4,RHBDL3,HNRNPC,KCTD16,CACNA2D1,CA10,SOX4,CCNG2,MYO5B,SEMA5A,KLHDC8A,CADM3,TJP1,C3ORF70,SLC1A7,RORB,SYP,VSX2,YPEL2,NEUROD1,RORA,ATP8A1,FYN,ADCY2,SLC1A2,EPHA7,DST,SESN3,EML5,KCNK3,FOXO3,PAG1,CRYBG3,AMER2,SLC23A2,ATP2B1,NEDD4L,PAK3,STK39
MIRNA	hsa-miR-539-3p	MIRNA:hsa-miR-539-3p	FALSE	0.0228728	1.64068	65	87	5	14819	ANKRD33B,HNRNPC,MAML3,RORA,DST
MIRNA	hsa-miR-485-3p	MIRNA:hsa-miR-485-3p	FALSE	0.0350724	1.45503	71	87	5	14819	ANKRD33B,HNRNPC,MAML3,RORA,DST
MIRNA	hsa-miR-4643	MIRNA:hsa-miR-4643	FALSE	0.0425464	1.37114	174	87	7	14819	AGAP1,PIK3R1,CADPS,KCTD16,CADM3,RORA,ADCY2
HPA	cerebellum; molecular layer - neuropil[‚â•Low]	HPA:0090991	FALSE	1.56822e-08	7.80459	262	59	14	11019	CADM2,FABP7,SYT1,CDH2,CACNA2D1,MDGA1,CA10,CADM3,SYP,SNAP25,SLC1A2,AMER2,GPM6A,ATP2B1
HPA	cerebellum; molecular layer - neuropil[‚â•Medium]	HPA:0090992	FALSE	1.65016e-05	4.78247	146	59	9	11019	CADM2,FABP7,CADM3,SYP,SNAP25,SLC1A2,AMER2,GPM6A,ATP2B1
HPA	cerebellum; synaptic glomeruli - core[‚â•Low]	HPA:0091061	FALSE	7.67642e-05	4.11484	291	59	11	11019	MAP7,CADM2,FABP7,SYT1,CDH2,CACNA2D1,CADM3,SYP,SNAP25,GPM6A,ATP2B1
HPA	cerebellum; granular cells - cytoplasm/membrane[‚â•Low]	HPA:0090971	FALSE	0.000796839	3.09863	297	59	10	11019	EML4,MAP7,CADM2,FABP7,CADPS,CA10,CADM3,AMER2,ATP2B1,SPARC
HPA	cerebellum; molecular layer cells - cytoplasm/membrane[‚â•Low]	HPA:0091001	FALSE	0.00256523	2.59087	339	59	10	11019	EML4,MAP7,FABP7,SYT1,CADPS,MDGA1,CA10,AMER2,ATP2B1,SPARC
HPA	cerebellum; synaptic glomeruli - core[‚â•Medium]	HPA:0091062	FALSE	0.0062321	2.20537	228	59	8	11019	MAP7,CADM2,SYT1,CDH2,CADM3,SYP,SNAP25,ATP2B1
HPA	cerebellum; granular cells - cytoplasm/membrane[‚â•Medium]	HPA:0090972	FALSE	0.00684471	2.16464	231	59	8	11019	EML4,MAP7,CADM2,FABP7,CADPS,AMER2,ATP2B1,SPARC
HPA	cerebellum; molecular layer cells - cytoplasm/membrane[‚â•Medium]	HPA:0091002	FALSE	0.00740356	2.13056	305	59	9	11019	EML4,FABP7,SYT1,CADPS,MDGA1,CA10,AMER2,ATP2B1,SPARC
HPA	cerebellum; synaptic glomeruli - core[High]	HPA:0091063	FALSE	0.0122227	1.91283	125	59	6	11019	CADM2,SYT1,CDH2,SYP,SNAP25,ATP2B1

## Sheet: AC
names	scores	logfoldchanges	pvals	pvals_adj
ST18	53.9885	3.68235	0	0
SETBP1	53.3541	2.6604	0	0
THSD7B	49.2106	3.88889	0	0
SLCO5A1	47.7616	2.74679	0	0
HIF1A	47.5106	2.27109	0	0
RNF165	44.631	2.1007	0	0
NRXN3	43.0785	3.32113	0	0
SPATS2L	42.0567	3.75446	0	0
VIPR2	41.6685	3.56492	0	0
NOL4	41.4915	1.64184	0	0
GRID2	40.6785	1.99425	0	0
PDE4D	40.3247	2.72897	0	0
TMTC2	39.3098	1.27836	0	0
CAMK4	37.5169	2.24385	4.87998e-308	9.9229e-305
FAM171A1	37.0187	2.01036	5.73658e-300	1.10508e-296
OCA2	36.8264	3.75499	6.97424e-297	1.27632e-293
RUNX1T1	36.7655	2.43633	6.56414e-296	1.14407e-292
SLCO3A1	36.6878	3.20996	1.14152e-294	1.89912e-291
EPHA4	36.3244	3.03952	6.65452e-289	1.01484e-285
SOX11	36.1506	1.83444	3.64291e-286	5.33337e-283
PRDM13	34.4725	3.38974	2.07318e-260	2.71002e-257
MCHR2-AS1	34.3604	4.29072	9.85673e-259	1.20255e-255
MIAT	34.0328	1.44426	7.29858e-254	8.61727e-251
CCDC88A	34.0079	1.13789	1.70337e-253	1.94828e-250
ZNF385D	32.9984	1.32512	8.56117e-239	8.24599e-236
CADPS	32.7468	1.89911	3.37474e-235	3.08797e-232
KALRN	32.6547	1.07645	6.86917e-234	6.13215e-231
AL139815.1	32.1874	2.93363	2.64759e-227	2.25359e-224
CNTN3	32.1588	2.44297	6.65172e-227	5.53317e-224
ZNF423	32.1069	1.86747	3.53558e-226	2.87568e-223
ZFHX4	31.6131	1.99749	2.43681e-219	1.93891e-216
NWD2	31.1983	2.58614	1.12346e-213	8.3918e-211
PIAS1	31.0479	1.15902	1.21796e-211	8.91573e-209
THBS3	30.9587	3.08935	1.93992e-210	1.36544e-207
DKK3	30.7826	1.66115	4.47758e-208	3.09215e-205
PDE3A	30.7559	1.74555	1.01987e-207	6.91263e-205
RORB	30.4079	0.82361	4.3163e-203	2.87238e-200
RNF150	29.7462	1.64767	1.94277e-194	1.14689e-191
HIF1A-AS3	29.6259	2.12829	6.93647e-193	3.90587e-190
TCF4	28.9677	0.906916	1.68106e-184	8.78979e-182
PLXNA2	28.9472	2.1212	3.04262e-184	1.56849e-181
PPP1R16B	28.7149	4.11897	2.48679e-181	1.26415e-178
LRRN3	28.5343	2.07618	4.40093e-179	2.17674e-176
ST6GALNAC3	28.295	1.38966	3.98553e-176	1.89447e-173
LINC01619	28.2197	1.60569	3.35538e-175	1.57449e-172
APBA2	28.1562	1.93404	2.01264e-174	9.32465e-172
NEUROD4	28.1069	1.99248	8.06189e-174	3.64288e-171
IFFO2	27.9662	3.31805	4.18852e-172	1.86956e-169
KIRREL2	27.8783	3.53694	4.89667e-171	2.10851e-168
TACC2	27.6009	1.76972	1.08649e-167	4.51892e-165
RAP1GAP2	27.4193	2.93465	1.61564e-165	6.49824e-163
NPHS1	27.3864	3.31696	3.9772e-165	1.58228e-162
PKHD1	27.301	3.6107	4.1241e-164	1.57236e-161
DNM1	27.1157	2.33768	6.43719e-162	2.40416e-159
SHANK2	26.9725	2.48051	3.11094e-160	1.12736e-157
EML5	26.8768	2.17216	4.10506e-159	1.45873e-156
ZNF804A	26.8233	2.03477	1.72893e-158	6.08467e-156
ZNF292	26.5633	0.717156	1.80504e-155	6.17443e-153
CORO1C	26.5119	2.22483	7.06096e-155	2.37099e-152
CACHD1	26.5103	1.88852	7.37381e-155	2.45354e-152
FAM155A	26.3725	1.50622	2.83623e-153	9.26865e-151
PPP1R14C	26.2305	3.71138	1.19432e-151	3.80115e-149
PTPRS	26.2047	1.00217	2.34935e-151	7.41282e-149
DENND11	26.1119	1.8302	2.67109e-150	8.35595e-148
FAM49A	25.2932	3.19465	3.79564e-141	1.08534e-138
PHC2	25.2816	1.48819	5.08646e-141	1.44318e-138
GATM	24.915	3.49631	5.11323e-137	1.38629e-134
TMEM131L	24.8477	1.79682	2.73898e-136	7.37128e-134
TRIM44	24.7997	1.02493	9.022e-136	2.37564e-133
USP45	24.5229	1.8818	8.42768e-133	2.15707e-130
ADAM10	24.4651	0.953762	3.47351e-132	8.76785e-130
EPHB2	24.1062	1.01575	2.15419e-128	5.18721e-126
GDAP1	24.0522	1.32707	7.91476e-128	1.89339e-125
RGS7	23.9145	1.66475	2.16432e-126	5.07797e-124
SCARB2	23.8776	1.13315	5.2402e-126	1.22163e-123
LSAMP	23.8372	0.920838	1.37465e-125	3.1844e-123
MYO16	23.7814	1.58041	5.20698e-125	1.19113e-122
MALAT1	23.5486	0.42135	1.29779e-122	2.84433e-120
PTPRF	23.514	1.19647	2.93657e-122	6.3977e-120
KCNH8	23.4139	1.3506	3.08716e-121	6.64666e-119
SEPTIN11	23.3813	1.22669	6.62455e-121	1.41792e-118
ACKR3	23.3291	3.10931	2.24409e-120	4.74775e-118
SHISA6	22.9632	3.62977	1.08805e-116	2.22479e-114
CD9	22.7788	3.43661	7.4341e-115	1.50329e-112
TANC1	22.6234	1.3124	2.5518e-113	4.99458e-111
FREM1	22.5706	3.5039	8.42526e-113	1.62302e-110
LOXL1	22.137	1.92986	1.39279e-108	2.5362e-106
PAX6	21.3411	0.888344	4.7146e-101	7.8081e-99
ZMYND8	21.1729	1.15051	1.6969e-99	2.70035e-97
LRBA	21.0575	0.778131	1.95153e-98	3.06558e-96
SSBP2	21.0457	0.57213	2.50232e-98	3.91399e-96
ZSWIM5	21.0345	1.13894	3.17213e-98	4.94056e-96
UNC79	21.0232	1.62205	4.02348e-98	6.23998e-96
ARHGAP44	20.85	1.96409	1.52269e-96	2.23823e-94
CMIP	20.7963	1.14362	4.67383e-96	6.81542e-94
PPM1L	20.7237	0.938682	2.11664e-95	3.05004e-93
PHACTR1	20.6576	1.24911	8.33811e-95	1.18748e-92
FBXL7	20.5525	0.941798	7.30804e-94	1.02878e-91
ABLIM3	20.0982	2.55405	7.65307e-90	1.01123e-87
HDAC9	20.0052	0.872386	4.95854e-89	6.4817e-87

## Sheet: AC GO
source	term_name	term_id	highlighted	adjusted_p_value	negative_log10_of_adjusted_p_value	term_size	query_size	intersection_size	effective_domain_size	intersections
GO:BP	regulation of postsynapse organization	GO:0099175	TRUE	9.4205e-10	9.02593	104	86	11	21031	GRID2,EPHA4,KALRN,SHANK2,ZNF804A,PTPRS,ADAM10,EPHB2,TANC1,ZMYND8,ARHGAP44
GO:BP	postsynapse organization	GO:0099173	FALSE	3.0517e-09	8.51546	198	86	13	21031	NRXN3,GRID2,EPHA4,KALRN,SHANK2,ZNF804A,PTPRS,ADAM10,EPHB2,SHISA6,TANC1,ZMYND8,ARHGAP44
GO:BP	regulation of synapse organization	GO:0050807	FALSE	3.87052e-08	7.41223	242	86	13	21031	GRID2,EPHA4,KALRN,LRRN3,SHANK2,ZNF804A,PTPRS,ADAM10,EPHB2,SEPTIN11,TANC1,ZMYND8,ARHGAP44
GO:BP	cell junction organization	GO:0034330	FALSE	4.44249e-08	7.35237	759	86	20	21031	NRXN3,GRID2,EPHA4,KALRN,LRRN3,NPHS1,PKHD1,SHANK2,ZNF804A,CORO1C,PTPRS,ADAM10,EPHB2,PTPRF,SEPTIN11,SHISA6,CD9,TANC1,ZMYND8,ARHGAP44
GO:BP	regulation of synapse structure or activity	GO:0050803	FALSE	5.53291e-08	7.25705	249	86	13	21031	GRID2,EPHA4,KALRN,LRRN3,SHANK2,ZNF804A,PTPRS,ADAM10,EPHB2,SEPTIN11,TANC1,ZMYND8,ARHGAP44
GO:BP	synapse organization	GO:0050808	FALSE	2.28776e-07	6.64059	485	86	16	21031	NRXN3,GRID2,EPHA4,KALRN,LRRN3,SHANK2,ZNF804A,PTPRS,ADAM10,EPHB2,PTPRF,SEPTIN11,SHISA6,TANC1,ZMYND8,ARHGAP44
GO:BP	developmental process	GO:0032502	TRUE	4.07827e-07	6.38952	6453	86	55	21031	HIF1A,RNF165,NRXN3,GRID2,PDE4D,CAMK4,FAM171A1,OCA2,RUNX1T1,EPHA4,SOX11,PRDM13,MIAT,CCDC88A,KALRN,ZNF423,PIAS1,THBS3,DKK3,PDE3A,RORB,TCF4,PLXNA2,PPP1R16B,LRRN3,APBA2,NEUROD4,TACC2,NPHS1,PKHD1,SHANK2,ZNF804A,CORO1C,PTPRS,PHC2,TMEM131L,USP45,ADAM10,EPHB2,SCARB2,LSAMP,MYO16,PTPRF,ACKR3,SHISA6,CD9,TANC1,FREM1,LOXL1,PAX6,ZMYND8,ARHGAP44,CMIP,PHACTR1,HDAC9
GO:BP	system development	GO:0048731	FALSE	6.38287e-07	6.19498	3973	86	42	21031	HIF1A,RNF165,NRXN3,GRID2,EPHA4,SOX11,PRDM13,CCDC88A,KALRN,ZNF423,THBS3,DKK3,RORB,TCF4,PLXNA2,PPP1R16B,LRRN3,APBA2,NEUROD4,TACC2,NPHS1,PKHD1,SHANK2,ZNF804A,CORO1C,PTPRS,USP45,ADAM10,EPHB2,SCARB2,LSAMP,MYO16,PTPRF,ACKR3,CD9,FREM1,LOXL1,PAX6,ZMYND8,ARHGAP44,PHACTR1,HDAC9
GO:BP	nervous system development	GO:0007399	FALSE	7.7626e-07	6.10999	2531	86	33	21031	HIF1A,RNF165,NRXN3,GRID2,EPHA4,SOX11,PRDM13,CCDC88A,KALRN,ZNF423,RORB,TCF4,PLXNA2,LRRN3,APBA2,NEUROD4,TACC2,SHANK2,ZNF804A,CORO1C,PTPRS,EPHB2,SCARB2,LSAMP,MYO16,PTPRF,ACKR3,CD9,PAX6,ZMYND8,ARHGAP44,PHACTR1,HDAC9
GO:BP	multicellular organism development	GO:0007275	FALSE	1.66167e-06	5.77946	4643	86	45	21031	HIF1A,RNF165,NRXN3,GRID2,CAMK4,EPHA4,SOX11,PRDM13,CCDC88A,KALRN,ZNF423,THBS3,DKK3,RORB,TCF4,PLXNA2,PPP1R16B,LRRN3,APBA2,NEUROD4,TACC2,NPHS1,PKHD1,SHANK2,ZNF804A,CORO1C,PTPRS,TMEM131L,USP45,ADAM10,EPHB2,SCARB2,LSAMP,MYO16,PTPRF,ACKR3,CD9,FREM1,LOXL1,PAX6,ZMYND8,ARHGAP44,CMIP,PHACTR1,HDAC9
GO:BP	anatomical structure development	GO:0048856	FALSE	2.7004e-06	5.56857	5899	86	51	21031	HIF1A,RNF165,NRXN3,GRID2,PDE4D,CAMK4,FAM171A1,OCA2,EPHA4,SOX11,PRDM13,CCDC88A,KALRN,ZNF423,PIAS1,THBS3,DKK3,PDE3A,RORB,TCF4,PLXNA2,PPP1R16B,LRRN3,APBA2,NEUROD4,TACC2,NPHS1,PKHD1,SHANK2,ZNF804A,CORO1C,PTPRS,TMEM131L,USP45,ADAM10,EPHB2,SCARB2,LSAMP,MYO16,PTPRF,ACKR3,CD9,TANC1,FREM1,LOXL1,PAX6,ZMYND8,ARHGAP44,CMIP,PHACTR1,HDAC9
GO:BP	neuron differentiation	GO:0030182	FALSE	3.43165e-06	5.4645	1431	86	24	21031	HIF1A,RNF165,NRXN3,GRID2,EPHA4,SOX11,PRDM13,CCDC88A,KALRN,RORB,TCF4,PLXNA2,NEUROD4,ZNF804A,PTPRS,EPHB2,SCARB2,MYO16,PTPRF,PAX6,ZMYND8,ARHGAP44,PHACTR1,HDAC9
GO:BP	generation of neurons	GO:0048699	FALSE	1.04529e-05	4.98076	1514	86	24	21031	HIF1A,RNF165,NRXN3,GRID2,EPHA4,SOX11,PRDM13,CCDC88A,KALRN,RORB,TCF4,PLXNA2,NEUROD4,ZNF804A,PTPRS,EPHB2,SCARB2,MYO16,PTPRF,PAX6,ZMYND8,ARHGAP44,PHACTR1,HDAC9
GO:BP	plasma membrane bounded cell projection organization	GO:0120036	FALSE	2.1242e-05	4.6728	1570	86	24	21031	RNF165,NRXN3,GRID2,EPHA4,CCDC88A,KALRN,ZNF423,PLXNA2,PPP1R16B,NEUROD4,PKHD1,ZNF804A,CORO1C,PTPRS,EPHB2,SCARB2,MYO16,PTPRF,TANC1,PAX6,ZMYND8,ARHGAP44,PHACTR1,ABLIM3
GO:BP	neurogenesis	GO:0022008	FALSE	3.39459e-05	4.46921	1742	86	25	21031	HIF1A,RNF165,NRXN3,GRID2,EPHA4,SOX11,PRDM13,CCDC88A,KALRN,RORB,TCF4,PLXNA2,NEUROD4,ZNF804A,PTPRS,EPHB2,SCARB2,MYO16,PTPRF,CD9,PAX6,ZMYND8,ARHGAP44,PHACTR1,HDAC9
GO:BP	cell projection organization	GO:0030030	FALSE	3.58393e-05	4.44564	1613	86	24	21031	RNF165,NRXN3,GRID2,EPHA4,CCDC88A,KALRN,ZNF423,PLXNA2,PPP1R16B,NEUROD4,PKHD1,ZNF804A,CORO1C,PTPRS,EPHB2,SCARB2,MYO16,PTPRF,TANC1,PAX6,ZMYND8,ARHGAP44,PHACTR1,ABLIM3
GO:BP	dendritic spine organization	GO:0097061	FALSE	7.75259e-05	4.11055	80	86	7	21031	EPHA4,KALRN,ZNF804A,EPHB2,TANC1,ZMYND8,ARHGAP44
GO:BP	regulation of plasma membrane bounded cell projection organization	GO:0120035	FALSE	0.000118311	3.92697	652	86	15	21031	GRID2,EPHA4,CCDC88A,KALRN,PLXNA2,PPP1R16B,ZNF804A,CORO1C,PTPRS,EPHB2,SCARB2,PTPRF,PAX6,ZMYND8,ARHGAP44
GO:BP	regulation of cell projection organization	GO:0031344	FALSE	0.000159118	3.79828	667	86	15	21031	GRID2,EPHA4,CCDC88A,KALRN,PLXNA2,PPP1R16B,ZNF804A,CORO1C,PTPRS,EPHB2,SCARB2,PTPRF,PAX6,ZMYND8,ARHGAP44
GO:BP	cell differentiation	GO:0030154	FALSE	0.000161773	3.79109	4366	86	40	21031	HIF1A,RNF165,NRXN3,GRID2,PDE4D,CAMK4,OCA2,RUNX1T1,EPHA4,SOX11,PRDM13,MIAT,CCDC88A,KALRN,ZNF423,PIAS1,PDE3A,RORB,TCF4,PLXNA2,PPP1R16B,NEUROD4,NPHS1,PKHD1,ZNF804A,CORO1C,PTPRS,TMEM131L,EPHB2,SCARB2,MYO16,PTPRF,ACKR3,CD9,TANC1,PAX6,ZMYND8,ARHGAP44,PHACTR1,HDAC9
GO:BP	cellular developmental process	GO:0048869	FALSE	0.000162836	3.78825	4367	86	40	21031	HIF1A,RNF165,NRXN3,GRID2,PDE4D,CAMK4,OCA2,RUNX1T1,EPHA4,SOX11,PRDM13,MIAT,CCDC88A,KALRN,ZNF423,PIAS1,PDE3A,RORB,TCF4,PLXNA2,PPP1R16B,NEUROD4,NPHS1,PKHD1,ZNF804A,CORO1C,PTPRS,TMEM131L,EPHB2,SCARB2,MYO16,PTPRF,ACKR3,CD9,TANC1,PAX6,ZMYND8,ARHGAP44,PHACTR1,HDAC9
GO:BP	neuron projection organization	GO:0106027	FALSE	0.000190507	3.72009	91	86	7	21031	EPHA4,KALRN,ZNF804A,EPHB2,TANC1,ZMYND8,ARHGAP44
GO:BP	cell development	GO:0048468	FALSE	0.00019489	3.71021	2819	86	31	21031	HIF1A,RNF165,NRXN3,GRID2,PDE4D,CAMK4,OCA2,EPHA4,SOX11,CCDC88A,KALRN,PDE3A,RORB,PLXNA2,PPP1R16B,NEUROD4,NPHS1,PKHD1,ZNF804A,CORO1C,PTPRS,TMEM131L,EPHB2,SCARB2,MYO16,PTPRF,PAX6,ZMYND8,ARHGAP44,PHACTR1,HDAC9
GO:BP	neuron projection development	GO:0031175	FALSE	0.000242399	3.61547	1014	86	18	21031	RNF165,NRXN3,GRID2,EPHA4,CCDC88A,KALRN,PLXNA2,NEUROD4,ZNF804A,PTPRS,EPHB2,SCARB2,MYO16,PTPRF,PAX6,ZMYND8,ARHGAP44,PHACTR1
GO:BP	neuron development	GO:0048666	FALSE	0.000389396	3.40961	1167	86	19	21031	RNF165,NRXN3,GRID2,EPHA4,CCDC88A,KALRN,RORB,PLXNA2,NEUROD4,ZNF804A,PTPRS,EPHB2,SCARB2,MYO16,PTPRF,PAX6,ZMYND8,ARHGAP44,PHACTR1
GO:BP	learning or memory	GO:0007611	FALSE	0.000436538	3.35998	279	86	10	21031	HIF1A,NRXN3,CAMK4,KALRN,PIAS1,SHANK2,GATM,EPHB2,TANC1,PAX6
GO:BP	regulation of neuron projection development	GO:0010975	FALSE	0.000713852	3.14639	457	86	12	21031	GRID2,EPHA4,CCDC88A,KALRN,PLXNA2,ZNF804A,PTPRS,EPHB2,SCARB2,PTPRF,PAX6,ARHGAP44
GO:BP	multicellular organismal process	GO:0032501	FALSE	0.00127717	2.89375	7669	86	54	21031	HIF1A,RNF165,NRXN3,GRID2,PDE4D,CAMK4,OCA2,SLCO3A1,EPHA4,SOX11,PRDM13,CCDC88A,KALRN,ZNF423,PIAS1,THBS3,DKK3,PDE3A,RORB,TCF4,PLXNA2,PPP1R16B,LRRN3,APBA2,NEUROD4,TACC2,NPHS1,PKHD1,SHANK2,ZNF804A,CORO1C,PTPRS,PHC2,GATM,TMEM131L,USP45,ADAM10,EPHB2,SCARB2,LSAMP,MYO16,PTPRF,ACKR3,SHISA6,CD9,TANC1,FREM1,LOXL1,PAX6,ZMYND8,ARHGAP44,CMIP,PHACTR1,HDAC9
GO:BP	postsynaptic density organization	GO:0097106	FALSE	0.00141332	2.84976	41	86	5	21031	NRXN3,GRID2,SHANK2,PTPRS,ZMYND8
GO:BP	cognition	GO:0050890	FALSE	0.0016232	2.78963	322	86	10	21031	HIF1A,NRXN3,CAMK4,KALRN,PIAS1,SHANK2,GATM,EPHB2,TANC1,PAX6
GO:BP	regulation of developmental process	GO:0050793	FALSE	0.00185483	2.7317	2455	86	27	21031	HIF1A,GRID2,CAMK4,FAM171A1,RUNX1T1,EPHA4,SOX11,KALRN,PIAS1,PDE3A,RORB,TCF4,PLXNA2,PPP1R16B,LRRN3,NEUROD4,PKHD1,CORO1C,PTPRS,TMEM131L,ADAM10,EPHB2,PTPRF,PAX6,ZMYND8,ARHGAP44,HDAC9
GO:BP	postsynaptic specialization organization	GO:0099084	FALSE	0.00283775	2.54703	47	86	5	21031	NRXN3,GRID2,SHANK2,PTPRS,ZMYND8
GO:BP	regulation of biological quality	GO:0065008	FALSE	0.00304102	2.51698	2846	86	29	21031	HIF1A,NRXN3,GRID2,PDE4D,FAM171A1,OCA2,EPHA4,SOX11,KALRN,DKK3,PDE3A,PLXNA2,LRRN3,RAP1GAP2,NPHS1,SHANK2,ZNF804A,PTPRS,TRIM44,ADAM10,EPHB2,KCNH8,SEPTIN11,ACKR3,SHISA6,CD9,TANC1,ZMYND8,ARHGAP44
GO:BP	dendritic spine development	GO:0060996	FALSE	0.00635913	2.1966	98	86	6	21031	EPHA4,KALRN,PTPRS,EPHB2,ZMYND8,ARHGAP44
GO:BP	positive regulation of nervous system development	GO:0051962	FALSE	0.00637503	2.19552	292	86	9	21031	HIF1A,GRID2,EPHA4,SOX11,KALRN,PLXNA2,LRRN3,EPHB2,PAX6
GO:BP	learning	GO:0007612	FALSE	0.00739717	2.13093	156	86	7	21031	HIF1A,NRXN3,KALRN,PIAS1,SHANK2,EPHB2,TANC1
GO:BP	central nervous system development	GO:0007417	FALSE	0.00824654	2.08373	1035	86	16	21031	HIF1A,GRID2,EPHA4,SOX11,PRDM13,ZNF423,PLXNA2,NEUROD4,TACC2,CORO1C,PTPRS,EPHB2,MYO16,ACKR3,PAX6,PHACTR1
GO:BP	hindbrain development	GO:0030902	FALSE	0.00911389	2.0403	161	86	7	21031	GRID2,ZNF423,PLXNA2,PTPRS,EPHB2,MYO16,PAX6
GO:BP	modulation of chemical synaptic transmission	GO:0050804	TRUE	0.0101627	1.99299	489	86	11	21031	NRXN3,GRID2,EPHA4,APBA2,DNM1,SHANK2,PTPRS,EPHB2,SHISA6,ZMYND8,ARHGAP44
GO:BP	regulation of trans-synaptic signaling	GO:0099177	FALSE	0.0103618	1.98457	490	86	11	21031	NRXN3,GRID2,EPHA4,APBA2,DNM1,SHANK2,PTPRS,EPHB2,SHISA6,ZMYND8,ARHGAP44
GO:BP	anatomical structure morphogenesis	GO:0009653	FALSE	0.010432	1.98163	2684	86	27	21031	HIF1A,RNF165,NRXN3,GRID2,FAM171A1,EPHA4,SOX11,KALRN,THBS3,DKK3,RORB,PLXNA2,PPP1R16B,NPHS1,PKHD1,CORO1C,PTPRS,EPHB2,MYO16,ACKR3,CD9,TANC1,FREM1,PAX6,ARHGAP44,PHACTR1,HDAC9
GO:BP	neuron projection guidance	GO:0097485	FALSE	0.0172097	1.76423	249	86	8	21031	RNF165,NRXN3,EPHA4,KALRN,PLXNA2,PTPRS,EPHB2,PAX6
GO:BP	axon guidance	GO:0007411	FALSE	0.0172097	1.76423	249	86	8	21031	RNF165,NRXN3,EPHA4,KALRN,PLXNA2,PTPRS,EPHB2,PAX6
GO:BP	cell adhesion	GO:0007155	TRUE	0.0184202	1.7347	1512	86	19	21031	NRXN3,GRID2,EPHA4,CNTN3,THBS3,PLXNA2,KIRREL2,NPHS1,PKHD1,CORO1C,PTPRS,TMEM131L,ADAM10,EPHB2,LSAMP,PTPRF,ACKR3,CD9,FREM1
GO:BP	positive regulation of cell projection organization	GO:0031346	FALSE	0.0321054	1.49342	357	86	9	21031	EPHA4,CCDC88A,KALRN,PLXNA2,ZNF804A,CORO1C,EPHB2,SCARB2,ZMYND8
GO:BP	behavior	GO:0007610	FALSE	0.0324586	1.48867	662	86	12	21031	HIF1A,NRXN3,CAMK4,EPHA4,KALRN,PIAS1,APBA2,SHANK2,GATM,EPHB2,TANC1,PAX6
GO:BP	cellular anatomical entity morphogenesis	GO:0032989	FALSE	0.0362217	1.44103	785	86	13	21031	RNF165,NRXN3,EPHA4,KALRN,PLXNA2,CORO1C,PTPRS,EPHB2,MYO16,CD9,PAX6,ARHGAP44,PHACTR1
GO:BP	plasma membrane bounded cell projection morphogenesis	GO:0120039	FALSE	0.0371015	1.43061	671	86	12	21031	RNF165,NRXN3,EPHA4,KALRN,PLXNA2,CORO1C,PTPRS,EPHB2,MYO16,PAX6,ARHGAP44,PHACTR1
GO:BP	cell projection morphogenesis	GO:0048858	FALSE	0.0399239	1.39877	676	86	12	21031	RNF165,NRXN3,EPHA4,KALRN,PLXNA2,CORO1C,PTPRS,EPHB2,MYO16,PAX6,ARHGAP44,PHACTR1
GO:BP	regulation of nervous system development	GO:0051960	FALSE	0.0401639	1.39616	463	86	10	21031	HIF1A,GRID2,EPHA4,SOX11,KALRN,PLXNA2,LRRN3,PTPRS,EPHB2,PAX6
GO:CC	glutamatergic synapse	GO:0098978	TRUE	7.00063e-07	6.15486	424	92	14	22097	NRXN3,GRID2,EPHA4,CADPS,DNM1,SHANK2,PTPRS,ADAM10,EPHB2,SEPTIN11,SHISA6,TANC1,ARHGAP44,ABLIM3
GO:CC	dendritic spine	GO:0043197	TRUE	7.63686e-07	6.11709	172	92	10	22097	GRID2,EPHA4,APBA2,SHANK2,ZNF804A,EPHB2,SEPTIN11,SHISA6,ZMYND8,ARHGAP44
GO:CC	neuron spine	GO:0044309	FALSE	9.5401e-07	6.02045	176	92	10	22097	GRID2,EPHA4,APBA2,SHANK2,ZNF804A,EPHB2,SEPTIN11,SHISA6,ZMYND8,ARHGAP44
GO:CC	neuron to neuron synapse	GO:0098984	FALSE	0.000105067	3.97854	366	92	11	22097	GRID2,EPHA4,KALRN,SHANK2,PTPRS,ADAM10,EPHB2,SEPTIN11,SHISA6,TANC1,ARHGAP44
GO:CC	postsynapse	GO:0098794	FALSE	0.000140371	3.85272	650	92	14	22097	GRID2,EPHA4,KALRN,APBA2,SHANK2,ZNF804A,PTPRS,ADAM10,EPHB2,SEPTIN11,SHISA6,TANC1,ZMYND8,ARHGAP44
GO:CC	postsynaptic specialization	GO:0099572	FALSE	0.000525996	3.27902	346	92	10	22097	GRID2,EPHA4,KALRN,SHANK2,PTPRS,ADAM10,SEPTIN11,SHISA6,TANC1,ARHGAP44
GO:CC	synapse	GO:0045202	FALSE	0.000596433	3.22444	1468	92	20	22097	NRXN3,GRID2,EPHA4,CADPS,KALRN,APBA2,DNM1,SHANK2,ZNF804A,CORO1C,PTPRS,ADAM10,EPHB2,SEPTIN11,SHISA6,TANC1,ZMYND8,ARHGAP44,PHACTR1,ABLIM3
GO:CC	postsynaptic density	GO:0014069	FALSE	0.00210807	2.67612	318	92	9	22097	GRID2,EPHA4,KALRN,SHANK2,PTPRS,ADAM10,SHISA6,TANC1,ARHGAP44
GO:CC	cell periphery	GO:0071944	TRUE	0.00224306	2.64916	6228	92	46	22097	THSD7B,SLCO5A1,NRXN3,VIPR2,GRID2,PDE4D,FAM171A1,SLCO3A1,EPHA4,SOX11,CCDC88A,CNTN3,THBS3,PLXNA2,PPP1R16B,LRRN3,APBA2,KIRREL2,TACC2,RAP1GAP2,NPHS1,PKHD1,DNM1,SHANK2,ZNF804A,CORO1C,CACHD1,PTPRS,TMEM131L,ADAM10,EPHB2,RGS7,SCARB2,LSAMP,MYO16,PTPRF,KCNH8,SEPTIN11,ACKR3,SHISA6,CD9,FREM1,LOXL1,LRBA,UNC79,ARHGAP44
GO:CC	cell junction	GO:0030054	FALSE	0.00287495	2.54137	2230	92	24	22097	NRXN3,GRID2,EPHA4,CADPS,KALRN,APBA2,KIRREL2,NPHS1,DNM1,SHANK2,ZNF804A,CORO1C,PTPRS,ADAM10,EPHB2,SCARB2,SEPTIN11,SHISA6,CD9,TANC1,ZMYND8,ARHGAP44,PHACTR1,ABLIM3
GO:CC	dendrite	GO:0030425	FALSE	0.00302973	2.5186	622	92	12	22097	GRID2,EPHA4,APBA2,SHANK2,ZNF804A,ADAM10,EPHB2,SEPTIN11,SHISA6,TANC1,ZMYND8,ARHGAP44
GO:CC	somatodendritic compartment	GO:0036477	FALSE	0.00308458	2.5108	848	92	14	22097	GRID2,EPHA4,APBA2,SHANK2,ZNF804A,PTPRS,ADAM10,EPHB2,PTPRF,SEPTIN11,SHISA6,TANC1,ZMYND8,ARHGAP44
GO:CC	asymmetric synapse	GO:0032279	FALSE	0.00312314	2.50541	334	92	9	22097	GRID2,EPHA4,KALRN,SHANK2,PTPRS,ADAM10,SHISA6,TANC1,ARHGAP44
GO:CC	dendritic tree	GO:0097447	FALSE	0.00312853	2.50466	624	92	12	22097	GRID2,EPHA4,APBA2,SHANK2,ZNF804A,ADAM10,EPHB2,SEPTIN11,SHISA6,TANC1,ZMYND8,ARHGAP44
GO:CC	presynapse	GO:0098793	FALSE	0.00659148	2.18102	564	92	11	22097	NRXN3,EPHA4,CADPS,APBA2,DNM1,SHANK2,ZNF804A,PTPRS,EPHB2,TANC1,ARHGAP44
GO:CC	synaptic membrane	GO:0097060	FALSE	0.0126374	1.89834	399	92	9	22097	NRXN3,GRID2,EPHA4,DNM1,SHANK2,PTPRS,ADAM10,EPHB2,SHISA6
GO:CC	plasma membrane	GO:0005886	FALSE	0.0252495	1.59775	5742	92	41	22097	THSD7B,SLCO5A1,NRXN3,VIPR2,GRID2,PDE4D,FAM171A1,SLCO3A1,EPHA4,SOX11,CCDC88A,CNTN3,PLXNA2,PPP1R16B,APBA2,KIRREL2,TACC2,RAP1GAP2,NPHS1,PKHD1,DNM1,SHANK2,ZNF804A,CORO1C,CACHD1,PTPRS,TMEM131L,ADAM10,EPHB2,RGS7,SCARB2,LSAMP,MYO16,PTPRF,KCNH8,ACKR3,SHISA6,CD9,LRBA,UNC79,ARHGAP44
GO:CC	cell projection	GO:0042995	TRUE	0.0268424	1.57118	2389	92	23	22097	HIF1A,NRXN3,GRID2,EPHA4,CCDC88A,PPP1R16B,APBA2,NPHS1,PKHD1,SHANK2,ZNF804A,CORO1C,PTPRS,ADAM10,EPHB2,RGS7,PTPRF,SEPTIN11,SHISA6,TANC1,ZMYND8,ARHGAP44,ABLIM3
GO:CC	neuron projection	GO:0043005	FALSE	0.0336802	1.47263	1334	92	16	22097	HIF1A,GRID2,EPHA4,APBA2,SHANK2,ZNF804A,PTPRS,ADAM10,EPHB2,RGS7,PTPRF,SEPTIN11,SHISA6,TANC1,ZMYND8,ARHGAP44
REAC	Protein-protein interactions at synapses	REAC:R-HSA-6794362	FALSE	0.0108971	1.96269	86	46	5	10842	NRXN3,APBA2,SHANK2,PTPRS,PTPRF
REAC	EPH-Ephrin signaling	REAC:R-HSA-2682334	FALSE	0.0135792	1.86712	90	46	5	10842	EPHA4,KALRN,DNM1,ADAM10,EPHB2
REAC	EPH-ephrin mediated repulsion of cells	REAC:R-HSA-3928665	FALSE	0.0192131	1.7164	49	46	4	10842	EPHA4,DNM1,ADAM10,EPHB2
TF	Factor: ZNF432; motif: NCAGNRCCNSRGRCAGC; match class: 1	TF:M12704_1	FALSE	0.000627258	3.20255	4858	92	45	20045	SETBP1,THSD7B,SLCO5A1,RNF165,NRXN3,SPATS2L,VIPR2,NOL4,CAMK4,FAM171A1,SLCO3A1,EPHA4,SOX11,ZNF385D,CADPS,CNTN3,ZNF423,PDE3A,PLXNA2,ST6GALNAC3,APBA2,IFFO2,KIRREL2,RAP1GAP2,NPHS1,SHANK2,ZNF804A,CORO1C,PTPRS,DENND11,GATM,TMEM131L,TRIM44,USP45,ADAM10,EPHB2,RGS7,SEPTIN11,TANC1,LOXL1,SSBP2,ZSWIM5,UNC79,CMIP,PPM1L
TF	Factor: ZNF138; motif: GCAGCRSCNSGSNCMGSGCS	TF:M13144	FALSE	0.000941191	3.02632	9856	92	69	20045	ST18,SETBP1,THSD7B,HIF1A,RNF165,SPATS2L,VIPR2,NOL4,TMTC2,CAMK4,FAM171A1,OCA2,RUNX1T1,SLCO3A1,EPHA4,SOX11,PRDM13,CCDC88A,ZNF385D,CADPS,CNTN3,ZNF423,NWD2,PIAS1,THBS3,DKK3,PDE3A,RNF150,TCF4,PLXNA2,PPP1R16B,ST6GALNAC3,IFFO2,TACC2,RAP1GAP2,DNM1,SHANK2,EML5,ZNF804A,ZNF292,CORO1C,CACHD1,PPP1R14C,PTPRS,DENND11,PHC2,GATM,TMEM131L,TRIM44,USP45,ADAM10,EPHB2,RGS7,SCARB2,PTPRF,SEPTIN11,SHISA6,CD9,TANC1,LOXL1,…
TF	Factor: ZXDL; motif: GSGSCNNGGGMRGCNCCGGGS	TF:M12722	FALSE	0.00120542	2.91886	10881	92	73	20045	THSD7B,SLCO5A1,HIF1A,RNF165,SPATS2L,VIPR2,NOL4,GRID2,CAMK4,FAM171A1,OCA2,RUNX1T1,SLCO3A1,EPHA4,SOX11,PRDM13,CCDC88A,ZNF385D,CADPS,CNTN3,ZNF423,NWD2,PIAS1,THBS3,DKK3,RORB,RNF150,TCF4,PLXNA2,PPP1R16B,LRRN3,ST6GALNAC3,APBA2,IFFO2,TACC2,RAP1GAP2,NPHS1,DNM1,SHANK2,EML5,ZNF804A,ZNF292,CORO1C,CACHD1,PPP1R14C,PTPRS,DENND11,PHC2,GATM,TMEM131L,TRIM44,USP45,ADAM10,EPHB2,RGS7,SCARB2,PTPRF,SEPTIN11,ACKR3,SHIS…
TF	Factor: GKLF; motif: NNRRGRRNGNSNNN	TF:M07040	FALSE	0.0147639	1.8308	13016	92	79	20045	ST18,THSD7B,SLCO5A1,HIF1A,RNF165,NRXN3,VIPR2,NOL4,GRID2,TMTC2,CAMK4,FAM171A1,RUNX1T1,SLCO3A1,EPHA4,SOX11,CCDC88A,ZNF385D,CADPS,KALRN,CNTN3,ZNF423,ZFHX4,NWD2,THBS3,DKK3,PDE3A,RORB,RNF150,PLXNA2,PPP1R16B,ST6GALNAC3,APBA2,NEUROD4,IFFO2,KIRREL2,RAP1GAP2,NPHS1,PKHD1,DNM1,SHANK2,EML5,ZNF804A,ZNF292,CORO1C,CACHD1,PPP1R14C,PTPRS,DENND11,PHC2,GATM,TMEM131L,USP45,ADAM10,EPHB2,GDAP1,RGS7,SCARB2,LSAMP,PTPRF,…
TF	Factor: RERE; motif: CNGCNSCNNGSRCRGSGSS	TF:M13129	FALSE	0.0209287	1.67926	10538	92	69	20045	ST18,THSD7B,SLCO5A1,RNF165,SPATS2L,VIPR2,NOL4,TMTC2,CAMK4,FAM171A1,OCA2,SLCO3A1,EPHA4,SOX11,PRDM13,CCDC88A,ZNF385D,CADPS,KALRN,CNTN3,ZNF423,NWD2,DKK3,PDE3A,RNF150,PLXNA2,PPP1R16B,ST6GALNAC3,APBA2,IFFO2,TACC2,RAP1GAP2,NPHS1,DNM1,SHANK2,ZNF804A,ZNF292,CORO1C,CACHD1,PPP1R14C,PTPRS,DENND11,PHC2,GATM,TMEM131L,TRIM44,USP45,ADAM10,EPHB2,RGS7,SCARB2,PTPRF,SEPTIN11,SHISA6,CD9,TANC1,LOXL1,PAX6,ZMYND8,LRBA,…
TF	Factor: AP-2alpha; motif: GCCNNNRGS	TF:M00469	FALSE	0.0233607	1.63151	5305	92	44	20045	THSD7B,SPATS2L,CAMK4,FAM171A1,EPHA4,SOX11,CCDC88A,CNTN3,ZNF423,ZFHX4,PIAS1,PDE3A,RNF150,PPP1R16B,IFFO2,KIRREL2,TACC2,RAP1GAP2,NPHS1,DNM1,SHANK2,CORO1C,CACHD1,PPP1R14C,DENND11,PHC2,TMEM131L,TRIM44,USP45,ADAM10,EPHB2,PTPRF,KCNH8,SEPTIN11,TANC1,PAX6,ZMYND8,SSBP2,ZSWIM5,ARHGAP44,CMIP,PPM1L,PHACTR1,FBXL7
TF	Factor: ZXDL; motif: GSGSCNNGGGMRGCNCCGGGS; match class: 1	TF:M12722_1	FALSE	0.0256916	1.59021	6868	92	52	20045	THSD7B,SLCO5A1,HIF1A,RNF165,SPATS2L,VIPR2,NOL4,GRID2,CAMK4,FAM171A1,OCA2,SLCO3A1,SOX11,CADPS,CNTN3,ZNF423,PIAS1,DKK3,RORB,RNF150,PLXNA2,ST6GALNAC3,IFFO2,RAP1GAP2,DNM1,SHANK2,EML5,ZNF804A,ZNF292,CORO1C,CACHD1,PPP1R14C,PTPRS,DENND11,PHC2,GATM,TMEM131L,TRIM44,ADAM10,EPHB2,RGS7,PTPRF,SEPTIN11,SHISA6,LOXL1,SSBP2,ZSWIM5,UNC79,ARHGAP44,CMIP,PHACTR1,FBXL7
TF	Factor: AP2; motif: GCCYGSGGSN; match class: 1	TF:M08867_1	FALSE	0.0257854	1.58863	5324	92	44	20045	HIF1A,RNF165,PDE4D,FAM171A1,OCA2,SLCO3A1,SOX11,CCDC88A,CNTN3,ZNF423,PIAS1,DKK3,PDE3A,RNF150,PPP1R16B,ST6GALNAC3,IFFO2,TACC2,RAP1GAP2,DNM1,SHANK2,EML5,CORO1C,PPP1R14C,PTPRS,DENND11,PHC2,GATM,TMEM131L,ADAM10,EPHB2,GDAP1,RGS7,PTPRF,SEPTIN11,SHISA6,TANC1,LOXL1,SSBP2,ZSWIM5,ARHGAP44,CMIP,PHACTR1,FBXL7
TF	Factor: HA95; motif: CCSNSSCCNSCNCCWSCCNS; match class: 1	TF:M13127_1	FALSE	0.0384502	1.4151	8631	92	60	20045	SLCO5A1,RNF165,SPATS2L,VIPR2,NOL4,TMTC2,FAM171A1,OCA2,RUNX1T1,SLCO3A1,SOX11,CCDC88A,CADPS,CNTN3,ZNF423,PIAS1,THBS3,DKK3,PDE3A,RORB,RNF150,PLXNA2,PPP1R16B,ST6GALNAC3,IFFO2,KIRREL2,TACC2,RAP1GAP2,DNM1,SHANK2,ZNF804A,ZNF292,CORO1C,CACHD1,PPP1R14C,PTPRS,DENND11,PHC2,GATM,TMEM131L,TRIM44,USP45,ADAM10,EPHB2,RGS7,LSAMP,PTPRF,KCNH8,SEPTIN11,SHISA6,CD9,TANC1,LOXL1,SSBP2,ZSWIM5,UNC79,ARHGAP44,CMIP,PHACTR1,…
TF	Factor: Sp2; motif: TGGGCGCGCCCA; match class: 1	TF:M06948_1	FALSE	0.040961	1.38763	6372	92	49	20045	HIF1A,SPATS2L,VIPR2,TMTC2,FAM171A1,OCA2,EPHA4,PRDM13,CCDC88A,ZNF385D,CADPS,KALRN,CNTN3,ZNF423,PIAS1,DKK3,RNF150,PLXNA2,PPP1R16B,ST6GALNAC3,KIRREL2,TACC2,RAP1GAP2,DNM1,EML5,ZNF804A,CACHD1,PPP1R14C,PTPRS,DENND11,TMEM131L,TRIM44,USP45,ADAM10,EPHB2,GDAP1,SCARB2,PTPRF,SEPTIN11,SHISA6,CD9,TANC1,LOXL1,SSBP2,ZSWIM5,ARHGAP44,CMIP,FBXL7,ABLIM3
TF	Factor: PATZ; motif: GGGGNGGGGGMKGGRRNGGNRN	TF:M10026	FALSE	0.0452256	1.34462	8669	92	60	20045	THSD7B,HIF1A,RNF165,NRXN3,SPATS2L,VIPR2,NOL4,GRID2,TMTC2,CAMK4,FAM171A1,OCA2,RUNX1T1,SLCO3A1,SOX11,CCDC88A,CADPS,CNTN3,ZNF423,PIAS1,DKK3,RORB,RNF150,TCF4,PLXNA2,PPP1R16B,ST6GALNAC3,IFFO2,TACC2,RAP1GAP2,SHANK2,ZNF804A,CORO1C,CACHD1,PPP1R14C,PTPRS,DENND11,PHC2,GATM,TMEM131L,TRIM44,USP45,ADAM10,EPHB2,SCARB2,LSAMP,PTPRF,KCNH8,SHISA6,CD9,TANC1,LOXL1,ZMYND8,SSBP2,UNC79,ARHGAP44,CMIP,PPM1L,PHACTR1,ABLIM3

## Sheet: HC
names	scores	logfoldchanges	pvals	pvals_adj
PTPRD	50.3026	2.9738	0	0
PLXNA2	45.759	3.7812	0	0
NRXN3	44.1688	3.67981	0	0
ONECUT2	43.7134	3.35713	0	0
EFNA5	43.3523	3.1454	0	0
STMN2	42.4525	2.64799	0	0
ANKS1B	42.3488	2.6938	0	0
XKR4	39.7715	2.92143	0	0
RYR2	39.718	4.56388	0	0
AKAP6	38.9646	3.16306	0	0
NDST3	38.7489	4.01306	0	0
SLIT2	38.3773	2.88317	0	0
RUNX1T1	37.6935	2.81947	0	0
ONECUT1	36.8964	2.66619	5.27982e-298	1.01709e-294
MIR124-2HG	36.444	2.30808	8.56115e-291	1.56673e-287
FAM155A	35.937	2.20658	8.07885e-283	1.34406e-279
NWD2	35.0371	3.0634	6.12513e-269	8.00664e-266
ADARB2	34.8115	2.68848	1.63163e-265	1.99064e-262
DLG2	34.7991	2.40976	2.51414e-265	2.96839e-262
CNTN4	33.7519	2.28936	1.00115e-249	1.01786e-246
MDGA2	33.6846	2.76412	9.71233e-249	9.35476e-246
ADGRB3	33.3238	1.84172	1.74476e-243	1.5965e-240
SCN3A	33.1596	2.52438	4.12123e-241	3.59146e-238
ZNF804A	32.9549	2.66734	3.59467e-238	2.99019e-235
GRIA2	32.7122	2.79025	1.04789e-234	8.16042e-232
GRIA4	32.6695	1.94779	4.23523e-234	3.22945e-231
EBF1	32.5621	2.90405	1.41193e-232	1.05466e-229
TSHZ2	32.5301	2.82577	4.00772e-232	2.87621e-229
MALAT1	31.7399	0.605529	4.38076e-221	2.86322e-218
CTNNA2	31.693	1.90427	1.94294e-220	1.2476e-217
ENOX1	31.6436	2.67847	9.29388e-220	5.86492e-217
CELF4	31.1857	2.50633	1.66608e-213	9.99674e-211
RERE	30.3331	0.842372	4.19501e-202	2.22524e-199
RGS7	30.0803	2.10975	8.77875e-199	4.40152e-196
ROBO1	30.0307	1.98703	3.90373e-198	1.93082e-195
PDE10A	29.8171	2.17931	2.34191e-195	1.14288e-192
ADD2	28.6944	2.22105	4.47534e-181	1.90467e-178
SLC24A3	28.5577	3.42878	2.25481e-179	9.27285e-177
MIR181A1HG	28.4082	1.58757	1.6002e-177	6.43613e-175
TFAP2B	28.3592	2.88815	6.43978e-177	2.53444e-174
MYO16	27.9064	1.88	2.23041e-171	8.33013e-169
ONECUT3	27.7808	3.25289	7.40404e-170	2.70995e-167
DPP6	27.3989	2.25179	2.82458e-165	1.00371e-162
OLFM3	27.3688	3.21002	6.45997e-165	2.25182e-162
LRFN5	27.0826	2.64985	1.57858e-161	5.30068e-159
RIMS2	27.0022	1.59766	1.39272e-160	4.63407e-158
AL139815.1	26.8778	2.72248	3.99241e-159	1.28181e-156
CSMD1	26.7189	2.85389	2.83636e-157	8.72383e-155
NSG2	26.7036	2.66672	4.27688e-157	1.30448e-154
CBLB	26.5205	1.35288	5.61854e-155	1.68561e-152
DCLK1	26.5053	1.57204	8.42305e-155	2.50644e-152
TNIK	26.4411	1.98027	4.62478e-154	1.35417e-151
RELN	26.349	2.45819	5.27623e-153	1.4855e-150
AC233296.1	25.9625	2.09883	1.31346e-148	3.56103e-146
TRIO	25.8438	1.00042	2.85502e-147	7.57221e-145
NCKAP5	25.6385	1.37719	5.67443e-145	1.4835e-142
TMTC2	25.1401	0.86165	1.81363e-139	4.51568e-137
NTRK2	25.0559	3.26608	1.50576e-138	3.67415e-136
PCDH9	24.9399	2.13151	2.75071e-137	6.6236e-135
SYN3	24.8645	2.98056	1.80057e-136	4.27938e-134
PAX6	24.7481	1.19426	3.25324e-135	7.6328e-133
MAGI2	24.6138	1.51632	8.98214e-134	2.06764e-131
DOCK4	24.3961	1.64446	1.88098e-131	4.22366e-129
KCNB2	24.3787	1.7826	2.87611e-131	6.41881e-129
QKI	24.3555	1.02221	5.06908e-131	1.12444e-128
TENM4	24.2916	1.23718	2.40214e-130	5.29642e-128
APBA2	24.2617	1.90755	4.97609e-130	1.0906e-127
LINC02775	24.2352	4.04702	9.46799e-130	2.06273e-127
SOX4	24.2066	1.02178	1.89363e-129	4.10112e-127
CNTNAP4	24.0751	2.27849	4.55787e-128	9.26793e-126
TPM3	23.9827	2.31108	4.21104e-127	8.51537e-125
PHACTR1	23.9315	1.52185	1.43898e-126	2.8624e-124
RASGEF1B	23.9106	1.32313	2.37669e-126	4.70212e-124
NOL4	23.7514	1.00185	1.06392e-124	2.06035e-122
GDAP1	23.7098	1.42307	2.85888e-124	5.47842e-122
HECW1	23.4013	2.42826	4.15011e-121	7.71057e-119
PAUPAR	23.1715	1.85086	8.82424e-119	1.60685e-116
CASC15	23.1487	0.793525	1.49953e-118	2.71704e-116
TANC1	23.1289	1.45128	2.36943e-118	4.27209e-116
GRIK2	23.0476	1.52049	1.55456e-117	2.77554e-115
CCDC88A	22.9503	0.785235	1.46178e-116	2.57225e-114
ESRRG	22.864	1.61453	1.05999e-115	1.83871e-113
ADAM10	22.784	1.01711	6.60117e-115	1.12902e-112
ARHGAP28	22.7783	2.58999	7.51791e-115	1.27983e-112
NECTIN3	22.719	1.5866	2.9092e-114	4.90689e-112
KALRN	22.5488	0.775347	1.37924e-112	2.29462e-110
BASP1	22.1131	1.14984	2.36565e-108	3.74828e-106
NTM	21.7451	1.7922	7.68711e-105	1.18716e-102
CMIP	21.7327	1.25392	1.00686e-104	1.54193e-102
PLCL1	21.6335	1.84103	8.69089e-104	1.30367e-101
PDE4B	21.5547	2.08247	4.77945e-103	7.0823e-101
TUBA1A	21.1787	0.878514	1.49994e-99	2.11151e-97
ARHGEF4	21.0127	2.52897	5.0182e-98	6.9837e-96
PDE4D	20.9108	1.3429	4.26894e-97	5.87397e-95
CACNA1A	20.7619	1.90955	9.56409e-96	1.2965e-93
TIAM1	20.6752	1.32249	5.79719e-95	7.7439e-93
ERC2	20.6027	1.26192	2.59789e-94	3.42033e-92
PRDM13	20.5268	2.39128	1.24063e-93	1.61596e-91
CNTNAP2	20.4948	1.92925	2.39565e-93	3.08744e-91
CUX1	20.464	0.748511	4.51088e-93	5.77282e-91

## Sheet: HC GO
source	term_name	term_id	highlighted	adjusted_p_value	negative_log10_of_adjusted_p_value	term_size	query_size	intersection_size	effective_domain_size	intersections
GO:MF	GTPase regulator activity	GO:0030695	TRUE	0.00576359	2.23931	492	89	11	20212	SLIT2,ADGRB3,RGS7,TRIO,DOCK4,RASGEF1B,CCDC88A,ARHGAP28,KALRN,ARHGEF4,TIAM1
GO:MF	nucleoside-triphosphatase regulator activity	GO:0060589	FALSE	0.00576359	2.23931	492	89	11	20212	SLIT2,ADGRB3,RGS7,TRIO,DOCK4,RASGEF1B,CCDC88A,ARHGAP28,KALRN,ARHGEF4,TIAM1
GO:MF	transmembrane transporter binding	GO:0044325	TRUE	0.0197542	1.70434	140	89	6	20212	RYR2,AKAP6,RIMS2,PDE4B,PDE4D,CNTNAP2
GO:MF	3',5'-cyclic-AMP phosphodiesterase activity	GO:0004115	TRUE	0.0352734	1.45255	18	89	3	20212	PDE10A,PDE4B,PDE4D
GO:MF	guanyl-nucleotide exchange factor activity	GO:0005085	FALSE	0.0397488	1.40068	231	89	7	20212	TRIO,DOCK4,RASGEF1B,CCDC88A,KALRN,ARHGEF4,TIAM1
GO:MF	glutamate-gated receptor activity	GO:0004970	TRUE	0.0417539	1.3793	19	89	3	20212	GRIA2,GRIA4,GRIK2
GO:BP	neuron differentiation	GO:0030182	TRUE	6.73e-16	15.1721	1431	90	36	21031	PTPRD,PLXNA2,NRXN3,ONECUT2,EFNA5,STMN2,SLIT2,CNTN4,MDGA2,ADGRB3,ZNF804A,CTNNA2,RERE,ROBO1,MYO16,OLFM3,RIMS2,DCLK1,TNIK,RELN,TRIO,NTRK2,PAX6,MAGI2,TENM4,SOX4,PHACTR1,HECW1,CCDC88A,KALRN,NTM,TUBA1A,TIAM1,PRDM13,CNTNAP2,CUX1
GO:BP	neuron development	GO:0048666	FALSE	1.05e-15	14.9791	1167	90	33	21031	PTPRD,PLXNA2,NRXN3,ONECUT2,EFNA5,STMN2,SLIT2,CNTN4,ADGRB3,ZNF804A,CTNNA2,RERE,ROBO1,MYO16,OLFM3,RIMS2,DCLK1,TNIK,RELN,TRIO,NTRK2,PAX6,MAGI2,TENM4,PHACTR1,HECW1,CCDC88A,KALRN,NTM,TUBA1A,TIAM1,CNTNAP2,CUX1
GO:BP	generation of neurons	GO:0048699	FALSE	4.2e-15	14.3764	1514	90	36	21031	PTPRD,PLXNA2,NRXN3,ONECUT2,EFNA5,STMN2,SLIT2,CNTN4,MDGA2,ADGRB3,ZNF804A,CTNNA2,RERE,ROBO1,MYO16,OLFM3,RIMS2,DCLK1,TNIK,RELN,TRIO,NTRK2,PAX6,MAGI2,TENM4,SOX4,PHACTR1,HECW1,CCDC88A,KALRN,NTM,TUBA1A,TIAM1,PRDM13,CNTNAP2,CUX1
GO:BP	neurogenesis	GO:0022008	FALSE	4.82e-14	13.3169	1742	90	37	21031	PTPRD,PLXNA2,NRXN3,ONECUT2,EFNA5,STMN2,SLIT2,CNTN4,MDGA2,ADGRB3,ZNF804A,CTNNA2,RERE,ROBO1,MYO16,OLFM3,RIMS2,DCLK1,TNIK,RELN,TRIO,NTRK2,PAX6,MAGI2,QKI,TENM4,SOX4,PHACTR1,HECW1,CCDC88A,KALRN,NTM,TUBA1A,TIAM1,PRDM13,CNTNAP2,CUX1
GO:BP	neuron projection morphogenesis	GO:0048812	FALSE	5.43e-14	13.2652	655	90	25	21031	PTPRD,PLXNA2,NRXN3,EFNA5,SLIT2,CNTN4,ADGRB3,CTNNA2,RERE,ROBO1,MYO16,RIMS2,DCLK1,TNIK,RELN,TRIO,NTRK2,PAX6,PHACTR1,HECW1,KALRN,TUBA1A,TIAM1,CNTNAP2,CUX1
GO:BP	plasma membrane bounded cell projection morphogenesis	GO:0120039	FALSE	9.56e-14	13.0196	671	90	25	21031	PTPRD,PLXNA2,NRXN3,EFNA5,SLIT2,CNTN4,ADGRB3,CTNNA2,RERE,ROBO1,MYO16,RIMS2,DCLK1,TNIK,RELN,TRIO,NTRK2,PAX6,PHACTR1,HECW1,KALRN,TUBA1A,TIAM1,CNTNAP2,CUX1
GO:BP	cell projection morphogenesis	GO:0048858	FALSE	1.14e-13	12.9442	676	90	25	21031	PTPRD,PLXNA2,NRXN3,EFNA5,SLIT2,CNTN4,ADGRB3,CTNNA2,RERE,ROBO1,MYO16,RIMS2,DCLK1,TNIK,RELN,TRIO,NTRK2,PAX6,PHACTR1,HECW1,KALRN,TUBA1A,TIAM1,CNTNAP2,CUX1
GO:BP	nervous system development	GO:0007399	FALSE	1.39e-13	12.8555	2531	90	43	21031	PTPRD,PLXNA2,NRXN3,ONECUT2,EFNA5,STMN2,SLIT2,CNTN4,MDGA2,ADGRB3,ZNF804A,CTNNA2,RERE,ROBO1,ADD2,TFAP2B,MYO16,OLFM3,LRFN5,RIMS2,DCLK1,TNIK,RELN,TRIO,NTRK2,PCDH9,PAX6,MAGI2,QKI,TENM4,APBA2,SOX4,PHACTR1,HECW1,CCDC88A,KALRN,BASP1,NTM,TUBA1A,TIAM1,PRDM13,CNTNAP2,CUX1
GO:BP	neuron projection development	GO:0031175	FALSE	1.96e-13	12.7073	1014	90	29	21031	PTPRD,PLXNA2,NRXN3,EFNA5,STMN2,SLIT2,CNTN4,ADGRB3,ZNF804A,CTNNA2,RERE,ROBO1,MYO16,RIMS2,DCLK1,TNIK,RELN,TRIO,NTRK2,PAX6,MAGI2,PHACTR1,HECW1,CCDC88A,KALRN,TUBA1A,TIAM1,CNTNAP2,CUX1
GO:BP	cellular anatomical entity morphogenesis	GO:0032989	FALSE	3.41e-13	12.4675	785	90	26	21031	PTPRD,PLXNA2,NRXN3,EFNA5,SLIT2,CNTN4,ADGRB3,CTNNA2,RERE,ROBO1,MYO16,RIMS2,DCLK1,TNIK,RELN,TRIO,NTRK2,PAX6,TENM4,PHACTR1,HECW1,KALRN,TUBA1A,TIAM1,CNTNAP2,CUX1
GO:BP	system development	GO:0048731	FALSE	3.77e-12	11.4233	3973	90	51	21031	PTPRD,PLXNA2,NRXN3,ONECUT2,EFNA5,STMN2,RYR2,AKAP6,SLIT2,ONECUT1,CNTN4,MDGA2,ADGRB3,ZNF804A,CTNNA2,CELF4,RERE,ROBO1,ADD2,TFAP2B,MYO16,OLFM3,LRFN5,RIMS2,CSMD1,CBLB,DCLK1,TNIK,RELN,TRIO,NTRK2,PCDH9,PAX6,MAGI2,QKI,TENM4,APBA2,SOX4,PHACTR1,HECW1,CCDC88A,ADAM10,NECTIN3,KALRN,BASP1,NTM,TUBA1A,TIAM1,PRDM13,CNTNAP2,CUX1
GO:BP	plasma membrane bounded cell projection organization	GO:0120036	FALSE	6.81e-12	11.1667	1570	90	33	21031	PTPRD,PLXNA2,NRXN3,ONECUT2,EFNA5,STMN2,SLIT2,ONECUT1,CNTN4,ADGRB3,ZNF804A,CTNNA2,RERE,ROBO1,MYO16,RIMS2,DCLK1,TNIK,RELN,TRIO,NTRK2,PAX6,MAGI2,PHACTR1,HECW1,TANC1,CCDC88A,KALRN,TUBA1A,ARHGEF4,TIAM1,CNTNAP2,CUX1
GO:BP	cell projection organization	GO:0030030	FALSE	1.48e-11	10.8284	1613	90	33	21031	PTPRD,PLXNA2,NRXN3,ONECUT2,EFNA5,STMN2,SLIT2,ONECUT1,CNTN4,ADGRB3,ZNF804A,CTNNA2,RERE,ROBO1,MYO16,RIMS2,DCLK1,TNIK,RELN,TRIO,NTRK2,PAX6,MAGI2,PHACTR1,HECW1,TANC1,CCDC88A,KALRN,TUBA1A,ARHGEF4,TIAM1,CNTNAP2,CUX1
GO:BP	regulation of neuron projection development	GO:0010975	FALSE	1.38e-10	9.86	457	90	19	21031	PTPRD,PLXNA2,EFNA5,STMN2,SLIT2,ADGRB3,ZNF804A,CTNNA2,ROBO1,TNIK,RELN,NTRK2,PAX6,MAGI2,HECW1,CCDC88A,KALRN,TIAM1,CUX1
GO:BP	cell morphogenesis involved in neuron differentiation	GO:0048667	FALSE	1.44e-10	9.84225	597	90	21	21031	PTPRD,PLXNA2,NRXN3,EFNA5,SLIT2,CNTN4,ADGRB3,CTNNA2,RERE,ROBO1,DCLK1,TNIK,RELN,TRIO,NTRK2,PAX6,PHACTR1,HECW1,KALRN,TIAM1,CUX1
GO:BP	multicellular organism development	GO:0007275	FALSE	5.1e-10	9.29244	4643	90	52	21031	PTPRD,PLXNA2,NRXN3,ONECUT2,EFNA5,STMN2,RYR2,AKAP6,SLIT2,ONECUT1,CNTN4,MDGA2,ADGRB3,ZNF804A,CTNNA2,CELF4,RERE,ROBO1,ADD2,TFAP2B,MYO16,OLFM3,LRFN5,RIMS2,CSMD1,CBLB,DCLK1,TNIK,RELN,TRIO,NTRK2,PCDH9,PAX6,MAGI2,QKI,TENM4,APBA2,SOX4,PHACTR1,HECW1,CCDC88A,ADAM10,NECTIN3,KALRN,BASP1,NTM,CMIP,TUBA1A,TIAM1,PRDM13,CNTNAP2,CUX1
GO:BP	cell morphogenesis	GO:0000902	FALSE	6.33e-10	9.19889	986	90	25	21031	PTPRD,PLXNA2,NRXN3,EFNA5,SLIT2,CNTN4,ADGRB3,CTNNA2,RERE,ROBO1,MYO16,RIMS2,DCLK1,TNIK,RELN,TRIO,NTRK2,PAX6,PHACTR1,HECW1,KALRN,TUBA1A,TIAM1,CNTNAP2,CUX1
GO:BP	cell development	GO:0048468	FALSE	1.32e-09	8.88037	2819	90	40	21031	PTPRD,PLXNA2,NRXN3,ONECUT2,EFNA5,STMN2,AKAP6,SLIT2,ONECUT1,CNTN4,ADGRB3,ZNF804A,CTNNA2,CELF4,RERE,ROBO1,ADD2,MYO16,OLFM3,RIMS2,DCLK1,TNIK,RELN,TRIO,NTRK2,PAX6,MAGI2,QKI,TENM4,SOX4,PHACTR1,HECW1,CCDC88A,KALRN,NTM,TUBA1A,PDE4D,TIAM1,CNTNAP2,CUX1
GO:BP	dendrite morphogenesis	GO:0048813	FALSE	2.22e-09	8.65292	142	90	12	21031	PTPRD,ADGRB3,CTNNA2,RERE,DCLK1,TNIK,RELN,PHACTR1,HECW1,KALRN,TIAM1,CUX1
GO:BP	anatomical structure morphogenesis	GO:0009653	FALSE	7.48e-09	8.12586	2684	90	38	21031	PTPRD,PLXNA2,NRXN3,ONECUT2,EFNA5,RYR2,SLIT2,ONECUT1,CNTN4,ADGRB3,CTNNA2,RERE,ROBO1,TFAP2B,MYO16,OLFM3,RIMS2,CSMD1,DCLK1,TNIK,RELN,TRIO,NTRK2,PAX6,MAGI2,QKI,TENM4,SOX4,PHACTR1,HECW1,TANC1,NECTIN3,KALRN,BASP1,TUBA1A,TIAM1,CNTNAP2,CUX1
GO:BP	anatomical structure development	GO:0048856	FALSE	3.12e-08	7.50566	5899	90	56	21031	PTPRD,PLXNA2,NRXN3,ONECUT2,EFNA5,STMN2,XKR4,RYR2,AKAP6,SLIT2,ONECUT1,CNTN4,MDGA2,ADGRB3,ZNF804A,CTNNA2,CELF4,RERE,ROBO1,ADD2,SLC24A3,TFAP2B,MYO16,OLFM3,LRFN5,RIMS2,CSMD1,CBLB,DCLK1,TNIK,RELN,TRIO,NTRK2,PCDH9,PAX6,MAGI2,QKI,TENM4,APBA2,SOX4,PHACTR1,HECW1,TANC1,CCDC88A,ADAM10,NECTIN3,KALRN,BASP1,NTM,CMIP,TUBA1A,PDE4D,TIAM1,PRDM13,CNTNAP2,CUX1
GO:BP	multicellular organismal process	GO:0032501	FALSE	5.32e-08	7.27373	7669	90	64	21031	PTPRD,PLXNA2,NRXN3,ONECUT2,EFNA5,STMN2,RYR2,AKAP6,SLIT2,ONECUT1,CNTN4,MDGA2,ADGRB3,SCN3A,ZNF804A,CTNNA2,CELF4,RERE,ROBO1,ADD2,SLC24A3,TFAP2B,MYO16,OLFM3,LRFN5,RIMS2,CSMD1,CBLB,DCLK1,TNIK,RELN,TRIO,NTRK2,PCDH9,PAX6,MAGI2,DOCK4,KCNB2,QKI,TENM4,APBA2,SOX4,CNTNAP4,TPM3,PHACTR1,HECW1,TANC1,GRIK2,CCDC88A,ESRRG,ADAM10,NECTIN3,KALRN,BASP1,NTM,CMIP,PLCL1,PDE4B,TUBA1A,PDE4D,TIAM1,PRDM13,CNTNAP2,CUX1
GO:BP	modulation of chemical synaptic transmission	GO:0050804	TRUE	5.73e-08	7.24177	489	90	17	21031	PTPRD,NRXN3,CNTN4,GRIA2,GRIA4,CELF4,RIMS2,RELN,TRIO,NTRK2,SYN3,APBA2,CNTNAP4,GRIK2,PLCL1,CACNA1A,ERC2
GO:BP	positive regulation of nervous system development	GO:0051962	FALSE	5.79e-08	7.23744	292	90	14	21031	PTPRD,PLXNA2,EFNA5,SLIT2,ADGRB3,ROBO1,RELN,NTRK2,PAX6,QKI,TENM4,KALRN,TIAM1,CUX1
GO:BP	regulation of trans-synaptic signaling	GO:0099177	FALSE	5.92e-08	7.22788	490	90	17	21031	PTPRD,NRXN3,CNTN4,GRIA2,GRIA4,CELF4,RIMS2,RELN,TRIO,NTRK2,SYN3,APBA2,CNTNAP4,GRIK2,PLCL1,CACNA1A,ERC2
GO:BP	regulation of plasma membrane bounded cell projection organization	GO:0120035	FALSE	6.99e-08	7.15566	652	90	19	21031	PTPRD,PLXNA2,EFNA5,STMN2,SLIT2,ADGRB3,ZNF804A,CTNNA2,ROBO1,TNIK,RELN,NTRK2,PAX6,MAGI2,HECW1,CCDC88A,KALRN,TIAM1,CUX1
GO:BP	regulation of synapse organization	GO:0050807	FALSE	7.65e-08	7.11606	242	90	13	21031	PTPRD,EFNA5,ADGRB3,ZNF804A,CTNNA2,LRFN5,RELN,NTRK2,TANC1,ADAM10,KALRN,TUBA1A,TIAM1
GO:BP	positive regulation of neurogenesis	GO:0050769	FALSE	8.48e-08	7.07138	244	90	13	21031	PTPRD,PLXNA2,EFNA5,SLIT2,ROBO1,RELN,NTRK2,PAX6,QKI,TENM4,KALRN,TIAM1,CUX1
GO:BP	regulation of cell projection organization	GO:0031344	FALSE	1.03e-07	6.9868	667	90	19	21031	PTPRD,PLXNA2,EFNA5,STMN2,SLIT2,ADGRB3,ZNF804A,CTNNA2,ROBO1,TNIK,RELN,NTRK2,PAX6,MAGI2,HECW1,CCDC88A,KALRN,TIAM1,CUX1
GO:BP	regulation of synapse structure or activity	GO:0050803	FALSE	1.09e-07	6.96141	249	90	13	21031	PTPRD,EFNA5,ADGRB3,ZNF804A,CTNNA2,LRFN5,RELN,NTRK2,TANC1,ADAM10,KALRN,TUBA1A,TIAM1
GO:BP	developmental process	GO:0032502	FALSE	3.68e-07	6.43465	6453	90	57	21031	PTPRD,PLXNA2,NRXN3,ONECUT2,EFNA5,STMN2,XKR4,RYR2,AKAP6,SLIT2,RUNX1T1,ONECUT1,CNTN4,MDGA2,ADGRB3,ZNF804A,CTNNA2,CELF4,RERE,ROBO1,ADD2,SLC24A3,TFAP2B,MYO16,OLFM3,LRFN5,RIMS2,CSMD1,CBLB,DCLK1,TNIK,RELN,TRIO,NTRK2,PCDH9,PAX6,MAGI2,QKI,TENM4,APBA2,SOX4,PHACTR1,HECW1,TANC1,CCDC88A,ADAM10,NECTIN3,KALRN,BASP1,NTM,CMIP,TUBA1A,PDE4D,TIAM1,PRDM13,CNTNAP2,CUX1
GO:BP	cell differentiation	GO:0030154	FALSE	3.83e-07	6.41673	4366	90	46	21031	PTPRD,PLXNA2,NRXN3,ONECUT2,EFNA5,STMN2,AKAP6,SLIT2,RUNX1T1,ONECUT1,CNTN4,MDGA2,ADGRB3,ZNF804A,CTNNA2,CELF4,RERE,ROBO1,ADD2,TFAP2B,MYO16,OLFM3,RIMS2,DCLK1,TNIK,RELN,TRIO,NTRK2,PAX6,MAGI2,QKI,TENM4,SOX4,PHACTR1,HECW1,TANC1,CCDC88A,KALRN,BASP1,NTM,TUBA1A,PDE4D,TIAM1,PRDM13,CNTNAP2,CUX1
GO:BP	cellular developmental process	GO:0048869	FALSE	3.86e-07	6.41324	4367	90	46	21031	PTPRD,PLXNA2,NRXN3,ONECUT2,EFNA5,STMN2,AKAP6,SLIT2,RUNX1T1,ONECUT1,CNTN4,MDGA2,ADGRB3,ZNF804A,CTNNA2,CELF4,RERE,ROBO1,ADD2,TFAP2B,MYO16,OLFM3,RIMS2,DCLK1,TNIK,RELN,TRIO,NTRK2,PAX6,MAGI2,QKI,TENM4,SOX4,PHACTR1,HECW1,TANC1,CCDC88A,KALRN,BASP1,NTM,TUBA1A,PDE4D,TIAM1,PRDM13,CNTNAP2,CUX1
GO:BP	synapse organization	GO:0050808	FALSE	5.09e-07	6.29309	485	90	16	21031	PTPRD,NRXN3,EFNA5,ADGRB3,ZNF804A,CTNNA2,ADD2,LRFN5,RELN,NTRK2,TANC1,ADAM10,KALRN,TUBA1A,TIAM1,ERC2
GO:BP	cell-cell signaling	GO:0007267	FALSE	5.55e-07	6.25589	1704	90	28	21031	PTPRD,NRXN3,EFNA5,RYR2,DLG2,CNTN4,GRIA2,GRIA4,CELF4,TFAP2B,RIMS2,TNIK,RELN,TRIO,NTRK2,SYN3,MAGI2,APBA2,SOX4,CNTNAP4,HECW1,GRIK2,ADAM10,KALRN,PLCL1,CACNA1A,TIAM1,ERC2
GO:BP	regulation of dendrite morphogenesis	GO:0048814	FALSE	6.77e-07	6.16928	64	90	8	21031	PTPRD,ADGRB3,TNIK,RELN,HECW1,KALRN,TIAM1,CUX1
GO:BP	regulation of cell communication	GO:0010646	FALSE	7.66e-07	6.11603	3443	90	40	21031	PTPRD,NRXN3,ONECUT2,EFNA5,RYR2,AKAP6,SLIT2,ONECUT1,CNTN4,GRIA2,GRIA4,CELF4,RGS7,ROBO1,PDE10A,TFAP2B,RIMS2,CBLB,TNIK,RELN,TRIO,NTRK2,SYN3,MAGI2,APBA2,SOX4,CNTNAP4,HECW1,GRIK2,CCDC88A,ADAM10,ARHGAP28,KALRN,PLCL1,PDE4B,ARHGEF4,PDE4D,CACNA1A,TIAM1,ERC2
GO:BP	positive regulation of cell projection organization	GO:0031346	FALSE	8.2e-07	6.08637	357	90	14	21031	PTPRD,PLXNA2,EFNA5,STMN2,SLIT2,ZNF804A,ROBO1,RELN,NTRK2,MAGI2,CCDC88A,KALRN,TIAM1,CUX1
GO:BP	dendrite development	GO:0016358	FALSE	9.55e-07	6.01998	238	90	12	21031	PTPRD,ADGRB3,CTNNA2,RERE,DCLK1,TNIK,RELN,PHACTR1,HECW1,KALRN,TIAM1,CUX1
GO:BP	cell communication	GO:0007154	FALSE	2.4356e-06	5.61339	6537	90	56	21031	PTPRD,PLXNA2,NRXN3,ONECUT2,EFNA5,ANKS1B,RYR2,AKAP6,SLIT2,ONECUT1,DLG2,CNTN4,ADGRB3,GRIA2,GRIA4,CELF4,RGS7,ROBO1,PDE10A,TFAP2B,MYO16,OLFM3,RIMS2,NSG2,CBLB,DCLK1,TNIK,RELN,TRIO,NTRK2,SYN3,PAX6,MAGI2,DOCK4,TENM4,APBA2,SOX4,CNTNAP4,RASGEF1B,GDAP1,HECW1,GRIK2,CCDC88A,ESRRG,ADAM10,ARHGAP28,KALRN,PLCL1,PDE4B,TUBA1A,ARHGEF4,PDE4D,CACNA1A,TIAM1,ERC2,CNTNAP2
GO:BP	axonogenesis	GO:0007409	FALSE	2.7705e-06	5.55744	466	90	15	21031	PTPRD,PLXNA2,NRXN3,EFNA5,SLIT2,CNTN4,CTNNA2,ROBO1,DCLK1,RELN,TRIO,NTRK2,PAX6,KALRN,TIAM1
GO:BP	regulation of signaling	GO:0023051	FALSE	2.9787e-06	5.52598	3437	90	39	21031	PTPRD,NRXN3,ONECUT2,EFNA5,AKAP6,SLIT2,ONECUT1,CNTN4,GRIA2,GRIA4,CELF4,RGS7,ROBO1,PDE10A,TFAP2B,RIMS2,CBLB,TNIK,RELN,TRIO,NTRK2,SYN3,MAGI2,APBA2,SOX4,CNTNAP4,HECW1,GRIK2,CCDC88A,ADAM10,ARHGAP28,KALRN,PLCL1,PDE4B,ARHGEF4,PDE4D,CACNA1A,TIAM1,ERC2
GO:BP	central nervous system development	GO:0007417	FALSE	4.2267e-06	5.374	1035	90	21	21031	PLXNA2,SLIT2,CNTN4,MDGA2,CTNNA2,RERE,ROBO1,MYO16,DCLK1,RELN,NTRK2,PCDH9,PAX6,QKI,TENM4,SOX4,PHACTR1,BASP1,TUBA1A,PRDM13,CNTNAP2
GO:BP	anterograde trans-synaptic signaling	GO:0098916	FALSE	5.5138e-06	5.25855	750	90	18	21031	PTPRD,NRXN3,DLG2,CNTN4,GRIA2,GRIA4,CELF4,RIMS2,RELN,TRIO,NTRK2,SYN3,APBA2,CNTNAP4,GRIK2,PLCL1,CACNA1A,ERC2
GO:BP	chemical synaptic transmission	GO:0007268	FALSE	5.5138e-06	5.25855	750	90	18	21031	PTPRD,NRXN3,DLG2,CNTN4,GRIA2,GRIA4,CELF4,RIMS2,RELN,TRIO,NTRK2,SYN3,APBA2,CNTNAP4,GRIK2,PLCL1,CACNA1A,ERC2
GO:BP	trans-synaptic signaling	GO:0099537	FALSE	6.2483e-06	5.20424	756	90	18	21031	PTPRD,NRXN3,DLG2,CNTN4,GRIA2,GRIA4,CELF4,RIMS2,RELN,TRIO,NTRK2,SYN3,APBA2,CNTNAP4,GRIK2,PLCL1,CACNA1A,ERC2
GO:BP	synaptic signaling	GO:0099536	FALSE	1.0187e-05	4.99197	780	90	18	21031	PTPRD,NRXN3,DLG2,CNTN4,GRIA2,GRIA4,CELF4,RIMS2,RELN,TRIO,NTRK2,SYN3,APBA2,CNTNAP4,GRIK2,PLCL1,CACNA1A,ERC2
GO:BP	axon development	GO:0061564	FALSE	1.4635e-05	4.8346	527	90	15	21031	PTPRD,PLXNA2,NRXN3,EFNA5,SLIT2,CNTN4,CTNNA2,ROBO1,DCLK1,RELN,TRIO,NTRK2,PAX6,KALRN,TIAM1
GO:BP	positive regulation of cell development	GO:0010720	FALSE	1.6092e-05	4.79339	450	90	14	21031	PTPRD,PLXNA2,EFNA5,SLIT2,ROBO1,RELN,NTRK2,PAX6,QKI,TENM4,SOX4,KALRN,TIAM1,CUX1
GO:BP	regulation of biological quality	GO:0065008	FALSE	1.6553e-05	4.78111	2846	90	34	21031	PTPRD,PLXNA2,NRXN3,EFNA5,XKR4,RYR2,AKAP6,SLIT2,CNTN4,ADGRB3,ZNF804A,GRIA2,GRIA4,CTNNA2,CELF4,ADD2,TFAP2B,LRFN5,RIMS2,RELN,NTRK2,DOCK4,QKI,SOX4,TANC1,GRIK2,ADAM10,ARHGAP28,KALRN,TUBA1A,PDE4D,CACNA1A,TIAM1,ERC2
GO:BP	signaling	GO:0023052	FALSE	1.7938e-05	4.74624	6447	90	54	21031	PTPRD,PLXNA2,NRXN3,ONECUT2,EFNA5,ANKS1B,RYR2,AKAP6,SLIT2,ONECUT1,DLG2,CNTN4,ADGRB3,GRIA2,GRIA4,CELF4,RGS7,ROBO1,PDE10A,TFAP2B,MYO16,OLFM3,RIMS2,NSG2,CBLB,DCLK1,TNIK,RELN,TRIO,NTRK2,SYN3,PAX6,MAGI2,DOCK4,TENM4,APBA2,SOX4,CNTNAP4,RASGEF1B,HECW1,GRIK2,CCDC88A,ESRRG,ADAM10,ARHGAP28,KALRN,PLCL1,PDE4B,TUBA1A,ARHGEF4,PDE4D,CACNA1A,TIAM1,ERC2
GO:BP	neuron projection guidance	GO:0097485	FALSE	2.1318e-05	4.67125	249	90	11	21031	PTPRD,PLXNA2,NRXN3,EFNA5,SLIT2,CNTN4,ROBO1,RELN,TRIO,PAX6,KALRN
GO:BP	axon guidance	GO:0007411	FALSE	2.1318e-05	4.67125	249	90	11	21031	PTPRD,PLXNA2,NRXN3,EFNA5,SLIT2,CNTN4,ROBO1,RELN,TRIO,PAX6,KALRN
GO:BP	regulation of nervous system development	GO:0051960	FALSE	2.3065e-05	4.63704	463	90	14	21031	PTPRD,PLXNA2,EFNA5,SLIT2,ADGRB3,ROBO1,RELN,NTRK2,PAX6,QKI,TENM4,KALRN,TIAM1,CUX1
GO:BP	regulation of dendrite development	GO:0050773	FALSE	2.3196e-05	4.63459	99	90	8	21031	PTPRD,ADGRB3,TNIK,RELN,HECW1,KALRN,TIAM1,CUX1
GO:BP	regulation of neurogenesis	GO:0050767	FALSE	2.43e-05	4.61439	388	90	13	21031	PTPRD,PLXNA2,EFNA5,SLIT2,ROBO1,RELN,NTRK2,PAX6,QKI,TENM4,KALRN,TIAM1,CUX1
GO:BP	brain development	GO:0007420	FALSE	2.8742e-05	4.54148	736	90	17	21031	PLXNA2,SLIT2,CNTN4,CTNNA2,RERE,ROBO1,MYO16,DCLK1,RELN,NTRK2,PCDH9,PAX6,PHACTR1,BASP1,TUBA1A,PRDM13,CNTNAP2
GO:BP	cell junction organization	GO:0034330	FALSE	4.5137e-05	4.34547	759	90	17	21031	PTPRD,NRXN3,EFNA5,ADGRB3,ZNF804A,CTNNA2,ADD2,LRFN5,RELN,NTRK2,TANC1,ADAM10,KALRN,TUBA1A,TIAM1,ERC2,CNTNAP2
GO:BP	learning	GO:0007612	FALSE	5.1839e-05	4.28535	156	90	9	21031	NRXN3,ADGRB3,CSMD1,RELN,NTRK2,TANC1,KALRN,TUBA1A,CNTNAP2
GO:BP	head development	GO:0060322	FALSE	7.6527e-05	4.11619	787	90	17	21031	PLXNA2,SLIT2,CNTN4,CTNNA2,RERE,ROBO1,MYO16,DCLK1,RELN,NTRK2,PCDH9,PAX6,PHACTR1,BASP1,TUBA1A,PRDM13,CNTNAP2
GO:BP	animal organ development	GO:0048513	FALSE	8.8008e-05	4.05548	3039	90	34	21031	PLXNA2,ONECUT2,RYR2,AKAP6,SLIT2,ONECUT1,CNTN4,CTNNA2,CELF4,RERE,ROBO1,SLC24A3,TFAP2B,MYO16,OLFM3,CSMD1,DCLK1,RELN,NTRK2,PCDH9,PAX6,MAGI2,QKI,TENM4,SOX4,PHACTR1,ADAM10,NECTIN3,KALRN,BASP1,TUBA1A,TIAM1,PRDM13,CNTNAP2
GO:BP	cell adhesion	GO:0007155	TRUE	0.00014134	3.84973	1512	90	23	21031	PTPRD,PLXNA2,NRXN3,ONECUT2,EFNA5,ONECUT1,DLG2,CNTN4,CTNNA2,ROBO1,ADD2,LRFN5,CBLB,RELN,PCDH9,TENM4,SOX4,CNTNAP4,ADAM10,NECTIN3,NTM,TIAM1,CNTNAP2
GO:BP	cerebral cortex development	GO:0021987	FALSE	0.0001976	3.70421	130	90	8	21031	SLIT2,ROBO1,RELN,NTRK2,PAX6,PHACTR1,TUBA1A,CNTNAP2
GO:BP	regulation of cellular component organization	GO:0051128	FALSE	0.00033222	3.47857	2425	90	29	21031	PTPRD,PLXNA2,EFNA5,STMN2,AKAP6,SLIT2,ADGRB3,ZNF804A,CTNNA2,ROBO1,ADD2,LRFN5,RIMS2,TNIK,RELN,NTRK2,PAX6,MAGI2,HECW1,TANC1,CCDC88A,ADAM10,ARHGAP28,KALRN,TUBA1A,TIAM1,ERC2,CNTNAP2,CUX1
GO:BP	cell surface receptor signaling pathway	GO:0007166	FALSE	0.00058914	3.22978	2799	90	31	21031	PTPRD,PLXNA2,ONECUT2,EFNA5,ANKS1B,SLIT2,ONECUT1,ADGRB3,GRIA2,GRIA4,CELF4,ROBO1,TFAP2B,RIMS2,CBLB,TNIK,RELN,TRIO,NTRK2,PAX6,MAGI2,SOX4,HECW1,GRIK2,CCDC88A,ADAM10,KALRN,PDE4B,TUBA1A,PDE4D,TIAM1
GO:BP	positive regulation of multicellular organismal process	GO:0051240	FALSE	0.00059225	3.22749	1637	90	23	21031	PTPRD,PLXNA2,EFNA5,RYR2,AKAP6,SLIT2,ADGRB3,ROBO1,RIMS2,CBLB,RELN,NTRK2,PAX6,QKI,TENM4,SOX4,ESRRG,KALRN,BASP1,PDE4B,PDE4D,TIAM1,CUX1
GO:BP	regulation of postsynapse organization	GO:0099175	FALSE	0.00071506	3.14566	104	90	7	21031	PTPRD,ZNF804A,RELN,TANC1,ADAM10,KALRN,TIAM1
GO:BP	learning or memory	GO:0007611	FALSE	0.00073437	3.13409	279	90	10	21031	NRXN3,ADGRB3,CSMD1,RELN,NTRK2,PAX6,TANC1,KALRN,TUBA1A,CNTNAP2
GO:BP	positive regulation of dendrite morphogenesis	GO:0050775	FALSE	0.00073547	3.13344	34	90	5	21031	PTPRD,RELN,KALRN,TIAM1,CUX1
GO:BP	regulation of biological process	GO:0050789	FALSE	0.00081122	3.09086	12287	90	75	21031	PTPRD,PLXNA2,NRXN3,ONECUT2,EFNA5,STMN2,ANKS1B,RYR2,AKAP6,SLIT2,RUNX1T1,ONECUT1,DLG2,CNTN4,ADGRB3,ZNF804A,GRIA2,GRIA4,EBF1,TSHZ2,MALAT1,CTNNA2,CELF4,RERE,RGS7,ROBO1,PDE10A,ADD2,SLC24A3,TFAP2B,MYO16,ONECUT3,DPP6,OLFM3,LRFN5,RIMS2,NSG2,CBLB,DCLK1,TNIK,RELN,TRIO,NTRK2,SYN3,PAX6,MAGI2,DOCK4,KCNB2,QKI,TENM4,APBA2,SOX4,CNTNAP4,PHACTR1,RASGEF1B,HECW1,TANC1,GRIK2,CCDC88A,ESRRG,ADAM10,ARHGAP28,KALRN,BASP1,…
GO:BP	regulation of cellular process	GO:0050794	FALSE	0.0008533	3.0689	11738	90	73	21031	PTPRD,PLXNA2,NRXN3,ONECUT2,EFNA5,STMN2,ANKS1B,RYR2,AKAP6,SLIT2,RUNX1T1,ONECUT1,CNTN4,ADGRB3,ZNF804A,GRIA2,GRIA4,EBF1,TSHZ2,MALAT1,CTNNA2,CELF4,RERE,RGS7,ROBO1,PDE10A,ADD2,SLC24A3,TFAP2B,MYO16,ONECUT3,DPP6,OLFM3,LRFN5,RIMS2,NSG2,CBLB,DCLK1,TNIK,RELN,TRIO,NTRK2,SYN3,PAX6,MAGI2,DOCK4,QKI,TENM4,APBA2,SOX4,CNTNAP4,PHACTR1,RASGEF1B,HECW1,TANC1,GRIK2,CCDC88A,ESRRG,ADAM10,ARHGAP28,KALRN,BASP1,PLCL1,PDE4B…
GO:BP	positive regulation of cell morphogenesis	GO:0010770	FALSE	0.00098975	3.00447	36	90	5	21031	PTPRD,RELN,KALRN,TIAM1,CUX1
GO:BP	regulation of anatomical structure morphogenesis	GO:0022603	FALSE	0.00108013	2.96652	838	90	16	21031	PTPRD,PLXNA2,EFNA5,SLIT2,ADGRB3,ROBO1,RIMS2,TNIK,RELN,NTRK2,QKI,TENM4,HECW1,KALRN,TIAM1,CUX1
GO:BP	biological regulation	GO:0065007	FALSE	0.00129345	2.88825	12680	90	76	21031	PTPRD,PLXNA2,NRXN3,ONECUT2,EFNA5,STMN2,ANKS1B,XKR4,RYR2,AKAP6,SLIT2,RUNX1T1,ONECUT1,DLG2,CNTN4,ADGRB3,ZNF804A,GRIA2,GRIA4,EBF1,TSHZ2,MALAT1,CTNNA2,CELF4,RERE,RGS7,ROBO1,PDE10A,ADD2,SLC24A3,TFAP2B,MYO16,ONECUT3,DPP6,OLFM3,LRFN5,RIMS2,NSG2,CBLB,DCLK1,TNIK,RELN,TRIO,NTRK2,SYN3,PAX6,MAGI2,DOCK4,KCNB2,QKI,TENM4,APBA2,SOX4,CNTNAP4,PHACTR1,RASGEF1B,HECW1,TANC1,GRIK2,CCDC88A,ESRRG,ADAM10,ARHGAP28,KALRN,B…
GO:BP	behavior	GO:0007610	FALSE	0.00184634	2.73369	662	90	14	21031	NRXN3,ADGRB3,SCN3A,CSMD1,RELN,NTRK2,PAX6,APBA2,CNTNAP4,TANC1,GRIK2,KALRN,TUBA1A,CNTNAP2
GO:BP	regulation of multicellular organismal process	GO:0051239	FALSE	0.00196977	2.70558	2955	90	31	21031	PTPRD,PLXNA2,EFNA5,RYR2,AKAP6,SLIT2,ADGRB3,CELF4,ROBO1,LRFN5,RIMS2,CBLB,RELN,NTRK2,PAX6,DOCK4,KCNB2,QKI,TENM4,SOX4,CNTNAP4,GRIK2,ESRRG,ADAM10,KALRN,BASP1,PLCL1,PDE4B,PDE4D,TIAM1,CUX1
GO:BP	cognition	GO:0050890	FALSE	0.00271044	2.56696	322	90	10	21031	NRXN3,ADGRB3,CSMD1,RELN,NTRK2,PAX6,TANC1,KALRN,TUBA1A,CNTNAP2
GO:BP	positive regulation of axonogenesis	GO:0050772	FALSE	0.00274774	2.56102	80	90	6	21031	PLXNA2,EFNA5,SLIT2,ROBO1,NTRK2,TIAM1
GO:BP	cerebral cortex tangential migration	GO:0021800	TRUE	0.00341292	2.46687	6	90	3	21031	SLIT2,ROBO1,RELN
GO:BP	signal transduction	GO:0007165	FALSE	0.00341297	2.46687	5959	90	47	21031	PTPRD,PLXNA2,NRXN3,ONECUT2,EFNA5,ANKS1B,RYR2,AKAP6,SLIT2,ONECUT1,ADGRB3,GRIA2,GRIA4,CELF4,RGS7,ROBO1,PDE10A,TFAP2B,MYO16,OLFM3,RIMS2,NSG2,CBLB,DCLK1,TNIK,RELN,TRIO,NTRK2,PAX6,MAGI2,DOCK4,TENM4,SOX4,RASGEF1B,HECW1,GRIK2,CCDC88A,ESRRG,ADAM10,ARHGAP28,KALRN,PLCL1,PDE4B,TUBA1A,ARHGEF4,PDE4D,TIAM1
GO:BP	forebrain development	GO:0030900	FALSE	0.00378782	2.42161	417	90	11	21031	SLIT2,ROBO1,DCLK1,RELN,NTRK2,PCDH9,PAX6,PHACTR1,TUBA1A,PRDM13,CNTNAP2
GO:BP	system process	GO:0003008	FALSE	0.00379804	2.42044	2258	90	26	21031	NRXN3,RYR2,AKAP6,SLIT2,ADGRB3,CTNNA2,CELF4,SLC24A3,RIMS2,CSMD1,RELN,NTRK2,PAX6,DOCK4,KCNB2,QKI,TENM4,TPM3,TANC1,GRIK2,KALRN,PDE4B,TUBA1A,PDE4D,TIAM1,CNTNAP2
GO:BP	pallium development	GO:0021543	FALSE	0.00418849	2.37794	194	90	8	21031	SLIT2,ROBO1,RELN,NTRK2,PAX6,PHACTR1,TUBA1A,CNTNAP2
GO:BP	postsynapse organization	GO:0099173	FALSE	0.00487793	2.31176	198	90	8	21031	PTPRD,NRXN3,ZNF804A,RELN,TANC1,ADAM10,KALRN,TIAM1
GO:BP	regulation of system process	GO:0044057	TRUE	0.00761272	2.11846	542	90	12	21031	RYR2,AKAP6,CELF4,RIMS2,RELN,DOCK4,KCNB2,QKI,TENM4,GRIK2,PDE4B,PDE4D
GO:BP	positive regulation of cell differentiation	GO:0045597	FALSE	0.00831298	2.08024	864	90	15	21031	PTPRD,PLXNA2,EFNA5,AKAP6,SLIT2,ROBO1,RELN,NTRK2,PAX6,QKI,TENM4,SOX4,KALRN,TIAM1,CUX1
GO:BP	cell migration	GO:0016477	FALSE	0.0091114	2.04041	1496	90	20	21031	PLXNA2,ONECUT2,SLIT2,ONECUT1,CTNNA2,RERE,ROBO1,ADD2,DCLK1,RELN,NTRK2,PAX6,MAGI2,DOCK4,PHACTR1,CCDC88A,ADAM10,PDE4B,TUBA1A,TIAM1
GO:BP	positive regulation of cellular component organization	GO:0051130	FALSE	0.0100148	1.99936	1116	90	17	21031	PTPRD,PLXNA2,EFNA5,STMN2,SLIT2,ADGRB3,ZNF804A,ROBO1,RELN,NTRK2,MAGI2,CCDC88A,KALRN,TIAM1,ERC2,CNTNAP2,CUX1
GO:BP	positive regulation of neuron projection development	GO:0010976	FALSE	0.0119058	1.92424	158	90	7	21031	STMN2,ZNF804A,RELN,NTRK2,MAGI2,KALRN,TIAM1
GO:BP	startle response	GO:0001964	TRUE	0.0155958	1.80699	29	90	4	21031	CTNNA2,CSMD1,TUBA1A,CNTNAP2
GO:BP	negative regulation of biological process	GO:0048519	FALSE	0.0168127	1.77436	5874	90	45	21031	PTPRD,PLXNA2,ONECUT2,EFNA5,STMN2,RYR2,AKAP6,SLIT2,RUNX1T1,ONECUT1,CNTN4,ADGRB3,GRIA4,CTNNA2,CELF4,RERE,RGS7,ROBO1,PDE10A,ADD2,SLC24A3,TFAP2B,MYO16,LRFN5,CBLB,DCLK1,TRIO,NTRK2,PAX6,MAGI2,DOCK4,QKI,SOX4,HECW1,GRIK2,ADAM10,ARHGAP28,KALRN,BASP1,PLCL1,PDE4B,PDE4D,PRDM13,CNTNAP2,CUX1
GO:BP	regulation of developmental process	GO:0050793	FALSE	0.0178616	1.74808	2455	90	26	21031	PTPRD,PLXNA2,EFNA5,AKAP6,SLIT2,RUNX1T1,CNTN4,ADGRB3,CELF4,ROBO1,TFAP2B,RIMS2,TNIK,RELN,TRIO,NTRK2,PAX6,QKI,TENM4,SOX4,HECW1,ADAM10,KALRN,BASP1,TIAM1,CUX1
GO:BP	cell motility	GO:0048870	FALSE	0.0185089	1.73262	1709	90	21	21031	PLXNA2,ONECUT2,SLIT2,ONECUT1,MALAT1,CTNNA2,RERE,ROBO1,ADD2,DCLK1,RELN,NTRK2,PAX6,MAGI2,DOCK4,PHACTR1,CCDC88A,ADAM10,PDE4B,TUBA1A,TIAM1
GO:BP	transport	GO:0006810	TRUE	0.0187475	1.72706	4350	90	37	21031	NRXN3,EFNA5,XKR4,RYR2,AKAP6,DLG2,SCN3A,GRIA2,GRIA4,RGS7,SLC24A3,TFAP2B,DPP6,RIMS2,NSG2,CBLB,DCLK1,RELN,NTRK2,SYN3,PAX6,MAGI2,KCNB2,QKI,APBA2,SOX4,GRIK2,CCDC88A,ADAM10,KALRN,PDE4B,TUBA1A,PDE4D,CACNA1A,TIAM1,ERC2,CUX1
GO:BP	cAMP catabolic process	GO:0006198	TRUE	0.0202247	1.69412	10	90	3	21031	PDE10A,PDE4B,PDE4D
GO:BP	regulation of cell morphogenesis	GO:0022604	FALSE	0.0234137	1.63053	245	90	8	21031	PTPRD,PLXNA2,EFNA5,RIMS2,RELN,KALRN,TIAM1,CUX1
GO:BP	small GTPase-mediated signal transduction	GO:0007264	TRUE	0.0239003	1.6216	506	90	11	21031	SLIT2,ROBO1,RELN,TRIO,DOCK4,RASGEF1B,CCDC88A,ARHGAP28,KALRN,ARHGEF4,TIAM1
GO:BP	regulation of nervous system process	GO:0031644	FALSE	0.0239887	1.61999	116	90	6	21031	CELF4,RIMS2,RELN,QKI,TENM4,GRIK2
GO:BP	positive regulation of developmental process	GO:0051094	FALSE	0.0252044	1.59852	1328	90	18	21031	PTPRD,PLXNA2,EFNA5,AKAP6,SLIT2,ADGRB3,ROBO1,RIMS2,RELN,NTRK2,PAX6,QKI,TENM4,SOX4,KALRN,BASP1,TIAM1,CUX1
GO:BP	neuron migration	GO:0001764	FALSE	0.0300262	1.5225	182	90	7	21031	CTNNA2,DCLK1,RELN,NTRK2,PAX6,PHACTR1,TUBA1A
GO:BP	regulation of cell development	GO:0060284	FALSE	0.0325301	1.48771	849	90	14	21031	PTPRD,PLXNA2,EFNA5,SLIT2,ROBO1,RELN,NTRK2,PAX6,QKI,TENM4,SOX4,KALRN,TIAM1,CUX1
GO:BP	cellular response to epinephrine stimulus	GO:0071872	TRUE	0.0368492	1.43357	12	90	3	21031	RYR2,PDE4B,PDE4D
GO:BP	postnatal olfactory bulb interneuron migration	GO:0021827	FALSE	0.0411605	1.38552	2	90	2	21031	SLIT2,ROBO1
GO:BP	negative regulation of relaxation of cardiac muscle	GO:1901898	TRUE	0.0411605	1.38552	2	90	2	21031	PDE4B,PDE4D
GO:BP	chemorepulsion involved in postnatal olfactory bulb interneuron migration	GO:0021836	FALSE	0.0411605	1.38552	2	90	2	21031	SLIT2,ROBO1
GO:BP	substrate-dependent cerebral cortex tangential migration	GO:0021825	FALSE	0.0411605	1.38552	2	90	2	21031	SLIT2,ROBO1
GO:BP	cerebral cortex tangential migration using cell-cell interactions	GO:0021823	FALSE	0.0411605	1.38552	2	90	2	21031	SLIT2,ROBO1
GO:BP	establishment of localization	GO:0051234	FALSE	0.0422021	1.37467	4881	90	39	21031	NRXN3,EFNA5,XKR4,RYR2,AKAP6,DLG2,SCN3A,GRIA2,GRIA4,RGS7,SLC24A3,TFAP2B,DPP6,RIMS2,NSG2,CBLB,DCLK1,RELN,NTRK2,SYN3,PAX6,MAGI2,KCNB2,QKI,APBA2,SOX4,GDAP1,GRIK2,CCDC88A,ADAM10,NECTIN3,KALRN,PDE4B,TUBA1A,PDE4D,CACNA1A,TIAM1,ERC2,CUX1
GO:CC	synapse	GO:0045202	TRUE	3.99e-16	15.3988	1468	90	35	22097	PTPRD,NRXN3,EFNA5,ANKS1B,DLG2,ADGRB3,ZNF804A,GRIA2,GRIA4,CELF4,ADD2,OLFM3,LRFN5,RIMS2,DCLK1,TNIK,TRIO,NTRK2,SYN3,MAGI2,QKI,APBA2,CNTNAP4,PHACTR1,TANC1,GRIK2,ADAM10,NECTIN3,KALRN,PDE4B,TUBA1A,CACNA1A,TIAM1,ERC2,CNTNAP2
GO:CC	neuron to neuron synapse	GO:0098984	FALSE	7.83e-15	14.106	366	90	20	22097	PTPRD,ANKS1B,DLG2,ADGRB3,GRIA2,GRIA4,ADD2,LRFN5,DCLK1,TNIK,NTRK2,SYN3,MAGI2,TANC1,GRIK2,ADAM10,NECTIN3,KALRN,PDE4B,TIAM1
GO:CC	postsynaptic density	GO:0014069	FALSE	1.03e-14	13.9865	318	90	19	22097	ANKS1B,DLG2,ADGRB3,GRIA2,GRIA4,ADD2,LRFN5,DCLK1,TNIK,NTRK2,SYN3,MAGI2,TANC1,GRIK2,ADAM10,NECTIN3,KALRN,PDE4B,TIAM1
GO:CC	cell junction	GO:0030054	FALSE	1.19e-14	13.9256	2230	90	40	22097	PTPRD,NRXN3,EFNA5,ANKS1B,AKAP6,DLG2,ADGRB3,ZNF804A,GRIA2,GRIA4,CTNNA2,CELF4,ADD2,OLFM3,LRFN5,RIMS2,DCLK1,TNIK,TRIO,NTRK2,PCDH9,SYN3,MAGI2,QKI,APBA2,CNTNAP4,PHACTR1,TANC1,GRIK2,ADAM10,ARHGAP28,NECTIN3,KALRN,BASP1,PDE4B,TUBA1A,CACNA1A,TIAM1,ERC2,CNTNAP2
GO:CC	asymmetric synapse	GO:0032279	FALSE	2.56e-14	13.5913	334	90	19	22097	ANKS1B,DLG2,ADGRB3,GRIA2,GRIA4,ADD2,LRFN5,DCLK1,TNIK,NTRK2,SYN3,MAGI2,TANC1,GRIK2,ADAM10,NECTIN3,KALRN,PDE4B,TIAM1
GO:CC	postsynaptic specialization	GO:0099572	FALSE	4.92e-14	13.3082	346	90	19	22097	ANKS1B,DLG2,ADGRB3,GRIA2,GRIA4,ADD2,LRFN5,DCLK1,TNIK,NTRK2,SYN3,MAGI2,TANC1,GRIK2,ADAM10,NECTIN3,KALRN,PDE4B,TIAM1
GO:CC	postsynapse	GO:0098794	FALSE	3.11e-13	12.5073	650	90	23	22097	ANKS1B,DLG2,ADGRB3,ZNF804A,GRIA2,GRIA4,CELF4,ADD2,LRFN5,DCLK1,TNIK,TRIO,NTRK2,SYN3,MAGI2,APBA2,TANC1,GRIK2,ADAM10,NECTIN3,KALRN,PDE4B,TIAM1
GO:CC	neuron projection	GO:0043005	TRUE	9.28e-12	11.0326	1334	90	29	22097	STMN2,ANKS1B,DLG2,CNTN4,ZNF804A,GRIA2,GRIA4,CTNNA2,RGS7,ROBO1,NSG2,DCLK1,RELN,NTRK2,PCDH9,MAGI2,DOCK4,KCNB2,TENM4,APBA2,TANC1,GRIK2,ADAM10,NECTIN3,BASP1,PDE4B,TIAM1,ERC2,CNTNAP2
GO:CC	cell projection	GO:0042995	FALSE	3.27e-11	10.4856	2389	90	37	22097	NRXN3,STMN2,ANKS1B,DLG2,CNTN4,ZNF804A,GRIA2,GRIA4,CTNNA2,RGS7,ROBO1,RIMS2,NSG2,DCLK1,RELN,TRIO,NTRK2,PCDH9,MAGI2,DOCK4,KCNB2,TENM4,APBA2,CNTNAP4,TANC1,GRIK2,CCDC88A,ADAM10,NECTIN3,BASP1,PDE4B,TUBA1A,ARHGEF4,CACNA1A,TIAM1,ERC2,CNTNAP2
GO:CC	plasma membrane	GO:0005886	FALSE	3.02e-09	8.51998	5742	90	54	22097	PTPRD,PLXNA2,NRXN3,EFNA5,ANKS1B,XKR4,RYR2,AKAP6,DLG2,CNTN4,MDGA2,ADGRB3,SCN3A,ZNF804A,GRIA2,GRIA4,CTNNA2,ENOX1,RGS7,ROBO1,ADD2,SLC24A3,MYO16,DPP6,OLFM3,LRFN5,RIMS2,CBLB,DCLK1,TNIK,RELN,NTRK2,PCDH9,MAGI2,DOCK4,KCNB2,TENM4,APBA2,CNTNAP4,RASGEF1B,GRIK2,CCDC88A,ADAM10,NECTIN3,BASP1,NTM,PDE4B,TUBA1A,ARHGEF4,PDE4D,CACNA1A,TIAM1,ERC2,CNTNAP2
GO:CC	somatodendritic compartment	GO:0036477	FALSE	6.14e-09	8.21162	848	90	21	22097	STMN2,ANKS1B,DLG2,ZNF804A,GRIA2,GRIA4,PDE10A,NSG2,RELN,NTRK2,MAGI2,KCNB2,APBA2,TANC1,GRIK2,ADAM10,NECTIN3,PDE4B,CACNA1A,TIAM1,CNTNAP2
GO:CC	synaptic membrane	GO:0097060	FALSE	2.23e-08	7.65132	399	90	15	22097	PTPRD,NRXN3,DLG2,ADGRB3,GRIA2,GRIA4,LRFN5,RIMS2,CNTNAP4,GRIK2,ADAM10,NECTIN3,TIAM1,ERC2,CNTNAP2
GO:CC	plasma membrane bounded cell projection	GO:0120025	FALSE	3.87e-08	7.41196	2277	90	32	22097	STMN2,ANKS1B,DLG2,CNTN4,ZNF804A,GRIA2,GRIA4,CTNNA2,RGS7,ROBO1,NSG2,DCLK1,RELN,NTRK2,PCDH9,MAGI2,DOCK4,KCNB2,TENM4,APBA2,TANC1,GRIK2,CCDC88A,ADAM10,NECTIN3,BASP1,PDE4B,TUBA1A,ARHGEF4,TIAM1,ERC2,CNTNAP2
GO:CC	monoatomic ion channel complex	GO:0034702	TRUE	3.88e-08	7.41067	346	90	14	22097	RYR2,AKAP6,DLG2,SCN3A,GRIA2,GRIA4,DPP6,OLFM3,KCNB2,GRIK2,PDE4B,PDE4D,CACNA1A,CNTNAP2
GO:CC	cell periphery	GO:0071944	FALSE	8.64e-08	7.06326	6228	90	54	22097	PTPRD,PLXNA2,NRXN3,EFNA5,ANKS1B,XKR4,RYR2,AKAP6,DLG2,CNTN4,MDGA2,ADGRB3,SCN3A,ZNF804A,GRIA2,GRIA4,CTNNA2,ENOX1,RGS7,ROBO1,ADD2,SLC24A3,MYO16,DPP6,OLFM3,LRFN5,RIMS2,CBLB,DCLK1,TNIK,RELN,NTRK2,PCDH9,MAGI2,DOCK4,KCNB2,TENM4,APBA2,CNTNAP4,RASGEF1B,GRIK2,CCDC88A,ADAM10,NECTIN3,BASP1,NTM,PDE4B,TUBA1A,ARHGEF4,PDE4D,CACNA1A,TIAM1,ERC2,CNTNAP2
GO:CC	dendrite	GO:0030425	FALSE	1.5e-07	6.8249	622	90	17	22097	ANKS1B,ZNF804A,GRIA2,GRIA4,NSG2,RELN,NTRK2,MAGI2,KCNB2,APBA2,TANC1,GRIK2,ADAM10,NECTIN3,PDE4B,TIAM1,CNTNAP2
GO:CC	dendritic tree	GO:0097447	FALSE	1.57e-07	6.80366	624	90	17	22097	ANKS1B,ZNF804A,GRIA2,GRIA4,NSG2,RELN,NTRK2,MAGI2,KCNB2,APBA2,TANC1,GRIK2,ADAM10,NECTIN3,PDE4B,TIAM1,CNTNAP2
GO:CC	cation channel complex	GO:0034703	FALSE	2.5e-07	6.60243	207	90	11	22097	RYR2,AKAP6,DLG2,SCN3A,DPP6,KCNB2,GRIK2,PDE4B,PDE4D,CACNA1A,CNTNAP2
GO:CC	transmembrane transporter complex	GO:1902495	FALSE	1.0129e-06	5.99443	445	90	14	22097	RYR2,AKAP6,DLG2,SCN3A,GRIA2,GRIA4,DPP6,OLFM3,KCNB2,GRIK2,PDE4B,PDE4D,CACNA1A,CNTNAP2
GO:CC	transporter complex	GO:1990351	FALSE	2.1415e-06	5.66927	472	90	14	22097	RYR2,AKAP6,DLG2,SCN3A,GRIA2,GRIA4,DPP6,OLFM3,KCNB2,GRIK2,PDE4B,PDE4D,CACNA1A,CNTNAP2
GO:CC	postsynaptic density membrane	GO:0098839	FALSE	2.5098e-06	5.60036	101	90	8	22097	DLG2,ADGRB3,GRIA2,GRIA4,LRFN5,GRIK2,NECTIN3,TIAM1
GO:CC	axon	GO:0030424	FALSE	2.6009e-06	5.58487	656	90	16	22097	STMN2,DLG2,CNTN4,ZNF804A,CTNNA2,ROBO1,NTRK2,PCDH9,TANC1,GRIK2,ADAM10,NECTIN3,BASP1,TIAM1,ERC2,CNTNAP2
GO:CC	plasma membrane region	GO:0098590	FALSE	8.2374e-06	5.08421	1266	90	21	22097	PTPRD,NRXN3,EFNA5,AKAP6,DLG2,ADGRB3,GRIA2,GRIA4,ADD2,LRFN5,RIMS2,TNIK,CNTNAP4,GRIK2,ADAM10,NECTIN3,ARHGEF4,PDE4D,TIAM1,ERC2,CNTNAP2
GO:CC	membrane	GO:0016020	FALSE	9.2535e-06	5.0337	9864	90	66	22097	PTPRD,PLXNA2,NRXN3,EFNA5,STMN2,ANKS1B,XKR4,RYR2,AKAP6,NDST3,SLIT2,DLG2,CNTN4,MDGA2,ADGRB3,SCN3A,ZNF804A,GRIA2,GRIA4,CTNNA2,ENOX1,RGS7,ROBO1,ADD2,SLC24A3,MYO16,DPP6,OLFM3,LRFN5,RIMS2,CSMD1,NSG2,CBLB,DCLK1,TNIK,RELN,TRIO,TMTC2,NTRK2,PCDH9,SYN3,PAX6,MAGI2,DOCK4,KCNB2,TENM4,APBA2,CNTNAP4,RASGEF1B,GDAP1,GRIK2,CCDC88A,ADAM10,NECTIN3,KALRN,BASP1,NTM,PDE4B,TUBA1A,ARHGEF4,PDE4D,CACNA1A,TIAM1,ERC2,CNTNAP2,…
GO:CC	postsynaptic specialization membrane	GO:0099634	FALSE	1.1156e-05	4.95247	122	90	8	22097	DLG2,ADGRB3,GRIA2,GRIA4,LRFN5,GRIK2,NECTIN3,TIAM1
GO:CC	presynapse	GO:0098793	FALSE	1.9819e-05	4.70292	564	90	14	22097	PTPRD,NRXN3,ZNF804A,RIMS2,TNIK,TRIO,NTRK2,SYN3,APBA2,CNTNAP4,TANC1,GRIK2,PDE4B,ERC2
GO:CC	glutamatergic synapse	GO:0098978	FALSE	4.6451e-05	4.333	424	90	12	22097	PTPRD,NRXN3,ADGRB3,LRFN5,TNIK,TRIO,SYN3,TANC1,GRIK2,ADAM10,TIAM1,ERC2
GO:CC	dendritic spine	GO:0043197	FALSE	0.00015818	3.80084	172	90	8	22097	ANKS1B,ZNF804A,GRIA2,GRIA4,NTRK2,APBA2,PDE4B,TIAM1
GO:CC	neuron spine	GO:0044309	FALSE	0.00018834	3.72505	176	90	8	22097	ANKS1B,ZNF804A,GRIA2,GRIA4,NTRK2,APBA2,PDE4B,TIAM1
GO:CC	neuronal cell body	GO:0043025	FALSE	0.00025685	3.59033	498	90	12	22097	STMN2,DLG2,ZNF804A,GRIA2,GRIA4,PDE10A,KCNB2,TANC1,GRIK2,CACNA1A,TIAM1,CNTNAP2
GO:CC	calcium channel complex	GO:0034704	FALSE	0.00037257	3.42879	84	90	6	22097	RYR2,AKAP6,SCN3A,PDE4B,PDE4D,CACNA1A
GO:CC	distal axon	GO:0150034	FALSE	0.00063581	3.19668	279	90	9	22097	STMN2,ZNF804A,NTRK2,PCDH9,TANC1,GRIK2,BASP1,TIAM1,ERC2
GO:CC	cell body	GO:0044297	FALSE	0.00095154	3.02157	565	90	12	22097	STMN2,DLG2,ZNF804A,GRIA2,GRIA4,PDE10A,KCNB2,TANC1,GRIK2,CACNA1A,TIAM1,CNTNAP2
GO:CC	plasma membrane protein complex	GO:0098797	FALSE	0.00203548	2.69133	718	90	13	22097	DLG2,SCN3A,GRIA2,GRIA4,CTNNA2,DPP6,OLFM3,KCNB2,GRIK2,PDE4B,PDE4D,CACNA1A,CNTNAP2
GO:CC	postsynaptic membrane	GO:0045211	FALSE	0.00553188	2.25713	278	90	8	22097	DLG2,ADGRB3,GRIA2,GRIA4,LRFN5,GRIK2,NECTIN3,TIAM1
GO:CC	ionotropic glutamate receptor complex	GO:0008328	FALSE	0.00712277	2.14735	41	90	4	22097	GRIA2,GRIA4,OLFM3,GRIK2
GO:CC	neurotransmitter receptor complex	GO:0098878	FALSE	0.0113006	1.9469	46	90	4	22097	GRIA2,GRIA4,OLFM3,GRIK2
GO:CC	cell-cell junction	GO:0005911	TRUE	0.0152908	1.81557	519	90	10	22097	EFNA5,AKAP6,DLG2,CTNNA2,PCDH9,MAGI2,ADAM10,NECTIN3,TIAM1,CNTNAP2
GO:CC	potassium channel complex	GO:0034705	FALSE	0.0162603	1.78887	99	90	5	22097	DLG2,DPP6,KCNB2,GRIK2,CNTNAP2
GO:CC	presynaptic membrane	GO:0042734	FALSE	0.0186201	1.73002	166	90	6	22097	PTPRD,NRXN3,RIMS2,CNTNAP4,GRIK2,ERC2
GO:CC	growth cone	GO:0030426	FALSE	0.0205653	1.68686	169	90	6	22097	STMN2,ZNF804A,PCDH9,BASP1,TIAM1,ERC2
GO:CC	site of polarized growth	GO:0030427	FALSE	0.0241653	1.61681	174	90	6	22097	STMN2,ZNF804A,PCDH9,BASP1,TIAM1,ERC2
GO:CC	voltage-gated calcium channel complex	GO:0005891	FALSE	0.0264359	1.57781	57	90	4	22097	SCN3A,PDE4B,PDE4D,CACNA1A
GO:CC	membrane protein complex	GO:0098796	FALSE	0.0475866	1.32252	1401	90	16	22097	RYR2,AKAP6,DLG2,SCN3A,GRIA2,GRIA4,CTNNA2,DPP6,OLFM3,KCNB2,GRIK2,ADAM10,PDE4B,PDE4D,CACNA1A,CNTNAP2
GO:CC	AMPA glutamate receptor complex	GO:0032281	FALSE	0.04869	1.31256	26	90	3	22097	GRIA2,GRIA4,OLFM3
KEGG	cAMP signaling pathway	KEGG:04024	FALSE	0.003977	2.40044	223	38	7	8484	RYR2,GRIA2,GRIA4,PDE10A,PDE4B,PDE4D,TIAM1
REAC	Neuronal System	REAC:R-HSA-112316	FALSE	0.00155197	2.80912	400	55	11	10842	PTPRD,NRXN3,DLG2,GRIA2,GRIA4,SYN3,KCNB2,APBA2,GRIK2,TUBA1A,CACNA1A
REAC	Protein-protein interactions at synapses	REAC:R-HSA-6794362	FALSE	0.0265402	1.5761	86	55	5	10842	PTPRD,NRXN3,DLG2,GRIA4,APBA2
REAC	RHO GTPase cycle	REAC:R-HSA-9012999	FALSE	0.0274144	1.56202	449	55	10	10842	STMN2,TRIO,DOCK4,TPM3,CCDC88A,ARHGAP28,KALRN,BASP1,ARHGEF4,TIAM1
REAC	Axon guidance	REAC:R-HSA-422475	FALSE	0.0296696	1.52769	549	55	11	10842	PLXNA2,EFNA5,SLIT2,SCN3A,ROBO1,RELN,TRIO,ADAM10,KALRN,TUBA1A,TIAM1
REAC	Developmental Biology	REAC:R-HSA-1266738	FALSE	0.0438069	1.35846	1144	55	16	10842	PLXNA2,EFNA5,SLIT2,ONECUT1,SCN3A,EBF1,CTNNA2,ROBO1,ONECUT3,RELN,TRIO,PAX6,ADAM10,KALRN,TUBA1A,TIAM1
REAC	Nervous system development	REAC:R-HSA-9675108	FALSE	0.0441808	1.35477	574	55	11	10842	PLXNA2,EFNA5,SLIT2,SCN3A,ROBO1,RELN,TRIO,ADAM10,KALRN,TUBA1A,TIAM1
REAC	Unblocking of NMDA receptors, glutamate binding and activation	REAC:R-HSA-438066	FALSE	0.049433	1.30598	20	55	3	10842	DLG2,GRIA2,GRIA4
WP	Cell migration and invasion through p75NTR	WP:WP4561	FALSE	0.00593618	2.22649	30	54	4	8286	EFNA5,TRIO,NTRK2,TIAM1
WP	ADHD and autism ASD linked metabolic pathways and SNP	WP:WP5420	FALSE	0.0479198	1.31948	341	54	9	8286	NRXN3,DLG2,CNTN4,SCN3A,GRIA2,GRIA4,CNTNAP4,ADAM10,CNTNAP2
TF	Factor: ZNF93; motif: GGYAGCRGCAGCGGYG; match class: 1	TF:M12742_1	FALSE	4.9785e-05	4.3029	1335	91	23	20045	PLXNA2,ONECUT2,ANKS1B,SLIT2,ONECUT1,NWD2,ADARB2,EBF1,SLC24A3,ONECUT3,LRFN5,DCLK1,RELN,TRIO,MAGI2,QKI,GRIK2,ADAM10,BASP1,PLCL1,CACNA1A,CNTNAP2,CUX1
TF	Factor: ZNF93; motif: GGYAGCRGCAGCGGYG	TF:M12742	FALSE	0.00016185	3.7909	2618	91	32	20045	PLXNA2,ONECUT2,ANKS1B,XKR4,SLIT2,ONECUT1,NWD2,ADARB2,MDGA2,ZNF804A,EBF1,ENOX1,SLC24A3,ONECUT3,OLFM3,LRFN5,DCLK1,RELN,TRIO,MAGI2,KCNB2,QKI,GRIK2,ADAM10,NECTIN3,BASP1,CMIP,PLCL1,ARHGEF4,CACNA1A,CNTNAP2,CUX1
TF	Factor: ZBTB14; motif: SSCCGCGCACNS	TF:M12461	FALSE	0.00024547	3.61	2963	91	34	20045	PLXNA2,NRXN3,ONECUT2,EFNA5,ANKS1B,RYR2,SLIT2,ONECUT1,CNTN4,MDGA2,GRIA2,ENOX1,CELF4,RGS7,PDE10A,ONECUT3,LRFN5,RIMS2,CBLB,DCLK1,TNIK,TRIO,NTRK2,SYN3,KCNB2,QKI,TENM4,SOX4,RASGEF1B,NOL4,HECW1,TANC1,ERC2,CUX1
TF	Factor: ZNF138; motif: GCAGCRSCNSGSNCMGSGCS	TF:M13144	FALSE	0.00437583	2.35894	9856	91	67	20045	PLXNA2,ONECUT2,EFNA5,STMN2,ANKS1B,XKR4,RYR2,NDST3,SLIT2,RUNX1T1,NWD2,ADARB2,CNTN4,MDGA2,ADGRB3,ZNF804A,GRIA2,EBF1,TSHZ2,CTNNA2,ENOX1,CELF4,RERE,RGS7,PDE10A,ADD2,SLC24A3,ONECUT3,OLFM3,LRFN5,RIMS2,CSMD1,CBLB,DCLK1,TNIK,RELN,TRIO,TMTC2,PCDH9,SYN3,MAGI2,DOCK4,KCNB2,QKI,TENM4,CNTNAP4,PHACTR1,RASGEF1B,NOL4,HECW1,TANC1,GRIK2,CCDC88A,ADAM10,NECTIN3,BASP1,NTM,CMIP,PLCL1,PDE4B,ARHGEF4,CACNA1A,TIAM1,ERC2,PR…
TF	Factor: PATZ; motif: GGGGNGGGGGMKGGRRNGGNRN; match class: 1	TF:M10026_1	FALSE	0.0056155	2.25061	5109	91	44	20045	PLXNA2,ONECUT2,EFNA5,STMN2,XKR4,NDST3,SLIT2,CNTN4,MDGA2,ZNF804A,EBF1,TSHZ2,CTNNA2,CELF4,RERE,PDE10A,SLC24A3,ONECUT3,DPP6,RIMS2,CSMD1,CBLB,DCLK1,TNIK,RELN,TRIO,TMTC2,MAGI2,KCNB2,QKI,TENM4,PHACTR1,NOL4,HECW1,TANC1,CCDC88A,ADAM10,NECTIN3,CMIP,PLCL1,TUBA1A,CACNA1A,ERC2,CNTNAP2
TF	Factor: BF-1; motif: NACRYMMACAN	TF:M11577	FALSE	0.0086353	2.06372	1784	91	23	20045	ONECUT1,NWD2,GRIA2,GRIA4,EBF1,TSHZ2,PDE10A,DPP6,LRFN5,CBLB,TNIK,TMTC2,NTRK2,APBA2,CNTNAP4,TPM3,RASGEF1B,NOL4,TANC1,ESRRG,ADAM10,CNTNAP2,CUX1
TF	Factor: EGR1; motif: NACGCCCACGCANW	TF:M03896	FALSE	0.0197987	1.70336	6303	91	49	20045	PLXNA2,ONECUT2,EFNA5,ANKS1B,XKR4,NDST3,RUNX1T1,ONECUT1,NWD2,ADARB2,CNTN4,MDGA2,ZNF804A,EBF1,TSHZ2,CTNNA2,ENOX1,CELF4,RGS7,PDE10A,ADD2,SLC24A3,ONECUT3,LRFN5,RIMS2,CBLB,DCLK1,TNIK,RELN,TRIO,PCDH9,SYN3,PAX6,MAGI2,KCNB2,QKI,TENM4,SOX4,PHACTR1,RASGEF1B,HECW1,CCDC88A,CMIP,PDE4B,TUBA1A,ARHGEF4,CACNA1A,ERC2,CNTNAP2
TF	Factor: ZNF138; motif: GCAGCRSCNSGSNCMGSGCS; match class: 1	TF:M13144_1	FALSE	0.0461381	1.33594	5699	91	45	20045	PLXNA2,ONECUT2,EFNA5,STMN2,ANKS1B,XKR4,RYR2,SLIT2,ADARB2,CNTN4,MDGA2,ZNF804A,GRIA2,TSHZ2,CTNNA2,ENOX1,CELF4,RGS7,ADD2,SLC24A3,ONECUT3,LRFN5,RIMS2,CSMD1,DCLK1,RELN,TRIO,TMTC2,PCDH9,SYN3,KCNB2,QKI,TENM4,RASGEF1B,NOL4,TANC1,GRIK2,NECTIN3,NTM,CMIP,ARHGEF4,CACNA1A,ERC2,CNTNAP2,CUX1
TF	Factor: ZNF142; motif: SNSCGCCCGCCCGCSCSS	TF:M12697	FALSE	0.0495366	1.30507	3218	91	31	20045	PLXNA2,ONECUT2,STMN2,XKR4,RYR2,NDST3,RUNX1T1,ONECUT1,NWD2,CNTN4,MDGA2,CTNNA2,CELF4,ADD2,SLC24A3,ONECUT3,RELN,PCDH9,SYN3,MAGI2,KCNB2,QKI,TENM4,PHACTR1,TANC1,NECTIN3,NTM,TUBA1A,ARHGEF4,PRDM13,CUX1
HPA	cerebellum; molecular layer - neuropil[‚â•Low]	HPA:0090991	FALSE	7.9334e-06	5.10054	262	53	11	11019	DLG2,GRIA2,RGS7,ADD2,DPP6,PHACTR1,GDAP1,BASP1,NTM,TIAM1,CNTNAP2
HPA	cerebellum; Purkinje cells - cytoplasm/membrane[‚â•Low]	HPA:0090941	FALSE	0.00143377	2.84352	442	53	11	11019	DLG2,GRIA2,RGS7,NSG2,DCLK1,NTRK2,PHACTR1,GDAP1,CACNA1A,ERC2,CNTNAP2
HPA	cerebral cortex; neuropil[‚â•Medium]	HPA:0100212	FALSE	0.0117729	1.92912	2618	53	26	11019	NRXN3,EFNA5,GRIA2,CTNNA2,RGS7,ADD2,DPP6,CBLB,DCLK1,TRIO,CNTNAP4,PHACTR1,GDAP1,TANC1,GRIK2,NECTIN3,KALRN,BASP1,NTM,CMIP,PLCL1,TUBA1A,TIAM1,ERC2,CNTNAP2,CUX1
HPA	cerebellum; Purkinje cells - cytoplasm/membrane[‚â•Medium]	HPA:0090942	FALSE	0.0120057	1.92061	365	53	9	11019	DLG2,GRIA2,NSG2,DCLK1,PHACTR1,GDAP1,CACNA1A,ERC2,CNTNAP2
HPA	cerebellum; molecular layer - neuropil[‚â•Medium]	HPA:0090992	FALSE	0.0151829	1.81864	146	53	6	11019	GRIA2,RGS7,BASP1,NTM,TIAM1,CNTNAP2
HPA	cerebellum; synaptic glomeruli - core[‚â•Low]	HPA:0091061	FALSE	0.0153379	1.81423	291	53	8	11019	GRIA2,RGS7,ADD2,DPP6,PHACTR1,GDAP1,NTM,TIAM1
HPA	cerebellum; synaptic glomeruli - core[‚â•Medium]	HPA:0091062	FALSE	0.0229781	1.63869	228	53	7	11019	GRIA2,RGS7,ADD2,DPP6,GDAP1,NTM,TIAM1
HPA	cerebral cortex; neuropil[High]	HPA:0100213	FALSE	0.0277234	1.55715	407	53	9	11019	EFNA5,GRIA2,ADD2,DPP6,CBLB,DCLK1,BASP1,TUBA1A,CNTNAP2
HPA	cerebellum; molecular layer cells - cytoplasm/membrane[‚â•Low]	HPA:0091001	FALSE	0.0442244	1.35434	339	53	8	11019	RGS7,DCLK1,NTRK2,QKI,PHACTR1,NTM,TIAM1,CNTNAP2
HP	Autistic behavior	HP:0000729	FALSE	0.00616927	2.20977	582	32	14	4958	SCN3A,GRIA2,CTNNA2,RERE,RIMS2,TRIO,NTRK2,SOX4,PHACTR1,GRIK2,PDE4D,CACNA1A,TIAM1,CNTNAP2
HP	Disinhibition	HP:0000734	FALSE	0.0130796	1.88341	620	32	14	4958	SCN3A,RERE,DPP6,TNIK,RELN,TRIO,NTRK2,SOX4,GRIK2,TUBA1A,PDE4D,CACNA1A,TIAM1,CNTNAP2
HP	Hyperactivity	HP:0000752	FALSE	0.0177496	1.75081	546	32	13	4958	SCN3A,RERE,DPP6,TNIK,TRIO,NTRK2,SOX4,GRIK2,TUBA1A,PDE4D,CACNA1A,TIAM1,CNTNAP2
HP	Intellectual disability	HP:0001249	FALSE	0.022235	1.65296	2023	32	25	4958	SCN3A,GRIA2,GRIA4,CTNNA2,RERE,ROBO1,PDE10A,TFAP2B,DPP6,TNIK,RELN,TRIO,NTRK2,PAX6,SOX4,PHACTR1,GRIK2,CCDC88A,TUBA1A,PDE4D,CACNA1A,TIAM1,PRDM13,CNTNAP2,CUX1
HP	Neurodevelopmental delay	HP:0012758	FALSE	0.0343559	1.464	2409	32	27	4958	SCN3A,GRIA2,GRIA4,CTNNA2,RERE,ROBO1,PDE10A,TFAP2B,RIMS2,TNIK,RELN,TRIO,NTRK2,PAX6,SOX4,TPM3,PHACTR1,GDAP1,GRIK2,CCDC88A,TUBA1A,PDE4D,CACNA1A,TIAM1,PRDM13,CNTNAP2,CUX1
HP	Absent speech	HP:0001344	FALSE	0.0423089	1.37357	419	32	11	4958	SCN3A,GRIA2,GRIA4,CTNNA2,RERE,TRIO,NTRK2,SOX4,GRIK2,CCDC88A,CNTNAP2
HP	Autosomal dominant inheritance	HP:0000006	FALSE	0.0424322	1.3723	1929	32	24	4958	RYR2,SCN3A,GRIA2,GRIA4,RERE,ROBO1,PDE10A,TFAP2B,DPP6,RELN,TRIO,NTRK2,PAX6,TENM4,SOX4,TPM3,PHACTR1,GDAP1,GRIK2,ADAM10,TUBA1A,PDE4D,CACNA1A,CUX1

## Sheet: RGC
names	scores	logfoldchanges	pvals	pvals_adj
DCC	34.0261	5.42088	9.17272e-254	3.35731e-249
EYA2	29.7926	3.71315	4.8746e-195	8.92075e-191
ENOX2	27.0851	3.36487	1.47629e-161	1.80112e-157
SLC18A2	26.5125	3.97975	6.94819e-155	6.35776e-151
CPLX2	23.9505	3.27645	9.12424e-127	5.56594e-123
ATOH7	22.7461	2.85236	1.56713e-114	8.19408e-111
SOX11	21.5806	1.6781	2.73432e-103	1.00079e-99
KALRN	21.3761	1.05183	2.2278e-101	6.79498e-98
TTC29	21.2118	4.07129	7.42697e-100	2.09104e-96
PSD3	21.1724	1.27994	1.71584e-99	4.48581e-96
MIAT	20.8965	1.39857	5.76789e-97	1.31944e-93
GADD45A	20.8724	2.95118	9.53519e-97	2.05293e-93
MIB1	19.9889	1.14538	6.8815e-89	1.09509e-85
CACNA1A	19.8617	3.16929	8.73622e-88	1.33231e-84
GALNT13	19.7004	1.59065	2.14138e-86	3.01449e-83
BCL7A	19.5838	2.12329	2.12752e-85	2.88406e-82
ELAVL2	19.4932	2.61334	1.25379e-84	1.58241e-81
KIAA1211	18.7744	0.859307	1.22272e-78	1.39853e-75
ZC3H12C	18.6282	1.38221	1.89689e-77	2.04201e-74
DLL3	18.3943	2.40316	1.45871e-75	1.48306e-72
CRYBG3	17.2783	1.59546	6.85928e-67	5.57904e-64
SRRM4	17.0096	1.15252	6.96685e-65	5.31237e-62
NRIP1	16.4834	1.11098	4.82589e-61	3.09881e-58
TAFA5	16.251	2.06166	2.19647e-59	1.29666e-56
LRP1B	16.1466	3.05603	1.19948e-58	6.85973e-56
MYO16	16.0312	1.50146	7.74358e-58	4.29428e-55
CNTN5	15.9499	1.49257	2.85237e-57	1.55821e-54
NCOA1	15.4786	0.711056	4.83917e-54	2.30024e-51
CBFA2T2	15.1909	1.15918	4.06334e-52	1.72933e-49
ELP4	15.0917	1.03152	1.83778e-51	7.55783e-49
PLEKHA1	15.0174	1.14433	5.64518e-51	2.27054e-48
CACNA2D1	14.9119	0.916759	2.75919e-50	1.0305e-47
MSI2	14.7861	0.530442	1.80065e-49	6.59055e-47
ROBO2	14.4923	1.23218	1.35526e-47	4.50945e-45
MEIS1	14.0253	0.717589	1.09146e-44	3.19587e-42
EBF2	13.8202	5.02154	1.9246e-43	5.33653e-41
BCR	13.7421	1.82441	5.68393e-43	1.54102e-40
KCTD8	12.9846	0.952507	1.49624e-38	3.44428e-36
CADM1	12.9606	0.753211	2.04717e-38	4.65393e-36
RGS20	12.9499	1.80988	2.35164e-38	5.3131e-36
RGS16	12.8234	1.76928	1.21304e-37	2.59641e-35
CASC15	12.8138	0.581165	1.37158e-37	2.9018e-35
PTPRK	12.7314	0.648754	3.95576e-37	8.22641e-35
NXN	12.7119	0.993622	5.07674e-37	1.0266e-34
CHD7	12.6845	0.459619	7.20983e-37	1.44993e-34
BAZ1A	12.6035	1.13408	2.0206e-36	4.01934e-34
CHN1	12.3837	0.783989	3.201e-35	5.97754e-33
RELN	12.2479	1.32708	1.72309e-34	3.09151e-32
ZFHX4	12.1787	1.13194	4.03905e-34	7.10737e-32
RYK	12.0616	1.28383	1.68376e-33	2.83997e-31
TENM3	11.9428	1.13107	7.08286e-33	1.14203e-30
SMAD9	11.6279	1.39842	2.97377e-31	4.5541e-29
RBFOX3	11.6112	2.04849	3.615e-31	5.46747e-29
DLX1	11.4036	3.32709	4.01401e-30	5.54403e-28
CYYR1	11.3961	1.64381	4.37132e-30	6.01484e-28
PRKD1	11.3766	1.12889	5.47136e-30	7.50027e-28
XIST	11.3668	1.18611	6.11925e-30	8.32605e-28
SLC4A7	11.2871	0.729535	1.52041e-29	2.01625e-27
SORCS3	11.1276	2.45858	9.21249e-29	1.1315e-26
ELAVL4	11.0919	2.36909	1.37281e-28	1.66931e-26
HEY1	11.0578	2.91841	2.00925e-28	2.4191e-26
IVNS1ABP	11.0537	1.31618	2.10437e-28	2.5229e-26
GALNT2	11.0535	1.53603	2.10925e-28	2.5229e-26
CLCN5	11.0276	2.63864	2.8127e-28	3.33164e-26
SMARCC1	10.9983	0.505599	3.89391e-28	4.56798e-26
ST6GAL1	10.9444	1.84348	7.06543e-28	8.1836e-26
SETBP1	10.8866	0.712863	1.33467e-27	1.51709e-25
TUBB3	10.6173	1.12297	2.47617e-26	2.6346e-24
POU4F2	10.5789	3.9597	3.732e-26	3.89159e-24
CNTN6	10.3566	3.1814	3.9044e-25	3.78055e-23
LEF1	10.2596	1.95732	1.07205e-24	1.01917e-22
TRH	10.1829	1.50396	2.36323e-24	2.21786e-22
LIN28B	10.1535	2.88874	3.19638e-24	2.96179e-22
NOVA1	10.1214	0.617498	4.43797e-24	4.06085e-22
SORCS2	10.1095	0.591858	5.01294e-24	4.56414e-22
SYT1	10.0026	0.424324	1.48393e-23	1.33121e-21
SRGAP1	9.88072	0.953679	5.04707e-23	4.41932e-21
MDK	9.70894	0.922212	2.76205e-22	2.29859e-20
ACSL4	9.63255	1.07781	5.82633e-22	4.74943e-20
WDR66	9.4187	2.63046	4.56688e-21	3.46072e-19
TCF12	9.39374	0.243735	5.79078e-21	4.35213e-19
PAK3	9.38284	0.738151	6.42178e-21	4.79681e-19
KHDRBS1	9.35048	0.643833	8.72488e-21	6.4513e-19
TUBA1A	9.33354	0.479137	1.02389e-20	7.51009e-19
SYT7	9.2654	2.46428	1.9434e-20	1.40021e-18
NELL2	9.22323	0.52667	2.88284e-20	2.05682e-18
CEMIP2	9.08668	1.86058	1.02113e-19	7.02523e-18
PAX6	9.07213	0.560742	1.16711e-19	7.95479e-18
ZMAT4	8.99699	2.47061	2.31989e-19	1.55229e-17
LINC02246	8.9899	2.45878	2.47446e-19	1.65269e-17
MBNL2	8.95764	0.718313	3.31691e-19	2.18743e-17
PRTG	8.92033	1.00884	4.64892e-19	3.02767e-17
ZNF827	8.80301	0.789221	1.33199e-18	8.36231e-17
SH3RF1	8.77377	1.36369	1.72787e-18	1.07008e-16
TRAK1	8.75493	0.893626	2.04226e-18	1.2584e-16
FGD4	8.75102	0.585844	2.11426e-18	1.29839e-16
LRRN1	8.7385	0.825355	2.36216e-18	1.4482e-16
SLIT1	8.66009	3.13792	4.71406e-18	2.81927e-16
KCNH8	8.62318	0.787571	6.51195e-18	3.85046e-16
DLG1	8.56142	0.473581	1.11484e-17	6.41578e-16

## Sheet: RGC GO
source	term_name	term_id	highlighted	adjusted_p_value	negative_log10_of_adjusted_p_value	term_size	query_size	intersection_size	effective_domain_size	intersections
GO:MF	mRNA binding	GO:0003729	TRUE	0.0386666	1.41266	369	95	9	20212	ELAVL2,ZC3H12C,SRRM4,MSI2,RBFOX3,ELAVL4,LIN28B,NOVA1,KHDRBS1
GO:BP	nervous system development	GO:0007399	TRUE	8.5728e-16	15.0669	2531	95	47	21031	DCC,CPLX2,ATOH7,SOX11,KALRN,MIB1,DLL3,SRRM4,MYO16,CNTN5,NCOA1,CBFA2T2,MSI2,ROBO2,MEIS1,BCR,CHD7,CHN1,RELN,RYK,TENM3,RBFOX3,DLX1,PRKD1,SLC4A7,ELAVL4,HEY1,SMARCC1,TUBB3,POU4F2,CNTN6,LEF1,NOVA1,SYT1,MDK,ACSL4,TCF12,PAK3,TUBA1A,NELL2,PAX6,PRTG,SH3RF1,TRAK1,LRRN1,SLIT1,DLG1
GO:BP	generation of neurons	GO:0048699	FALSE	4.30473e-15	14.3661	1514	95	37	21031	DCC,ATOH7,SOX11,KALRN,MIB1,SRRM4,MYO16,CNTN5,NCOA1,CBFA2T2,ROBO2,MEIS1,CHN1,RELN,RYK,TENM3,DLX1,PRKD1,SLC4A7,ELAVL4,HEY1,TUBB3,POU4F2,CNTN6,LEF1,SYT1,MDK,ACSL4,TCF12,PAK3,TUBA1A,NELL2,PAX6,PRTG,SH3RF1,TRAK1,SLIT1
GO:BP	neurogenesis	GO:0022008	FALSE	7.32083e-15	14.1354	1742	95	39	21031	DCC,ATOH7,SOX11,KALRN,MIB1,DLL3,SRRM4,MYO16,CNTN5,NCOA1,CBFA2T2,ROBO2,MEIS1,CHD7,CHN1,RELN,RYK,TENM3,DLX1,PRKD1,SLC4A7,ELAVL4,HEY1,TUBB3,POU4F2,CNTN6,LEF1,SYT1,MDK,ACSL4,TCF12,PAK3,TUBA1A,NELL2,PAX6,PRTG,SH3RF1,TRAK1,SLIT1
GO:BP	neuron differentiation	GO:0030182	FALSE	4.93461e-14	13.3067	1431	95	35	21031	DCC,ATOH7,SOX11,KALRN,MIB1,SRRM4,MYO16,CNTN5,NCOA1,CBFA2T2,ROBO2,MEIS1,CHN1,RELN,RYK,TENM3,DLX1,PRKD1,SLC4A7,ELAVL4,HEY1,TUBB3,POU4F2,CNTN6,SYT1,MDK,ACSL4,TCF12,PAK3,TUBA1A,NELL2,PAX6,PRTG,TRAK1,SLIT1
GO:BP	system development	GO:0048731	FALSE	8.30226e-14	13.0808	3973	95	55	21031	DCC,CPLX2,ATOH7,SOX11,KALRN,GADD45A,MIB1,DLL3,CRYBG3,SRRM4,NRIP1,TAFA5,MYO16,CNTN5,NCOA1,CBFA2T2,PLEKHA1,MSI2,ROBO2,MEIS1,BCR,CADM1,NXN,CHD7,CHN1,RELN,RYK,TENM3,RBFOX3,DLX1,PRKD1,SLC4A7,ELAVL4,HEY1,SMARCC1,TUBB3,POU4F2,CNTN6,LEF1,NOVA1,SYT1,MDK,ACSL4,TCF12,PAK3,TUBA1A,NELL2,CEMIP2,PAX6,PRTG,SH3RF1,TRAK1,LRRN1,SLIT1,DLG1
GO:BP	multicellular organism development	GO:0007275	FALSE	3.65989e-12	11.4365	4643	95	57	21031	DCC,EYA2,SLC18A2,CPLX2,ATOH7,SOX11,KALRN,GADD45A,MIB1,DLL3,CRYBG3,SRRM4,NRIP1,TAFA5,MYO16,CNTN5,NCOA1,CBFA2T2,PLEKHA1,MSI2,ROBO2,MEIS1,BCR,CADM1,NXN,CHD7,CHN1,RELN,RYK,TENM3,RBFOX3,DLX1,PRKD1,SLC4A7,ELAVL4,HEY1,SMARCC1,TUBB3,POU4F2,CNTN6,LEF1,NOVA1,SYT1,MDK,ACSL4,TCF12,PAK3,TUBA1A,NELL2,CEMIP2,PAX6,PRTG,SH3RF1,TRAK1,LRRN1,SLIT1,DLG1
GO:BP	anatomical structure morphogenesis	GO:0009653	FALSE	1.47544e-11	10.8311	2684	95	43	21031	DCC,EYA2,ATOH7,SOX11,KALRN,GADD45A,MIB1,DLL3,TAFA5,MYO16,CNTN5,NCOA1,PLEKHA1,ROBO2,MEIS1,BCR,CHD7,CHN1,RELN,RYK,TENM3,SMAD9,DLX1,PRKD1,ELAVL4,HEY1,SMARCC1,TUBB3,POU4F2,CNTN6,LEF1,SYT1,MDK,PAK3,TUBA1A,NELL2,CEMIP2,PAX6,PRTG,TRAK1,FGD4,SLIT1,DLG1
GO:BP	regulation of nervous system development	GO:0051960	FALSE	5.1747e-10	9.28612	463	95	19	21031	DCC,SOX11,KALRN,DLL3,ROBO2,CHD7,RELN,RYK,DLX1,HEY1,POU4F2,LEF1,MDK,PAX6,PRTG,TRAK1,LRRN1,SLIT1,DLG1
GO:BP	cell projection morphogenesis	GO:0048858	FALSE	5.52926e-10	9.25733	676	95	22	21031	DCC,ATOH7,KALRN,MYO16,CNTN5,ROBO2,CHN1,RELN,RYK,ELAVL4,TUBB3,POU4F2,CNTN6,SYT1,MDK,PAK3,TUBA1A,NELL2,PAX6,PRTG,TRAK1,SLIT1
GO:BP	neuron projection guidance	GO:0097485	FALSE	9.34286e-10	9.02952	249	95	15	21031	DCC,ATOH7,KALRN,CNTN5,ROBO2,CHN1,RELN,RYK,TUBB3,POU4F2,CNTN6,NELL2,PAX6,PRTG,SLIT1
GO:BP	axon guidance	GO:0007411	FALSE	9.34286e-10	9.02952	249	95	15	21031	DCC,ATOH7,KALRN,CNTN5,ROBO2,CHN1,RELN,RYK,TUBB3,POU4F2,CNTN6,NELL2,PAX6,PRTG,SLIT1
GO:BP	cellular anatomical entity morphogenesis	GO:0032989	FALSE	1.27663e-09	8.89393	785	95	23	21031	DCC,ATOH7,KALRN,MYO16,CNTN5,ROBO2,CHN1,RELN,RYK,PRKD1,ELAVL4,TUBB3,POU4F2,CNTN6,SYT1,MDK,PAK3,TUBA1A,NELL2,PAX6,PRTG,TRAK1,SLIT1
GO:BP	developmental process	GO:0032502	FALSE	2.02734e-09	8.69307	6453	95	63	21031	DCC,EYA2,SLC18A2,CPLX2,ATOH7,SOX11,KALRN,MIAT,GADD45A,MIB1,BCL7A,DLL3,CRYBG3,SRRM4,NRIP1,TAFA5,MYO16,CNTN5,NCOA1,CBFA2T2,PLEKHA1,MSI2,ROBO2,MEIS1,EBF2,BCR,CADM1,NXN,CHD7,CHN1,RELN,RYK,TENM3,SMAD9,RBFOX3,DLX1,PRKD1,SLC4A7,ELAVL4,HEY1,SMARCC1,TUBB3,POU4F2,CNTN6,LEF1,NOVA1,SYT1,MDK,ACSL4,TCF12,PAK3,KHDRBS1,TUBA1A,NELL2,CEMIP2,PAX6,PRTG,SH3RF1,TRAK1,FGD4,LRRN1,SLIT1,DLG1
GO:BP	neuron development	GO:0048666	FALSE	2.20239e-09	8.65711	1167	95	27	21031	DCC,ATOH7,KALRN,SRRM4,MYO16,CNTN5,CBFA2T2,ROBO2,CHN1,RELN,RYK,TENM3,PRKD1,SLC4A7,ELAVL4,TUBB3,POU4F2,CNTN6,SYT1,MDK,PAK3,TUBA1A,NELL2,PAX6,PRTG,TRAK1,SLIT1
GO:BP	anatomical structure development	GO:0048856	FALSE	2.39764e-09	8.62022	5899	95	60	21031	DCC,EYA2,SLC18A2,CPLX2,ATOH7,SOX11,KALRN,GADD45A,MIB1,DLL3,CRYBG3,SRRM4,NRIP1,TAFA5,MYO16,CNTN5,NCOA1,CBFA2T2,PLEKHA1,MSI2,ROBO2,MEIS1,EBF2,BCR,CADM1,NXN,CHD7,CHN1,RELN,RYK,TENM3,SMAD9,RBFOX3,DLX1,PRKD1,SLC4A7,ELAVL4,HEY1,SMARCC1,TUBB3,POU4F2,CNTN6,LEF1,NOVA1,SYT1,MDK,ACSL4,TCF12,PAK3,TUBA1A,NELL2,CEMIP2,PAX6,PRTG,SH3RF1,TRAK1,FGD4,LRRN1,SLIT1,DLG1
GO:BP	cell morphogenesis	GO:0000902	FALSE	2.53467e-09	8.59608	986	95	25	21031	DCC,ATOH7,KALRN,MYO16,CNTN5,ROBO2,CHN1,RELN,RYK,ELAVL4,TUBB3,POU4F2,CNTN6,LEF1,SYT1,MDK,PAK3,TUBA1A,NELL2,PAX6,PRTG,TRAK1,FGD4,SLIT1,DLG1
GO:BP	neuron projection morphogenesis	GO:0048812	FALSE	2.81174e-09	8.55102	655	95	21	21031	DCC,ATOH7,KALRN,MYO16,CNTN5,ROBO2,CHN1,RELN,RYK,ELAVL4,TUBB3,POU4F2,CNTN6,SYT1,PAK3,TUBA1A,NELL2,PAX6,PRTG,TRAK1,SLIT1
GO:BP	cell differentiation	GO:0030154	FALSE	3.58352e-09	8.44569	4366	95	51	21031	DCC,EYA2,CPLX2,ATOH7,SOX11,KALRN,MIAT,MIB1,BCL7A,DLL3,SRRM4,MYO16,CNTN5,NCOA1,CBFA2T2,PLEKHA1,MSI2,ROBO2,MEIS1,EBF2,BCR,CADM1,NXN,CHD7,CHN1,RELN,RYK,TENM3,SMAD9,DLX1,PRKD1,SLC4A7,ELAVL4,HEY1,SMARCC1,TUBB3,POU4F2,CNTN6,LEF1,SYT1,MDK,ACSL4,TCF12,PAK3,TUBA1A,NELL2,PAX6,PRTG,SH3RF1,TRAK1,SLIT1
GO:BP	cellular developmental process	GO:0048869	FALSE	3.61658e-09	8.4417	4367	95	51	21031	DCC,EYA2,CPLX2,ATOH7,SOX11,KALRN,MIAT,MIB1,BCL7A,DLL3,SRRM4,MYO16,CNTN5,NCOA1,CBFA2T2,PLEKHA1,MSI2,ROBO2,MEIS1,EBF2,BCR,CADM1,NXN,CHD7,CHN1,RELN,RYK,TENM3,SMAD9,DLX1,PRKD1,SLC4A7,ELAVL4,HEY1,SMARCC1,TUBB3,POU4F2,CNTN6,LEF1,SYT1,MDK,ACSL4,TCF12,PAK3,TUBA1A,NELL2,PAX6,PRTG,SH3RF1,TRAK1,SLIT1
GO:BP	regulation of neurogenesis	GO:0050767	FALSE	3.85738e-09	8.41371	388	95	17	21031	DCC,SOX11,KALRN,DLL3,ROBO2,CHD7,RELN,RYK,DLX1,HEY1,POU4F2,LEF1,MDK,PAX6,PRTG,TRAK1,SLIT1
GO:BP	plasma membrane bounded cell projection morphogenesis	GO:0120039	FALSE	4.45133e-09	8.35151	671	95	21	21031	DCC,ATOH7,KALRN,MYO16,CNTN5,ROBO2,CHN1,RELN,RYK,ELAVL4,TUBB3,POU4F2,CNTN6,SYT1,PAK3,TUBA1A,NELL2,PAX6,PRTG,TRAK1,SLIT1
GO:BP	neuron projection development	GO:0031175	FALSE	4.68852e-09	8.32896	1014	95	25	21031	DCC,ATOH7,KALRN,MYO16,CNTN5,CBFA2T2,ROBO2,CHN1,RELN,RYK,TENM3,PRKD1,ELAVL4,TUBB3,POU4F2,CNTN6,SYT1,MDK,PAK3,TUBA1A,NELL2,PAX6,PRTG,TRAK1,SLIT1
GO:BP	regulation of neuron projection development	GO:0010975	FALSE	5.14831e-08	7.28834	457	95	17	21031	DCC,ATOH7,KALRN,CBFA2T2,ROBO2,CHN1,RELN,RYK,TENM3,PRKD1,ELAVL4,POU4F2,MDK,PAK3,PAX6,TRAK1,SLIT1
GO:BP	axonogenesis	GO:0007409	FALSE	6.98676e-08	7.15572	466	95	17	21031	DCC,ATOH7,KALRN,CNTN5,ROBO2,CHN1,RELN,RYK,TUBB3,POU4F2,CNTN6,PAK3,NELL2,PAX6,PRTG,TRAK1,SLIT1
GO:BP	regulation of developmental process	GO:0050793	FALSE	9.06008e-08	7.04287	2455	95	36	21031	DCC,SOX11,KALRN,GADD45A,MIB1,BCL7A,DLL3,TAFA5,NCOA1,ROBO2,MEIS1,BCR,CHD7,CHN1,RELN,RYK,DLX1,PRKD1,ELAVL4,HEY1,SMARCC1,POU4F2,LEF1,SYT1,MDK,TCF12,PAK3,CEMIP2,PAX6,PRTG,SH3RF1,TRAK1,FGD4,LRRN1,SLIT1,DLG1
GO:BP	multicellular organismal process	GO:0032501	FALSE	1.43885e-07	6.84198	7669	95	66	21031	DCC,EYA2,SLC18A2,CPLX2,ATOH7,SOX11,KALRN,GADD45A,MIB1,BCL7A,DLL3,CRYBG3,SRRM4,NRIP1,TAFA5,MYO16,CNTN5,NCOA1,CBFA2T2,PLEKHA1,CACNA2D1,MSI2,ROBO2,MEIS1,EBF2,BCR,CADM1,RGS16,NXN,CHD7,CHN1,RELN,RYK,TENM3,RBFOX3,DLX1,PRKD1,SLC4A7,SORCS3,ELAVL4,HEY1,CLCN5,SMARCC1,TUBB3,POU4F2,CNTN6,LEF1,TRH,NOVA1,SYT1,MDK,ACSL4,TCF12,PAK3,KHDRBS1,TUBA1A,SYT7,NELL2,CEMIP2,PAX6,PRTG,SH3RF1,TRAK1,LRRN1,SLIT1,DLG1
GO:BP	cell development	GO:0048468	FALSE	2.46004e-07	6.60906	2819	95	38	21031	DCC,ATOH7,SOX11,KALRN,DLL3,SRRM4,MYO16,CNTN5,CBFA2T2,MSI2,ROBO2,MEIS1,BCR,CHD7,CHN1,RELN,RYK,TENM3,DLX1,PRKD1,SLC4A7,ELAVL4,HEY1,SMARCC1,TUBB3,POU4F2,CNTN6,LEF1,SYT1,MDK,PAK3,TUBA1A,NELL2,PAX6,PRTG,SH3RF1,TRAK1,SLIT1
GO:BP	plasma membrane bounded cell projection organization	GO:0120036	FALSE	3.60751e-07	6.44279	1570	95	28	21031	DCC,ATOH7,KALRN,TTC29,MYO16,CNTN5,CBFA2T2,PLEKHA1,ROBO2,CHN1,RELN,RYK,TENM3,PRKD1,ELAVL4,TUBB3,POU4F2,CNTN6,SYT1,MDK,PAK3,TUBA1A,NELL2,PAX6,PRTG,TRAK1,FGD4,SLIT1
GO:BP	cell morphogenesis involved in neuron differentiation	GO:0048667	FALSE	3.8552e-07	6.41395	597	95	18	21031	DCC,ATOH7,KALRN,CNTN5,ROBO2,CHN1,RELN,RYK,ELAVL4,TUBB3,POU4F2,CNTN6,PAK3,NELL2,PAX6,PRTG,TRAK1,SLIT1
GO:BP	axon development	GO:0061564	FALSE	4.70948e-07	6.32703	527	95	17	21031	DCC,ATOH7,KALRN,CNTN5,ROBO2,CHN1,RELN,RYK,TUBB3,POU4F2,CNTN6,PAK3,NELL2,PAX6,PRTG,TRAK1,SLIT1
GO:BP	cell projection organization	GO:0030030	FALSE	6.71442e-07	6.17299	1613	95	28	21031	DCC,ATOH7,KALRN,TTC29,MYO16,CNTN5,CBFA2T2,PLEKHA1,ROBO2,CHN1,RELN,RYK,TENM3,PRKD1,ELAVL4,TUBB3,POU4F2,CNTN6,SYT1,MDK,PAK3,TUBA1A,NELL2,PAX6,PRTG,TRAK1,FGD4,SLIT1
GO:BP	regulation of multicellular organismal development	GO:2000026	FALSE	9.76291e-07	6.01042	1411	95	26	21031	DCC,SOX11,KALRN,GADD45A,DLL3,TAFA5,ROBO2,MEIS1,CHD7,RELN,RYK,DLX1,PRKD1,HEY1,SMARCC1,POU4F2,LEF1,MDK,CEMIP2,PAX6,PRTG,SH3RF1,TRAK1,LRRN1,SLIT1,DLG1
GO:BP	regulation of cell development	GO:0060284	FALSE	2.46565e-06	5.60807	849	95	20	21031	DCC,SOX11,KALRN,DLL3,ROBO2,MEIS1,CHD7,RELN,RYK,DLX1,HEY1,SMARCC1,POU4F2,LEF1,MDK,PAX6,PRTG,SH3RF1,TRAK1,SLIT1
GO:BP	regulation of signaling	GO:0023051	FALSE	5.38645e-06	5.2687	3437	95	40	21031	DCC,EYA2,CPLX2,SOX11,KALRN,PSD3,GADD45A,CACNA1A,DLL3,NCOA1,CBFA2T2,PLEKHA1,ROBO2,BCR,KCTD8,CADM1,RGS20,RGS16,NXN,CHD7,CHN1,RELN,RYK,DLX1,PRKD1,SORCS3,HEY1,IVNS1ABP,CNTN6,LEF1,TRH,SORCS2,SYT1,MDK,ACSL4,PAK3,SYT7,SH3RF1,FGD4,DLG1
GO:BP	regulation of cell communication	GO:0010646	FALSE	5.67448e-06	5.24607	3443	95	40	21031	DCC,EYA2,CPLX2,SOX11,KALRN,PSD3,GADD45A,CACNA1A,DLL3,NCOA1,CBFA2T2,PLEKHA1,ROBO2,BCR,KCTD8,CADM1,RGS20,RGS16,NXN,CHD7,CHN1,RELN,RYK,DLX1,PRKD1,SORCS3,HEY1,IVNS1ABP,CNTN6,LEF1,TRH,SORCS2,SYT1,MDK,ACSL4,PAK3,SYT7,SH3RF1,FGD4,DLG1
GO:BP	regulation of cellular process	GO:0050794	FALSE	8.32033e-06	5.07986	11738	95	80	21031	DCC,EYA2,SLC18A2,CPLX2,ATOH7,SOX11,KALRN,PSD3,GADD45A,MIB1,CACNA1A,BCL7A,ELAVL2,DLL3,SRRM4,NRIP1,TAFA5,MYO16,NCOA1,CBFA2T2,ELP4,PLEKHA1,CACNA2D1,MSI2,ROBO2,MEIS1,EBF2,BCR,KCTD8,CADM1,RGS20,RGS16,PTPRK,NXN,CHD7,BAZ1A,CHN1,RELN,ZFHX4,RYK,TENM3,SMAD9,RBFOX3,DLX1,PRKD1,XIST,SORCS3,ELAVL4,HEY1,IVNS1ABP,SMARCC1,ST6GAL1,SETBP1,TUBB3,POU4F2,CNTN6,LEF1,TRH,LIN28B,NOVA1,SORCS2,SYT1,SRGAP1,MDK,ACSL4,TCF12,P…
GO:BP	negative regulation of developmental process	GO:0051093	FALSE	1.12851e-05	4.9475	928	95	20	21031	DCC,SOX11,GADD45A,MIB1,BCL7A,DLL3,TAFA5,ROBO2,MEIS1,BCR,RYK,DLX1,HEY1,SMARCC1,POU4F2,LEF1,MDK,PAX6,PRTG,SLIT1
GO:BP	regulation of plasma membrane bounded cell projection organization	GO:0120035	FALSE	1.18039e-05	4.92798	652	95	17	21031	DCC,ATOH7,KALRN,CBFA2T2,ROBO2,CHN1,RELN,RYK,TENM3,PRKD1,ELAVL4,POU4F2,MDK,PAK3,PAX6,TRAK1,SLIT1
GO:BP	regulation of anatomical structure morphogenesis	GO:0022603	FALSE	1.28635e-05	4.89064	838	95	19	21031	DCC,KALRN,GADD45A,TAFA5,ROBO2,BCR,CHN1,RELN,RYK,PRKD1,POU4F2,SYT1,MDK,PAK3,CEMIP2,TRAK1,FGD4,SLIT1,DLG1
GO:BP	biological regulation	GO:0065007	FALSE	1.37165e-05	4.86276	12680	95	83	21031	DCC,EYA2,SLC18A2,CPLX2,ATOH7,SOX11,KALRN,PSD3,GADD45A,MIB1,CACNA1A,BCL7A,ELAVL2,DLL3,SRRM4,NRIP1,TAFA5,MYO16,NCOA1,CBFA2T2,ELP4,PLEKHA1,CACNA2D1,MSI2,ROBO2,MEIS1,EBF2,BCR,KCTD8,CADM1,RGS20,RGS16,PTPRK,NXN,CHD7,BAZ1A,CHN1,RELN,ZFHX4,RYK,TENM3,SMAD9,RBFOX3,DLX1,PRKD1,XIST,SLC4A7,SORCS3,ELAVL4,HEY1,IVNS1ABP,SMARCC1,ST6GAL1,SETBP1,TUBB3,POU4F2,CNTN6,LEF1,TRH,LIN28B,NOVA1,SORCS2,SYT1,SRGAP1,MDK,ACSL4,…
GO:BP	regulation of cell projection organization	GO:0031344	FALSE	1.65448e-05	4.78134	667	95	17	21031	DCC,ATOH7,KALRN,CBFA2T2,ROBO2,CHN1,RELN,RYK,TENM3,PRKD1,ELAVL4,POU4F2,MDK,PAK3,PAX6,TRAK1,SLIT1
GO:BP	regulation of biological process	GO:0050789	FALSE	3.41027e-05	4.46721	12287	95	81	21031	DCC,EYA2,SLC18A2,CPLX2,ATOH7,SOX11,KALRN,PSD3,GADD45A,MIB1,CACNA1A,BCL7A,ELAVL2,DLL3,SRRM4,NRIP1,TAFA5,MYO16,NCOA1,CBFA2T2,ELP4,PLEKHA1,CACNA2D1,MSI2,ROBO2,MEIS1,EBF2,BCR,KCTD8,CADM1,RGS20,RGS16,PTPRK,NXN,CHD7,BAZ1A,CHN1,RELN,ZFHX4,RYK,TENM3,SMAD9,RBFOX3,DLX1,PRKD1,XIST,SORCS3,ELAVL4,HEY1,IVNS1ABP,SMARCC1,ST6GAL1,SETBP1,TUBB3,POU4F2,CNTN6,LEF1,TRH,LIN28B,NOVA1,SORCS2,SYT1,SRGAP1,MDK,ACSL4,TCF12,P…
GO:BP	regulation of cell differentiation	GO:0045595	FALSE	4.78871e-05	4.31978	1576	95	25	21031	DCC,SOX11,KALRN,MIB1,BCL7A,DLL3,NCOA1,ROBO2,MEIS1,CHD7,RELN,RYK,DLX1,PRKD1,HEY1,SMARCC1,POU4F2,LEF1,MDK,TCF12,PAX6,PRTG,SH3RF1,TRAK1,SLIT1
GO:BP	regulation of neuron differentiation	GO:0045664	FALSE	5.49187e-05	4.26028	199	95	10	21031	SOX11,MIB1,NCOA1,MEIS1,RELN,DLX1,HEY1,POU4F2,TCF12,PAX6
GO:BP	central nervous system development	GO:0007417	FALSE	7.01039e-05	4.15426	1035	95	20	21031	DCC,SOX11,MYO16,CNTN5,NCOA1,MSI2,ROBO2,MEIS1,BCR,CHD7,RELN,RYK,DLX1,ELAVL4,CNTN6,LEF1,MDK,TUBA1A,PAX6,SLIT1
GO:BP	negative regulation of nervous system development	GO:0051961	FALSE	7.82834e-05	4.10633	154	95	9	21031	DCC,SOX11,DLL3,ROBO2,RYK,DLX1,PAX6,PRTG,SLIT1
GO:BP	signaling	GO:0023052	FALSE	7.98675e-05	4.09763	6447	95	55	21031	DCC,EYA2,SLC18A2,CPLX2,SOX11,KALRN,PSD3,GADD45A,MIB1,CACNA1A,DLL3,TAFA5,MYO16,NCOA1,CBFA2T2,PLEKHA1,CACNA2D1,ROBO2,BCR,KCTD8,CADM1,RGS20,RGS16,PTPRK,NXN,CHD7,CHN1,RELN,RYK,TENM3,SMAD9,DLX1,PRKD1,SORCS3,HEY1,IVNS1ABP,SMARCC1,TUBB3,POU4F2,CNTN6,LEF1,TRH,SORCS2,SYT1,SRGAP1,MDK,ACSL4,PAK3,KHDRBS1,TUBA1A,SYT7,PAX6,SH3RF1,FGD4,DLG1
GO:BP	telencephalon development	GO:0021537	FALSE	0.000127592	3.89418	279	95	11	21031	NCOA1,ROBO2,CHD7,RELN,RYK,DLX1,LEF1,MDK,TUBA1A,PAX6,SLIT1
GO:BP	cell communication	GO:0007154	FALSE	0.000135233	3.86892	6537	95	55	21031	DCC,EYA2,SLC18A2,CPLX2,SOX11,KALRN,PSD3,GADD45A,MIB1,CACNA1A,DLL3,TAFA5,MYO16,NCOA1,CBFA2T2,PLEKHA1,CACNA2D1,ROBO2,BCR,KCTD8,CADM1,RGS20,RGS16,PTPRK,NXN,CHD7,CHN1,RELN,RYK,TENM3,SMAD9,DLX1,PRKD1,SORCS3,HEY1,IVNS1ABP,SMARCC1,TUBB3,POU4F2,CNTN6,LEF1,TRH,SORCS2,SYT1,SRGAP1,MDK,ACSL4,PAK3,KHDRBS1,TUBA1A,SYT7,PAX6,SH3RF1,FGD4,DLG1
GO:BP	head development	GO:0060322	FALSE	0.000184711	3.73351	787	95	17	21031	MYO16,CNTN5,NCOA1,PLEKHA1,ROBO2,MEIS1,BCR,CHD7,RELN,RYK,DLX1,ELAVL4,LEF1,MDK,TUBA1A,PAX6,SLIT1
GO:BP	regulation of multicellular organismal process	GO:0051239	FALSE	0.000215125	3.66731	2955	95	34	21031	DCC,SOX11,KALRN,GADD45A,BCL7A,DLL3,TAFA5,NCOA1,CACNA2D1,ROBO2,MEIS1,EBF2,BCR,CADM1,CHD7,RELN,RYK,DLX1,PRKD1,HEY1,SMARCC1,POU4F2,LEF1,NOVA1,MDK,SYT7,CEMIP2,PAX6,PRTG,SH3RF1,TRAK1,LRRN1,SLIT1,DLG1
GO:BP	negative regulation of cellular process	GO:0048523	FALSE	0.000324842	3.48833	5541	95	49	21031	DCC,EYA2,SLC18A2,SOX11,KALRN,GADD45A,MIB1,BCL7A,DLL3,NRIP1,TAFA5,MYO16,CBFA2T2,PLEKHA1,ROBO2,MEIS1,BCR,CADM1,RGS20,RGS16,PTPRK,NXN,CHD7,BAZ1A,RYK,DLX1,PRKD1,XIST,SORCS3,ELAVL4,HEY1,IVNS1ABP,SMARCC1,ST6GAL1,POU4F2,LEF1,TRH,LIN28B,SORCS2,SRGAP1,MDK,ACSL4,KHDRBS1,PAX6,PRTG,ZNF827,SH3RF1,SLIT1,DLG1
GO:BP	regulation of cellular component organization	GO:0051128	FALSE	0.000353214	3.45196	2425	95	30	21031	DCC,CPLX2,ATOH7,KALRN,MIB1,BCL7A,CBFA2T2,ROBO2,BCR,BAZ1A,CHN1,RELN,RYK,TENM3,PRKD1,ELAVL4,SMARCC1,POU4F2,SYT1,MDK,ACSL4,PAK3,TUBA1A,SYT7,PAX6,ZNF827,TRAK1,LRRN1,SLIT1,DLG1
GO:BP	brain development	GO:0007420	FALSE	0.000429684	3.36685	736	95	16	21031	MYO16,CNTN5,NCOA1,ROBO2,MEIS1,BCR,CHD7,RELN,RYK,DLX1,ELAVL4,LEF1,MDK,TUBA1A,PAX6,SLIT1
GO:BP	negative regulation of biological process	GO:0048519	FALSE	0.000761674	3.11823	5874	95	50	21031	DCC,EYA2,SLC18A2,SOX11,KALRN,GADD45A,MIB1,BCL7A,DLL3,NRIP1,TAFA5,MYO16,CBFA2T2,PLEKHA1,ROBO2,MEIS1,BCR,CADM1,RGS20,RGS16,PTPRK,NXN,CHD7,BAZ1A,RYK,DLX1,PRKD1,XIST,SORCS3,ELAVL4,HEY1,IVNS1ABP,SMARCC1,ST6GAL1,POU4F2,LEF1,TRH,LIN28B,NOVA1,SORCS2,SRGAP1,MDK,ACSL4,KHDRBS1,PAX6,PRTG,ZNF827,SH3RF1,SLIT1,DLG1
GO:BP	negative regulation of neurogenesis	GO:0050768	FALSE	0.000815055	3.08881	147	95	8	21031	DCC,SOX11,DLL3,RYK,DLX1,PAX6,PRTG,SLIT1
GO:BP	negative regulation of cell differentiation	GO:0045596	FALSE	0.000921408	3.03555	681	95	15	21031	DCC,SOX11,MIB1,BCL7A,DLL3,MEIS1,RYK,DLX1,HEY1,SMARCC1,POU4F2,MDK,PAX6,PRTG,SLIT1
GO:BP	forebrain development	GO:0030900	FALSE	0.000930499	3.03128	417	95	12	21031	NCOA1,ROBO2,CHD7,RELN,RYK,DLX1,ELAVL4,LEF1,MDK,TUBA1A,PAX6,SLIT1
GO:BP	regulation of biological quality	GO:0065008	FALSE	0.00104312	2.98166	2846	95	32	21031	DCC,EYA2,SLC18A2,CPLX2,SOX11,KALRN,CACNA1A,NCOA1,PLEKHA1,CACNA2D1,ROBO2,BCR,CHD7,RELN,RYK,PRKD1,SLC4A7,SORCS3,ELAVL4,POU4F2,TRH,LIN28B,SORCS2,ACSL4,PAK3,TUBA1A,SYT7,FGD4,LRRN1,SLIT1,KCNH8,DLG1
GO:BP	regulation of axonogenesis	GO:0050770	FALSE	0.00141341	2.84973	158	95	8	21031	DCC,ROBO2,CHN1,RYK,POU4F2,PAK3,TRAK1,SLIT1
GO:BP	positive regulation of neuron projection development	GO:0010976	FALSE	0.00141341	2.84973	158	95	8	21031	ATOH7,KALRN,CBFA2T2,RELN,TENM3,PRKD1,ELAVL4,MDK
GO:BP	animal organ development	GO:0048513	FALSE	0.00142399	2.84649	3039	95	33	21031	ATOH7,SOX11,KALRN,MIB1,DLL3,CRYBG3,NRIP1,MYO16,CNTN5,NCOA1,PLEKHA1,ROBO2,MEIS1,EBF2,BCR,CADM1,CHD7,RELN,RYK,TENM3,DLX1,SLC4A7,ELAVL4,HEY1,SMARCC1,POU4F2,LEF1,MDK,TCF12,TUBA1A,PAX6,SLIT1,DLG1
GO:BP	positive regulation of cell projection organization	GO:0031346	FALSE	0.00150572	2.82226	357	95	11	21031	ATOH7,KALRN,CBFA2T2,ROBO2,RELN,TENM3,PRKD1,ELAVL4,POU4F2,MDK,TRAK1
GO:BP	animal organ morphogenesis	GO:0009887	FALSE	0.00180098	2.74449	1035	95	18	21031	SOX11,MIB1,PLEKHA1,ROBO2,MEIS1,BCR,CHD7,RYK,TENM3,DLX1,HEY1,SMARCC1,LEF1,MDK,TUBA1A,PAX6,SLIT1,DLG1
GO:BP	negative regulation of neuron differentiation	GO:0045665	FALSE	0.00249373	2.60315	74	95	6	21031	MIB1,MEIS1,DLX1,HEY1,POU4F2,PAX6
GO:BP	regulation of RNA metabolic process	GO:0051252	TRUE	0.00255684	2.5923	3763	95	37	21031	ATOH7,SOX11,GADD45A,BCL7A,ELAVL2,SRRM4,NRIP1,NCOA1,CBFA2T2,ELP4,MEIS1,EBF2,PTPRK,CHD7,BAZ1A,RELN,ZFHX4,SMAD9,RBFOX3,DLX1,PRKD1,ELAVL4,HEY1,SMARCC1,SETBP1,POU4F2,LEF1,LIN28B,NOVA1,MDK,TCF12,KHDRBS1,PAX6,MBNL2,ZNF827,TRAK1,DLG1
GO:BP	regulation of response to stimulus	GO:0048583	FALSE	0.00271282	2.56658	3939	95	38	21031	EYA2,ATOH7,SOX11,KALRN,PSD3,GADD45A,BCL7A,DLL3,TAFA5,NCOA1,CBFA2T2,PLEKHA1,ROBO2,BCR,KCTD8,CADM1,RGS20,RGS16,NXN,CHN1,RELN,RYK,DLX1,PRKD1,HEY1,IVNS1ABP,SMARCC1,ST6GAL1,POU4F2,CNTN6,LEF1,MDK,PAK3,KHDRBS1,SH3RF1,FGD4,SLIT1,DLG1
GO:BP	regulation of nucleobase-containing compound metabolic process	GO:0019219	FALSE	0.00595591	2.22505	4063	95	38	21031	EYA2,ATOH7,SOX11,GADD45A,BCL7A,ELAVL2,SRRM4,NRIP1,NCOA1,CBFA2T2,ELP4,MEIS1,EBF2,PTPRK,CHD7,BAZ1A,RELN,ZFHX4,SMAD9,RBFOX3,DLX1,PRKD1,ELAVL4,HEY1,SMARCC1,SETBP1,POU4F2,LEF1,LIN28B,NOVA1,MDK,TCF12,KHDRBS1,PAX6,MBNL2,ZNF827,TRAK1,DLG1
GO:BP	retinal ganglion cell axon guidance	GO:0031290	FALSE	0.00771178	2.11285	23	95	4	21031	ATOH7,ROBO2,POU4F2,SLIT1
GO:BP	sensory organ development	GO:0007423	FALSE	0.00850507	2.07032	610	95	13	21031	ATOH7,SOX11,CRYBG3,MEIS1,BCR,CHD7,TENM3,DLX1,SLC4A7,POU4F2,LEF1,PAX6,DLG1
GO:BP	camera-type eye development	GO:0043010	FALSE	0.00984421	2.00682	350	95	10	21031	ATOH7,SOX11,CRYBG3,MEIS1,CHD7,TENM3,DLX1,POU4F2,PAX6,DLG1
GO:BP	hippocampus development	GO:0021766	FALSE	0.0108419	1.96489	95	95	6	21031	NCOA1,RELN,DLX1,LEF1,MDK,TUBA1A
GO:BP	negative regulation of cell development	GO:0010721	FALSE	0.0115579	1.93712	279	95	9	21031	DCC,SOX11,DLL3,RYK,DLX1,MDK,PAX6,PRTG,SLIT1
GO:BP	secondary palate development	GO:0062009	TRUE	0.0128854	1.8899	26	95	4	21031	SOX11,CHD7,LEF1,DLG1
GO:BP	cell-cell signaling	GO:0007267	FALSE	0.0129495	1.88775	1704	95	22	21031	DCC,SLC18A2,CPLX2,SOX11,KALRN,CACNA1A,CACNA2D1,BCR,NXN,CHD7,RELN,RYK,PRKD1,SORCS3,LEF1,TRH,SORCS2,SYT1,MDK,ACSL4,SYT7,DLG1
GO:BP	regulation of Notch signaling pathway	GO:0008593	FALSE	0.0129892	1.88642	98	95	6	21031	DLL3,CBFA2T2,ROBO2,DLX1,HEY1,CNTN6
GO:BP	locomotory behavior	GO:0007626	TRUE	0.0136619	1.86449	214	95	8	21031	SLC18A2,KALRN,MEIS1,CHD7,RELN,ELAVL4,TRH,TUBA1A
GO:BP	positive regulation of developmental process	GO:0051094	FALSE	0.0151785	1.81877	1328	95	19	21031	SOX11,KALRN,BCL7A,NCOA1,ROBO2,CHD7,RELN,DLX1,PRKD1,ELAVL4,SMARCC1,POU4F2,LEF1,SYT1,MDK,TCF12,PAX6,TRAK1,LRRN1
GO:BP	positive regulation of nervous system development	GO:0051962	FALSE	0.0166954	1.7774	292	95	9	21031	SOX11,KALRN,ROBO2,RELN,POU4F2,MDK,PAX6,TRAK1,LRRN1
GO:BP	regulation of chemotaxis	GO:0050920	FALSE	0.0190898	1.7192	224	95	8	21031	ATOH7,ROBO2,RYK,PRKD1,ST6GAL1,POU4F2,MDK,SLIT1
GO:BP	negative regulation of multicellular organismal process	GO:0051241	FALSE	0.0208925	1.68001	1110	95	17	21031	DCC,SOX11,GADD45A,DLL3,TAFA5,ROBO2,BCR,RYK,DLX1,POU4F2,LEF1,NOVA1,MDK,PAX6,PRTG,SLIT1,DLG1
GO:BP	cell surface receptor signaling pathway	GO:0007166	FALSE	0.0232048	1.63442	2799	95	29	21031	EYA2,SOX11,KALRN,GADD45A,MIB1,DLL3,CBFA2T2,PLEKHA1,ROBO2,CADM1,PTPRK,NXN,CHN1,RELN,RYK,SMAD9,DLX1,PRKD1,HEY1,SMARCC1,TUBB3,CNTN6,LEF1,MDK,PAK3,KHDRBS1,TUBA1A,PAX6,SH3RF1
GO:BP	regulation of nitrogen compound metabolic process	GO:0051171	FALSE	0.0315004	1.50168	5440	95	44	21031	EYA2,ATOH7,SOX11,GADD45A,BCL7A,ELAVL2,SRRM4,NRIP1,NCOA1,CBFA2T2,ELP4,MSI2,MEIS1,EBF2,BCR,CADM1,PTPRK,NXN,CHD7,BAZ1A,RELN,ZFHX4,SMAD9,RBFOX3,DLX1,PRKD1,ELAVL4,HEY1,IVNS1ABP,SMARCC1,SETBP1,POU4F2,LEF1,LIN28B,NOVA1,MDK,TCF12,KHDRBS1,PAX6,MBNL2,ZNF827,SH3RF1,TRAK1,DLG1
GO:BP	eye development	GO:0001654	FALSE	0.0330118	1.48133	402	95	10	21031	ATOH7,SOX11,CRYBG3,MEIS1,CHD7,TENM3,DLX1,POU4F2,PAX6,DLG1
GO:BP	regulation of signal transduction	GO:0009966	FALSE	0.0332275	1.4785	3010	95	30	21031	EYA2,SOX11,KALRN,PSD3,GADD45A,DLL3,NCOA1,CBFA2T2,PLEKHA1,ROBO2,BCR,KCTD8,CADM1,RGS20,RGS16,NXN,CHN1,RELN,RYK,DLX1,PRKD1,HEY1,IVNS1ABP,CNTN6,LEF1,MDK,PAK3,SH3RF1,FGD4,DLG1
GO:BP	positive regulation of neurogenesis	GO:0050769	FALSE	0.0355244	1.44947	244	95	8	21031	SOX11,KALRN,ROBO2,RELN,POU4F2,MDK,PAX6,TRAK1
GO:BP	visual system development	GO:0150063	FALSE	0.0359531	1.44426	406	95	10	21031	ATOH7,SOX11,CRYBG3,MEIS1,CHD7,TENM3,DLX1,POU4F2,PAX6,DLG1
GO:BP	regulation of locomotion	GO:0040012	FALSE	0.0368057	1.43408	1038	95	16	21031	ATOH7,GADD45A,TAFA5,ROBO2,BCR,PTPRK,RELN,RYK,PRKD1,ST6GAL1,POU4F2,LEF1,SRGAP1,MDK,PAX6,SLIT1
GO:BP	sensory system development	GO:0048880	FALSE	0.0407879	1.38947	412	95	10	21031	ATOH7,SOX11,CRYBG3,MEIS1,CHD7,TENM3,DLX1,POU4F2,PAX6,DLG1
GO:BP	response to stimulus	GO:0050896	FALSE	0.0439667	1.35688	8976	95	61	21031	EYA2,SLC18A2,CPLX2,ATOH7,SOX11,KALRN,PSD3,GADD45A,MIB1,CACNA1A,BCL7A,DLL3,NRIP1,TAFA5,MYO16,NCOA1,CBFA2T2,PLEKHA1,CACNA2D1,ROBO2,BCR,KCTD8,CADM1,RGS20,RGS16,PTPRK,NXN,CHD7,CHN1,RELN,RYK,TENM3,SMAD9,DLX1,PRKD1,SLC4A7,SORCS3,ELAVL4,HEY1,IVNS1ABP,SMARCC1,ST6GAL1,TUBB3,POU4F2,CNTN6,LEF1,TRH,SORCS2,SYT1,SRGAP1,MDK,TCF12,PAK3,KHDRBS1,TUBA1A,SYT7,PAX6,SH3RF1,FGD4,SLIT1,DLG1
GO:BP	ovulation cycle	GO:0042698	TRUE	0.0443535	1.35307	72	95	5	21031	NRIP1,NCOA1,PLEKHA1,ROBO2,MDK
GO:BP	Notch signaling pathway	GO:0007219	FALSE	0.0481408	1.31749	184	95	7	21031	MIB1,DLL3,CBFA2T2,ROBO2,DLX1,HEY1,CNTN6
GO:BP	positive regulation of cellular process	GO:0048522	FALSE	0.048393	1.31522	5717	95	45	21031	EYA2,ATOH7,SOX11,KALRN,GADD45A,MIB1,BCL7A,NRIP1,NCOA1,CBFA2T2,CACNA2D1,ROBO2,MEIS1,EBF2,BCR,CADM1,CHD7,BAZ1A,RELN,RYK,TENM3,SMAD9,DLX1,PRKD1,ELAVL4,HEY1,SMARCC1,ST6GAL1,POU4F2,CNTN6,LEF1,TRH,LIN28B,SYT1,MDK,ACSL4,TCF12,KHDRBS1,SYT7,PAX6,ZNF827,SH3RF1,TRAK1,LRRN1,DLG1
GO:BP	olfactory bulb development	GO:0021772	FALSE	0.0490444	1.30941	36	95	4	21031	ROBO2,CHD7,PAX6,SLIT1
GO:CC	axon	GO:0030424	TRUE	3.52124e-05	4.4533	656	95	15	22097	DCC,SLC18A2,CPLX2,ATOH7,CNTN5,ROBO2,BCR,TENM3,ELAVL4,TUBB3,CNTN6,SYT1,SYT7,TRAK1,DLG1
GO:CC	neuron to neuron synapse	GO:0098984	TRUE	0.000137192	3.86267	366	95	11	22097	DCC,KALRN,PSD3,BCR,CADM1,SORCS3,SORCS2,SYT1,PAK3,SYT7,DLG1
GO:CC	cell projection	GO:0042995	FALSE	0.000476045	3.32235	2389	95	27	22097	DCC,SLC18A2,CPLX2,ATOH7,TTC29,PSD3,CACNA1A,CNTN5,PLEKHA1,ROBO2,BCR,KCTD8,CADM1,RELN,TENM3,SLC4A7,ELAVL4,TUBB3,CNTN6,SORCS2,SYT1,TUBA1A,SYT7,SH3RF1,TRAK1,FGD4,DLG1
GO:CC	neuron projection	GO:0043005	FALSE	0.000917623	3.03734	1334	95	19	22097	DCC,SLC18A2,CPLX2,ATOH7,CNTN5,ROBO2,BCR,CADM1,RELN,TENM3,SLC4A7,ELAVL4,TUBB3,CNTN6,SORCS2,SYT1,SYT7,TRAK1,DLG1
GO:CC	synapse	GO:0045202	FALSE	0.00094862	3.02291	1468	95	20	22097	DCC,SLC18A2,CPLX2,KALRN,PSD3,CACNA1A,CNTN5,BCR,KCTD8,CADM1,SORCS3,ELAVL4,CLCN5,CNTN6,SORCS2,SYT1,PAK3,TUBA1A,SYT7,DLG1
GO:CC	plasma membrane bounded cell projection	GO:0120025	FALSE	0.00216944	2.66365	2277	95	25	22097	DCC,SLC18A2,CPLX2,ATOH7,TTC29,PSD3,CNTN5,PLEKHA1,ROBO2,BCR,CADM1,RELN,TENM3,SLC4A7,ELAVL4,TUBB3,CNTN6,SORCS2,SYT1,TUBA1A,SYT7,SH3RF1,TRAK1,FGD4,DLG1
GO:CC	postsynaptic density	GO:0014069	FALSE	0.00257975	2.58842	318	95	9	22097	DCC,KALRN,PSD3,BCR,CADM1,SORCS3,SORCS2,PAK3,DLG1
GO:CC	protein-DNA complex	GO:0032993	TRUE	0.00264757	2.57715	1436	95	19	22097	ATOH7,SOX11,BCL7A,NRIP1,NCOA1,MEIS1,EBF2,CHD7,BAZ1A,ZFHX4,SMAD9,DLX1,HEY1,SMARCC1,POU4F2,LEF1,TCF12,PAX6,ZNF827
GO:CC	asymmetric synapse	GO:0032279	FALSE	0.00381456	2.41856	334	95	9	22097	DCC,KALRN,PSD3,BCR,CADM1,SORCS3,SORCS2,PAK3,DLG1
GO:CC	postsynaptic specialization	GO:0099572	FALSE	0.00504381	2.29724	346	95	9	22097	DCC,KALRN,PSD3,BCR,CADM1,SORCS3,SORCS2,PAK3,DLG1
GO:CC	chromatin	GO:0000785	FALSE	0.00509657	2.29272	1368	95	18	22097	ATOH7,SOX11,BCL7A,NRIP1,NCOA1,MEIS1,EBF2,CHD7,BAZ1A,ZFHX4,SMAD9,DLX1,HEY1,SMARCC1,POU4F2,TCF12,PAX6,ZNF827
GO:CC	postsynapse	GO:0098794	FALSE	0.00613453	2.21222	650	95	12	22097	DCC,CPLX2,KALRN,PSD3,BCR,KCTD8,CADM1,SORCS3,ELAVL4,SORCS2,PAK3,DLG1
GO:CC	synaptic membrane	GO:0097060	FALSE	0.0153144	1.8149	399	95	9	22097	DCC,CNTN5,KCTD8,SORCS3,CNTN6,SORCS2,SYT1,SYT7,DLG1
GO:CC	cell periphery	GO:0071944	TRUE	0.034404	1.46339	6228	95	44	22097	DCC,ENOX2,SLC18A2,SOX11,PSD3,MIB1,CACNA1A,DLL3,LRP1B,MYO16,CNTN5,NCOA1,PLEKHA1,CACNA2D1,ROBO2,BCR,KCTD8,CADM1,RGS20,RGS16,PTPRK,RELN,RYK,TENM3,PRKD1,SLC4A7,SORCS3,CLCN5,TUBB3,CNTN6,SORCS2,SYT1,MDK,ACSL4,PAK3,KHDRBS1,TUBA1A,SYT7,CEMIP2,PRTG,TRAK1,LRRN1,KCNH8,DLG1
GO:CC	cell junction	GO:0030054	FALSE	0.0431771	1.36475	2230	95	22	22097	DCC,SLC18A2,CPLX2,KALRN,PSD3,CACNA1A,CNTN5,BCR,KCTD8,CADM1,PTPRK,PRKD1,SORCS3,ELAVL4,CLCN5,CNTN6,SORCS2,SYT1,PAK3,TUBA1A,SYT7,DLG1
GO:CC	clathrin-sculpted monoamine transport vesicle	GO:0070081	FALSE	0.0498245	1.30256	5	95	2	22097	SLC18A2,SYT1
GO:CC	clathrin-sculpted monoamine transport vesicle membrane	GO:0070083	TRUE	0.0498245	1.30256	5	95	2	22097	SLC18A2,SYT1
KEGG	Axon guidance	KEGG:04360	FALSE	0.0125545	1.9012	181	39	6	8484	DCC,ROBO2,RYK,SRGAP1,PAK3,SLIT1
KEGG	Synaptic vesicle cycle	KEGG:04721	FALSE	0.0339152	1.46961	78	39	4	8484	SLC18A2,CPLX2,CACNA1A,SYT1
KEGG	Breast cancer	KEGG:05224	FALSE	0.0415973	1.38093	147	39	5	8484	GADD45A,DLL3,NCOA1,HEY1,LEF1
REAC	Regulation of commissural axon pathfinding by SLIT and ROBO	REAC:R-HSA-428542	FALSE	2.81764e-05	4.55011	9	56	4	10842	DCC,ROBO2,NELL2,SLIT1
REAC	Developmental Biology	REAC:R-HSA-1266738	FALSE	0.0034967	2.45634	1144	56	18	10842	DCC,KALRN,DLL3,NCOA1,ROBO2,MEIS1,RELN,TUBB3,CNTN6,LEF1,SRGAP1,TCF12,PAK3,TUBA1A,NELL2,PAX6,SLIT1,DLG1
REAC	Axon guidance	REAC:R-HSA-422475	FALSE	0.00649536	2.1874	549	56	12	10842	DCC,KALRN,ROBO2,RELN,TUBB3,CNTN6,SRGAP1,PAK3,TUBA1A,NELL2,SLIT1,DLG1
REAC	Nervous system development	REAC:R-HSA-9675108	FALSE	0.0101118	1.99517	574	56	12	10842	DCC,KALRN,ROBO2,RELN,TUBB3,CNTN6,SRGAP1,PAK3,TUBA1A,NELL2,SLIT1,DLG1
REAC	Signal Transduction	REAC:R-HSA-162582	FALSE	0.0157283	1.80332	2545	56	27	10842	KALRN,MIB1,NRIP1,NCOA1,MSI2,BCR,RGS20,RGS16,PTPRK,CHN1,RYK,SMAD9,SLC4A7,HEY1,TUBB3,LEF1,TRH,SRGAP1,MDK,TCF12,PAK3,KHDRBS1,TUBA1A,SH3RF1,TRAK1,FGD4,DLG1
WP	Canonical and non canonical Notch signaling	WP:WP3845	FALSE	0.00281254	2.5509	26	52	4	8286	DLL3,HEY1,CNTN6,LEF1
WP	Synaptic vesicle pathway	WP:WP2267	FALSE	0.0418731	1.37806	51	52	4	8286	SLC18A2,CPLX2,CACNA1A,SYT1
TF	Factor: ZNF93; motif: GGYAGCRGCAGCGGYG; match class: 1	TF:M12742_1	FALSE	9.62388e-05	4.01665	1335	94	23	20045	MIB1,CACNA1A,BCL7A,ELAVL2,TAFA5,LRP1B,NCOA1,BCR,KCTD8,CADM1,CHD7,BAZ1A,CHN1,RELN,RYK,SMAD9,HEY1,POU4F2,NOVA1,SYT1,KHDRBS1,ZNF827,SH3RF1
TF	Factor: MAZ; motif: GGGGGAGGGGGNGRGRRRGNRG	TF:M09984	FALSE	0.000364786	3.43796	9841	94	71	20045	DCC,EYA2,ENOX2,SLC18A2,CPLX2,ATOH7,SOX11,KALRN,PSD3,GADD45A,MIB1,CACNA1A,GALNT13,BCL7A,DLL3,CRYBG3,SRRM4,NRIP1,TAFA5,LRP1B,NCOA1,CACNA2D1,MSI2,ROBO2,EBF2,BCR,KCTD8,CADM1,RGS20,PTPRK,NXN,CHD7,CHN1,RELN,ZFHX4,RYK,SMAD9,DLX1,CYYR1,PRKD1,SLC4A7,SORCS3,ELAVL4,HEY1,IVNS1ABP,GALNT2,CLCN5,TUBB3,POU4F2,LEF1,TRH,LIN28B,NOVA1,SORCS2,SYT1,SRGAP1,MDK,ACSL4,KHDRBS1,TUBA1A,SYT7,NELL2,CEMIP2,ZMAT4,PRTG,ZNF827,SH…
TF	Factor: ZXDL; motif: GSGSCNNGGGMRGCNCCGGGS; match class: 1	TF:M12722_1	FALSE	0.000394287	3.40419	6868	94	57	20045	EYA2,ENOX2,SLC18A2,SOX11,TTC29,PSD3,GADD45A,MIB1,CACNA1A,BCL7A,ELAVL2,CRYBG3,NRIP1,TAFA5,LRP1B,CNTN5,NCOA1,PLEKHA1,CACNA2D1,MSI2,ROBO2,BCR,KCTD8,CADM1,RGS20,PTPRK,NXN,CHD7,BAZ1A,CHN1,RELN,RYK,SMAD9,PRKD1,HEY1,IVNS1ABP,GALNT2,SMARCC1,ST6GAL1,TUBB3,POU4F2,LEF1,NOVA1,SORCS2,MDK,TCF12,KHDRBS1,TUBA1A,SYT7,NELL2,CEMIP2,PRTG,ZNF827,SH3RF1,LRRN1,SLIT1,DLG1
TF	Factor: TAFII250; motif: RARRWGGCGGMGGNGR; match class: 1	TF:M10086_1	FALSE	0.000690789	3.16065	4076	94	41	20045	DCC,CPLX2,MIB1,CACNA1A,GALNT13,SRRM4,NRIP1,TAFA5,NCOA1,PLEKHA1,CACNA2D1,MSI2,EBF2,BCR,CADM1,RGS20,RGS16,NXN,CHD7,BAZ1A,RELN,RYK,SMAD9,PRKD1,SLC4A7,SORCS3,HEY1,IVNS1ABP,SMARCC1,POU4F2,LEF1,SORCS2,MDK,ACSL4,CEMIP2,PRTG,ZNF827,SH3RF1,LRRN1,KCNH8,DLG1
TF	Factor: MOVO-B; motif: GNGGGGG; match class: 1	TF:M01104_1	FALSE	0.00226067	2.64576	5843	94	50	20045	EYA2,SLC18A2,CPLX2,SOX11,GADD45A,MIB1,CACNA1A,GALNT13,BCL7A,ELAVL2,SRRM4,NRIP1,TAFA5,NCOA1,PLEKHA1,CACNA2D1,MSI2,ROBO2,EBF2,BCR,CADM1,RGS20,NXN,CHD7,BAZ1A,CHN1,RELN,RYK,SMAD9,PRKD1,SLC4A7,SORCS3,HEY1,GALNT2,SMARCC1,TUBB3,POU4F2,LEF1,NOVA1,SRGAP1,MDK,ACSL4,KHDRBS1,TUBA1A,SYT7,PRTG,ZNF827,SH3RF1,SLIT1,DLG1
TF	Factor: KROX; motif: CCCGCCCCCRCCCC	TF:M00982	FALSE	0.00313136	2.50427	8073	94	61	20045	EYA2,ENOX2,SLC18A2,ATOH7,SOX11,TTC29,PSD3,GADD45A,MIB1,CACNA1A,GALNT13,BCL7A,ELAVL2,DLL3,NRIP1,TAFA5,NCOA1,PLEKHA1,CACNA2D1,MSI2,ROBO2,KCTD8,CADM1,RGS20,PTPRK,NXN,CHD7,CHN1,RELN,RYK,SMAD9,DLX1,CYYR1,PRKD1,SLC4A7,SORCS3,ELAVL4,HEY1,IVNS1ABP,GALNT2,SMARCC1,ST6GAL1,TUBB3,POU4F2,LEF1,NOVA1,SORCS2,SYT1,MDK,ACSL4,TCF12,PAK3,KHDRBS1,TUBA1A,CEMIP2,PAX6,PRTG,ZNF827,LRRN1,KCNH8,DLG1
TF	Factor: ZNF253; motif: SNGNSCGNGGNGCKGNN; match class: 1	TF:M13147_1	FALSE	0.00704668	2.15202	6820	94	54	20045	SLC18A2,SOX11,PSD3,MIB1,CACNA1A,BCL7A,DLL3,SRRM4,NRIP1,TAFA5,LRP1B,CNTN5,NCOA1,PLEKHA1,CACNA2D1,MSI2,BCR,KCTD8,CADM1,RGS20,RGS16,PTPRK,NXN,CHD7,BAZ1A,CHN1,RELN,RYK,SMAD9,DLX1,PRKD1,SLC4A7,SORCS3,HEY1,IVNS1ABP,GALNT2,ST6GAL1,TUBB3,TRH,NOVA1,SORCS2,SRGAP1,MDK,TCF12,PAK3,TUBA1A,SYT7,CEMIP2,PRTG,ZNF827,SH3RF1,LRRN1,SLIT1,DLG1
TF	Factor: Egr-1; motif: NGCGTGCGY; match class: 1	TF:M04950_1	FALSE	0.00882349	2.05436	5721	94	48	20045	DCC,EYA2,ATOH7,SOX11,PSD3,GADD45A,BCL7A,ELAVL2,DLL3,CRYBG3,SRRM4,LRP1B,PLEKHA1,CACNA2D1,MSI2,KCTD8,RGS20,RGS16,NXN,CHN1,RELN,RYK,SMAD9,CYYR1,SLC4A7,SORCS3,HEY1,IVNS1ABP,GALNT2,CLCN5,SMARCC1,ST6GAL1,POU4F2,LEF1,TRH,NOVA1,SRGAP1,ACSL4,PAK3,KHDRBS1,TUBA1A,SYT7,NELL2,ZMAT4,PRTG,ZNF827,SLIT1,DLG1
TF	Factor: MAZ; motif: GGGGGAGGGGGNGRGRRRGNRG; match class: 1	TF:M09984_1	FALSE	0.0105717	1.97585	5755	94	48	20045	ENOX2,SOX11,PSD3,GADD45A,MIB1,CACNA1A,GALNT13,DLL3,SRRM4,NRIP1,TAFA5,NCOA1,CACNA2D1,MSI2,ROBO2,KCTD8,CADM1,RGS20,PTPRK,NXN,SMAD9,DLX1,PRKD1,SLC4A7,SORCS3,HEY1,IVNS1ABP,GALNT2,CLCN5,TUBB3,POU4F2,LEF1,LIN28B,NOVA1,SORCS2,SYT1,MDK,KHDRBS1,TUBA1A,SYT7,NELL2,CEMIP2,PRTG,ZNF827,LRRN1,SLIT1,KCNH8,DLG1
TF	Factor: MOVO-B; motif: GNGGGGG	TF:M01104	FALSE	0.0115592	1.93707	10571	94	71	20045	DCC,EYA2,SLC18A2,CPLX2,ATOH7,SOX11,PSD3,GADD45A,MIB1,CACNA1A,GALNT13,BCL7A,ELAVL2,DLL3,CRYBG3,SRRM4,NRIP1,TAFA5,LRP1B,NCOA1,PLEKHA1,CACNA2D1,MSI2,ROBO2,EBF2,BCR,KCTD8,CADM1,RGS20,PTPRK,NXN,CHD7,BAZ1A,CHN1,RELN,ZFHX4,RYK,SMAD9,DLX1,CYYR1,PRKD1,SLC4A7,SORCS3,ELAVL4,HEY1,IVNS1ABP,GALNT2,SMARCC1,TUBB3,POU4F2,LEF1,LIN28B,NOVA1,SORCS2,SYT1,SRGAP1,MDK,ACSL4,TCF12,PAK3,KHDRBS1,TUBA1A,SYT7,CEMIP2,PRTG,ZNF…
TF	Factor: EGR; motif: CGCCCCCGCNN	TF:M08878	FALSE	0.0116261	1.93457	7724	94	58	20045	EYA2,SLC18A2,CPLX2,ATOH7,SOX11,PSD3,GADD45A,MIB1,CACNA1A,GALNT13,BCL7A,ELAVL2,DLL3,NRIP1,TAFA5,NCOA1,PLEKHA1,CACNA2D1,MSI2,ROBO2,BCR,CADM1,RGS20,NXN,CHD7,CHN1,RELN,RYK,SMAD9,DLX1,PRKD1,SLC4A7,SORCS3,ELAVL4,HEY1,GALNT2,SMARCC1,ST6GAL1,SETBP1,TUBB3,POU4F2,TRH,NOVA1,SORCS2,SYT1,MDK,ACSL4,TCF12,PAK3,KHDRBS1,TUBA1A,CEMIP2,PRTG,ZNF827,SH3RF1,LRRN1,KCNH8,DLG1
TF	Factor: Egr-1; motif: GCGGGGGCGG	TF:M07354	FALSE	0.0123129	1.90964	8150	94	60	20045	EYA2,SLC18A2,CPLX2,ATOH7,SOX11,PSD3,GADD45A,MIB1,CACNA1A,GALNT13,BCL7A,ELAVL2,DLL3,NRIP1,TAFA5,CNTN5,NCOA1,PLEKHA1,CACNA2D1,MSI2,ROBO2,CADM1,RGS20,NXN,CHD7,BAZ1A,CHN1,RELN,RYK,SMAD9,DLX1,PRKD1,SLC4A7,SORCS3,HEY1,GALNT2,SMARCC1,ST6GAL1,SETBP1,TUBB3,POU4F2,TRH,NOVA1,SORCS2,SYT1,MDK,ACSL4,TCF12,PAK3,KHDRBS1,TUBA1A,SYT7,NELL2,CEMIP2,PRTG,ZNF827,SH3RF1,LRRN1,KCNH8,DLG1
TF	Factor: ZNF93; motif: GGYAGCRGCAGCGGYG	TF:M12742	FALSE	0.0140041	1.85374	2618	94	29	20045	MIB1,CACNA1A,BCL7A,ELAVL2,CRYBG3,TAFA5,LRP1B,NCOA1,BCR,KCTD8,CADM1,CHD7,BAZ1A,CHN1,RELN,RYK,SMAD9,SORCS3,HEY1,POU4F2,NOVA1,SORCS2,SYT1,SRGAP1,KHDRBS1,CEMIP2,ZNF827,SH3RF1,LRRN1
TF	Factor: WT1; motif: CGCCCCCNCN; match class: 1	TF:M02036_1	FALSE	0.0181477	1.74118	5489	94	46	20045	CPLX2,SOX11,PSD3,GADD45A,MIB1,CACNA1A,BCL7A,ELAVL2,TAFA5,NCOA1,PLEKHA1,CACNA2D1,MSI2,CADM1,RGS20,PTPRK,NXN,CHD7,CHN1,RELN,RYK,SMAD9,PRKD1,SLC4A7,SORCS3,HEY1,GALNT2,TUBB3,POU4F2,LEF1,NOVA1,SYT1,SRGAP1,MDK,ACSL4,TCF12,KHDRBS1,TUBA1A,SYT7,NELL2,CEMIP2,PRTG,ZNF827,SH3RF1,LRRN1,DLG1
TF	Factor: WT1; motif: SMCNCCNSC	TF:M01118	FALSE	0.0197283	1.70491	7030	94	54	20045	DCC,ENOX2,SLC18A2,CPLX2,SOX11,GADD45A,CACNA1A,GALNT13,BCL7A,ELAVL2,DLL3,CRYBG3,SRRM4,PLEKHA1,CACNA2D1,MSI2,ROBO2,EBF2,BCR,CADM1,RGS20,NXN,CHD7,BAZ1A,RELN,SMAD9,DLX1,PRKD1,SLC4A7,SORCS3,ELAVL4,GALNT2,SMARCC1,ST6GAL1,TUBB3,POU4F2,LEF1,LIN28B,NOVA1,SORCS2,SYT1,MDK,ACSL4,TCF12,PAK3,TUBA1A,SYT7,CEMIP2,PRTG,ZNF827,SH3RF1,LRRN1,SLIT1,DLG1
TF	Factor: TIEG1; motif: NCCCNSNCCCCGCCCCC; match class: 1	TF:M12351_1	FALSE	0.0210553	1.67664	8478	94	61	20045	EYA2,ENOX2,SLC18A2,SOX11,PSD3,GADD45A,MIB1,CACNA1A,GALNT13,BCL7A,ELAVL2,DLL3,SRRM4,NRIP1,TAFA5,NCOA1,PLEKHA1,CACNA2D1,MSI2,ROBO2,BCR,CADM1,RGS20,RGS16,PTPRK,NXN,CHD7,BAZ1A,RELN,RYK,SMAD9,DLX1,PRKD1,SLC4A7,SORCS3,HEY1,IVNS1ABP,GALNT2,SMARCC1,TUBB3,POU4F2,LEF1,LIN28B,NOVA1,SORCS2,MDK,ACSL4,TCF12,PAK3,KHDRBS1,TUBA1A,SYT7,NELL2,CEMIP2,ZMAT4,PRTG,ZNF827,LRRN1,SLIT1,KCNH8,DLG1
TF	Factor: ZNF148; motif: NNCCCCTCCCCC	TF:M12464	FALSE	0.0245273	1.61035	7076	94	54	20045	ENOX2,SLC18A2,SOX11,KALRN,PSD3,GADD45A,MIB1,CACNA1A,GALNT13,ELAVL2,DLL3,NRIP1,TAFA5,LRP1B,CNTN5,PLEKHA1,MSI2,ROBO2,CADM1,RGS20,NXN,CHD7,BAZ1A,CHN1,ZFHX4,SMAD9,DLX1,PRKD1,SLC4A7,SORCS3,HEY1,GALNT2,SMARCC1,ST6GAL1,TUBB3,POU4F2,LEF1,TRH,LIN28B,NOVA1,SORCS2,SYT1,MDK,ACSL4,TCF12,TUBA1A,SYT7,NELL2,CEMIP2,PRTG,ZNF827,SH3RF1,LRRN1,DLG1
TF	Factor: RNF96; motif: BCCCGCRGCC; match class: 1	TF:M01199_1	FALSE	0.0251871	1.59882	4481	94	40	20045	SLC18A2,SOX11,PSD3,BCL7A,ELAVL2,CRYBG3,NRIP1,TAFA5,NCOA1,PLEKHA1,CACNA2D1,MSI2,ROBO2,EBF2,BCR,RGS20,RGS16,PTPRK,CHD7,BAZ1A,CHN1,RELN,RYK,SMAD9,HEY1,IVNS1ABP,GALNT2,SMARCC1,TUBB3,NOVA1,SORCS2,MDK,TCF12,TUBA1A,SYT7,PRTG,SH3RF1,LRRN1,SLIT1,DLG1
TF	Factor: KROX; motif: CCCGCCCCCRCCCC; match class: 1	TF:M00982_1	FALSE	0.0263266	1.57961	3647	94	35	20045	SLC18A2,SOX11,GADD45A,MIB1,GALNT13,ELAVL2,NRIP1,TAFA5,PLEKHA1,CACNA2D1,MSI2,CADM1,RGS20,NXN,CHD7,CHN1,RELN,RYK,SMAD9,DLX1,PRKD1,SLC4A7,SORCS3,HEY1,GALNT2,TUBB3,NOVA1,MDK,ACSL4,TCF12,PAK3,KHDRBS1,PRTG,ZNF827,LRRN1
TF	Factor: GKLF; motif: NNRRGRRNGNSNNN	TF:M07040	FALSE	0.026965	1.5692	13016	94	80	20045	DCC,EYA2,ENOX2,SLC18A2,CPLX2,ATOH7,SOX11,KALRN,PSD3,GADD45A,MIB1,CACNA1A,GALNT13,BCL7A,ZC3H12C,DLL3,CRYBG3,SRRM4,NRIP1,TAFA5,LRP1B,CNTN5,NCOA1,CBFA2T2,ELP4,PLEKHA1,CACNA2D1,MSI2,ROBO2,EBF2,BCR,KCTD8,CADM1,RGS20,PTPRK,NXN,CHD7,BAZ1A,CHN1,RELN,ZFHX4,SMAD9,RBFOX3,DLX1,PRKD1,SLC4A7,SORCS3,ELAVL4,HEY1,IVNS1ABP,GALNT2,CLCN5,SMARCC1,ST6GAL1,TUBB3,POU4F2,LEF1,TRH,LIN28B,NOVA1,SORCS2,SYT1,SRGAP1,MDK,TCF12…
TF	Factor: Egr-1; motif: GCGGGGGCGG	TF:M01873	FALSE	0.031867	1.49666	6934	94	53	20045	EYA2,SLC18A2,CPLX2,ATOH7,SOX11,PSD3,GADD45A,MIB1,CACNA1A,GALNT13,BCL7A,ELAVL2,DLL3,CRYBG3,NRIP1,TAFA5,CNTN5,NCOA1,PLEKHA1,CACNA2D1,MSI2,ROBO2,KCTD8,CADM1,RGS20,NXN,CHD7,BAZ1A,RELN,RYK,SMAD9,DLX1,PRKD1,SORCS3,HEY1,GALNT2,SMARCC1,ST6GAL1,TUBB3,POU4F2,NOVA1,SORCS2,SYT1,MDK,ACSL4,TCF12,PAK3,KHDRBS1,TUBA1A,CEMIP2,PRTG,LRRN1,KCNH8
TF	Factor: ctcf; motif: CCRSCAGGGGGCGCN; match class: 1	TF:M10426_1	FALSE	0.032412	1.48929	4526	94	40	20045	EYA2,SOX11,PSD3,MIB1,GALNT13,BCL7A,ELAVL2,TAFA5,CNTN5,NCOA1,PLEKHA1,MSI2,EBF2,BCR,KCTD8,CADM1,RGS20,NXN,CHD7,CHN1,RELN,PRKD1,SLC4A7,SORCS3,HEY1,IVNS1ABP,GALNT2,SORCS2,SRGAP1,MDK,TCF12,KHDRBS1,SYT7,NELL2,PRTG,ZNF827,SH3RF1,SLIT1,KCNH8,DLG1
TF	Factor: DB1; motif: GGRRRRGRRGGAGGGGGNGRRR; match class: 1	TF:M10107_1	FALSE	0.0405794	1.39169	2764	94	29	20045	EYA2,SOX11,CACNA1A,GALNT13,NCOA1,MSI2,ROBO2,KCTD8,RGS20,NXN,ZFHX4,DLX1,SORCS3,IVNS1ABP,POU4F2,LEF1,LIN28B,NOVA1,SORCS2,SYT1,SRGAP1,MDK,CEMIP2,ZMAT4,PRTG,ZNF827,SH3RF1,LRRN1,SLIT1
TF	Factor: PATZ; motif: GGGGNGGGGGMKGGRRNGGNRN; match class: 1	TF:M10026_1	FALSE	0.0428907	1.36764	5109	94	43	20045	SOX11,GADD45A,MIB1,CACNA1A,GALNT13,BCL7A,ELAVL2,SRRM4,NRIP1,TAFA5,NCOA1,CACNA2D1,MSI2,ROBO2,EBF2,BCR,KCTD8,CADM1,RGS20,NXN,CHD7,RELN,RYK,SMAD9,DLX1,PRKD1,SORCS3,HEY1,IVNS1ABP,POU4F2,LEF1,LIN28B,NOVA1,SYT1,MDK,TUBA1A,NELL2,CEMIP2,PRTG,ZNF827,SH3RF1,LRRN1,DLG1
HPA	cerebellum; molecular layer cells - cytoplasm/membrane[‚â•Low]	HPA:0091001	FALSE	0.0252052	1.59851	339	62	9	11019	PSD3,ELAVL2,RBFOX3,ELAVL4,ST6GAL1,SYT1,ACSL4,SYT7,DLG1
HPA	adrenal gland; medullary cells[High]	HPA:0020063	FALSE	0.0363576	1.4394	19	62	3	11019	SLC18A2,CPLX2,ELAVL4
HP	Ptosis	HP:0000508	FALSE	0.0168851	1.7725	731	39	17	4958	DCC,SLC18A2,SOX11,CACNA1A,CACNA2D1,NXN,CHD7,CHN1,ZFHX4,TENM3,SETBP1,TUBB3,LIN28B,TCF12,TUBA1A,PAX6,TRAK1
HP	Impaired ocular adduction	HP:0000542	FALSE	0.0481536	1.31737	9	39	3	4958	CHN1,TUBB3,TUBA1A

## Sheet: Rod
names	scores	logfoldchanges	pvals	pvals_adj
"MARCH1"	50.101	3.45779	0	0
EYS	49.8965	4.67297	0	0
RP1	49.5372	4.66597	0	0
ANO2	49.1661	3.69832	0	0
NR2E3	48.8085	5.10137	0	0
EPB41L2	48.6807	2.51793	0	0
TMEM244	48.545	4.56956	0	0
NTM	48.0662	3.18513	0	0
RCVRN	47.2214	3.76307	0	0
PDC	47.1267	4.39353	0	0
PTPN13	46.7341	2.58685	0	0
EPS8	46.5814	3.35594	0	0
AIPL1	44.3984	3.8132	0	0
EGFLAM	44.3817	3.45419	0	0
ANKRD33B	43.9796	3.25137	0	0
USH2A	43.2173	4.40997	0	0
ZNF385B	42.5867	3.21289	0	0
NRL	40.9652	3.03357	0	0
IMPG2	40.7319	3.26331	0	0
DMD	40.6981	3.14952	0	0
TMEM108	40.6413	2.75152	0	0
ADGRV1	39.1042	2.0641	0	0
GALNT13	38.5887	1.94301	0	0
KANK1	38.5754	2.40396	0	0
OTX2-AS1	38.2634	3.19308	0	0
DOCK8	38.0561	4.19086	0	0
MYO9A	37.835	1.66357	0	0
LRRC4C	37.8033	2.38463	0	0
PRICKLE2	36.6435	2.72241	5.80897e-294	7.33152e-291
ABCA4	36.334	3.08923	4.69562e-289	5.72881e-286
PROM1	36.2771	2.1439	3.71842e-288	4.39026e-285
FSTL5	35.8871	2.40836	4.86361e-282	5.56291e-279
SLC6A17	34.8197	4.35931	1.22482e-265	1.35847e-262
ROM1	34.555	3.45061	1.19849e-261	1.29017e-258
BBS9	34.3928	1.59685	3.22973e-259	3.37747e-256
GABRG3	33.1087	2.43215	2.22482e-240	2.20083e-237
GPC6	33.0547	1.98551	1.33059e-239	1.28161e-236
MAK	32.9208	1.99631	1.10783e-237	1.03969e-234
GNB3	32.8739	2.8181	5.18446e-237	4.74391e-234
RASGRF2	32.6415	2.10743	1.05732e-233	9.43876e-231
NRG1	32.0806	2.12783	8.22318e-226	7.16611e-223
AL451062.1	31.438	2.54589	6.13361e-217	5.22084e-214
TAFA4	31.3944	2.7805	2.4111e-216	2.00565e-213
FOXP2	31.1693	1.40643	2.78155e-213	2.26239e-210
GRAMD1B	31.1233	1.95376	1.167e-212	9.28552e-210
BAZ2B	31.1199	0.938394	1.29418e-212	1.00783e-209
CCDC60	31.1046	2.00056	2.08644e-212	1.59095e-209
SEMA3A	30.9927	1.63099	6.75646e-211	5.0468e-208
LARGE1	30.8543	1.49281	4.90379e-209	3.58967e-206
SLC1A7	30.7212	2.30534	2.96291e-207	2.12638e-204
JAZF1	30.6784	1.95477	1.10636e-206	7.78728e-204
KIAA1217	30.5044	1.5215	2.27517e-204	1.5712e-201
KDR	30.4857	1.85689	4.03654e-204	2.73595e-201
LRCH1	30.3677	1.67715	1.46586e-202	9.75491e-200
ARL6	30.2566	1.87142	4.27391e-201	2.79338e-198
NAV2	30.1304	1.86955	1.94026e-199	1.24589e-196
ATP1B2	30.053	1.99407	1.99615e-198	1.25967e-195
RALGPS2	29.8807	1.40766	3.50738e-196	2.17582e-193
TF	29.8789	2.47581	3.70134e-196	2.25788e-193
PAG1	29.741	1.84793	2.26787e-194	1.36076e-191
ZNF536	29.7286	1.41625	3.27657e-194	1.93429e-191
UNC80	29.692	1.62222	9.75448e-194	5.66704e-191
ABCA1	29.5634	2.28012	4.41083e-192	2.52251e-189
PRKACB	29.1929	1.28076	2.38915e-187	1.34531e-184
AFF2	29.1279	1.69024	1.59146e-186	8.82563e-184
PLEKHA7	29.112	1.43445	2.53041e-186	1.38232e-183
PRDM1	28.9456	1.67134	3.19012e-184	1.71708e-181
AC104938.1	28.8685	4.87089	2.96541e-183	1.573e-180
FAM161A	28.7779	1.69427	4.05493e-182	2.12021e-179
GPM6B	28.7269	1.36596	1.763e-181	9.08837e-179
CADM1	28.6224	1.24722	3.54042e-180	1.79976e-177
PRPH2	28.5812	3.05692	1.14924e-179	5.7621e-177
MYO10	28.5135	1.33685	7.97854e-179	3.94625e-176
CDON	28.4973	1.69679	1.26681e-178	6.18218e-176
SORBS2	28.4542	1.46143	4.31964e-178	2.0803e-175
ITSN1	28.4047	1.37496	1.76817e-177	8.40477e-175
ARHGAP24	28.0912	2.62432	1.25575e-173	5.89251e-171
CACNB2	28.0342	1.79266	6.22307e-173	2.88317e-170
LINC00511	28.0168	1.57416	1.01412e-172	4.63971e-170
NFIB	27.8751	1.60224	5.34199e-171	2.41386e-168
FAP	27.7906	2.2308	5.63536e-170	2.51536e-167
IQSEC1	27.609	1.69422	8.67674e-168	3.82624e-165
SLC35F1	27.4015	1.50813	2.63295e-165	1.14725e-162
RARB	27.3305	1.62446	1.83968e-164	7.92168e-162
FLT1	27.2094	2.47297	5.02564e-163	2.13888e-160
SNAP25	27.1049	1.45408	8.61096e-162	3.62264e-159
AL161757.4	27.0623	2.53569	2.737e-161	1.13837e-158
GABRG3-AS1	26.8631	2.16991	5.93526e-159	2.44086e-156
NIPAL1	26.7516	4.06326	1.18331e-157	4.81227e-155
OTX2	26.725	1.41911	2.41429e-157	9.7105e-155
SMIM36	26.6859	4.00839	6.85529e-157	2.72729e-154
RREB1	26.3905	1.65129	1.75933e-153	6.92401e-151
SYNDIG1	26.3089	2.04473	1.51731e-152	5.908e-150
FRMPD1	26.3012	2.46699	1.85846e-152	7.16016e-150
SLC1A3	26.2899	1.64126	2.50496e-152	9.5504e-150
RHOT1	26.2721	1.16239	3.99518e-152	1.5075e-149
UBXN4	26.126	1.09933	1.84916e-150	6.90625e-148
PEAK1	26.1208	1.16974	2.11646e-150	7.82472e-148
SAT1	26.1094	1.85583	2.85447e-150	1.04476e-147
AMER2	25.9658	1.43186	1.20451e-148	4.36499e-146

## Sheet: Rod GO
source	term_name	term_id	highlighted	adjusted_p_value	negative_log10_of_adjusted_p_value	term_size	query_size	intersection_size	effective_domain_size	intersections
GO:BP	visual perception	GO:0007601	TRUE	2.95812e-15	14.529	219	88	18	21031	EYS,RP1,NR2E3,RCVRN,PDC,AIPL1,USH2A,NRL,IMPG2,ADGRV1,MYO9A,ABCA4,ROM1,BBS9,ARL6,FAM161A,PRPH2,CACNB2
GO:BP	sensory perception of light stimulus	GO:0050953	FALSE	3.78057e-15	14.4224	222	88	18	21031	EYS,RP1,NR2E3,RCVRN,PDC,AIPL1,USH2A,NRL,IMPG2,ADGRV1,MYO9A,ABCA4,ROM1,BBS9,ARL6,FAM161A,PRPH2,CACNB2
GO:BP	multicellular organismal process	GO:0032501	FALSE	1.04217e-08	7.98206	7669	88	64	21031	EYS,RP1,NR2E3,NTM,RCVRN,PDC,PTPN13,EPS8,AIPL1,USH2A,NRL,IMPG2,DMD,TMEM108,ADGRV1,KANK1,DOCK8,MYO9A,LRRC4C,ABCA4,PROM1,SLC6A17,ROM1,BBS9,MAK,GNB3,NRG1,TAFA4,FOXP2,SEMA3A,LARGE1,SLC1A7,KIAA1217,KDR,ARL6,NAV2,ATP1B2,TF,PAG1,ZNF536,ABCA1,PRKACB,AFF2,PLEKHA7,PRDM1,FAM161A,GPM6B,CADM1,PRPH2,CDON,SORBS2,ARHGAP24,CACNB2,NFIB,FAP,IQSEC1,RARB,FLT1,SNAP25,OTX2,RREB1,SYNDIG1,SLC1A3,SAT1
GO:BP	detection of light stimulus	GO:0009583	FALSE	3.10155e-08	7.50842	70	88	9	21031	EYS,RP1,NR2E3,RCVRN,PDC,AIPL1,ABCA4,ROM1,PRPH2
GO:BP	nervous system process	GO:0050877	FALSE	7.359e-08	7.13318	1484	88	27	21031	EYS,RP1,NR2E3,RCVRN,PDC,AIPL1,USH2A,NRL,IMPG2,DMD,TMEM108,ADGRV1,MYO9A,ABCA4,ROM1,BBS9,TAFA4,LARGE1,SLC1A7,ARL6,NAV2,AFF2,FAM161A,PRPH2,CACNB2,SNAP25,SLC1A3
GO:BP	nervous system development	GO:0007399	TRUE	7.63574e-08	7.11715	2531	88	35	21031	RP1,NR2E3,NTM,PTPN13,USH2A,NRL,DMD,TMEM108,ADGRV1,KANK1,MYO9A,LRRC4C,PROM1,SLC6A17,ROM1,NRG1,FOXP2,SEMA3A,LARGE1,NAV2,ATP1B2,ZNF536,PRKACB,AFF2,PRDM1,GPM6B,PRPH2,CDON,NFIB,IQSEC1,RARB,SNAP25,OTX2,SYNDIG1,SLC1A3
GO:BP	system process	GO:0003008	FALSE	8.364e-08	7.07759	2258	88	33	21031	EYS,RP1,NR2E3,RCVRN,PDC,AIPL1,USH2A,NRL,IMPG2,DMD,TMEM108,ADGRV1,MYO9A,ABCA4,SLC6A17,ROM1,BBS9,GNB3,TAFA4,LARGE1,SLC1A7,ARL6,NAV2,ATP1B2,PRKACB,AFF2,PLEKHA7,FAM161A,PRPH2,SORBS2,CACNB2,SNAP25,SLC1A3
GO:BP	sensory perception	GO:0007600	FALSE	8.59857e-08	7.06557	953	88	22	21031	EYS,RP1,NR2E3,RCVRN,PDC,AIPL1,USH2A,NRL,IMPG2,ADGRV1,MYO9A,ABCA4,ROM1,BBS9,TAFA4,LARGE1,ARL6,NAV2,FAM161A,PRPH2,CACNB2,SLC1A3
GO:BP	system development	GO:0048731	FALSE	9.79198e-08	7.00913	3973	88	44	21031	RP1,NR2E3,NTM,PTPN13,USH2A,NRL,IMPG2,DMD,TMEM108,ADGRV1,KANK1,MYO9A,LRRC4C,PROM1,SLC6A17,ROM1,NRG1,FOXP2,SEMA3A,LARGE1,KIAA1217,KDR,NAV2,ATP1B2,ZNF536,PRKACB,AFF2,PRDM1,GPM6B,CADM1,PRPH2,CDON,SORBS2,ARHGAP24,NFIB,FAP,IQSEC1,RARB,FLT1,SNAP25,OTX2,SYNDIG1,SLC1A3,SAT1
GO:BP	retina development in camera-type eye	GO:0060041	FALSE	2.00468e-07	6.69796	164	88	11	21031	RP1,NR2E3,NRL,IMPG2,PROM1,ROM1,LARGE1,PRDM1,PRPH2,CDON,NFIB
GO:BP	retina homeostasis	GO:0001895	FALSE	2.15693e-07	6.66616	57	88	8	21031	RP1,AIPL1,USH2A,ADGRV1,ABCA4,PROM1,MAK,ATP1B2
GO:BP	eye morphogenesis	GO:0048592	FALSE	2.4377e-07	6.61302	167	88	11	21031	RP1,NR2E3,NRL,IMPG2,PROM1,ROM1,LARGE1,KDR,PRDM1,CDON,RARB
GO:BP	sensory system development	GO:0048880	FALSE	3.65489e-07	6.43713	412	88	15	21031	RP1,NR2E3,NRL,IMPG2,PROM1,ROM1,SEMA3A,LARGE1,KDR,PRDM1,PRPH2,CDON,NFIB,RARB,FLT1
GO:BP	developmental process	GO:0032502	FALSE	4.05091e-07	6.39245	6453	88	56	21031	EYS,RP1,NR2E3,NTM,PTPN13,EPS8,USH2A,NRL,IMPG2,DMD,TMEM108,ADGRV1,KANK1,MYO9A,LRRC4C,PROM1,FSTL5,SLC6A17,ROM1,BBS9,MAK,GNB3,NRG1,FOXP2,SEMA3A,LARGE1,KIAA1217,KDR,ARL6,NAV2,ATP1B2,TF,ZNF536,ABCA1,PRKACB,AFF2,PRDM1,GPM6B,CADM1,PRPH2,MYO10,CDON,SORBS2,ARHGAP24,NFIB,FAP,IQSEC1,RARB,FLT1,SNAP25,OTX2,RREB1,SYNDIG1,SLC1A3,SAT1,AMER2
GO:BP	neurogenesis	GO:0022008	FALSE	5.11425e-07	6.29122	1742	88	28	21031	RP1,NR2E3,NTM,USH2A,NRL,DMD,TMEM108,ADGRV1,KANK1,MYO9A,LRRC4C,PROM1,ROM1,SEMA3A,LARGE1,NAV2,ATP1B2,ZNF536,PRDM1,GPM6B,PRPH2,CDON,NFIB,IQSEC1,RARB,SNAP25,OTX2,SLC1A3
GO:BP	generation of neurons	GO:0048699	FALSE	6.67905e-07	6.17529	1514	88	26	21031	RP1,NR2E3,NTM,USH2A,NRL,DMD,TMEM108,ADGRV1,KANK1,MYO9A,LRRC4C,PROM1,ROM1,SEMA3A,LARGE1,ATP1B2,ZNF536,PRDM1,GPM6B,PRPH2,CDON,NFIB,IQSEC1,SNAP25,OTX2,SLC1A3
GO:BP	retina morphogenesis in camera-type eye	GO:0060042	FALSE	7.27205e-07	6.13834	66	88	8	21031	RP1,NRL,IMPG2,PROM1,ROM1,LARGE1,PRDM1,CDON
GO:BP	detection of external stimulus	GO:0009581	FALSE	1.07497e-06	5.9686	144	88	10	21031	EYS,RP1,NR2E3,RCVRN,PDC,AIPL1,ADGRV1,ABCA4,ROM1,PRPH2
GO:BP	neuron differentiation	GO:0030182	FALSE	1.13478e-06	5.94509	1431	88	25	21031	RP1,NR2E3,NTM,USH2A,NRL,DMD,TMEM108,ADGRV1,KANK1,MYO9A,LRRC4C,PROM1,ROM1,SEMA3A,ATP1B2,ZNF536,PRDM1,GPM6B,PRPH2,CDON,NFIB,IQSEC1,SNAP25,OTX2,SLC1A3
GO:BP	detection of abiotic stimulus	GO:0009582	FALSE	1.31653e-06	5.88057	147	88	10	21031	EYS,RP1,NR2E3,RCVRN,PDC,AIPL1,ADGRV1,ABCA4,ROM1,PRPH2
GO:BP	photoreceptor cell maintenance	GO:0045494	FALSE	1.3528e-06	5.86877	44	88	7	21031	RP1,USH2A,ADGRV1,ABCA4,PROM1,MAK,ATP1B2
GO:BP	eye development	GO:0001654	FALSE	2.80977e-06	5.55133	402	88	14	21031	RP1,NR2E3,NRL,IMPG2,PROM1,ROM1,LARGE1,KDR,PRDM1,PRPH2,CDON,NFIB,RARB,FLT1
GO:BP	visual system development	GO:0150063	FALSE	3.19211e-06	5.49592	406	88	14	21031	RP1,NR2E3,NRL,IMPG2,PROM1,ROM1,LARGE1,KDR,PRDM1,PRPH2,CDON,NFIB,RARB,FLT1
GO:BP	multicellular organism development	GO:0007275	FALSE	4.75631e-06	5.32273	4643	88	45	21031	RP1,NR2E3,NTM,PTPN13,USH2A,NRL,IMPG2,DMD,TMEM108,ADGRV1,KANK1,MYO9A,LRRC4C,PROM1,SLC6A17,ROM1,NRG1,FOXP2,SEMA3A,LARGE1,KIAA1217,KDR,ARL6,NAV2,ATP1B2,ZNF536,PRKACB,AFF2,PRDM1,GPM6B,CADM1,PRPH2,CDON,SORBS2,ARHGAP24,NFIB,FAP,IQSEC1,RARB,FLT1,SNAP25,OTX2,SYNDIG1,SLC1A3,SAT1
GO:BP	camera-type eye development	GO:0043010	FALSE	5.33815e-06	5.27261	350	88	13	21031	RP1,NR2E3,NRL,IMPG2,PROM1,ROM1,LARGE1,KDR,PRDM1,PRPH2,CDON,NFIB,FLT1
GO:BP	anatomical structure development	GO:0048856	FALSE	8.97212e-06	5.0471	5899	88	51	21031	EYS,RP1,NR2E3,NTM,PTPN13,EPS8,USH2A,NRL,IMPG2,DMD,TMEM108,ADGRV1,KANK1,MYO9A,LRRC4C,PROM1,SLC6A17,ROM1,NRG1,FOXP2,SEMA3A,LARGE1,KIAA1217,KDR,ARL6,NAV2,ATP1B2,TF,ZNF536,PRKACB,AFF2,PRDM1,GPM6B,CADM1,PRPH2,MYO10,CDON,SORBS2,ARHGAP24,NFIB,FAP,IQSEC1,RARB,FLT1,SNAP25,OTX2,RREB1,SYNDIG1,SLC1A3,SAT1,AMER2
GO:BP	camera-type eye morphogenesis	GO:0048593	FALSE	9.80581e-06	5.00852	132	88	9	21031	RP1,NRL,IMPG2,PROM1,ROM1,LARGE1,KDR,PRDM1,CDON
GO:BP	sensory organ development	GO:0007423	FALSE	9.81016e-06	5.00832	610	88	16	21031	RP1,NR2E3,USH2A,NRL,IMPG2,ADGRV1,PROM1,ROM1,LARGE1,KDR,PRDM1,PRPH2,CDON,NFIB,RARB,FLT1
GO:BP	neuron development	GO:0048666	FALSE	2.27564e-05	4.6429	1167	88	21	21031	RP1,NR2E3,NTM,NRL,DMD,TMEM108,ADGRV1,KANK1,MYO9A,LRRC4C,ROM1,SEMA3A,ATP1B2,PRDM1,GPM6B,PRPH2,NFIB,IQSEC1,SNAP25,OTX2,SLC1A3
GO:BP	tissue homeostasis	GO:0001894	FALSE	3.06847e-05	4.51308	264	88	11	21031	RP1,AIPL1,USH2A,DMD,ADGRV1,ABCA4,PROM1,MAK,ATP1B2,TF,NFIB
GO:BP	anatomical structure homeostasis	GO:0060249	FALSE	3.06847e-05	4.51308	264	88	11	21031	RP1,AIPL1,USH2A,DMD,ADGRV1,ABCA4,PROM1,MAK,ATP1B2,TF,NFIB
GO:BP	cell communication	GO:0007154	FALSE	3.46857e-05	4.45985	6537	88	53	21031	RP1,NR2E3,RCVRN,PDC,PTPN13,EPS8,AIPL1,ZNF385B,DMD,TMEM108,ADGRV1,KANK1,DOCK8,MYO9A,LRRC4C,PRICKLE2,ABCA4,FSTL5,GABRG3,GPC6,MAK,GNB3,RASGRF2,NRG1,TAFA4,SEMA3A,LARGE1,SLC1A7,KDR,ARL6,ATP1B2,RALGPS2,TF,PAG1,ZNF536,ABCA1,PRKACB,CADM1,MYO10,CDON,SORBS2,ITSN1,ARHGAP24,CACNB2,IQSEC1,RARB,FLT1,SNAP25,OTX2,FRMPD1,SLC1A3,RHOT1,AMER2
GO:BP	photoreceptor cell differentiation	GO:0046530	FALSE	4.73151e-05	4.325	72	88	7	21031	RP1,NR2E3,NRL,PROM1,ROM1,PRDM1,PRPH2
GO:BP	signaling	GO:0023052	FALSE	6.97595e-05	4.1564	6447	88	52	21031	RP1,NR2E3,RCVRN,PDC,PTPN13,EPS8,AIPL1,ZNF385B,DMD,TMEM108,ADGRV1,KANK1,DOCK8,MYO9A,LRRC4C,PRICKLE2,ABCA4,FSTL5,GABRG3,GPC6,MAK,GNB3,RASGRF2,NRG1,TAFA4,SEMA3A,LARGE1,SLC1A7,KDR,ARL6,RALGPS2,TF,PAG1,ZNF536,ABCA1,PRKACB,CADM1,MYO10,CDON,SORBS2,ITSN1,ARHGAP24,CACNB2,IQSEC1,RARB,FLT1,SNAP25,OTX2,FRMPD1,SLC1A3,RHOT1,AMER2
GO:BP	sensory organ morphogenesis	GO:0090596	FALSE	7.5007e-05	4.1249	288	88	11	21031	RP1,NR2E3,NRL,IMPG2,PROM1,ROM1,LARGE1,KDR,PRDM1,CDON,RARB
GO:BP	response to stimulus	GO:0050896	FALSE	8.26059e-05	4.08299	8976	88	63	21031	EYS,RP1,NR2E3,RCVRN,PDC,PTPN13,EPS8,AIPL1,USH2A,ZNF385B,NRL,DMD,TMEM108,ADGRV1,KANK1,DOCK8,MYO9A,PRICKLE2,ABCA4,FSTL5,ROM1,BBS9,GABRG3,GPC6,MAK,GNB3,RASGRF2,NRG1,TAFA4,GRAMD1B,SEMA3A,LARGE1,SLC1A7,KDR,LRCH1,ARL6,RALGPS2,TF,PAG1,ZNF536,ABCA1,PRKACB,PRDM1,FAM161A,CADM1,PRPH2,MYO10,CDON,SORBS2,ITSN1,ARHGAP24,NFIB,FAP,IQSEC1,RARB,FLT1,OTX2,RREB1,FRMPD1,SLC1A3,RHOT1,UBXN4,AMER2
GO:BP	cell differentiation	GO:0030154	FALSE	0.000114804	3.94004	4366	88	41	21031	RP1,NR2E3,NTM,USH2A,NRL,DMD,TMEM108,ADGRV1,KANK1,MYO9A,LRRC4C,PROM1,FSTL5,ROM1,BBS9,MAK,GNB3,NRG1,SEMA3A,LARGE1,KDR,NAV2,ATP1B2,TF,ZNF536,ABCA1,PRDM1,GPM6B,CADM1,PRPH2,CDON,SORBS2,ARHGAP24,NFIB,IQSEC1,RARB,FLT1,SNAP25,OTX2,RREB1,SLC1A3
GO:BP	cellular developmental process	GO:0048869	FALSE	0.000115579	3.93712	4367	88	41	21031	RP1,NR2E3,NTM,USH2A,NRL,DMD,TMEM108,ADGRV1,KANK1,MYO9A,LRRC4C,PROM1,FSTL5,ROM1,BBS9,MAK,GNB3,NRG1,SEMA3A,LARGE1,KDR,NAV2,ATP1B2,TF,ZNF536,ABCA1,PRDM1,GPM6B,CADM1,PRPH2,CDON,SORBS2,ARHGAP24,NFIB,IQSEC1,RARB,FLT1,SNAP25,OTX2,RREB1,SLC1A3
GO:BP	phototransduction	GO:0007602	FALSE	0.00014066	3.85183	50	88	6	21031	RP1,NR2E3,RCVRN,PDC,AIPL1,ABCA4
GO:BP	response to light stimulus	GO:0009416	FALSE	0.000198891	3.70139	317	88	11	21031	EYS,RP1,NR2E3,RCVRN,PDC,AIPL1,ABCA4,ROM1,LARGE1,PRPH2,SLC1A3
GO:BP	detection of visible light	GO:0009584	FALSE	0.000201184	3.69641	53	88	6	21031	EYS,RP1,AIPL1,ABCA4,ROM1,PRPH2
GO:BP	photoreceptor cell development	GO:0042461	FALSE	0.000281692	3.55023	56	88	6	21031	RP1,NR2E3,NRL,ROM1,PRDM1,PRPH2
GO:BP	eye photoreceptor cell differentiation	GO:0001754	FALSE	0.000281692	3.55023	56	88	6	21031	RP1,NR2E3,NRL,PROM1,ROM1,PRDM1
GO:BP	anatomical structure morphogenesis	GO:0009653	FALSE	0.000470736	3.32722	2684	88	30	21031	RP1,NR2E3,EPS8,NRL,IMPG2,DMD,TMEM108,KANK1,MYO9A,LRRC4C,PROM1,ROM1,NRG1,SEMA3A,LARGE1,KDR,PRKACB,PRDM1,MYO10,CDON,ARHGAP24,NFIB,FAP,RARB,FLT1,SNAP25,OTX2,RREB1,SLC1A3,SAT1
GO:BP	plasma membrane bounded cell projection organization	GO:0120036	TRUE	0.00079284	3.10081	1570	88	22	21031	RP1,EPS8,DMD,TMEM108,ADGRV1,KANK1,MYO9A,LRRC4C,BBS9,MAK,SEMA3A,ARL6,ATP1B2,FAM161A,GPM6B,MYO10,ARHGAP24,NFIB,IQSEC1,SNAP25,OTX2,RREB1
GO:BP	cell projection organization	GO:0030030	FALSE	0.00125689	2.9007	1613	88	22	21031	RP1,EPS8,DMD,TMEM108,ADGRV1,KANK1,MYO9A,LRRC4C,BBS9,MAK,SEMA3A,ARL6,ATP1B2,FAM161A,GPM6B,MYO10,ARHGAP24,NFIB,IQSEC1,SNAP25,OTX2,RREB1
GO:BP	regulation of small GTPase mediated signal transduction	GO:0051056	TRUE	0.00138304	2.85916	306	88	10	21031	EPS8,KANK1,DOCK8,MYO9A,RASGRF2,ABCA1,CDON,ITSN1,ARHGAP24,IQSEC1
GO:BP	signal transduction	GO:0007165	FALSE	0.0014588	2.836	5959	88	47	21031	RP1,NR2E3,RCVRN,PDC,PTPN13,EPS8,AIPL1,ZNF385B,DMD,TMEM108,ADGRV1,KANK1,DOCK8,MYO9A,PRICKLE2,ABCA4,FSTL5,GPC6,MAK,GNB3,RASGRF2,NRG1,TAFA4,SEMA3A,LARGE1,SLC1A7,KDR,ARL6,RALGPS2,TF,PAG1,ZNF536,ABCA1,PRKACB,CADM1,MYO10,CDON,SORBS2,ITSN1,ARHGAP24,IQSEC1,RARB,FLT1,OTX2,FRMPD1,RHOT1,AMER2
GO:BP	cell adhesion	GO:0007155	TRUE	0.00180588	2.74331	1512	88	21	21031	NTM,EGFLAM,DMD,ADGRV1,KANK1,DOCK8,LRRC4C,ROM1,NRG1,KDR,ATP1B2,PAG1,PLEKHA7,GPM6B,CADM1,PRPH2,MYO10,CDON,FAP,RREB1,PEAK1
GO:BP	small GTPase-mediated signal transduction	GO:0007264	FALSE	0.00293498	2.53239	506	88	12	21031	EPS8,KANK1,DOCK8,MYO9A,RASGRF2,RALGPS2,ABCA1,CDON,ITSN1,ARHGAP24,IQSEC1,RHOT1
GO:BP	neural retina development	GO:0003407	FALSE	0.00299212	2.52402	83	88	6	21031	RP1,NRL,PROM1,ROM1,LARGE1,PRDM1
GO:BP	regulation of signaling	GO:0023051	FALSE	0.00312651	2.50494	3437	88	33	21031	PDC,PTPN13,EPS8,AIPL1,DMD,TMEM108,ADGRV1,KANK1,DOCK8,MYO9A,LRRC4C,FSTL5,GPC6,RASGRF2,NRG1,TAFA4,SEMA3A,LARGE1,KDR,ZNF536,ABCA1,PRKACB,CADM1,CDON,ITSN1,ARHGAP24,IQSEC1,FLT1,SNAP25,OTX2,FRMPD1,SLC1A3,AMER2
GO:BP	regulation of cell communication	GO:0010646	FALSE	0.00325395	2.48759	3443	88	33	21031	PDC,PTPN13,EPS8,AIPL1,DMD,TMEM108,ADGRV1,KANK1,DOCK8,MYO9A,LRRC4C,FSTL5,GPC6,RASGRF2,NRG1,TAFA4,SEMA3A,LARGE1,KDR,ZNF536,ABCA1,PRKACB,CADM1,CDON,ITSN1,ARHGAP24,IQSEC1,FLT1,SNAP25,OTX2,FRMPD1,SLC1A3,AMER2
GO:BP	response to radiation	GO:0009314	FALSE	0.00388666	2.41042	428	88	11	21031	EYS,RP1,NR2E3,RCVRN,PDC,AIPL1,ABCA4,ROM1,LARGE1,PRPH2,SLC1A3
GO:BP	regulation of biological quality	GO:0065008	FALSE	0.00563915	2.24879	2846	88	29	21031	PTPN13,EPS8,DMD,TMEM108,ADGRV1,KANK1,ABCA4,GABRG3,GPC6,GNB3,RASGRF2,NRG1,TAFA4,SEMA3A,LARGE1,SLC1A7,KDR,NAV2,ATP1B2,TF,ABCA1,PRKACB,PLEKHA7,MYO10,CACNB2,FAP,SNAP25,SYNDIG1,RHOT1
GO:BP	telencephalon development	GO:0021537	FALSE	0.00581625	2.23536	279	88	9	21031	DMD,TMEM108,FOXP2,SEMA3A,LARGE1,ATP1B2,CDON,NFIB,RARB
GO:BP	biological regulation	GO:0065007	FALSE	0.00864107	2.06343	12680	88	73	21031	RP1,NR2E3,EPB41L2,RCVRN,PDC,PTPN13,EPS8,AIPL1,EGFLAM,USH2A,ZNF385B,NRL,DMD,TMEM108,ADGRV1,KANK1,DOCK8,MYO9A,LRRC4C,PRICKLE2,ABCA4,PROM1,FSTL5,ROM1,GABRG3,GPC6,MAK,GNB3,RASGRF2,NRG1,TAFA4,FOXP2,SEMA3A,LARGE1,SLC1A7,JAZF1,KDR,LRCH1,ARL6,NAV2,ATP1B2,RALGPS2,TF,PAG1,ZNF536,ABCA1,PRKACB,AFF2,PLEKHA7,PRDM1,FAM161A,GPM6B,CADM1,MYO10,CDON,SORBS2,ITSN1,ARHGAP24,CACNB2,NFIB,FAP,IQSEC1,RARB,FLT1,SNAP25,OTX2…
GO:BP	regulation of cell projection organization	GO:0031344	FALSE	0.00896069	2.04766	667	88	13	21031	RP1,EPS8,DMD,KANK1,MYO9A,LRRC4C,MAK,SEMA3A,ATP1B2,MYO10,ARHGAP24,SNAP25,RREB1
GO:BP	homeostatic process	GO:0042592	TRUE	0.0130441	1.88458	1712	88	21	21031	RP1,AIPL1,USH2A,DMD,ADGRV1,ABCA4,PROM1,MAK,GNB3,GRAMD1B,LARGE1,KDR,ATP1B2,TF,UNC80,ABCA1,PRKACB,CACNB2,NFIB,SLC1A3,RHOT1
GO:BP	cell development	GO:0048468	FALSE	0.0149088	1.82656	2819	88	28	21031	RP1,NR2E3,NTM,NRL,DMD,TMEM108,ADGRV1,KANK1,MYO9A,LRRC4C,ROM1,NRG1,SEMA3A,LARGE1,KDR,ATP1B2,TF,PRDM1,GPM6B,PRPH2,CDON,SORBS2,NFIB,IQSEC1,RARB,SNAP25,OTX2,SLC1A3
GO:BP	regulation of signal transduction	GO:0009966	FALSE	0.0173836	1.75986	3010	88	29	21031	PDC,PTPN13,EPS8,AIPL1,DMD,TMEM108,ADGRV1,KANK1,DOCK8,MYO9A,FSTL5,GPC6,RASGRF2,NRG1,TAFA4,SEMA3A,KDR,ZNF536,ABCA1,PRKACB,CADM1,CDON,ITSN1,ARHGAP24,IQSEC1,FLT1,OTX2,FRMPD1,AMER2
GO:BP	regulation of biological process	GO:0050789	FALSE	0.0175385	1.75601	12287	88	71	21031	RP1,NR2E3,EPB41L2,RCVRN,PDC,PTPN13,EPS8,AIPL1,EGFLAM,USH2A,ZNF385B,NRL,DMD,TMEM108,ADGRV1,KANK1,DOCK8,MYO9A,LRRC4C,PRICKLE2,ABCA4,PROM1,FSTL5,ROM1,GABRG3,GPC6,MAK,GNB3,RASGRF2,NRG1,TAFA4,FOXP2,SEMA3A,LARGE1,SLC1A7,JAZF1,KDR,LRCH1,ARL6,ATP1B2,RALGPS2,TF,PAG1,ZNF536,ABCA1,PRKACB,AFF2,PRDM1,FAM161A,GPM6B,CADM1,MYO10,CDON,SORBS2,ITSN1,ARHGAP24,CACNB2,NFIB,FAP,IQSEC1,RARB,FLT1,SNAP25,OTX2,RREB1,SYNDIG…
GO:BP	regulation of cellular process	GO:0050794	FALSE	0.017801	1.74956	11738	88	69	21031	RP1,NR2E3,EPB41L2,RCVRN,PDC,PTPN13,EPS8,AIPL1,EGFLAM,USH2A,ZNF385B,NRL,DMD,TMEM108,ADGRV1,KANK1,DOCK8,MYO9A,LRRC4C,PRICKLE2,ABCA4,PROM1,FSTL5,ROM1,GPC6,MAK,GNB3,RASGRF2,NRG1,TAFA4,FOXP2,SEMA3A,LARGE1,SLC1A7,JAZF1,KDR,LRCH1,ARL6,ATP1B2,RALGPS2,TF,PAG1,ZNF536,ABCA1,PRKACB,AFF2,PRDM1,GPM6B,CADM1,MYO10,CDON,SORBS2,ITSN1,ARHGAP24,CACNB2,NFIB,FAP,IQSEC1,RARB,FLT1,SNAP25,OTX2,RREB1,SYNDIG1,FRMPD1,SLC1A3…
GO:BP	animal organ development	GO:0048513	FALSE	0.0210078	1.67762	3039	88	29	21031	RP1,NR2E3,USH2A,NRL,IMPG2,DMD,TMEM108,ADGRV1,PROM1,SLC6A17,ROM1,NRG1,FOXP2,SEMA3A,LARGE1,KDR,ATP1B2,AFF2,PRDM1,GPM6B,CADM1,PRPH2,CDON,SORBS2,NFIB,RARB,FLT1,OTX2,RREB1
GO:BP	camera-type eye photoreceptor cell differentiation	GO:0060219	FALSE	0.0213843	1.6699	32	88	4	21031	RP1,NRL,PROM1,ROM1
GO:BP	forebrain development	GO:0030900	FALSE	0.0218126	1.66129	417	88	10	21031	DMD,TMEM108,FOXP2,SEMA3A,LARGE1,ATP1B2,CDON,NFIB,RARB,OTX2
GO:BP	detection of stimulus	GO:0051606	FALSE	0.0352647	1.45266	646	88	12	21031	EYS,RP1,NR2E3,RCVRN,PDC,AIPL1,ADGRV1,ABCA4,ROM1,CADM1,PRPH2,FAP
GO:BP	cell junction organization	GO:0034330	TRUE	0.0357444	1.44679	759	88	13	21031	PTPN13,TMEM108,MYO9A,LRRC4C,LARGE1,KDR,PLEKHA7,GPM6B,CACNB2,IQSEC1,SNAP25,SYNDIG1,PEAK1
GO:BP	regulation of developmental process	GO:0050793	FALSE	0.0365161	1.43752	2455	88	25	21031	PTPN13,EPS8,USH2A,DMD,ADGRV1,KANK1,MYO9A,LRRC4C,PROM1,GNB3,NRG1,SEMA3A,KDR,ZNF536,ABCA1,PRDM1,GPM6B,MYO10,CDON,NFIB,RARB,FLT1,OTX2,RREB1,SYNDIG1
GO:BP	regulation of plasma membrane bounded cell projection organization	GO:0120035	FALSE	0.0386462	1.41289	652	88	12	21031	RP1,EPS8,DMD,KANK1,LRRC4C,MAK,SEMA3A,ATP1B2,MYO10,ARHGAP24,SNAP25,RREB1
GO:CC	cell projection	GO:0042995	TRUE	2.5896e-15	14.5868	2389	90	42	22097	EYS,RP1,ANO2,RCVRN,PDC,PTPN13,EPS8,EGFLAM,USH2A,IMPG2,DMD,TMEM108,ADGRV1,KANK1,DOCK8,MYO9A,ABCA4,PROM1,SLC6A17,ROM1,BBS9,GABRG3,MAK,GNB3,SEMA3A,ARL6,ATP1B2,UNC80,PRKACB,FAM161A,CADM1,PRPH2,MYO10,SORBS2,ITSN1,ARHGAP24,NFIB,FAP,SNAP25,OTX2,SYNDIG1,SLC1A3
GO:CC	plasma membrane bounded cell projection	GO:0120025	FALSE	1.14329e-12	11.9418	2277	90	38	22097	EYS,RP1,ANO2,RCVRN,PDC,PTPN13,EPS8,USH2A,DMD,TMEM108,ADGRV1,KANK1,DOCK8,MYO9A,ABCA4,PROM1,ROM1,BBS9,GABRG3,MAK,GNB3,SEMA3A,ARL6,ATP1B2,UNC80,PRKACB,FAM161A,CADM1,PRPH2,MYO10,SORBS2,ITSN1,NFIB,FAP,SNAP25,OTX2,SYNDIG1,SLC1A3
GO:CC	neuron projection	GO:0043005	FALSE	1.18064e-12	11.9279	1334	90	30	22097	EYS,RP1,ANO2,RCVRN,PDC,EPS8,USH2A,DMD,TMEM108,ADGRV1,MYO9A,ABCA4,PROM1,ROM1,GABRG3,MAK,GNB3,SEMA3A,UNC80,FAM161A,CADM1,PRPH2,MYO10,SORBS2,ITSN1,NFIB,SNAP25,OTX2,SYNDIG1,SLC1A3
GO:CC	photoreceptor inner segment	GO:0001917	TRUE	1.4843e-12	11.8285	70	90	11	22097	RP1,RCVRN,PDC,AIPL1,USH2A,ADGRV1,MAK,ATP1B2,FAM161A,PRPH2,SNAP25
GO:CC	photoreceptor cell cilium	GO:0097733	FALSE	7.40539e-10	9.13045	121	90	11	22097	EYS,RP1,RCVRN,PDC,USH2A,ABCA4,PROM1,ROM1,MAK,FAM161A,PRPH2
GO:CC	plasma membrane region	GO:0098590	FALSE	1.02469e-09	8.98941	1266	90	26	22097	ANO2,EPS8,USH2A,DMD,ADGRV1,KANK1,DOCK8,LRRC4C,PROM1,ROM1,BBS9,GABRG3,NRG1,SLC1A7,ARL6,ATP1B2,TF,ABCA1,CADM1,MYO10,SORBS2,ITSN1,FAP,SNAP25,SYNDIG1,SLC1A3
GO:CC	non-motile cilium	GO:0097730	FALSE	1.26217e-09	8.89888	168	90	12	22097	EYS,RP1,ANO2,RCVRN,PDC,USH2A,ABCA4,PROM1,ROM1,MAK,FAM161A,PRPH2
GO:CC	9+0 non-motile cilium	GO:0097731	FALSE	2.10371e-09	8.67701	133	90	11	22097	EYS,RP1,RCVRN,PDC,USH2A,ABCA4,PROM1,ROM1,MAK,FAM161A,PRPH2
GO:CC	cell junction	GO:0030054	TRUE	2.25668e-08	7.64653	2230	90	32	22097	ANO2,EPB41L2,EPS8,EGFLAM,USH2A,DMD,TMEM108,MYO9A,LRRC4C,SLC6A17,GABRG3,GPC6,NRG1,SEMA3A,LARGE1,SLC1A7,KDR,ATP1B2,PLEKHA7,CADM1,SORBS2,ITSN1,ARHGAP24,CACNB2,FAP,IQSEC1,SLC35F1,FLT1,SNAP25,SYNDIG1,SLC1A3,PEAK1
GO:CC	cell projection membrane	GO:0031253	FALSE	5.64628e-08	7.24824	356	90	14	22097	EPS8,USH2A,DMD,ADGRV1,KANK1,DOCK8,PROM1,ROM1,BBS9,GABRG3,ARL6,ATP1B2,MYO10,FAP
GO:CC	photoreceptor outer segment	GO:0001750	FALSE	6.09612e-08	7.21495	96	90	9	22097	EYS,RP1,RCVRN,PDC,ABCA4,PROM1,ROM1,MAK,PRPH2
GO:CC	synapse	GO:0045202	FALSE	1.58302e-07	6.80051	1468	90	25	22097	ANO2,EPS8,EGFLAM,USH2A,DMD,TMEM108,MYO9A,LRRC4C,SLC6A17,GABRG3,GPC6,NRG1,SEMA3A,LARGE1,SLC1A7,ATP1B2,CADM1,SORBS2,ITSN1,CACNB2,IQSEC1,SLC35F1,SNAP25,SYNDIG1,SLC1A3
GO:CC	cell periphery	GO:0071944	FALSE	4.15291e-06	5.38165	6228	90	51	22097	EYS,ANO2,EPB41L2,NTM,PTPN13,EPS8,EGFLAM,USH2A,IMPG2,DMD,ADGRV1,KANK1,DOCK8,LRRC4C,ABCA4,PROM1,SLC6A17,ROM1,BBS9,GABRG3,GPC6,GNB3,RASGRF2,NRG1,GRAMD1B,LARGE1,SLC1A7,KDR,ARL6,NAV2,ATP1B2,RALGPS2,TF,PAG1,UNC80,ABCA1,PRKACB,GPM6B,CADM1,MYO10,CDON,SORBS2,ITSN1,CACNB2,FAP,FLT1,SNAP25,SYNDIG1,FRMPD1,SLC1A3,AMER2
GO:CC	cell leading edge	GO:0031252	FALSE	5.71657e-06	5.24286	427	90	13	22097	PTPN13,EPS8,USH2A,DMD,ADGRV1,KANK1,DOCK8,GABRG3,MYO10,SORBS2,ITSN1,FAP,SNAP25
GO:CC	plasma membrane	GO:0005886	FALSE	2.95078e-05	4.53006	5742	90	47	22097	ANO2,EPB41L2,NTM,PTPN13,EPS8,USH2A,DMD,ADGRV1,KANK1,DOCK8,LRRC4C,ABCA4,PROM1,SLC6A17,ROM1,BBS9,GABRG3,GPC6,GNB3,RASGRF2,NRG1,GRAMD1B,LARGE1,SLC1A7,KDR,ARL6,ATP1B2,RALGPS2,TF,PAG1,UNC80,ABCA1,PRKACB,GPM6B,CADM1,MYO10,CDON,SORBS2,ITSN1,CACNB2,FAP,FLT1,SNAP25,SYNDIG1,FRMPD1,SLC1A3,AMER2
GO:CC	cilium	GO:0005929	FALSE	0.000141577	3.84901	768	90	15	22097	EYS,RP1,ANO2,RCVRN,PDC,USH2A,ABCA4,PROM1,ROM1,BBS9,MAK,ARL6,PRKACB,FAM161A,PRPH2
GO:CC	lamellipodium	GO:0030027	FALSE	0.000531494	3.2745	202	90	8	22097	PTPN13,DMD,DOCK8,MYO10,SORBS2,ITSN1,FAP,SNAP25
GO:CC	membrane	GO:0016020	FALSE	0.000863796	3.06359	9864	90	62	22097	ANO2,EPB41L2,TMEM244,NTM,RCVRN,PTPN13,EPS8,USH2A,IMPG2,DMD,TMEM108,ADGRV1,GALNT13,KANK1,DOCK8,MYO9A,LRRC4C,PRICKLE2,ABCA4,PROM1,SLC6A17,ROM1,BBS9,GABRG3,GPC6,GNB3,RASGRF2,NRG1,GRAMD1B,LARGE1,SLC1A7,KDR,ARL6,ATP1B2,RALGPS2,TF,PAG1,UNC80,ABCA1,PRKACB,PLEKHA7,GPM6B,CADM1,PRPH2,MYO10,CDON,SORBS2,ITSN1,CACNB2,FAP,IQSEC1,SLC35F1,FLT1,SNAP25,NIPAL1,SMIM36,SYNDIG1,FRMPD1,SLC1A3,RHOT1,UBXN4,AMER2
GO:CC	leading edge membrane	GO:0031256	FALSE	0.00274642	2.56123	180	90	7	22097	EPS8,USH2A,ADGRV1,KANK1,DOCK8,GABRG3,FAP
GO:CC	ciliary transition zone	GO:0035869	FALSE	0.00323718	2.48983	71	90	5	22097	RP1,USH2A,BBS9,MAK,FAM161A
GO:CC	presynapse	GO:0098793	FALSE	0.00560362	2.25153	564	90	11	22097	ANO2,EGFLAM,USH2A,DMD,SLC6A17,ITSN1,CACNB2,IQSEC1,SLC35F1,SNAP25,SYNDIG1
GO:CC	cell body	GO:0044297	TRUE	0.00569599	2.24443	565	90	11	22097	RCVRN,PTPN13,USH2A,DMD,GNB3,ATP1B2,MYO10,SORBS2,SNAP25,SYNDIG1,SLC1A3
GO:CC	photoreceptor connecting cilium	GO:0032391	FALSE	0.00712277	2.14735	41	90	4	22097	RP1,USH2A,MAK,FAM161A
GO:CC	ribbon synapse	GO:0097470	FALSE	0.010801	1.96654	16	90	3	22097	EGFLAM,CACNB2,SNAP25
GO:CC	actin-based cell projection	GO:0098858	FALSE	0.0109314	1.96133	223	90	7	22097	EPS8,USH2A,DMD,ADGRV1,PROM1,MYO10,SNAP25
GO:CC	somatodendritic compartment	GO:0036477	TRUE	0.0117292	1.93073	848	90	13	22097	RCVRN,USH2A,DMD,TMEM108,GABRG3,GNB3,SEMA3A,CADM1,MYO10,SORBS2,SNAP25,SYNDIG1,SLC1A3
GO:CC	postsynapse	GO:0098794	FALSE	0.0203414	1.69162	650	90	11	22097	EPS8,DMD,TMEM108,LRRC4C,SLC6A17,GABRG3,SLC1A7,CADM1,IQSEC1,SNAP25,SYNDIG1
GO:CC	cytoskeleton	GO:0005856	TRUE	0.0253981	1.5952	2430	90	23	22097	EYS,RP1,EPB41L2,PTPN13,USH2A,DMD,KANK1,MYO9A,BBS9,GABRG3,MAK,KIAA1217,ARL6,PRKACB,PLEKHA7,FAM161A,MYO10,SORBS2,ARHGAP24,FLT1,SNAP25,FRMPD1,PEAK1
GO:CC	USH2 complex	GO:1990696	TRUE	0.0300338	1.52239	4	90	2	22097	USH2A,ADGRV1
GO:CC	neuron to neuron synapse	GO:0098984	FALSE	0.0382776	1.41705	366	90	8	22097	EPS8,DMD,TMEM108,LRRC4C,ATP1B2,CADM1,IQSEC1,SYNDIG1
REAC	Transmission across Chemical Synapses	REAC:R-HSA-112315	FALSE	0.0004123	3.38479	259	46	9	10842	GABRG3,GNB3,RASGRF2,NRG1,SLC1A7,PRKACB,CACNB2,SNAP25,SLC1A3
REAC	Neuronal System	REAC:R-HSA-112316	FALSE	0.00190304	2.72055	400	46	10	10842	EPB41L2,GABRG3,GNB3,RASGRF2,NRG1,SLC1A7,PRKACB,CACNB2,SNAP25,SLC1A3
REAC	Neurophilin interactions with VEGF and VEGFR	REAC:R-HSA-194306	FALSE	0.0386385	1.41298	4	46	2	10842	KDR,FLT1
REAC	Glutamate Neurotransmitter Release Cycle	REAC:R-HSA-210500	FALSE	0.0438544	1.35799	23	46	3	10842	SLC1A7,SNAP25,SLC1A3
HPA	retina	HPA:0410000	FALSE	4.5677e-13	12.3403	111	65	14	11019	RP1,ANO2,RCVRN,PDC,AIPL1,EGFLAM,NRL,IMPG2,ABCA4,ROM1,SLC1A7,ATP1B2,PRPH2,RARB
HPA	retina; photoreceptor cells[‚â•Low]	HPA:0411271	FALSE	1.70634e-10	9.76794	78	65	11	11019	RP1,RCVRN,PDC,AIPL1,NRL,IMPG2,ABCA4,ROM1,ATP1B2,PRPH2,RARB
HPA	retina; photoreceptor cells[High]	HPA:0411273	FALSE	2.07114e-10	9.68379	57	65	10	11019	RCVRN,PDC,AIPL1,NRL,IMPG2,ABCA4,ROM1,ATP1B2,PRPH2,RARB
HPA	retina; photoreceptor cells[‚â•Medium]	HPA:0411272	FALSE	3.18843e-09	8.49642	74	65	10	11019	RCVRN,PDC,AIPL1,NRL,IMPG2,ABCA4,ROM1,ATP1B2,PRPH2,RARB
HPA	retina; outer plexiform layer[‚â•Low]	HPA:0411261	FALSE	0.000823908	3.08412	40	65	5	11019	RP1,ANO2,EGFLAM,SLC1A7,ATP1B2
HP	Abnormal electroretinogram	HP:0000512	FALSE	1.1845e-10	9.92646	210	46	18	4958	EYS,RP1,NR2E3,AIPL1,USH2A,NRL,IMPG2,ADGRV1,ABCA4,PROM1,ROM1,BBS9,MAK,GNB3,LARGE1,ARL6,FAM161A,PRPH2
HP	Attenuation of retinal blood vessels	HP:0007843	FALSE	1.73204e-10	9.76144	126	46	15	4958	EYS,RP1,NR2E3,AIPL1,USH2A,NRL,IMPG2,ABCA4,PROM1,ROM1,BBS9,MAK,ARL6,FAM161A,PRPH2
HP	Bone spicule pigmentation of the retina	HP:0007737	FALSE	3.96331e-10	9.40194	108	46	14	4958	EYS,RP1,NR2E3,USH2A,NRL,IMPG2,ABCA4,PROM1,ROM1,BBS9,MAK,ARL6,FAM161A,PRPH2
HP	Keratoconus	HP:0000563	FALSE	8.54545e-10	9.06827	114	46	14	4958	EYS,RP1,NR2E3,AIPL1,USH2A,NRL,IMPG2,ABCA4,PROM1,ROM1,MAK,ARL6,FAM161A,PRPH2
HP	Progressive night blindness	HP:0007675	FALSE	1.02781e-09	8.98809	92	46	13	4958	EYS,RP1,NR2E3,USH2A,NRL,IMPG2,ABCA4,PROM1,ROM1,MAK,ARL6,FAM161A,PRPH2
HP	Increased corneal curvature	HP:0100692	FALSE	1.23394e-09	8.90871	117	46	14	4958	EYS,RP1,NR2E3,AIPL1,USH2A,NRL,IMPG2,ABCA4,PROM1,ROM1,MAK,ARL6,FAM161A,PRPH2
HP	Decreased corneal thickness	HP:0100689	FALSE	1.39144e-09	8.85653	118	46	14	4958	EYS,RP1,NR2E3,AIPL1,USH2A,NRL,IMPG2,ABCA4,PROM1,ROM1,MAK,ARL6,FAM161A,PRPH2
HP	Photopsia	HP:0030786	FALSE	1.81182e-09	8.74188	96	46	13	4958	EYS,RP1,NR2E3,USH2A,NRL,IMPG2,ABCA4,PROM1,ROM1,MAK,ARL6,FAM161A,PRPH2
HP	Abnormality of corneal thickness	HP:0011486	FALSE	2.49533e-09	8.60287	123	46	14	4958	EYS,RP1,NR2E3,AIPL1,USH2A,NRL,IMPG2,ABCA4,PROM1,ROM1,MAK,ARL6,FAM161A,PRPH2
HP	Posterior subcapsular cataract	HP:0007787	FALSE	3.11237e-09	8.50691	100	46	13	4958	EYS,RP1,NR2E3,USH2A,NRL,IMPG2,ABCA4,PROM1,ROM1,MAK,ARL6,FAM161A,PRPH2
HP	Abnormal visual electrophysiology	HP:0030453	FALSE	3.47376e-09	8.4592	255	46	18	4958	EYS,RP1,NR2E3,AIPL1,USH2A,NRL,IMPG2,ADGRV1,ABCA4,PROM1,ROM1,BBS9,MAK,GNB3,LARGE1,ARL6,FAM161A,PRPH2
HP	Peripheral visual field loss	HP:0007994	FALSE	3.54971e-09	8.44981	101	46	13	4958	EYS,RP1,NR2E3,USH2A,NRL,IMPG2,ABCA4,PROM1,ROM1,MAK,ARL6,FAM161A,PRPH2
HP	Nyctalopia	HP:0000662	FALSE	4.18517e-09	8.37829	221	46	17	4958	EYS,RP1,NR2E3,AIPL1,USH2A,NRL,IMPG2,ADGRV1,ABCA4,PROM1,ROM1,BBS9,MAK,GNB3,ARL6,FAM161A,PRPH2
HP	Subcapsular cataract	HP:0000523	FALSE	1.08968e-08	7.9627	110	46	13	4958	EYS,RP1,NR2E3,USH2A,NRL,IMPG2,ABCA4,PROM1,ROM1,MAK,ARL6,FAM161A,PRPH2
HP	Constriction of peripheral visual field	HP:0001133	FALSE	1.51557e-08	7.81942	140	46	14	4958	EYS,RP1,NR2E3,AIPL1,USH2A,NRL,IMPG2,ABCA4,PROM1,ROM1,MAK,ARL6,FAM161A,PRPH2
HP	Pigmentary retinopathy	HP:0000580	FALSE	6.97672e-08	7.15635	189	46	15	4958	EYS,RP1,NR2E3,USH2A,NRL,IMPG2,ABCA4,PROM1,ROM1,BBS9,MAK,LARGE1,ARL6,FAM161A,PRPH2
HP	Retinal dystrophy	HP:0000556	FALSE	1.12849e-07	6.9475	358	46	19	4958	EYS,RP1,NR2E3,AIPL1,USH2A,NRL,IMPG2,ADGRV1,ABCA4,PROM1,ROM1,BBS9,MAK,GNB3,LARGE1,ARL6,FAM161A,PRPH2,OTX2
HP	Rod-cone dystrophy	HP:0000510	FALSE	1.22618e-07	6.91145	233	46	16	4958	EYS,RP1,NR2E3,AIPL1,USH2A,NRL,IMPG2,ADGRV1,ABCA4,PROM1,ROM1,BBS9,MAK,ARL6,FAM161A,PRPH2
HP	Photophobia	HP:0000613	FALSE	1.51346e-07	6.82003	276	46	17	4958	EYS,RP1,NR2E3,AIPL1,USH2A,NRL,IMPG2,ABCA4,PROM1,ROM1,BBS9,MAK,GNB3,ARL6,FAM161A,PRPH2,SLC1A3
HP	Abnormality of retinal pigmentation	HP:0007703	FALSE	2.21723e-07	6.65419	326	46	18	4958	EYS,RP1,NR2E3,AIPL1,USH2A,NRL,IMPG2,ABCA4,PROM1,ROM1,BBS9,MAK,GNB3,LARGE1,ARL6,FAM161A,PRPH2,OTX2
HP	Hyperinsulinemia	HP:0000842	FALSE	3.80611e-07	6.41952	145	46	13	4958	EYS,RP1,NR2E3,USH2A,NRL,IMPG2,ABCA4,PROM1,ROM1,MAK,ARL6,FAM161A,PRPH2
HP	Abnormal retinal vascular morphology	HP:0008046	FALSE	6.75547e-07	6.17034	261	46	16	4958	EYS,RP1,NR2E3,AIPL1,USH2A,NRL,IMPG2,ABCA4,PROM1,ROM1,BBS9,MAK,ARL6,FAM161A,PRPH2,RREB1
HP	Abnormal circulating insulin concentration	HP:0040214	FALSE	8.81857e-07	6.0546	155	46	13	4958	EYS,RP1,NR2E3,USH2A,NRL,IMPG2,ABCA4,PROM1,ROM1,MAK,ARL6,FAM161A,PRPH2
HP	Sensory hypersensitivity	HP:5200058	FALSE	1.09965e-06	5.95875	313	46	17	4958	EYS,RP1,NR2E3,AIPL1,USH2A,NRL,IMPG2,ABCA4,PROM1,ROM1,BBS9,MAK,GNB3,ARL6,FAM161A,PRPH2,SLC1A3
HP	Sensory behavioral abnormality	HP:5200046	FALSE	2.38824e-06	5.62192	329	46	17	4958	EYS,RP1,NR2E3,AIPL1,USH2A,NRL,IMPG2,ABCA4,PROM1,ROM1,BBS9,MAK,GNB3,ARL6,FAM161A,PRPH2,SLC1A3
HP	Retinal degeneration	HP:0000546	FALSE	2.48874e-06	5.60402	285	46	16	4958	EYS,RP1,NR2E3,AIPL1,USH2A,NRL,IMPG2,ABCA4,PROM1,ROM1,BBS9,MAK,LARGE1,ARL6,FAM161A,PRPH2
HP	Ophthalmoplegia	HP:0000602	FALSE	3.29069e-06	5.48271	248	46	15	4958	EYS,RP1,NR2E3,USH2A,NRL,IMPG2,MYO9A,ABCA4,PROM1,ROM1,MAK,ARL6,FAM161A,PRPH2,SNAP25
HP	Type II diabetes mellitus	HP:0005978	FALSE	4.61074e-06	5.33623	214	46	14	4958	EYS,RP1,NR2E3,USH2A,NRL,IMPG2,ABCA4,PROM1,ROM1,BBS9,MAK,ARL6,FAM161A,PRPH2
HP	Blindness	HP:0000618	FALSE	5.54423e-06	5.25616	301	46	16	4958	EYS,RP1,NR2E3,AIPL1,USH2A,NRL,IMPG2,ABCA4,PROM1,ROM1,BBS9,MAK,LARGE1,ARL6,FAM161A,PRPH2
HP	Optic disc pallor	HP:0000543	FALSE	1.73977e-05	4.75951	237	46	14	4958	EYS,RP1,NR2E3,AIPL1,USH2A,NRL,IMPG2,ABCA4,PROM1,ROM1,MAK,ARL6,FAM161A,PRPH2
HP	Ophthalmoparesis	HP:0000597	FALSE	2.23422e-05	4.65087	285	46	15	4958	EYS,RP1,NR2E3,USH2A,NRL,IMPG2,MYO9A,ABCA4,PROM1,ROM1,MAK,ARL6,FAM161A,PRPH2,SNAP25
HP	Visual field defect	HP:0001123	FALSE	2.7008e-05	4.56851	289	46	15	4958	EYS,RP1,NR2E3,AIPL1,USH2A,NRL,IMPG2,ADGRV1,ABCA4,PROM1,ROM1,MAK,ARL6,FAM161A,PRPH2
HP	Obesity	HP:0001513	FALSE	9.36915e-05	4.0283	419	46	17	4958	EYS,RP1,NR2E3,USH2A,NRL,IMPG2,ABCA4,PROM1,ROM1,BBS9,MAK,SEMA3A,ARL6,FAM161A,PRPH2,OTX2,RREB1
HP	Glaucoma	HP:0000501	FALSE	0.000103121	3.98665	369	46	16	4958	EYS,RP1,NR2E3,USH2A,NRL,IMPG2,ABCA4,PROM1,ROM1,MAK,LARGE1,ARL6,FAM161A,PRPH2,OTX2,RREB1
HP	Abnormal full-field electroretinogram	HP:0030466	FALSE	0.000111951	3.95097	64	46	8	4958	RP1,NR2E3,AIPL1,ABCA4,PROM1,GNB3,LARGE1,PRPH2
HP	Abnormality of the vasculature of the eye	HP:0008047	FALSE	0.000187051	3.72804	385	46	16	4958	EYS,RP1,NR2E3,AIPL1,USH2A,NRL,IMPG2,ABCA4,PROM1,ROM1,BBS9,MAK,ARL6,FAM161A,PRPH2,RREB1
HP	Abnormality of the curvature of the cornea	HP:0100691	FALSE	0.000195995	3.70776	335	46	15	4958	EYS,RP1,NR2E3,AIPL1,USH2A,NRL,IMPG2,ABCA4,PROM1,ROM1,BBS9,MAK,ARL6,FAM161A,PRPH2
HP	Diabetes mellitus	HP:0000819	FALSE	0.000405664	3.39183	463	46	17	4958	EYS,RP1,NR2E3,USH2A,NRL,IMPG2,ABCA4,PROM1,ROM1,BBS9,MAK,ARL6,FAM161A,PRPH2,CDON,FLT1,OTX2
HP	Glucose intolerance	HP:0001952	FALSE	0.000587481	3.23101	475	46	17	4958	EYS,RP1,NR2E3,USH2A,NRL,IMPG2,ABCA4,PROM1,ROM1,BBS9,MAK,ARL6,FAM161A,PRPH2,CDON,FLT1,OTX2
HP	Color vision defect	HP:0000551	FALSE	0.000667405	3.17561	144	46	10	4958	NR2E3,AIPL1,IMPG2,ABCA4,PROM1,BBS9,GNB3,SEMA3A,ARL6,PRPH2
HP	Increased body weight	HP:0004324	FALSE	0.000725287	3.13949	482	46	17	4958	EYS,RP1,NR2E3,USH2A,NRL,IMPG2,ABCA4,PROM1,ROM1,BBS9,MAK,SEMA3A,ARL6,FAM161A,PRPH2,OTX2,RREB1
HP	Hypogonadism	HP:0000135	FALSE	0.000860611	3.06519	430	46	16	4958	EYS,RP1,NR2E3,USH2A,NRL,IMPG2,ABCA4,PROM1,ROM1,BBS9,MAK,SEMA3A,ARL6,FAM161A,PRPH2,OTX2
HP	Abnormal testis morphology	HP:0000035	FALSE	0.000989635	3.00452	974	46	24	4958	EYS,RP1,NR2E3,USH2A,NRL,IMPG2,ABCA4,PROM1,ROM1,BBS9,GPC6,MAK,SEMA3A,LARGE1,KDR,ARL6,PRKACB,FAM161A,PRPH2,CDON,NFIB,RARB,OTX2,RREB1
HP	Nystagmus	HP:0000639	FALSE	0.00135906	2.86676	1070	46	25	4958	EYS,RP1,NR2E3,AIPL1,USH2A,NRL,IMPG2,ADGRV1,KANK1,MYO9A,ABCA4,PROM1,ROM1,BBS9,MAK,GNB3,SEMA3A,LARGE1,ARL6,UNC80,FAM161A,PRPH2,SNAP25,OTX2,SLC1A3
HP	Abnormal light- and dark-adapted electroretinogram	HP:0008323	FALSE	0.00151445	2.81975	39	46	6	4958	RP1,NR2E3,AIPL1,PROM1,LARGE1,PRPH2
HP	Abnormal involuntary eye movements	HP:0012547	FALSE	0.00203193	2.69209	1092	46	25	4958	EYS,RP1,NR2E3,AIPL1,USH2A,NRL,IMPG2,ADGRV1,KANK1,MYO9A,ABCA4,PROM1,ROM1,BBS9,MAK,GNB3,SEMA3A,LARGE1,ARL6,UNC80,FAM161A,PRPH2,SNAP25,OTX2,SLC1A3
HP	Reduced visual acuity	HP:0007663	FALSE	0.00220236	2.65711	584	46	18	4958	EYS,RP1,NR2E3,AIPL1,USH2A,NRL,IMPG2,ABCA4,PROM1,ROM1,BBS9,MAK,GNB3,LARGE1,ARL6,FAM161A,PRPH2,SLC1A3
HP	Conductive hearing impairment	HP:0000405	FALSE	0.00413021	2.38403	368	46	14	4958	EYS,RP1,NR2E3,USH2A,NRL,IMPG2,ABCA4,PROM1,ROM1,MAK,ARL6,FAM161A,PRPH2,RREB1
HP	Functional abnormality of the middle ear	HP:0011452	FALSE	0.00484804	2.31443	373	46	14	4958	EYS,RP1,NR2E3,USH2A,NRL,IMPG2,ABCA4,PROM1,ROM1,MAK,ARL6,FAM161A,PRPH2,RREB1
HP	Abnormality of vision	HP:0000504	FALSE	0.00661319	2.17959	1334	46	27	4958	EYS,RP1,NR2E3,AIPL1,USH2A,NRL,IMPG2,ADGRV1,MYO9A,ABCA4,PROM1,ROM1,BBS9,MAK,GNB3,SEMA3A,LARGE1,ARL6,ABCA1,FAM161A,PRPH2,CDON,IQSEC1,FLT1,SNAP25,OTX2,SLC1A3
HP	Abnormal cornea morphology	HP:0000481	FALSE	0.010556	1.9765	720	46	19	4958	EYS,RP1,NR2E3,AIPL1,USH2A,NRL,IMPG2,ABCA4,PROM1,ROM1,BBS9,MAK,LARGE1,ARL6,ABCA1,FAM161A,PRPH2,OTX2,RREB1
HP	Scotoma	HP:0000575	FALSE	0.0146528	1.83408	86	46	7	4958	RP1,USH2A,IMPG2,ADGRV1,ABCA4,PROM1,PRPH2
HP	Visual impairment	HP:0000505	FALSE	0.0151844	1.8186	1127	46	24	4958	EYS,RP1,NR2E3,AIPL1,USH2A,NRL,IMPG2,ADGRV1,ABCA4,PROM1,ROM1,BBS9,MAK,GNB3,SEMA3A,LARGE1,ARL6,ABCA1,FAM161A,PRPH2,CDON,IQSEC1,OTX2,SLC1A3
HP	Abnormal circulating hormone concentration	HP:0003117	FALSE	0.0159589	1.797	473	46	15	4958	EYS,RP1,NR2E3,USH2A,NRL,IMPG2,ABCA4,PROM1,ROM1,MAK,SEMA3A,ARL6,FAM161A,PRPH2,OTX2
HP	Abnormal male external genitalia morphology	HP:0000032	FALSE	0.0205548	1.68709	1146	46	24	4958	EYS,RP1,NR2E3,USH2A,NRL,IMPG2,ABCA4,PROM1,ROM1,BBS9,GPC6,MAK,SEMA3A,LARGE1,KDR,ARL6,PRKACB,FAM161A,PRPH2,CDON,NFIB,RARB,OTX2,RREB1
HP	Intellectual disability	HP:0001249	FALSE	0.0250914	1.60048	2023	46	33	4958	EYS,RP1,NR2E3,AIPL1,USH2A,NRL,IMPG2,DMD,KANK1,MYO9A,ABCA4,PROM1,SLC6A17,ROM1,BBS9,GPC6,MAK,FOXP2,LARGE1,ARL6,UNC80,PRKACB,AFF2,FAM161A,PRPH2,CDON,NFIB,IQSEC1,RARB,SNAP25,OTX2,RREB1,SLC1A3
HP	Yellow/white lesions of the macula	HP:0030500	FALSE	0.0291195	1.53582	19	46	4	4958	IMPG2,ABCA4,PROM1,PRPH2
HP	Sensorineural hearing impairment	HP:0000407	FALSE	0.0328193	1.48387	930	46	21	4958	EYS,RP1,NR2E3,USH2A,NRL,IMPG2,DMD,ADGRV1,MYO9A,ABCA4,PROM1,ROM1,MAK,FOXP2,SEMA3A,ARL6,FAM161A,PRPH2,CDON,SNAP25,OTX2
HP	Abnormal external genitalia	HP:0000811	FALSE	0.042175	1.37495	1193	46	24	4958	EYS,RP1,NR2E3,USH2A,NRL,IMPG2,ABCA4,PROM1,ROM1,BBS9,GPC6,MAK,SEMA3A,LARGE1,KDR,ARL6,PRKACB,FAM161A,PRPH2,CDON,NFIB,RARB,OTX2,RREB1
HP	Puberty and gonadal disorders	HP:0008373	FALSE	0.043228	1.36423	648	46	17	4958	EYS,RP1,NR2E3,USH2A,NRL,IMPG2,ABCA4,PROM1,ROM1,BBS9,MAK,SEMA3A,ARL6,FAM161A,PRPH2,CDON,OTX2
HP	Abnormality of the male genitalia	HP:0010461	FALSE	0.0447492	1.34921	1197	46	24	4958	EYS,RP1,NR2E3,USH2A,NRL,IMPG2,ABCA4,PROM1,ROM1,BBS9,GPC6,MAK,SEMA3A,LARGE1,KDR,ARL6,PRKACB,FAM161A,PRPH2,CDON,NFIB,RARB,OTX2,RREB1
HP	Retinal atrophy	HP:0001105	FALSE	0.0480079	1.31869	103	46	7	4958	AIPL1,NRL,IMPG2,ABCA4,PROM1,LARGE1,PRPH2

[truncated: 2 more sheets: Cone, Cone GO]
