# Supplementary material for: Single cell dual-omic atlas of the human developing retina
Source: Nat Commun. 2024 Aug 9;15:6792. doi: 10.1038/s41467-024-50853-5 (PMC11310509; doi:10.1038/s41467-024-50853-5)
Supplement: Supplementary file 11 — Supplementary Data 8 [file 41467_2024_50853_MOESM11_ESM.xlsx]

## Sheet: NRPC TF Function Prediction
ARID5B	Rod
ASCL1	Rod
ATOH7	RGC
BACH2	Rod
BHLHE41	Rod
CREB5	Rod
CRX	Rod
CUX2	Cone
E2F7	RGC
EBF1	HC
EBF2	RGC
EBF3	RGC
EGR1	RGC
EPAS1	Rod
ESRRB	HC
ESRRG	HC
ETV1	Rod
ETV5	Rod
FOS	Cone
FOSB	Cone
FOXM1	RGC
FOXN4	Cone
GLIS3	Rod
HES1	Rod
HES5	RGC
HES6	AC
HIF3A	Rod
HIVEP3	HC
HMGA2	Rod
ID2	AC
ID3	Cone
ISL1	RGC
JAZF1	Rod
LEF1	RGC
MECOM	RGC
MEF2C	Rod
MEIS2	Cone
MITF	Rod
MXD3	RGC
MYBL1	RGC
MYT1L	HC
NEUROD1	BC
NFIA	Rod
NFIB	BC
NFIX	Rod
NPAS3	Cone
NR2E3	Rod
NR3C2	Rod
NR4A1	Cone
NR4A3	Cone
NRL	Rod
ONECUT1	HC
ONECUT2	HC
ONECUT3	HC
OTX2	BC
PAX2	Rod
PAX5	RGC
PAX8	Rod
PBX3	RGC
PBX4	RGC
POU2F2	AC
POU4F2	RGC
POU6F2	RGC
PPARA	Rod
PRDM1	Cone
PRDM13	AC
PRDM6	HC
PRDM8	BC
PROX1	HC
RARB	Rod
RAX2	Rod
RORA	BC
RREB1	Rod
RUNX1	Cone
RXRG	Cone
SKOR2	BC
SOX5	RGC
SOX6	Rod
SP8	RGC
ST18	AC
TCF7L1	Rod
TFAP2A	HC
TFAP2B	HC
TFAP2D	RGC
THRB	Cone
TSHZ2	HC
TSHZ3	HC
VSX1	BC
VSX2	BC
ZBTB7C	Rod
ZFHX3	HC
ZFPM2	HC
ZIC1	RGC
ZNF367	RGC
ZNF730	RGC

## Sheet: Ground Truth
Name	Cell Fate Determination Function	Positive Regulation	Negative Regulation	Animal Model	Validation Method	PMID
CRX	TRUE	Rod,Cone		Mouse	Deleted a restriction fragment encoding the homeodomain.	10581037
HES5	TRUE	MG		Mouse	Hes5-mutant	10821751
HES6	TRUE	Rod		Mouse	retrovirus CLIG	10851137
THRB	TRUE	Cone		Mouse	We used a linker to introduce a KpnI site at a StuI site in the TrB2 exon, allowing the in-frame insertion of a lacZ-neo cassette.	11138006
RARB	TRUE	RGC		Mouse	Isoform gene targeting	11723443
PROX1	TRUE	HC		Mouse	A B-galactosidase-neomycin resistance cassette was fused in frame to the N-terminal part of Prox1.	12692551
OTX2	TRUE	BC,Rod,Cone		Mouse	Otx2 flox/flox	17908793
ISL1	TRUE	BC,AC,RGC		Mouse	Targeting construct in which exon 2 of Isl1 was flanked by two loxP sequences	18003851
NR2E3	TRUE	Rod	Cone	Patients	Normal subjects and patients with ESCS caused by NR2E3 mutations were included in the study.	18547563
VSX1	TRUE	BC		Mouse	Knock-in null mutant allele	21917795
EBF1	TRUE		MG	Mouse	Homologous recombination	21971554
EBF2	TRUE		MG	Mouse	Homologous recombination	21971554
EBF3	TRUE		MG	Mouse	Homologous recombination	21971554
ZIC1	TRUE		Rod	Mouse	Overexpress	22024047
NEUROD1	TRUE	Rod,Cone		Mouse	Mice expressing Cre recombinase under the control of the Crx 2-kb promoter were crossed with the NeuroD1 flox mouse line, in which the second exon of the NeuroD1 gene is flanked by two loxP sites.	22784109
EGR1	TRUE	AC,HC		Zebrafish	Morpholino	23405257
ID3	TRUE	MG		Mouse	RNA interference	23824579
ETV1	TRUE	MG	RGC, BC, AC	Xenopus laevis	ETV1 Morpholino	24219979
ONECUT1	TRUE	HC,RGC,Cone,AC,Rod		Mouse	Using recombineering, a targeting construct was generated by inserting a loxP site upstream of the transcription start site and a loxP-FRT-Neo-FRT cassette in the first intron of Oc2	25228773
ONECUT2	TRUE	HC,RGC,Cone,AC,Rod		Mouse	Using recombineering, a targeting construct was generated by inserting a loxP site upstream of the transcription start site and a loxP-FRT-Neo-FRT cassette in the first intron of Oc2	25228773
HMGA2	TRUE		Rods			25336737
POU4F2	TRUE	RGC		Mouse	Recombineering	25775587
TFAP2A	TRUE	AC,HC		Mouse	Ptf1a-cre	25966682
TFAP2B	TRUE	AC,HC		Mouse	Ptf1a-cre	25966682
PRDM13	TRUE	AC		Mouse	Prdm13 flox mouse	25995483
PRDM8	TRUE	BC,AC		Mouse	The Prdm8 mutant allele was generated by partially replacing the Prdm8 coding region with a reporter/selection cassette (IRES-EGFPnls/DTA-Neo)	26023183
NFIA	TRUE	BC,MG		Mouse	Nfia lox/lox; Nfia lox/lox, and Nfix lox/lox mice were crossed to Chx10-Cre-GFP	31128945
NFIB	TRUE	BC,MG		Mouse	Nfia lox/lox; Nfia lox/lox, and Nfix lox/lox mice were crossed to Chx10-Cre-GFP	31128945
NFIX	TRUE	BC,MG		Mouse	Nfia lox/lox; Nfia lox/lox, and Nfix lox/lox mice were crossed to Chx10-Cre-GFP	31128945
HES1	TRUE	Cone	RGC	Mouse	Hes1 conditional KO	31949107
FOXN4	TRUE	Rod,Cone,AC,HC	RGC	Mouse	Foxn4 lacZ/lacZ embryos	32071204
MEF2C	TRUE	Cone		iPSC Organoids	The patient mutation (NRL c.233dup(C),p.(L75Pfs19X)) was confirmed in iPSCs and organoids by PCR amplifying a 770 nt genomic region surrounding the duplication with F-5'-TCCCTGCTCCTGGTTC-3' and R-5'-CACCATCCCTCTGGCTTTCC-3' followed by Sanger sequencing (University of Wisconsin Biotech Center, Madison, WI) with the F primer.	32081919
NRL	TRUE	Rod	Cone	iPSC Organoids	The patient mutation (NRL c.233dup(C),p.(L75Pfs19X)) was confirmed in iPSCs and organoids by PCR amplifying a 770 nt genomic region surrounding the duplication with F-5'-TCCCTGCTCCTGGTTC-3' and R-5'-CACCATCCCTCTGGCTTTCC-3' followed by Sanger sequencing (University of Wisconsin Biotech Center, Madison, WI) with the F primer.	32081919
PRDM1	TRUE	Cone,Rod	BC	Mouse	LoxP-STOP-LoxP sequence	32562755
POU2F2	TRUE	Cone		Mouse	CRISPR-Cas9 gRNAs targeting Pou2f1 and Pou2f2	32878923
ATOH7	TRUE	RGC		Mouse	Cre recombinase	33712461
VSX2	TRUE	BC		Mouse	CRISPR-Cas9	35017532
MYT1L	TRUE		MG			https://iovs.arvojournals.org/article.aspx?articleid=2783268
