# Supplementary material for: Single cell dual-omic atlas of the human developing retina
Source: Nat Commun. 2024 Aug 9;15:6792. doi: 10.1038/s41467-024-50853-5 (PMC11310509; doi:10.1038/s41467-024-50853-5)
Supplement: Supplementary file 12 — Supplementary Data 9 [file 41467_2024_50853_MOESM12_ESM.xlsx]

## Sheet: PeakMatrix
	T.0_5	T.5_10	T.10_15	T.15_20	T.20_25	T.25_30	T.30_35	T.35_40	T.40_45	T.45_50	T.50_55	T.55_60	T.60_65	T.65_70	T.70_75	T.75_80	T.80_85	T.85_90	T.90_95	T.95_100
chr17:76726482_76726982	1.03871	1.03871	1.03871	1.03871	1.03871	1.03871	0.991203	0.991203	0.707691	0.286113	-0.122301	-0.368743	-0.687157	-0.796419	-1.20564	-1.20564	-1.20564	-1.20564	-1.20564	-1.20564
chr1:18561959_18562459	1.11539	1.11539	1.11539	1.11539	1.11539	1.11539	1.11539	0.703463	0.332938	0.171807	-0.114834	-0.362013	-0.681379	-0.681379	-1.19606	-1.19606	-1.19606	-1.19606	-1.19606	-1.19606
chr16:70646746_70647246	1.1361	1.1361	1.1361	1.1361	1.1361	1.1361	0.951997	0.707533	0.530919	0.0918748	-0.253443	-0.253443	-0.872344	-0.737517	-1.16369	-1.16369	-1.16369	-1.16369	-1.16369	-1.16369
chr21:35239868_35240368	1.29988	1.29988	1.29988	1.29988	1.29988	1.29988	0.827744	0.436533	0.0925491	-0.458217	-0.637128	-0.637128	-0.96996	-1.15802	-0.882605	-0.882605	-0.882605	-0.882605	-0.882605	-0.882605
chr12:124947451_124947951	1.23426	1.23426	1.23426	1.23426	1.23426	1.23426	0.703454	0.3114	0.319871	-0.175558	-0.00456991	-0.153777	-0.6357	-0.847136	-1.15392	-1.15392	-1.15392	-1.15392	-1.15392	-1.15392
chr1:43564591_43565091	1.14655	1.14655	1.14655	1.14655	1.14655	1.14655	0.829135	0.553134	0.511756	0.193695	0.193695	-0.384231	-1.02257	-1.11015	-1.10729	-1.10729	-1.10729	-1.10729	-1.10729	-1.10729
chr6:33711518_33712018	1.15881	1.15881	1.15881	1.15881	1.15881	1.15881	0.811684	0.811684	0.332563	0.142794	-0.194794	-0.194794	-0.896789	-1.10932	-1.10932	-1.10932	-1.10932	-1.10932	-1.10932	-1.10932
chr1:27154958_27155458	1.06359	1.06359	1.06359	1.06359	1.06359	1.06359	0.929946	0.724436	0.386563	0.386563	0.386563	-0.199208	-0.7745	-0.915757	-1.21769	-1.21769	-1.21769	-1.21769	-1.21769	-1.21769
chr20:1466643_1467143	1.11524	1.11524	1.11524	1.11524	1.11524	1.11524	0.764422	0.648993	0.446537	0.446537	0.105361	-0.188846	-0.765139	-1.05655	-1.18213	-1.18213	-1.18213	-1.18213	-1.18213	-1.18213
chr11:59668938_59669438	1.08066	1.08066	1.08066	1.08066	1.08066	1.08066	0.725099	0.800291	0.5951	0.5951	0.100941	-0.370838	-1.08988	-1.16765	-1.11202	-1.11202	-1.11202	-1.11202	-1.11202	-1.11202
chr7:100436271_100436771	1.0573	1.0573	1.0573	1.0573	1.0573	1.0573	1.0573	0.845437	0.619234	0.101296	0.101296	-0.201475	-0.931589	-0.772533	-1.19379	-1.19379	-1.19379	-1.19379	-1.19379	-1.19379
chr12:124745903_124746403	1.1524	1.1524	1.1524	1.1524	1.1524	1.1524	0.817834	0.461353	0.584535	0.249283	0.0371577	-0.366179	-0.760799	-0.970118	-1.16124	-1.16124	-1.16124	-1.16124	-1.16124	-1.16124
chr1:36645923_36646423	1.0508	1.0508	1.0508	1.0508	1.0508	1.0508	1.0508	0.6906	0.602699	0.26395	0.0496114	-0.216349	-0.459388	-0.684693	-1.267	-1.267	-1.267	-1.267	-1.267	-1.267
chr2:71227132_71227632	1.19638	1.19638	1.19638	1.19638	1.19638	1.19638	0.973483	0.610797	0.418776	0.0776878	-0.516744	-0.676837	-1.07833	-0.796036	-1.03185	-1.03185	-1.03185	-1.03185	-1.03185	-1.03185
chr11:134032852_134033352	1.0991	1.0991	1.0991	1.0991	1.0991	1.0991	0.957282	0.739197	0.748313	0.0819527	-0.279471	-0.279471	-0.682157	-0.682157	-1.19968	-1.19968	-1.19968	-1.19968	-1.19968	-1.19968
chr19:33795720_33796220	1.20937	1.20937	1.20937	1.20937	1.20937	1.20937	0.83706	0.618582	0.150546	-0.0529894	-0.415066	-0.346526	-0.346526	-0.655791	-1.17425	-1.17425	-1.17425	-1.17425	-1.17425	-1.17425
chr16:22374521_22375021	1.1487	1.1487	1.1487	1.1487	1.1487	1.1487	0.776249	0.552111	0.776187	0.170135	-0.301467	-0.301467	-0.705037	-0.933072	-1.15431	-1.15431	-1.15431	-1.15431	-1.15431	-1.15431
chr22:23838979_23839479	1.21713	1.21713	1.21713	1.21713	1.21713	1.21713	0.84085	0.620042	0.147016	0.147016	-0.151488	-0.650759	-1.05847	-1.12308	-1.01232	-1.01232	-1.01232	-1.01232	-1.01232	-1.01232
chr2:24491573_24492073	1.17769	1.17769	1.17769	1.17769	1.17769	1.17769	0.815002	0.590895	0.590895	0.239344	-0.291423	-0.798153	-1.21196	-1.23824	-0.960417	-0.960417	-0.960417	-0.960417	-0.960417	-0.960417
chr18:51197464_51197964	1.09479	1.09479	1.09479	1.09479	1.09479	1.09479	0.948765	0.643099	0.717259	0.365012	-0.0667577	-0.387665	-1.16151	-1.2585	-1.06141	-1.06141	-1.06141	-1.06141	-1.06141	-1.06141
chr3:49786375_49786875	1.22615	1.22615	1.22615	1.22615	1.22615	1.22615	0.690014	0.690014	0.424133	-0.204749	-0.204749	-0.528865	-1.16374	-1.10593	-0.992166	-0.992166	-0.992166	-0.992166	-0.992166	-0.992166
chr8:88039511_88040011	1.17478	1.17478	1.17478	1.17478	1.17478	1.17478	0.787711	0.560571	0.560571	0.00527927	0.00527927	-0.319328	-0.955171	-1.09909	-1.09909	-1.09909	-1.09909	-1.09909	-1.09909	-1.09909
chr11:130675254_130675754	1.11673	1.11673	1.11673	1.11673	1.11673	1.11673	0.729409	0.350297	0.737649	0.381113	0.155521	-0.273423	-0.693096	-0.693096	-1.23246	-1.23246	-1.23246	-1.23246	-1.23246	-1.23246
chr5:108382172_108382672	1.19627	1.19627	1.19627	1.19627	1.19627	1.19627	0.59837	0.59837	0.59837	0.129643	-0.248662	-0.439786	-0.861281	-0.689906	-1.14379	-1.14379	-1.14379	-1.14379	-1.14379	-1.14379
chr1:44637992_44638492	0.99578	0.99578	0.99578	0.99578	0.99578	0.99578	0.99578	0.684931	0.684931	0.684931	0.306482	-0.281981	-0.703636	-1.02689	-1.21987	-1.21987	-1.21987	-1.21987	-1.21987	-1.21987
chr10:117375232_117375732	1.12146	1.12146	1.12146	1.12146	1.12146	1.12146	1.12146	0.89216	0.400934	-0.159647	-0.159647	-0.351635	-0.775037	-1.09963	-1.09963	-1.09963	-1.09963	-1.09963	-1.09963	-1.09963
chr1:203282788_203283288	1.19681	1.19681	1.19681	1.19681	1.19681	1.19681	0.804771	0.421039	0.434886	-0.268049	0.00872232	-0.32005	-0.32005	-0.836074	-1.18434	-1.18434	-1.18434	-1.18434	-1.18434	-1.18434
chr1:44799984_44800484	1.19393	1.19393	1.19393	1.19393	1.19393	1.19393	0.577305	0.662144	0.430626	0.211308	-0.0223584	-0.422419	-1.16359	-1.16359	-1.0455	-1.0455	-1.0455	-1.0455	-1.0455	-1.0455
chr22:27630313_27630813	1.11153	1.11153	1.11153	1.11153	1.11153	1.11153	0.741624	0.722058	0.489681	0.119013	0.119013	-0.282532	-0.282532	-0.715732	-1.2633	-1.2633	-1.2633	-1.2633	-1.2633	-1.2633
chr3:134485736_134486236	1.19578	1.19578	1.19578	1.19578	1.19578	1.19578	0.933176	0.475431	0.242744	0.0223179	0.114006	-0.560408	-0.997299	-0.750788	-1.10898	-1.10898	-1.10898	-1.10898	-1.10898	-1.10898
chr1:210251242_210251742	1.19649	1.19649	1.19649	1.19649	1.19649	1.19649	0.785428	0.785428	0.548209	-0.0414976	-0.441258	-0.785984	-1.05746	-0.995972	-0.995972	-0.995972	-0.995972	-0.995972	-0.995972	-0.995972
chr22:42803374_42803874	1.02337	1.02337	1.02337	1.02337	1.02337	1.02337	1.02337	0.775756	0.53225	0.53225	0.197513	-0.156347	-0.84949	-0.84949	-1.22433	-1.22433	-1.22433	-1.22433	-1.22433	-1.22433
chr7:4641541_4642041	1.28124	1.28124	1.28124	1.28124	1.28124	1.28124	0.853378	0.163404	-0.0284213	-0.0284213	-0.0980198	-0.665732	-0.665732	-0.813285	-1.06744	-1.06744	-1.06744	-1.06744	-1.06744	-1.06744
chr6:170438282_170438782	1.23767	1.23767	1.23767	1.23767	1.23767	1.23767	0.958257	0.538329	0.290747	-0.32472	-0.867941	-1.22772	-1.22772	-1.22772	-0.722923	-0.722923	-0.722923	-0.722923	-0.722923	-0.722923
chr13:33542559_33543059	1.07067	1.07067	1.07067	1.07067	1.07067	1.07067	1.00106	0.579596	0.723295	0.487903	0.0691554	-0.485386	-0.95194	-0.862239	-1.16424	-1.16424	-1.16424	-1.16424	-1.16424	-1.16424
chr19:18422783_18423283	1.31173	1.31173	1.31173	1.31173	1.31173	1.31173	0.646968	0.223638	-0.0259498	-0.0259498	-0.16708	-0.740936	-0.740936	-1.00573	-1.00573	-1.00573	-1.00573	-1.00573	-1.00573	-1.00573
chr16:29805609_29806109	1.27057	1.27057	1.27057	1.27057	1.27057	1.27057	0.381239	0.00944757	0.0247286	0.228046	0.228046	-0.346007	-0.346007	-0.785266	-1.1696	-1.1696	-1.1696	-1.1696	-1.1696	-1.1696
chr5:41903944_41904444	1.18573	1.18573	1.18573	1.18573	1.18573	1.18573	1.11524	0.688481	0.267844	-0.133504	-0.386363	-0.67039	-0.61725	-1.05406	-1.05406	-1.05406	-1.05406	-1.05406	-1.05406	-1.05406
chr1:180631735_180632235	1.13742	1.13742	1.13742	1.13742	1.13742	1.13742	1.13742	0.580797	0.580797	-0.0461926	-0.0389631	-0.618865	-1.09242	-0.916458	-1.06844	-1.06844	-1.06844	-1.06844	-1.06844	-1.06844
chr6:79078143_79078643	1.1176	1.1176	1.1176	1.1176	1.1176	1.1176	1.06793	0.811342	0.261674	0.261674	0.0428992	-0.537266	-1.01104	-1.08611	-1.08611	-1.08611	-1.08611	-1.08611	-1.08611	-1.08611
chr14:77097804_77098304	1.28217	1.28217	1.28217	1.28217	1.28217	1.28217	0.713114	0.100586	-0.126541	0.0794255	-0.0052906	-0.194651	-0.914609	-1.1576	-1.03124	-1.03124	-1.03124	-1.03124	-1.03124	-1.03124
chr7:100673179_100673679	1.14699	1.14699	1.14699	1.14699	1.14699	1.14699	1.05417	0.622686	0.425051	0.184062	-0.244641	-0.614324	-0.614324	-0.778226	-1.15273	-1.15273	-1.15273	-1.15273	-1.15273	-1.15273
chr7:108358574_108359074	0.971542	0.971542	0.971542	0.971542	0.971542	0.971542	0.971542	0.7128	0.723615	0.723615	0.294812	-0.371947	-0.371947	-0.890127	-1.27027	-1.27027	-1.27027	-1.27027	-1.27027	-1.27027
chr2:98348121_98348621	1.17321	1.17321	1.17321	1.17321	1.17321	1.17321	1.17321	0.610851	0.356033	-0.0504296	-0.609526	-1.5	-0.984632	-1.06044	-0.826241	-0.826241	-0.826241	-0.826241	-0.826241	-0.826241
chr2:170928929_170929429	1.10125	1.10125	1.10125	1.10125	1.10125	1.10125	0.812088	0.594779	0.852951	0.444248	-0.11793	-0.707039	-0.707039	-0.783269	-1.16605	-1.16605	-1.16605	-1.16605	-1.16605	-1.16605
chr16:4416444_4416944	1.31108	1.31108	1.31108	1.31108	1.31108	1.31108	0.539468	-0.0266492	-0.0266492	-0.0266492	-0.0989547	-0.0989547	-0.719254	-1.17056	-1.03972	-1.03972	-1.03972	-1.03972	-1.03972	-1.03972
chr1:244214149_244214649	1.16949	1.16949	1.16949	1.16949	1.16949	1.16949	1.16949	0.733873	0.477041	-0.16142	-0.724935	-1.09816	-1.09816	-0.902094	-0.902094	-0.902094	-0.902094	-0.902094	-0.902094	-0.902094
chr7:132261443_132261943	1.10639	1.10639	1.10639	1.10639	1.10639	1.10639	1.10639	0.669607	0.412088	0.16814	-0.335367	-0.335367	-0.335367	-0.608574	-1.22998	-1.22998	-1.22998	-1.22998	-1.22998	-1.22998
chr17:31094494_31094994	1.3516	1.3516	1.3516	1.3516	1.3516	1.3516	0.662073	0.222969	-0.396216	-0.809171	-1.07046	-1.44667	-0.757933	-0.758067	-0.626019	-0.626019	-0.626019	-0.626019	-0.626019	-0.626019
chr2:9423249_9423749	1.11099	1.11099	1.11099	1.11099	1.11099	1.11099	1.11099	0.670598	0.410954	0.410954	-0.158733	-0.657006	-0.657006	-1.11381	-1.11381	-1.11381	-1.11381	-1.11381	-1.11381	-1.11381
chr2:238203447_238203947	0.990611	0.990611	0.990611	0.990611	0.990611	0.990611	0.990611	0.725137	0.736233	0.488917	0.341292	-0.0380985	-0.78125	-1.20414	-1.20039	-1.20039	-1.20039	-1.20039	-1.20039	-1.20039
chr17:47990944_47991444	1.19233	1.19233	1.19233	1.19233	1.19233	1.19233	0.737018	0.465185	0.739107	0.0859232	-0.17927	-0.783399	-0.783399	-1.06216	-1.06216	-1.06216	-1.06216	-1.06216	-1.06216	-1.06216
chr9:113593757_113594257	1.28783	1.28783	1.28783	1.28783	1.28783	1.28783	0.831645	0.385126	0.237777	-0.416662	-0.860306	-0.552192	-0.552192	-0.83149	-0.994781	-0.994781	-0.994781	-0.994781	-0.994781	-0.994781
chr5:44808585_44809085	1.014	1.014	1.014	1.014	1.014	1.014	1.014	0.746255	0.598881	0.349453	0.0837046	0.0837046	-0.410671	-0.873912	-1.27923	-1.27923	-1.27923	-1.27923	-1.27923	-1.27923
chr18:9475055_9475555	1.18007	1.18007	1.18007	1.18007	1.18007	1.18007	1.10597	0.836986	0.260765	-0.396811	-0.168321	-1.05781	-1.05781	-0.947601	-0.942627	-0.942627	-0.942627	-0.942627	-0.942627	-0.942627
chr1:169106022_169106522	1.28329	1.28329	1.28329	1.28329	1.28329	1.28329	0.737931	0.288721	0.0238753	0.0238753	-0.243429	-0.468913	-0.77201	-0.900595	-1.06487	-1.06487	-1.06487	-1.06487	-1.06487	-1.06487
chr9:34458352_34458852	1.26468	1.26468	1.26468	1.26468	1.26468	1.26468	0.840986	0.389537	0.182757	-0.241809	-0.510445	-0.510445	-0.342922	-1.06083	-1.05582	-1.05582	-1.05582	-1.05582	-1.05582	-1.05582
chr17:59331327_59331827	0.919186	0.919186	0.919186	0.919186	0.919186	0.919186	0.919186	0.919186	0.919186	0.493881	0.493881	-0.119157	-0.619777	-0.87593	-1.27426	-1.27426	-1.27426	-1.27426	-1.27426	-1.27426
chr1:41360944_41361444	1.07812	1.07812	1.07812	1.07812	1.07812	1.07812	0.900928	0.868109	0.60015	0.172724	-0.0391734	-0.341656	-0.341656	-1.04562	-1.20709	-1.20709	-1.20709	-1.20709	-1.20709	-1.20709
chr7:76392914_76393414	1.15535	1.15535	1.15535	1.15535	1.15535	1.15535	0.689221	0.48385	0.333289	0.0784648	0.0784648	0.0784648	-0.426604	-0.711991	-1.25588	-1.25588	-1.25588	-1.25588	-1.25588	-1.25588
chr20:56392103_56392603	1.13687	1.13687	1.13687	1.13687	1.13687	1.13687	1.13687	0.931388	0.345101	-0.000211507	-0.37019	-0.989006	-0.989006	-1.27455	-0.935268	-0.935268	-0.935268	-0.935268	-0.935268	-0.935268
chr9:136866139_136866639	1.08995	1.08995	1.08995	1.08995	1.08995	1.08995	0.623423	0.623423	0.623423	0.193971	0.193971	0.193971	-0.572397	-0.858029	-1.26025	-1.26025	-1.26025	-1.26025	-1.26025	-1.26025
chr2:15940184_15940684	1.11846	1.11846	1.11846	1.11846	1.11846	1.11846	1.11846	1.07958	0.383278	-0.286298	-0.286298	-0.905589	-1.41131	-1.20569	-0.866154	-0.866154	-0.866154	-0.866154	-0.866154	-0.866154
chr7:27662754_27663254	1.09547	1.09547	1.09547	1.09547	1.09547	1.09547	0.91731	0.884312	0.884312	0.0471989	-0.224729	-0.616259	-1.12213	-1.05229	-1.04843	-1.04843	-1.04843	-1.04843	-1.04843	-1.04843
chr15:97960276_97960776	1.29265	1.29265	1.29265	1.29265	1.29265	1.29265	0.574504	0.300327	0.31683	-0.520918	-0.596919	-0.0808603	-0.587117	-0.667337	-1.0824	-1.0824	-1.0824	-1.0824	-1.0824	-1.0824
chr3:183447328_183447828	1.24435	1.24435	1.24435	1.24435	1.24435	1.24435	0.7757	0.316978	0.328473	-0.102932	-0.25586	-0.332348	-0.641863	-0.722327	-1.13865	-1.13865	-1.13865	-1.13865	-1.13865	-1.13865
chr11:13277380_13277880	1.16251	1.16251	1.16251	1.16251	1.16251	1.16251	0.834038	0.88544	0.614137	-0.228802	-0.228802	-0.623058	-1.13245	-0.774293	-1.05355	-1.05355	-1.05355	-1.05355	-1.05355	-1.05355
chr5:146447040_146447540	1.06736	1.06736	1.06736	1.06736	1.06736	1.06736	0.760328	0.96758	0.96758	0.200483	-0.507516	-0.507516	-0.507516	-0.639601	-1.18967	-1.18967	-1.18967	-1.18967	-1.18967	-1.18967
chr15:72306249_72306749	1.13347	1.13347	1.13347	1.13347	1.13347	1.13347	0.6577	0.378511	0.378511	0.378511	0.378511	-0.0204789	-0.802023	-0.802023	-1.22467	-1.22467	-1.22467	-1.22467	-1.22467	-1.22467
chr19:37655194_37655694	0.980914	0.980914	0.980914	0.980914	0.980914	0.980914	0.980914	0.980914	0.826306	0.385688	0.231972	-0.491849	-0.652226	-0.685167	-1.24367	-1.24367	-1.24367	-1.24367	-1.24367	-1.24367
chr12:54280341_54280841	1.12741	1.12741	1.12741	1.12741	1.12741	1.12741	1.05	0.76186	0.461863	-0.225043	0.00979492	-0.302125	-0.61192	-0.982934	-1.15433	-1.15433	-1.15433	-1.15433	-1.15433	-1.15433
chr19:4968469_4968969	1.07581	1.07581	1.07581	1.07581	1.07581	1.07581	0.829683	0.676321	0.778774	0.200621	0.309729	-0.326914	-0.846808	-1.00654	-1.17829	-1.17829	-1.17829	-1.17829	-1.17829	-1.17829
chr2:216114601_216115101	1.09797	1.09797	1.09797	1.09797	1.09797	1.09797	0.617438	0.583473	0.59526	0.332562	0.254396	0.0536492	-0.735722	-0.818226	-1.24511	-1.24511	-1.24511	-1.24511	-1.24511	-1.24511
chr3:126703905_126704405	1.23265	1.23265	1.23265	1.23265	1.23265	1.23265	0.751412	0.906041	0.241822	-0.201169	-0.669175	-0.877096	-0.877096	-1.17173	-0.916483	-0.916483	-0.916483	-0.916483	-0.916483	-0.916483
chr15:43370823_43371323	1.21444	1.21444	1.21444	1.21444	1.21444	1.21444	0.731377	0.447907	0.169134	0.169134	-0.051314	-0.456424	-0.456424	-0.752179	-1.18131	-1.18131	-1.18131	-1.18131	-1.18131	-1.18131
chr14:60514795_60515295	1.24584	1.24584	1.24584	1.24584	1.24584	1.24584	0.502842	0.343792	0.343792	0.229366	0.00876596	-0.536237	-1.06002	-1.34533	-0.99367	-0.99367	-0.99367	-0.99367	-0.99367	-0.99367
chr11:88297312_88297812	1.2386	1.2386	1.2386	1.2386	1.2386	1.2386	0.753548	0.46891	0.312237	-0.134266	-0.416784	-0.416784	-0.416784	-0.713756	-1.14465	-1.14465	-1.14465	-1.14465	-1.14465	-1.14465
chr15:65415103_65415603	1.05131	1.05131	1.05131	1.05131	1.05131	1.05131	1.05131	1.05131	0.874377	0.000784435	-0.282994	-0.691585	-1.2195	-1.38753	-0.950672	-0.950672	-0.950672	-0.950672	-0.950672	-0.950672
chr13:100547553_100548053	0.981253	0.981253	0.981253	0.981253	0.981253	0.981253	0.981253	0.695114	0.695114	0.695114	0.220907	-0.0186672	-0.819666	-0.819666	-1.25284	-1.25284	-1.25284	-1.25284	-1.25284	-1.25284
chr1:181088335_181088835	1.10028	1.10028	1.10028	1.10028	1.10028	1.10028	0.913988	0.436156	0.729851	0.280474	-0.00386229	-0.100702	-0.781944	-0.781944	-1.21562	-1.21562	-1.21562	-1.21562	-1.21562	-1.21562
chr1:1658890_1659390	0.928038	0.928038	0.928038	0.928038	0.928038	0.928038	0.928038	0.928038	0.645801	0.645801	0.360944	0.120653	-0.561836	-0.861268	-1.29573	-1.29573	-1.29573	-1.29573	-1.29573	-1.29573
chr1:150268845_150269345	0.92933	0.92933	0.92933	0.92933	0.92933	0.92933	0.92933	0.92933	0.646948	0.646948	0.487275	0.076919	-0.726887	-1.22369	-1.22369	-1.22369	-1.22369	-1.22369	-1.22369	-1.22369
chr14:35809019_35809519	1.26734	1.26734	1.26734	1.26734	1.26734	1.26734	0.774988	0.486065	0.177583	-0.275643	-0.275643	-0.688545	-0.688545	-0.64143	-1.07882	-1.07882	-1.07882	-1.07882	-1.07882	-1.07882
chr6:5840765_5841265	1.12049	1.12049	1.12049	1.12049	1.12049	1.12049	1.12049	0.831109	0.546527	0.0925848	-0.298619	-0.712172	-1.03786	-1.03786	-1.03786	-1.03786	-1.03786	-1.03786	-1.03786	-1.03786
chr19:7943599_7944099	1.24305	1.24305	1.24305	1.24305	1.24305	1.24305	0.484971	0.732294	0.447669	-0.259882	-0.147729	-0.561343	-1.09575	-1.18043	-0.979679	-0.979679	-0.979679	-0.979679	-0.979679	-0.979679
chr16:54929041_54929541	1.2444	1.2444	1.2444	1.2444	1.2444	1.2444	0.750956	0.461396	0.334572	-0.119653	-0.174071	-0.49552	-0.821407	-0.906128	-1.08276	-1.08276	-1.08276	-1.08276	-1.08276	-1.08276
chr7:44885333_44885833	0.965134	0.965134	0.965134	0.965134	0.965134	0.965134	0.965134	0.482115	0.769061	0.769061	0.481638	0.0167289	-0.894955	-1.19708	-1.19708	-1.19708	-1.19708	-1.19708	-1.19708	-1.19708
chr4:163494438_163494938	1.19895	1.19895	1.19895	1.19895	1.19895	1.19895	0.901786	0.611906	0.32683	-0.127898	-0.41562	-0.41562	-0.41562	-0.718063	-1.1569	-1.1569	-1.1569	-1.1569	-1.1569	-1.1569
chrX:53282327_53282827	1.32688	1.32688	1.32688	1.32688	1.32688	1.32688	0.832706	0.349006	-0.127753	-0.582649	-0.470277	-0.884699	-0.884699	-0.884699	-0.884699	-0.884699	-0.884699	-0.884699	-0.884699	-0.884699
chr10:47175295_47175795	1.15806	1.15806	1.15806	1.15806	1.15806	1.15806	0.660881	0.369128	0.369128	0.369128	-0.0252853	-0.0252853	-0.563997	-0.563997	-1.25634	-1.25634	-1.25634	-1.25634	-1.25634	-1.25634
chr3:48717056_48717556	1.15566	1.15566	1.15566	1.15566	1.15566	1.15566	1.15566	0.862821	0.4703	-0.424479	-0.715139	-1.2678	-1.2678	-1.04795	-0.783263	-0.783263	-0.783263	-0.783263	-0.783263	-0.783263
chr12:44876691_44877191	0.998891	0.998891	0.998891	0.998891	0.998891	0.998891	0.998891	0.50829	0.50829	0.50829	0.216356	0.216356	-0.326734	-0.633605	-1.33158	-1.33158	-1.33158	-1.33158	-1.33158	-1.33158
chr17:8192076_8192576	1.11455	1.11455	1.11455	1.11455	1.11455	1.11455	0.613204	0.613204	0.451267	0.451267	0.287669	-0.132774	-0.676004	-1.18502	-1.18502	-1.18502	-1.18502	-1.18502	-1.18502	-1.18502
chr2:127387834_127388334	1.23567	1.23567	1.23567	1.23567	1.23567	1.23567	0.908697	0.687502	0.292613	-0.169532	-0.657775	-0.874685	-0.874685	-0.960883	-0.960883	-0.960883	-0.960883	-0.960883	-0.960883	-0.960883
chr20:45972243_45972743	1.31114	1.31114	1.31114	1.31114	1.31114	1.31114	0.849767	0.279598	0.117373	-0.34495	-0.743376	-0.990137	-0.990137	-0.990287	-0.842452	-0.842452	-0.842452	-0.842452	-0.842452	-0.842452
chr11:77066557_77067057	1.19036	1.19036	1.19036	1.19036	1.19036	1.19036	1.06324	0.768212	0.478074	-0.496606	-1.25166	-1.03355	-1.03355	-1.03376	-0.767097	-0.767097	-0.767097	-0.767097	-0.767097	-0.767097
chr1:3900518_3901018	1.35235	1.35235	1.35235	1.35235	1.35235	1.35235	0.192102	-0.102945	0.237489	-0.225345	0.0120557	-0.544772	-0.544772	-1.0197	-1.0197	-1.0197	-1.0197	-1.0197	-1.0197	-1.0197
chr10:43362207_43362707	1.0579	1.0579	1.0579	1.0579	1.0579	1.0579	1.0579	0.565705	0.565705	-0.0402008	0.202938	0.202938	-0.623084	-0.70942	-1.26164	-1.26164	-1.26164	-1.26164	-1.26164	-1.26164
chr12:56645869_56646369	1.1292	1.1292	1.1292	1.1292	1.1292	1.1292	0.626307	0.3312	0.471314	0.471314	0.415854	-0.141086	-0.967188	-0.757491	-1.20424	-1.20424	-1.20424	-1.20424	-1.20424	-1.20424
chr17:4703951_4704451	1.2666	1.2666	1.2666	1.2666	1.2666	1.2666	0.611151	0.586621	0.295298	-0.31298	-0.31298	-0.542106	-0.542106	-1.05464	-1.05464	-1.05464	-1.05464	-1.05464	-1.05464	-1.05464
chr8:47292876_47293376	1.0688	1.0688	1.0688	1.0688	1.0688	1.0688	1.0688	1.0688	0.581753	0.11704	-0.373917	-0.373917	-0.920925	-0.698517	-1.14699	-1.14699	-1.14699	-1.14699	-1.14699	-1.14699
chr8:97277745_97278245	1.20071	1.20071	1.20071	1.20071	1.20071	1.20071	0.694733	0.694733	0.694733	-0.031146	-0.432542	-0.85687	-1.19104	-0.968127	-0.968127	-0.968127	-0.968127	-0.968127	-0.968127	-0.968127
chr1:15526478_15526978	1.18976	1.18976	1.18976	1.18976	1.18976	1.18976	1.18976	0.544015	-0.0237783	-0.18511	-0.18511	-0.473155	-0.473155	-0.689932	-1.14035	-1.14035	-1.14035	-1.14035	-1.14035	-1.14035
chr19:55062991_55063491	1.21235	1.21235	1.21235	1.21235	1.21235	1.21235	0.704847	0.704847	0.411969	-0.0552038	-0.548759	-0.548759	-0.548759	-0.548759	-1.14092	-1.14092	-1.14092	-1.14092	-1.14092	-1.14092
chr2:74465105_74465605	1.16475	1.16475	1.16475	1.16475	1.16475	1.16475	0.657047	0.657047	0.364057	0.364057	-0.129686	-0.555455	-0.555455	-0.506872	-1.21387	-1.21387	-1.21387	-1.21387	-1.21387	-1.21387
chr14:43361619_43362119	1.0953	1.0953	1.0953	1.0953	1.0953	1.0953	1.0953	0.797332	0.504303	0.0368886	0.0368886	-0.388939	-0.939125	-0.715425	-1.1665	-1.1665	-1.1665	-1.1665	-1.1665	-1.1665
chr7:56064068_56064568	1.15834	1.15834	1.15834	1.15834	1.15834	1.15834	0.650377	0.483245	1.04239	-0.00831486	-0.502311	-0.502311	-0.502311	-0.700471	-1.15172	-1.15172	-1.15172	-1.15172	-1.15172	-1.15172
chr4:41214366_41214866	1.21507	1.21507	1.21507	1.21507	1.21507	1.21507	0.705845	0.407022	0.703128	-0.0274062	-0.193576	-0.96362	-1.29993	-1.17749	-0.907399	-0.907399	-0.907399	-0.907399	-0.907399	-0.907399
chr1:151327427_151327927	1.24937	1.24937	1.24937	1.24937	1.24937	1.24937	0.587412	0.587412	0.587412	-0.143981	-0.63979	-0.545936	-1.09835	-0.975768	-0.975768	-0.975768	-0.975768	-0.975768	-0.975768	-0.975768
chr8:79195417_79195917	1.25737	1.25737	1.25737	1.25737	1.25737	1.25737	0.74647	0.446666	0.151832	-0.127466	-0.127466	-0.555917	-0.555917	-1.07463	-1.07463	-1.07463	-1.07463	-1.07463	-1.07463	-1.07463
chr7:74034026_74034526	1.07712	1.07712	1.07712	1.07712	1.07712	1.07712	0.769412	0.769412	0.474215	0.474215	0.0684202	-0.360558	-0.360558	-0.673739	-1.27059	-1.27059	-1.27059	-1.27059	-1.27059	-1.27059
chr2:24076118_24076618	1.11896	1.11896	1.11896	1.11896	1.11896	1.11896	1.11896	0.616734	0.320629	-0.151694	-0.151694	0.0457178	-0.797152	-0.40625	-1.21817	-1.21817	-1.21817	-1.21817	-1.21817	-1.21817
chr1:90718399_90718899	1.09075	1.09075	1.09075	1.09075	1.09075	1.09075	1.09075	0.921913	0.625788	0.153434	-0.496295	-0.74841	-1.46448	-1.34111	-0.881013	-0.881013	-0.881013	-0.881013	-0.881013	-0.881013
chr2:20446693_20447193	1.06503	1.06503	1.06503	1.06503	1.06503	1.06503	1.06503	0.561784	0.0657587	0.307375	0.424289	-0.00688032	-0.563969	-0.563969	-1.27993	-1.27993	-1.27993	-1.27993	-1.27993	-1.27993
chr13:67230229_67230729	1.27014	1.27014	1.27014	1.27014	1.27014	1.27014	0.477482	0.477482	0.477482	0.0027635	-0.713962	-1.14644	-0.524804	-0.560295	-1.01842	-1.01842	-1.01842	-1.01842	-1.01842	-1.01842
chr5:123511812_123512312	1.13413	1.13413	1.13413	1.13413	1.13413	1.13413	0.618378	0.784097	0.486463	0.486463	-0.015107	-0.447626	-1.29484	-1.29484	-1.02129	-1.02129	-1.02129	-1.02129	-1.02129	-1.02129
chr6:122399290_122399790	1.22951	1.22951	1.22951	1.22951	1.22951	1.22951	0.613947	0.723493	0.424554	-0.0522884	-0.556059	-0.556059	-0.556059	-0.839609	-1.0965	-1.0965	-1.0965	-1.0965	-1.0965	-1.0965
chr17:59425253_59425753	1.13252	1.13252	1.13252	1.13252	1.13252	1.13252	0.336064	0.806639	0.806639	0.329643	0.160553	-0.526994	-1.08846	-1.08846	-1.08846	-1.08846	-1.08846	-1.08846	-1.08846	-1.08846
chr1:7668390_7668890	1.24327	1.24327	1.24327	1.24327	1.24327	1.24327	0.724703	0.724703	0.224405	-0.0590854	-0.715694	-0.57781	-0.57781	-0.869901	-1.05552	-1.05552	-1.05552	-1.05552	-1.05552	-1.05552
chr1:167220418_167220918	1.277	1.277	1.277	1.277	1.277	1.277	0.800608	0.386368	0.335269	-0.408685	-0.645341	-0.344005	-0.905906	-0.82833	-1.00866	-1.00866	-1.00866	-1.00866	-1.00866	-1.00866
chr19:3762749_3763249	1.304	1.304	1.304	1.304	1.304	1.304	0.628147	0.32269	0.245961	-0.233202	-0.820539	-0.468964	-0.468964	-0.90135	-1.0213	-1.0213	-1.0213	-1.0213	-1.0213	-1.0213
chr5:176647032_176647532	1.23679	1.23679	1.23679	1.23679	1.23679	1.23679	0.560328	0.821588	0.166637	-0.580784	-0.884238	-0.969269	-0.0348126	-0.148804	-1.05856	-1.05856	-1.05856	-1.05856	-1.05856	-1.05856
chr6:69796737_69797237	1.08169	1.08169	1.08169	1.08169	1.08169	1.08169	0.559694	0.559694	0.559694	0.559694	0.559694	-0.313416	-0.658165	-1.18815	-1.18815	-1.18815	-1.18815	-1.18815	-1.18815	-1.18815
chr2:96638086_96638586	1.25186	1.25186	1.25186	1.25186	1.25186	1.25186	1.05253	0.541265	0.130415	-0.618927	-0.372298	-0.609377	-0.954348	-0.954348	-0.954348	-0.954348	-0.954348	-0.954348	-0.954348	-0.954348
chr6:97431222_97431722	1.07663	1.07663	1.07663	1.07663	1.07663	1.07663	0.55392	0.55392	0.55392	0.55392	0.672782	-0.275446	-1.1341	-1.1341	-1.1341	-1.1341	-1.1341	-1.1341	-1.1341	-1.1341
chr1:145927354_145927854	1.18231	1.18231	1.18231	1.18231	1.18231	1.18231	0.98267	0.67567	0.170942	0.170942	-0.337837	-0.337837	-0.9047	-1.20538	-1.05139	-1.05139	-1.05139	-1.05139	-1.05139	-1.05139
chr12:44928485_44928985	1.05235	1.05235	1.05235	1.05235	1.05235	1.05235	1.05235	0.74473	0.332407	-0.150142	-0.0309384	0.323121	-0.24488	-0.565827	-1.29582	-1.29582	-1.29582	-1.29582	-1.29582	-1.29582
chr7:92528433_92528933	1.20235	1.20235	1.20235	1.20235	1.20235	1.20235	0.720543	0.412768	0.728306	-0.0241144	-0.329598	-0.329598	-0.897894	-0.847705	-1.10781	-1.10781	-1.10781	-1.10781	-1.10781	-1.10781
chr9:128688818_128689318	1.19509	1.19509	1.19509	1.19509	1.19509	1.19509	0.570984	0.739737	0.614287	-0.0185494	-0.187209	-0.62765	-0.62765	-0.929502	-1.11749	-1.11749	-1.11749	-1.11749	-1.11749	-1.11749
chr14:78297926_78298426	1.23642	1.23642	1.23642	1.23642	1.23642	1.23642	0.710864	0.402457	0.402457	-0.081333	-0.081333	-0.663373	-0.663373	-0.663373	-1.13025	-1.13025	-1.13025	-1.13025	-1.13025	-1.13025
chr1:212968407_212968907	1.06947	1.06947	1.06947	1.06947	1.06947	1.06947	1.06947	1.03232	0.525243	0.0414194	0.0414194	-0.655971	-0.59191	-1.12555	-1.12555	-1.12555	-1.12555	-1.12555	-1.12555	-1.12555
chr5:142426213_142426713	1.18019	1.18019	1.18019	1.18019	1.18019	1.18019	0.863803	0.555165	0.555165	0.0710141	-0.235325	-0.6764	-0.6764	-0.6764	-1.14363	-1.14363	-1.14363	-1.14363	-1.14363	-1.14363
chr19:55461509_55462009	1.102	1.102	1.102	1.102	1.102	1.102	0.900068	0.862666	0.764799	0.00565246	-0.508971	-0.508971	-0.508971	-0.42981	-1.19808	-1.19808	-1.19808	-1.19808	-1.19808	-1.19808
chr9:22009118_22009618	0.926128	0.926128	0.926128	0.926128	0.926128	0.926128	0.926128	0.926128	0.926128	0.166881	0.287228	-0.156606	-0.156606	-0.353383	-1.35378	-1.35378	-1.35378	-1.35378	-1.35378	-1.35378
chr18:35240810_35241310	1.1644	1.1644	1.1644	1.1644	1.1644	1.1644	0.961555	0.284577	0.509422	0.0201168	-0.00935065	-0.0961041	-0.672058	-0.977562	-1.16783	-1.16783	-1.16783	-1.16783	-1.16783	-1.16783
chr6:88963438_88963938	1.25707	1.25707	1.25707	1.25707	1.25707	1.25707	0.76845	0.730856	0.217698	-0.545359	-0.545359	-0.545359	-0.545359	-1.01114	-1.01114	-1.01114	-1.01114	-1.01114	-1.01114	-1.01114
chr8:144827056_144827556	1.1804	1.1804	1.1804	1.1804	1.1804	1.1804	0.833677	0.694959	0.616486	0.12643	-0.54765	-0.777661	-1.12926	-0.714579	-1.0308	-1.0308	-1.0308	-1.0308	-1.0308	-1.0308
chr9:83538300_83538800	1.231	1.231	1.231	1.231	1.231	1.231	0.883818	0.362044	0.0544152	0.0544152	0.0544152	-0.392628	-0.970227	-1.06175	-1.06175	-1.06175	-1.06175	-1.06175	-1.06175	-1.06175
chr17:21284391_21284891	1.34865	1.34865	1.34865	1.34865	1.34865	1.34865	0.714719	0.322428	-0.092935	-0.85824	-0.945016	-0.803172	-0.803172	-0.938381	-0.781355	-0.781355	-0.781355	-0.781355	-0.781355	-0.781355
chr2:38751254_38751754	1.11238	1.11238	1.11238	1.11238	1.11238	1.11238	0.578591	1.06334	0.755297	0.263933	-0.411947	-0.411947	-0.990325	-1.31714	-1.03401	-1.03401	-1.03401	-1.03401	-1.03401	-1.03401
chr19:43575436_43575936	1.24906	1.24906	1.24906	1.24906	1.24906	1.24906	0.614229	0.614229	0.420224	-0.0715447	-0.674334	-0.674334	-0.609221	-0.609449	-1.08403	-1.08403	-1.08403	-1.08403	-1.08403	-1.08403
chr20:36825361_36825861	1.02577	1.02577	1.02577	1.02577	1.02577	1.02577	1.02577	1.02577	0.717439	0.425354	0.00150282	-0.70742	-1.28634	-1.05096	-1.05096	-1.05096	-1.05096	-1.05096	-1.05096	-1.05096
chr4:10123379_10123879	1.12371	1.12371	1.12371	1.12371	1.12371	1.12371	0.63289	0.63289	0.324554	-0.167276	0.265418	0.265418	-0.480181	-0.535974	-1.28	-1.28	-1.28	-1.28	-1.28	-1.28
chr5:177516763_177517263	1.23478	1.23478	1.23478	1.23478	1.23478	1.23478	0.637085	0.461107	-0.211255	-0.211255	0.221888	-0.226647	-0.226647	-0.72661	-1.18773	-1.18773	-1.18773	-1.18773	-1.18773	-1.18773
chr2:238139049_238139549	1.14943	1.14943	1.14943	1.14943	1.14943	1.14943	0.827651	0.827651	0.228627	0.228627	-0.0829337	-0.531528	-0.531528	-0.716	-1.1912	-1.1912	-1.1912	-1.1912	-1.1912	-1.1912
chr2:202634596_202635096	1.31729	1.31729	1.31729	1.31729	1.31729	1.31729	0.781804	0.467569	-0.205599	-0.698531	-0.52936	-0.616757	-0.616757	-0.536651	-0.99158	-0.99158	-0.99158	-0.99158	-0.99158	-0.99158
chr8:1962830_1963330	0.918517	0.918517	0.918517	0.918517	0.918517	0.918517	0.918517	0.918517	0.918517	0.623341	0.0982409	0.0982409	-0.486807	-0.817387	-1.29705	-1.29705	-1.29705	-1.29705	-1.29705	-1.29705
chr15:66096006_66096506	1.3907	1.3907	1.3907	1.3907	1.3907	1.3907	0.560713	0.032159	-0.142261	-0.63934	-0.81555	-0.81555	-0.81555	-0.81555	-0.81555	-0.81555	-0.81555	-0.81555	-0.81555	-0.81555
chr10:63465790_63466290	1.04824	1.04824	1.04824	1.04824	1.04824	1.04824	1.04824	1.04824	0.527134	0.0299289	-0.284669	-0.284669	-0.284669	-0.615364	-1.2456	-1.2456	-1.2456	-1.2456	-1.2456	-1.2456
chr16:85583599_85584099	1.36793	1.36793	1.36793	1.36793	1.36793	1.36793	0.536274	0.218761	-0.0934895	-0.591565	-0.591565	-1.04532	-1.04532	-1.04532	-0.758336	-0.758336	-0.758336	-0.758336	-0.758336	-0.758336
chr17:79546288_79546788	1.02833	1.02833	1.02833	1.02833	1.02833	1.02833	0.486286	0.660452	0.660452	0.660452	0.660452	-0.0587556	-1.15491	-1.15491	-1.15491	-1.15491	-1.15491	-1.15491	-1.15491	-1.15491
chr3:51384714_51385214	1.15836	1.15836	1.15836	1.15836	1.15836	1.15836	0.832235	0.832235	0.589181	-0.188553	-0.715777	-0.982137	-0.149817	-0.481733	-1.11429	-1.11429	-1.11429	-1.11429	-1.11429	-1.11429
chr22:22357288_22357788	0.902315	0.902315	0.902315	0.902315	0.902315	0.902315	0.902315	0.902315	0.589294	0.589294	0.589294	0.134415	-0.453308	-0.590785	-1.34612	-1.34612	-1.34612	-1.34612	-1.34612	-1.34612
chr22:40044302_40044802	1.12884	1.12884	1.12884	1.12884	1.12884	1.12884	1.12884	0.809181	0.124391	0.124391	-0.307748	-0.207466	-0.567229	-0.880311	-1.16618	-1.16618	-1.16618	-1.16618	-1.16618	-1.16618
chr6:99603064_99603564	1.22845	1.22845	1.22845	1.22845	1.22845	1.22845	1.22845	0.533603	0.00724628	-0.650152	-0.650152	-0.440245	-0.440245	-0.994169	-0.994169	-0.994169	-0.994169	-0.994169	-0.994169	-0.994169
chr15:43105804_43106304	1.11644	1.11644	1.11644	1.11644	1.11644	1.11644	1.11644	0.796041	0.48095	-0.0216563	-0.0216563	-0.479544	-1.07115	-1.07115	-1.07115	-1.07115	-1.07115	-1.07115	-1.07115	-1.07115
chr2:11343618_11344118	1.05465	1.05465	1.05465	1.05465	1.05465	1.05465	1.05465	1.05465	0.739377	0.236475	-0.294828	-0.752986	-0.752986	-1.08747	-1.08747	-1.08747	-1.08747	-1.08747	-1.08747	-1.08747
chr2:231928899_231929399	1.39088	1.39088	1.39088	1.39088	1.39088	1.39088	0.550755	0.0157492	-0.29968	-0.29968	-0.83124	-0.83124	-0.83124	-0.83124	-0.83124	-0.83124	-0.83124	-0.83124	-0.83124	-0.83124
chr17:59619408_59619908	1.08802	1.08802	1.08802	1.08802	1.08802	1.08802	1.08802	0.767132	0.239567	0.239567	-0.0789329	-0.315194	-0.315194	-0.64999	-1.25052	-1.25052	-1.25052	-1.25052	-1.25052	-1.25052
chr2:70978929_70979429	1.14077	1.14077	1.14077	1.14077	1.14077	1.14077	0.430768	0.109877	0.504366	0.504366	0.504366	0.0457804	-0.96448	-0.723571	-1.20935	-1.20935	-1.20935	-1.20935	-1.20935	-1.20935
chr2:127064798_127065298	1.11084	1.11084	1.11084	1.11084	1.11084	1.11084	0.754247	0.754247	0.754247	0.250247	-0.06865	-0.675004	-0.675004	-0.593099	-1.19438	-1.19438	-1.19438	-1.19438	-1.19438	-1.19438
chr15:57133238_57133738	1.20768	1.20768	1.20768	1.20768	1.20768	1.20768	1.20768	0.671224	0.142463	-0.36205	-0.681272	-0.681272	-1.27513	-1.03367	-0.872346	-0.872346	-0.872346	-0.872346	-0.872346	-0.872346
chr19:52569966_52570466	1.15101	1.15101	1.15101	1.15101	1.15101	1.15101	0.6023	0.6023	0.6023	0.6023	-0.0924774	-0.820539	-0.820539	-0.91475	-1.11116	-1.11116	-1.11116	-1.11116	-1.11116	-1.11116
chr1:17540613_17541113	1.23304	1.23304	1.23304	1.23304	1.23304	1.23304	0.683122	0.502186	0.515674	0.00946413	-0.525333	-0.525333	-0.888517	-1.44684	-0.953773	-0.953773	-0.953773	-0.953773	-0.953773	-0.953773
chr15:31326301_31326801	1.24904	1.24904	1.24904	1.24904	1.24904	1.24904	0.539251	0.337853	0.357317	-0.306717	0.139576	-0.322577	-0.507221	-0.823954	-1.1513	-1.1513	-1.1513	-1.1513	-1.1513	-1.1513
chr5:11904221_11904721	1.15776	1.15776	1.15776	1.15776	1.15776	1.15776	1.15776	0.617673	0.439448	-0.0684764	-0.389857	-0.389857	-0.987727	-0.765569	-1.09332	-1.09332	-1.09332	-1.09332	-1.09332	-1.09332
chr8:77000121_77000621	1.04405	1.04405	1.04405	1.04405	1.04405	1.04405	0.491954	0.167976	0.181518	0.636079	0.546272	0.456166	-0.142048	-0.480066	-1.35369	-1.35369	-1.35369	-1.35369	-1.35369	-1.35369
chr22:22375502_22376002	1.1513	1.1513	1.1513	1.1513	1.1513	1.1513	0.599006	0.599006	0.612553	-0.179764	-0.179764	0.193263	-0.405166	-0.743306	-1.23394	-1.23394	-1.23394	-1.23394	-1.23394	-1.23394
chr19:12140142_12140642	1.1713	1.1713	1.1713	1.1713	1.1713	1.1713	1.1713	0.630682	0.452282	-0.213237	-0.651392	-0.651392	-0.602764	-0.602764	-1.09342	-1.09342	-1.09342	-1.09342	-1.09342	-1.09342
chr5:140401463_140401963	1.09682	1.09682	1.09682	1.09682	1.09682	1.09682	0.246906	0.121316	-0.0107657	-0.0351657	0.543733	0.91721	0.00886395	-0.508029	-1.31084	-1.31084	-1.31084	-1.31084	-1.31084	-1.31084
chr14:91269212_91269712	1.07819	1.07819	1.07819	1.07819	1.07819	1.07819	1.07819	0.536707	0.536707	0.23428	0.053759	0.053759	-0.718233	-1.17776	-1.17776	-1.17776	-1.17776	-1.17776	-1.17776	-1.17776
chr2:178450990_178451490	1.23246	1.23246	1.23246	1.23246	1.23246	1.23246	0.872156	0.690136	0.378751	-0.414881	-0.475891	-0.697266	-0.697266	-0.837479	-1.0355	-1.0355	-1.0355	-1.0355	-1.0355	-1.0355
chr7:150979048_150979548	1.08121	1.08121	1.08121	1.08121	1.08121	1.08121	0.869257	0.83	0.849618	0.338343	-0.201804	-0.72507	-0.72507	-0.820431	-1.15035	-1.15035	-1.15035	-1.15035	-1.15035	-1.15035
chr1:15975467_15975967	0.937218	0.937218	0.937218	0.937218	0.937218	0.937218	0.574911	0.574911	0.763063	0.763063	0.321758	0.535786	-0.378029	-0.697752	-1.34684	-1.34684	-1.34684	-1.34684	-1.34684	-1.34684
chr19:45370486_45370986	1.15398	1.15398	1.15398	1.15398	1.15398	1.15398	1.15398	0.445191	0.553048	0.0407487	-0.2834	-0.374231	-0.977251	-1.0728	-1.0682	-1.0682	-1.0682	-1.0682	-1.0682	-1.0682
chr19:1445109_1445609	1.17495	1.17495	1.17495	1.17495	1.17495	1.17495	0.617069	0.0710054	0.259697	0.259697	0.259697	-0.208157	-0.208157	-0.400549	-1.28333	-1.28333	-1.28333	-1.28333	-1.28333	-1.28333
chr2:158701099_158701599	0.926341	0.926341	0.926341	0.926341	0.926341	0.926341	0.712997	0.712997	0.712997	0.712997	0.712997	0.24415	-0.67423	-1.24185	-1.24185	-1.24185	-1.24185	-1.24185	-1.24185	-1.24185
chr11:124953868_124954368	1.22351	1.22351	1.22351	1.22351	1.22351	1.22351	0.662968	0.662968	0.48191	-0.0340864	-0.360575	-1.10434	-0.798852	-0.551901	-1.04986	-1.04986	-1.04986	-1.04986	-1.04986	-1.04986
chr10:43138203_43138703	1.20294	1.20294	1.20294	1.20294	1.20294	1.20294	0.837817	0.837817	0.470337	-0.333926	-0.333926	-0.804075	-0.804075	-1.01252	-1.01252	-1.01252	-1.01252	-1.01252	-1.01252	-1.01252
chr22:38455863_38456363	1.04776	1.04776	1.04776	1.04776	1.04776	1.04776	1.04776	0.718763	0.718763	0.0432161	0.0432161	0.0432161	-0.739149	-0.739149	-1.2372	-1.2372	-1.2372	-1.2372	-1.2372	-1.2372
chr9:33001416_33001916	1.2637	1.2637	1.2637	1.2637	1.2637	1.2637	0.702223	0.372736	0.562644	-0.113916	-0.659961	-1.13083	-1.13083	-0.883469	-0.883469	-0.883469	-0.883469	-0.883469	-0.883469	-0.883469
chr8:60652067_60652567	1.15637	1.15637	1.15637	1.15637	1.15637	1.15637	1.15637	0.517713	0.434788	-0.0830674	-0.0830674	-0.706091	-1.31565	-1.41224	-0.907827	-0.907827	-0.907827	-0.907827	-0.907827	-0.907827
chr19:39390940_39391440	1.22621	1.22621	1.22621	1.22621	1.22621	1.22621	1.22621	0.509596	0.218005	-0.697565	-1.14393	-1.10428	-1.0357	-0.900412	-0.738197	-0.738197	-0.738197	-0.738197	-0.738197	-0.738197
chr2:165700417_165700917	1.34881	1.34881	1.34881	1.34881	1.34881	1.34881	0.482122	0.482122	0.0386019	-0.770326	-0.770326	-0.770326	-0.770326	-1.11556	-0.816476	-0.816476	-0.816476	-0.816476	-0.816476	-0.816476
chr19:29446582_29447082	1.32591	1.32591	1.32591	1.32591	1.32591	1.32591	0.761906	0.430937	-0.0126892	-0.531872	-0.860376	-0.860376	-0.860376	-0.860376	-0.860376	-0.860376	-0.860376	-0.860376	-0.860376	-0.860376
chr20:21125746_21126246	1.18651	1.18651	1.18651	1.18651	1.18651	1.18651	0.971041	0.52001	-0.0247354	-0.0247354	-0.208987	-0.208987	-0.208987	-0.703442	-1.20504	-1.20504	-1.20504	-1.20504	-1.20504	-1.20504
chr14:65412272_65412772	1.16873	1.16873	1.16873	1.16873	1.16873	1.16873	1.16873	0.448954	0.584746	0.0645076	-0.454097	-0.928048	-0.928048	-1.13818	-0.971824	-0.971824	-0.971824	-0.971824	-0.971824	-0.971824
chr3:73143701_73144201	1.32104	1.32104	1.32104	1.32104	1.32104	1.32104	0.755291	0.201534	0.0561267	-0.464655	-0.382143	-0.660106	-1.27311	-1.13708	-0.837011	-0.837011	-0.837011	-0.837011	-0.837011	-0.837011
chr7:21427156_21427656	1.27876	1.27876	1.27876	1.27876	1.27876	1.27876	0.712922	0.159072	0.567272	-0.244477	-0.98792	-0.605745	-1.21885	-1.2869	-0.794656	-0.794656	-0.794656	-0.794656	-0.794656	-0.794656
chrX:47217937_47218437	1.11722	1.11722	1.11722	1.11722	1.11722	1.11722	0.551114	1.06521	0.73852	-0.182637	-0.512364	-0.266769	-0.266769	-0.585636	-1.20733	-1.20733	-1.20733	-1.20733	-1.20733	-1.20733
chr12:6839751_6840251	1.04288	1.04288	1.04288	1.04288	1.04288	1.04288	0.476618	0.658567	0.658567	0.658567	0.328749	-0.146133	-0.520115	-0.520115	-1.30867	-1.30867	-1.30867	-1.30867	-1.30867	-1.30867
chr17:47895654_47896154	1.31508	1.31508	1.31508	1.31508	1.31508	1.31508	0.331417	0.513492	-0.0331999	-0.213504	-0.156614	-0.401441	-1.33229	-1.08264	-0.91928	-0.91928	-0.91928	-0.91928	-0.91928	-0.91928
chr19:40191177_40191677	0.923485	0.923485	0.923485	0.923485	0.923485	0.923485	0.923485	0.923485	0.923485	0.923485	0.205599	-0.422294	-1.03662	-0.885189	-1.18272	-1.18272	-1.18272	-1.18272	-1.18272	-1.18272
chr1:1032850_1033350	1.3023	1.3023	1.3023	1.3023	1.3023	1.3023	0.56485	0.56485	0.237079	-0.577729	-1.0283	-1.0283	-0.959076	-1.30682	-0.713394	-0.713394	-0.713394	-0.713394	-0.713394	-0.713394
chr17:4731102_4731602	1.19476	1.19476	1.19476	1.19476	1.19476	1.19476	1.10293	0.379541	-0.16844	-0.478951	-0.204311	-0.204311	0.0522783	-0.524403	-1.18714	-1.18714	-1.18714	-1.18714	-1.18714	-1.18714
chr15:51622570_51623070	1.21452	1.21452	1.21452	1.21452	1.21452	1.21452	0.84453	0.390744	0.549022	0.0260833	-0.304798	-1.25499	-0.570209	-0.78143	-1.03101	-1.03101	-1.03101	-1.03101	-1.03101	-1.03101
chr2:54330507_54331007	1.12882	1.12882	1.12882	1.12882	1.12882	1.12882	0.731667	0.731667	0.731667	0.0467531	-0.13873	-0.13873	-0.754627	-0.965968	-1.16943	-1.16943	-1.16943	-1.16943	-1.16943	-1.16943
chr12:112418661_112419161	1.27648	1.27648	1.27648	1.27648	1.27648	1.27648	0.707995	0.0626199	-0.121002	-0.121002	0.00826935	0.00826935	-0.607703	-0.829474	-1.12781	-1.12781	-1.12781	-1.12781	-1.12781	-1.12781
chr20:36179472_36179972	1.03948	1.03948	1.03948	1.03948	1.03948	1.03948	0.470983	0.470983	0.812999	0.812999	0.171546	-0.305205	-0.305205	-0.516576	-1.30823	-1.30823	-1.30823	-1.30823	-1.30823	-1.30823
chr19:14496043_14496543	1.3257	1.3257	1.3257	1.3257	1.3257	1.3257	0.450265	-0.10723	0.154196	0.129063	-0.130858	-0.501895	-0.878056	-0.878056	-1.03194	-1.03194	-1.03194	-1.03194	-1.03194	-1.03194
chr12:119988940_119989440	1.14068	1.14068	1.14068	1.14068	1.14068	1.14068	1.14068	0.582509	0.253424	0.253424	-0.0787155	-0.710249	-0.710249	-0.65568	-1.1532	-1.1532	-1.1532	-1.1532	-1.1532	-1.1532
chr5:77630779_77631279	1.26536	1.26536	1.26536	1.26536	1.26536	1.26536	0.69501	0.69501	0.144753	-0.38027	-0.38027	-0.38027	-0.998267	-0.998267	-0.998267	-0.998267	-0.998267	-0.998267	-0.998267	-0.998267
chr18:56984749_56985249	1.0751	1.0751	1.0751	1.0751	1.0751	1.0751	1.0751	0.516422	0.516422	-0.00898836	-0.00898836	0.210612	-0.407841	-0.757295	-1.26434	-1.26434	-1.26434	-1.26434	-1.26434	-1.26434
chr2:134918460_134918960	1.22718	1.22718	1.22718	1.22718	1.22718	1.22718	1.22718	0.668467	-0.0491043	-0.867987	-1.20045	-0.474122	-0.984551	-0.733078	-0.824909	-0.824909	-0.824909	-0.824909	-0.824909	-0.824909
chr17:58517665_58518165	1.3695	1.3695	1.3695	1.3695	1.3695	1.3695	0.378622	0.338276	-0.169889	-0.695339	-0.320401	-0.567024	-1.18552	-0.9557	-0.840005	-0.840005	-0.840005	-0.840005	-0.840005	-0.840005
chr2:41840673_41841173	0.957118	0.957118	0.957118	0.957118	0.957118	0.957118	0.957118	0.957118	0.627493	0.627493	0.294808	-0.1842	-0.561432	-0.773804	-1.28122	-1.28122	-1.28122	-1.28122	-1.28122	-1.28122
chr19:58466711_58467211	1.22379	1.22379	1.22379	1.22379	1.22379	1.22379	0.879793	0.544224	0.0944328	0.0944328	-0.461692	-0.461692	-0.461692	-0.790356	-1.13003	-1.13003	-1.13003	-1.13003	-1.13003	-1.13003
chr12:67650145_67650645	0.993325	0.993325	0.993325	0.993325	0.993325	0.993325	0.993325	0.65688	0.65688	0.65688	0.469789	-0.290949	-0.912183	-0.912183	-1.21306	-1.21306	-1.21306	-1.21306	-1.21306	-1.21306
chr16:78099306_78099806	1.26684	1.26684	1.26684	1.26684	1.26684	1.26684	0.739881	0.459122	0.459122	-0.569406	-0.752105	-0.219561	-0.841107	-0.986496	-0.981748	-0.981748	-0.981748	-0.981748	-0.981748	-0.981748
chr19:36054227_36054727	1.2584	1.2584	1.2584	1.2584	1.2584	1.2584	0.849167	0.389937	0.501355	-0.323396	-0.658246	-0.658246	-1.03793	-0.686122	-0.987824	-0.987824	-0.987824	-0.987824	-0.987824	-0.987824
chr11:67353373_67353873	1.05214	1.05214	1.05214	1.05214	1.05214	1.05214	0.832704	0.495266	0.495266	0.495266	0.43185	0.170855	-0.992018	-1.32251	-1.15325	-1.15325	-1.15325	-1.15325	-1.15325	-1.15325
chr3:160885653_160886153	0.880389	0.880389	0.880389	0.880389	0.880389	0.880389	0.880389	0.880389	0.880389	0.350863	0.481671	0.481671	-0.463281	-0.815473	-1.32649	-1.32649	-1.32649	-1.32649	-1.32649	-1.32649
chr1:17585504_17586004	1.28382	1.28382	1.28382	1.28382	1.28382	1.28382	0.708479	0.37086	0.37086	-0.158754	-0.718277	-0.718277	-0.718277	-0.718277	-1.02021	-1.02021	-1.02021	-1.02021	-1.02021	-1.02021
chr16:88811698_88812198	1.28497	1.28497	1.28497	1.28497	1.28497	1.28497	0.709568	0.056336	-0.241853	0.243667	-0.212802	-0.212802	-0.592821	-0.806762	-1.10873	-1.10873	-1.10873	-1.10873	-1.10873	-1.10873
chr1:155244502_155245002	1.05341	1.05341	1.05341	1.05341	1.05341	1.05341	0.9079	0.654348	0.897777	0.368028	-0.191637	-0.31959	-0.31959	-1.33045	-1.16454	-1.16454	-1.16454	-1.16454	-1.16454	-1.16454
chr17:47841103_47841603	1.16973	1.16973	1.16973	1.16973	1.16973	1.16973	1.16973	0.60633	0.153593	-0.376252	-0.376252	-0.376252	-0.376252	-0.376252	-1.17779	-1.17779	-1.17779	-1.17779	-1.17779	-1.17779
chr7:65006587_65007087	0.987534	0.987534	0.987534	0.987534	0.987534	0.987534	0.411358	0.934602	0.602096	0.602096	0.266504	0.266504	-0.679979	-0.327388	-1.3335	-1.3335	-1.3335	-1.3335	-1.3335	-1.3335
chr10:6086207_6086707	1.26008	1.26008	1.26008	1.26008	1.26008	1.26008	0.913434	0.575283	0.242738	-0.287711	-1.01735	-1.01735	-1.01735	-0.854398	-0.849627	-0.849627	-0.849627	-0.849627	-0.849627	-0.849627
chr14:104230593_104231093	1.05796	1.05796	1.05796	1.05796	1.05796	1.05796	1.05796	0.719779	0.387206	0.387206	-0.173243	-0.173243	-0.173243	-0.758351	-1.2703	-1.2703	-1.2703	-1.2703	-1.2703	-1.2703
chr8:98424632_98425132	1.17586	1.17586	1.17586	1.17586	1.17586	1.17586	1.17586	0.715517	0.382939	-0.14756	-0.483225	-0.966524	-0.966524	-0.966524	-0.966524	-0.966524	-0.966524	-0.966524	-0.966524	-0.966524
chr16:1992138_1992638	1.03455	1.03455	1.03455	1.03455	1.03455	1.03455	1.03455	0.696213	0.509981	0.509981	-0.050732	-0.426329	-0.426329	-0.287701	-1.29449	-1.29449	-1.29449	-1.29449	-1.29449	-1.29449
chr17:17669375_17669875	1.21638	1.21638	1.21638	1.21638	1.21638	1.21638	0.920555	0.459891	0.459891	-0.070973	-0.406869	-0.406869	-1.03174	-1.03174	-1.03174	-1.03174	-1.03174	-1.03174	-1.03174	-1.03174
chr17:6430425_6430925	1.15771	1.15771	1.15771	1.15771	1.15771	1.15771	0.810601	0.810601	0.477609	-0.0535502	-0.0535502	-0.537451	-0.537451	-1.1233	-1.1233	-1.1233	-1.1233	-1.1233	-1.1233	-1.1233
chr19:58499132_58499632	1.32421	1.32421	1.32421	1.32421	1.32421	1.32421	0.746958	0.181936	-0.15119	-0.846753	-0.715488	-0.715488	-0.0196584	-0.478394	-0.991197	-0.991197	-0.991197	-0.991197	-0.991197	-0.991197
chr17:7885089_7885589	1.23119	1.23119	1.23119	1.23119	1.23119	1.23119	0.883784	0.422474	0.0892004	0.0892004	-0.247167	-0.247167	-0.872916	-1.07208	-1.07208	-1.07208	-1.07208	-1.07208	-1.07208	-1.07208
chr6:56843580_56844080	1.19457	1.19457	1.19457	1.19457	1.19457	1.19457	0.818325	0.356869	0.356869	0.356869	-0.0221969	-0.50666	-0.880428	-1.09522	-1.09197	-1.09197	-1.09197	-1.09197	-1.09197	-1.09197
chr20:32583114_32583614	1.04899	1.04899	1.04899	1.04899	1.04899	1.04899	1.04899	1.04899	0.714882	0.181943	-0.155265	-0.640787	-0.640787	-1.1217	-1.1217	-1.1217	-1.1217	-1.1217	-1.1217	-1.1217
chr16:4693309_4693809	1.10892	1.10892	1.10892	1.10892	1.10892	1.10892	1.10892	0.542063	0.151441	0.423599	-0.139608	-0.402463	-0.402463	-0.442319	-1.24878	-1.24878	-1.24878	-1.24878	-1.24878	-1.24878
chr11:67482843_67483343	1.12197	1.12197	1.12197	1.12197	1.12197	1.12197	0.542659	0.411084	0.759609	0.44291	0.105491	-0.380333	-0.380333	-0.735016	-1.24965	-1.24965	-1.24965	-1.24965	-1.24965	-1.24965
chr10:97150130_97150630	1.37443	1.37443	1.37443	1.37443	1.37443	1.37443	0.483711	0.143648	-0.0435334	-0.576982	-0.576982	-0.576982	-0.576982	-0.931782	-0.931782	-0.931782	-0.931782	-0.931782	-0.931782	-0.931782
chr2:63840685_63841185	1.30665	1.30665	1.30665	1.30665	1.30665	1.30665	0.726269	0.158182	-0.176752	-0.176752	-0.176752	-0.176752	-1.13015	-1.13032	-0.959483	-0.959483	-0.959483	-0.959483	-0.959483	-0.959483
chr17:55238266_55238766	1.30224	1.30224	1.30224	1.30224	1.30224	1.30224	0.40982	0.40982	0.198971	-0.335498	0.0744028	-0.695987	-0.695987	-1.02969	-1.02488	-1.02488	-1.02488	-1.02488	-1.02488	-1.02488
chr3:43690689_43691189	1.00144	1.00144	1.00144	1.00144	1.00144	1.00144	0.420397	0.756882	0.756882	0.756882	0.191814	0.232763	-0.578072	-0.778451	-1.29462	-1.29462	-1.29462	-1.29462	-1.29462	-1.29462
chr12:94534958_94535458	1.33458	1.33458	1.33458	1.33458	1.33458	1.33458	0.439292	0.0974839	-0.0102412	-0.0102412	-0.200314	-0.688793	-0.688793	-0.548743	-1.06619	-1.06619	-1.06619	-1.06619	-1.06619	-1.06619
chr19:19578198_19578698	1.20414	1.20414	1.20414	1.20414	1.20414	1.20414	0.853183	0.853183	0.290329	-0.246712	-0.586516	-0.586516	-0.586516	-0.586516	-1.10479	-1.10479	-1.10479	-1.10479	-1.10479	-1.10479
chr17:47100046_47100546	1.06956	1.06956	1.06956	1.06956	1.06956	1.06956	0.717929	0.717929	0.505654	0.505654	0.165192	-0.325015	-0.325015	-0.670023	-1.28495	-1.28495	-1.28495	-1.28495	-1.28495	-1.28495
chr4:139735522_139736022	1.11538	1.11538	1.11538	1.11538	1.11538	1.11538	0.763406	0.763406	0.763406	0.224806	-0.115985	-0.403458	-0.789881	-1.2759	-1.10368	-1.10368	-1.10368	-1.10368	-1.10368	-1.10368
chr8:142016117_142016617	0.911812	0.911812	0.911812	0.911812	0.911812	0.911812	0.911812	0.911812	0.911812	0.37285	0.649299	0.000881671	-0.633523	-1.22797	-1.22797	-1.22797	-1.22797	-1.22797	-1.22797	-1.22797
chr19:11346155_11346655	1.26992	1.26992	1.26992	1.26992	1.26992	1.26992	0.732032	0.15891	0.173272	0.173272	-0.119694	-0.610731	-1.24517	-0.987214	-0.982367	-0.982367	-0.982367	-0.982367	-0.982367	-0.982367
chr2:130727440_130727940	1.27919	1.27919	1.27919	1.27919	1.27919	1.27919	0.583145	0.647187	0.0820899	-0.457093	-0.398288	-0.398288	-1.36047	-1.36065	-0.835461	-0.835461	-0.835461	-0.835461	-0.835461	-0.835461
chr2:165953612_165954112	1.08396	1.08396	1.08396	1.08396	1.08396	1.08396	1.08396	0.614978	0.474738	0.454918	-0.116057	-0.116057	-0.935368	-1.13784	-1.13784	-1.13784	-1.13784	-1.13784	-1.13784	-1.13784
chr21:42009757_42010257	1.18338	1.18338	1.18338	1.18338	1.18338	1.18338	0.800434	0.989363	0.449074	-0.259423	-0.601893	-0.37567	-1.01277	-1.01277	-1.01277	-1.01277	-1.01277	-1.01277	-1.01277	-1.01277
chr9:121822243_121822743	1.26289	1.26289	1.26289	1.26289	1.26289	1.26289	0.67443	0.204371	0.0142971	0.0142971	-0.328449	-0.328449	-0.328449	-0.368947	-1.18841	-1.18841	-1.18841	-1.18841	-1.18841	-1.18841
chr16:28078072_28078572	1.13927	1.13927	1.13927	1.13927	1.13927	1.13927	0.549673	0.355681	0.355681	0.355681	0.0122714	0.0122714	0.0122714	-0.76379	-1.28756	-1.28756	-1.28756	-1.28756	-1.28756	-1.28756
chr14:22887219_22887719	0.89438	0.89438	0.89438	0.89438	0.89438	0.89438	0.89438	0.89438	0.89438	0.89438	0.507268	-0.275512	-0.914745	-0.914745	-1.22434	-1.22434	-1.22434	-1.22434	-1.22434	-1.22434
chr8:22734029_22734529	1.14633	1.14633	1.14633	1.14633	1.14633	1.14633	0.555549	0.555549	0.214613	0.214613	0.214613	0.214613	-0.425523	-1.20315	-1.20315	-1.20315	-1.20315	-1.20315	-1.20315	-1.20315
chr2:48314340_48314840	1.18518	1.18518	1.18518	1.18518	1.18518	1.18518	0.594047	0.247161	0.261661	-0.0614984	0.339105	0.339105	-0.856328	-0.957821	-1.16942	-1.16942	-1.16942	-1.16942	-1.16942	-1.16942
chr12:125049348_125049848	1.08742	1.08742	1.08742	1.08742	1.08742	1.08742	0.731435	0.731435	0.752336	0.207587	0.207587	-0.288695	-0.929912	-0.683151	-1.20886	-1.20886	-1.20886	-1.20886	-1.20886	-1.20886
chr7:99325575_99326075	1.10895	1.10895	1.10895	1.10895	1.10895	1.10895	1.10895	0.913524	0.570758	0.0240074	-0.447178	-0.447178	-1.27603	-1.01436	-1.01436	-1.01436	-1.01436	-1.01436	-1.01436	-1.01436
chr16:19067286_19067786	1.17904	1.17904	1.17904	1.17904	1.17904	1.17904	0.952219	0.477423	0.335446	0.335446	-0.335228	-0.335228	-0.97927	-1.22497	-1.05001	-1.05001	-1.05001	-1.05001	-1.05001	-1.05001
chr2:10122403_10122903	1.25149	1.25149	1.25149	1.25149	1.25149	1.25149	0.656979	0.656979	0.46495	-0.387935	-0.734207	-0.734207	-1.37838	-1.23544	-0.802947	-0.802947	-0.802947	-0.802947	-0.802947	-0.802947
chr8:79611815_79612315	0.837986	0.837986	0.837986	0.837986	0.837986	0.837986	0.837986	0.837986	0.837986	0.837986	0.491581	0.491581	-0.485399	-1.26823	-1.26823	-1.26823	-1.26823	-1.26823	-1.26823	-1.26823
chr10:131981720_131982220	1.16355	1.16355	1.16355	1.16355	1.16355	1.16355	0.776153	0.734111	0.675501	0.127957	-0.625197	-0.625197	-1.45525	-1.31224	-0.879525	-0.879525	-0.879525	-0.879525	-0.879525	-0.879525
chr17:40310907_40311407	1.13456	1.13456	1.13456	1.13456	1.13456	1.13456	1.13456	0.551927	0.551927	-0.302001	-0.302001	-0.302001	-0.302001	-0.666435	-1.19522	-1.19522	-1.19522	-1.19522	-1.19522	-1.19522
chr9:129482732_129483232	1.37708	1.37708	1.37708	1.37708	1.37708	1.37708	0.46202	0.112663	-0.230903	-0.230903	-0.577658	-1.07692	-1.07692	-1.07692	-0.761154	-0.761154	-0.761154	-0.761154	-0.761154	-0.761154
chr12:108691695_108692195	1.08404	1.08404	1.08404	1.08404	1.08404	1.08404	0.856812	0.501311	0.285074	0.285074	0.294923	0.197741	-0.780401	-0.452803	-1.28199	-1.28199	-1.28199	-1.28199	-1.28199	-1.28199
chr21:29002582_29003082	0.927403	0.927403	0.927403	0.927403	0.927403	0.927403	0.331888	0.523236	0.881509	0.881509	0.881509	0.0913464	-0.553916	-0.775334	-1.30436	-1.30436	-1.30436	-1.30436	-1.30436	-1.30436
chr6:37353786_37354286	1.27175	1.27175	1.27175	1.27175	1.27175	1.27175	0.498496	0.498496	-0.0760656	-0.0760656	-0.0760656	-0.0760656	-0.721359	-1.08598	-1.08598	-1.08598	-1.08598	-1.08598	-1.08598	-1.08598
chr9:7999520_8000020	1.09046	1.09046	1.09046	1.09046	1.09046	1.09046	1.09046	0.740728	0.396797	0.396797	0.0496741	-0.450124	-1.09588	-1.09588	-1.09588	-1.09588	-1.09588	-1.09588	-1.09588	-1.09588
chr10:122164160_122164660	1.27969	1.27969	1.27969	1.27969	1.27969	1.27969	0.683225	0.333206	0.333206	-0.215858	-0.563269	-0.563269	-0.563269	-0.563269	-1.09314	-1.09314	-1.09314	-1.09314	-1.09314	-1.09314
chr9:122931352_122931852	1.15027	1.15027	1.15027	1.15027	1.15027	1.15027	1.15027	0.566376	0.222122	0.222122	-0.125326	-0.687329	-0.634807	-0.737228	-1.1463	-1.1463	-1.1463	-1.1463	-1.1463	-1.1463
chr4:26319342_26319842	1.00773	1.00773	1.00773	1.00773	1.00773	1.00773	0.780041	0.971759	0.74494	0.195695	0.412379	-0.379308	-0.379308	-0.744615	-1.27466	-1.27466	-1.27466	-1.27466	-1.27466	-1.27466
chr15:29914396_29914896	0.980022	0.980022	0.980022	0.980022	0.980022	0.980022	0.980022	0.980022	0.980022	0.43075	0.083208	-0.819102	-1.46564	-1.46564	-0.930628	-0.930628	-0.930628	-0.930628	-0.930628	-0.930628
chr4:102157962_102158462	1.09729	1.09729	1.09729	1.09729	1.09729	1.09729	0.869191	0.67252	0.67252	0.122287	-0.225863	-0.225863	-0.225863	-0.722381	-1.25338	-1.25338	-1.25338	-1.25338	-1.25338	-1.25338
chr19:23758672_23759172	1.20229	1.20229	1.20229	1.20229	1.20229	1.20229	1.20229	0.440499	0.0953181	0.0953181	-0.253067	-1.04671	-1.04671	-0.957235	-0.957235	-0.957235	-0.957235	-0.957235	-0.957235	-0.957235
chrX:107628165_107628665	1.18354	1.18354	1.18354	1.18354	1.18354	1.18354	0.58528	0.58528	0.58528	0.0345672	-0.313887	-0.313887	-0.313887	-0.68017	-1.21163	-1.21163	-1.21163	-1.21163	-1.21163	-1.21163
chr3:54303589_54304089	1.29109	1.29109	1.29109	1.29109	1.29109	1.29109	0.692342	0.214067	-0.131463	-0.131463	-0.131463	-0.131463	-0.780224	-0.780224	-1.09444	-1.09444	-1.09444	-1.09444	-1.09444	-1.09444
chr17:82458357_82458857	1.33926	1.33926	1.33926	1.33926	1.33926	1.33926	0.739763	0.05918	-0.286784	-0.614518	-0.166941	-0.264784	-0.660715	-0.894584	-0.991031	-0.991031	-0.991031	-0.991031	-0.991031	-0.991031
chr7:128862573_128863073	1.09396	1.09396	1.09396	1.09396	1.09396	1.09396	0.494442	0.856233	0.856233	0.30436	0.113415	-0.277137	-1.11376	-1.11394	-1.11394	-1.11394	-1.11394	-1.11394	-1.11394	-1.11394
chr8:140098966_140099466	1.16604	1.16604	1.16604	1.16604	1.16604	1.16604	0.565464	0.565464	0.565464	0.0126181	-0.337186	-0.106119	-0.106119	-0.707812	-1.24134	-1.24134	-1.24134	-1.24134	-1.24134	-1.24134
chr2:88398292_88398792	1.11016	1.11016	1.11016	1.11016	1.11016	1.11016	0.509391	1.05497	0.475366	0.146939	-0.202976	0.202791	-0.784087	-1.1519	-1.1519	-1.1519	-1.1519	-1.1519	-1.1519	-1.1519
chr2:26847741_26848241	1.26362	1.26362	1.26362	1.26362	1.26362	1.26362	0.71116	-0.0547574	0.379086	-0.174503	0.109449	-0.688502	-0.688502	-0.423559	-1.12526	-1.12526	-1.12526	-1.12526	-1.12526	-1.12526
chr4:52076716_52077216	0.933689	0.933689	0.933689	0.933689	0.933689	0.933689	0.933689	0.933689	0.586439	0.586439	0.235965	0.235965	-0.416027	-0.784432	-1.31898	-1.31898	-1.31898	-1.31898	-1.31898	-1.31898
chr15:40440667_40441167	1.31157	1.31157	1.31157	1.31157	1.31157	1.31157	0.949534	0.183043	0.0392874	-0.685896	-0.783793	-0.377306	-1.02941	-1.02941	-0.855911	-0.855911	-0.855911	-0.855911	-0.855911	-0.855911
chr21:43362376_43362876	1.15089	1.15089	1.15089	1.15089	1.15089	1.15089	1.15089	0.797295	0.602663	-0.37783	-0.571338	-0.571338	-1.22425	-0.958781	-0.958781	-0.958781	-0.958781	-0.958781	-0.958781	-0.958781
chr17:55750711_55751211	1.1135	1.1135	1.1135	1.1135	1.1135	1.1135	1.1135	0.523681	0.523681	0.523681	-0.239313	-0.744656	-0.744656	-1.09099	-1.09099	-1.09099	-1.09099	-1.09099	-1.09099	-1.09099
chr20:1392897_1393397	1.12126	1.12126	1.12126	1.12126	1.12126	1.12126	0.51736	0.16298	0.367236	0.367236	0.367236	0.367236	-0.287114	-1.22711	-1.22711	-1.22711	-1.22711	-1.22711	-1.22711	-1.22711
chr1:108816329_108816829	1.33127	1.33127	1.33127	1.33127	1.33127	1.33127	0.727246	0.372794	0.0242165	-0.842315	-1.19413	-0.78616	-0.78616	-0.78616	-0.78616	-0.78616	-0.78616	-0.78616	-0.78616	-0.78616
chr6:109440425_109440925	1.10806	1.10806	1.10806	1.10806	1.10806	1.10806	1.10806	0.338156	0.338156	0.338156	0.140894	-0.120288	-0.775297	-0.684865	-1.22188	-1.22188	-1.22188	-1.22188	-1.22188	-1.22188
chr14:34462162_34462662	1.08151	1.08151	1.08151	1.08151	1.08151	1.08151	0.928296	0.444273	0.444273	0.444273	0.377448	-0.129585	-1.12496	-0.663332	-1.20162	-1.20162	-1.20162	-1.20162	-1.20162	-1.20162
chr2:241315595_241316095	0.980629	0.980629	0.980629	0.980629	0.980629	0.980629	0.303314	0.430109	0.867349	0.867349	0.564093	0.288999	-0.706628	-0.769918	-1.28807	-1.28807	-1.28807	-1.28807	-1.28807	-1.28807
chr11:568377_568877	1.30248	1.30248	1.30248	1.30248	1.30248	1.30248	0.907408	0.422861	-0.482099	-1.35232	-0.861072	-0.960074	-0.228871	-1.02731	-0.705567	-0.705567	-0.705567	-0.705567	-0.705567	-0.705567
chr8:23246244_23246744	0.976587	0.976587	0.976587	0.976587	0.976587	0.976587	0.907623	0.907623	0.557276	0.557276	0.458523	-0.0505977	-0.708404	-1.21269	-1.21269	-1.21269	-1.21269	-1.21269	-1.21269	-1.21269
chr11:1202927_1203427	0.982942	0.982942	0.982942	0.982942	0.982942	0.982942	0.982942	0.625646	0.625646	0.625646	0.27101	-0.239604	-0.239604	-0.612385	-1.32282	-1.32282	-1.32282	-1.32282	-1.32282	-1.32282
chr2:88002907_88003407	0.96652	0.96652	0.96652	0.96652	0.96652	0.96652	0.96652	0.609103	0.609103	0.609103	0.254349	0.254349	-0.405608	-0.778513	-1.31959	-1.31959	-1.31959	-1.31959	-1.31959	-1.31959
chr17:59707252_59707752	1.19696	1.19696	1.19696	1.19696	1.19696	1.19696	1.19696	0.839494	-0.0692873	-0.630033	-0.199979	-0.874604	-0.874604	-0.606236	-0.993911	-0.993911	-0.993911	-0.993911	-0.993911	-0.993911
chr12:49707418_49707918	1.12254	1.12254	1.12254	1.12254	1.12254	1.12254	0.512249	0.512249	0.512249	0.512249	0.156786	-0.355021	-0.355021	-0.565487	-1.27759	-1.27759	-1.27759	-1.27759	-1.27759	-1.27759
chr19:48203920_48204420	1.15493	1.15493	1.15493	1.15493	1.15493	1.15493	0.594246	0.551107	0.551107	-0.0107306	-0.0107306	-0.0107306	-0.672061	-0.403171	-1.25311	-1.25311	-1.25311	-1.25311	-1.25311	-1.25311
chr16:85643086_85643586	1.35077	1.35077	1.35077	1.35077	1.35077	1.35077	0.41173	0.41173	0.0591606	-0.503227	-0.602606	-0.602606	-0.602606	-0.953741	-0.953741	-0.953741	-0.953741	-0.953741	-0.953741	-0.953741
chr16:20291811_20292311	1.16317	1.16317	1.16317	1.16317	1.16317	1.16317	1.16317	0.675099	0.477742	-0.0847068	-0.569421	-0.669143	-0.669143	-1.04323	-1.04323	-1.04323	-1.04323	-1.04323	-1.04323	-1.04323
chr22:44620344_44620844	1.10486	1.10486	1.10486	1.10486	1.10486	1.10486	0.493735	0.135115	0.502781	0.502781	0.502781	-0.308097	-0.308097	-0.249617	-1.31676	-1.31676	-1.31676	-1.31676	-1.31676	-1.31676
chr14:90396691_90397191	1.06876	1.06876	1.06876	1.06876	1.06876	1.06876	1.06876	0.92995	0.577246	-0.159196	0.335762	-0.475182	-1.13741	-1.07893	-1.07893	-1.07893	-1.07893	-1.07893	-1.07893	-1.07893
chr20:543558_544058	1.24686	1.24686	1.24686	1.24686	1.24686	1.24686	0.306898	-0.0519678	-0.249499	-0.249499	0.207073	0.44236	0.0384724	-0.680224	-1.20747	-1.20747	-1.20747	-1.20747	-1.20747	-1.20747
chr3:49411840_49412340	1.15329	1.15329	1.15329	1.15329	1.15329	1.15329	0.784209	0.00281365	0.799491	0.234714	-0.361956	0.315706	-0.925039	-1.10995	-1.10995	-1.10995	-1.10995	-1.10995	-1.10995	-1.10995
chrX:72131805_72132305	1.26229	1.26229	1.26229	1.26229	1.26229	1.26229	0.648288	0.157824	0.172884	0.172884	-0.18474	-0.18474	-0.733792	-1.24382	-1.06309	-1.06309	-1.06309	-1.06309	-1.06309	-1.06309
chr20:34302824_34303324	1.03552	1.03552	1.03552	1.03552	1.03552	1.03552	0.665558	0.665558	0.665558	0.665558	0.307351	-0.373747	-0.373747	-0.736737	-1.28308	-1.28308	-1.28308	-1.28308	-1.28308	-1.28308
chr9:114587453_114587953	1.07473	1.07473	1.07473	1.07473	1.07473	1.07473	0.759131	0.956817	0.363252	0.363252	0.00490746	0.0482663	-0.618369	-1.34141	-1.16404	-1.16404	-1.16404	-1.16404	-1.16404	-1.16404
chr9:121550368_121550868	0.971432	0.971432	0.971432	0.971432	0.971432	0.971432	0.971432	0.971432	0.971432	0.0881671	0.0881671	0.0881671	-0.578955	-1.20406	-1.20406	-1.20406	-1.20406	-1.20406	-1.20406	-1.20406
chrX:71181818_71182318	1.40594	1.40594	1.40594	1.40594	1.40594	1.40594	0.458949	-0.144113	-0.499667	-1.06682	-0.926715	-1.02727	-1.02727	-0.755838	-0.574483	-0.574483	-0.574483	-0.574483	-0.574483	-0.574483
chr7:151308812_151309312	1.22323	1.22323	1.22323	1.22323	1.22323	1.22323	1.22323	0.523776	-0.0706335	-0.0706335	-0.429488	-0.946177	-0.946177	-0.946177	-0.946177	-0.946177	-0.946177	-0.946177	-0.946177	-0.946177
chr14:94026055_94026555	1.15399	1.15399	1.15399	1.15399	1.15399	1.15399	1.15399	0.792376	0.197857	-0.369398	-0.229269	-0.229269	-0.896976	-1.5	-0.970102	-0.970102	-0.970102	-0.970102	-0.970102	-0.970102
chr7:76379768_76380268	1.28494	1.28494	1.28494	1.28494	1.28494	1.28494	0.668711	0.0655332	0.0655332	-0.501725	-0.0026726	-0.0026726	-0.670384	-0.578199	-1.12563	-1.12563	-1.12563	-1.12563	-1.12563	-1.12563
chr17:59565354_59565854	1.17092	1.17092	1.17092	1.17092	1.17092	1.17092	1.17092	0.809278	0.214716	-0.35258	-0.35258	-0.35258	-1.02034	-1.02034	-1.02034	-1.02034	-1.02034	-1.02034	-1.02034	-1.02034
chr16:48810879_48811379	1.31616	1.31616	1.31616	1.31616	1.31616	1.31616	0.699703	0.337954	-0.0177989	-0.0177989	-0.617311	-0.920192	-0.920192	-0.920192	-0.920192	-0.920192	-0.920192	-0.920192	-0.920192	-0.920192
chr19:49585065_49585565	1.19219	1.19219	1.19219	1.19219	1.19219	1.19219	1.19219	0.405966	0.405966	-0.162301	-0.162301	-0.981408	-0.981408	-0.981408	-0.981408	-0.981408	-0.981408	-0.981408	-0.981408	-0.981408
chr14:34629918_34630418	1.26221	1.26221	1.26221	1.26221	1.26221	1.26221	0.644455	0.441198	0.0846972	0.0846972	-0.275112	-0.275112	-0.944473	-0.769781	-1.09397	-1.09397	-1.09397	-1.09397	-1.09397	-1.09397
chr5:108728069_108728569	1.07886	1.07886	1.07886	1.07886	1.07886	1.07886	1.07886	0.47418	0.47418	0.47418	0.27259	-0.661597	-0.661597	-0.661597	-1.2104	-1.2104	-1.2104	-1.2104	-1.2104	-1.2104
chr11:35735892_35736392	1.17022	1.17022	1.17022	1.17022	1.17022	1.17022	1.17022	0.807669	0.451127	-0.435202	-0.435202	-0.953325	-0.953325	-0.953325	-0.953325	-0.953325	-0.953325	-0.953325	-0.953325	-0.953325
chr10:5583517_5584017	1.27852	1.27852	1.27852	1.27852	1.27852	1.27852	0.66057	0.0557085	0.0557085	0.0557085	0.0557085	-0.462522	-0.462522	-1.08993	-1.08993	-1.08993	-1.08993	-1.08993	-1.08993	-1.08993
chr10:100286475_100286975	1.33983	1.33983	1.33983	1.33983	1.33983	1.33983	0.721757	0.116774	0.116774	-0.452182	-0.452182	-0.898883	-0.898883	-0.898883	-0.898883	-0.898883	-0.898883	-0.898883	-0.898883	-0.898883
chr1:85061984_85062484	1.30047	1.30047	1.30047	1.30047	1.30047	1.30047	0.681678	-0.0208075	-0.00562969	-0.00562969	-0.366042	-0.366042	-0.366042	-0.579439	-1.12914	-1.12914	-1.12914	-1.12914	-1.12914	-1.12914
chr20:46979004_46979504	0.948007	0.948007	0.948007	0.948007	0.948007	0.948007	0.847931	0.484663	0.484663	0.484663	0.625432	0.106284	0.106284	-0.522233	-1.38429	-1.38429	-1.38429	-1.38429	-1.38429	-1.38429
chr16:50948241_50948741	1.33693	1.33693	1.33693	1.33693	1.33693	1.33693	0.933517	0.0678549	-0.289596	-0.289596	-0.89197	-0.89197	-0.89197	-1.10558	-0.777045	-0.777045	-0.777045	-0.777045	-0.777045	-0.777045
chr17:7712144_7712644	1.20031	1.20031	1.20031	1.20031	1.20031	1.20031	1.20031	0.495907	0.00786374	0.00786374	-0.353531	-0.353531	-1.02584	-1.02584	-1.02584	-1.02584	-1.02584	-1.02584	-1.02584	-1.02584
chr11:47941826_47942326	1.35453	1.35453	1.35453	1.35453	1.35453	1.35453	0.399922	0.399922	-0.0885873	-0.0885873	-0.874983	-0.874983	-0.874983	-0.874983	-0.874983	-0.874983	-0.874983	-0.874983	-0.874983	-0.874983
chr1:197201103_197201603	1.29916	1.29916	1.29916	1.29916	1.29916	1.29916	0.893949	0.284973	-0.0740684	-0.101522	-0.706576	-0.541148	-0.749605	-0.856426	-0.990753	-0.990753	-0.990753	-0.990753	-0.990753	-0.990753
chr17:75405444_75405944	1.29234	1.29234	1.29234	1.29234	1.29234	1.29234	0.670164	0.305059	0.0791149	0.0791149	-0.525959	-0.525959	-1.3942	-0.920198	-0.920198	-0.920198	-0.920198	-0.920198	-0.920198	-0.920198
chr1:66533178_66533678	1.14441	1.14441	1.14441	1.14441	1.14441	1.14441	0.521887	0.521887	0.521887	-0.051162	-0.051162	-0.051162	-0.051162	-0.432301	-1.2992	-1.2992	-1.2992	-1.2992	-1.2992	-1.2992
chr15:44663431_44663931	1.16805	1.16805	1.16805	1.16805	1.16805	1.16805	0.930389	0.223352	0.486795	-0.0865081	0.207556	-0.0984402	-0.773267	-0.848168	-1.17501	-1.17501	-1.17501	-1.17501	-1.17501	-1.17501
chr1:87328213_87328713	1.25986	1.25986	1.25986	1.25986	1.25986	1.25986	0.636849	0.271254	-0.426424	-0.426424	0.013411	0.013411	0.013411	-0.619133	-1.17259	-1.17259	-1.17259	-1.17259	-1.17259	-1.17259
chr22:21651819_21652319	1.24041	1.24041	1.24041	1.24041	1.24041	1.24041	0.616835	0.250909	0.158991	0.158991	-0.447442	-0.0262694	-0.701937	-0.32034	-1.1887	-1.1887	-1.1887	-1.1887	-1.1887	-1.1887
chr11:6390070_6390570	1.0103	1.0103	1.0103	1.0103	1.0103	1.0103	1.0103	0.644364	0.65966	0.65966	0.296446	-0.226518	-1.3786	-1.10387	-1.10387	-1.10387	-1.10387	-1.10387	-1.10387	-1.10387
chr11:66744566_66745066	1.3164	1.3164	1.3164	1.3164	1.3164	1.3164	0.69274	0.0822944	0.0822944	-0.491799	-1.09831	-1.09831	-0.631516	0.0693472	-0.917521	-0.917521	-0.917521	-0.917521	-0.917521	-0.917521
chr9:35072484_35072984	1.14906	1.14906	1.14906	1.14906	1.14906	1.14906	1.14906	0.207307	0.65726	0.0831145	-0.41168	-0.0492529	-1.07383	-1.14884	-1.05126	-1.05126	-1.05126	-1.05126	-1.05126	-1.05126
chr2:182715953_182716453	1.10435	1.10435	1.10435	1.10435	1.10435	1.10435	0.479998	0.841564	0.841564	0.266833	-0.0968188	-0.0968188	-0.773327	-1.15558	-1.15558	-1.15558	-1.15558	-1.15558	-1.15558	-1.15558
chr2:38535980_38536480	1.07487	1.07487	1.07487	1.07487	1.07487	1.07487	1.07487	0.463174	0.102528	0.102528	0.244637	0.244637	-0.432507	-0.432507	-1.30277	-1.30277	-1.30277	-1.30277	-1.30277	-1.30277
chr19:55585653_55586153	0.930253	0.930253	0.930253	0.930253	0.930253	0.930253	0.930253	0.930253	0.569553	0.569553	0.569553	0.162382	-0.709841	-1.22903	-1.22903	-1.22903	-1.22903	-1.22903	-1.22903	-1.22903
chr9:128275841_128276341	1.26865	1.26865	1.26865	1.26865	1.26865	1.26865	0.94774	0.33541	-0.268133	-1.16559	-1.16559	-0.894194	-1.5	-0.93715	-0.482055	-0.482055	-0.482055	-0.482055	-0.482055	-0.482055
chr2:11154951_11155451	1.23054	1.23054	1.23054	1.23054	1.23054	1.23054	0.604766	0.1049	0.616386	0.0403438	0.182643	-0.647671	-1.32572	-1.14876	-0.968355	-0.968355	-0.968355	-0.968355	-0.968355	-0.968355
chr16:21520282_21520782	1.19322	1.19322	1.19322	1.19322	1.19322	1.19322	0.829861	0.216556	0.481598	-0.0951842	-0.032279	-0.627788	-0.286314	-0.344358	-1.2169	-1.2169	-1.2169	-1.2169	-1.2169	-1.2169
chr1:100895788_100896288	1.12844	1.12844	1.12844	1.12844	1.12844	1.12844	1.12844	0.627826	0.26616	0.26616	-0.0988643	-0.624436	-0.624436	-0.624436	-1.18117	-1.18117	-1.18117	-1.18117	-1.18117	-1.18117
chr3:38165268_38165768	1.19821	1.19821	1.19821	1.19821	1.19821	1.19821	0.821061	0.453157	0.453157	0.110416	-0.386944	-0.386944	-0.386944	-1.12374	-1.12374	-1.12374	-1.12374	-1.12374	-1.12374	-1.12374
chr5:88141292_88141792	1.00036	1.00036	1.00036	1.00036	1.00036	1.00036	0.779389	0.779389	0.801547	0.224076	0.366728	0.264343	-0.766167	-0.925166	-1.25438	-1.25438	-1.25438	-1.25438	-1.25438	-1.25438
chr14:100306299_100306799	1.22876	1.22876	1.22876	1.22876	1.22876	1.22876	0.90675	0.405314	0.0430517	0.338054	-0.159933	-0.992853	-0.992853	-0.993041	-0.987844	-0.987844	-0.987844	-0.987844	-0.987844	-0.987844
chr21:44615919_44616419	1.30405	1.30405	1.30405	1.30405	1.30405	1.30405	0.926101	0.424236	0.0616628	-0.839661	-0.839661	-0.839661	-0.839661	-0.839661	-0.839661	-0.839661	-0.839661	-0.839661	-0.839661	-0.839661
chr2:171433899_171434399	1.3216	1.3216	1.3216	1.3216	1.3216	1.3216	0.943519	0.332808	-0.534676	-0.534676	-0.603989	-0.362177	-1.04318	-0.875318	-0.875318	-0.875318	-0.875318	-0.875318	-0.875318	-0.875318
chr4:56435908_56436408	1.08236	1.08236	1.08236	1.08236	1.08236	1.08236	1.08236	0.71354	0.510531	-0.0680254	0.0748948	0.0748948	-0.802177	-0.961475	-1.18645	-1.18645	-1.18645	-1.18645	-1.18645	-1.18645
chr1:223479419_223479919	0.933306	0.933306	0.933306	0.933306	0.933306	0.933306	0.933306	0.933306	0.933306	0.933306	-0.0114338	-0.53898	-0.53898	-1.17767	-1.17767	-1.17767	-1.17767	-1.17767	-1.17767	-1.17767
chr19:7211449_7211949	1.17436	1.17436	1.17436	1.17436	1.17436	1.17436	1.17436	0.804882	0.309643	-0.269944	-0.636667	-0.636667	-0.636667	-1.02215	-1.02215	-1.02215	-1.02215	-1.02215	-1.02215	-1.02215
chr1:45339603_45340103	1.11043	1.11043	1.11043	1.11043	1.11043	1.11043	1.11043	0.740366	0.536672	0.191921	-0.175385	-0.485226	-1.16853	-1.16853	-1.04071	-1.04071	-1.04071	-1.04071	-1.04071	-1.04071
chr3:50611464_50611964	1.42637	1.42637	1.42637	1.42637	1.42637	1.42637	0.33051	-0.287406	-0.491315	-0.491315	-0.491315	-0.491315	-0.491315	-0.877822	-0.877822	-0.877822	-0.877822	-0.877822	-0.877822	-0.877822
chr8:139980924_139981424	1.12445	1.12445	1.12445	1.12445	1.12445	1.12445	0.492734	0.492734	0.492734	0.492734	0.124793	0.124793	-0.559696	-1.20108	-1.20108	-1.20108	-1.20108	-1.20108	-1.20108	-1.20108
chr19:5392512_5393012	1.21809	1.21809	1.21809	1.21809	1.21809	1.21809	0.586258	-0.0321863	0.788245	0.206629	-0.161379	-0.691247	-0.691247	-0.412891	-1.15012	-1.15012	-1.15012	-1.15012	-1.15012	-1.15012
chr12:6663096_6663596	1.2711	1.2711	1.2711	1.2711	1.2711	1.2711	0.859403	0.240681	0.240681	-0.341196	-0.341196	-0.444362	-0.444362	-0.969436	-1.07113	-1.07113	-1.07113	-1.07113	-1.07113	-1.07113
chr14:99604155_99604655	1.3808	1.3808	1.3808	1.3808	1.3808	1.3808	0.409203	0.178188	-0.431668	-0.777238	-0.633495	-0.266181	-0.542596	-1.37453	-0.807749	-0.807749	-0.807749	-0.807749	-0.807749	-0.807749
chr1:10867139_10867639	1.28956	1.28956	1.28956	1.28956	1.28956	1.28956	0.657278	0.657278	0.292393	-0.614681	-0.614681	-0.901663	-0.901663	-0.901663	-0.901663	-0.901663	-0.901663	-0.901663	-0.901663	-0.901663
chr7:135211431_135211931	1.19376	1.19376	1.19376	1.19376	1.19376	1.19376	1.19376	0.574784	0.423732	-0.483473	-0.689828	-0.976853	-1.38288	-1.11919	-0.783773	-0.783773	-0.783773	-0.783773	-0.783773	-0.783773
chr1:1909001_1909501	1.09543	1.09543	1.09543	1.09543	1.09543	1.09543	1.09543	0.289952	0.31229	0.31229	0.109188	-0.201547	-0.201547	-0.588761	-1.28331	-1.28331	-1.28331	-1.28331	-1.28331	-1.28331
chr14:61607529_61608029	1.31096	1.31096	1.31096	1.31096	1.31096	1.31096	0.325691	0.459453	0.308366	-0.273888	-0.480292	-0.791066	-0.505324	-0.505324	-1.06723	-1.06723	-1.06723	-1.06723	-1.06723	-1.06723
chr16:1943118_1943618	0.996059	0.996059	0.996059	0.996059	0.996059	0.996059	0.996059	0.624286	0.461454	0.759183	0.557402	-0.283216	-0.969681	-0.837699	-1.21402	-1.21402	-1.21402	-1.21402	-1.21402	-1.21402
chr1:211579075_211579575	1.29612	1.29612	1.29612	1.29612	1.29612	1.29612	0.322215	0.178304	0.354842	0.00845155	0.00845155	-0.693269	-1.37982	-1.22748	-0.8914	-0.8914	-0.8914	-0.8914	-0.8914	-0.8914
chr17:80023128_80023628	0.974544	0.974544	0.974544	0.974544	0.974544	0.974544	0.974544	0.602218	0.816817	0.232759	0.232759	0.232759	-0.454727	-0.454727	-1.33828	-1.33828	-1.33828	-1.33828	-1.33828	-1.33828
chr9:12416756_12417256	1.31191	1.31191	1.31191	1.31191	1.31191	1.31191	0.677292	0.677292	-0.120494	-1.25838	-0.784585	-0.784585	-0.784585	-0.784775	-0.784775	-0.784775	-0.784775	-0.784775	-0.784775	-0.784775
chr5:74277286_74277786	1.08221	1.08221	1.08221	1.08221	1.08221	1.08221	1.08221	1.08221	0.582331	-0.00268371	-0.372842	-0.372842	-1.06145	-1.06145	-1.06145	-1.06145	-1.06145	-1.06145	-1.06145	-1.06145
chr6:111873139_111873639	1.13156	1.13156	1.13156	1.13156	1.13156	1.13156	0.495845	0.70011	0.458446	0.458446	0.088176	-0.444949	-0.444949	-0.583989	-1.25275	-1.25275	-1.25275	-1.25275	-1.25275	-1.25275
chr20:41028427_41028927	1.35729	1.35729	1.35729	1.35729	1.35729	1.35729	0.721208	-0.239225	-0.402711	-0.988242	-0.53918	-0.814003	-1.5	-1.11434	-0.544006	-0.544006	-0.544006	-0.544006	-0.544006	-0.544006
chr8:100952721_100953221	1.21428	1.21428	1.21428	1.21428	1.21428	1.21428	0.971253	0.347892	-0.0196301	-0.0196301	-0.0196301	-0.0196301	-1.06579	-1.06579	-1.06579	-1.06579	-1.06579	-1.06579	-1.06579	-1.06579
chr14:100764691_100765191	1.11689	1.11689	1.11689	1.11689	1.11689	1.11689	1.11689	0.743111	0.375522	0.375522	-0.243935	-0.70429	-0.70429	-1.09427	-1.09427	-1.09427	-1.09427	-1.09427	-1.09427	-1.09427
chr11:77820855_77821355	1.10778	1.10778	1.10778	1.10778	1.10778	1.10778	0.864634	0.833673	0.856178	-0.1806	-0.800247	-1.07554	-1.5	-1.33902	-0.673306	-0.673306	-0.673306	-0.673306	-0.673306	-0.673306
chr17:44503342_44503842	1.34887	1.34887	1.34887	1.34887	1.34887	1.34887	0.711554	0.0877378	-0.280053	-0.280053	-0.383723	-0.487739	-1.1783	-0.897524	-0.897524	-0.897524	-0.897524	-0.897524	-0.897524	-0.897524
chr16:77093355_77093855	1.08033	1.08033	1.08033	1.08033	1.08033	1.08033	0.753379	0.379365	0.398997	0.398997	0.398997	0.294975	-0.752017	-1.5	-1.12728	-1.12728	-1.12728	-1.12728	-1.12728	-1.12728
chr1:19389947_19390447	1.16702	1.16702	1.16702	1.16702	1.16702	1.16702	0.529352	0.529352	0.529352	0.529352	-0.0907833	-0.625544	-0.625544	-0.625544	-1.19202	-1.19202	-1.19202	-1.19202	-1.19202	-1.19202
chr1:45490924_45491424	1.26288	1.26288	1.26288	1.26288	1.26288	1.26288	0.677005	0.0527596	0.0527596	0.0527596	0.0527596	-0.0513279	-0.742362	-1.09594	-1.09594	-1.09594	-1.09594	-1.09594	-1.09594	-1.09594
chr19:4471873_4472373	1.18267	1.18267	1.18267	1.18267	1.18267	1.18267	0.798876	0.594953	0.500909	-0.643041	-0.424429	-0.281556	-0.281556	-0.186114	-1.19568	-1.19568	-1.19568	-1.19568	-1.19568	-1.19568
chr18:46333759_46334259	1.08143	1.08143	1.08143	1.08143	1.08143	1.08143	0.837228	0.461699	0.477396	0.477396	0.104663	0.104663	-0.588738	-0.728702	-1.27237	-1.27237	-1.27237	-1.27237	-1.27237	-1.27237
chr14:76761430_76761930	1.2202	1.2202	1.2202	1.2202	1.2202	1.2202	0.580098	0.580098	0.210698	0.210698	-0.16213	-0.16213	-1.21363	-1.21363	-1.02522	-1.02522	-1.02522	-1.02522	-1.02522	-1.02522
chr20:25696624_25697124	0.947387	0.947387	0.947387	0.947387	0.947387	0.947387	0.703027	0.703027	0.856885	-0.061748	0.456829	0.574711	-0.119123	-0.769261	-1.33811	-1.33811	-1.33811	-1.33811	-1.33811	-1.33811
chr19:6279847_6280347	1.3484	1.3484	1.3484	1.3484	1.3484	1.3484	0.707526	0.331448	-0.28685	-0.876794	-1.25007	-0.817212	-0.817212	-0.534871	-0.75773	-0.75773	-0.75773	-0.75773	-0.75773	-0.75773
chr19:51366275_51366775	1.06465	1.06465	1.06465	1.06465	1.06465	1.06465	1.06465	1.06465	0.831901	-0.0875497	-0.460847	-0.460847	-1.1553	-1.31774	-0.9778	-0.9778	-0.9778	-0.9778	-0.9778	-0.9778
chr7:82374092_82374592	1.14743	1.14743	1.14743	1.14743	1.14743	1.14743	0.314848	0.314848	0.107727	0.676355	-0.0471783	0.385923	-0.308881	-0.701477	-1.27112	-1.27112	-1.27112	-1.27112	-1.27112	-1.27112
chr15:68789752_68790252	1.32602	1.32602	1.32602	1.32602	1.32602	1.32602	0.684687	0.30834	0.30834	-0.841591	-0.841591	-0.841591	-0.841591	-0.841591	-0.841591	-0.841591	-0.841591	-0.841591	-0.841591	-0.841591
chr9:37806229_37806729	1.24086	1.24086	1.24086	1.24086	1.24086	1.24086	0.599446	0.599446	0.229289	0.229289	-0.144303	-0.995372	-0.995372	-0.995372	-0.995372	-0.995372	-0.995372	-0.995372	-0.995372	-0.995372
chr20:23357968_23358468	1.09248	1.09248	1.09248	1.09248	1.09248	1.09248	1.09248	0.715835	0.345435	0.345435	0.24103	-0.729549	-0.729549	-1.12251	-1.11891	-1.11891	-1.11891	-1.11891	-1.11891	-1.11891
chr1:147172281_147172781	1.05606	1.05606	1.05606	1.05606	1.05606	1.05606	1.05606	0.679046	0.560225	0.560225	0.0505456	-0.413791	-1.10994	-1.5	-1.03591	-1.03591	-1.03591	-1.03591	-1.03591	-1.03591
chr14:20461432_20461932	1.10992	1.10992	1.10992	1.10992	1.10992	1.10992	0.864656	0.957753	0.0706587	-0.2807	0.141464	0.312358	-0.743426	-0.867126	-1.18586	-1.18586	-1.18586	-1.18586	-1.18586	-1.18586
chr8:70608092_70608592	1.2898	1.2898	1.2898	1.2898	1.2898	1.2898	1.04448	0.41525	-0.392882	-0.392882	-0.602656	-0.602656	-1.29921	-0.646797	-0.876906	-0.876906	-0.876906	-0.876906	-0.876906	-0.876906
chr17:43938024_43938524	1.19299	1.19299	1.19299	1.19299	1.19299	1.19299	0.549516	0.549516	0.549516	-0.0428132	-0.0428132	-0.0428132	-0.740035	-1.134	-1.134	-1.134	-1.134	-1.134	-1.134	-1.134
chr20:19212648_19213148	0.999939	0.999939	0.999939	0.999939	0.999939	0.999939	0.999939	0.999939	0.628532	0.628532	0.117974	-0.421751	-1.1191	-1.1191	-1.1191	-1.1191	-1.1191	-1.1191	-1.1191	-1.1191
chr19:32675099_32675599	1.27962	1.27962	1.27962	1.27962	1.27962	1.27962	0.688154	0.310332	0.076519	0.076519	-0.130245	-0.843288	-0.764814	-0.72337	-1.06125	-1.06125	-1.06125	-1.06125	-1.06125	-1.06125
chr2:48440464_48440964	0.983514	0.983514	0.983514	0.983514	0.983514	0.983514	0.737699	0.737699	0.757541	0.757541	0.382354	-0.0372767	-1.09543	-0.811646	-1.22159	-1.22159	-1.22159	-1.22159	-1.22159	-1.22159
chr21:44873546_44874046	1.30839	1.30839	1.30839	1.30839	1.30839	1.30839	0.88852	0.0674627	0.34016	-0.584692	-0.791723	-0.791723	-1.21749	-0.822982	-0.822982	-0.822982	-0.822982	-0.822982	-0.822982	-0.822982
chr17:79009523_79010023	1.36403	1.36403	1.36403	1.36403	1.36403	1.36403	0.718217	-0.0149459	-0.249473	-0.249473	-0.460212	-0.880922	-0.880922	-0.880922	-0.880922	-0.880922	-0.880922	-0.880922	-0.880922	-0.880922
chr2:6813076_6813576	1.0873	1.0873	1.0873	1.0873	1.0873	1.0873	1.0873	0.874548	0.50139	-0.27776	0.245901	-0.612071	-0.612071	-0.612071	-1.1865	-1.1865	-1.1865	-1.1865	-1.1865	-1.1865
chr5:65562941_65563441	1.14004	1.14004	1.14004	1.14004	1.14004	1.14004	1.14004	0.507025	0.298134	0.298134	-0.330804	-0.330804	-0.75792	-0.602425	-1.17694	-1.17694	-1.17694	-1.17694	-1.17694	-1.17694
chr5:111386245_111386745	1.19686	1.19686	1.19686	1.19686	1.19686	1.19686	1.03325	0.128956	0.128956	0.128956	-0.247913	-0.247913	-0.247913	-0.629815	-1.20462	-1.20462	-1.20462	-1.20462	-1.20462	-1.20462
chr8:105756602_105757102	1.2549	1.2549	1.2549	1.2549	1.2549	1.2549	0.607576	0.607576	0.234011	-0.119868	-0.119868	-0.662729	-0.662729	-1.05905	-1.05905	-1.05905	-1.05905	-1.05905	-1.05905	-1.05905
chr1:32464711_32465211	1.20967	1.20967	1.20967	1.20967	1.20967	1.20967	0.5622	0.182255	0.182255	0.182255	0.192965	-0.350017	-0.350017	-0.350017	-1.25165	-1.25165	-1.25165	-1.25165	-1.25165	-1.25165
chr3:14651371_14651871	1.36853	1.36853	1.36853	1.36853	1.36853	1.36853	0.370997	-0.675578	-1.05011	-1.5	-1.12194	-0.683598	-0.683598	-0.683598	-0.339369	-0.339369	-0.339369	-0.339369	-0.339369	-0.339369
chrX:153928182_153928682	1.25506	1.25506	1.25506	1.25506	1.25506	1.25506	0.605875	0.98182	0.0133294	-0.584259	-0.436637	-0.542589	-0.542589	-0.804435	-1.03681	-1.03681	-1.03681	-1.03681	-1.03681	-1.03681
chr10:69644494_69644994	1.17734	1.17734	1.17734	1.17734	1.17734	1.17734	0.334199	0.334199	0.334199	0.334199	0.334199	0.0394605	-0.66416	-0.66416	-1.24103	-1.24103	-1.24103	-1.24103	-1.24103	-1.24103
chr15:72474060_72474560	1.35104	1.35104	1.35104	1.35104	1.35104	1.35104	0.701446	0.0656135	-0.144207	-0.499328	-1.13107	-0.85968	-1.2887	-1.00252	-0.657968	-0.657968	-0.657968	-0.657968	-0.657968	-0.657968
chr18:12946828_12947328	1.28529	1.28529	1.28529	1.28529	1.28529	1.28529	0.635537	0.635537	0.124466	-0.230741	-0.609187	-0.609187	-0.609187	-1.007	-1.007	-1.007	-1.007	-1.007	-1.007	-1.007
chr3:194871482_194871982	1.24948	1.24948	1.24948	1.24948	1.24948	1.24948	0.599637	0.599637	-0.027307	-0.027307	-0.027307	-0.572277	-0.572277	-0.572277	-1.14956	-1.14956	-1.14956	-1.14956	-1.14956	-1.14956
chr11:134223758_134224258	1.09388	1.09388	1.09388	1.09388	1.09388	1.09388	1.09388	0.712208	0.712208	0.113488	-0.265342	-0.265342	-1.33377	-1.04723	-1.04723	-1.04723	-1.04723	-1.04723	-1.04723	-1.04723
chr12:122266326_122266826	0.812047	0.812047	0.812047	0.812047	0.812047	0.812047	0.812047	0.812047	0.812047	0.812047	0.433211	0.433211	-0.271544	-0.271544	-1.4073	-1.4073	-1.4073	-1.4073	-1.4073	-1.4073
chr17:4142845_4143345	1.26539	1.26539	1.26539	1.26539	1.26539	1.26539	0.614921	0.233215	0.453221	-0.145551	-0.524415	-1.06991	-0.285826	-0.330591	-1.08957	-1.08957	-1.08957	-1.08957	-1.08957	-1.08957
chr10:110871590_110872090	1.20746	1.20746	1.20746	1.20746	1.20746	1.20746	0.959192	0.721428	0.345978	-0.252908	-0.578429	-0.578429	-0.578429	-0.840843	-1.07372	-1.07372	-1.07372	-1.07372	-1.07372	-1.07372
chr10:3786595_3787095	1.20882	1.20882	1.20882	1.20882	1.20882	1.20882	0.557909	0.557909	0.182272	0.182272	-0.0301332	-0.0301332	-0.735424	-1.13395	-1.13395	-1.13395	-1.13395	-1.13395	-1.13395	-1.13395
chr1:246932043_246932543	1.17926	1.17926	1.17926	1.17926	1.17926	1.17926	1.17926	0.4402	0.4402	-0.15907	-0.19516	-0.665661	-0.665661	-1.06424	-1.06424	-1.06424	-1.06424	-1.06424	-1.06424	-1.06424
chr14:96363172_96363672	1.16693	1.16693	1.16693	1.16693	1.16693	1.16693	0.775274	1.0615	0.433373	-0.351133	-0.0363255	-0.900196	-0.900196	-1.01198	-1.01198	-1.01198	-1.01198	-1.01198	-1.01198	-1.01198
chr1:198861652_198862152	0.984271	0.984271	0.984271	0.984271	0.984271	0.984271	0.984271	0.601559	0.601559	0.601559	0.601559	-0.263792	-0.694517	-0.694517	-1.27388	-1.27388	-1.27388	-1.27388	-1.27388	-1.27388
chr1:2586216_2586716	1.26504	1.26504	1.26504	1.26504	1.26504	1.26504	0.872446	0.0412607	-0.335366	-0.335366	-1.16173	-1.5	-1.5	-1.17343	-0.405514	-0.405514	-0.405514	-0.405514	-0.405514	-0.405514
chr17:7234362_7234862	1.03639	1.03639	1.03639	1.03639	1.03639	1.03639	1.03639	1.03639	0.522636	-0.0786147	0.237206	-0.0592518	-0.766975	-1.16687	-1.1632	-1.1632	-1.1632	-1.1632	-1.1632	-1.1632
chr2:120695515_120696015	1.07534	1.07534	1.07534	1.07534	1.07534	1.07534	0.422115	0.422115	0.422115	0.422115	0.422115	0.422115	-0.285675	-0.948889	-1.29169	-1.29169	-1.29169	-1.29169	-1.29169	-1.29169
chr16:8712715_8713215	1.14543	1.14543	1.14543	1.14543	1.14543	1.14543	0.896007	0.896007	0.518811	-0.418866	-0.418866	-0.418866	-0.418866	-0.418866	-1.18151	-1.18151	-1.18151	-1.18151	-1.18151	-1.18151
chr3:135802976_135803476	1.24579	1.24579	1.24579	1.24579	1.24579	1.24579	0.59212	0.208536	0.208536	0.208536	-0.118524	0.00181156	-1.07197	-1.07197	-1.07197	-1.07197	-1.07197	-1.07197	-1.07197	-1.07197
chr6:63635877_63636377	1.09387	1.09387	1.09387	1.09387	1.09387	1.09387	0.440128	0.818713	0.581308	0.559239	0.178471	-0.142726	-0.851076	-0.963319	-1.19732	-1.19732	-1.19732	-1.19732	-1.19732	-1.19732
chr1:51986589_51987089	1.33103	1.33103	1.33103	1.33103	1.33103	1.33103	0.32532	0.535564	-0.0957048	-0.698024	-1.43632	-1.43632	-0.64759	-0.64759	-0.64759	-0.64759	-0.64759	-0.64759	-0.64759	-0.64759
chr10:124057620_124058120	1.00235	1.00235	1.00235	1.00235	1.00235	1.00235	1.00235	0.618115	0.618115	0.618115	0.236743	-0.312367	-0.312367	-0.713252	-1.29492	-1.29492	-1.29492	-1.29492	-1.29492	-1.29492
chr21:32126968_32127468	1.18451	1.18451	1.18451	1.18451	1.18451	1.18451	1.18451	0.800045	0.421951	-0.517958	-0.899562	-0.899562	-0.899562	-0.899562	-0.899562	-0.899562	-0.899562	-0.899562	-0.899562	-0.899562
chr7:22822636_22823136	1.21969	1.21969	1.21969	1.21969	1.21969	1.21969	0.564417	0.179893	-0.198257	-0.198257	0.646011	-0.223439	-0.223439	-0.624627	-1.20674	-1.20674	-1.20674	-1.20674	-1.20674	-1.20674
chr2:118607410_118607910	1.18236	1.18236	1.18236	1.18236	1.18236	1.18236	1.18236	0.797555	0.419134	-0.756625	-0.756625	-0.863648	-1.15039	-1.15039	-0.802583	-0.802583	-0.802583	-0.802583	-0.802583	-0.802583
chr7:135662184_135662684	1.29084	1.29084	1.29084	1.29084	1.29084	1.29084	0.634755	0.634755	0.256134	-0.685082	-1.06722	-1.06722	-1.06722	-1.06741	-0.719423	-0.719423	-0.719423	-0.719423	-0.719423	-0.719423
chr1:1692898_1693398	1.33209	1.33209	1.33209	1.33209	1.33209	1.33209	0.322851	0.322851	0.322851	-0.28158	-0.28158	-0.832232	-0.832232	-0.832232	-0.98354	-0.98354	-0.98354	-0.98354	-0.98354	-0.98354
chr2:218908859_218909359	0.96034	0.96034	0.96034	0.96034	0.96034	0.96034	0.96034	0.913899	0.913899	0.309063	-0.0736371	-0.0736371	-0.0736371	-0.938491	-1.28331	-1.28331	-1.28331	-1.28331	-1.28331	-1.28331
chr2:12211725_12212225	0.982013	0.982013	0.982013	0.982013	0.982013	0.982013	0.982013	0.982013	0.982013	0.376863	-0.144651	-0.144651	-0.856964	-0.856964	-1.20196	-1.20196	-1.20196	-1.20196	-1.20196	-1.20196
chr11:62612622_62613122	1.00335	1.00335	1.00335	1.00335	1.00335	1.00335	0.752349	0.752349	0.752349	0.146867	-0.0677701	0.107123	0.107123	-0.439251	-1.35521	-1.35521	-1.35521	-1.35521	-1.35521	-1.35521
chr17:2711710_2712210	1.19681	1.19681	1.19681	1.19681	1.19681	1.19681	0.945604	0.301263	-0.0786288	-0.0786288	0.0173803	0.270651	-0.810717	-0.810717	-1.15618	-1.15618	-1.15618	-1.15618	-1.15618	-1.15618
chr20:36252722_36253222	0.808893	0.808893	0.808893	0.808893	0.808893	0.808893	0.808893	0.808893	0.808893	0.808893	0.808893	0.256737	-0.456671	-0.456671	-1.37354	-1.37354	-1.37354	-1.37354	-1.37354	-1.37354
chr1:156282613_156283113	1.27354	1.27354	1.27354	1.27354	1.27354	1.27354	0.614516	0.227792	0.227792	-0.13248	-0.347529	-0.347529	-0.347529	-0.5748	-1.16024	-1.16024	-1.16024	-1.16024	-1.16024	-1.16024
chr17:81481266_81481766	1.14727	1.14727	1.14727	1.14727	1.14727	1.14727	1.14727	0.502192	0.68581	0.0791506	-0.561768	-0.561768	-1.27586	-0.985517	-0.985517	-0.985517	-0.985517	-0.985517	-0.985517	-0.985517
chr18:79437435_79437935	1.29558	1.29558	1.29558	1.29558	1.29558	1.29558	0.281773	0.281773	0.281773	0.281773	-0.102399	-0.977572	-0.977572	-0.977572	-0.977572	-0.977572	-0.977572	-0.977572	-0.977572	-0.977572
chr19:34172155_34172655	1.27843	1.27843	1.27843	1.27843	1.27843	1.27843	0.618149	0.0907225	0.417138	-0.190664	-0.190664	-0.190664	-0.906099	-0.842915	-1.07926	-1.07926	-1.07926	-1.07926	-1.07926	-1.07926
chr10:78913547_78914047	1.21152	1.21152	1.21152	1.21152	1.21152	1.21152	0.55075	0.55075	0.169424	0.169424	0.0965514	-0.780201	-1.5	-1.41119	-0.818725	-0.818725	-0.818725	-0.818725	-0.818725	-0.818725
chr1:6279620_6280120	1.21009	1.21009	1.21009	1.21009	1.21009	1.21009	0.548935	0.160956	0.160956	0.385807	0.17006	0.0995935	-1.23745	-1.07849	-1.07849	-1.07849	-1.07849	-1.07849	-1.07849	-1.07849
chr6:30744111_30744611	1.29512	1.29512	1.29512	1.29512	1.29512	1.29512	0.896859	0.508357	-0.130368	-1.08014	-1.08014	-1.08014	-1.08014	-0.675001	-0.675001	-0.675001	-0.675001	-0.675001	-0.675001	-0.675001
chr10:101818422_101818922	1.31185	1.31185	1.31185	1.31185	1.31185	1.31185	0.649622	-0.19379	-0.490691	-0.490691	-0.281481	0.165801	-0.0560835	-0.542599	-1.1052	-1.1052	-1.1052	-1.1052	-1.1052	-1.1052
chr11:62761248_62761748	1.02955	1.02955	1.02955	1.02955	1.02955	1.02955	1.02955	0.811197	0.428216	0.428216	0.0416807	0.0416807	-0.677398	-0.677596	-1.26714	-1.26714	-1.26714	-1.26714	-1.26714	-1.26714
chr19:37210403_37210903	1.25006	1.25006	1.25006	1.25006	1.25006	1.25006	1.25006	0.404787	-0.117247	-0.728192	-0.728192	-1.02943	-0.229403	-0.903248	-0.903248	-0.903248	-0.903248	-0.903248	-0.903248	-0.903248
chr11:694976_695476	1.28124	1.28124	1.28124	1.28124	1.28124	1.28124	1.0991	0.171228	-0.572254	-0.572254	-0.680251	-0.294463	-0.516912	-0.110629	-1.03517	-1.03517	-1.03517	-1.03517	-1.03517	-1.03517
chr16:30923108_30923608	0.949347	0.949347	0.949347	0.949347	0.949347	0.949347	0.949347	0.949347	0.565983	0.565983	0.262826	0.309642	-0.917646	-1.49938	-1.14703	-1.14703	-1.14703	-1.14703	-1.14703	-1.14703
chr13:44396636_44397136	1.04004	1.04004	1.04004	1.04004	1.04004	1.04004	1.04004	0.50937	0.50937	0.50937	0.122427	0.122427	-0.597409	-1.00415	-1.24195	-1.24195	-1.24195	-1.24195	-1.24195	-1.24195
chr2:70900276_70900776	1.37692	1.37692	1.37692	1.37692	1.37692	1.37692	0.712242	-0.134292	-0.517873	-0.517873	-0.506878	-1.36291	-0.561688	-0.67581	-0.782743	-0.782743	-0.782743	-0.782743	-0.782743	-0.782743
chr6:142146912_142147412	1.23659	1.23659	1.23659	1.23659	1.23659	1.23659	0.570657	0.179876	0.179876	0.179876	0.179876	-0.378591	-0.378591	-0.931756	-1.17013	-1.17013	-1.17013	-1.17013	-1.17013	-1.17013
chr1:27835268_27835768	1.07956	1.07956	1.07956	1.07956	1.07956	1.07956	1.07956	0.688615	0.688615	0.075356	0.075356	-0.48334	-0.48334	-1.15974	-1.15974	-1.15974	-1.15974	-1.15974	-1.15974	-1.15974
chr19:50431479_50431979	1.07557	1.07557	1.07557	1.07557	1.07557	1.07557	1.07557	0.423082	0.207765	0.207765	0.207765	0.207765	-0.514533	-0.514533	-1.29234	-1.29234	-1.29234	-1.29234	-1.29234	-1.29234
chr2:159053026_159053526	1.18454	1.18454	1.18454	1.18454	1.18454	1.18454	0.159667	0.159667	0.560817	0.560817	0.560817	-0.447484	-1.16997	-1.07022	-1.07022	-1.07022	-1.07022	-1.07022	-1.07022	-1.07022
chr10:70146457_70146957	1.19243	1.19243	1.19243	1.19243	1.19243	1.19243	0.93772	0.592707	0.592707	-0.0122001	-0.661329	-0.661329	-0.661329	-1.04496	-1.03943	-1.03943	-1.03943	-1.03943	-1.03943	-1.03943
chr3:38453535_38454035	1.29365	1.29365	1.29365	1.29365	1.29365	1.29365	0.625845	0.625845	0.188105	-0.426628	-0.9564	-1.10488	-1.10488	-1.10488	-0.750673	-0.750673	-0.750673	-0.750673	-0.750673	-0.750673
chr19:52189705_52190205	1.07536	1.07536	1.07536	1.07536	1.07536	1.07536	0.407535	0.346446	0.475873	0.110787	0.903322	0.163727	-0.433452	-0.646236	-1.29669	-1.29669	-1.29669	-1.29669	-1.29669	-1.29669
chr12:32755741_32756241	1.13935	1.13935	1.13935	1.13935	1.13935	1.13935	1.13935	0.919485	0.393874	-0.56478	-0.56478	-0.56478	-0.200602	-0.755684	-1.10637	-1.10637	-1.10637	-1.10637	-1.10637	-1.10637
chr7:102464638_102465138	1.27521	1.27521	1.27521	1.27521	1.27521	1.27521	0.606675	0.214368	0.214368	0.214368	-0.175017	-0.735664	-0.735664	-0.735664	-1.0865	-1.0865	-1.0865	-1.0865	-1.0865	-1.0865
chr10:123154080_123154580	1.25265	1.25265	1.25265	1.25265	1.25265	1.25265	0.583983	0.390915	0.390915	-0.224611	-0.0725581	-0.18169	-0.906217	-1.07569	-1.07016	-1.07016	-1.07016	-1.07016	-1.07016	-1.07016
chr22:31496191_31496691	1.12062	1.12062	1.12062	1.12062	1.12062	1.12062	1.12062	1.12062	0.27973	-0.0859466	-0.736463	-1.29742	-1.29742	-1.13659	-0.781802	-0.781802	-0.781802	-0.781802	-0.781802	-0.781802
chr18:5296066_5296566	1.12936	1.12936	1.12936	1.12936	1.12936	1.12936	1.12936	1.09683	0.347127	-0.269134	-0.659063	-1.22049	-0.413506	-0.969607	-0.969607	-0.969607	-0.969607	-0.969607	-0.969607	-0.969607
chr14:33938266_33938766	1.11412	1.11412	1.11412	1.11412	1.11412	1.11412	1.11412	0.72126	0.194674	0.194674	0.194674	-0.366766	-1.09217	-1.09217	-1.09217	-1.09217	-1.09217	-1.09217	-1.09217	-1.09217
chr19:10960602_10961102	1.40632	1.40632	1.40632	1.40632	1.40632	1.40632	0.376713	-0.278958	-0.262528	-0.628729	-0.0862442	-0.828098	-0.828098	-0.558396	-0.890594	-0.890594	-0.890594	-0.890594	-0.890594	-0.890594
chr14:96231650_96232150	0.888442	0.888442	0.888442	0.888442	0.888442	0.888442	0.888442	0.888442	0.888442	0.888442	0.4981	-0.0639261	-1.16482	-1.16482	-1.16482	-1.16482	-1.16482	-1.16482	-1.16482	-1.16482
chr1:46247289_46247789	1.1473	1.1473	1.1473	1.1473	1.1473	1.1473	1.1473	0.75388	0.75388	-0.337032	-0.672478	-0.952556	-0.952556	-0.952556	-0.945281	-0.945281	-0.945281	-0.945281	-0.945281	-0.945281
chr18:8765762_8766262	1.1438	1.1438	1.1438	1.1438	1.1438	1.1438	0.473343	0.473343	0.0864273	0.0864273	0.0864273	0.0864273	0.168144	-0.388781	-1.32243	-1.32243	-1.32243	-1.32243	-1.32243	-1.32243
chr10:102132806_102133306	1.27605	1.27605	1.27605	1.27605	1.27605	1.27605	0.605502	0.212011	-0.00457777	-0.00457777	-0.00457777	-0.137596	-0.864161	-0.76385	-1.11575	-1.11575	-1.11575	-1.11575	-1.11575	-1.11575
chr22:27761691_27762191	0.949642	0.949642	0.949642	0.949642	0.949642	0.949642	0.949642	0.949642	0.949642	0.331571	0.331571	-0.231509	-0.674949	-0.674949	-1.27142	-1.27142	-1.27142	-1.27142	-1.27142	-1.27142
chr22:45671790_45672290	1.05917	1.05917	1.05917	1.05917	1.05917	1.05917	0.621843	0.621843	0.621843	0.621843	0.0891631	-0.0204269	-0.463893	-0.695458	-1.29196	-1.29196	-1.29196	-1.29196	-1.29196	-1.29196
chr16:55479052_55479552	1.11449	1.11449	1.11449	1.11449	1.11449	1.11449	1.11449	0.719757	0.502482	-0.116731	0.200881	-0.69166	-0.69166	-1.1035	-1.1035	-1.1035	-1.1035	-1.1035	-1.1035	-1.1035
chr2:74935949_74936449	1.30816	1.30816	1.30816	1.30816	1.30816	1.30816	0.508676	0.113876	-0.234777	-0.234777	-0.234777	0.21963	-0.509354	-1.06821	-1.06821	-1.06821	-1.06821	-1.06821	-1.06821	-1.06821
chr7:158325929_158326429	1.04729	1.04729	1.04729	1.04729	1.04729	1.04729	0.374475	0.934002	0.934002	0.314661	0.314661	-0.430458	-0.430458	-0.842387	-1.24204	-1.24204	-1.24204	-1.24204	-1.24204	-1.24204
chr1:39954806_39955306	1.34903	1.34903	1.34903	1.34903	1.34903	1.34903	0.676041	-0.181067	0.223813	-0.395686	-1.24782	-0.636008	-0.636008	-0.636008	-0.876902	-0.876902	-0.876902	-0.876902	-0.876902	-0.876902
chr4:82090692_82091192	1.16944	1.16944	1.16944	1.16944	1.16944	1.16944	0.496139	0.101032	0.506105	0.506105	0.113941	-0.324678	-0.242614	-0.654843	-1.25298	-1.25298	-1.25298	-1.25298	-1.25298	-1.25298
chr1:64505010_64505510	0.968386	0.968386	0.968386	0.968386	0.968386	0.968386	0.968386	0.968386	0.968386	0.348509	0.348509	-0.397256	-1.1269	-1.1269	-1.1269	-1.1269	-1.1269	-1.1269	-1.1269	-1.1269
chr16:50066211_50066711	1.09341	1.09341	1.09341	1.09341	1.09341	1.09341	1.09341	0.698113	0.168259	0.168259	-0.767957	-0.767957	0.266263	-0.146169	-1.21212	-1.21212	-1.21212	-1.21212	-1.21212	-1.21212
chr10:95561243_95561743	1.19748	1.19748	1.19748	1.19748	1.19748	1.19748	1.19748	0.802001	-0.0452025	-0.414401	-1.0698	-0.614622	-0.532481	-0.431665	-1.01269	-1.01269	-1.01269	-1.01269	-1.01269	-1.01269
chr17:38799859_38800359	1.32868	1.32868	1.32868	1.32868	1.32868	1.32868	0.654588	0.259017	-0.129997	-0.129997	-0.522622	-0.594467	-1.32487	-1.05347	-0.855046	-0.855046	-0.855046	-0.855046	-0.855046	-0.855046
chr2:119544192_119544692	1.10286	1.10286	1.10286	1.10286	1.10286	1.10286	1.10286	0.563556	0.791908	-0.0216102	-0.0216102	-0.353323	-1.08487	-1.08487	-1.08487	-1.08487	-1.08487	-1.08487	-1.08487	-1.08487
chr19:14529231_14529731	1.08314	1.08314	1.08314	1.08314	1.08314	1.08314	0.623939	0.408096	0.633462	0.633462	0.240139	0.129925	-1.11767	-1.01665	-1.17226	-1.17226	-1.17226	-1.17226	-1.17226	-1.17226
chr15:29269568_29270068	1.16246	1.16246	1.16246	1.16246	1.16246	1.16246	1.16246	0.766167	0.376444	-0.245208	-0.245208	-0.81155	-1.25756	-0.960043	-0.960043	-0.960043	-0.960043	-0.960043	-0.960043	-0.960043
chr12:49741195_49741695	1.1231	1.1231	1.1231	1.1231	1.1231	1.1231	0.502458	0.921097	0.759718	0.137802	-0.255706	-0.0760656	-0.808115	-0.924113	-1.16595	-1.16595	-1.16595	-1.16595	-1.16595	-1.16595
chr1:236535513_236536013	1.0049	1.0049	1.0049	1.0049	1.0049	1.0049	0.329276	0.942829	0.942829	0.320904	0.320904	0.320904	-0.788937	-1.20258	-1.20258	-1.20258	-1.20258	-1.20258	-1.20258	-1.20258
chr10:102502573_102503073	1.13431	1.13431	1.13431	1.13431	1.13431	1.13431	1.13431	0.472521	0.311022	-0.311358	-0.0977615	0.195559	-0.537035	-0.770201	-1.20049	-1.20049	-1.20049	-1.20049	-1.20049	-1.20049
chr17:72165471_72165971	1.06658	1.06658	1.06658	1.06658	1.06658	1.06658	1.06658	1.06658	0.676318	0.0538067	-0.340077	-0.340077	-1.07283	-1.07283	-1.07283	-1.07283	-1.07283	-1.07283	-1.07283	-1.07283
chr19:417630_418130	1.11744	1.11744	1.11744	1.11744	1.11744	1.11744	1.11744	0.720376	0.736973	0.114112	-0.649364	-0.649364	-0.649364	-1.06363	-1.06363	-1.06363	-1.06363	-1.06363	-1.06363	-1.06363
chr20:63378069_63378569	1.05226	1.05226	1.05226	1.05226	1.05226	1.05226	1.05226	1.05226	0.399136	0.399136	-0.364722	-0.364722	-0.364722	-1.16031	-1.16031	-1.16031	-1.16031	-1.16031	-1.16031	-1.16031
chr5:119268390_119268890	1.16269	1.16269	1.16269	1.16269	1.16269	1.16269	0.721604	0.498773	0.498773	0.28328	-0.111181	-0.111181	-0.845003	-1.43807	-1.07886	-1.07886	-1.07886	-1.07886	-1.07886	-1.07886
chr5:131635143_131635643	1.25543	1.25543	1.25543	1.25543	1.25543	1.25543	0.782173	0.782173	0.128691	-0.494823	-0.494823	-0.494823	-1.22875	-0.930345	-0.930345	-0.930345	-0.930345	-0.930345	-0.930345	-0.930345
chr3:141404314_141404814	1.33836	1.33836	1.33836	1.33836	1.33836	1.33836	0.458816	0.458816	0.0678903	-0.55568	-0.55568	-0.55568	-0.55568	-0.970422	-0.970422	-0.970422	-0.970422	-0.970422	-0.970422	-0.970422
chr11:64185767_64186267	1.1897	1.1897	1.1897	1.1897	1.1897	1.1897	1.08007	0.216377	0.233011	-0.1385	0.0157098	-0.426067	-0.343412	-0.616943	-1.19307	-1.19307	-1.19307	-1.19307	-1.19307	-1.19307
chr19:17555337_17555837	1.15129	1.15129	1.15129	1.15129	1.15129	1.15129	1.15129	0.48736	0.48736	-0.137035	-0.532111	-0.532111	-0.532111	-0.233282	-1.17785	-1.17785	-1.17785	-1.17785	-1.17785	-1.17785
chr7:98566742_98567242	1.02692	1.02692	1.02692	1.02692	1.02692	1.02692	1.02692	1.02692	1.02692	0.0536437	-0.341507	-0.341507	-1.07661	-1.07661	-1.07661	-1.07661	-1.07661	-1.07661	-1.07661	-1.07661
chr11:1785807_1786307	1.14085	1.14085	1.14085	1.14085	1.14085	1.14085	0.881924	0.483768	0.483768	-0.140809	0.408671	-0.160336	-0.895517	-1.12951	-1.12951	-1.12951	-1.12951	-1.12951	-1.12951	-1.12951
chr5:154858249_154858749	1.22786	1.22786	1.22786	1.22786	1.22786	1.22786	1.22786	0.457322	0.158853	-0.814855	-0.335683	-0.975127	-0.892402	-1.30796	-0.814195	-0.814195	-0.814195	-0.814195	-0.814195	-0.814195
chr17:47492410_47492910	1.10872	1.10872	1.10872	1.10872	1.10872	1.10872	1.10872	0.443116	0.852221	0.226257	-0.435056	-0.371921	-1.10873	-1.36157	-1.00089	-1.00089	-1.00089	-1.00089	-1.00089	-1.00089
chr11:10858407_10858907	1.06794	1.06794	1.06794	1.06794	1.06794	1.06794	1.06794	1.06794	0.411765	0.411765	-0.449425	-0.449425	-0.898614	-0.735083	-1.13909	-1.13909	-1.13909	-1.13909	-1.13909	-1.13909
chr7:103280246_103280746	1.24892	1.24892	1.24892	1.24892	1.24892	1.24892	0.568419	0.169091	0.169091	0.169091	0.169091	-0.40159	-0.851016	-0.55122	-1.15574	-1.15574	-1.15574	-1.15574	-1.15574	-1.15574
chr5:98941101_98941601	1.26005	1.26005	1.26005	1.26005	1.26005	1.26005	0.579517	0.531417	0.531417	-0.2886	-0.2886	-1.19157	-1.19157	-0.891761	-0.891761	-0.891761	-0.891761	-0.891761	-0.891761	-0.891761
chr7:6374215_6374715	1.18798	1.18798	1.18798	1.18798	1.18798	1.18798	1.18798	0.788199	0.130928	-0.241511	-0.35233	-0.923662	-0.923662	-0.970547	-0.970547	-0.970547	-0.970547	-0.970547	-0.970547	-0.970547
chr15:90233900_90234400	1.19851	1.19851	1.19851	1.19851	1.19851	1.19851	0.571712	0.571712	0.177959	0.177959	-0.219448	-0.219448	-0.219448	-0.637189	-1.23247	-1.23247	-1.23247	-1.23247	-1.23247	-1.23247
chr12:131990538_131991038	1.02919	1.02919	1.02919	1.02919	1.02919	1.02919	1.02919	1.02919	0.635381	0.262327	0.262327	-0.64312	-1.0938	-1.0938	-1.0938	-1.0938	-1.0938	-1.0938	-1.0938	-1.0938
chr16:75555242_75555742	1.04492	1.04492	1.04492	1.04492	1.04492	1.04492	1.04492	1.04492	1.04492	-0.178921	-0.178921	-1.08457	-1.08457	-0.982467	-0.982467	-0.982467	-0.982467	-0.982467	-0.982467	-0.982467
chr4:25913886_25914386	1.15882	1.15882	1.15882	1.15882	1.15882	1.15882	0.475995	0.475995	0.66624	0.037684	0.037684	-0.0737586	-0.813623	-0.293419	-1.24428	-1.24428	-1.24428	-1.24428	-1.24428	-1.24428
chr11:127461095_127461595	0.903041	0.903041	0.903041	0.903041	0.903041	0.903041	0.903041	0.903041	0.903041	0.903041	0.505096	-0.401452	-1.14176	-1.14176	-1.14176	-1.14176	-1.14176	-1.14176	-1.14176	-1.14176
chr17:5500889_5501389	1.03912	1.03912	1.03912	1.03912	1.03912	1.03912	0.77837	0.730074	0.961187	0.332187	0.221037	-0.351998	-1.47446	-1.37224	-1.00982	-1.00982	-1.00982	-1.00982	-1.00982	-1.00982
chr17:73856523_73857023	1.38132	1.38132	1.38132	1.38132	1.38132	1.38132	0.329747	-0.339912	-0.339912	-1.3214	-1.3214	-1.3214	-0.496704	-0.496704	-0.496704	-0.496704	-0.496704	-0.496704	-0.496704	-0.496704
chr19:19278210_19278710	1.09505	1.09505	1.09505	1.09505	1.09505	1.09505	1.09505	0.693521	0.693521	0.0636528	0.0636528	-0.694132	-0.694132	-1.11306	-1.11306	-1.11306	-1.11306	-1.11306	-1.11306	-1.11306
chr3:177836846_177837346	1.22266	1.22266	1.22266	1.22266	1.22266	1.22266	0.96151	0.559923	0.338878	-0.291081	-0.291081	-1.19911	-1.19911	-1.19911	-0.836131	-0.836131	-0.836131	-0.836131	-0.836131	-0.836131
chr17:38674722_38675222	1.23826	1.23826	1.23826	1.23826	1.23826	1.23826	0.977008	0.575265	0.0401602	0.0401602	-0.625632	-1.19976	-1.19976	-1.03516	-0.83364	-0.83364	-0.83364	-0.83364	-0.83364	-0.83364
chr1:6069284_6069784	1.0346	1.0346	1.0346	1.0346	1.0346	1.0346	1.0346	0.809205	0.587933	0.587933	0.188928	-0.720032	-0.720032	-1.13945	-1.13945	-1.13945	-1.13945	-1.13945	-1.13945	-1.13945
chr22:40636790_40637290	1.28615	1.28615	1.28615	1.28615	1.28615	1.28615	0.80642	0.134361	-0.173469	-1.2907	-1.5	-1.11578	-1.0321	-1.0321	-0.416464	-0.416464	-0.416464	-0.416464	-0.416464	-0.416464
chr6:168845248_168845748	0.850853	0.850853	0.850853	0.850853	0.850853	0.850853	0.850853	0.850853	0.850853	0.850853	0.450883	0.450883	-0.677168	-1.24759	-1.24759	-1.24759	-1.24759	-1.24759	-1.24759	-1.24759
chr16:67521430_67521930	1.24033	1.24033	1.24033	1.24033	1.24033	1.24033	1.24033	0.567971	-0.295551	-0.295551	-0.695641	-0.695641	-0.695641	-0.629908	-0.990391	-0.990391	-0.990391	-0.990391	-0.990391	-0.990391
chr7:110515035_110515535	1.10763	1.10763	1.10763	1.10763	1.10763	1.10763	1.10763	0.704508	0.704508	0.0721419	-0.327978	-0.327978	-1.07233	-1.07233	-1.07233	-1.07233	-1.07233	-1.07233	-1.07233	-1.07233
chr10:71708112_71708612	1.25704	1.25704	1.25704	1.25704	1.25704	1.25704	0.364453	0.364453	0.364453	0.364453	-0.3041	-0.3041	-1.04898	-1.04898	-1.04898	-1.04898	-1.04898	-1.04898	-1.04898	-1.04898
chr18:34222786_34223286	1.12048	1.12048	1.12048	1.12048	1.12048	1.12048	1.12048	0.571282	0.762838	0.129952	-0.415967	-0.69625	-1.44121	-1.13832	-0.935942	-0.935942	-0.935942	-0.935942	-0.935942	-0.935942
chr19:40444513_40445013	1.29455	1.29455	1.29455	1.29455	1.29455	1.29455	0.880763	0.207479	0.207479	-0.425712	-0.425712	-1.18749	-1.18749	-1.00378	-0.805471	-0.805471	-0.805471	-0.805471	-0.805471	-0.805471
chr12:6620291_6620791	1.05706	1.05706	1.05706	1.05706	1.05706	1.05706	1.05706	1.05706	0.393382	0.017312	0.017312	0.017312	-1.11273	-1.11273	-1.11273	-1.11273	-1.11273	-1.11273	-1.11273	-1.11273
chr13:35714454_35714954	1.07146	1.07146	1.07146	1.07146	1.07146	1.07146	1.07146	0.667291	0.667291	0.0332771	-0.311337	-0.311337	-0.311337	-0.311337	-1.27046	-1.27046	-1.27046	-1.27046	-1.27046	-1.27046
chr20:34708673_34709173	0.997801	0.997801	0.997801	0.997801	0.997801	0.997801	0.997801	0.997801	0.600209	0.600209	0.198927	-0.37885	-1.12536	-1.12536	-1.12536	-1.12536	-1.12536	-1.12536	-1.12536	-1.12536
chr8:141977616_141978116	1.20459	1.20459	1.20459	1.20459	1.20459	1.20459	0.755548	0.204806	0.204806	0.204806	-0.196772	-0.196772	-0.196772	-0.618896	-1.23139	-1.23139	-1.23139	-1.23139	-1.23139	-1.23139
chr5:134371494_134371994	1.05024	1.05024	1.05024	1.05024	1.05024	1.05024	1.05024	0.645366	0.645366	0.645366	-0.0256184	-0.364608	-1.1122	-1.1122	-1.1122	-1.1122	-1.1122	-1.1122	-1.1122	-1.1122
chr13:95676785_95677285	1.237	1.237	1.237	1.237	1.237	1.237	0.919577	0.368441	0.385364	-0.604447	-0.919312	-1.49793	-1.49793	-0.653679	-0.653679	-0.653679	-0.653679	-0.653679	-0.653679	-0.653679
chr13:19959262_19959762	1.08249	1.08249	1.08249	1.08249	1.08249	1.08249	1.08249	1.08249	0.684267	-0.305689	-0.305689	-0.305689	-1.05339	-1.05339	-1.05339	-1.05339	-1.05339	-1.05339	-1.05339	-1.05339
chr1:24415288_24415788	1.33054	1.33054	1.33054	1.33054	1.33054	1.33054	0.640293	0.235243	0.235243	-0.40015	-0.947727	-0.947727	-0.947727	-0.525329	-0.887564	-0.887564	-0.887564	-0.887564	-0.887564	-0.887564
chr17:752062_752562	1.15573	1.15573	1.15573	1.15573	1.15573	1.15573	0.335474	0.962323	0.604612	-0.03079	-0.03079	-0.344087	-0.344087	-1.15529	-1.15529	-1.15529	-1.15529	-1.15529	-1.15529	-1.15529
chr11:74748592_74749092	1.19768	1.19768	1.19768	1.19768	1.19768	1.19768	0.934081	0.934081	0.390752	-0.44159	-1.11337	-1.11337	-1.11337	-0.809046	-0.809046	-0.809046	-0.809046	-0.809046	-0.809046	-0.809046
chr1:114581507_114582007	1.04417	1.04417	1.04417	1.04417	1.04417	1.04417	1.04417	0.638808	0.638808	0.638808	-0.032988	-0.612298	-0.612298	-0.612298	-1.22596	-1.22596	-1.22596	-1.22596	-1.22596	-1.22596
chr17:32519350_32519850	1.37248	1.37248	1.37248	1.37248	1.37248	1.37248	0.474888	-0.309922	-0.309922	-0.946288	-0.0555895	-0.129269	-0.878326	-0.351659	-0.954797	-0.954797	-0.954797	-0.954797	-0.954797	-0.954797
chr10:2529115_2529615	1.23123	1.23123	1.23123	1.23123	1.23123	1.23123	1.23123	0.554181	0.155005	-0.481726	-0.884607	-0.884607	-0.884607	-0.884607	-0.884607	-0.884607	-0.884607	-0.884607	-0.884607	-0.884607
chr5:40798050_40798550	1.06352	1.06352	1.06352	1.06352	1.06352	1.06352	1.06352	0.386355	0.386355	0.386355	0.543673	-0.222501	-0.679408	-1.49245	-1.1255	-1.1255	-1.1255	-1.1255	-1.1255	-1.1255
chr10:6088643_6089143	1.14878	1.14878	1.14878	1.14878	1.14878	1.14878	1.14878	0.921111	0.562528	-0.430132	-0.833152	-0.833152	-0.833152	-1.25679	-0.889785	-0.889785	-0.889785	-0.889785	-0.889785	-0.889785
chr5:75336905_75337405	1.26433	1.26433	1.26433	1.26433	1.26433	1.26433	0.628635	0.628635	0.450778	-0.890772	-0.224992	-0.675789	-0.675789	-0.975244	-0.975244	-0.975244	-0.975244	-0.975244	-0.975244	-0.975244
chr14:52552424_52552924	0.982503	0.982503	0.982503	0.982503	0.982503	0.982503	0.49895	0.599197	0.497182	0.625571	0.637019	0.524066	-0.612811	-0.843211	-1.3035	-1.3035	-1.3035	-1.3035	-1.3035	-1.3035
chr15:84631149_84631649	1.33373	1.33373	1.33373	1.33373	1.33373	1.33373	0.268836	0.268836	-0.130986	-0.130986	-0.130986	-0.130986	-1.26909	-0.963861	-0.963861	-0.963861	-0.963861	-0.963861	-0.963861	-0.963861
chr12:123364661_123365161	1.14229	1.14229	1.14229	1.14229	1.14229	1.14229	0.367193	-0.0398206	-0.0398206	-0.0398206	0.853825	0.513047	-0.238489	-0.663141	-1.26112	-1.26112	-1.26112	-1.26112	-1.26112	-1.26112
chr2:33599207_33599707	1.34748	1.34748	1.34748	1.34748	1.34748	1.34748	0.0240108	0.0999159	0.517577	-0.121478	-0.796622	-1.07964	-0.995022	-0.29047	-0.90719	-0.90719	-0.90719	-0.90719	-0.90719	-0.90719
chr10:22003508_22004008	1.00361	1.00361	1.00361	1.00361	1.00361	1.00361	1.00361	1.00361	0.875219	0.236145	-0.314603	-0.314603	-0.547215	-0.443359	-1.25342	-1.25342	-1.25342	-1.25342	-1.25342	-1.25342
chr22:39690818_39691318	1.178	1.178	1.178	1.178	1.178	1.178	1.178	0.76979	-0.104692	-0.104692	-0.50986	-0.50986	-0.50986	-0.50986	-1.12782	-1.12782	-1.12782	-1.12782	-1.12782	-1.12782
chr2:45841500_45842000	1.07605	1.07605	1.07605	1.07605	1.07605	1.07605	1.07605	0.667297	0.667297	0.0260912	0.0260912	0.0260912	-1.11815	-1.11815	-1.11815	-1.11815	-1.11815	-1.11815	-1.11815	-1.11815
chr1:77683266_77683766	1.1545	1.1545	1.1545	1.1545	1.1545	1.1545	1.1545	0.745685	0.616842	-0.382586	-0.609919	-0.609919	-0.609919	-1.03645	-1.03254	-1.03254	-1.03254	-1.03254	-1.03254	-1.03254
chr1:15326549_15327049	1.12208	1.12208	1.12208	1.12208	1.12208	1.12208	1.12208	0.713247	0.311191	0.311191	-0.0945961	-0.67886	-0.67886	-1.10541	-1.10541	-1.10541	-1.10541	-1.10541	-1.10541	-1.10541
chr19:18328331_18328831	1.12208	1.12208	1.12208	1.12208	1.12208	1.12208	1.12208	0.713247	0.311191	0.311191	-0.0945961	-0.67886	-0.67886	-1.10541	-1.10541	-1.10541	-1.10541	-1.10541	-1.10541	-1.10541
chr4:175705363_175705863	1.12208	1.12208	1.12208	1.12208	1.12208	1.12208	1.12208	0.713247	0.311191	0.311191	-0.0945961	-0.67886	-0.67886	-1.10541	-1.10541	-1.10541	-1.10541	-1.10541	-1.10541	-1.10541
chr9:98380239_98380739	1.03526	1.03526	1.03526	1.03526	1.03526	1.03526	1.03526	0.805887	0.805887	0.164156	0.164156	-0.607901	-0.607901	-0.607901	-1.2272	-1.2272	-1.2272	-1.2272	-1.2272	-1.2272
chr15:68981857_68982357	1.31764	1.31764	1.31764	1.31764	1.31764	1.31764	0.619595	0.209971	0.209971	-0.171637	-0.57821	-0.57821	-0.57821	-1.00559	-1.00559	-1.00559	-1.00559	-1.00559	-1.00559	-1.00559
chr2:236671389_236671889	1.24283	1.24283	1.24283	1.24283	1.24283	1.24283	1.24283	0.685024	-0.192826	-0.835637	-0.835637	-0.835637	-0.835637	-0.835637	-0.835637	-0.835637	-0.835637	-0.835637	-0.835637	-0.835637
chr14:104291446_104291946	1.1883	1.1883	1.1883	1.1883	1.1883	1.1883	1.1883	0.778468	0.229129	-0.413771	-0.413771	-0.756913	-0.756913	-0.997766	-0.997766	-0.997766	-0.997766	-0.997766	-0.997766	-0.997766
chr12:27332656_27333156	1.26228	1.26228	1.26228	1.26228	1.26228	1.26228	0.563871	0.334076	0.334076	-0.308829	-0.308829	-0.308829	-0.308829	-0.549684	-1.17012	-1.17012	-1.17012	-1.17012	-1.17012	-1.17012
chr5:31531982_31532482	1.17287	1.17287	1.17287	1.17287	1.17287	1.17287	1.17287	0.76282	0.359569	-0.283663	-0.963219	-1.41842	-1.10276	-0.794914	-0.794914	-0.794914	-0.794914	-0.794914	-0.794914	-0.794914
chr5:73565470_73565970	1.30346	1.30346	1.30346	1.30346	1.30346	1.30346	0.604466	0.0461092	0.0461092	0.0461092	-0.181986	-0.499248	-0.499248	-0.740306	-1.10713	-1.10713	-1.10713	-1.10713	-1.10713	-1.10713
chr3:160755264_160755764	1.43614	1.43614	1.43614	1.43614	1.43614	1.43614	0.10208	-0.456907	-0.624061	-1.00662	-0.676206	-1.13208	-1.13208	-0.703842	-0.497858	-0.497858	-0.497858	-0.497858	-0.497858	-0.497858
chr2:171999570_172000070	1.08303	1.08303	1.08303	1.08303	1.08303	1.08303	1.08303	0.672232	0.672232	0.0278222	-0.379917	-0.11058	-0.572917	-0.468194	-1.23698	-1.23698	-1.23698	-1.23698	-1.23698	-1.23698
chr1:52726188_52726688	1.21595	1.21595	1.21595	1.21595	1.21595	1.21595	0.948661	0.263058	0.458213	-0.186562	-0.186562	-0.186562	-0.945517	-1.06578	-1.06578	-1.06578	-1.06578	-1.06578	-1.06578	-1.06578
chr22:20273892_20274392	0.951551	0.951551	0.951551	0.951551	0.951551	0.951551	0.951551	0.951551	0.951551	0.306651	0.306651	-0.0113281	-0.77043	-1.19936	-1.19936	-1.19936	-1.19936	-1.19936	-1.19936	-1.19936
chr1:228458409_228458909	1.19566	1.19566	1.19566	1.19566	1.19566	1.19566	0.494253	0.494253	0.267697	0.267697	0.0388169	0.0388169	-0.721181	-1.15061	-1.15061	-1.15061	-1.15061	-1.15061	-1.15061	-1.15061
chr5:108748609_108749109	1.30946	1.30946	1.30946	1.30946	1.30946	1.30946	0.679853	0.630274	-0.0464717	-0.692183	-1.0123	-1.12678	-1.12678	-0.740858	-0.736919	-0.736919	-0.736919	-0.736919	-0.736919	-0.736919
chr13:76631447_76631947	0.994682	0.994682	0.994682	0.994682	0.994682	0.994682	0.994682	0.307933	0.730037	0.730037	0.321384	0.206875	-0.945665	-1.18762	-1.18762	-1.18762	-1.18762	-1.18762	-1.18762	-1.18762
chr8:28622237_28622737	1.24148	1.24148	1.24148	1.24148	1.24148	1.24148	1.12802	0.441049	-0.0190013	-1.02586	-1.01026	-0.235063	-1.21447	-1.32701	-0.697716	-0.697716	-0.697716	-0.697716	-0.697716	-0.697716
chr19:39532654_39533154	1.16619	1.16619	1.16619	1.16619	1.16619	1.16619	0.52045	1.15881	0.275144	0.275144	-0.282494	-0.790524	-0.790524	-1.05188	-1.05188	-1.05188	-1.05188	-1.05188	-1.05188	-1.05188
chr16:88200212_88200712	1.32779	1.32779	1.32779	1.32779	1.32779	1.32779	0.624443	0.0626154	0.0626154	0.0626154	-0.347045	-0.936885	-0.936885	-0.936885	-0.936885	-0.936885	-0.936885	-0.936885	-0.936885	-0.936885
chr4:7067908_7068408	1.15085	1.15085	1.15085	1.15085	1.15085	1.15085	0.447298	0.137323	0.375283	0.375283	0.535267	-0.243892	-0.243892	-0.648251	-1.27325	-1.27325	-1.27325	-1.27325	-1.27325	-1.27325
chr14:55411614_55412114	0.997479	0.997479	0.997479	0.997479	0.997479	0.997479	0.997479	0.997479	0.770148	0.122276	0.122276	0.122276	-1.03387	-1.15471	-1.15471	-1.15471	-1.15471	-1.15471	-1.15471	-1.15471
chr16:85619068_85619568	0.935304	0.935304	0.935304	0.935304	0.935304	0.935304	0.935304	0.52197	0.52197	0.52197	0.854546	0.263849	-0.499357	-0.930603	-1.30025	-1.30025	-1.30025	-1.30025	-1.30025	-1.30025
chr20:3888965_3889465	1.33459	1.33459	1.33459	1.33459	1.33459	1.33459	0.419838	-0.564796	-0.140939	-0.0102397	-0.0102397	0.119458	-0.643924	-0.928094	-1.04144	-1.04144	-1.04144	-1.04144	-1.04144	-1.04144
chr1:112618853_112619353	0.828018	0.828018	0.828018	0.828018	0.828018	0.828018	0.828018	0.828018	0.600421	0.600421	0.600421	0.600421	-0.163068	-0.425055	-1.40628	-1.40628	-1.40628	-1.40628	-1.40628	-1.40628
chr20:63023746_63024246	1.27199	1.27199	1.27199	1.27199	1.27199	1.27199	0.566663	0.566663	0.159624	-0.489651	-0.900468	-0.424078	-0.424078	-0.113341	-1.09555	-1.09555	-1.09555	-1.09555	-1.09555	-1.09555
chr17:48818247_48818747	1.28464	1.28464	1.28464	1.28464	1.28464	1.28464	0.578441	0.164031	0.588894	-0.0611808	-0.747966	-0.476261	-1.24145	-0.930335	-0.930335	-0.930335	-0.930335	-0.930335	-0.930335	-0.930335
chr2:66387270_66387770	1.36669	1.36669	1.36669	1.36669	1.36669	1.36669	0.660017	0.245328	-0.162488	-0.813001	-0.813001	-0.813001	-0.813001	-0.813001	-0.813001	-0.813001	-0.813001	-0.813001	-0.813001	-0.813001
chr12:121811860_121812360	1.30096	1.30096	1.30096	1.30096	1.30096	1.30096	0.212457	0.212457	0.212457	0.212457	-0.200023	-0.200023	-1.18828	-1.18828	-0.979829	-0.979829	-0.979829	-0.979829	-0.979829	-0.979829
chr5:176883639_176884139	1.13975	1.13975	1.13975	1.13975	1.13975	1.13975	1.13975	0.906577	0.462555	-0.189809	-0.602582	-0.950776	-0.950776	-0.410868	-1.04043	-1.04043	-1.04043	-1.04043	-1.04043	-1.04043
chr15:101482643_101483143	1.20194	1.20194	1.20194	1.20194	1.20194	1.20194	1.20194	0.508101	0.508101	-0.346037	-0.908371	-0.908371	-0.908371	-0.908371	-0.908371	-0.908371	-0.908371	-0.908371	-0.908371	-0.908371
chr21:18245565_18246065	0.989253	0.989253	0.989253	0.989253	0.989253	0.989253	0.989253	0.989253	0.989253	0.13505	0.13505	-0.459457	-0.459457	-1.17921	-1.17921	-1.17921	-1.17921	-1.17921	-1.17921	-1.17921
chr19:36139790_36140290	1.3688	1.3688	1.3688	1.3688	1.3688	1.3688	0.279119	0.24467	-0.164458	-0.164458	-0.577384	-0.693091	-0.693091	-0.38076	-1.01056	-1.01056	-1.01056	-1.01056	-1.01056	-1.01056
chr11:1309425_1309925	1.29076	1.29076	1.29076	1.29076	1.29076	1.29076	0.580947	-0.113826	0.186423	0.186423	0.0709613	-0.729311	-0.642797	-0.822702	-1.07678	-1.07678	-1.07678	-1.07678	-1.07678	-1.07678
chr5:107875802_107876302	1.08887	1.08887	1.08887	1.08887	1.08887	1.08887	1.08887	0.671682	0.671682	0.01725	0.01725	-0.578955	-0.578955	-0.578955	-1.21051	-1.21051	-1.21051	-1.21051	-1.21051	-1.21051
chr17:77657841_77658341	1.1379	1.1379	1.1379	1.1379	1.1379	1.1379	1.1379	0.569326	0.569326	-0.0858928	-0.442032	-0.442032	-0.355278	-0.791069	-1.16461	-1.16461	-1.16461	-1.16461	-1.16461	-1.16461
chr19:39144272_39144772	1.0231	1.0231	1.0231	1.0231	1.0231	1.0231	1.0231	1.0231	1.0231	0.000719395	-0.414369	-0.414369	-0.414369	-1.13793	-1.13793	-1.13793	-1.13793	-1.13793	-1.13793	-1.13793
chr6:30326906_30327406	1.32252	1.32252	1.32252	1.32252	1.32252	1.32252	0.893729	0.32434	-0.142898	-0.532576	-0.532576	-0.882795	-0.882795	-0.882795	-0.882795	-0.882795	-0.882795	-0.882795	-0.882795	-0.882795
chr1:1324441_1324941	1.03421	1.03421	1.03421	1.03421	1.03421	1.03421	0.605105	0.989038	0.989038	0.599074	-0.0946456	-0.692861	-0.692861	-1.1296	-1.1296	-1.1296	-1.1296	-1.1296	-1.1296	-1.1296
chr15:64893946_64894446	0.989158	0.989158	0.989158	0.989158	0.989158	0.989158	0.989158	0.989158	0.577474	0.577474	0.161969	-0.436288	-0.436288	-0.873053	-1.24743	-1.24743	-1.24743	-1.24743	-1.24743	-1.24743
chr1:203650304_203650804	1.09116	1.09116	1.09116	1.09116	1.09116	1.09116	1.09116	0.67238	0.67238	0.0154469	-0.400216	-0.400216	-0.400216	-0.400216	-1.23291	-1.23291	-1.23291	-1.23291	-1.23291	-1.23291
chr2:109201821_109202321	1.08576	1.08576	1.08576	1.08576	1.08576	1.08576	1.08576	1.08576	0.673844	0.0167961	-0.39894	-0.997528	-0.997528	-0.997528	-0.997528	-0.997528	-0.997528	-0.997528	-0.997528	-0.997528
chr3:43206585_43207085	1.09846	1.09846	1.09846	1.09846	1.09846	1.09846	1.09846	0.679481	0.267442	0.267442	0.267442	-0.331329	-1.10497	-1.10497	-1.10497	-1.10497	-1.10497	-1.10497	-1.10497	-1.10497
chr1:54474726_54475226	1.29051	1.29051	1.29051	1.29051	1.29051	1.29051	0.575468	0.15587	0.586051	-0.27554	-1.18092	-1.18092	-1.18092	-1.07395	-0.694696	-0.694696	-0.694696	-0.694696	-0.694696	-0.694696
chr17:7214281_7214781	1.10606	1.10606	1.10606	1.10606	1.10606	1.10606	0.184938	0.263131	-0.295849	-1.5	-1.5	-1.5	-1.44763	-0.90279	0.100865	0.100865	0.100865	0.100865	0.100865	0.100865
chr19:40348350_40348850	1.09403	1.09403	1.09403	1.09403	1.09403	1.09403	0.378498	1.0283	1.0283	0.00179511	-0.114598	-0.231379	-1.00669	-1.41794	-1.03842	-1.03842	-1.03842	-1.03842	-1.03842	-1.03842
chr2:128413835_128414335	0.87669	0.87669	0.87669	0.87669	0.87669	0.87669	0.603452	0.603452	0.603452	0.603452	0.603452	0.603452	-0.17238	-0.17238	-1.42268	-1.42268	-1.42268	-1.42268	-1.42268	-1.42268
chr9:117304502_117305002	1.31288	1.31288	1.31288	1.31288	1.31288	1.31288	0.596618	0.176304	-0.0550503	-0.0550503	-0.472234	-0.472234	-0.472234	-0.472234	-1.10853	-1.10853	-1.10853	-1.10853	-1.10853	-1.10853
chr19:4633238_4633738	1.23221	1.23221	1.23221	1.23221	1.23221	1.23221	0.131205	0.781716	0.368336	0.368336	-0.0488802	-0.99933	-0.99933	-0.99933	-0.99933	-0.99933	-0.99933	-0.99933	-0.99933	-0.99933
chr21:46168913_46169413	1.04417	1.04417	1.04417	1.04417	1.04417	1.04417	1.04417	1.04417	1.04417	0.0165017	-0.400731	-1.00148	-1.00148	-1.00148	-1.00148	-1.00148	-1.00148	-1.00148	-1.00148	-1.00148
chr16:28823782_28824282	1.30481	1.30481	1.30481	1.30481	1.30481	1.30481	0.873696	0.301224	-0.112359	-0.504147	-0.504147	-0.663491	-1.44003	-1.15148	-0.771357	-0.771357	-0.771357	-0.771357	-0.771357	-0.771357
chr8:100951822_100952322	1.12088	1.12088	1.12088	1.12088	1.12088	1.12088	0.688919	-0.0139376	0.228933	0.566386	0.337683	0.337683	-0.440372	-1.38554	-1.17417	-1.17417	-1.17417	-1.17417	-1.17417	-1.17417
chr19:14556663_14557163	0.853023	0.853023	0.853023	0.853023	0.853023	0.853023	0.853023	0.853023	0.853023	0.853023	0.853023	-0.0997543	-0.877811	-0.877811	-1.25465	-1.25465	-1.25465	-1.25465	-1.25465	-1.25465
chr2:241010210_241010710	0.930168	0.930168	0.930168	0.930168	0.930168	0.930168	0.930168	0.930168	0.930168	0.269006	0.269006	0.269006	-0.509239	-1.23847	-1.23847	-1.23847	-1.23847	-1.23847	-1.23847	-1.23847
chr1:53945712_53946212	1.3745	1.3745	1.3745	1.3745	1.3745	1.3745	0.441668	-0.261557	-0.243935	-1.27462	-1.26273	-0.777482	0.0885477	-0.713222	-0.707275	-0.707275	-0.707275	-0.707275	-0.707275	-0.707275
chr7:39623310_39623810	1.33092	1.33092	1.33092	1.33092	1.33092	1.33092	0.611825	0.0374107	0.0550488	0.0550488	-0.855473	-1.20878	-1.12114	-1.12114	-0.739725	-0.739725	-0.739725	-0.739725	-0.739725	-0.739725
chr8:144104068_144104568	1.26658	1.26658	1.26658	1.26658	1.26658	1.26658	1.11511	0.19894	-0.0622951	-0.351877	-0.770865	-1.23948	-0.372356	-0.326052	-0.965096	-0.965096	-0.965096	-0.965096	-0.965096	-0.965096
chr1:96721473_96721973	1.23487	1.23487	1.23487	1.23487	1.23487	1.23487	0.801808	0.564941	0.14949	0.14949	-0.269817	-1.22503	-1.22503	-0.90787	-0.90787	-0.90787	-0.90787	-0.90787	-0.90787	-0.90787
chr20:48603279_48603779	0.979521	0.979521	0.979521	0.979521	0.979521	0.979521	0.979521	0.557056	0.557056	0.557056	0.557056	-0.240241	-0.240241	-0.681014	-1.32056	-1.32056	-1.32056	-1.32056	-1.32056	-1.32056
chr8:51898981_51899481	1.29932	1.29932	1.29932	1.29932	1.29932	1.29932	0.579341	0.342449	-0.0306625	-0.0306625	-0.359227	-0.359227	-0.496072	-1.06823	-1.06227	-1.06227	-1.06227	-1.06227	-1.06227	-1.06227
chr12:71439550_71440050	1.10195	1.10195	1.10195	1.10195	1.10195	1.10195	0.381747	0.381747	0.381747	0.381747	0.381747	0.381747	-0.398621	-0.666399	-1.30619	-1.30619	-1.30619	-1.30619	-1.30619	-1.30619
chr20:49567818_49568318	1.22017	1.22017	1.22017	1.22017	1.22017	1.22017	0.499861	0.499861	0.0841787	0.0841787	0.0841787	0.0841787	-0.6963	-1.13731	-1.13731	-1.13731	-1.13731	-1.13731	-1.13731	-1.13731
chr6:71011803_71012303	1.40513	1.40513	1.40513	1.40513	1.40513	1.40513	0.297944	-0.277458	-0.693158	-1.35625	-1.35625	-0.560622	-0.560622	-0.560622	-0.560622	-0.560622	-0.560622	-0.560622	-0.560622	-0.560622
chr17:7915500_7916000	0.984702	0.984702	0.984702	0.984702	0.984702	0.984702	0.984702	0.984702	0.984702	0.116539	0.116539	-0.487684	-0.487684	-0.611388	-1.25144	-1.25144	-1.25144	-1.25144	-1.25144	-1.25144
chr11:66347433_66347933	0.986077	0.986077	0.986077	0.986077	0.986077	0.986077	0.986077	0.748993	0.487321	0.487321	0.487321	0.133293	-0.872241	-0.872241	-1.25038	-1.25038	-1.25038	-1.25038	-1.25038	-1.25038
chr3:147420969_147421469	1.26494	1.26494	1.26494	1.26494	1.26494	1.26494	0.544361	0.544361	0.31161	-0.351705	-0.351705	-0.351705	-0.351705	-1.08331	-1.08331	-1.08331	-1.08331	-1.08331	-1.08331	-1.08331
chr20:63056129_63056629	1.24391	1.24391	1.24391	1.24391	1.24391	1.24391	0.774331	0.774331	0.0787369	0.0787369	-0.622438	-0.949685	-0.949685	-0.949685	-0.949685	-0.949685	-0.949685	-0.949685	-0.949685	-0.949685
chr19:45092644_45093144	0.963717	0.963717	0.963717	0.963717	0.963717	0.963717	0.963717	0.54061	0.307718	0.307718	0.307718	0.307718	0.307718	-0.539635	-1.38093	-1.38093	-1.38093	-1.38093	-1.38093	-1.38093
chr15:66320275_66320775	1.27603	1.27603	1.27603	1.27603	1.27603	1.27603	0.554502	0.554502	-0.0130246	-0.0130246	-0.248472	-0.248472	-1.03027	-1.03027	-1.03027	-1.03027	-1.03027	-1.03027	-1.03027	-1.03027
chr5:178232585_178233085	0.978592	0.978592	0.978592	0.978592	0.978592	0.978592	0.978592	0.978592	0.806243	0.411791	0.17634	-0.428761	-0.428761	-0.870522	-1.24918	-1.24918	-1.24918	-1.24918	-1.24918	-1.24918
chr19:19489186_19489686	1.07766	1.07766	1.07766	1.07766	1.07766	1.07766	1.07766	1.07766	0.66112	-0.00331158	-0.42372	-0.42372	-1.20581	-1.03227	-1.03227	-1.03227	-1.03227	-1.03227	-1.03227	-1.03227
chr4:52659101_52659601	1.11187	1.11187	1.11187	1.11187	1.11187	1.11187	1.11187	0.535287	0.535287	0.535287	-0.166684	-0.966071	-0.966071	-1.04145	-1.04145	-1.04145	-1.04145	-1.04145	-1.04145	-1.04145
chr11:79393548_79394048	1.32906	1.32906	1.32906	1.32906	1.32906	1.32906	0.218981	0.218981	0.218981	-0.445844	-0.281613	-0.281613	-0.281613	-0.723793	-1.10281	-1.10281	-1.10281	-1.10281	-1.10281	-1.10281
chr14:100238424_100238924	1.21113	1.21113	1.21113	1.21113	1.21113	1.21113	0.740572	0.0333769	0.870448	0.205366	-0.368324	-0.838992	-0.750932	-1.35109	-0.96787	-0.96787	-0.96787	-0.96787	-0.96787	-0.96787
chr1:50967988_50968488	1.19479	1.19479	1.19479	1.19479	1.19479	1.19479	0.471334	0.860716	0.162749	0.162749	0.162749	-0.443957	-1.22785	-1.22785	-1.0149	-1.0149	-1.0149	-1.0149	-1.0149	-1.0149
chr19:6199486_6199986	1.10135	1.10135	1.10135	1.10135	1.10135	1.10135	0.666067	0.898567	0.523585	0.523585	-0.563116	-0.563116	-0.563116	-0.212105	-1.21974	-1.21974	-1.21974	-1.21974	-1.21974	-1.21974
chr15:65133584_65134084	1.27988	1.27988	1.27988	1.27988	1.27988	1.27988	0.556273	0.521112	0.067742	0.067742	-0.168384	-0.775218	-0.775218	-1.02476	-1.02476	-1.02476	-1.02476	-1.02476	-1.02476	-1.02476
chr1:31987093_31987593	1.12612	1.12612	1.12612	1.12612	1.12612	1.12612	0.849986	0.141709	0.865381	0.199282	-0.301439	0.187297	-0.59676	-1.15745	-1.15745	-1.15745	-1.15745	-1.15745	-1.15745	-1.15745
chr7:124205457_124205957	1.00924	1.00924	1.00924	1.00924	1.00924	1.00924	1.00924	1.00924	1.00924	0.343076	-0.0784283	-1.03865	-1.03865	-1.03865	-1.03865	-1.03865	-1.03865	-1.03865	-1.03865	-1.03865
chr10:23293069_23293569	1.42228	1.42228	1.42228	1.42228	1.42228	1.42228	0.308997	-0.11604	-0.11604	-0.782783	-0.782783	-0.782783	-0.782783	-0.782783	-0.782783	-0.782783	-0.782783	-0.782783	-0.782783	-0.782783
chr22:40010090_40010590	1.03563	1.03563	1.03563	1.03563	1.03563	1.03563	1.03563	1.03563	1.03563	-0.00368273	-0.425643	-0.425643	-1.21062	-1.03643	-1.03643	-1.03643	-1.03643	-1.03643	-1.03643	-1.03643
chr10:98030383_98030883	1.15914	1.15914	1.15914	1.15914	1.15914	1.15914	1.15914	0.579503	0.00873961	-0.659233	-1.08188	-1.41124	-1.5	-1.36221	-0.422219	-0.422219	-0.422219	-0.422219	-0.422219	-0.422219
chr7:74788572_74789072	1.35984	1.35984	1.35984	1.35984	1.35984	1.35984	0.634196	0.208373	-0.49171	-1.15969	-0.572026	-0.572026	-0.572026	-0.252339	-0.89697	-0.89697	-0.89697	-0.89697	-0.89697	-0.89697
chr19:12791212_12791712	1.19611	1.19611	1.19611	1.19611	1.19611	1.19611	0.470239	0.470239	0.470239	0.470239	0.0474559	-0.561279	-1.34779	-1.028	-1.028	-1.028	-1.028	-1.028	-1.028	-1.028
chr3:48847667_48848167	1.35246	1.35246	1.35246	1.35246	1.35246	1.35246	0.626187	0.2	-0.371256	-1.0398	-1.1199	-1.1199	-1.1199	-0.925922	-0.540707	-0.540707	-0.540707	-0.540707	-0.540707	-0.540707
chr13:29595556_29596056	1.16839	1.16839	1.16839	1.16839	1.16839	1.16839	0.730892	0.304117	0.304117	0.304117	-0.119481	-0.119481	-0.119481	-0.857878	-1.23954	-1.23954	-1.23954	-1.23954	-1.23954	-1.23954
chr19:12840973_12841473	1.09527	1.09527	1.09527	1.09527	1.09527	1.09527	1.09527	1.09527	0.280206	-0.389785	-1.21103	-0.931003	-0.0536558	-0.0536558	-1.0672	-1.0672	-1.0672	-1.0672	-1.0672	-1.0672
chr4:129093292_129093792	1.23978	1.23978	1.23978	1.23978	1.23978	1.23978	0.961969	0.534759	0.29961	-0.370544	-1.29235	-1.09878	-1.09878	-1.09878	-0.712636	-0.712636	-0.712636	-0.712636	-0.712636	-0.712636
chr1:212791591_212792091	1.08658	1.08658	1.08658	1.08658	1.08658	1.08658	0.358431	0.358431	0.796496	0.796496	0.372391	-0.238248	-1.43437	-1.25929	-1.04496	-1.04496	-1.04496	-1.04496	-1.04496	-1.04496
chr2:16050808_16051308	0.928287	0.928287	0.928287	0.928287	0.928287	0.928287	0.928287	0.346484	0.364349	0.706633	0.282408	0.282408	0.282408	-0.322605	-1.40668	-1.40668	-1.40668	-1.40668	-1.40668	-1.40668
chr19:50510972_50511472	1.37708	1.37708	1.37708	1.37708	1.37708	1.37708	0.429982	-0.499028	-1.06917	-1.06917	-1.06917	-1.42756	-0.54828	-0.101899	-0.484701	-0.484701	-0.484701	-0.484701	-0.484701	-0.484701
chr19:2841152_2841652	1.19438	1.19438	1.19438	1.19438	1.19438	1.19438	0.246733	0.00659008	0.315319	0.962536	0.139005	-0.219591	-1.01042	-1.08664	-1.08664	-1.08664	-1.08664	-1.08664	-1.08664	-1.08664
chr2:152717248_152717748	1.13491	1.13491	1.13491	1.13491	1.13491	1.13491	1.13491	0.706548	-0.300999	-0.972966	-1.20739	-1.5	-1.5	-1.24445	-0.298842	-0.298842	-0.298842	-0.298842	-0.298842	-0.298842
chr9:93095336_93095836	1.24333	1.24333	1.24333	1.24333	1.24333	1.24333	0.803939	0.613614	0.0390979	0.0390979	-0.671238	-0.177904	-0.969336	-1.0196	-1.0196	-1.0196	-1.0196	-1.0196	-1.0196	-1.0196
chr16:81314673_81315173	1.22354	1.22354	1.22354	1.22354	1.22354	1.22354	1.10535	0.676339	0.101295	-0.947518	-0.781272	-0.781272	-1.26411	-1.34045	-0.684937	-0.684937	-0.684937	-0.684937	-0.684937	-0.684937
chr13:30445558_30446058	1.23689	1.23689	1.23689	1.23689	1.23689	1.23689	0.797095	0.368075	-0.053833	-0.053833	-0.292402	-0.157813	-0.157813	-0.900092	-1.16179	-1.16179	-1.16179	-1.16179	-1.16179	-1.16179
chr7:1160032_1160532	1.10626	1.10626	1.10626	1.10626	1.10626	1.10626	-0.0181231	0.590231	0.590231	0.590231	0.602331	-0.0111426	-1.49049	-1.16822	-1.05376	-1.05376	-1.05376	-1.05376	-1.05376	-1.05376
chr18:5543724_5544224	1.2895	1.2895	1.2895	1.2895	1.2895	1.2895	0.33935	0.33935	0.33935	0.33935	-0.486357	-1.10005	-1.10005	-1.10005	-0.884648	-0.884648	-0.884648	-0.884648	-0.884648	-0.884648
chr17:35265506_35266006	1.28235	1.28235	1.28235	1.28235	1.28235	1.28235	1.16403	0.23193	-0.190424	-0.864129	-0.864129	-0.369813	-0.369813	-0.817899	-0.935641	-0.935641	-0.935641	-0.935641	-0.935641	-0.935641
chr4:82430334_82430834	1.33911	1.33911	1.33911	1.33911	1.33911	1.33911	0.606725	0.36575	-0.0569045	-0.457287	-0.69055	-1.30475	-0.973894	-0.973894	-0.758314	-0.758314	-0.758314	-0.758314	-0.758314	-0.758314
chr11:112421764_112422264	1.28029	1.28029	1.28029	1.28029	1.28029	1.28029	0.839522	0.409556	0.420711	-0.462171	-0.888935	-0.888935	-0.888935	-0.888935	-0.888935	-0.888935	-0.888935	-0.888935	-0.888935	-0.888935
chr19:5093931_5094431	1.1712	1.1712	1.1712	1.1712	1.1712	1.1712	1.1712	0.454002	0.454002	0.053437	-0.185663	-0.997132	-0.997132	-0.997132	-0.997132	-0.997132	-0.997132	-0.997132	-0.997132	-0.997132
chr1:92784916_92785416	1.42418	1.42418	1.42418	1.42418	1.42418	1.42418	0.297919	-0.635307	-0.431151	-0.431151	-1.14376	-1.07573	-1.07573	-0.584776	-0.577571	-0.577571	-0.577571	-0.577571	-0.577571	-0.577571
chr2:234958842_234959342	1.18121	1.18121	1.18121	1.18121	1.18121	1.18121	1.18121	0.751038	0.328002	-0.34679	-0.34679	-0.961544	-0.961544	-0.961544	-0.961544	-0.961544	-0.961544	-0.961544	-0.961544	-0.961544
chr6:5261016_5261516	1.34838	1.34838	1.34838	1.34838	1.34838	1.34838	0.396548	-0.03364	-0.270429	-0.270429	-0.270429	-0.270429	-0.270429	-0.456233	-1.10747	-1.10747	-1.10747	-1.10747	-1.10747	-1.10747
chr14:64503577_64504077	1.14844	1.14844	1.14844	1.14844	1.14844	1.14844	1.14844	0.718184	0.295056	-0.105776	-0.105776	-0.917783	-0.368989	-0.978039	-1.096	-1.096	-1.096	-1.096	-1.096	-1.096
chr7:149261858_149262358	1.02978	1.02978	1.02978	1.02978	1.02978	1.02978	1.02978	0.311554	0.753005	0.0775497	0.0775497	0.0775497	0.0775497	-0.667447	-1.3193	-1.3193	-1.3193	-1.3193	-1.3193	-1.3193
chr12:113161297_113161797	0.976298	0.976298	0.976298	0.976298	0.976298	0.976298	0.976298	0.976298	0.495156	0.495156	0.495156	-0.120411	-0.915749	-1.36515	-1.14909	-1.14909	-1.14909	-1.14909	-1.14909	-1.14909
chr18:62526536_62527036	0.870573	0.870573	0.870573	0.870573	0.870573	0.870573	0.870573	0.870573	0.870573	0.870573	0.287972	0.287972	-0.507779	-1.25341	-1.25341	-1.25341	-1.25341	-1.25341	-1.25341	-1.25341
chr19:47600246_47600746	1.15611	1.15611	1.15611	1.15611	1.15611	1.15611	1.15611	0.0472198	0.489051	-0.564521	-0.564521	-0.281965	0.2395	-0.300037	-1.19291	-1.19291	-1.19291	-1.19291	-1.19291	-1.19291
chr2:206443338_206443838	0.946131	0.946131	0.946131	0.946131	0.946131	0.946131	0.946131	0.946131	0.757356	0.757356	0.0430693	0.0430693	-0.752765	-1.20245	-1.20245	-1.20245	-1.20245	-1.20245	-1.20245	-1.20245
chr4:127632680_127633180	1.16649	1.16649	1.16649	1.16649	1.16649	1.16649	1.16649	0.735369	0.311393	-0.364897	-0.792808	-1.5	-0.882026	-0.772122	-0.772122	-0.772122	-0.772122	-0.772122	-0.772122	-0.772122
chrX:119574329_119574829	1.32861	1.32861	1.32861	1.32861	1.32861	1.32861	0.593658	0.162375	0.162375	-0.239409	-0.239409	-0.855758	-0.855758	-0.855758	-0.973996	-0.973996	-0.973996	-0.973996	-0.973996	-0.973996
chr17:38568491_38568991	1.05789	1.05789	1.05789	1.05789	1.05789	1.05789	1.05789	1.05789	0.7908	-0.0954386	-0.523825	-0.523825	-0.523825	-0.523825	-1.1772	-1.1772	-1.1772	-1.1772	-1.1772	-1.1772
chr7:149873693_149874193	1.34204	1.34204	1.34204	1.34204	1.34204	1.34204	0.862859	0.0276146	-0.454649	-0.454649	-0.822769	-0.325845	-0.325845	-0.93699	-0.93699	-0.93699	-0.93699	-0.93699	-0.93699	-0.93699
chr1:103525567_103526067	1.26987	1.26987	1.26987	1.26987	1.26987	1.26987	0.533848	0.101939	0.101939	0.101939	0.101939	-0.515304	-0.515304	-0.515304	-1.16915	-1.16915	-1.16915	-1.16915	-1.16915	-1.16915
chr11:89065744_89066244	0.857157	0.857157	0.857157	0.857157	0.857157	0.857157	0.857157	0.857157	0.857157	0.857157	0.427729	0.427729	-0.783404	-1.2348	-1.2348	-1.2348	-1.2348	-1.2348	-1.2348	-1.2348
chr3:57692819_57693319	1.04265	1.04265	1.04265	1.04265	1.04265	1.04265	1.04265	0.800006	0.800006	0.121152	-0.119495	0.0162662	-1.01285	-1.46436	-1.07321	-1.07321	-1.07321	-1.07321	-1.07321	-1.07321
chr12:120496415_120496915	1.06598	1.06598	1.06598	1.06598	1.06598	1.06598	1.06598	1.06598	0.640029	-0.0394189	-0.0394189	-0.658414	-0.658414	-1.11032	-1.11032	-1.11032	-1.11032	-1.11032	-1.11032	-1.11032
chr19:12610655_12611155	1.31443	1.31443	1.31443	1.31443	1.31443	1.31443	0.576153	0.142922	-0.0955422	-0.0955422	-0.0955422	-0.216034	-1.01598	-1.01598	-1.01183	-1.01183	-1.01183	-1.01183	-1.01183	-1.01183
chr19:1205367_1205867	0.880585	0.880585	0.880585	0.880585	0.880585	0.880585	0.880585	0.157631	0.601988	0.601988	0.835326	0.71478	-0.0855227	-1.05771	-1.3221	-1.3221	-1.3221	-1.3221	-1.3221	-1.3221
chr1:230978689_230979189	1.05275	1.05275	1.05275	1.05275	1.05275	1.05275	1.05275	0.329396	0.773996	0.773996	0.0553057	-0.681636	-0.681636	-1.13409	-1.13409	-1.13409	-1.13409	-1.13409	-1.13409	-1.13409
chr7:4282714_4283214	1.27391	1.27391	1.27391	1.27391	1.27391	1.27391	0.137908	0.137908	0.137908	0.137908	0.137908	0.137908	-0.662923	-1.11543	-1.11543	-1.11543	-1.11543	-1.11543	-1.11543	-1.11543
chr19:50658947_50659447	1.30287	1.30287	1.30287	1.30287	1.30287	1.30287	0.563249	0.129229	0.0202059	0.0202059	0.0202059	-0.600054	-0.600054	-1.05288	-1.05288	-1.05288	-1.05288	-1.05288	-1.05288	-1.05288
chr15:89750663_89751163	1.38181	1.38181	1.38181	1.38181	1.38181	1.38181	0.729228	-0.212746	-0.481338	-0.481338	-0.481338	-1.1016	-1.1016	-0.923768	-0.706059	-0.706059	-0.706059	-0.706059	-0.706059	-0.706059
chr9:131125236_131125736	1.22306	1.22306	1.22306	1.22306	1.22306	1.22306	0.483346	0.483346	0.50149	-0.179432	-0.179432	0.141479	-1.07364	-1.07364	-1.07364	-1.07364	-1.07364	-1.07364	-1.07364	-1.07364
chr1:2204958_2205458	1.18256	1.18256	1.18256	1.18256	1.18256	1.18256	0.90019	0.981093	0.554081	-0.507432	-0.938408	-0.938408	-0.938408	-1.21352	-0.832419	-0.832419	-0.832419	-0.832419	-0.832419	-0.832419
chr17:16415317_16415817	1.15468	1.15468	1.15468	1.15468	1.15468	1.15468	0.709467	0.709467	0.709467	-0.352283	-0.352283	-0.352283	-0.352283	-0.352283	-1.21585	-1.21585	-1.21585	-1.21585	-1.21585	-1.21585
chr5:132267789_132268289	1.38074	1.38074	1.38074	1.38074	1.38074	1.38074	0.242777	0.242777	0.242777	-0.819342	-0.819342	-0.819342	-0.819342	-0.819342	-0.819342	-0.819342	-0.819342	-0.819342	-0.819342	-0.819342
chr12:8396537_8397037	1.19058	1.19058	1.19058	1.19058	1.19058	1.19058	1.19058	0.755877	0.328376	-0.353537	-1.07396	-0.788947	-0.788947	-0.916136	-0.916136	-0.916136	-0.916136	-0.916136	-0.916136	-0.916136
chr16:1078426_1078926	1.22412	1.22412	1.22412	1.22412	1.22412	1.22412	0.778476	0.778476	0.350957	-0.0540333	-0.48552	-0.96812	-0.96812	-0.96812	-0.96812	-0.96812	-0.96812	-0.96812	-0.96812	-0.96812
chr4:1958833_1959333	1.0744	1.0744	1.0744	1.0744	1.0744	1.0744	1.0744	1.0744	0.646683	-0.0355659	-0.0355659	-1.01897	-1.01897	-1.01897	-1.01897	-1.01897	-1.01897	-1.01897	-1.01897	-1.01897
chr15:74610379_74610879	1.00647	1.00647	1.00647	1.00647	1.00647	1.00647	1.00647	1.00647	0.766935	0.0842764	0.0842764	0.0842764	-1.13394	-1.13394	-1.13394	-1.13394	-1.13394	-1.13394	-1.13394	-1.13394
chr18:158253_158753	1.08163	1.08163	1.08163	1.08163	1.08163	1.08163	1.08163	0.489085	0.219702	-0.463137	0.137599	0.638618	-0.579925	-0.579925	-1.2389	-1.2389	-1.2389	-1.2389	-1.2389	-1.2389
chr18:13376650_13377150	1.08499	1.08499	1.08499	1.08499	1.08499	1.08499	0.342936	0.342936	-0.0852994	-0.0852994	0.515652	1.01685	-0.202129	-0.628622	-1.28783	-1.28783	-1.28783	-1.28783	-1.28783	-1.28783
chr2:70871479_70871979	1.00072	1.00072	1.00072	1.00072	1.00072	1.00072	1.00072	1.00072	1.00072	0.317293	-0.404725	-0.404725	-0.404725	-1.15851	-1.15851	-1.15851	-1.15851	-1.15851	-1.15851	-1.15851
chr3:141231426_141231926	1.32925	1.32925	1.32925	1.32925	1.32925	1.32925	0.586689	0.150939	-0.433133	-0.433133	-0.358584	0.142955	-0.66164	-0.66164	-1.05133	-1.05133	-1.05133	-1.05133	-1.05133	-1.05133
chr19:11987316_11987816	0.989616	0.989616	0.989616	0.989616	0.989616	0.989616	0.989616	0.989616	0.405497	0.405497	0.405497	-0.57986	-0.57986	-0.252693	-1.28683	-1.28683	-1.28683	-1.28683	-1.28683	-1.28683
chr12:121524610_121525110	1.14903	1.14903	1.14903	1.14903	1.14903	1.14903	0.665167	0.229205	0.247428	0.247428	0.247428	0.247428	-0.55756	-0.608689	-1.26867	-1.26867	-1.26867	-1.26867	-1.26867	-1.26867
chr21:32771517_32772017	1.1499	1.1499	1.1499	1.1499	1.1499	1.1499	0.406787	0.733481	0.555978	0.149732	-0.283092	-0.146291	-0.146291	-0.601261	-1.26141	-1.26141	-1.26141	-1.26141	-1.26141	-1.26141
chr22:47918417_47918917	1.23883	1.23883	1.23883	1.23883	1.23883	1.23883	0.495694	0.0596084	0.373954	0.373954	-0.348753	0.153172	-1.06758	-1.06758	-1.06758	-1.06758	-1.06758	-1.06758	-1.06758	-1.06758
chr17:73516457_73516957	1.22129	1.22129	1.22129	1.22129	1.22129	1.22129	1.22129	0.377613	-0.339362	-0.339362	-0.339362	-0.339362	-0.339362	-0.466958	-1.12714	-1.12714	-1.12714	-1.12714	-1.12714	-1.12714
chr14:60507464_60507964	1.37069	1.37069	1.37069	1.37069	1.37069	1.37069	0.627202	0.0333081	0.0333081	-0.65109	-1.08413	-0.798081	-0.798081	-0.798081	-0.798081	-0.798081	-0.798081	-0.798081	-0.798081	-0.798081
chr2:128027936_128028436	1.31529	1.31529	1.31529	1.31529	1.31529	1.31529	0.0246413	-0.41166	-0.651814	-1.5	-1.5	-0.897229	-0.897229	-0.569675	-0.175318	-0.175318	-0.175318	-0.175318	-0.175318	-0.175318
chr2:73297040_73297540	1.179	1.179	1.179	1.179	1.179	1.179	0.435188	0.674187	0.674187	-0.0105119	-0.253231	-0.253231	-0.253231	-1.00842	-1.17982	-1.17982	-1.17982	-1.17982	-1.17982	-1.17982
chr2:74147761_74148261	0.945975	0.945975	0.945975	0.945975	0.945975	0.945975	0.945975	0.945975	0.51648	0.51648	0.685718	-0.301783	-0.627225	-0.627225	-1.28837	-1.28837	-1.28837	-1.28837	-1.28837	-1.28837
chr13:111976648_111977148	0.931774	0.931774	0.931774	0.931774	0.931774	0.931774	0.931774	0.931774	0.931774	0.246157	0.246157	-0.119786	-0.119786	-0.666969	-1.32862	-1.32862	-1.32862	-1.32862	-1.32862	-1.32862
chr20:50967421_50967921	0.883827	0.883827	0.883827	0.883827	0.883827	0.883827	0.883827	0.883827	0.883827	0.883827	0.159204	0.159204	-0.648147	-0.648147	-1.31006	-1.31006	-1.31006	-1.31006	-1.31006	-1.31006
chr11:1348693_1349193	1.05122	1.05122	1.05122	1.05122	1.05122	1.05122	1.05122	1.05122	0.621198	-0.0647379	-0.0647379	-0.0647379	-1.10459	-1.10459	-1.10459	-1.10459	-1.10459	-1.10459	-1.10459	-1.10459
chr5:160312255_160312755	1.28732	1.28732	1.28732	1.28732	1.28732	1.28732	0.541867	-0.187795	-0.617991	-0.617991	-1.05218	-1.5	-1.5	-0.920795	-0.252397	-0.252397	-0.252397	-0.252397	-0.252397	-0.252397
chr7:99504324_99504824	1.22735	1.22735	1.22735	1.22735	1.22735	1.22735	0.48149	0.721145	0.480232	-0.206346	-0.288602	-0.288602	-1.32943	-1.32965	-0.934051	-0.934051	-0.934051	-0.934051	-0.934051	-0.934051
chr4:15002943_15003443	1.16795	1.16795	1.16795	1.16795	1.16795	1.16795	0.979361	0.733953	0.733953	-0.164781	-0.599206	-0.965666	-0.965666	-0.965666	-0.965666	-0.965666	-0.965666	-0.965666	-0.965666	-0.965666
chr19:32971891_32972391	1.29918	1.29918	1.29918	1.29918	1.29918	1.29918	0.553022	0.115163	0.564066	-0.122792	-0.557389	-1.18314	-1.18314	-0.854412	-0.854412	-0.854412	-0.854412	-0.854412	-0.854412	-0.854412
chr4:120922562_120923062	1.19046	1.19046	1.19046	1.19046	1.19046	1.19046	1.19046	0.343072	0.101974	0.101974	-0.490169	-0.490169	-0.490169	-0.490169	-1.15326	-1.15326	-1.15326	-1.15326	-1.15326	-1.15326
chr17:7023641_7024141	1.17681	1.17681	1.17681	1.17681	1.17681	1.17681	0.430247	0.430247	0.430247	0.430247	0.430247	-0.560331	-1.36926	-1.04036	-1.04036	-1.04036	-1.04036	-1.04036	-1.04036	-1.04036
chr14:104708576_104709076	0.988817	0.988817	0.988817	0.988817	0.988817	0.988817	0.988817	0.988817	0.988817	0.301309	0.0575944	-0.309357	-1.11861	-1.11861	-1.11861	-1.11861	-1.11861	-1.11861	-1.11861	-1.11861
chr4:53377326_53377826	1.23898	1.23898	1.23898	1.23898	1.23898	1.23898	0.491775	0.491775	0.744501	-0.155851	-0.155851	-0.983361	-0.983361	-0.983361	-0.983361	-0.983361	-0.983361	-0.983361	-0.983361	-0.983361
chr7:6155940_6156440	0.952837	0.952837	0.952837	0.952837	0.952837	0.952837	0.952837	0.952837	0.952837	0.544171	0.300235	-0.32667	-1.13666	-1.13666	-1.13666	-1.13666	-1.13666	-1.13666	-1.13666	-1.13666
chr5:78984498_78984998	1.0798	1.0798	1.0798	1.0798	1.0798	1.0798	1.0798	1.0798	0.358186	0.358186	-0.36922	-0.736713	-0.736713	-0.736713	-1.12924	-1.12924	-1.12924	-1.12924	-1.12924	-1.12924
chr8:33512983_33513483	1.04616	1.04616	1.04616	1.04616	1.04616	1.04616	1.04616	0.607135	0.607135	0.607135	0.171384	-0.456024	-0.706692	-1.16474	-1.16474	-1.16474	-1.16474	-1.16474	-1.16474	-1.16474
chr4:183505846_183506346	1.04957	1.04957	1.04957	1.04957	1.04957	1.04957	1.04957	1.04957	0.617798	-0.0709205	-0.0709205	-0.0709205	-1.29995	-0.842107	-1.10992	-1.10992	-1.10992	-1.10992	-1.10992	-1.10992
chr17:73645092_73645592	1.39188	1.39188	1.39188	1.39188	1.39188	1.39188	0.420438	-0.0186092	-0.740434	-1.14945	-0.543539	-0.230966	-0.230966	-0.68904	-0.861449	-0.861449	-0.861449	-0.861449	-0.861449	-0.861449
chr6:36197016_36197516	1.25243	1.25243	1.25243	1.25243	1.25243	1.25243	0.966696	0.233798	0.233798	-0.455455	-0.891569	-1.37934	-1.37934	-1.26733	-0.59597	-0.59597	-0.59597	-0.59597	-0.59597	-0.59597
chr14:102555112_102555612	1.11584	1.11584	1.11584	1.11584	1.11584	1.11584	1.11584	0.869296	0.869296	-0.205666	-0.93438	-0.93438	-0.93438	-0.93438	-0.93438	-0.93438	-0.93438	-0.93438	-0.93438	-0.93438
chr6:44270816_44271316	0.84507	0.84507	0.84507	0.84507	0.84507	0.84507	0.84507	0.84507	0.84507	0.84507	0.84507	-0.149184	-0.644071	-0.644071	-1.30974	-1.30974	-1.30974	-1.30974	-1.30974	-1.30974
chr11:1442103_1442603	1.19148	1.19148	1.19148	1.19148	1.19148	1.19148	0.740643	0.300853	-0.131647	-0.131647	-0.131647	0.374542	-0.120423	-0.579272	-1.24505	-1.24505	-1.24505	-1.24505	-1.24505	-1.24505
chr6:108848138_108848638	1.39014	1.39014	1.39014	1.39014	1.39014	1.39014	0.415963	-0.183367	-0.164964	-0.164964	-0.409797	-0.778433	-0.778433	-1.2378	-0.839841	-0.839841	-0.839841	-0.839841	-0.839841	-0.839841
chr1:109099761_109100261	1.07061	1.07061	1.07061	1.07061	1.07061	1.07061	1.07061	0.471121	0.724958	0.724958	-0.225313	-0.854693	-1.34026	-1.34049	-0.942425	-0.942425	-0.942425	-0.942425	-0.942425	-0.942425
chr2:208118800_208119300	1.1104	1.1104	1.1104	1.1104	1.1104	1.1104	1.1104	0.669947	0.669947	-0.0209826	-0.0209826	-0.650438	-0.650438	-1.10998	-1.10998	-1.10998	-1.10998	-1.10998	-1.10998	-1.10998
chr6:15400007_15400507	1.28717	1.28717	1.28717	1.28717	1.28717	1.28717	0.536571	0.536571	0.103408	0.103408	-0.333775	-0.963244	-0.963244	-0.963244	-0.963244	-0.963244	-0.963244	-0.963244	-0.963244	-0.963244
chr17:58631561_58632061	1.34255	1.34255	1.34255	1.34255	1.34255	1.34255	0.591874	-0.00776362	-0.00776362	-0.00776362	-0.854782	-0.565965	-0.565965	-0.565965	-1.01187	-1.01187	-1.01187	-1.01187	-1.01187	-1.01187
chr4:184649365_184649865	1.22449	1.22449	1.22449	1.22449	1.22449	1.22449	1.22449	0.0910155	-0.633227	-1.32426	-0.716315	-1.05704	-1.5	-1.2398	-0.356503	-0.356503	-0.356503	-0.356503	-0.356503	-0.356503
chr19:11530419_11530919	1.17261	1.17261	1.17261	1.17261	1.17261	1.17261	1.17261	0.437434	0.455857	-0.235537	-0.235537	-0.235537	-1.04937	-1.04937	-1.04937	-1.04937	-1.04937	-1.04937	-1.04937	-1.04937
chr22:27996113_27996613	1.0036	1.0036	1.0036	1.0036	1.0036	1.0036	1.0036	1.0036	0.412526	0.412526	0.412526	-0.584553	-0.584553	-0.584553	-1.25211	-1.25211	-1.25211	-1.25211	-1.25211	-1.25211
chr1:6335529_6336029	1.39966	1.39966	1.39966	1.39966	1.39966	1.39966	0.244056	-0.356509	-0.356509	-0.356509	-0.356509	-0.356509	-0.356509	-0.356509	-1.02441	-1.02441	-1.02441	-1.02441	-1.02441	-1.02441
chr4:83284505_83285005	1.21366	1.21366	1.21366	1.21366	1.21366	1.21366	1.02354	0.582311	0.148397	0.148397	-0.58283	-1.21339	-1.21339	-0.882138	-0.882138	-0.882138	-0.882138	-0.882138	-0.882138	-0.882138
chr5:38423815_38424315	1.00481	1.00481	1.00481	1.00481	1.00481	1.00481	1.00481	1.00481	1.00481	0.312664	-0.283823	-0.283823	-1.09854	-1.09854	-1.09854	-1.09854	-1.09854	-1.09854	-1.09854	-1.09854
chr19:1507982_1508482	1.23452	1.23452	1.23452	1.23452	1.23452	1.23452	0.520001	0.0784954	0.0784954	0.0784954	0.188227	-0.181432	-0.181432	-0.593268	-1.23245	-1.23245	-1.23245	-1.23245	-1.23245	-1.23245
chr12:54125774_54126274	1.35865	1.35865	1.35865	1.35865	1.35865	1.35865	0.605964	0.164273	-0.270096	-0.270096	-0.270096	-0.901318	-0.901318	-0.901318	-0.901318	-0.901318	-0.901318	-0.901318	-0.901318	-0.901318
chr19:9584272_9584772	1.20629	1.20629	1.20629	1.20629	1.20629	1.20629	0.453429	0.453429	0.453429	-0.239601	-0.239601	0.268894	-0.546861	-0.546861	-1.21567	-1.21567	-1.21567	-1.21567	-1.21567	-1.21567
chr1:60916910_60917410	1.35456	1.35456	1.35456	1.35456	1.35456	1.35456	0.601176	0.159075	-0.275698	-0.275698	-1.00837	-0.176245	-0.992567	-0.879865	-0.879865	-0.879865	-0.879865	-0.879865	-0.879865	-0.879865
chr8:28493918_28494418	1.02898	1.02898	1.02898	1.02898	1.02898	1.02898	1.02898	1.02898	0.594124	0.182182	0.0990797	-0.271149	-0.768811	-0.768811	-1.21641	-1.21641	-1.21641	-1.21641	-1.21641	-1.21641
chr16:29177444_29177944	1.02911	1.02911	1.02911	1.02911	1.02911	1.02911	1.02911	0.586816	0.406779	0.406779	0.406779	0.0364578	-0.46133	-1.22658	-1.22658	-1.22658	-1.22658	-1.22658	-1.22658	-1.22658
chr2:84905302_84905802	1.31926	1.31926	1.31926	1.31926	1.31926	1.31926	0.565413	0.123042	0.123042	0.123042	-0.316036	-0.948231	-0.948231	-0.948231	-0.948231	-0.948231	-0.948231	-0.948231	-0.948231	-0.948231
chr19:16496009_16496509	1.24956	1.24956	1.24956	1.24956	1.24956	1.24956	0.495149	0.495149	-0.232684	-0.232684	-0.831161	0.00209989	0.00209989	-0.127428	-1.17798	-1.17798	-1.17798	-1.17798	-1.17798	-1.17798
chr12:53079144_53079644	1.20561	1.20561	1.20561	1.20561	1.20561	1.20561	0.678123	0.78748	0.676195	-0.406874	-1.14108	-1.44886	-0.538809	-0.730158	-0.851617	-0.851617	-0.851617	-0.851617	-0.851617	-0.851617
chr2:152175738_152176238	1.20429	1.20429	1.20429	1.20429	1.20429	1.20429	1.20429	0.760975	0.16677	-0.528639	-0.968647	-0.968647	-0.968647	-0.506351	-0.902801	-0.902801	-0.902801	-0.902801	-0.902801	-0.902801
chr2:119367327_119367827	1.18924	1.18924	1.18924	1.18924	1.18924	1.18924	0.734793	0.291481	0.291481	0.291481	0.291481	-0.34206	-0.840989	-1.12187	-1.12187	-1.12187	-1.12187	-1.12187	-1.12187	-1.12187
chr17:1045422_1045922	1.28158	1.28158	1.28158	1.28158	1.28158	1.28158	0.119938	0.119938	0.375559	-0.979554	-0.0058002	-0.0058002	-0.0058002	-0.468519	-1.13991	-1.13991	-1.13991	-1.13991	-1.13991	-1.13991
chr1:165116666_165117166	0.841038	0.841038	0.841038	0.841038	0.841038	0.841038	0.841038	0.841038	0.841038	0.841038	0.400455	0.400455	-0.419169	-0.680034	-1.35201	-1.35201	-1.35201	-1.35201	-1.35201	-1.35201
chr5:141636744_141637244	1.10258	1.10258	1.10258	1.10258	1.10258	1.10258	1.10258	1.10258	0.351652	-0.34493	-0.34493	-0.34493	-0.34493	-1.11323	-1.11323	-1.11323	-1.11323	-1.11323	-1.11323	-1.11323
chr20:34676915_34677415	1.06609	1.06609	1.06609	1.06609	1.06609	1.06609	1.06609	0.32534	0.32534	0.32534	0.32534	0.32534	-0.730745	-1.19409	-1.19409	-1.19409	-1.19409	-1.19409	-1.19409	-1.19409
chr15:67841040_67841540	1.37476	1.37476	1.37476	1.37476	1.37476	1.37476	0.392143	0.392143	-0.0445934	-0.741238	-0.824699	-0.824699	-0.824699	-0.824699	-0.824699	-0.824699	-0.824699	-0.824699	-0.824699	-0.824699
chr2:36965910_36966410	0.89306	0.89306	0.89306	0.89306	0.89306	0.89306	0.89306	0.644029	0.644029	0.644029	0.644029	0.272158	-0.227711	-0.691107	-1.36348	-1.36348	-1.36348	-1.36348	-1.36348	-1.36348
chr16:29678777_29679277	0.975103	0.975103	0.975103	0.975103	0.975103	0.975103	0.975103	0.975103	0.975103	0.27824	0.27824	-0.560145	-0.560145	-1.02363	-1.19808	-1.19808	-1.19808	-1.19808	-1.19808	-1.19808
chr17:17222713_17223213	1.43317	1.43317	1.43317	1.43317	1.43317	1.43317	0.449315	-0.292374	-0.729661	-0.729661	-0.729661	-0.729661	-0.729661	-0.729661	-0.729661	-0.729661	-0.729661	-0.729661	-0.729661	-0.729661
chr1:160262221_160262721	1.3628	1.3628	1.3628	1.3628	1.3628	1.3628	0.605015	-0.000298832	0.0182882	-0.395977	-0.395977	-1.03147	-1.03147	-0.849271	-0.849271	-0.849271	-0.849271	-0.849271	-0.849271	-0.849271
chr17:48048033_48048533	1.42338	1.42338	1.42338	1.42338	1.42338	1.42338	-0.0219453	-0.0219453	-0.266831	-0.266831	-0.266831	-0.902635	-0.902635	-1.03281	-0.809641	-0.809641	-0.809641	-0.809641	-0.809641	-0.809641
chr13:36154946_36155446	0.870158	0.870158	0.870158	0.870158	0.870158	0.870158	0.870158	0.870158	0.625133	0.625133	0.625133	0.625133	-0.776337	-1.24078	-1.24078	-1.24078	-1.24078	-1.24078	-1.24078	-1.24078
chr16:3124016_3124516	1.03667	1.03667	1.03667	1.03667	1.03667	1.03667	1.03667	1.03667	0.761035	0.0623343	-0.185348	-0.185348	-0.686637	-1.15135	-1.15135	-1.15135	-1.15135	-1.15135	-1.15135	-1.15135
chr5:138448998_138449498	1.07052	1.07052	1.07052	1.07052	1.07052	1.07052	1.07052	1.07052	0.632456	-0.066301	-0.508428	-0.508428	-0.508428	-0.508428	-1.18276	-1.18276	-1.18276	-1.18276	-1.18276	-1.18276
chr3:134618331_134618831	0.881193	0.881193	0.881193	0.881193	0.881193	0.881193	0.881193	0.881193	0.881193	0.881193	0.438745	0.065519	-0.757574	-1.22266	-1.22266	-1.22266	-1.22266	-1.22266	-1.22266	-1.22266
chr15:68277759_68278259	1.02547	1.02547	1.02547	1.02547	1.02547	1.02547	1.02547	0.579218	0.579218	0.579218	-0.160343	-0.160343	-0.160343	-0.625937	-1.3015	-1.3015	-1.3015	-1.3015	-1.3015	-1.3015
chr10:67764177_67764677	1.09661	1.09661	1.09661	1.09661	1.09661	1.09661	1.09661	1.09661	0.139981	-0.560521	0.0557539	0.0557539	-1.19431	-0.805032	-1.07742	-1.07742	-1.07742	-1.07742	-1.07742	-1.07742
chr22:43014961_43015461	0.987592	0.987592	0.987592	0.987592	0.987592	0.987592	0.529589	0.745196	0.745196	0.745196	0.621348	-0.0157376	-1.26643	-1.15253	-1.14623	-1.14623	-1.14623	-1.14623	-1.14623	-1.14623
chr16:30585535_30586035	1.4356	1.4356	1.4356	1.4356	1.4356	1.4356	0.264458	-0.182668	-0.622382	-0.622382	-1.06618	-0.551545	-0.551545	-0.603983	-0.779564	-0.779564	-0.779564	-0.779564	-0.779564	-0.779564
chr5:148383654_148384154	1.15991	1.15991	1.15991	1.15991	1.15991	1.15991	0.869081	0.42185	0.42185	-0.279709	-0.106404	-0.106404	-0.106404	-0.573016	-1.25006	-1.25006	-1.25006	-1.25006	-1.25006	-1.25006
chr1:38859593_38860093	1.12999	1.12999	1.12999	1.12999	1.12999	1.12999	1.12999	0.851424	0.605218	-0.488289	-0.488289	-1.49967	-0.580854	-0.466827	-0.973775	-0.973775	-0.973775	-0.973775	-0.973775	-0.973775
chr16:30902009_30902509	1.18314	1.18314	1.18314	1.18314	1.18314	1.18314	1.18314	0.735835	0.295947	-1.07079	-0.959617	-0.444781	-1.27071	-1.27071	-0.716191	-0.716191	-0.716191	-0.716191	-0.716191	-0.716191
chr2:74507501_74508001	1.05881	1.05881	1.05881	1.05881	1.05881	1.05881	1.05881	0.808	0.36809	0.36809	-0.236635	-0.182913	-0.182913	-0.850452	-1.25049	-1.25049	-1.25049	-1.25049	-1.25049	-1.25049
chr17:19378095_19378595	1.25896	1.25896	1.25896	1.25896	1.25896	1.25896	0.40688	-0.0405592	-0.0405592	-0.742446	0.379164	0.227908	-0.598272	-0.132109	-1.16897	-1.16897	-1.16897	-1.16897	-1.16897	-1.16897
chr16:29613571_29614071	1.41078	1.41078	1.41078	1.41078	1.41078	1.41078	0.238384	-0.209222	0.0487672	-0.368223	-0.812495	-0.812495	-0.812495	-0.476454	-0.876746	-0.876746	-0.876746	-0.876746	-0.876746	-0.876746
chr13:32315185_32315685	1.14264	1.14264	1.14264	1.14264	1.14264	1.14264	1.14264	0.891632	0.155632	0.155632	-0.288703	-0.785673	-0.785673	-1.04876	-1.04876	-1.04876	-1.04876	-1.04876	-1.04876	-1.04876
chr1:7680092_7680592	1.19632	1.19632	1.19632	1.19632	1.19632	1.19632	1.19632	0.12963	-0.470706	-0.470706	-0.915253	-1.5	-1.14939	-1.07635	-0.392007	-0.392007	-0.392007	-0.392007	-0.392007	-0.392007
chr8:11769403_11769903	1.25587	1.25587	1.25587	1.25587	1.25587	1.25587	0.964398	0.354278	0.171834	-0.531263	-0.531263	-1.25085	-0.330151	-0.330151	-1.00867	-1.00867	-1.00867	-1.00867	-1.00867	-1.00867
chr1:154879035_154879535	1.19673	1.19673	1.19673	1.19673	1.19673	1.19673	0.737112	0.737112	0.764098	-0.331998	-0.331998	-0.972744	-0.972744	-0.972744	-0.972744	-0.972744	-0.972744	-0.972744	-0.972744	-0.972744
chr17:82236417_82236917	1.27372	1.27372	1.27372	1.27372	1.27372	1.27372	0.50965	0.472523	0.0315869	0.0315869	0.0315869	-0.609178	-0.609178	-1.07698	-1.07065	-1.07065	-1.07065	-1.07065	-1.07065	-1.07065
chr17:8138764_8139264	1.21671	1.21671	1.21671	1.21671	1.21671	1.21671	0.514218	0.0540336	0.0727903	0.0727903	0.0727903	0.589281	-0.82349	-1.12181	-1.12181	-1.12181	-1.12181	-1.12181	-1.12181	-1.12181
chr11:57335660_57336160	1.09101	1.09101	1.09101	1.09101	1.09101	1.09101	1.09101	0.839383	0.839383	0.135407	-0.471273	-0.847014	-0.847014	-1.04084	-1.04084	-1.04084	-1.04084	-1.04084	-1.04084	-1.04084
chr11:747129_747629	0.911787	0.911787	0.911787	0.911787	0.911787	0.911787	0.911787	0.660147	0.518701	0.518701	0.0732427	0.405041	0.405041	-0.698126	-1.37754	-1.37754	-1.37754	-1.37754	-1.37754	-1.37754
chr5:140113815_140114315	1.21216	1.21216	1.21216	1.21216	1.21216	1.21216	0.446993	0.195234	-0.306324	-0.306324	0.31334	0.31334	-0.192004	-0.192004	-1.25753	-1.25753	-1.25753	-1.25753	-1.25753	-1.25753
chr11:65888309_65888809	1.28437	1.28437	1.28437	1.28437	1.28437	1.28437	0.518981	-0.230192	-0.671892	-1.5	-1.5	-1.29968	-0.953912	-0.616717	-0.210752	-0.210752	-0.210752	-0.210752	-0.210752	-0.210752
chr18:76700116_76700616	0.983819	0.983819	0.983819	0.983819	0.983819	0.983819	0.983819	0.983819	0.542049	0.542049	0.0961801	0.0961801	-0.733279	-1.20196	-1.20196	-1.20196	-1.20196	-1.20196	-1.20196	-1.20196
chr15:73026586_73027086	1.19177	1.19177	1.19177	1.19177	1.19177	1.19177	0.426214	0.372104	0.372104	0.372104	0.372104	-0.269909	-1.09942	-1.09942	-1.09942	-1.09942	-1.09942	-1.09942	-1.09942	-1.09942
chr7:158317932_158318432	1.01752	1.01752	1.01752	1.01752	1.01752	1.01752	1.01752	1.01752	1.01752	0.0950292	0.0105985	-0.837261	-0.837261	-1.27727	-1.05192	-1.05192	-1.05192	-1.05192	-1.05192	-1.05192
chr6:85643704_85644204	1.12333	1.12333	1.12333	1.12333	1.12333	1.12333	0.831012	0.914767	0.731793	0.0266526	-0.419513	-0.767195	-1.2731	-1.5	-0.87108	-0.87108	-0.87108	-0.87108	-0.87108	-0.87108
chr2:127024430_127024930	1.19353	1.19353	1.19353	1.19353	1.19353	1.19353	1.19353	0.743951	0.301824	-0.797265	-0.797265	-0.502502	-0.502502	-0.971564	-0.971564	-0.971564	-0.971564	-0.971564	-0.971564	-0.971564
chr2:22690095_22690595	1.07034	1.07034	1.07034	1.07034	1.07034	1.07034	0.777982	0.328401	0.328401	0.328401	0.502617	0.377577	-0.452558	-1.23041	-1.23041	-1.23041	-1.23041	-1.23041	-1.23041	-1.23041
chr12:131990012_131990512	1.24896	1.24896	1.24896	1.24896	1.24896	1.24896	0.482425	0.482425	0.482425	0.0633739	-0.383094	-0.383094	-0.889344	-0.705039	-1.10731	-1.10731	-1.10731	-1.10731	-1.10731	-1.10731
chr14:64539586_64540086	0.826572	0.826572	0.826572	0.826572	0.826572	0.826572	0.826572	0.826572	0.826572	0.826572	0.826572	0.183128	-0.648228	-0.648228	-1.32983	-1.32983	-1.32983	-1.32983	-1.32983	-1.32983
chr2:64454121_64454621	0.826572	0.826572	0.826572	0.826572	0.826572	0.826572	0.826572	0.826572	0.826572	0.826572	0.826572	0.183128	-0.648228	-0.648228	-1.32983	-1.32983	-1.32983	-1.32983	-1.32983	-1.32983
chr7:38335578_38336078	1.21957	1.21957	1.21957	1.21957	1.21957	1.21957	0.45173	0.45173	0.45173	0.45173	0.00450091	-1.01432	-1.01432	-1.01432	-1.01432	-1.01432	-1.01432	-1.01432	-1.01432	-1.01432
chr22:38570022_38570522	1.35714	1.35714	1.35714	1.35714	1.35714	1.35714	0.589082	-0.162706	-0.605947	-0.605947	-1.0533	-1.0533	-1.0533	-1.5	-0.445648	-0.445648	-0.445648	-0.445648	-0.445648	-0.445648
chr12:47963257_47963757	1.25196	1.25196	1.25196	1.25196	1.25196	1.25196	0.483657	0.483657	0.743518	-0.182256	-0.629753	-0.755147	-1.26256	-1.26256	-0.855053	-0.855053	-0.855053	-0.855053	-0.855053	-0.855053
chr22:30591983_30592483	1.12013	1.12013	1.12013	1.12013	1.12013	1.12013	1.12013	0.668605	0.224563	0.224563	-0.0265211	-0.404568	-1.5	-0.979859	-0.979859	-0.979859	-0.979859	-0.979859	-0.979859	-0.979859
chr19:1445996_1446496	1.39918	1.39918	1.39918	1.39918	1.39918	1.39918	0.629184	-0.124495	-0.730142	-0.730142	-0.981404	-0.981404	-0.981404	-0.64218	-0.64218	-0.64218	-0.64218	-0.64218	-0.64218	-0.64218
chr8:63651906_63652406	0.830407	0.830407	0.830407	0.830407	0.830407	0.830407	0.830407	0.830407	0.830407	0.830407	0.830407	-0.191815	-0.191815	-0.663496	-1.34789	-1.34789	-1.34789	-1.34789	-1.34789	-1.34789
chr12:54390122_54390622	1.26081	1.26081	1.26081	1.26081	1.26081	1.26081	0.48976	0.236064	0.236064	0.236064	-0.51379	-0.685225	-1.5	-1.42153	-0.730178	-0.730178	-0.730178	-0.730178	-0.730178	-0.730178
chr6:34525113_34525613	1.00728	1.00728	1.00728	1.00728	1.00728	1.00728	1.00728	1.00728	0.562047	0.562047	0.112682	-0.534328	-0.534328	-1.1752	-1.1752	-1.1752	-1.1752	-1.1752	-1.1752	-1.1752
chr2:131492862_131493362	1.30494	1.30494	1.30494	1.30494	1.30494	1.30494	-0.0349477	-0.0349477	0.22612	0.22612	-0.223454	-0.223454	-0.223454	-0.489642	-1.17533	-1.17533	-1.17533	-1.17533	-1.17533	-1.17533
chr6:116100550_116101050	1.36357	1.36357	1.36357	1.36357	1.36357	1.36357	0.591628	0.337637	-0.107846	-0.818443	-0.818443	-0.818443	-0.818443	-0.818443	-0.818443	-0.818443	-0.818443	-0.818443	-0.818443	-0.818443
chr10:79904725_79905225	0.967892	0.967892	0.967892	0.967892	0.967892	0.967892	0.967892	0.514526	0.514526	0.514526	0.514526	0.514526	-0.754597	-1.22761	-1.22761	-1.22761	-1.22761	-1.22761	-1.22761	-1.22761
chr17:47874975_47875475	0.982526	0.982526	0.982526	0.982526	0.982526	0.982526	0.982526	0.529111	0.529111	0.529111	0.529111	-0.118866	-0.118866	-0.903353	-1.30884	-1.30884	-1.30884	-1.30884	-1.30884	-1.30884
chr20:13638683_13639183	1.37687	1.37687	1.37687	1.37687	1.37687	1.37687	0.604053	0.150551	-0.0990702	-0.810466	-0.810466	-0.810466	-0.810466	-0.810697	-0.810697	-0.810697	-0.810697	-0.810697	-0.810697	-0.810697
chr15:40755104_40755604	1.40395	1.40395	1.40395	1.40395	1.40395	1.40395	0.630956	-0.449358	-1.19511	-0.348062	-0.798287	-0.592754	-0.592754	-0.725472	-0.725472	-0.725472	-0.725472	-0.725472	-0.725472	-0.725472
chr22:19709422_19709922	1.28907	1.28907	1.28907	1.28907	1.28907	1.28907	0.515649	0.0617942	-0.384538	-0.384538	-0.0105701	-0.0105701	-0.0105701	-0.484093	-1.17116	-1.17116	-1.17116	-1.17116	-1.17116	-1.17116
chr11:62753951_62754451	1.10577	1.10577	1.10577	1.10577	1.10577	1.10577	1.10577	1.05106	0.566054	-0.544464	-0.544464	-0.0697915	-0.908555	-1.04146	-1.04146	-1.04146	-1.04146	-1.04146	-1.04146	-1.04146
chr7:141701395_141701895	1.01072	1.01072	1.01072	1.01072	1.01072	1.01072	1.01072	1.01072	0.760612	0.33731	0.0846371	-0.564722	-0.564722	-1.00975	-1.18818	-1.18818	-1.18818	-1.18818	-1.18818	-1.18818
chr1:29416607_29417107	0.934244	0.934244	0.934244	0.934244	0.934244	0.934244	0.934244	0.934244	0.934244	0.221271	0.221271	0.221271	-0.61796	-0.61796	-1.30602	-1.30602	-1.30602	-1.30602	-1.30602	-1.30602
chr13:33204448_33204948	1.20357	1.20357	1.20357	1.20357	1.20357	1.20357	0.0129809	0.0129809	0.787652	0.787652	0.0343443	-0.615255	-0.615255	-1.0895	-1.0895	-1.0895	-1.0895	-1.0895	-1.0895	-1.0895
chr5:134370895_134371395	1.32778	1.32778	1.32778	1.32778	1.32778	1.32778	0.552432	-0.206493	0.259973	-0.453758	-0.706769	-0.183085	-0.183085	-0.657793	-1.06469	-1.06469	-1.06469	-1.06469	-1.06469	-1.06469
chr14:105301349_105301849	1.09496	1.09496	1.09496	1.09496	1.09496	1.09496	1.09496	0.839799	0.392267	-0.0316807	-0.0316807	-0.0316807	-1.30559	-0.963938	-1.0887	-1.0887	-1.0887	-1.0887	-1.0887	-1.0887
chr3:111069868_111070368	0.895956	0.895956	0.895956	0.895956	0.895956	0.895956	0.895956	0.895956	0.895956	0.895956	0.444068	-0.585366	-0.585366	-0.585366	-1.27459	-1.27459	-1.27459	-1.27459	-1.27459	-1.27459
chr10:117239660_117240160	1.27859	1.27859	1.27859	1.27859	1.27859	1.27859	0.0860472	0.0860472	-0.361702	-0.361702	0.266634	0.140005	0.140005	-0.504484	-1.19373	-1.19373	-1.19373	-1.19373	-1.19373	-1.19373
chr20:20452312_20452812	1.00877	1.00877	1.00877	1.00877	1.00877	1.00877	1.00877	0.553279	0.553279	0.553279	0.553279	-0.0976702	-0.938724	-0.938724	-1.21657	-1.21657	-1.21657	-1.21657	-1.21657	-1.21657
chr17:38752334_38752834	1.23047	1.23047	1.23047	1.23047	1.23047	1.23047	0.517214	0.517214	0.544637	-0.170079	-0.170079	-0.170079	-1.01136	-0.824678	-1.1026	-1.1026	-1.1026	-1.1026	-1.1026	-1.1026
chr5:16799862_16800362	1.30053	1.30053	1.30053	1.30053	1.30053	1.30053	0.523213	0.0670681	0.0670681	0.0670681	0.0670681	-0.584811	-0.584811	-1.06072	-1.06072	-1.06072	-1.06072	-1.06072	-1.06072	-1.06072
chr2:219245222_219245722	1.06708	1.06708	1.06708	1.06708	1.06708	1.06708	1.06708	0.610911	0.610911	0.610911	-0.0057691	-1.03721	-1.5	-0.958385	-0.958385	-0.958385	-0.958385	-0.958385	-0.958385	-0.958385
chr10:102869195_102869695	1.31492	1.31492	1.31492	1.31492	1.31492	1.31492	0.537465	0.537465	0.286345	-0.429322	-0.882148	-0.882148	-0.882148	-0.882148	-0.882148	-0.882148	-0.882148	-0.882148	-0.882148	-0.882148
chr19:5686970_5687470	1.22515	1.22515	1.22515	1.22515	1.22515	1.22515	0.757385	0.757385	0.00719522	0.00719522	0.0200578	-0.856625	-0.856625	-1.02669	-1.02669	-1.02669	-1.02669	-1.02669	-1.02669	-1.02669
chr19:56958471_56958971	1.28793	1.28793	1.28793	1.28793	1.28793	1.28793	0.510171	0.510171	0.510171	-0.42699	-0.42699	-1.07923	-1.07923	-0.892231	-0.892231	-0.892231	-0.892231	-0.892231	-0.892231	-0.892231
chr3:17195199_17195699	1.41296	1.41296	1.41296	1.41296	1.41296	1.41296	0.216242	0.216242	-0.233076	-0.949789	-0.77274	-0.77274	-0.77274	-0.77274	-0.77274	-0.77274	-0.77274	-0.77274	-0.77274	-0.77274
chr13:23889170_23889670	1.20258	1.20258	1.20258	1.20258	1.20258	1.20258	0.423576	0.423576	0.423576	-0.293518	-0.116375	0.409777	-0.434303	-0.911248	-1.19009	-1.19009	-1.19009	-1.19009	-1.19009	-1.19009
chr2:46464442_46464942	1.08269	1.08269	1.08269	1.08269	1.08269	1.08269	1.08269	1.08269	0.633036	-0.484758	-0.484758	0.0415051	-1.04582	-1.04582	-1.04582	-1.04582	-1.04582	-1.04582	-1.04582	-1.04582
chr3:49869588_49870088	1.40891	1.40891	1.40891	1.40891	1.40891	1.40891	0.629718	-0.132968	-0.745853	-0.745853	-0.745853	-0.745853	-0.745853	-0.745853	-0.745853	-0.745853	-0.745853	-0.745853	-0.745853	-0.745853
chr17:13017875_13018375	1.32309	1.32309	1.32309	1.32309	1.32309	1.32309	0.768342	-0.22418	-0.22418	-0.22418	-0.678086	-0.678086	-1.5	-1.5	-0.605525	-0.605525	-0.605525	-0.605525	-0.605525	-0.605525
chr2:11465412_11465912	1.06094	1.06094	1.06094	1.06094	1.06094	1.06094	1.06094	0.603564	0.603564	0.603564	-0.154429	-0.154429	-0.998959	-1.13278	-1.13278	-1.13278	-1.13278	-1.13278	-1.13278	-1.13278
chr2:10302514_10303014	1.3366	1.3366	1.3366	1.3366	1.3366	1.3366	0.32445	0.32445	0.32445	-0.793875	-1.14962	-1.14962	-1.14962	-1.03301	-0.619536	-0.619536	-0.619536	-0.619536	-0.619536	-0.619536
chr12:132887404_132887904	1.15286	1.15286	1.15286	1.15286	1.15286	1.15286	1.15286	0.388916	0.576445	-0.14201	-0.14201	-0.796543	-0.371194	-0.686	-1.14961	-1.14961	-1.14961	-1.14961	-1.14961	-1.14961
chr4:40265138_40265638	1.06127	1.06127	1.06127	1.06127	1.06127	1.06127	1.06127	1.06127	0.808995	-0.311451	-0.13385	-0.78883	-0.78883	-0.444749	-1.13857	-1.13857	-1.13857	-1.13857	-1.13857	-1.13857
chr11:66592877_66593377	1.26574	1.26574	1.26574	1.26574	1.26574	1.26574	0.0651625	0.0651625	0.535085	-0.406103	0.226463	0.226463	-0.619884	-1.09811	-1.09811	-1.09811	-1.09811	-1.09811	-1.09811	-1.09811
chr14:56118085_56118585	0.940852	0.940852	0.940852	0.940852	0.940852	0.940852	0.940852	0.940852	0.490051	0.490051	0.490051	-0.165049	-0.165049	-0.643313	-1.33726	-1.33726	-1.33726	-1.33726	-1.33726	-1.33726
chr22:45906319_45906819	1.18196	1.18196	1.18196	1.18196	1.18196	1.18196	0.399617	0.399617	0.399617	0.399617	0.399617	-0.256474	-1.10417	-1.10417	-1.10417	-1.10417	-1.10417	-1.10417	-1.10417	-1.10417
chr2:236754139_236754639	1.23114	1.23114	1.23114	1.23114	1.23114	1.23114	0.0286347	-0.430466	-0.920645	0.167199	0.167199	0.878438	0.0307254	-0.448271	-1.14328	-1.14328	-1.14328	-1.14328	-1.14328	-1.14328
chr7:123557665_123558165	1.13636	1.13636	1.13636	1.13636	1.13636	1.13636	1.13636	0.677211	0.225669	0.225669	-0.230063	-0.230063	-1.07787	-1.07787	-1.07787	-1.07787	-1.07787	-1.07787	-1.07787	-1.07787
chr16:88504911_88505411	1.2863	1.2863	1.2863	1.2863	1.2863	1.2863	0.50362	0.0443296	0.0443296	0.0443296	0.0443296	-0.0834105	-0.931473	-1.41067	-0.995532	-0.995532	-0.995532	-0.995532	-0.995532	-0.995532
chr12:106773955_106774455	1.20279	1.20279	1.20279	1.20279	1.20279	1.20279	0.904106	0.61806	0.61806	-0.102439	-0.985595	-0.985595	-0.985595	-1.25552	-0.840371	-0.840371	-0.840371	-0.840371	-0.840371	-0.840371
chr9:120842669_120843169	1.31489	1.31489	1.31489	1.31489	1.31489	1.31489	0.805008	0.345602	-0.106189	-0.826847	-0.826847	-1.48339	-0.897416	-0.897416	-0.666975	-0.666975	-0.666975	-0.666975	-0.666975	-0.666975
chr1:1435409_1435909	1.10447	1.10447	1.10447	1.10447	1.10447	1.10447	1.10447	1.10447	0.488686	-0.23198	-0.23198	-0.888527	-0.888527	-1.36785	-0.952602	-0.952602	-0.952602	-0.952602	-0.952602	-0.952602
chr12:101830753_101831253	1.29997	1.29997	1.29997	1.29997	1.29997	1.29997	0.516914	0.0574014	0.275574	-0.445251	-1.20678	-1.5	-0.157713	-0.157713	-0.853345	-0.853345	-0.853345	-0.853345	-0.853345	-0.853345
chr4:82429261_82429761	1.31348	1.31348	1.31348	1.31348	1.31348	1.31348	0.530191	0.0705447	-0.0449154	0.323186	-0.438568	-0.438568	-1.28729	-0.942208	-0.942208	-0.942208	-0.942208	-0.942208	-0.942208	-0.942208
chr1:228457718_228458218	1.184	1.184	1.184	1.184	1.184	1.184	1.184	0.422626	-0.0295536	-0.0295536	-0.651146	-0.595926	-0.00945194	-0.459792	-1.15586	-1.15586	-1.15586	-1.15586	-1.15586	-1.15586
chr11:126163142_126163642	1.33074	1.33074	1.33074	1.33074	1.33074	1.33074	0.547038	0.547038	-0.438157	-0.438157	-1.20031	-1.20031	-1.20031	-0.85505	-0.624366	-0.624366	-0.624366	-0.624366	-0.624366	-0.624366
chr16:89093834_89094334	1.09252	1.09252	1.09252	1.09252	1.09252	1.09252	1.09252	1.09252	0.639941	-0.0819803	-0.337895	-0.995585	-0.995585	-0.995585	-0.995585	-0.995585	-0.995585	-0.995585	-0.995585	-0.995585
chrX:63351118_63351618	0.900136	0.900136	0.900136	0.900136	0.900136	0.900136	0.900136	0.900136	0.900136	0.900136	0.643913	-0.879793	-1.39836	-1.05244	-1.05244	-1.05244	-1.05244	-1.05244	-1.05244	-1.05244
chr20:19757259_19757759	0.919674	0.919674	0.919674	0.919674	0.919674	0.919674	0.919674	0.919674	0.466424	0.466424	0.466424	0.466424	-0.629598	-0.629598	-1.32732	-1.32732	-1.32732	-1.32732	-1.32732	-1.32732
chrX:17374794_17375294	0.946621	0.946621	0.946621	0.946621	0.946621	0.946621	0.946621	0.688148	0.688148	0.688148	0.230595	0.230595	-0.6206	-0.6206	-1.31846	-1.31846	-1.31846	-1.31846	-1.31846	-1.31846
chr5:926840_927340	1.14865	1.14865	1.14865	1.14865	1.14865	1.14865	1.14865	0.687544	0.234078	0.234078	-0.223597	-1.26621	-1.26621	-0.920036	-0.920036	-0.920036	-0.920036	-0.920036	-0.920036	-0.920036
chr9:114099086_114099586	1.19665	1.19665	1.19665	1.19665	1.19665	1.19665	0.410484	0.410484	0.422453	0.422453	0.165915	-0.49338	-0.49338	-1.14642	-1.14642	-1.14642	-1.14642	-1.14642	-1.14642	-1.14642
chr11:65122007_65122507	1.07785	1.07785	1.07785	1.07785	1.07785	1.07785	0.604365	0.604365	0.604365	0.604365	0.14592	0.14592	-1.14705	-1.14705	-1.14705	-1.14705	-1.14705	-1.14705	-1.14705	-1.14705
chr1:173824317_173824817	1.15958	1.15958	1.15958	1.15958	1.15958	1.15958	0.37216	0.37216	0.391474	0.391474	0.134526	0.134526	-0.569596	-0.569596	-1.2691	-1.2691	-1.2691	-1.2691	-1.2691	-1.2691
chr7:74033490_74033990	1.04993	1.04993	1.04993	1.04993	1.04993	1.04993	1.04993	0.155975	0.155975	0.155975	0.155975	0.155975	0.155975	-0.115585	-1.36163	-1.36163	-1.36163	-1.36163	-1.36163	-1.36163
chr1:26171118_26171618	1.28229	1.28229	1.28229	1.28229	1.28229	1.28229	0.808246	0.345819	-0.644813	0.0539821	-0.203164	-0.203164	-1.05702	-1.32878	-0.910806	-0.910806	-0.910806	-0.910806	-0.910806	-0.910806
chr2:147449355_147449855	1.12386	1.12386	1.12386	1.12386	1.12386	1.12386	0.649656	0.649656	0.395035	0.395035	0.395035	-0.266046	-1.12019	-1.12019	-1.12019	-1.12019	-1.12019	-1.12019	-1.12019	-1.12019
chr12:19915598_19916098	0.985216	0.985216	0.985216	0.985216	0.985216	0.985216	0.985216	0.985216	0.46822	0.46822	0.46822	-0.193218	-0.714117	-1.19701	-1.19701	-1.19701	-1.19701	-1.19701	-1.19701	-1.19701
chr10:119818245_119818745	1.10129	1.10129	1.10129	1.10129	1.10129	1.10129	0.312156	0.565718	1.10003	0.373611	-0.0860185	-0.426968	-0.426968	-0.562458	-1.24281	-1.24281	-1.24281	-1.24281	-1.24281	-1.24281
chr13:99811174_99811674	0.804003	0.804003	0.804003	0.804003	0.804003	0.804003	0.804003	0.804003	0.804003	0.804003	0.344183	0.344183	0.344183	-0.694951	-1.39627	-1.39627	-1.39627	-1.39627	-1.39627	-1.39627
chr9:127771192_127771692	1.11431	1.11431	1.11431	1.11431	1.11431	1.11431	1.11431	0.483466	0.502837	0.502837	-0.265196	-0.394089	-1.2498	-1.05992	-1.05338	-1.05338	-1.05338	-1.05338	-1.05338	-1.05338
chr8:31828335_31828835	1.04803	1.04803	1.04803	1.04803	1.04803	1.04803	1.04803	0.584248	0.603633	0.603633	0.1433	-0.5195	-0.5195	-1.17601	-1.17601	-1.17601	-1.17601	-1.17601	-1.17601	-1.17601
chr7:99551878_99552378	1.34369	1.34369	1.34369	1.34369	1.34369	1.34369	0.552964	0.552964	-0.0689909	-0.796875	-0.796875	-0.925928	-0.925928	-0.80764	-0.80764	-0.80764	-0.80764	-0.80764	-0.80764	-0.80764
chr14:29242658_29243158	1.02573	1.02573	1.02573	1.02573	1.02573	1.02573	1.02573	0.0185256	0.0185256	0.0185256	0.0185256	0.552672	0.552672	-0.250267	-1.35155	-1.35155	-1.35155	-1.35155	-1.35155	-1.35155
chr1:223845722_223846222	1.41011	1.41011	1.41011	1.41011	1.41011	1.41011	0.167892	-0.180752	-0.297395	-1.02582	-1.38694	-0.667557	-0.667557	-1.12236	-0.5467	-0.5467	-0.5467	-0.5467	-0.5467	-0.5467
chr3:170181550_170182050	1.19276	1.19276	1.19276	1.19276	1.19276	1.19276	0.401304	0.401304	0.401304	0.401304	0.143038	-0.520696	-0.520696	-0.520696	-1.22379	-1.22379	-1.22379	-1.22379	-1.22379	-1.22379
chr22:31970568_31971068	1.327	1.327	1.327	1.327	1.327	1.327	0.850663	0.386	-0.377939	-0.377939	-0.839142	-0.839142	-0.839142	-0.490295	-0.905842	-0.905842	-0.905842	-0.905842	-0.905842	-0.905842
chr17:30116533_30117033	0.898835	0.898835	0.898835	0.898835	0.898835	0.898835	0.898835	0.898835	0.898835	0.898835	0.127972	0.127972	-0.730898	-1.2162	-1.2162	-1.2162	-1.2162	-1.2162	-1.2162	-1.2162
chr19:39193768_39194268	0.999704	0.999704	0.999704	0.999704	0.999704	0.999704	0.999704	0.999704	0.999704	0.26999	0.0113139	-0.653475	-0.653475	-1.13881	-1.13881	-1.13881	-1.13881	-1.13881	-1.13881	-1.13881
chr16:89923027_89923527	1.24459	1.24459	1.24459	1.24459	1.24459	1.24459	0.728262	0.52169	0.166264	-0.971042	-0.329022	0.206427	-0.899873	-0.580686	-1.05159	-1.05159	-1.05159	-1.05159	-1.05159	-1.05159
chr10:91632991_91633491	1.09953	1.09953	1.09953	1.09953	1.09953	1.09953	1.09953	0.838445	0.857909	-0.0982516	-0.869959	-0.869959	-0.869959	-1.5	-0.853353	-0.853353	-0.853353	-0.853353	-0.853353	-0.853353
chr11:6612029_6612529	0.982329	0.982329	0.982329	0.982329	0.982329	0.982329	0.982329	0.721216	0.721216	0.721216	0.258991	-0.406535	-0.406535	-1.21227	-1.21227	-1.21227	-1.21227	-1.21227	-1.21227	-1.21227
chr20:64131343_64131843	1.04497	1.04497	1.04497	1.04497	1.04497	1.04497	1.04497	0.5792	0.5792	0.5792	0.116897	-0.548739	-0.548739	-0.548739	-1.25385	-1.25385	-1.25385	-1.25385	-1.25385	-1.25385
chr20:41150603_41151103	1.24202	1.24202	1.24202	1.24202	1.24202	1.24202	0.447704	0.447704	0.447704	0.447704	-0.324775	-0.990907	-0.990907	-0.990907	-0.990907	-0.990907	-0.990907	-0.990907	-0.990907	-0.990907
chr17:1829656_1830156	1.35444	1.35444	1.35444	1.35444	1.35444	1.35444	0.560097	0.0939618	0.113446	-0.617769	-1.08043	-1.08043	-1.08043	-1.08043	-0.659109	-0.659109	-0.659109	-0.659109	-0.659109	-0.659109
chr17:51260180_51260680	0.997088	0.997088	0.997088	0.997088	0.997088	0.997088	0.868632	0.0908687	0.0259221	0.696395	0.608765	-0.139837	0.454905	-0.478918	-1.35154	-1.35154	-1.35154	-1.35154	-1.35154	-1.35154
chr12:108857484_108857984	1.01231	1.01231	1.01231	1.01231	1.01231	1.01231	1.01231	1.01231	0.662686	-0.069181	-0.069181	0.142218	-0.382865	-0.839816	-1.25705	-1.25705	-1.25705	-1.25705	-1.25705	-1.25705
chr11:47355143_47355643	1.0231	1.0231	1.0231	1.0231	1.0231	1.0231	1.0231	1.0231	1.0231	0.290085	-0.48432	-1.15211	-0.5561	-1.04363	-1.04363	-1.04363	-1.04363	-1.04363	-1.04363	-1.04363
chr15:72231023_72231523	1.00375	1.00375	1.00375	1.00375	1.00375	1.00375	1.00375	1.00375	1.00375	0.269881	-0.505431	-0.505431	-0.505431	-0.505431	-1.21365	-1.21365	-1.21365	-1.21365	-1.21365	-1.21365
chr8:103020824_103021324	1.34243	1.34243	1.34243	1.34243	1.34243	1.34243	0.314654	0.571053	0.110554	-0.623993	-1.08877	-1.08877	-1.08877	-0.737218	-0.737218	-0.737218	-0.737218	-0.737218	-0.737218	-0.737218
chr8:79610841_79611341	1.2369	1.2369	1.2369	1.2369	1.2369	1.2369	0.438928	0.438928	0.438928	-0.295627	-0.295627	0.243337	-0.621297	-1.10986	-1.10986	-1.10986	-1.10986	-1.10986	-1.10986	-1.10986
chr11:59106725_59107225	1.2246	1.2246	1.2246	1.2246	1.2246	1.2246	0.187857	0.187857	0.187857	0.187857	0.411112	-0.25851	-0.25851	-0.533874	-1.2432	-1.2432	-1.2432	-1.2432	-1.2432	-1.2432
chr14:23988655_23989155	1.2283	1.2283	1.2283	1.2283	1.2283	1.2283	0.74791	-0.0337471	-0.0337471	-0.0337471	-0.0337471	-0.0337471	-0.0337471	-0.522674	-1.23209	-1.23209	-1.23209	-1.23209	-1.23209	-1.23209
chrX:47193498_47193998	0.905979	0.905979	0.905979	0.905979	0.905979	0.905979	0.905979	0.905979	0.715224	0.715224	0.250082	0.250082	-0.615228	-0.615228	-1.32467	-1.32467	-1.32467	-1.32467	-1.32467	-1.32467
chr22:31326604_31327104	1.16859	1.16859	1.16859	1.16859	1.16859	1.16859	1.16859	0.261512	0.261512	0.261512	-0.203864	-0.203864	-1.06961	-1.06961	-1.06961	-1.06961	-1.06961	-1.06961	-1.06961	-1.06961
chr2:44955524_44956024	1.15407	1.15407	1.15407	1.15407	1.15407	1.15407	1.15407	1.15407	0.258256	-0.70564	-0.70564	-0.790899	-0.790899	-0.928244	-0.928244	-0.928244	-0.928244	-0.928244	-0.928244	-0.928244
chr6:43427275_43427775	1.30088	1.30088	1.30088	1.30088	1.30088	1.30088	0.500485	0.500485	-0.271708	-0.271708	0.12085	-0.550378	-0.550378	-1.04042	-1.04042	-1.04042	-1.04042	-1.04042	-1.04042	-1.04042
chr7:2403206_2403706	1.2588	1.2588	1.2588	1.2588	1.2588	1.2588	0.457848	-0.326137	-0.170909	-1.13602	-1.13602	-1.00388	-1.5	-1.12403	-0.181588	-0.181588	-0.181588	-0.181588	-0.181588	-0.181588
chr3:17741921_17742421	1.28827	1.28827	1.28827	1.28827	1.28827	1.28827	0.76655	0.29648	0.0377392	0.0377392	-0.223657	-0.895435	-0.895435	-0.979083	-0.979083	-0.979083	-0.979083	-0.979083	-0.979083	-0.979083
chr19:47608551_47609051	1.14643	1.14643	1.14643	1.14643	1.14643	1.14643	1.14643	0.676326	0.484972	-0.252463	-0.719062	-0.227831	-0.756909	-0.422865	-1.13453	-1.13453	-1.13453	-1.13453	-1.13453	-1.13453
chr1:184386700_184387200	1.14456	1.14456	1.14456	1.14456	1.14456	1.14456	1.14456	0.67442	0.415638	-0.321865	-0.308612	-0.308612	-0.308612	-1.12204	-1.12204	-1.12204	-1.12204	-1.12204	-1.12204	-1.12204
chr20:63352247_63352747	1.0916	1.0916	1.0916	1.0916	1.0916	1.0916	1.0916	1.0916	0.629091	-0.108669	-0.575474	-1.24759	-1.24759	-1.24759	-0.822499	-0.822499	-0.822499	-0.822499	-0.822499	-0.822499
chr6:20575138_20575638	1.33972	1.33972	1.33972	1.33972	1.33972	1.33972	0.107646	0.107646	0.107646	0.107646	0.107646	-0.955948	-0.955948	-0.955948	-0.951447	-0.951447	-0.951447	-0.951447	-0.951447	-0.951447
chr3:168095762_168096262	1.24713	1.24713	1.24713	1.24713	1.24713	1.24713	1.24713	0.46245	-0.000184969	-0.73814	-0.73814	-1.13202	-1.13202	-0.778839	-0.778839	-0.778839	-0.778839	-0.778839	-0.778839	-0.778839
chrX:119565182_119565682	1.09598	1.09598	1.09598	1.09598	1.09598	1.09598	1.09598	1.09598	0.633286	-0.104761	-0.571748	-1.24413	-1.24413	-0.890907	-0.890907	-0.890907	-0.890907	-0.890907	-0.890907	-0.890907
chr16:85202573_85203073	1.25179	1.25179	1.25179	1.25179	1.25179	1.25179	0.449968	-0.0205559	0.908414	0.170316	-0.296704	-0.969132	-0.969132	-0.969132	-0.969132	-0.969132	-0.969132	-0.969132	-0.969132	-0.969132
chr17:82316106_82316606	0.838017	0.838017	0.838017	0.838017	0.838017	0.838017	0.838017	0.838017	0.578987	0.578987	0.578987	0.578987	-0.28995	-0.28995	-1.4067	-1.4067	-1.4067	-1.4067	-1.4067	-1.4067
chr4:68349896_68350396	1.33281	1.33281	1.33281	1.33281	1.33281	1.33281	0.81025	0.339425	-0.669198	-0.669198	-0.669198	-1.19187	-1.19187	-1.04408	-0.618515	-0.618515	-0.618515	-0.618515	-0.618515	-0.618515
chr14:104768492_104768992	1.3942	1.3942	1.3942	1.3942	1.3942	1.3942	0.160622	0.160622	-0.0986095	-0.537357	-0.537357	-0.537357	-1.40697	-0.795538	-0.795538	-0.795538	-0.795538	-0.795538	-0.795538	-0.795538
chr19:4670166_4670666	1.26353	1.26353	1.26353	1.26353	1.26353	1.26353	0.717765	0.246785	0.246785	0.246785	-0.220688	-0.893768	-0.893768	-0.893768	-1.02289	-1.02289	-1.02289	-1.02289	-1.02289	-1.02289
chr8:41156742_41157242	1.20047	1.20047	1.20047	1.20047	1.20047	1.20047	0.397842	-0.0731567	0.409722	0.409722	0.409722	0.0153704	-0.854311	-1.13111	-1.13111	-1.13111	-1.13111	-1.13111	-1.13111	-1.13111
chr11:20387261_20387761	1.32901	1.32901	1.32901	1.32901	1.32901	1.32901	0.845965	0.374752	-0.0886515	-0.827832	-0.827832	-0.827832	-0.827832	-0.827832	-0.827832	-0.827832	-0.827832	-0.827832	-0.827832	-0.827832
chr8:108248539_108249039	1.10089	1.10089	1.10089	1.10089	1.10089	1.10089	1.10089	1.10089	0.637123	-0.10264	-0.740162	-0.740162	-0.740162	-1.0173	-1.0173	-1.0173	-1.0173	-1.0173	-1.0173	-1.0173
chr18:57353358_57353858	1.06508	1.06508	1.06508	1.06508	1.06508	1.06508	0.581618	0.581618	0.581618	0.142263	0.793116	-0.273248	-0.273248	-1.21774	-1.21774	-1.21774	-1.21774	-1.21774	-1.21774	-1.21774
chr3:195811581_195812081	1.09157	1.09157	1.09157	1.09157	1.09157	1.09157	1.09157	1.09157	0.627717	-0.112176	-0.580332	-0.580332	-0.580332	-1.07244	-1.07244	-1.07244	-1.07244	-1.07244	-1.07244	-1.07244
chr2:224585814_224586314	0.929638	0.929638	0.929638	0.929638	0.929638	0.929638	0.929638	0.929638	0.929638	0.490202	0.490202	-0.183905	-0.714782	-1.20692	-1.20692	-1.20692	-1.20692	-1.20692	-1.20692	-1.20692
chr14:89340418_89340918	0.972908	0.972908	0.972908	0.972908	0.972908	0.972908	0.972908	0.972908	0.508835	0.508835	0.508835	-0.558168	-0.558168	-0.558168	-1.27254	-1.27254	-1.27254	-1.27254	-1.27254	-1.27254
chr17:60677513_60678013	1.04254	1.04254	1.04254	1.04254	1.04254	1.04254	1.04254	1.04254	0.410004	0.410004	0.151751	-0.738857	-0.640842	-1.1332	-1.1332	-1.1332	-1.1332	-1.1332	-1.1332	-1.1332
chr10:124324583_124325083	1.37815	1.37815	1.37815	1.37815	1.37815	1.37815	0.573914	-0.213288	-0.213288	-0.213288	-0.213288	-0.887743	-0.887743	-0.887743	-0.887743	-0.887743	-0.887743	-0.887743	-0.887743	-0.887743
chr8:143524290_143524790	1.02965	1.02965	1.02965	1.02965	1.02965	1.02965	0.545469	0.545469	0.545469	0.545469	0.545469	-0.129518	-0.129518	-0.622302	-1.33731	-1.33731	-1.33731	-1.33731	-1.33731	-1.33731
chr19:35716824_35717324	1.27898	1.27898	1.27898	1.27898	1.27898	1.27898	0.794731	0.151713	0.151713	-0.288356	-0.419299	-0.419299	-0.419299	-0.419299	-1.13441	-1.13441	-1.13441	-1.13441	-1.13441	-1.13441
chr17:48602471_48602971	1.07205	1.07205	1.07205	1.07205	1.07205	1.07205	1.07205	1.07205	0.295343	0.295343	-0.487597	-0.487597	-0.487597	-0.487597	-1.20279	-1.20279	-1.20279	-1.20279	-1.20279	-1.20279
chr16:67935551_67936051	0.980795	0.980795	0.980795	0.980795	0.980795	0.980795	0.980795	0.980795	0.980795	0.239576	0.239576	-0.435695	-1.30817	-1.44642	-1.01934	-1.01934	-1.01934	-1.01934	-1.01934	-1.01934
chr22:29267719_29268219	1.24551	1.24551	1.24551	1.24551	1.24551	1.24551	0.440196	0.608669	-0.0247637	-0.995137	-1.5	-1.22488	-0.52035	-0.52035	-0.52035	-0.52035	-0.52035	-0.52035	-0.52035	-0.52035
chr4:10667849_10668349	1.19347	1.19347	1.19347	1.19347	1.19347	1.19347	1.19347	0.720871	0.216277	-0.525081	-0.525081	-1.20048	-1.20048	-1.20048	-0.773311	-0.773311	-0.773311	-0.773311	-0.773311	-0.773311
chr10:117537381_117537881	0.81339	0.81339	0.81339	0.81339	0.81339	0.81339	0.81339	0.81339	0.81339	0.81339	0.81339	0.417656	-0.455073	-1.27284	-1.27284	-1.27284	-1.27284	-1.27284	-1.27284	-1.27284
chr1:31222117_31222617	1.37951	1.37951	1.37951	1.37951	1.37951	1.37951	-0.156339	0.102524	0.102524	-0.639084	-0.0703212	-0.0703212	-0.943258	-0.943258	-0.943258	-0.943258	-0.943258	-0.943258	-0.943258	-0.943258
chr20:37178767_37179267	1.21627	1.21627	1.21627	1.21627	1.21627	1.21627	0.409167	0.668502	0.668502	-0.304022	-0.567393	-0.256867	-0.256867	-0.751014	-1.15127	-1.15127	-1.15127	-1.15127	-1.15127	-1.15127
chr7:74890347_74890847	1.17393	1.17393	1.17393	1.17393	1.17393	1.17393	0.432452	0.432452	0.432452	0.432452	0.432452	-0.638514	-0.638514	-1.13269	-1.13269	-1.13269	-1.13269	-1.13269	-1.13269	-1.13269
chr6:21279572_21280072	1.22674	1.22674	1.22674	1.22674	1.22674	1.22674	1.22674	0.00743024	0.00743024	0.00743024	-0.777904	-0.232483	-0.232483	-1.05237	-1.05237	-1.05237	-1.05237	-1.05237	-1.05237	-1.05237
chrX:47836436_47836936	1.10471	1.10471	1.10471	1.10471	1.10471	1.10471	0.796506	0.796506	0.796506	0.354977	-0.11544	-1.18708	-1.18708	-1.18708	-0.949347	-0.949347	-0.949347	-0.949347	-0.949347	-0.949347
chr19:2425264_2425764	0.897876	0.897876	0.897876	0.897876	0.897876	0.897876	0.897876	0.897876	0.897876	0.897876	0.427373	-0.250072	-1.5	-1.08272	-1.08272	-1.08272	-1.08272	-1.08272	-1.08272	-1.08272
chr11:47408071_47408571	1.2627	1.2627	1.2627	1.2627	1.2627	1.2627	0.454501	0.454501	-0.325223	-0.325223	-0.0698985	-0.436724	-0.0716229	-0.0719676	-1.19742	-1.19742	-1.19742	-1.19742	-1.19742	-1.19742
chr19:18433011_18433511	1.26607	1.26607	1.26607	1.26607	1.26607	1.26607	0.457699	0.457699	0.196593	-0.245328	-0.245328	-0.245328	-0.245328	-0.740252	-1.16448	-1.16448	-1.16448	-1.16448	-1.16448	-1.16448
chr9:35815379_35815879	1.03172	1.03172	1.03172	1.03172	1.03172	1.03172	1.03172	0.55732	0.55732	0.55732	0.55732	-0.665179	-0.665179	-1.16014	-1.16014	-1.16014	-1.16014	-1.16014	-1.16014	-1.16014
chr11:115112639_115113139	1.36404	1.36404	1.36404	1.36404	1.36404	1.36404	0.555076	0.0803605	-0.386487	-1.13116	-1.13116	-1.13116	-1.13116	-0.310164	-0.599733	-0.599733	-0.599733	-0.599733	-0.599733	-0.599733
chr11:19697568_19698068	0.865148	0.865148	0.865148	0.865148	0.865148	0.865148	0.865148	0.865148	0.865148	0.865148	0.393772	0.393772	-0.935668	-1.21477	-1.21477	-1.21477	-1.21477	-1.21477	-1.21477	-1.21477
chr2:10186999_10187499	1.04987	1.04987	1.04987	1.04987	1.04987	1.04987	1.04987	1.04987	0.788446	0.0434198	0.0434198	-1.03047	-1.03047	-1.03047	-1.03047	-1.03047	-1.03047	-1.03047	-1.03047	-1.03047
chr3:63208144_63208644	1.33111	1.33111	1.33111	1.33111	1.33111	1.33111	0.521414	-0.271123	0.216003	0.216003	-0.2556	-0.934627	-0.934627	-0.934869	-0.934869	-0.934869	-0.934869	-0.934869	-0.934869	-0.934869
chr7:39833413_39833913	1.15132	1.15132	1.15132	1.15132	1.15132	1.15132	1.15132	0.676052	0.676052	-0.299859	-0.299859	-0.979073	-0.979073	-0.979073	-0.979073	-0.979073	-0.979073	-0.979073	-0.979073	-0.979073
chr11:62573857_62574357	1.31292	1.31292	1.31292	1.31292	1.31292	1.31292	0.543679	0.0683597	0.0882273	0.0524853	-0.590085	-1.26937	-1.26937	-1.40844	-0.682171	-0.682171	-0.682171	-0.682171	-0.682171	-0.682171
chr4:73851439_73851939	1.1554	1.1554	1.1554	1.1554	1.1554	1.1554	1.1554	0.362069	0.362069	0.362069	-0.110006	-0.789713	-0.789713	-1.06922	-1.06922	-1.06922	-1.06922	-1.06922	-1.06922	-1.06922
chr9:3977615_3978115	1.24476	1.24476	1.24476	1.24476	1.24476	1.24476	0.43416	0.43416	0.284246	0.284246	-0.187886	-0.187886	-1.0662	-1.0662	-1.0662	-1.0662	-1.0662	-1.0662	-1.0662	-1.0662
chr10:43455385_43455885	1.16634	1.16634	1.16634	1.16634	1.16634	1.16634	0.35565	0.29835	0.326984	0.326984	-0.461424	0.434002	-0.101411	-0.550873	-1.27106	-1.27106	-1.27106	-1.27106	-1.27106	-1.27106
chr10:134716_135216	1.14732	1.14732	1.14732	1.14732	1.14732	1.14732	1.14732	0.671533	0.203637	0.203637	-0.43956	-0.43956	-0.43956	-1.11305	-1.11305	-1.11305	-1.11305	-1.11305	-1.11305	-1.11305
chr16:68085061_68085561	1.374	1.374	1.374	1.374	1.374	1.374	0.563193	-0.230436	-0.698346	-0.725717	-1.36893	-0.821301	-0.821301	-1.31772	-0.470576	-0.470576	-0.470576	-0.470576	-0.470576	-0.470576
chr9:36190588_36191088	1.13404	1.13404	1.13404	1.13404	1.13404	1.13404	0.8244	0.8244	0.356147	-0.0874304	-0.0874304	0.0619424	-1.5	-1.22148	-0.982638	-0.982638	-0.982638	-0.982638	-0.982638	-0.982638
chr9:96655099_96655599	1.02234	1.02234	1.02234	1.02234	1.02234	1.02234	1.02234	1.02234	1.02234	0.0445146	0.0445146	-1.03223	-1.03223	-1.03223	-1.03223	-1.03223	-1.03223	-1.03223	-1.03223	-1.03223
chr5:16579982_16580482	1.25912	1.25912	1.25912	1.25912	1.25912	1.25912	1.25912	0.225517	-0.242831	-0.242831	-0.242831	-0.923431	-0.923431	-0.923431	-0.923431	-0.923431	-0.923431	-0.923431	-0.923431	-0.923431
chr7:76178041_76178541	1.02677	1.02677	1.02677	1.02677	1.02677	1.02677	1.02677	1.02677	0.732008	-0.0151761	-0.0151761	-0.0151761	-0.894675	-0.894675	-1.18522	-1.18522	-1.18522	-1.18522	-1.18522	-1.18522
chr3:139539477_139539977	1.25619	1.25619	1.25619	1.25619	1.25619	1.25619	0.510475	0.510475	0.248275	0.248275	-0.22453	-0.905287	-0.905287	-1.37184	-0.941281	-0.941281	-0.941281	-0.941281	-0.941281	-0.941281
chr9:88388160_88388660	1.01124	1.01124	1.01124	1.01124	1.01124	1.01124	0.522631	0.522631	0.522631	0.522631	0.0495469	0.946675	-0.553914	-1.22861	-1.22861	-1.22861	-1.22861	-1.22861	-1.22861	-1.22861
chr17:47733717_47734217	1.4316	1.4316	1.4316	1.4316	1.4316	1.4316	0.376818	-0.0998954	-0.738875	-0.738875	-0.738875	-0.738875	-0.738875	-0.738875	-0.738875	-0.738875	-0.738875	-0.738875	-0.738875	-0.738875
chr15:44426911_44427411	1.1312	1.1312	1.1312	1.1312	1.1312	1.1312	1.1312	0.335581	0.737418	-0.585219	0.0730538	-0.0596086	-0.94035	-1.43801	-1.00688	-1.00688	-1.00688	-1.00688	-1.00688	-1.00688
chr1:2103175_2103675	1.28781	1.28781	1.28781	1.28781	1.28781	1.28781	0.47463	0.47463	0.47463	-0.273925	-0.273925	-0.955879	-0.955879	-0.955879	-0.955879	-0.955879	-0.955879	-0.955879	-0.955879	-0.955879
chr5:171205352_171205852	1.28781	1.28781	1.28781	1.28781	1.28781	1.28781	0.47463	0.47463	0.47463	-0.273925	-0.273925	-0.955879	-0.955879	-0.955879	-0.955879	-0.955879	-0.955879	-0.955879	-0.955879	-0.955879
chr19:45767995_45768495	1.00333	1.00333	1.00333	1.00333	1.00333	1.00333	1.00333	1.00333	1.00333	0.254744	-0.218911	-0.618462	-1.49961	-1.49961	-0.908019	-0.908019	-0.908019	-0.908019	-0.908019	-0.908019
chr7:72435309_72435809	0.949796	0.949796	0.949796	0.949796	0.949796	0.949796	0.818211	0.818211	0.818211	0.818211	0.172501	0.172501	-1.16458	-1.16458	-1.16458	-1.16458	-1.16458	-1.16458	-1.16458	-1.16458
chr11:46121789_46122289	1.27721	1.27721	1.27721	1.27721	1.27721	1.27721	0.219576	0.219576	-0.0435318	-0.0435318	-0.133365	-0.133365	-0.133365	-0.273221	-1.22367	-1.22367	-1.22367	-1.22367	-1.22367	-1.22367
chr18:22110493_22110993	1.00361	1.00361	1.00361	1.00361	1.00361	1.00361	1.00361	1.00361	1.00361	0.253079	-0.221806	-0.221806	-1.10524	-1.10524	-1.10524	-1.10524	-1.10524	-1.10524	-1.10524	-1.10524
chr6:170554013_170554513	1.23396	1.23396	1.23396	1.23396	1.23396	1.23396	0.922816	0.624837	-0.288237	-0.288237	-0.420868	0.079105	-0.804366	-1.40338	-0.970909	-0.970909	-0.970909	-0.970909	-0.970909	-0.970909
chr4:5890101_5890601	1.09325	1.09325	1.09325	1.09325	1.09325	1.09325	0.277781	1.01833	1.01833	0.267675	-0.20729	-0.20729	-1.09088	-1.09088	-1.09088	-1.09088	-1.09088	-1.09088	-1.09088	-1.09088
chr6:34696625_34697125	1.40415	1.40415	1.40415	1.40415	1.40415	1.40415	0.149596	0.149596	-0.321434	-0.321434	-0.796836	-1.19786	-1.19786	-0.698379	-0.698379	-0.698379	-0.698379	-0.698379	-0.698379	-0.698379
chr19:48872117_48872617	1.01902	1.01902	1.01902	1.01902	1.01902	1.01902	0.707345	0.707345	0.707345	0.707345	-0.519271	0.0323759	0.0323759	-0.79687	-1.28202	-1.28202	-1.28202	-1.28202	-1.28202	-1.28202
chr12:4031075_4031575	1.01709	1.01709	1.01709	1.01709	1.01709	1.01709	1.01709	0.537702	0.537702	0.537702	0.537702	-0.546236	-0.546236	-0.546236	-1.27195	-1.27195	-1.27195	-1.27195	-1.27195	-1.27195
chr15:65377257_65377757	1.22467	1.22467	1.22467	1.22467	1.22467	1.22467	0.733081	0.733081	0.469125	-0.283125	-0.54979	-0.54979	-0.54979	-1.05012	-1.05012	-1.05012	-1.05012	-1.05012	-1.05012	-1.05012
chr10:89414425_89414925	1.31308	1.31308	1.31308	1.31308	1.31308	1.31308	0.495676	0.495676	0.231651	-0.215209	-0.691305	-0.691305	-0.691305	-0.973197	-0.973197	-0.973197	-0.973197	-0.973197	-0.973197	-0.973197
chr19:46855943_46856443	1.17053	1.17053	1.17053	1.17053	1.17053	1.17053	1.17053	0.690628	0.21868	-0.53413	-0.147992	-0.147992	-1.03411	-1.03411	-1.03411	-1.03411	-1.03411	-1.03411	-1.03411	-1.03411
chr17:2412676_2413176	1.3944	1.3944	1.3944	1.3944	1.3944	1.3944	0.57645	0.096462	-0.692672	-0.692672	-0.692672	-0.826168	-0.826168	-1.13029	-0.696446	-0.696446	-0.696446	-0.696446	-0.696446	-0.696446
chr6:33322858_33323358	1.19982	1.19982	1.19982	1.19982	1.19982	1.19982	0.887661	0.887661	0.41559	-1.05114	-0.388671	-0.522179	-0.522179	-0.992329	-0.985558	-0.985558	-0.985558	-0.985558	-0.985558	-0.985558
chr16:2501140_2501640	1.30777	1.30777	1.30777	1.30777	1.30777	1.30777	0.489178	0.21984	0.0243089	0.0243089	0.0243089	-0.882255	-0.882255	-1.35273	-0.918551	-0.918551	-0.918551	-0.918551	-0.918551	-0.918551
chr11:75428149_75428649	1.14062	1.14062	1.14062	1.14062	1.14062	1.14062	1.14062	0.6602	0.6602	-0.0934222	-0.570264	-0.570264	-0.570264	-1.0715	-1.0715	-1.0715	-1.0715	-1.0715	-1.0715	-1.0715
chr11:68803794_68804294	0.839266	0.839266	0.839266	0.839266	0.839266	0.839266	0.839266	0.839266	0.839266	0.839266	0.839266	0.152659	-0.734465	-1.23573	-1.23573	-1.23573	-1.23573	-1.23573	-1.23573	-1.23573
chr16:33817_34317	1.10709	1.10709	1.10709	1.10709	1.10709	1.10709	1.10709	1.10709	0.316885	-0.437083	-0.437083	-0.437083	-0.437083	-0.437083	-1.1647	-1.1647	-1.1647	-1.1647	-1.1647	-1.1647
chr15:45162903_45163403	1.06821	1.06821	1.06821	1.06821	1.06821	1.06821	0.57544	0.0947409	0.441246	0.441246	0.627521	0.627521	-1.02906	-1.16971	-1.16971	-1.16971	-1.16971	-1.16971	-1.16971	-1.16971
chr20:36454619_36455119	1.13861	1.13861	1.13861	1.13861	1.13861	1.13861	1.13861	0.869052	0.0786636	0.0786636	0.0786636	-1.00837	-1.00837	-1.00837	-1.00837	-1.00837	-1.00837	-1.00837	-1.00837	-1.00837
chr17:75289255_75289755	0.810068	0.810068	0.810068	0.810068	0.810068	0.810068	-0.449884	-1.49388	-1.5	-1.5	-1.5	-0.986596	0.00152081	0.124148	0.558934	0.558934	0.558934	0.558934	0.558934	0.558934
chr11:61555408_61555908	1.11691	1.11691	1.11691	1.11691	1.11691	1.11691	1.11691	0.314491	0.591766	0.591766	-0.205485	-1.29323	-1.29323	-0.932065	-0.932065	-0.932065	-0.932065	-0.932065	-0.932065	-0.932065
chr17:409920_410420	1.16514	1.16514	1.16514	1.16514	1.16514	1.16514	0.345326	-0.0158745	0.804015	0.804015	-0.427203	-0.561004	-0.561004	-0.19983	-1.19655	-1.19655	-1.19655	-1.19655	-1.19655	-1.19655
chr17:17100217_17100717	0.903699	0.903699	0.903699	0.903699	0.903699	0.903699	0.903699	0.903699	0.903699	0.903699	0.42607	-0.261635	-1.15018	-1.15018	-1.15018	-1.15018	-1.15018	-1.15018	-1.15018	-1.15018
chr6:37051388_37051888	1.30626	1.30626	1.30626	1.30626	1.30626	1.30626	0.812534	0.330905	0.330905	-0.846537	-0.846537	-0.846537	-0.846537	-0.846537	-0.846537	-0.846537	-0.846537	-0.846537	-0.846537	-0.846537
chr3:111859513_111860013	1.1965	1.1965	1.1965	1.1965	1.1965	1.1965	0.702442	0.432213	0.432213	-0.323814	-0.323814	0.230904	-0.311513	-1.14538	-1.14538	-1.14538	-1.14538	-1.14538	-1.14538	-1.14538
chr1:21254463_21254963	1.30842	1.30842	1.30842	1.30842	1.30842	1.30842	0.772788	-0.0322071	-0.243585	-0.243585	-0.22998	-0.22998	-0.22998	-1.06498	-1.05817	-1.05817	-1.05817	-1.05817	-1.05817	-1.05817
chr17:74354044_74354544	1.10827	1.10827	1.10827	1.10827	1.10827	1.10827	1.10827	0.837634	0.57195	-0.185222	-0.185222	-0.185222	-1.07648	-1.07648	-1.07648	-1.07648	-1.07648	-1.07648	-1.07648	-1.07648
chr2:16215814_16216314	1.28524	1.28524	1.28524	1.28524	1.28524	1.28524	0.462635	0.462635	0.196933	0.196933	-0.282188	-0.97204	-0.97204	-0.97204	-0.97204	-0.97204	-0.97204	-0.97204	-0.97204	-0.97204
chr1:28259167_28259667	1.16845	1.16845	1.16845	1.16845	1.16845	1.16845	0.345819	-0.136917	0.357995	0.357995	0.357995	0.357995	-0.533358	-0.533358	-1.26415	-1.26415	-1.26415	-1.26415	-1.26415	-1.26415
chr1:29698036_29698536	1.28115	1.28115	1.28115	1.28115	1.28115	1.28115	0.0161981	0.0161981	0.0161981	0.0161981	0.0161981	0.0161981	0.0161981	-0.487669	-1.21877	-1.21877	-1.21877	-1.21877	-1.21877	-1.21877
chr21:36699539_36700039	1.32586	1.32586	1.32586	1.32586	1.32586	1.32586	0.257285	0.257285	0.257285	-0.500304	-0.500304	-0.500304	-0.500304	-0.137729	-1.09801	-1.09801	-1.09801	-1.09801	-1.09801	-1.09801
chr16:87860596_87861096	1.1163	1.1163	1.1163	1.1163	1.1163	1.1163	1.1163	1.1163	0.468591	-0.289434	-0.289434	-0.980015	-0.980015	-0.980015	-0.980015	-0.980015	-0.980015	-0.980015	-0.980015	-0.980015
chrX:77895390_77895890	0.849191	0.849191	0.849191	0.849191	0.849191	0.849191	0.53481	0.476582	0.755224	0.755224	0.755224	0.755224	-0.598084	-0.235141	-1.38237	-1.38237	-1.38237	-1.38237	-1.38237	-1.38237
chr12:121799460_121799960	1.44079	1.44079	1.44079	1.44079	1.44079	1.44079	0.174308	-0.309217	-0.309217	-0.309217	-0.789142	-0.789142	-0.789142	-0.789142	-0.789142	-0.789142	-0.789142	-0.789142	-0.789142	-0.789142
chr12:121794147_121794647	1.08938	1.08938	1.08938	1.08938	1.08938	1.08938	1.08938	1.08938	0.613833	-0.144712	-0.798421	-1.20329	-1.20329	-1.48747	-0.748611	-0.748611	-0.748611	-0.748611	-0.748611	-0.748611
chr4:20700118_20700618	0.925147	0.925147	0.925147	0.925147	0.925147	0.925147	0.925147	0.653939	0.674157	0.674157	0.194061	0.511194	-0.381937	-0.886597	-1.31917	-1.31917	-1.31917	-1.31917	-1.31917	-1.31917
chr9:83707997_83708497	1.10229	1.10229	1.10229	1.10229	1.10229	1.10229	1.10229	0.83103	0.564735	0.114032	-0.366158	-0.366158	-0.910647	-0.712421	-1.14507	-1.14507	-1.14507	-1.14507	-1.14507	-1.14507
chr9:98087583_98088083	0.976781	0.976781	0.976781	0.976781	0.976781	0.976781	0.976781	0.976781	0.976781	0.525613	0.0449268	-0.647178	-0.647178	-1.15246	-1.15246	-1.15246	-1.15246	-1.15246	-1.15246	-1.15246
chr6:151390877_151391377	1.26616	1.26616	1.26616	1.26616	1.26616	1.26616	0.440348	0.440348	0.45292	0.00146502	-0.268012	-0.673752	-0.673752	-0.673752	-1.10713	-1.10713	-1.10713	-1.10713	-1.10713	-1.10713
chr6:32190060_32190560	0.754553	0.754553	0.754553	0.754553	0.754553	0.754553	0.754553	0.754553	0.754553	0.754553	0.754553	0.754553	-0.140361	-0.447446	-1.41114	-1.41114	-1.41114	-1.41114	-1.41114	-1.41114
chr1:2135363_2135863	0.953332	0.953332	0.953332	0.953332	0.953332	0.953332	0.953332	0.953332	0.953332	0.19287	0.19287	0.19287	-0.702259	-1.20805	-1.20805	-1.20805	-1.20805	-1.20805	-1.20805	-1.20805
chr14:105490855_105491355	1.29608	1.29608	1.29608	1.29608	1.29608	1.29608	1.1221	-0.125507	-0.553704	-0.400419	0.0135579	-0.677235	-1.4161	-0.910941	-0.804704	-0.804704	-0.804704	-0.804704	-0.804704	-0.804704
chr19:55385614_55386114	1.36258	1.36258	1.36258	1.36258	1.36258	1.36258	0.536302	0.0514244	-0.311928	-0.339822	-1.14339	-0.0919801	-0.637689	-0.637689	-0.933456	-0.933456	-0.933456	-0.933456	-0.933456	-0.933456
chr6:122471646_122472146	1.40929	1.40929	1.40929	1.40929	1.40929	1.40929	0.582885	-0.226015	-0.702928	-0.702928	-0.515005	-0.515005	-0.515005	-0.837394	-0.837394	-0.837394	-0.837394	-0.837394	-0.837394	-0.837394
chr10:117743446_117743946	1.13575	1.13575	1.13575	1.13575	1.13575	1.13575	1.13575	0.65078	0.173847	0.173847	-0.307513	-0.307513	-0.307513	-1.1466	-1.1466	-1.1466	-1.1466	-1.1466	-1.1466	-1.1466
chr2:188326579_188327079	0.974193	0.974193	0.974193	0.974193	0.974193	0.974193	0.14765	0.14765	0.823236	0.823236	0.341819	0.341819	0.341819	-0.629545	-1.36381	-1.36381	-1.36381	-1.36381	-1.36381	-1.36381
chr18:56874074_56874574	1.42665	1.42665	1.42665	1.42665	1.42665	1.42665	0.153871	0.153871	-0.324002	-0.776692	-0.776692	-0.776692	-0.776692	-0.776692	-0.776692	-0.776692	-0.776692	-0.776692	-0.776692	-0.776692
chr11:67505146_67505646	1.18951	1.18951	1.18951	1.18951	1.18951	1.18951	0.691258	0.691258	0.691258	-0.0711908	-0.553617	-0.553617	-0.553617	-0.695827	-1.1305	-1.1305	-1.1305	-1.1305	-1.1305	-1.1305
chr19:36916125_36916625	1.20705	1.20705	1.20705	1.20705	1.20705	1.20705	1.20705	0.720979	0.242962	-0.51953	-0.789826	-0.789826	-0.789826	-0.932044	-0.932044	-0.932044	-0.932044	-0.932044	-0.932044	-0.932044
chr1:36656017_36656517	1.22716	1.22716	1.22716	1.22716	1.22716	1.22716	0.398512	0.398512	0.398512	0.398512	-0.0841341	-0.779062	-0.779062	-0.413995	-1.15013	-1.15013	-1.15013	-1.15013	-1.15013	-1.15013
chr12:53379806_53380306	1.31077	1.31077	1.31077	1.31077	1.31077	1.31077	0.812084	0.228087	-0.291306	-0.55508	-1.5	-1.2451	-0.870604	-0.505392	-0.638758	-0.638758	-0.638758	-0.638758	-0.638758	-0.638758
chr4:2008792_2009292	1.36659	1.36659	1.36659	1.36659	1.36659	1.36659	0.537519	0.0510043	-0.147031	-0.147031	-0.411088	-0.787388	-0.787388	-0.929735	-0.929735	-0.929735	-0.929735	-0.929735	-0.929735	-0.929735
chr14:68548075_68548575	1.16891	1.16891	1.16891	1.16891	1.16891	1.16891	1.16891	0.681885	0.483641	-0.280345	-0.280345	-0.976357	-0.976357	-0.976357	-0.976357	-0.976357	-0.976357	-0.976357	-0.976357	-0.976357
chr19:47239492_47239992	0.940793	0.940793	0.940793	0.940793	0.940793	0.940793	0.940793	0.940793	0.4618	0.4618	0.4618	0.4618	-0.901662	-1.21027	-1.21027	-1.21027	-1.21027	-1.21027	-1.21027	-1.21027
chr16:89873915_89874415	1.3217	1.3217	1.3217	1.3217	1.3217	1.3217	0.757067	-0.185582	-0.664764	-0.664764	0.00768183	-0.127837	-0.127837	-0.636211	-1.04799	-1.04799	-1.04799	-1.04799	-1.04799	-1.04799
chr2:70293531_70294031	1.12525	1.12525	1.12525	1.12525	1.12525	1.12525	1.12525	0.851832	0.653338	-0.538801	-0.538801	-0.385822	-0.385822	-1.0761	-1.0761	-1.0761	-1.0761	-1.0761	-1.0761	-1.0761
chr10:132274006_132274506	1.35028	1.35028	1.35028	1.35028	1.35028	1.35028	0.518238	0.0299819	0.0299819	0.0299819	-0.779185	-0.779185	-0.779185	-1.2886	-0.847283	-0.847283	-0.847283	-0.847283	-0.847283	-0.847283
chr4:83219256_83219756	0.964478	0.964478	0.964478	0.964478	0.964478	0.964478	0.964478	0.964478	0.964478	-0.22966	-0.22966	-0.22966	-0.22966	0.137051	-1.31645	-1.31645	-1.31645	-1.31645	-1.31645	-1.31645
chr8:10334602_10335102	1.18549	1.18549	1.18549	1.18549	1.18549	1.18549	1.18549	0.696988	-0.106151	-0.106151	-0.241565	-0.619407	-0.619407	-0.619407	-1.11389	-1.11389	-1.11389	-1.11389	-1.11389	-1.11389
chr1:21622357_21622857	1.02177	1.02177	1.02177	1.02177	1.02177	1.02177	1.02177	1.02177	0.218085	0.218085	0.218085	0.218085	-0.684543	-1.19457	-1.19457	-1.19457	-1.19457	-1.19457	-1.19457	-1.19457
chr8:30095077_30095577	1.02177	1.02177	1.02177	1.02177	1.02177	1.02177	1.02177	1.02177	0.218085	0.218085	0.218085	0.218085	-0.684543	-1.19457	-1.19457	-1.19457	-1.19457	-1.19457	-1.19457	-1.19457
chr10:131453918_131454418	0.931764	0.931764	0.931764	0.931764	0.931764	0.931764	0.931764	0.931764	0.931764	0.164908	0.164908	-0.195022	-0.195022	-0.195022	-1.3551	-1.3551	-1.3551	-1.3551	-1.3551	-1.3551
chr7:128476519_128477019	1.01397	1.01397	1.01397	1.01397	1.01397	1.01397	0.447435	0.447435	0.948668	0.948668	0.463408	-0.235283	-1.13802	-1.13802	-1.13802	-1.13802	-1.13802	-1.13802	-1.13802	-1.13802
chr2:234025834_234026334	1.18817	1.18817	1.18817	1.18817	1.18817	1.18817	1.18817	0.699158	0.429992	-0.337106	-0.998185	-0.998185	-0.998185	-0.873524	-0.873524	-0.873524	-0.873524	-0.873524	-0.873524	-0.873524
chr3:10955613_10956113	1.12719	1.12719	1.12719	1.12719	1.12719	1.12719	0.809183	0.534992	0.555433	0.555433	-0.105658	-0.804517	-0.804517	-0.437385	-1.17769	-1.17769	-1.17769	-1.17769	-1.17769	-1.17769
chr19:58519611_58520111	1.00994	1.00994	1.00994	1.00994	1.00994	1.00994	1.00994	1.00994	0.528655	0.528655	0.256514	-0.442878	-1.18863	-1.10883	-1.10883	-1.10883	-1.10883	-1.10883	-1.10883	-1.10883
chr2:56082595_56083095	0.926108	0.926108	0.926108	0.926108	0.926108	0.926108	0.926108	0.926108	0.726882	0.726882	-0.0842458	-0.0842458	-0.0842458	-0.594896	-1.33583	-1.33583	-1.33583	-1.33583	-1.33583	-1.33583
chr10:110872231_110872731	0.835658	0.835658	0.835658	0.835658	0.835658	0.835658	0.835658	0.835658	0.835658	0.835658	0.835658	0.136058	-0.767855	-0.767855	-1.29876	-1.29876	-1.29876	-1.29876	-1.29876	-1.29876
chr5:134874101_134874601	1.18319	1.18319	1.18319	1.18319	1.18319	1.18319	1.18319	0.366591	0.366591	-0.638671	-0.244758	-0.244758	-0.244758	-1.09179	-1.09179	-1.09179	-1.09179	-1.09179	-1.09179	-1.09179
chr3:150546344_150546844	1.23154	1.23154	1.23154	1.23154	1.23154	1.23154	0.299072	0.782289	0.235338	-0.22082	-0.22082	-0.630788	-0.529087	-0.0189476	-1.18091	-1.18091	-1.18091	-1.18091	-1.18091	-1.18091
chr8:40932655_40933155	1.07307	1.07307	1.07307	1.07307	1.07307	1.07307	1.07307	1.07307	0.591516	-0.176619	-0.176619	-0.176619	-1.08078	-1.08078	-1.08078	-1.08078	-1.08078	-1.08078	-1.08078	-1.08078
chr13:53201000_53201500	1.16592	1.16592	1.16592	1.16592	1.16592	1.16592	1.16592	0.67592	0.194042	0.194042	-0.292309	-0.992571	-0.992571	-0.992571	-0.992571	-0.992571	-0.992571	-0.992571	-0.992571	-0.992571
chr2:130341966_130342466	1.40601	1.40601	1.40601	1.40601	1.40601	1.40601	0.121727	0.121727	-0.360466	-0.360466	-0.452614	-0.541668	-0.541668	-0.541668	-0.980159	-0.980159	-0.980159	-0.980159	-0.980159	-0.980159
chr5:5793707_5794207	1.10189	1.10189	1.10189	1.10189	1.10189	1.10189	1.10189	0.61149	0.129222	0.129222	0.129222	0.129222	-0.776278	-0.776278	-1.21484	-1.21484	-1.21484	-1.21484	-1.21484	-1.21484
chr4:152304256_152304756	1.28771	1.28771	1.28771	1.28771	1.28771	1.28771	0.202543	0.202543	0.223043	0.223043	-0.263751	-0.263751	-0.263751	-1.11231	-1.11231	-1.11231	-1.11231	-1.11231	-1.11231	-1.11231
chr2:155733026_155733526	1.01947	1.01947	1.01947	1.01947	1.01947	1.01947	1.01947	0.528792	0.528792	0.528792	0.260264	0.260264	-0.906604	-1.19497	-1.19027	-1.19027	-1.19027	-1.19027	-1.19027	-1.19027
chr19:42268073_42268573	1.25171	1.25171	1.25171	1.25171	1.25171	1.25171	0.414627	0.139204	-0.343869	-0.542017	-1.02957	-0.105	0.904037	-0.566329	-1.06356	-1.06356	-1.06356	-1.06356	-1.06356	-1.06356
chr19:38434523_38435023	1.30536	1.30536	1.30536	1.30536	1.30536	1.30536	0.468005	0.468005	-0.584644	-0.584644	-0.189274	-0.889949	-0.263202	0.1057	-1.06036	-1.06036	-1.06036	-1.06036	-1.06036	-1.06036
chr6:21185899_21186399	1.20593	1.20593	1.20593	1.20593	1.20593	1.20593	1.20593	0.714315	0.338716	-0.863141	-0.863141	-0.863141	-0.863141	-0.863141	-0.863141	-0.863141	-0.863141	-0.863141	-0.863141	-0.863141
chr15:28943006_28943506	1.38401	1.38401	1.38401	1.38401	1.38401	1.38401	0.2961	0.2961	-0.18744	-0.18744	-0.85214	-0.85214	-0.85214	-0.85214	-0.85214	-0.85214	-0.85214	-0.85214	-0.85214	-0.85214
chr2:183078519_183079019	1.37035	1.37035	1.37035	1.37035	1.37035	1.37035	0.532169	0.0403098	0.0403098	-0.417907	-0.906103	-0.906103	-0.906103	-1.19516	-0.750586	-0.750586	-0.750586	-0.750586	-0.750586	-0.750586
chr10:113357810_113358310	1.07388	1.07388	1.07388	1.07388	1.07388	1.07388	1.07388	0.581958	0.581958	0.581958	-0.479486	-0.479486	-0.479486	-0.479486	-1.22419	-1.22419	-1.22419	-1.22419	-1.22419	-1.22419
chr22:40674068_40674568	1.02519	1.02519	1.02519	1.02519	1.02519	1.02519	1.02519	1.02519	1.02519	-0.17792	-0.17792	-0.17792	-1.08662	-1.08662	-1.08662	-1.08662	-1.08662	-1.08662	-1.08662	-1.08662
chr6:28281245_28281745	1.02519	1.02519	1.02519	1.02519	1.02519	1.02519	1.02519	1.02519	1.02519	-0.17792	-0.17792	-0.17792	-1.08662	-1.08662	-1.08662	-1.08662	-1.08662	-1.08662	-1.08662	-1.08662
chr16:31508097_31508597	0.995825	0.995825	0.995825	0.995825	0.995825	0.995825	0.995825	0.719783	0.719783	0.719783	0.0542301	-0.357973	-0.357973	-1.20977	-1.20977	-1.20977	-1.20977	-1.20977	-1.20977	-1.20977
chr5:65035315_65035815	1.11127	1.11127	1.11127	1.11127	1.11127	1.11127	0.606562	0.606562	0.122381	0.122381	0.122381	0.122381	0.122381	-0.574381	-1.31971	-1.31971	-1.31971	-1.31971	-1.31971	-1.31971
chr15:73926125_73926625	1.03109	1.03109	1.03109	1.03109	1.03109	1.03109	0.191894	0.643572	0.159279	0.159279	0.555517	0.710007	-0.199294	-0.199294	-1.36792	-1.36792	-1.36792	-1.36792	-1.36792	-1.36792
chr1:165174524_165175024	0.967538	0.967538	0.967538	0.967538	0.967538	0.967538	0.967538	0.691387	0.691387	0.691387	0.202539	0.202539	-0.706873	-1.22073	-1.22073	-1.22073	-1.22073	-1.22073	-1.22073	-1.22073
chr2:133415246_133415746	1.22883	1.22883	1.22883	1.22883	1.22883	1.22883	0.389477	0.389477	-0.0949071	-0.0949071	-0.0949071	-0.0949071	-0.0949071	-0.0949071	-1.26375	-1.26375	-1.26375	-1.26375	-1.26375	-1.26375
chr10:132331798_132332298	1.00956	1.00956	1.00956	1.00956	1.00956	1.00956	0.689219	0.0186694	0.704806	0.704806	0.215871	0.538843	-0.370733	-0.583495	-1.32922	-1.32922	-1.32922	-1.32922	-1.32922	-1.32922
chr7:153698032_153698532	1.31939	1.31939	1.31939	1.31939	1.31939	1.31939	0.479617	-0.0131793	-0.0131793	-0.0131793	-0.0131793	-0.717437	-0.717437	-0.347469	-1.09349	-1.09349	-1.09349	-1.09349	-1.09349	-1.09349
chr15:79923595_79924095	1.28341	1.28341	1.28341	1.28341	1.28341	1.28341	0.962667	0.291279	-0.649949	-0.649949	-1.46734	-1.46734	-0.454188	-0.2521	-0.66892	-0.66892	-0.66892	-0.66892	-0.66892	-0.66892
chrX:23907718_23908218	1.35302	1.35302	1.35302	1.35302	1.35302	1.35302	0.511774	-0.311644	0.194462	0.194462	-0.870714	-0.870714	-0.870714	-0.870714	-0.870714	-0.870714	-0.870714	-0.870714	-0.870714	-0.870714
chr1:103827117_103827617	1.01305	1.01305	1.01305	1.01305	1.01305	1.01305	1.01305	1.01305	0.527578	0.527578	-0.290538	-0.290538	-0.290538	-0.805586	-1.24706	-1.24706	-1.24706	-1.24706	-1.24706	-1.24706
chr20:64168687_64169187	1.15545	1.15545	1.15545	1.15545	1.15545	1.15545	1.15545	0.661747	0.661747	-0.112716	-0.602745	-0.966245	-0.966245	-0.966245	-0.966245	-0.966245	-0.966245	-0.966245	-0.966245	-0.966245
chr4:8747653_8748153	1.2679	1.2679	1.2679	1.2679	1.2679	1.2679	1.2679	0.444349	-0.497858	-0.95782	-1.09468	-0.526406	-0.960911	-0.758612	-0.753888	-0.753888	-0.753888	-0.753888	-0.753888	-0.753888
chr7:2844261_2844761	1.08747	1.08747	1.08747	1.08747	1.08747	1.08747	1.08747	1.02796	0.542056	-0.967654	-1.5	-1.2178	-1.2178	-0.576341	-0.569371	-0.569371	-0.569371	-0.569371	-0.569371	-0.569371
chr4:52722172_52722672	1.22064	1.22064	1.22064	1.22064	1.22064	1.22064	0.127152	-0.367054	0.475202	0.475202	0.382324	-0.323949	-0.323949	-0.468546	-1.2167	-1.2167	-1.2167	-1.2167	-1.2167	-1.2167
chr7:43906381_43906881	0.874826	0.874826	0.874826	0.874826	0.874826	0.874826	0.874826	0.874826	0.874826	0.874826	0.599937	-0.106515	-1.49032	-1.49032	-1.04351	-1.04351	-1.04351	-1.04351	-1.04351	-1.04351
chr16:11384822_11385322	0.778031	0.778031	0.778031	0.778031	0.778031	0.778031	0.778031	0.778031	0.778031	0.778031	0.778031	0.778031	-0.605783	-0.605783	-1.35413	-1.35413	-1.35413	-1.35413	-1.35413	-1.35413
chr3:66220703_66221203	1.20251	1.20251	1.20251	1.20251	1.20251	1.20251	1.20251	0.707723	0.221133	-0.555033	-1.04614	-1.04614	-1.04614	-1.19091	-0.743684	-0.743684	-0.743684	-0.743684	-0.743684	-0.743684
chr5:58459861_58460361	1.43642	1.43642	1.43642	1.43642	1.43642	1.43642	0.434161	-0.52334	-0.724803	-0.724803	-1.00003	-0.675526	-0.675526	-0.675526	-0.675526	-0.675526	-0.675526	-0.675526	-0.675526	-0.675526
chrX:21700882_21701382	1.04574	1.04574	1.04574	1.04574	1.04574	1.04574	1.04574	1.04574	0.558957	-0.217511	-0.217511	-0.217511	-0.217511	-0.508403	-1.25773	-1.25773	-1.25773	-1.25773	-1.25773	-1.25773
chr1:237100718_237101218	1.15902	1.15902	1.15902	1.15902	1.15902	1.15902	1.15902	0.664006	0.664006	-0.112502	-0.932862	-0.932862	-0.932862	-0.932862	-0.932862	-0.932862	-0.932862	-0.932862	-0.932862	-0.932862
chr17:79791258_79791758	1.1762	1.1762	1.1762	1.1762	1.1762	1.1762	1.1762	0.680966	-0.13324	-0.13324	-0.13324	-0.13324	-1.04768	-1.04768	-1.04768	-1.04768	-1.04768	-1.04768	-1.04768	-1.04768
chr18:27661330_27661830	1.14864	1.14864	1.14864	1.14864	1.14864	1.14864	1.14864	0.322472	0.322472	0.322472	-0.169142	-0.169142	-1.0837	-1.0837	-1.0837	-1.0837	-1.0837	-1.0837	-1.0837	-1.0837
chr4:20679869_20680369	1.14864	1.14864	1.14864	1.14864	1.14864	1.14864	1.14864	0.322472	0.322472	0.322472	-0.169142	-0.169142	-1.0837	-1.0837	-1.0837	-1.0837	-1.0837	-1.0837	-1.0837	-1.0837
chr3:48609431_48609931	1.41984	1.41984	1.41984	1.41984	1.41984	1.41984	0.322212	-0.173868	-0.661726	-0.661726	-0.937586	-0.937586	-0.937586	-1.17444	-0.559457	-0.559457	-0.559457	-0.559457	-0.559457	-0.559457
chr9:17578925_17579425	0.972513	0.972513	0.972513	0.972513	0.972513	0.972513	0.972513	0.972513	0.972513	0.194177	0.194177	-0.514908	-0.514908	-0.514908	-1.26604	-1.26604	-1.26604	-1.26604	-1.26604	-1.26604
chr11:2156381_2156881	0.939878	0.939878	0.939878	0.939878	0.939878	0.939878	0.939878	0.939878	0.939878	0.477595	0.477595	-0.231559	-1.14782	-1.14782	-1.14782	-1.14782	-1.14782	-1.14782	-1.14782	-1.14782
chr17:67303096_67303596	1.06957	1.06957	1.06957	1.06957	1.06957	1.06957	1.06957	0.573145	0.573145	0.573145	0.0804156	-0.62903	-0.62903	-1.14697	-1.14697	-1.14697	-1.14697	-1.14697	-1.14697	-1.14697
chr1:91500442_91500942	1.2937	1.2937	1.2937	1.2937	1.2937	1.2937	0.447542	0.447542	0.174232	0.174232	-0.318608	-1.02821	-1.02821	-0.947241	-0.947241	-0.947241	-0.947241	-0.947241	-0.947241	-0.947241
chrX:154025257_154025757	1.26038	1.26038	1.26038	1.26038	1.26038	1.26038	1.26038	0.431726	-0.0568333	-0.836142	-0.836142	-0.836142	-0.836142	-0.836142	-0.836142	-0.836142	-0.836142	-0.836142	-0.836142	-0.836142
chr12:64824479_64824979	0.860295	0.860295	0.860295	0.860295	0.860295	0.860295	0.860295	0.860295	0.860295	0.860295	0.366804	0.366804	-0.551247	-1.25504	-1.25504	-1.25504	-1.25504	-1.25504	-1.25504	-1.25504
chr3:146974410_146974910	1.34473	1.34473	1.34473	1.34473	1.34473	1.34473	0.497356	0.000105169	0.000105169	0.000105169	-0.493443	-0.493443	-0.493443	-1.01224	-1.01224	-1.01224	-1.01224	-1.01224	-1.01224	-1.01224
chr19:46015159_46015659	1.23108	1.23108	1.23108	1.23108	1.23108	1.23108	0.654719	0.157338	0.157338	0.128725	0.128725	-0.287716	-0.287716	-1.14827	-1.14827	-1.14827	-1.14827	-1.14827	-1.14827	-1.14827
chr7:129144450_129144950	0.997265	0.997265	0.997265	0.997265	0.997265	0.997265	0.997265	0.997265	0.997265	-0.21905	-0.21905	-0.21905	-0.21905	-0.511439	-1.26462	-1.26462	-1.26462	-1.26462	-1.26462	-1.26462
chr6:39725224_39725724	1.16045	1.16045	1.16045	1.16045	1.16045	1.16045	1.16045	0.662778	0.173351	-0.290284	-0.290284	-0.4287	-0.4287	-0.4287	-1.18211	-1.18211	-1.18211	-1.18211	-1.18211	-1.18211
chr15:67838762_67839262	1.02373	1.02373	1.02373	1.02373	1.02373	1.02373	1.02373	1.02373	1.02373	0.242866	-0.582092	-0.582092	-0.582092	-1.10145	-1.10145	-1.10145	-1.10145	-1.10145	-1.10145	-1.10145
chr11:118790980_118791480	1.16428	1.16428	1.16428	1.16428	1.16428	1.16428	1.16428	0.885078	0.217624	-0.246274	-0.740523	-0.879017	-1.43945	-1.23542	-0.785331	-0.785331	-0.785331	-0.785331	-0.785331	-0.785331
chr8:133741185_133741685	1.09893	1.09893	1.09893	1.09893	1.09893	1.09893	1.09893	0.267227	0.267227	0.267227	0.267227	0.267227	-1.12858	-1.12858	-1.12858	-1.12858	-1.12858	-1.12858	-1.12858	-1.12858
chr17:67020152_67020652	1.12295	1.12295	1.12295	1.12295	1.12295	1.12295	1.12295	0.624162	0.624162	-0.158275	-0.158275	-0.158275	-1.07927	-1.07927	-1.07927	-1.07927	-1.07927	-1.07927	-1.07927	-1.07927
chr22:19765635_19766135	1.12295	1.12295	1.12295	1.12295	1.12295	1.12295	1.12295	0.624162	0.624162	-0.158275	-0.158275	-0.158275	-1.07927	-1.07927	-1.07927	-1.07927	-1.07927	-1.07927	-1.07927	-1.07927
chr19:6737371_6737871	1.22966	1.22966	1.22966	1.22966	1.22966	1.22966	0.422388	-0.0764318	-0.745042	-0.0553333	0.355684	0.51217	-0.408881	-0.204498	-1.19634	-1.19634	-1.19634	-1.19634	-1.19634	-1.19634
chr11:68030328_68030828	1.00196	1.00196	1.00196	1.00196	1.00196	1.00196	0.220887	0.927972	0.437303	0.437303	0.630646	0.630646	-1.08879	-0.911664	-1.21601	-1.21601	-1.21601	-1.21601	-1.21601	-1.21601
chr19:6476095_6476595	1.38579	1.38579	1.38579	1.38579	1.38579	1.38579	0.535441	0.255653	-0.56474	-0.56474	-0.56474	-0.982537	-0.982537	-0.77808	-0.77808	-0.77808	-0.77808	-0.77808	-0.77808	-0.77808
chr12:6689478_6689978	1.42351	1.42351	1.42351	1.42351	1.42351	1.42351	0.11629	-0.96688	-0.96688	-0.96688	-0.96688	-0.39245	-0.39245	0.0754613	-0.680069	-0.680069	-0.680069	-0.680069	-0.680069	-0.680069
chr17:2401422_2401922	1.31415	1.31415	1.31415	1.31415	1.31415	1.31415	0.759915	0.260544	-0.91401	-0.514096	-1.34168	-0.568057	-1.49013	-0.969369	-0.518006	-0.518006	-0.518006	-0.518006	-0.518006	-0.518006
chr7:151303352_151303852	1.21792	1.21792	1.21792	1.21792	1.21792	1.21792	0.366734	0.640234	0.640234	-0.143307	-0.143307	-0.143307	-1.0656	-1.0656	-1.0656	-1.0656	-1.0656	-1.0656	-1.0656	-1.0656
chr11:83286199_83286699	1.19378	1.19378	1.19378	1.19378	1.19378	1.19378	1.19378	0.694189	-0.376067	-0.376067	-0.376067	-0.376067	-0.376067	-0.376067	-1.13238	-1.13238	-1.13238	-1.13238	-1.13238	-1.13238
chr1:935685_936185	1.1779	1.1779	1.1779	1.1779	1.1779	1.1779	0.665718	0.166088	0.166088	0.166088	-0.111747	-0.111747	-0.111747	-0.111747	-1.2974	-1.2974	-1.2974	-1.2974	-1.2974	-1.2974
chr9:86645351_86645851	0.985358	0.985358	0.985358	0.985358	0.985358	0.985358	0.985358	0.985358	0.4939	0.4939	0.4939	-0.220282	-1.14303	-1.14303	-1.14303	-1.14303	-1.14303	-1.14303	-1.14303	-1.14303
chr11:119608833_119609333	0.985358	0.985358	0.985358	0.985358	0.985358	0.985358	0.985358	0.985358	0.4939	0.4939	0.4939	-0.220282	-1.14303	-1.14303	-1.14303	-1.14303	-1.14303	-1.14303	-1.14303	-1.14303
chr4:169757838_169758338	0.985358	0.985358	0.985358	0.985358	0.985358	0.985358	0.985358	0.985358	0.4939	0.4939	0.4939	-0.220282	-1.14303	-1.14303	-1.14303	-1.14303	-1.14303	-1.14303	-1.14303	-1.14303
chr19:49453279_49453779	1.16129	1.16129	1.16129	1.16129	1.16129	1.16129	0.60654	0.60654	0.60654	0.568955	-0.259391	-0.677881	-1.24042	-1.24042	-0.989699	-0.989699	-0.989699	-0.989699	-0.989699	-0.989699
chr17:40219048_40219548	0.962358	0.962358	0.962358	0.962358	0.962358	0.962358	0.637319	0.137489	0.649926	0.649926	0.649926	0.649926	-0.272991	-1.274	-1.26695	-1.26695	-1.26695	-1.26695	-1.26695	-1.26695
chr7:118214367_118214867	0.854379	0.854379	0.854379	0.854379	0.854379	0.854379	0.854379	0.854379	0.854379	0.854379	0.358214	0.418249	-0.981104	-1.5	-1.08219	-1.08219	-1.08219	-1.08219	-1.08219	-1.08219
chr19:34676709_34677209	0.895746	0.895746	0.895746	0.895746	0.895746	0.895746	0.895746	0.61511	0.61511	0.61511	0.61511	0.61511	-0.575141	-0.869284	-1.31689	-1.31689	-1.31689	-1.31689	-1.31689	-1.31689
chr3:186827409_186827909	1.23435	1.23435	1.23435	1.23435	1.23435	1.23435	0.381369	-0.119175	0.393995	0.393995	0.393995	-0.321335	-1.24557	-1.04048	-1.04048	-1.04048	-1.04048	-1.04048	-1.04048	-1.04048
chr1:234281860_234282360	1.38269	1.38269	1.38269	1.38269	1.38269	1.38269	0.528497	0.247445	-0.576653	-0.576653	-0.576653	-0.576653	-0.576653	-1.09963	-0.848198	-0.848198	-0.848198	-0.848198	-0.848198	-0.848198
chr11:64581036_64581536	1.27468	1.27468	1.27468	1.27468	1.27468	1.27468	0.4197	0.4197	0.143538	0.143538	0.143538	-0.990902	-0.990902	-0.990902	-0.990902	-0.990902	-0.990902	-0.990902	-0.990902	-0.990902
chr21:34073149_34073649	1.37404	1.37404	1.37404	1.37404	1.37404	1.37404	0.51852	0.0164868	-0.544297	-0.544297	-0.544297	-0.31682	-0.31682	-0.463707	-1.00817	-1.00817	-1.00817	-1.00817	-1.00817	-1.00817
chr14:102592261_102592761	1.26423	1.26423	1.26423	1.26423	1.26423	1.26423	0.937723	0.100229	-0.176139	-0.176139	-0.854905	-1.5	-1.5	-0.999175	-0.545351	-0.545351	-0.545351	-0.545351	-0.545351	-0.545351
chr6:109483175_109483675	1.15694	1.15694	1.15694	1.15694	1.15694	1.15694	1.15694	-0.0392774	-0.0392774	-0.0392774	-0.133671	0.444431	-0.482991	-0.482991	-1.22092	-1.22092	-1.22092	-1.22092	-1.22092	-1.22092
chr22:47111580_47112080	1.2511	1.2511	1.2511	1.2511	1.2511	1.2511	1.2511	0.279312	-0.214684	-0.214684	-0.214684	-0.932554	-0.932554	-0.932554	-0.932554	-0.932554	-0.932554	-0.932554	-0.932554	-0.932554
chr15:89088145_89088645	1.35732	1.35732	1.35732	1.35732	1.35732	1.35732	-0.274647	-0.274647	-0.768668	-0.768668	-0.574004	0.00418798	0.644929	-0.224221	-0.984699	-0.984699	-0.984699	-0.984699	-0.984699	-0.984699
chr6:41735361_41735861	1.01523	1.01523	1.01523	1.01523	1.01523	1.01523	1.01523	0.733478	0.733478	0.733478	0.234717	-1.06019	-1.06019	-1.06019	-1.06019	-1.06019	-1.06019	-1.06019	-1.06019	-1.06019
chr2:64988324_64988824	0.982816	0.982816	0.982816	0.982816	0.982816	0.982816	0.982816	0.982816	0.488565	-0.299822	0.393771	0.393771	-0.534227	-0.534227	-1.29506	-1.29506	-1.29506	-1.29506	-1.29506	-1.29506
chr19:56393380_56393880	1.10573	1.10573	1.10573	1.10573	1.10573	1.10573	0.590519	0.590519	0.590519	0.122306	0.122306	0.122306	-0.805707	-0.281593	-1.28093	-1.28093	-1.28093	-1.28093	-1.28093	-1.28093
chr2:218399528_218400028	1.32911	1.32911	1.32911	1.32911	1.32911	1.32911	0.21703	0.492237	-0.00204196	-0.00204196	-0.500909	-0.500909	-0.500909	-1.0253	-1.0253	-1.0253	-1.0253	-1.0253	-1.0253	-1.0253
chr12:3375494_3375994	0.83823	0.83823	0.83823	0.83823	0.83823	0.83823	0.83823	0.83823	0.83823	0.36992	0.36992	0.36992	0.36992	-0.63682	-1.39782	-1.39782	-1.39782	-1.39782	-1.39782	-1.39782
chr7:148987267_148987767	1.42959	1.42959	1.42959	1.42959	1.42959	1.42959	0.11269	0.11269	-0.561219	-0.561219	-0.561219	-0.561219	-0.561219	-0.856689	-0.856689	-0.856689	-0.856689	-0.856689	-0.856689	-0.856689
chr6:116680874_116681374	1.27871	1.27871	1.27871	1.27871	1.27871	1.27871	0.763268	0.450128	-0.0443478	-0.0443478	-0.543413	-0.543413	-0.543413	-1.41336	-0.958891	-0.958891	-0.958891	-0.958891	-0.958891	-0.958891
chr16:30805303_30805803	1.23454	1.23454	1.23454	1.23454	1.23454	1.23454	0.718974	0.718974	0.224378	-0.564559	-0.564559	0.014306	-0.551722	-1.05757	-1.05757	-1.05757	-1.05757	-1.05757	-1.05757	-1.05757
chr11:70467024_70467524	1.38673	1.38673	1.38673	1.38673	1.38673	1.38673	-0.101336	-0.101336	-0.378223	-1.16732	-0.473102	0.105882	0.105882	-0.901543	-0.901543	-0.901543	-0.901543	-0.901543	-0.901543	-0.901543
chr5:131263742_131264242	1.33353	1.33353	1.33353	1.33353	1.33353	1.33353	0.775133	0.272015	-0.402357	-0.871062	-1.26232	-0.315348	-0.315348	-0.84027	-0.84027	-0.84027	-0.84027	-0.84027	-0.84027	-0.84027
chr11:82149199_82149699	1.18232	1.18232	1.18232	1.18232	1.18232	1.18232	1.18232	0.900187	0.362934	-0.867217	-0.867217	-0.867217	-0.867217	-0.867217	-0.867217	-0.867217	-0.867217	-0.867217	-0.867217	-0.867217
chr10:78846773_78847273	1.03005	1.03005	1.03005	1.03005	1.03005	1.03005	1.03005	1.03005	1.03005	0.240331	-0.593982	-1.31343	-0.671314	-0.990288	-0.990288	-0.990288	-0.990288	-0.990288	-0.990288	-0.990288
chr5:134737648_134738148	1.15772	1.15772	1.15772	1.15772	1.15772	1.15772	1.15772	0.653983	0.653983	-0.577508	-0.577508	-0.577508	-0.577508	-0.577508	-1.08741	-1.08741	-1.08741	-1.08741	-1.08741	-1.08741
chr9:133375911_133376411	1.31715	1.31715	1.31715	1.31715	1.31715	1.31715	0.458716	-0.0450271	-0.0319579	-0.0319579	-0.866791	-1.5	-1.5	-0.818368	-0.565686	-0.565686	-0.565686	-0.565686	-0.565686	-0.565686
chr6:30326377_30326877	1.33593	1.33593	1.33593	1.33593	1.33593	1.33593	0.819392	0.31551	-0.512906	-0.512906	-0.512906	-1.233	-1.12835	-0.750059	-0.750059	-0.750059	-0.750059	-0.750059	-0.750059	-0.750059
chr19:58538141_58538641	0.857864	0.857864	0.857864	0.857864	0.857864	0.857864	0.857864	0.81613	0.538708	0.538708	0.258441	0.838542	-0.0920875	-0.617936	-1.38093	-1.38093	-1.38093	-1.38093	-1.38093	-1.38093
chr2:74391602_74392102	1.09501	1.09501	1.09501	1.09501	1.09501	1.09501	1.09501	0.590887	0.881449	-0.153698	-0.153698	-0.153698	-1.08454	-1.08454	-1.08454	-1.08454	-1.08454	-1.08454	-1.08454	-1.08454
chr19:58098099_58098599	1.31256	1.31256	1.31256	1.31256	1.31256	1.31256	0.554496	0.271809	0.0119286	0.0119286	-0.823618	-0.963841	-0.495612	-0.266139	-1.02938	-1.02938	-1.02938	-1.02938	-1.02938	-1.02938
chr19:4878445_4878945	1.03191	1.03191	1.03191	1.03191	1.03191	1.03191	1.03191	1.03191	0.536089	0.0663922	0.0663922	0.0663922	-0.864561	-1.16086	-1.16086	-1.16086	-1.16086	-1.16086	-1.16086	-1.16086
chr4:3814310_3814810	1.11683	1.11683	1.11683	1.11683	1.11683	1.11683	1.11683	0.612644	0.335125	0.335125	-0.165303	-0.165303	-1.09626	-1.09626	-1.09626	-1.09626	-1.09626	-1.09626	-1.09626	-1.09626
chr1:162561232_162561732	1.40321	1.40321	1.40321	1.40321	1.40321	1.40321	0.543956	0.0397304	-0.636127	-0.636127	-0.916517	-0.855961	-0.855961	-0.945687	-0.692763	-0.692763	-0.692763	-0.692763	-0.692763	-0.692763
chr1:16724874_16725374	0.851714	0.851714	0.851714	0.851714	0.851714	0.851714	0.851714	0.851714	0.851714	0.851714	0.351203	0.351203	-0.579906	-0.579906	-1.34329	-1.34329	-1.34329	-1.34329	-1.34329	-1.34329
chr16:68954813_68955313	0.851714	0.851714	0.851714	0.851714	0.851714	0.851714	0.851714	0.851714	0.851714	0.851714	0.351203	0.351203	-0.579906	-0.579906	-1.34329	-1.34329	-1.34329	-1.34329	-1.34329	-1.34329
chr17:58317532_58318032	0.851714	0.851714	0.851714	0.851714	0.851714	0.851714	0.851714	0.851714	0.851714	0.851714	0.351203	0.351203	-0.579906	-0.579906	-1.34329	-1.34329	-1.34329	-1.34329	-1.34329	-1.34329
chr2:218270116_218270616	1.39896	1.39896	1.39896	1.39896	1.39896	1.39896	0.292155	-0.212113	-0.775393	-1.5	-0.870505	-0.290102	-0.290102	-0.783994	-0.649546	-0.649546	-0.649546	-0.649546	-0.649546	-0.649546
chr13:100088813_100089313	1.12126	1.12126	1.12126	1.12126	1.12126	1.12126	1.12126	0.616962	0.638041	-0.153039	-0.153039	-0.153039	-1.08421	-1.08421	-1.07938	-1.07938	-1.07938	-1.07938	-1.07938	-1.07938
chr8:123273795_123274295	1.32693	1.32693	1.32693	1.32693	1.32693	1.32693	0.510781	0.510781	0.0148335	-0.454979	-0.454979	-1.17569	-1.17569	-0.649781	-0.847816	-0.847816	-0.847816	-0.847816	-0.847816	-0.847816
chr6:105851574_105852074	1.0391	1.0391	1.0391	1.0391	1.0391	1.0391	1.0391	0.534703	0.534703	0.064805	0.064805	0.395509	-0.535842	-0.535842	-1.29942	-1.29942	-1.29942	-1.29942	-1.29942	-1.29942
chr14:76941429_76941929	1.231	1.231	1.231	1.231	1.231	1.231	1.231	0.389073	-0.107314	-0.107314	-0.608307	-0.608307	-0.608307	-0.608307	-1.05971	-1.05971	-1.05971	-1.05971	-1.05971	-1.05971
chr10:74176428_74176928	1.12977	1.12977	1.12977	1.12977	1.12977	1.12977	0.801358	0.801358	-0.0289266	0.697243	0.195986	-0.912369	-0.912369	-1.06013	-1.06013	-1.06013	-1.06013	-1.06013	-1.06013	-1.06013
chr8:101039482_101039982	1.34739	1.34739	1.34739	1.34739	1.34739	1.34739	0.0245981	0.0245981	0.0245981	0.0245981	0.0245981	-0.697134	-0.697134	-0.317986	-1.08252	-1.08252	-1.08252	-1.08252	-1.08252	-1.08252
chr14:78307579_78308079	0.915563	0.915563	0.915563	0.915563	0.915563	0.915563	0.915563	0.915563	0.915563	0.123106	0.123106	0.123106	0.123106	-0.59199	-1.35675	-1.35675	-1.35675	-1.35675	-1.35675	-1.35675
chr2:37196463_37196963	0.99819	0.99819	0.99819	0.99819	0.99819	0.99819	0.99819	0.714692	0.714692	0.243657	-0.0375077	-0.0375077	-0.0375077	-0.565038	-1.33047	-1.33047	-1.33047	-1.33047	-1.33047	-1.33047
chr16:1123867_1124367	1.41137	1.41137	1.41137	1.41137	1.41137	1.41137	0.0857538	0.0857538	-0.411956	-0.411956	-0.411956	-0.411956	-0.411956	-0.939988	-0.939988	-0.939988	-0.939988	-0.939988	-0.939988	-0.939988
chr3:123450005_123450505	0.894781	0.894781	0.894781	0.894781	0.894781	0.894781	0.894781	0.894781	0.894781	0.423106	0.423106	0.423106	-0.780916	-0.780916	-1.29342	-1.29342	-1.29342	-1.29342	-1.29342	-1.29342
chr15:49046144_49046644	1.04691	1.04691	1.04691	1.04691	1.04691	1.04691	1.04691	1.04691	0.548891	0.548891	-0.290365	-1.01408	-1.01408	-0.633891	-1.08677	-1.08677	-1.08677	-1.08677	-1.08677	-1.08677
chr2:70922396_70922896	1.40765	1.40765	1.40765	1.40765	1.40765	1.40765	0.0805721	-0.20351	-0.173014	-0.173014	-0.675901	-0.595738	-0.595738	-0.215362	-0.982368	-0.982368	-0.982368	-0.982368	-0.982368	-0.982368
chr1:45521721_45522221	1.2682	1.2682	1.2682	1.2682	1.2682	1.2682	0.404694	0.120577	0.120577	0.120577	-0.382373	-0.382373	-0.382373	-0.00194932	-1.20443	-1.20443	-1.20443	-1.20443	-1.20443	-1.20443
chr7:130205234_130205734	1.13943	1.13943	1.13943	1.13943	1.13943	1.13943	1.13943	0.632637	0.134246	0.134246	0.134246	-0.59001	-0.59001	-1.11876	-1.11876	-1.11876	-1.11876	-1.11876	-1.11876	-1.11876
chr1:6729622_6730122	1.2968	1.2968	1.2968	1.2968	1.2968	1.2968	0.1747	0.1747	0.1747	0.1747	0.1747	-0.550052	-0.550052	-1.07917	-1.07917	-1.07917	-1.07917	-1.07917	-1.07917	-1.07917
chr7:73522136_73522636	1.04543	1.04543	1.04543	1.04543	1.04543	1.04543	1.04543	0.538188	0.331717	-0.463975	0.649727	0.276264	-0.294612	-0.804795	-1.25842	-1.25842	-1.25842	-1.25842	-1.25842	-1.25842
chr14:52791491_52791991	1.37255	1.37255	1.37255	1.37255	1.37255	1.37255	0.507965	-0.182658	-0.169495	-0.169495	-0.451623	-0.451623	-0.451623	-0.98096	-0.98096	-0.98096	-0.98096	-0.98096	-0.98096	-0.98096
chr8:109152825_109153325	1.27384	1.27384	1.27384	1.27384	1.27384	1.27384	0.408927	0.408927	0.408927	-0.387249	-0.387249	-0.387249	-0.387249	-0.387249	-1.1556	-1.1556	-1.1556	-1.1556	-1.1556	-1.1556
chr19:39497889_39498389	0.868476	0.868476	0.868476	0.868476	0.868476	0.868476	0.868476	0.868476	0.589005	0.589005	0.589005	0.589005	-0.348502	-1.27933	-1.27933	-1.27933	-1.27933	-1.27933	-1.27933	-1.27933
chr16:4371553_4372053	1.22694	1.22694	1.22694	1.22694	1.22694	1.22694	1.22694	0.535721	0.256219	-0.985176	-0.985176	-0.985176	-0.985176	-0.777118	-0.777118	-0.777118	-0.777118	-0.777118	-0.777118	-0.777118
chr5:112922119_112922619	1.08565	1.08565	1.08565	1.08565	1.08565	1.08565	1.08565	0.238643	0.238643	0.238643	0.663056	-0.48513	-0.48513	-0.48513	-1.25386	-1.25386	-1.25386	-1.25386	-1.25386	-1.25386
chr1:31065500_31066000	1.45698	1.45698	1.45698	1.45698	1.45698	1.45698	0.126494	-0.720788	-0.720788	-0.720788	-0.720788	-0.720788	-0.720788	-1.04263	-0.583506	-0.583506	-0.583506	-0.583506	-0.583506	-0.583506
chr15:96470620_96471120	1.13488	1.13488	1.13488	1.13488	1.13488	1.13488	1.13488	0.850063	0.350511	0.350511	-0.949525	-0.949525	-0.949525	-0.949525	-0.949525	-0.949525	-0.949525	-0.949525	-0.949525	-0.949525
chr16:85207361_85207861	1.13407	1.13407	1.13407	1.13407	1.13407	1.13407	1.13407	0.441917	0.441917	0.441917	-0.0627693	-1.02238	-1.02238	-1.02238	-1.02238	-1.02238	-1.02238	-1.02238	-1.02238	-1.02238
chr19:51296333_51296833	1.35592	1.35592	1.35592	1.35592	1.35592	1.35592	0.489216	-0.0193793	-0.0193793	-0.493188	-0.493188	-0.493188	-0.493188	-0.284799	-1.05474	-1.05474	-1.05474	-1.05474	-1.05474	-1.05474
chr2:86337195_86337695	1.26094	1.26094	1.26094	1.26094	1.26094	1.26094	0.135411	0.135411	0.135411	0.135411	0.135411	0.135411	-0.803868	-0.421967	-1.19205	-1.19205	-1.19205	-1.19205	-1.19205	-1.19205
chr8:41249498_41249998	1.1349	1.1349	1.1349	1.1349	1.1349	1.1349	1.1349	0.442439	0.442439	-0.355552	-0.496565	0.460926	-0.748802	-1.09846	-1.09846	-1.09846	-1.09846	-1.09846	-1.09846	-1.09846
chr14:95515912_95516412	1.23517	1.23517	1.23517	1.23517	1.23517	1.23517	0.368163	0.368163	0.368163	0.368163	-0.136821	-0.136821	-1.07625	-1.07625	-1.07625	-1.07625	-1.07625	-1.07625	-1.07625	-1.07625
chr1:45550563_45551063	0.839587	0.839587	0.839587	0.839587	0.839587	0.839587	0.839587	0.839587	0.839587	0.839587	0.839587	0.112388	-0.827184	-0.827184	-1.28225	-1.28225	-1.28225	-1.28225	-1.28225	-1.28225
chr3:32781520_32782020	1.2052	1.2052	1.2052	1.2052	1.2052	1.2052	1.2052	0.356283	0.356283	-0.442085	-0.442085	-0.442085	-1.01488	-1.5	-0.882418	-0.882418	-0.882418	-0.882418	-0.882418	-0.882418
chr3:100334483_100334983	1.02506	1.02506	1.02506	1.02506	1.02506	1.02506	1.02506	1.02506	0.524436	0.524436	0.0191636	-0.708342	-1.5	-0.987412	-0.987412	-0.987412	-0.987412	-0.987412	-0.987412	-0.987412
chr6:71254272_71254772	1.10254	1.10254	1.10254	1.10254	1.10254	1.10254	1.10254	0.409534	0.409534	0.409534	-0.0957732	-0.0957732	-0.668743	-1.5	-1.08942	-1.08942	-1.08942	-1.08942	-1.08942	-1.08942
chr7:434635_435135	1.33394	1.33394	1.33394	1.33394	1.33394	1.33394	0.466167	0.466167	-0.371036	-0.371036	-0.87647	-0.87647	-0.226955	-0.226955	-0.997846	-0.997846	-0.997846	-0.997846	-0.997846	-0.997846
chr19:10695614_10696114	1.32349	1.32349	1.32349	1.32349	1.32349	1.32349	0.992334	0.142937	-0.828844	-0.828844	-0.126076	-0.853818	-0.853818	-1.19235	-0.732073	-0.732073	-0.732073	-0.732073	-0.732073	-0.732073
chr19:21358724_21359224	1.40469	1.40469	1.40469	1.40469	1.40469	1.40469	0.536798	-0.15647	-0.471644	-0.471644	-0.977144	-0.390958	-0.681749	-0.83076	-0.83076	-0.83076	-0.83076	-0.83076	-0.83076	-0.83076
chr8:141920540_141921040	0.881864	0.881864	0.881864	0.881864	0.881864	0.881864	0.881864	0.881864	0.881864	0.881864	0.598568	-0.129495	-1.07018	-1.39297	-1.13743	-1.13743	-1.13743	-1.13743	-1.13743	-1.13743
chr2:187178380_187178880	1.30362	1.30362	1.30362	1.30362	1.30362	1.30362	0.434622	0.434622	-0.0668653	-0.0668653	-0.350433	-0.350433	-0.350433	-1.07227	-1.07227	-1.07227	-1.07227	-1.07227	-1.07227	-1.07227
chr3:50203302_50203802	1.0661	1.0661	1.0661	1.0661	1.0661	1.0661	1.0661	1.0661	0.227129	-0.573364	0.130879	0.130879	-0.811369	-0.428261	-1.20078	-1.20078	-1.20078	-1.20078	-1.20078	-1.20078
chr7:149422268_149422768	1.00847	1.00847	1.00847	1.00847	1.00847	1.00847	1.00847	1.00847	0.506591	0.506591	5.5728e-05	5.5728e-05	-0.942261	-1.16268	-1.16268	-1.16268	-1.16268	-1.16268	-1.16268	-1.16268
chr5:132227625_132228125	1.05166	1.05166	1.05166	1.05166	1.05166	1.05166	1.05166	0.540928	0.0386644	0.0386644	0.743501	-0.220371	-0.220371	-0.520516	-1.29368	-1.29368	-1.29368	-1.29368	-1.29368	-1.29368
chr5:81883299_81883799	1.24723	1.24723	1.24723	1.24723	1.24723	1.24723	1.1065	0.411145	-0.273558	-0.273558	-0.273558	-1.5	-0.540598	-0.864259	-0.864259	-0.864259	-0.864259	-0.864259	-0.864259	-0.864259
chr1:83998882_83999382	1.22503	1.22503	1.22503	1.22503	1.22503	1.22503	0.35438	-0.862417	-1.31361	-1.5	-1.18094	-1.18094	-0.131447	-0.131447	-0.131447	-0.131447	-0.131447	-0.131447	-0.131447	-0.131447
chr18:47506852_47507352	1.16288	1.16288	1.16288	1.16288	1.16288	1.16288	0.291629	-0.219638	0.304524	0.304524	1.0101	-0.447173	-0.447173	-0.447173	-1.22115	-1.22115	-1.22115	-1.22115	-1.22115	-1.22115
chr15:41827792_41828292	1.15749	1.15749	1.15749	1.15749	1.15749	1.15749	1.15749	0.303795	0.325188	-0.15161	-0.436214	0.152862	-0.792165	-0.407927	-1.18272	-1.18272	-1.18272	-1.18272	-1.18272	-1.18272
chr2:189441162_189441662	1.39237	1.39237	1.39237	1.39237	1.39237	1.39237	0.867673	-0.449315	-0.731047	-0.731047	-0.731047	-0.731047	-0.731047	-0.731047	-0.731047	-0.731047	-0.731047	-0.731047	-0.731047	-0.731047
chr19:55160524_55161024	0.893389	0.893389	0.893389	0.893389	0.893389	0.893389	0.893389	0.893389	0.893389	0.893389	0.385212	-0.346475	-0.346475	-1.23231	-1.23231	-1.23231	-1.23231	-1.23231	-1.23231	-1.23231
chr6:166307688_166308188	1.31642	1.31642	1.31642	1.31642	1.31642	1.31642	0.514745	0.227614	-0.275997	-0.275997	-0.372238	0.217178	-0.728394	-1.02935	-1.02935	-1.02935	-1.02935	-1.02935	-1.02935	-1.02935
chr1:20661374_20661874	1.34198	1.34198	1.34198	1.34198	1.34198	1.34198	0.469249	0.407565	0.0237881	-1.02781	-0.752101	-0.520048	-0.413678	-1.28803	-0.825133	-0.825133	-0.825133	-0.825133	-0.825133	-0.825133
chr12:14259832_14260332	0.994121	0.994121	0.994121	0.994121	0.994121	0.994121	0.994121	0.994121	0.994121	-0.257918	-0.257918	-0.257918	-0.257918	-0.257918	-1.27625	-1.27625	-1.27625	-1.27625	-1.27625	-1.27625
chr1:3359886_3360386	0.983311	0.983311	0.983311	0.983311	0.983311	0.983311	0.983311	0.983311	0.701385	0.701385	0.193009	-0.538965	-1.11541	-1.11541	-1.11541	-1.11541	-1.11541	-1.11541	-1.11541	-1.11541
chr20:63416616_63417116	1.18874	1.18874	1.18874	1.18874	1.18874	1.18874	0.855635	0.343407	0.343407	-0.00797937	-0.00797937	-0.00797937	-0.953788	-0.706949	-1.16503	-1.16503	-1.16503	-1.16503	-1.16503	-1.16503
chr4:141220621_141221121	1.03198	1.03198	1.03198	1.03198	1.03198	1.03198	1.03198	0.647315	0.143475	0.143475	0.143475	0.143475	0.143475	-0.581751	-1.33446	-1.33446	-1.33446	-1.33446	-1.33446	-1.33446
chr8:41933171_41933671	0.994938	0.994938	0.994938	0.994938	0.994938	0.994938	0.994938	0.994938	0.994938	0.191247	0.205689	-0.526496	-1.10311	-1.10311	-1.10311	-1.10311	-1.10311	-1.10311	-1.10311	-1.10311
chr11:126480624_126481124	0.92966	0.92966	0.92966	0.92966	0.92966	0.92966	0.92966	0.92966	0.647622	0.647622	0.647622	-0.0846425	-1.03076	-1.18068	-1.18068	-1.18068	-1.18068	-1.18068	-1.18068	-1.18068
chr1:43545662_43546162	1.23698	1.23698	1.23698	1.23698	1.23698	1.23698	-0.105437	0.687706	0.701003	-0.102964	-0.102964	-0.102964	-1.0493	-1.04956	-1.04956	-1.04956	-1.04956	-1.04956	-1.04956	-1.04956
chr13:99087460_99087960	1.02849	1.02849	1.02849	1.02849	1.02849	1.02849	1.02849	0.515937	0.537361	0.537361	0.537361	-0.19513	-1.14154	-1.14154	-1.14154	-1.14154	-1.14154	-1.14154	-1.14154	-1.14154
chr10:121664479_121664979	1.35624	1.35624	1.35624	1.35624	1.35624	1.35624	0.482678	0.482678	-0.0214436	-0.825575	-0.825575	-0.825575	-0.825575	-0.825575	-0.825575	-0.825575	-0.825575	-0.825575	-0.825575	-0.825575
chr14:71465747_71466247	1.35624	1.35624	1.35624	1.35624	1.35624	1.35624	0.482678	0.482678	-0.0214436	-0.825575	-0.825575	-0.825575	-0.825575	-0.825575	-0.825575	-0.825575	-0.825575	-0.825575	-0.825575	-0.825575
chr5:123090155_123090655	1.17759	1.17759	1.17759	1.17759	1.17759	1.17759	0.303813	0.303813	0.303813	0.303813	0.303813	0.303813	-0.642955	-1.17792	-1.17792	-1.17792	-1.17792	-1.17792	-1.17792	-1.17792
chr6:53061685_53062185	1.14575	1.14575	1.14575	1.14575	1.14575	1.14575	1.14575	1.10326	0.4225	-0.831805	-0.928228	-1.07093	-1.07093	-0.685737	-0.826398	-0.826398	-0.826398	-0.826398	-0.826398	-0.826398
chr1:119631345_119631845	1.02741	1.02741	1.02741	1.02741	1.02741	1.02741	1.02741	1.02741	1.02741	0.222437	-0.286895	-1.02025	-1.02025	-1.02025	-1.02025	-1.02025	-1.02025	-1.02025	-1.02025	-1.02025
chr3:88671562_88672062	1.02741	1.02741	1.02741	1.02741	1.02741	1.02741	1.02741	1.02741	1.02741	0.222437	-0.286895	-1.02025	-1.02025	-1.02025	-1.02025	-1.02025	-1.02025	-1.02025	-1.02025	-1.02025
chr10:135611_136111	1.02741	1.02741	1.02741	1.02741	1.02741	1.02741	1.02741	1.02741	1.02741	0.222437	-0.286895	-1.02025	-1.02025	-1.02025	-1.02025	-1.02025	-1.02025	-1.02025	-1.02025	-1.02025
chr2:47176616_47177116	1.36901	1.36901	1.36901	1.36901	1.36901	1.36901	0.494445	0.206692	-0.637057	-0.637057	0.0158782	-0.616191	-0.616191	-0.917794	-0.917794	-0.917794	-0.917794	-0.917794	-0.917794	-0.917794
chr1:38873134_38873634	1.12232	1.12232	1.12232	1.12232	1.12232	1.12232	1.12232	1.12232	0.0228341	-0.782272	-0.782272	-0.191543	-0.191543	-0.341709	-1.11868	-1.11868	-1.11868	-1.11868	-1.11868	-1.11868
chr15:38251348_38251848	1.06779	1.06779	1.06779	1.06779	1.06779	1.06779	1.06779	1.06779	0.223676	0.223676	0.223676	-0.510067	-1.08791	-1.08791	-1.08791	-1.08791	-1.08791	-1.08791	-1.08791	-1.08791
chr1:7656438_7656938	1.12296	1.12296	1.12296	1.12296	1.12296	1.12296	0.981511	0.981511	0.981511	-0.828379	-0.97071	-0.97071	-0.864064	-0.864064	-0.864064	-0.864064	-0.864064	-0.864064	-0.864064	-0.864064
chr1:161749519_161750019	1.36988	1.36988	1.36988	1.36988	1.36988	1.36988	0.49467	-0.0189177	-0.0189177	-0.0189177	-0.870066	-0.870066	-0.870066	-0.870066	-0.862821	-0.862821	-0.862821	-0.862821	-0.862821	-0.862821
chr11:3854817_3855317	1.24102	1.24102	1.24102	1.24102	1.24102	1.24102	0.365663	0.365663	0.892295	0.0865051	-0.423345	-0.853428	-0.853428	-1.00372	-1.00372	-1.00372	-1.00372	-1.00372	-1.00372	-1.00372
chr1:72434739_72435239	1.29535	1.29535	1.29535	1.29535	1.29535	1.29535	0.419917	0.419917	-0.0852859	-0.0852859	-0.0852859	-0.0852859	-1.03385	-1.03385	-1.03385	-1.03385	-1.03385	-1.03385	-1.03385	-1.03385
chr16:88770723_88771223	1.40084	1.40084	1.40084	1.40084	1.40084	1.40084	0.0549469	0.0549469	0.0549469	-0.423751	-0.423751	-1.15809	-1.15809	-0.772318	-0.772318	-0.772318	-0.772318	-0.772318	-0.772318	-0.772318
chr6:150005016_150005516	1.28014	1.28014	1.28014	1.28014	1.28014	1.28014	0.945983	0.43213	0.149289	-0.656778	-1.1668	-0.57537	-0.57537	-1.11149	-0.853739	-0.853739	-0.853739	-0.853739	-0.853739	-0.853739
chr17:81398675_81399175	0.926035	0.926035	0.926035	0.926035	0.926035	0.926035	0.926035	0.926035	0.643158	0.643158	0.643158	-0.518865	-0.518865	-0.518865	-1.29686	-1.29686	-1.29686	-1.29686	-1.29686	-1.29686
chr17:40113093_40113593	0.99967	0.99967	0.99967	0.99967	0.99967	0.99967	0.99967	0.99967	0.99967	-0.0558607	-0.0558607	-0.0558607	-0.634398	-1.17072	-1.17072	-1.17072	-1.17072	-1.17072	-1.17072	-1.17072
chr15:98853102_98853602	1.32563	1.32563	1.32563	1.32563	1.32563	1.32563	0.798671	0.284619	-0.220912	-0.220912	-0.731136	-0.731136	-0.731136	-0.520512	-0.980226	-0.980226	-0.980226	-0.980226	-0.980226	-0.980226
chr2:70686789_70687289	1.15171	1.15171	1.15171	1.15171	1.15171	1.15171	1.15171	1.15171	0.306281	-0.950861	-0.751593	-0.751593	-0.751593	-0.902049	-0.902049	-0.902049	-0.902049	-0.902049	-0.902049	-0.902049
chr1:150293584_150294084	1.3275	1.3275	1.3275	1.3275	1.3275	1.3275	0.451174	-0.0630707	-0.0630707	-0.0630707	-0.0630707	-0.0630707	-1.01261	-1.01261	-1.01261	-1.01261	-1.01261	-1.01261	-1.01261	-1.01261
chr5:117264102_117264602	1.3275	1.3275	1.3275	1.3275	1.3275	1.3275	0.451174	-0.0630707	-0.0630707	-0.0630707	-0.0630707	-0.0630707	-1.01261	-1.01261	-1.01261	-1.01261	-1.01261	-1.01261	-1.01261	-1.01261
chr9:135989674_135990174	1.3275	1.3275	1.3275	1.3275	1.3275	1.3275	0.451174	-0.0630707	-0.0630707	-0.0630707	-0.0630707	-0.0630707	-1.01261	-1.01261	-1.01261	-1.01261	-1.01261	-1.01261	-1.01261	-1.01261
chrX:69503418_69503918	1.28437	1.28437	1.28437	1.28437	1.28437	1.28437	1.28437	0.168047	-0.337784	-0.337784	-0.848309	-0.848309	-0.848309	-0.848309	-0.848309	-0.848309	-0.848309	-0.848309	-0.848309	-0.848309
chr19:45584750_45585250	1.30011	1.30011	1.30011	1.30011	1.30011	1.30011	0.729148	0.214711	0.38461	-0.873037	-0.785025	-1.5	-0.864049	-0.732906	-0.725649	-0.725649	-0.725649	-0.725649	-0.725649	-0.725649
chr6:157021364_157021864	1.28417	1.28417	1.28417	1.28417	1.28417	1.28417	0.407341	0.407341	-0.4386	-1.5	-1.5	-1.10427	-0.447981	-0.447981	-0.447981	-0.447981	-0.447981	-0.447981	-0.447981	-0.447981
chr9:136118150_136118650	1.18854	1.18854	1.18854	1.18854	1.18854	1.18854	0.6608	0.6608	0.6608	0.181202	-0.329774	-0.760807	-0.760807	-1.06335	-1.06335	-1.06335	-1.06335	-1.06335	-1.06335	-1.06335
chr12:132489785_132490285	1.16337	1.16337	1.16337	1.16337	1.16337	1.16337	-0.185662	-1.30348	-1.30348	-1.30348	-1.5	-1.477	-0.41902	0.11808	0.11808	0.11808	0.11808	0.11808	0.11808	0.11808
chr2:128756308_128756808	0.747382	0.747382	0.747382	0.747382	0.747382	0.747382	0.747382	0.747382	0.747382	0.747382	0.747382	0.747382	-0.204022	-0.204022	-1.42676	-1.42676	-1.42676	-1.42676	-1.42676	-1.42676
chr1:20273063_20273563	0.808753	0.808753	0.808753	0.808753	0.808753	0.808753	0.808753	0.808753	0.808753	0.808753	0.808753	0.377318	-0.574147	-0.574147	-1.35422	-1.35422	-1.35422	-1.35422	-1.35422	-1.35422
chr1:110053740_110054240	0.808753	0.808753	0.808753	0.808753	0.808753	0.808753	0.808753	0.808753	0.808753	0.808753	0.808753	0.377318	-0.574147	-0.574147	-1.35422	-1.35422	-1.35422	-1.35422	-1.35422	-1.35422
chr3:152834817_152835317	1.12798	1.12798	1.12798	1.12798	1.12798	1.12798	1.12798	0.807013	0.300182	0.300182	-0.553926	-0.553926	-0.553926	-1.09163	-1.09163	-1.09163	-1.09163	-1.09163	-1.09163	-1.09163
chr2:217756418_217756918	1.08131	1.08131	1.08131	1.08131	1.08131	1.08131	1.08131	1.08131	0.233918	0.233918	0.137052	-1.02837	-1.02837	-1.02837	-1.02837	-1.02837	-1.02837	-1.02837	-1.02837	-1.02837
chr16:234561_235061	1.17593	1.17593	1.17593	1.17593	1.17593	1.17593	1.17593	0.660435	0.450602	-0.358046	-0.454926	-0.598299	-1.17847	-0.695165	-1.00961	-1.00961	-1.00961	-1.00961	-1.00961	-1.00961
chr16:86298119_86298619	1.13766	1.13766	1.13766	1.13766	1.13766	1.13766	1.13766	0.277771	-0.569782	-0.569782	0.141669	0.735024	-0.216868	-1.10881	-1.10881	-1.10881	-1.10881	-1.10881	-1.10881	-1.10881
chr10:84139158_84139658	0.965894	0.965894	0.965894	0.965894	0.965894	0.965894	0.630562	-0.488589	-0.807702	-1.5	-1.5	-1.5	-0.613077	0.17342	0.178354	0.178354	0.178354	0.178354	0.178354	0.178354
chr1:236524451_236524951	1.28335	1.28335	1.28335	1.28335	1.28335	1.28335	0.404391	0.404391	0.404391	-0.40471	-0.916655	-0.322995	-0.322995	-0.322995	-1.10382	-1.10382	-1.10382	-1.10382	-1.10382	-1.10382
chr19:49850871_49851371	1.19337	1.19337	1.19337	1.19337	1.19337	1.19337	1.19337	0.904066	0.0557698	-1.00372	-1.00372	-1.00372	-0.345597	-0.850953	-0.850953	-0.850953	-0.850953	-0.850953	-0.850953	-0.850953
chr4:8158009_8158509	0.923363	0.923363	0.923363	0.923363	0.923363	0.923363	0.923363	0.923363	0.923363	0.442515	0.442515	-0.295122	-0.295122	-0.833642	-1.29524	-1.29524	-1.29524	-1.29524	-1.29524	-1.29524
chr16:31142197_31142697	1.0856	1.0856	1.0856	1.0856	1.0856	1.0856	0.943357	0.881165	0.912244	-0.350066	0.0653944	-0.672515	-0.565271	-1.10399	-1.10399	-1.10399	-1.10399	-1.10399	-1.10399	-1.10399
chr1:153922761_153923261	1.01122	1.01122	1.01122	1.01122	1.01122	1.01122	0.131164	-1.09879	-0.502912	-1.31303	-1.5	-0.891343	-1.5	-0.76806	0.371955	0.371955	0.371955	0.371955	0.371955	0.371955
chr16:65621081_65621581	1.11413	1.11413	1.11413	1.11413	1.11413	1.11413	1.11413	1.11413	0.421901	-0.388226	-0.388226	-0.531861	-0.531861	-1.07068	-1.07068	-1.07068	-1.07068	-1.07068	-1.07068	-1.07068
chr1:163565000_163565500	1.16908	1.16908	1.16908	1.16908	1.16908	1.16908	0.288424	0.288424	0.288424	0.288424	0.704239	-0.464269	-0.464269	-0.464269	-1.2466	-1.2466	-1.2466	-1.2466	-1.2466	-1.2466
chr9:84819331_84819831	1.31913	1.31913	1.31913	1.31913	1.31913	1.31913	0.438247	0.438247	0.438247	-0.372623	-0.885687	-0.885687	-0.885687	-0.885687	-0.885687	-0.885687	-0.885687	-0.885687	-0.885687	-0.885687
chr3:53515621_53516121	1.31913	1.31913	1.31913	1.31913	1.31913	1.31913	0.438247	0.438247	0.438247	-0.372623	-0.885687	-0.885687	-0.885687	-0.885687	-0.885687	-0.885687	-0.885687	-0.885687	-0.885687	-0.885687
chr19:18224368_18224868	1.2929	1.2929	1.2929	1.2929	1.2929	1.2929	0.956733	0.43979	-0.253112	-1.06403	-1.06403	-1.06403	-1.06403	-1.06403	-0.59678	-0.59678	-0.59678	-0.59678	-0.59678	-0.59678
chr10:110304732_110305232	1.19363	1.19363	1.19363	1.19363	1.19363	1.19363	1.19363	0.489848	0.489848	-0.321189	-1.43678	-0.841702	-0.841702	-0.841965	-0.841965	-0.841965	-0.841965	-0.841965	-0.841965	-0.841965
chr17:7350127_7350627	1.2545	1.2545	1.2545	1.2545	1.2545	1.2545	0.373387	0.373387	0.373387	0.373387	-0.139812	-0.87873	-0.87873	-1.41819	-0.950844	-0.950844	-0.950844	-0.950844	-0.950844	-0.950844
chr6:10722740_10723240	1.39227	1.39227	1.39227	1.39227	1.39227	1.39227	0.0379238	-0.479145	-1.16786	-1.16786	-0.0325736	-0.176383	-1.13113	-1.28242	-0.49236	-0.49236	-0.49236	-0.49236	-0.49236	-0.49236
chr7:99393335_99393835	1.17467	1.17467	1.17467	1.17467	1.17467	1.17467	1.17467	0.311812	-0.196915	-0.196915	-0.196915	-0.196915	-0.196915	-0.196915	-1.2255	-1.2255	-1.2255	-1.2255	-1.2255	-1.2255
chr12:116819230_116819730	1.28516	1.28516	1.28516	1.28516	1.28516	1.28516	0.948621	0.4311	-0.41974	-0.901864	-0.901864	-0.901864	0.161209	-0.875226	-0.875226	-0.875226	-0.875226	-0.875226	-0.875226	-0.875226
chr9:117184154_117184654	1.19771	1.19771	1.19771	1.19771	1.19771	1.19771	1.19771	0.679969	-0.429159	-0.429159	-0.429159	-1.16906	-0.105541	-0.257024	-1.0408	-1.0408	-1.0408	-1.0408	-1.0408	-1.0408
chr17:37358995_37359495	1.13612	1.13612	1.13612	1.13612	1.13612	1.13612	1.13612	0.845708	0.560612	-0.251883	-0.237283	-0.977487	-0.869909	-1.22592	-0.966113	-0.966113	-0.966113	-0.966113	-0.966113	-0.966113
chr4:781673_782173	1.23553	1.23553	1.23553	1.23553	1.23553	1.23553	1.23553	0.530362	-0.45822	-1.27085	-0.323702	-0.519981	-0.519981	-0.387921	-0.949734	-0.949734	-0.949734	-0.949734	-0.949734	-0.949734
chr11:47578502_47579002	0.94017	0.94017	0.94017	0.94017	0.94017	0.94017	0.94017	0.94017	0.654847	0.654847	-0.204215	-0.204215	-0.204215	-0.119685	-1.34979	-1.34979	-1.34979	-1.34979	-1.34979	-1.34979
chr10:91923495_91923995	1.14305	1.14305	1.14305	1.14305	1.14305	1.14305	1.14305	0.852325	0.342409	-0.470964	-0.759296	-1.5	-1.5	-1.11103	-0.642367	-0.642367	-0.642367	-0.642367	-0.642367	-0.642367
chrX:41084398_41084898	1.35399	1.35399	1.35399	1.35399	1.35399	1.35399	0.752851	-0.112449	-0.622614	-0.622614	-1.13751	-1.13751	-1.13751	-1.13789	-0.494784	-0.494784	-0.494784	-0.494784	-0.494784	-0.494784
chr9:35618156_35618656	1.01441	1.01441	1.01441	1.01441	1.01441	1.01441	1.01441	1.01441	1.01441	0.200134	-0.315086	-0.315086	-1.27356	-1.06087	-1.06087	-1.06087	-1.06087	-1.06087	-1.06087	-1.06087
chr15:77667331_77667831	0.982386	0.982386	0.982386	0.982386	0.982386	0.982386	0.45009	0.962521	0.962521	0.478783	0.478783	-0.501176	-0.501176	-0.501176	-1.28725	-1.28725	-1.28725	-1.28725	-1.28725	-1.28725
chr12:7189394_7189894	1.17914	1.17914	1.17914	1.17914	1.17914	1.17914	1.17914	0.659733	0.148939	-1.12085	-1.5	-0.845386	-0.845386	-0.632569	-0.632569	-0.632569	-0.632569	-0.632569	-0.632569	-0.632569
chr7:55887220_55887720	1.37774	1.37774	1.37774	1.37774	1.37774	1.37774	0.492118	0.200725	-0.653697	-0.653697	-0.653697	-1.08882	-1.08882	-1.24088	-0.596613	-0.596613	-0.596613	-0.596613	-0.596613	-0.596613
chrX:18668540_18669040	0.986973	0.986973	0.986973	0.986973	0.986973	0.986973	0.986973	0.943935	0.943935	0.128611	0.128611	-0.306561	-0.306561	-1.20583	-1.20583	-1.20583	-1.20583	-1.20583	-1.20583	-1.20583
chr2:140654575_140655075	1.10294	1.10294	1.10294	1.10294	1.10294	1.10294	1.10294	0.583109	0.583109	0.583109	-0.278387	-1.02128	-1.02128	-1.02128	-1.02128	-1.02128	-1.02128	-1.02128	-1.02128	-1.02128
chr21:36989674_36990174	1.20561	1.20561	1.20561	1.20561	1.20561	1.20561	0.672618	0.441745	0.441745	-0.373867	-0.658405	-0.658405	-1.5	-1.5	-0.592777	-0.592777	-0.592777	-0.592777	-0.592777	-0.592777
chr11:66001942_66002442	0.807129	0.807129	0.807129	0.807129	0.807129	0.807129	0.807129	0.807129	0.807129	0.807129	0.807129	0.0640711	0.0640711	-0.835528	-1.36184	-1.36184	-1.36184	-1.36184	-1.36184	-1.36184
chr11:67630143_67630643	1.11389	1.11389	1.11389	1.11389	1.11389	1.11389	0.227397	0.9909	0.593454	0.593454	-0.109802	-0.687301	-0.579253	-0.446639	-1.21093	-1.21093	-1.21093	-1.21093	-1.21093	-1.21093
chr20:43914606_43915106	1.34036	1.34036	1.34036	1.34036	1.34036	1.34036	0.453266	-0.0672961	-0.57923	-0.57923	-0.57923	0.0199269	0.0199269	-0.285998	-1.07405	-1.07405	-1.07405	-1.07405	-1.07405	-1.07405
chr3:136861913_136862413	1.15299	1.15299	1.15299	1.15299	1.15299	1.15299	0.265743	0.801168	0.289147	-0.195891	-0.0664899	-0.0664899	-0.0664899	-0.0664899	-1.30202	-1.30202	-1.30202	-1.30202	-1.30202	-1.30202
chr7:43582728_43583228	1.24938	1.24938	1.24938	1.24938	1.24938	1.24938	1.24938	0.380536	-0.131719	-0.131719	-0.835895	-0.773338	-0.773338	-0.925742	-0.925742	-0.925742	-0.925742	-0.925742	-0.925742	-0.925742
chr22:42437919_42438419	1.30534	1.30534	1.30534	1.30534	1.30534	1.30534	0.417634	0.417634	0.417634	-0.399523	-0.399523	-0.399523	-0.985798	-0.985798	-0.985798	-0.985798	-0.985798	-0.985798	-0.985798	-0.985798
chr3:150603078_150603578	1.01801	1.01801	1.01801	1.01801	1.01801	1.01801	1.01801	0.149111	0.683173	0.683173	0.683173	-0.494689	-1.45655	-1.45693	-0.986089	-0.986089	-0.986089	-0.986089	-0.986089	-0.986089
chr16:1909726_1910226	0.933689	0.933689	0.933689	0.933689	0.933689	0.933689	0.933689	0.933689	0.646934	0.161603	0.161603	0.161603	0.161603	-0.575842	-1.3645	-1.3645	-1.3645	-1.3645	-1.3645	-1.3645
chr3:31532185_31532685	1.35244	1.35244	1.35244	1.35244	1.35244	1.35244	0.296802	0.00451393	0.00451393	-0.481125	-1.34505	-1.28244	-1.45129	-0.670646	-0.531658	-0.531658	-0.531658	-0.531658	-0.531658	-0.531658
chr3:97821688_97822188	0.891286	0.891286	0.891286	0.891286	0.891286	0.891286	0.891286	0.891286	0.891286	0.405283	0.405283	-0.0315073	-0.0315073	-0.575801	-1.36555	-1.36555	-1.36555	-1.36555	-1.36555	-1.36555
chr17:28951405_28951905	1.04366	1.04366	1.04366	1.04366	1.04366	1.04366	0.704365	0.520059	0.678904	0.639671	0.121809	0.285488	-0.847068	-1.07242	-1.21546	-1.21546	-1.21546	-1.21546	-1.21546	-1.21546
chr1:23484110_23484610	1.06244	1.06244	1.06244	1.06244	1.06244	1.06244	1.06244	0.352129	0.383537	0.383537	0.383537	-0.195741	-0.195741	-1.09857	-1.24163	-1.24163	-1.24163	-1.24163	-1.24163	-1.24163
chr22:43510260_43510760	0.996463	0.996463	0.996463	0.996463	0.996463	0.996463	0.996463	0.474569	0.474569	0.474569	0.474569	0.474569	-1.16851	-1.16851	-1.16851	-1.16851	-1.16851	-1.16851	-1.16851	-1.16851
chr1:161044934_161045434	1.18432	1.18432	1.18432	1.18432	1.18432	1.18432	0.294842	0.294842	0.294842	0.294842	0.294842	0.294842	-0.946412	-0.732547	-1.19933	-1.19933	-1.19933	-1.19933	-1.19933	-1.19933
chr22:42330871_42331371	0.992736	0.992736	0.992736	0.992736	0.992736	0.992736	0.992736	0.992736	0.292981	0.292981	0.00267725	0.00267725	0.00267725	-0.542001	-1.33231	-1.33231	-1.33231	-1.33231	-1.33231	-1.33231
chr1:232950418_232950918	1.027	1.027	1.027	1.027	1.027	1.027	1.027	1.027	0.513501	0.513501	-0.351848	-0.351848	-0.351848	-0.896634	-1.21514	-1.21514	-1.21514	-1.21514	-1.21514	-1.21514
chr6:140542897_140543397	0.931948	0.931948	0.931948	0.931948	0.931948	0.931948	0.931948	0.40976	0.710737	0.710737	0.710737	0.273526	-0.690676	-1.23549	-1.23549	-1.23549	-1.23549	-1.23549	-1.23549	-1.23549
chr5:78628225_78628725	1.09599	1.09599	1.09599	1.09599	1.09599	1.09599	1.09599	0.573738	0.573738	-0.245507	-0.245507	0.355596	-0.608725	-1.15361	-1.15361	-1.15361	-1.15361	-1.15361	-1.15361	-1.15361
chr12:110270083_110270583	0.812758	0.812758	0.812758	0.812758	0.812758	0.812758	0.812758	0.812758	0.812758	0.812758	0.294307	0.294307	0.294307	-0.609433	-1.40018	-1.40018	-1.40018	-1.40018	-1.40018	-1.40018
chr1:156193715_156194215	1.1384	1.1384	1.1384	1.1384	1.1384	1.1384	0.798712	-0.0725843	-0.931378	-1.5	-1.46957	-1.5	-0.833917	-0.378562	-0.0475649	-0.0475649	-0.0475649	-0.0475649	-0.0475649	-0.0475649
chr13:76991860_76992360	1.26368	1.26368	1.26368	1.26368	1.26368	1.26368	0.373257	0.373257	0.373257	-0.446403	-0.243923	-0.243923	-0.243923	-0.396804	-1.18782	-1.18782	-1.18782	-1.18782	-1.18782	-1.18782
chr7:101881461_101881961	1.36022	1.36022	1.36022	1.36022	1.36022	1.36022	0.469757	0.17677	0.17677	-0.642926	-0.642926	-0.642926	-0.642926	-0.642926	-0.961668	-0.961668	-0.961668	-0.961668	-0.961668	-0.961668
chr9:36400767_36401267	1.1542	1.1542	1.1542	1.1542	1.1542	1.1542	0.308431	-0.346468	0.189319	0.189319	0.0444534	1.02811	-0.214677	-0.75993	-1.22729	-1.22729	-1.22729	-1.22729	-1.22729	-1.22729
chr14:104159445_104159945	1.26228	1.26228	1.26228	1.26228	1.26228	1.26228	0.371452	0.371452	0.371452	0.371452	-0.14741	-0.894481	-0.894481	-0.894747	-1.03806	-1.03806	-1.03806	-1.03806	-1.03806	-1.03806
chr12:94873374_94873874	0.931974	0.931974	0.931974	0.931974	0.931974	0.931974	0.931974	0.931974	0.417879	0.417879	0.417879	0.417879	-0.547379	-0.547379	-1.33876	-1.33876	-1.33876	-1.33876	-1.33876	-1.33876
chr1:3097499_3097999	1.00456	1.00456	1.00456	1.00456	1.00456	1.00456	0.11366	0.922718	0.922718	0.922718	0.403814	-0.343317	-1.30864	-1.09443	-1.09443	-1.09443	-1.09443	-1.09443	-1.09443	-1.09443
chr10:103368353_103368853	0.871637	0.871637	0.871637	0.871637	0.871637	0.871637	0.871637	0.871637	0.357469	0.357469	0.357469	0.357469	0.357469	-0.188023	-1.42874	-1.42874	-1.42874	-1.42874	-1.42874	-1.42874
chr7:101869404_101869904	1.39811	1.39811	1.39811	1.39811	1.39811	1.39811	0.505579	-0.0181729	-0.306463	-0.306463	-0.826314	-0.826314	-0.826314	-0.826314	-0.826314	-0.826314	-0.826314	-0.826314	-0.826314	-0.826314
chr2:86195263_86195763	1.14995	1.14995	1.14995	1.14995	1.14995	1.14995	-0.00911745	-0.00911745	-0.00911745	0.410397	0.410397	0.264702	0.264702	-0.281845	-1.32345	-1.32345	-1.32345	-1.32345	-1.32345	-1.32345
chr19:35000097_35000597	1.22861	1.22861	1.22861	1.22861	1.22861	1.22861	0.335903	0.622743	0.622743	-0.199013	-0.199013	-1.3835	-1.3835	-1.3835	-0.734084	-0.734084	-0.734084	-0.734084	-0.734084	-0.734084
chr3:53254828_53255328	0.845198	0.845198	0.845198	0.845198	0.845198	0.845198	0.845198	0.845198	0.845198	0.845198	0.845198	0.0960571	-1.37136	-1.37136	-1.10842	-1.10842	-1.10842	-1.10842	-1.10842	-1.10842
chr12:6753443_6753943	1.22097	1.22097	1.22097	1.22097	1.22097	1.22097	1.22097	0.346435	-0.515549	-0.515549	0.208015	-0.230963	-1.02991	-0.636292	-1.02883	-1.02883	-1.02883	-1.02883	-1.02883	-1.02883
chr9:128067261_128067761	1.28008	1.28008	1.28008	1.28008	1.28008	1.28008	0.938836	0.414081	0.0893377	-0.733832	-0.295247	-1.13772	-1.13772	-1.05215	-0.794347	-0.794347	-0.794347	-0.794347	-0.794347	-0.794347
chr2:147352275_147352775	1.38149	1.38149	1.38149	1.38149	1.38149	1.38149	0.00692863	0.00692863	0.00692863	-0.816292	-0.816292	-0.212272	-0.212272	-0.212272	-1.00672	-1.00672	-1.00672	-1.00672	-1.00672	-1.00672
chr2:148644458_148644958	1.32903	1.32903	1.32903	1.32903	1.32903	1.32903	0.79105	0.26625	-0.294076	-0.324266	-0.324266	-1.07426	-1.07426	-1.07426	-0.811017	-0.811017	-0.811017	-0.811017	-0.811017	-0.811017
chr14:41606708_41607208	1.02003	1.02003	1.02003	1.02003	1.02003	1.02003	1.02003	0.495116	0.495116	0.495116	-0.0258906	-0.0258906	-0.0258906	-0.540005	-1.33465	-1.33465	-1.33465	-1.33465	-1.33465	-1.33465
chr7:106284835_106285335	1.03116	1.03116	1.03116	1.03116	1.03116	1.03116	1.03116	0.736708	0.764275	0.764275	-0.248856	-1.25783	-0.622388	-0.776041	-1.09638	-1.09638	-1.09638	-1.09638	-1.09638	-1.09638
chr2:199911005_199911505	1.31384	1.31384	1.31384	1.31384	1.31384	1.31384	0.418427	0.418427	0.0780398	0.0780398	-0.792759	-0.792759	-0.792759	-1.48658	-0.835189	-0.835189	-0.835189	-0.835189	-0.835189	-0.835189
chr11:76680724_76681224	1.20482	1.20482	1.20482	1.20482	1.20482	1.20482	0.3083	0.3083	0.3083	0.3083	0.3083	-0.44354	-0.44354	-0.44354	-1.23996	-1.23996	-1.23996	-1.23996	-1.23996	-1.23996
chr17:42677869_42678369	1.14379	1.14379	1.14379	1.14379	1.14379	1.14379	1.14379	0.617683	0.328095	0.328095	-0.543805	-0.543805	-0.543805	-1.09271	-1.09271	-1.09271	-1.09271	-1.09271	-1.09271	-1.09271
chr14:49767903_49768403	1.03581	1.03581	1.03581	1.03581	1.03581	1.03581	1.03581	1.03581	0.518367	0.518367	-0.00387761	-0.755819	-0.755819	-1.27116	-1.08942	-1.08942	-1.08942	-1.08942	-1.08942	-1.08942
chr3:179961598_179962098	1.06448	1.06448	1.06448	1.06448	1.06448	1.06448	0.722201	0.722201	0.722201	0.722201	-0.150077	-0.150077	-1.12194	-1.12194	-1.12194	-1.12194	-1.12194	-1.12194	-1.12194	-1.12194
chr10:122486423_122486923	1.23362	1.23362	1.23362	1.23362	1.23362	1.23362	0.693934	0.693934	0.693934	-0.387099	-0.909645	-0.909645	-0.909645	-0.909645	-0.909645	-0.909645	-0.909645	-0.909645	-0.909645	-0.909645
chr6:160520181_160520681	1.1008	1.1008	1.1008	1.1008	1.1008	1.1008	1.1008	0.5743	0.284496	0.284496	0.284496	-0.467932	-1.4401	-1.4401	-0.964213	-0.964213	-0.964213	-0.964213	-0.964213	-0.964213
chr12:130818433_130818933	1.06039	1.06039	1.06039	1.06039	1.06039	1.06039	1.06039	1.06039	0.542562	0.0520212	0.0520212	-0.700482	-0.700482	-0.700482	-1.17138	-1.17138	-1.17138	-1.17138	-1.17138	-1.17138
chr3:86228052_86228552	1.09868	1.09868	1.09868	1.09868	1.09868	1.09868	1.09868	0.803171	0.284858	0.284858	-0.427645	-0.427645	-0.427645	-0.427645	-1.22552	-1.22552	-1.22552	-1.22552	-1.22552	-1.22552
chr3:20039910_20040410	1.27599	1.27599	1.27599	1.27599	1.27599	1.27599	0.377235	0.377235	0.39928	-0.428047	-0.877735	-0.531946	-0.531946	0.152764	-1.0988	-1.0988	-1.0988	-1.0988	-1.0988	-1.0988
chr13:30306949_30307449	1.27048	1.27048	1.27048	1.27048	1.27048	1.27048	-0.111483	0.0766104	-0.213804	-0.705328	-1.5	-1.49785	0.608592	0.110113	-0.674323	-0.674323	-0.674323	-0.674323	-0.674323	-0.674323
chr12:57459019_57459519	1.3896	1.3896	1.3896	1.3896	1.3896	1.3896	0.2212	0.2212	-0.298112	-0.298112	-0.298112	-1.05277	-1.05277	-1.05277	-0.787891	-0.787891	-0.787891	-0.787891	-0.787891	-0.787891
chr1:1926687_1927187	1.42404	1.42404	1.42404	1.42404	1.42404	1.42404	0.0406622	0.0406622	0.0406622	-0.787841	-0.787841	-0.787841	-0.787841	-0.787841	-0.787841	-0.787841	-0.787841	-0.787841	-0.787841	-0.787841
chr1:162219351_162219851	1.42404	1.42404	1.42404	1.42404	1.42404	1.42404	0.0406622	0.0406622	0.0406622	-0.787841	-0.787841	-0.787841	-0.787841	-0.787841	-0.787841	-0.787841	-0.787841	-0.787841	-0.787841	-0.787841
chr14:63045526_63046026	1.42404	1.42404	1.42404	1.42404	1.42404	1.42404	0.0406622	0.0406622	0.0406622	-0.787841	-0.787841	-0.787841	-0.787841	-0.787841	-0.787841	-0.787841	-0.787841	-0.787841	-0.787841	-0.787841
chr16:1923539_1924039	1.42404	1.42404	1.42404	1.42404	1.42404	1.42404	0.0406622	0.0406622	0.0406622	-0.787841	-0.787841	-0.787841	-0.787841	-0.787841	-0.787841	-0.787841	-0.787841	-0.787841	-0.787841	-0.787841
chr13:106534896_106535396	0.967618	0.967618	0.967618	0.967618	0.967618	0.967618	0.967618	0.967618	0.967618	0.139092	0.139092	0.139092	-1.33943	-1.33943	-1.0745	-1.0745	-1.0745	-1.0745	-1.0745	-1.0745
chr19:45093204_45093704	1.34401	1.34401	1.34401	1.34401	1.34401	1.34401	0.44352	0.44352	-0.26477	-0.26477	-0.558615	-0.558615	-0.558615	-0.558615	-1.03118	-1.03118	-1.03118	-1.03118	-1.03118	-1.03118
chr5:81971662_81972162	1.20162	1.20162	1.20162	1.20162	1.20162	1.20162	0.954529	0.910762	0.206758	-0.878551	-1.40316	-0.408321	-0.408321	-1.00414	-0.863214	-0.863214	-0.863214	-0.863214	-0.863214	-0.863214
chr15:100602059_100602559	1.09246	1.09246	1.09246	1.09246	1.09246	1.09246	0.191682	1.00971	0.682592	0.319978	-0.0910958	-0.0910958	-1.5	-1.3615	-0.88372	-0.88372	-0.88372	-0.88372	-0.88372	-0.88372
chr8:41712693_41713193	1.31867	1.31867	1.31867	1.31867	1.31867	1.31867	0.974923	0.0932096	-0.426633	-0.426633	-0.426633	-0.426633	-0.426633	-0.978144	-0.978144	-0.978144	-0.978144	-0.978144	-0.978144	-0.978144
chr12:6232434_6232934	1.05073	1.05073	1.05073	1.05073	1.05073	1.05073	1.05073	1.05073	1.05073	-0.241591	-0.241591	-0.997046	-0.997046	-0.997046	-0.997046	-0.997046	-0.997046	-0.997046	-0.997046	-0.997046
chr19:35264655_35265155	1.05073	1.05073	1.05073	1.05073	1.05073	1.05073	1.05073	1.05073	1.05073	-0.241591	-0.241591	-0.997046	-0.997046	-0.997046	-0.997046	-0.997046	-0.997046	-0.997046	-0.997046	-0.997046
chr2:85758510_85759010	1.05073	1.05073	1.05073	1.05073	1.05073	1.05073	1.05073	1.05073	1.05073	-0.241591	-0.241591	-0.997046	-0.997046	-0.997046	-0.997046	-0.997046	-0.997046	-0.997046	-0.997046	-0.997046
chr7:150801326_150801826	1.05073	1.05073	1.05073	1.05073	1.05073	1.05073	1.05073	1.05073	1.05073	-0.241591	-0.241591	-0.997046	-0.997046	-0.997046	-0.997046	-0.997046	-0.997046	-0.997046	-0.997046	-0.997046
chr19:46471339_46471839	1.38182	1.38182	1.38182	1.38182	1.38182	1.38182	-0.00314834	-0.00314834	-0.00314834	-0.00314834	-0.527972	-0.970687	-0.970687	-1.5	-0.714439	-0.714439	-0.714439	-0.714439	-0.714439	-0.714439
chr16:74606918_74607418	1.34123	1.34123	1.34123	1.34123	1.34123	1.34123	0.99734	-0.0257177	-0.545774	-0.545774	-1.07066	-1.07066	-1.07066	-0.673643	-0.673643	-0.673643	-0.673643	-0.673643	-0.673643	-0.673643
chr1:248906433_248906933	1.30239	1.30239	1.30239	1.30239	1.30239	1.30239	0.400867	-0.128163	-0.128163	-0.958038	-0.753034	0.242713	0.242713	-0.275431	-1.0763	-1.0763	-1.0763	-1.0763	-1.0763	-1.0763
chr1:148388649_148389149	1.12038	1.12038	1.12038	1.12038	1.12038	1.12038	1.12038	1.12038	0.600078	-0.693341	-0.693341	-0.693341	-0.693341	-0.693341	-1.01607	-1.01607	-1.01607	-1.01607	-1.01607	-1.01607
chr13:44423159_44423659	1.30361	1.30361	1.30361	1.30361	1.30361	1.30361	0.76122	0.0409928	0.0409928	0.0409928	-0.484165	-0.484165	-0.484165	-1.03619	-1.03619	-1.03619	-1.03619	-1.03619	-1.03619	-1.03619
chr9:99821487_99821987	1.29512	1.29512	1.29512	1.29512	1.29512	1.29512	0.124146	0.124146	0.124146	0.124146	-0.170147	-0.170147	-0.170147	-0.702447	-1.17573	-1.17573	-1.17573	-1.17573	-1.17573	-1.17573
chr15:84748118_84748618	1.19698	1.19698	1.19698	1.19698	1.19698	1.19698	0.654229	0.654229	0.654229	0.16099	-0.981428	-0.981428	-0.306115	-1.00523	-1.00523	-1.00523	-1.00523	-1.00523	-1.00523	-1.00523
chr16:24539285_24539785	1.10365	1.10365	1.10365	1.10365	1.10365	1.10365	1.10365	-0.157865	-0.67877	-0.67877	-1.5	-1.5	-1.5	-0.84763	-0.0382938	-0.0382938	-0.0382938	-0.0382938	-0.0382938	-0.0382938
chr19:49929835_49930335	1.28811	1.28811	1.28811	1.28811	1.28811	1.28811	0.115845	0.638697	0.638697	-0.192407	-0.718274	-0.654645	-0.654645	-0.990336	-0.985267	-0.985267	-0.985267	-0.985267	-0.985267	-0.985267
chr9:88753639_88754139	1.25507	1.25507	1.25507	1.25507	1.25507	1.25507	0.351609	0.351609	0.895147	0.0634905	-0.815131	-0.815131	-0.815131	-0.970249	-0.96277	-0.96277	-0.96277	-0.96277	-0.96277	-0.96277
chr10:74826697_74827197	1.38832	1.38832	1.38832	1.38832	1.38832	1.38832	0.314599	-0.836163	-0.836163	0.420205	-0.458512	-0.554813	-0.554813	-0.554813	-0.878241	-0.878241	-0.878241	-0.878241	-0.878241	-0.878241
chr6:3157407_3157907	1.40723	1.40723	1.40723	1.40723	1.40723	1.40723	0.50239	-0.0285854	-0.55076	-1.04542	-1.04542	-0.697287	-0.697287	-0.697287	-0.697287	-0.697287	-0.697287	-0.697287	-0.697287	-0.697287
chr17:1484837_1485337	0.978643	0.978643	0.978643	0.978643	0.978643	0.978643	0.978643	0.447563	0.447563	0.447563	0.447563	0.447563	-0.533058	-0.533058	-1.33703	-1.33703	-1.33703	-1.33703	-1.33703	-1.33703
chr15:70206763_70207263	0.978643	0.978643	0.978643	0.978643	0.978643	0.978643	0.978643	0.447563	0.447563	0.447563	0.447563	0.447563	-0.533058	-0.533058	-1.33703	-1.33703	-1.33703	-1.33703	-1.33703	-1.33703
chr17:74316236_74316736	0.978643	0.978643	0.978643	0.978643	0.978643	0.978643	0.978643	0.447563	0.447563	0.447563	0.447563	0.447563	-0.533058	-0.533058	-1.33703	-1.33703	-1.33703	-1.33703	-1.33703	-1.33703
chr2:141144437_141144937	0.978643	0.978643	0.978643	0.978643	0.978643	0.978643	0.978643	0.447563	0.447563	0.447563	0.447563	0.447563	-0.533058	-0.533058	-1.33703	-1.33703	-1.33703	-1.33703	-1.33703	-1.33703
chr2:218340057_218340557	0.978643	0.978643	0.978643	0.978643	0.978643	0.978643	0.978643	0.447563	0.447563	0.447563	0.447563	0.447563	-0.533058	-0.533058	-1.33703	-1.33703	-1.33703	-1.33703	-1.33703	-1.33703
chr20:49217078_49217578	0.978643	0.978643	0.978643	0.978643	0.978643	0.978643	0.978643	0.447563	0.447563	0.447563	0.447563	0.447563	-0.533058	-0.533058	-1.33703	-1.33703	-1.33703	-1.33703	-1.33703	-1.33703
chr10:104334083_104334583	1.21062	1.21062	1.21062	1.21062	1.21062	1.21062	1.21062	0.679542	-0.193596	-0.193596	-0.193596	-0.95257	-0.95257	-0.95257	-0.95257	-0.95257	-0.95257	-0.95257	-0.95257	-0.95257
chr19:15555672_15556172	1.09295	1.09295	1.09295	1.09295	1.09295	1.09295	1.09295	0.79494	0.272248	0.272248	-0.255295	-0.255295	-0.255295	-1.17489	-1.17489	-1.17489	-1.17489	-1.17489	-1.17489	-1.17489
chr9:6757776_6758276	1.28566	1.28566	1.28566	1.28566	1.28566	1.28566	0.379748	-0.151859	-0.444472	-0.940758	-1.5	-1.5	-1.25018	-0.695802	-0.215302	-0.215302	-0.215302	-0.215302	-0.215302	-0.215302
chr7:27200028_27200528	0.847995	0.847995	0.847995	0.847995	0.847995	0.847995	0.847995	0.847995	0.847995	0.847995	0.847995	0.0878758	-1.17698	-1.17698	-1.17698	-1.17698	-1.17698	-1.17698	-1.17698	-1.17698
chr2:240791858_240792358	1.17687	1.17687	1.17687	1.17687	1.17687	1.17687	1.17687	0.644903	0.428365	-0.66397	-0.66397	-1.42421	-1.42421	-0.733574	-0.733574	-0.733574	-0.733574	-0.733574	-0.733574	-0.733574
chr2:232440487_232440987	1.19523	1.19523	1.19523	1.19523	1.19523	1.19523	0.288577	0.288577	0.288577	0.288577	0.288577	0.288577	-0.976649	-1.13232	-1.13232	-1.13232	-1.13232	-1.13232	-1.13232	-1.13232
chr1:112410582_112411082	0.790154	0.790154	0.790154	0.790154	0.790154	0.790154	0.790154	0.790154	0.790154	0.790154	0.790154	0.790154	-0.699443	-1.25463	-1.25463	-1.25463	-1.25463	-1.25463	-1.25463	-1.25463
chr2:10254558_10255058	0.790154	0.790154	0.790154	0.790154	0.790154	0.790154	0.790154	0.790154	0.790154	0.790154	0.790154	0.790154	-0.699443	-1.25463	-1.25463	-1.25463	-1.25463	-1.25463	-1.25463	-1.25463
chr19:2286401_2286901	1.14392	1.14392	1.14392	1.14392	1.14392	1.14392	1.14392	1.14392	0.430369	-0.871067	-0.871067	-0.871067	-0.871067	-0.871067	-0.871067	-0.871067	-0.871067	-0.871067	-0.871067	-0.871067
chr1:145845391_145845891	1.03903	1.03903	1.03903	1.03903	1.03903	1.03903	0.493261	0.493261	0.493261	0.493261	0.493261	0.493261	-0.489793	-1.24342	-1.24342	-1.24342	-1.24342	-1.24342	-1.24342	-1.24342
chr2:98808373_98808873	1.00074	1.00074	1.00074	1.00074	1.00074	1.00074	1.00074	1.00074	1.00074	0.165452	-0.130648	-0.130648	-1.11385	-1.11385	-1.11385	-1.11385	-1.11385	-1.11385	-1.11385	-1.11385
chr12:51869001_51869501	1.08675	1.08675	1.08675	1.08675	1.08675	1.08675	1.08675	1.08675	0.5631	-0.272188	-0.272188	-0.272188	-1.25539	-1.25539	-0.988296	-0.988296	-0.988296	-0.988296	-0.988296	-0.988296
chr15:66169018_66169518	1.05922	1.05922	1.05922	1.05922	1.05922	1.05922	1.05922	0.334148	0.334148	0.334148	0.334148	0.334148	-0.649387	-1.20513	-1.20513	-1.20513	-1.20513	-1.20513	-1.20513	-1.20513
chr6:166714258_166714758	0.991643	0.991643	0.991643	0.991643	0.991643	0.991643	0.991643	0.692951	0.692951	0.32751	0.32751	0.32751	-1.16374	-1.16374	-1.16374	-1.16374	-1.16374	-1.16374	-1.16374	-1.16374
chr7:158587611_158588111	1.08573	1.08573	1.08573	1.08573	1.08573	1.08573	1.08573	1.08573	0.792368	-0.510578	-0.510578	-0.510578	-0.510578	-1.06664	-1.06154	-1.06154	-1.06154	-1.06154	-1.06154	-1.06154
chr22:19447484_19447984	1.05115	1.05115	1.05115	1.05115	1.05115	1.05115	0.142504	0.898154	0.56818	0.56818	0.113545	0.064115	0.064115	-1.24653	-1.24653	-1.24653	-1.24653	-1.24653	-1.24653	-1.24653
chr9:137877497_137877997	1.03851	1.03851	1.03851	1.03851	1.03851	1.03851	1.03851	0.505073	0.505073	0.505073	0.505073	-0.701096	-0.701096	-0.434628	-1.24218	-1.24218	-1.24218	-1.24218	-1.24218	-1.24218
chr18:21111489_21111989	1.2541	1.2541	1.2541	1.2541	1.2541	1.2541	0.0731995	-0.460518	0.0866615	0.0866615	0.177972	0.419804	-0.180871	-0.411391	-1.21936	-1.21936	-1.21936	-1.21936	-1.21936	-1.21936
chr4:55948599_55949099	1.37694	1.37694	1.37694	1.37694	1.37694	1.37694	0.467221	0.167899	-0.357093	-0.357093	-0.357093	-0.505567	-1.10638	-0.88765	-0.88765	-0.88765	-0.88765	-0.88765	-0.88765	-0.88765
chr2:71684958_71685458	0.873359	0.873359	0.873359	0.873359	0.873359	0.873359	0.873359	0.573664	0.573664	0.573664	0.573664	0.573664	-0.0278987	-0.585568	-1.39473	-1.39473	-1.39473	-1.39473	-1.39473	-1.39473
chr11:73660822_73661322	1.16396	1.16396	1.16396	1.16396	1.16396	1.16396	0.252977	-0.281601	0.26646	0.26646	0.26646	0.26646	0.26646	-0.490255	-1.29953	-1.29953	-1.29953	-1.29953	-1.29953	-1.29953
chr1:160374575_160375075	0.86973	0.86973	0.86973	0.86973	0.86973	0.86973	-0.0415039	0.786018	0.786018	0.786018	0.786018	0.786018	-0.201338	-1.27223	-1.27223	-1.27223	-1.27223	-1.27223	-1.27223	-1.27223
chr2:120893776_120894276	0.947759	0.947759	0.947759	0.947759	0.947759	0.947759	0.947759	0.947759	0.653386	0.653386	0.122563	0.122563	-0.479338	-1.23638	-1.23638	-1.23638	-1.23638	-1.23638	-1.23638	-1.23638
chr8:28411797_28412297	1.18627	1.18627	1.18627	1.18627	1.18627	1.18627	1.18627	0.641912	0.347406	-0.491906	-0.491906	-1.25654	-1.25654	-0.440474	-0.89264	-0.89264	-0.89264	-0.89264	-0.89264	-0.89264
chr3:120349126_120349626	1.14845	1.14845	1.14845	1.14845	1.14845	1.14845	1.14845	0.910854	0.339559	-0.499798	-0.499798	-0.148981	-1.13698	-1.00057	-1.00057	-1.00057	-1.00057	-1.00057	-1.00057	-1.00057
chr16:86925346_86925846	0.962197	0.962197	0.962197	0.962197	0.962197	0.962197	0.962197	0.962197	0.435991	0.435991	-0.0950986	-0.0950986	-0.0950986	-0.0950986	-1.36486	-1.36486	-1.36486	-1.36486	-1.36486	-1.36486
chr1:208084763_208085263	1.00718	1.00718	1.00718	1.00718	1.00718	1.00718	1.00718	1.00718	1.00718	0.166908	0.166908	-1.04427	-1.04427	-1.04427	-1.04427	-1.04427	-1.04427	-1.04427	-1.04427	-1.04427
chr2:73779877_73780377	1.1897	1.1897	1.1897	1.1897	1.1897	1.1897	1.1897	0.296212	0.296212	0.296212	-0.591522	-0.740504	-0.740504	-0.740504	-1.06725	-1.06725	-1.06725	-1.06725	-1.06725	-1.06725
chr20:23637291_23637791	1.13963	1.13963	1.13963	1.13963	1.13963	1.13963	0.590368	0.590368	0.0634481	0.0634481	0.0634481	0.0634481	0.0634481	-0.495573	-1.30669	-1.30669	-1.30669	-1.30669	-1.30669	-1.30669
chr14:76431420_76431920	1.35267	1.35267	1.35267	1.35267	1.35267	1.35267	0.439582	0.439582	0.144652	-0.695869	-0.844397	-0.844397	-0.844397	-0.844397	-0.844397	-0.844397	-0.844397	-0.844397	-0.844397	-0.844397
chr3:46845218_46845718	1.00151	1.00151	1.00151	1.00151	1.00151	1.00151	1.00151	1.00151	1.00151	0.160664	-0.371367	-0.371367	-0.371367	-0.686379	-1.22896	-1.22896	-1.22896	-1.22896	-1.22896	-1.22896
chr2:1556719_1557219	1.15601	1.15601	1.15601	1.15601	1.15601	1.15601	1.15601	0.619793	0.619793	-0.221353	-0.221353	-0.987659	-0.987659	-0.987659	-0.987659	-0.987659	-0.987659	-0.987659	-0.987659	-0.987659
chr3:184156433_184156933	1.15601	1.15601	1.15601	1.15601	1.15601	1.15601	1.15601	0.619793	0.619793	-0.221353	-0.221353	-0.987659	-0.987659	-0.987659	-0.987659	-0.987659	-0.987659	-0.987659	-0.987659	-0.987659
chr16:67160797_67161297	0.996392	0.996392	0.996392	0.996392	0.996392	0.996392	0.996392	0.996392	0.996392	0.155112	0.155112	-0.611318	-0.611318	-1.15073	-1.15073	-1.15073	-1.15073	-1.15073	-1.15073	-1.15073
chr16:30921516_30922016	1.29169	1.29169	1.29169	1.29169	1.29169	1.29169	0.377589	-0.158823	0.391119	0.391119	-0.141298	-0.907887	-0.907887	-0.505175	-1.04815	-1.04815	-1.04815	-1.04815	-1.04815	-1.04815
chr11:123561017_123561517	1.14406	1.14406	1.14406	1.14406	1.14406	1.14406	0.795096	0.795096	0.267364	-0.232558	-0.232558	-0.381808	-0.381808	0.0210659	-1.25238	-1.25238	-1.25238	-1.25238	-1.25238	-1.25238
chr7:49643258_49643758	1.31602	1.31602	1.31602	1.31602	1.31602	1.31602	0.401127	0.401127	-0.318491	-0.318491	-0.318491	-0.318491	-0.318491	-0.318491	-1.13124	-1.13124	-1.13124	-1.13124	-1.13124	-1.13124
chr17:2883546_2884046	0.970329	0.970329	0.970329	0.970329	0.970329	0.970329	0.970329	0.970329	0.970329	0.127998	0.127998	0.127998	-0.863498	-1.17907	-1.17907	-1.17907	-1.17907	-1.17907	-1.17907	-1.17907
chr7:155344841_155345341	1.0309	1.0309	1.0309	1.0309	1.0309	1.0309	1.0309	1.0309	1.0309	0.188216	-0.538006	-1.30572	-1.30572	-0.902415	-0.902415	-0.902415	-0.902415	-0.902415	-0.902415	-0.902415
chr2:29921497_29921997	1.16833	1.16833	1.16833	1.16833	1.16833	1.16833	0.917174	0.615948	0.615948	0.115456	-0.41778	-1.18555	-1.18555	-1.34274	-0.857147	-0.857147	-0.857147	-0.857147	-0.857147	-0.857147
chr18:50374756_50375256	1.20382	1.20382	1.20382	1.20382	1.20382	1.20382	1.20382	0.307623	0.0118842	0.0118842	0.0118842	-0.755954	-0.755954	-0.755954	-1.08369	-1.08369	-1.08369	-1.08369	-1.08369	-1.08369
chr19:45691708_45692208	1.18953	1.18953	1.18953	1.18953	1.18953	1.18953	1.18953	0.293272	0.548388	-0.765205	-0.765205	-0.412914	-0.412914	-0.275938	-1.08936	-1.08936	-1.08936	-1.08936	-1.08936	-1.08936
chrX:71253919_71254419	1.26254	1.26254	1.26254	1.26254	1.26254	1.26254	0.346319	0.346319	-0.182423	-0.182423	0.559571	-0.455113	-0.455113	-0.612422	-1.15666	-1.15666	-1.15666	-1.15666	-1.15666	-1.15666
chr3:128680497_128680997	1.41571	1.41571	1.41571	1.41571	1.41571	1.41571	0.22604	-0.670809	0.0781107	-0.765332	-1.06432	-1.06432	-1.06432	-0.595615	-0.595615	-0.595615	-0.595615	-0.595615	-0.595615	-0.595615
chr11:6473720_6474220	1.02904	1.02904	1.02904	1.02904	1.02904	1.02904	1.02904	0.4912	0.195158	0.195158	0.937405	-0.278701	-0.278701	-1.20925	-1.20925	-1.20925	-1.20925	-1.20925	-1.20925	-1.20925
chr19:7917711_7918211	1.08751	1.08751	1.08751	1.08751	1.08751	1.08751	1.08751	1.08751	0.791414	-0.0524188	-0.943905	-0.943905	-0.943905	-0.943905	-0.943905	-0.943905	-0.943905	-0.943905	-0.943905	-0.943905
chr3:134426599_134427099	1.11687	1.11687	1.11687	1.11687	1.11687	1.11687	1.11687	0.219319	0.77099	-0.0731119	-0.607203	-1.5	-1.5	-1.40225	-0.580062	-0.580062	-0.580062	-0.580062	-0.580062	-0.580062
chr3:123961150_123961650	1.05941	1.05941	1.05941	1.05941	1.05941	1.05941	1.05941	0.521071	0.285285	0.285285	0.285285	0.13556	-0.85846	-0.454302	-1.26926	-1.26926	-1.26926	-1.26926	-1.26926	-1.26926
chr14:105300807_105301307	1.30083	1.30083	1.30083	1.30083	1.30083	1.30083	0.830229	0.0974074	0.11991	-0.381619	-0.915961	-0.0819468	-0.687838	-0.687838	-1.01622	-1.01622	-1.01622	-1.01622	-1.01622	-1.01622
chr1:10735444_10735944	1.17514	1.17514	1.17514	1.17514	1.17514	1.17514	0.257724	0.257724	0.257724	0.257724	-0.041645	-0.041645	-0.041645	-0.041645	-1.31919	-1.31919	-1.31919	-1.31919	-1.31919	-1.31919
chr3:88149707_88150207	0.815277	0.815277	0.815277	0.815277	0.815277	0.815277	0.815277	0.815277	0.815277	0.815277	0.515692	0.515692	-0.0906432	-1.29907	-1.29907	-1.29907	-1.29907	-1.29907	-1.29907	-1.29907
chr8:144147648_144148148	1.00965	1.00965	1.00965	1.00965	1.00965	1.00965	1.00965	1.00965	0.839815	-0.00550303	-0.154879	-0.924987	-1.5	-1.5	-0.726894	-0.726894	-0.726894	-0.726894	-0.726894	-0.726894
chr22:46335418_46335918	1.25504	1.25504	1.25504	1.25504	1.25504	1.25504	0.904543	0.365564	0.365564	-0.13655	-0.671515	-0.671515	-0.671515	-1.23385	-0.963495	-0.963495	-0.963495	-0.963495	-0.963495	-0.963495
chr11:2171689_2172189	1.12879	1.12879	1.12879	1.12879	1.12879	1.12879	1.12879	0.826527	0.296371	0.296371	-0.238706	-1.00912	-1.00912	-1.00912	-1.00912	-1.00912	-1.00912	-1.00912	-1.00912	-1.00912
chr9:133133169_133133669	0.981055	0.981055	0.981055	0.981055	0.981055	0.981055	0.981055	0.441628	0.464175	0.464175	0.464175	0.464175	-0.818612	-1.5	-1.0747	-1.0747	-1.0747	-1.0747	-1.0747	-1.0747
chr3:58640553_58641053	0.763278	0.763278	0.763278	0.763278	0.763278	0.763278	0.763278	0.763278	0.763278	0.763278	0.763278	0.763278	-0.233091	-0.57499	-1.39188	-1.39188	-1.39188	-1.39188	-1.39188	-1.39188
chr19:34428042_34428542	1.26706	1.26706	1.26706	1.26706	1.26706	1.26706	0.347417	-0.192245	0.471192	0.471192	-0.0644502	-1.28468	-1.28468	-1.28468	-0.796901	-0.796901	-0.796901	-0.796901	-0.796901	-0.796901
chr14:103542135_103542635	1.0832	1.0832	1.0832	1.0832	1.0832	1.0832	0.850648	0.850648	0.319892	0.319892	0.319892	-0.131982	-1.12852	-1.12852	-1.12852	-1.12852	-1.12852	-1.12852	-1.12852	-1.12852
chr1:64505551_64506051	1.04465	1.04465	1.04465	1.04465	1.04465	1.04465	1.04465	1.04465	0.51389	0.51389	-0.0217957	-1.04035	-1.04035	-1.04035	-1.04035	-1.04035	-1.04035	-1.04035	-1.04035	-1.04035
chr6:118651482_118651982	1.15838	1.15838	1.15838	1.15838	1.15838	1.15838	0.604124	-0.297719	-1.14434	-1.5	-1.24632	-0.624017	-1.5	-0.797698	0.028424	0.028424	0.028424	0.028424	0.028424	0.028424
chr17:39958876_39959376	0.892009	0.892009	0.892009	0.892009	0.892009	0.892009	0.892009	0.892009	0.360285	0.360285	0.360285	0.360285	0.360285	-0.575199	-1.39372	-1.39372	-1.39372	-1.39372	-1.39372	-1.39372
chr21:39183241_39183741	0.892009	0.892009	0.892009	0.892009	0.892009	0.892009	0.892009	0.892009	0.360285	0.360285	0.360285	0.360285	0.360285	-0.575199	-1.39372	-1.39372	-1.39372	-1.39372	-1.39372	-1.39372
chr22:39349558_39350058	1.31753	1.31753	1.31753	1.31753	1.31753	1.31753	0.395843	0.395843	0.395843	-0.452595	-0.452595	-1.22555	-1.22555	-0.819492	-0.819492	-0.819492	-0.819492	-0.819492	-0.819492	-0.819492
chr15:75843011_75843511	1.06129	1.06129	1.06129	1.06129	1.06129	1.06129	1.06129	0.52042	0.543028	0.543028	0.00618384	0.00618384	-0.992516	-1.15077	-1.15077	-1.15077	-1.15077	-1.15077	-1.15077	-1.15077
chr1:44047621_44048121	1.237	1.237	1.237	1.237	1.237	1.237	0.314937	0.314937	0.314937	0.314937	0.314937	-0.458329	-1.0673	-1.0673	-1.0673	-1.0673	-1.0673	-1.0673	-1.0673	-1.0673
chr7:140696429_140696929	1.24274	1.24274	1.24274	1.24274	1.24274	1.24274	0.320544	0.616861	0.928775	-0.182437	-0.914021	-0.914021	-0.914021	-0.914021	-0.914021	-0.914021	-0.914021	-0.914021	-0.914021	-0.914021
chr7:152025369_152025869	1.38034	1.38034	1.38034	1.38034	1.38034	1.38034	0.182953	-0.358212	-0.358212	-1.20712	-1.20712	-1.20712	-0.0954826	0.126251	-0.692991	-0.692991	-0.692991	-0.692991	-0.692991	-0.692991
chr2:207529078_207529578	1.22774	1.22774	1.22774	1.22774	1.22774	1.22774	0.672961	0.369518	-0.162701	-0.162701	-0.162701	-0.162701	-0.162701	-0.162701	-1.23879	-1.23879	-1.23879	-1.23879	-1.23879	-1.23879
chr11:117316043_117316543	1.12935	1.12935	1.12935	1.12935	1.12935	1.12935	1.12935	1.12935	0.403949	-0.445005	-0.445005	-1.0458	-1.0458	-0.639495	-0.969614	-0.969614	-0.969614	-0.969614	-0.969614	-0.969614
chr17:3668332_3668832	1.38791	1.38791	1.38791	1.38791	1.38791	1.38791	0.743483	-0.303594	-0.638536	-0.669672	-1.27488	-0.651928	-0.651928	-0.929904	-0.658416	-0.658416	-0.658416	-0.658416	-0.658416	-0.658416
chr19:47391417_47391917	1.17054	1.17054	1.17054	1.17054	1.17054	1.17054	0.61568	0.312193	0.312193	-0.53688	0.114301	0.114301	0.114301	-0.450423	-1.26982	-1.26982	-1.26982	-1.26982	-1.26982	-1.26982
chr7:44039030_44039530	1.25058	1.25058	1.25058	1.25058	1.25058	1.25058	0.327914	0.327914	0.327914	0.327914	-0.209489	-0.360076	-0.360076	-1.1265	-1.1265	-1.1265	-1.1265	-1.1265	-1.1265	-1.1265
chr12:63843534_63844034	1.18721	1.18721	1.18721	1.18721	1.18721	1.18721	1.18721	0.645745	0.113252	0.113252	-0.618742	-0.618742	-0.927904	-1.16177	-0.97593	-0.97593	-0.97593	-0.97593	-0.97593	-0.97593
chr20:60206149_60206649	0.875268	0.875268	0.875268	0.875268	0.875268	0.875268	0.875268	0.875268	0.875268	0.875268	0.337679	0.337679	-1.17851	-1.17851	-1.17851	-1.17851	-1.17851	-1.17851	-1.17851	-1.17851
chr5:177351111_177351611	0.875268	0.875268	0.875268	0.875268	0.875268	0.875268	0.875268	0.875268	0.875268	0.875268	0.337679	0.337679	-1.17851	-1.17851	-1.17851	-1.17851	-1.17851	-1.17851	-1.17851	-1.17851
chr21:32366364_32366864	1.31133	1.31133	1.31133	1.31133	1.31133	1.31133	0.388233	0.388233	0.388233	-0.461503	-0.461503	-0.461503	-0.461503	-1.02667	-1.02667	-1.02667	-1.02667	-1.02667	-1.02667	-1.02667
chr11:14223594_14224094	1.31133	1.31133	1.31133	1.31133	1.31133	1.31133	0.388233	0.388233	0.388233	-0.461503	-0.461503	-0.461503	-0.461503	-1.02667	-1.02667	-1.02667	-1.02667	-1.02667	-1.02667	-1.02667
chr6:161038628_161039128	0.919278	0.919278	0.919278	0.919278	0.919278	0.919278	0.919278	0.919278	0.919278	0.919278	0.381532	-0.843494	-0.843494	-0.843494	-1.17397	-1.17397	-1.17397	-1.17397	-1.17397	-1.17397
chr11:61161450_61161950	1.22482	1.22482	1.22482	1.22482	1.22482	1.22482	0.596955	0.596955	0.460853	-0.389088	-0.389088	-0.389088	-1.5	-1.45557	-0.783876	-0.783876	-0.783876	-0.783876	-0.783876	-0.783876
chr2:85423450_85423950	0.942249	0.942249	0.942249	0.942249	0.942249	0.942249	0.942249	0.400334	0.400334	0.400334	0.400334	0.400334	0.400334	-0.815207	-1.36376	-1.36376	-1.36376	-1.36376	-1.36376	-1.36376
chr16:57475767_57476267	1.37238	1.37238	1.37238	1.37238	1.37238	1.37238	0.448797	0.448797	-0.442245	-0.442245	-0.980182	-0.980182	-0.980182	-0.758118	-0.758118	-0.758118	-0.758118	-0.758118	-0.758118	-0.758118
chr10:44864793_44865293	0.860722	0.860722	0.860722	0.860722	0.860722	0.860722	0.860722	0.860722	0.860722	0.860722	0.860722	-0.162296	-1.16321	-1.16321	-1.16321	-1.16321	-1.16321	-1.16321	-1.16321	-1.16321
chr16:11576956_11577456	1.10787	1.10787	1.10787	1.10787	1.10787	1.10787	1.10787	1.10787	0.216205	0.216205	-0.516988	-1.29207	-1.29207	-0.884896	-0.884896	-0.884896	-0.884896	-0.884896	-0.884896	-0.884896
chr21:32096275_32096775	1.01354	1.01354	1.01354	1.01354	1.01354	1.01354	1.01354	1.01354	1.01354	-0.100616	-0.100616	-0.100616	-1.10251	-1.10251	-1.10251	-1.10251	-1.10251	-1.10251	-1.10251	-1.10251
chr19:4007308_4007808	1.09419	1.09419	1.09419	1.09419	1.09419	1.09419	0.74132	0.74132	0.769803	-0.0813956	-0.260131	-0.0899035	-0.0899035	-0.769235	-1.2545	-1.2545	-1.2545	-1.2545	-1.2545	-1.2545
chr2:234135659_234136159	0.887842	0.887842	0.887842	0.887842	0.887842	0.887842	0.887842	0.887842	0.589037	0.589037	0.0502238	0.0502238	0.0502238	0.0502238	-1.41362	-1.41362	-1.41362	-1.41362	-1.41362	-1.41362
chr16:30610321_30610821	1.29847	1.29847	1.29847	1.29847	1.29847	1.29847	0.695672	-0.0436447	0.513177	-0.338805	-0.489358	-0.489358	-0.489358	-1.02131	-1.02131	-1.02131	-1.02131	-1.02131	-1.02131	-1.02131
chr1:177257026_177257526	0.869509	0.869509	0.869509	0.869509	0.869509	0.869509	0.869509	0.869509	0.869509	0.869509	0.330123	0.330123	-0.673306	-1.24029	-1.24029	-1.24029	-1.24029	-1.24029	-1.24029	-1.24029
chr10:126913438_126913938	0.869509	0.869509	0.869509	0.869509	0.869509	0.869509	0.869509	0.869509	0.869509	0.869509	0.330123	0.330123	-0.673306	-1.24029	-1.24029	-1.24029	-1.24029	-1.24029	-1.24029	-1.24029
chr10:131049099_131049599	0.869509	0.869509	0.869509	0.869509	0.869509	0.869509	0.869509	0.869509	0.869509	0.869509	0.330123	0.330123	-0.673306	-1.24029	-1.24029	-1.24029	-1.24029	-1.24029	-1.24029	-1.24029
chr17:19270505_19271005	0.869509	0.869509	0.869509	0.869509	0.869509	0.869509	0.869509	0.869509	0.869509	0.869509	0.330123	0.330123	-0.673306	-1.24029	-1.24029	-1.24029	-1.24029	-1.24029	-1.24029	-1.24029
chr12:49336985_49337485	0.908446	0.908446	0.908446	0.908446	0.908446	0.908446	0.908446	0.908446	0.908446	-0.207792	-0.207792	0.417893	0.417893	-0.52265	-1.34559	-1.34559	-1.34559	-1.34559	-1.34559	-1.34559
chr15:68345576_68346076	1.16701	1.16701	1.16701	1.16701	1.16701	1.16701	0.81347	0.81347	0.81347	-0.0393403	-0.94031	-0.94031	-0.94031	-0.94031	-0.94031	-0.94031	-0.94031	-0.94031	-0.94031	-0.94031
chr19:6425308_6425808	1.25391	1.25391	1.25391	1.25391	1.25391	1.25391	0.402745	0.596579	0.297301	-0.555611	-1.45669	-1.5	-0.740129	-0.601523	-0.601523	-0.601523	-0.601523	-0.601523	-0.601523	-0.601523
chr7:5382226_5382726	1.29696	1.29696	1.29696	1.29696	1.29696	1.29696	0.739408	0.739408	0.0103782	-0.842817	-0.842817	-0.842817	-0.842817	-0.842817	-0.842817	-0.842817	-0.842817	-0.842817	-0.842817	-0.842817
chr12:22624830_22625330	1.20878	1.20878	1.20878	1.20878	1.20878	1.20878	1.20878	0.156428	-0.737882	-1.24464	-1.24464	-1.24464	-1.24464	-1.24464	-0.276131	-0.276131	-0.276131	-0.276131	-0.276131	-0.276131
chr16:25257641_25258141	1.35578	1.35578	1.35578	1.35578	1.35578	1.35578	0.427734	0.427734	-0.107833	-0.615178	-0.918016	-0.560957	-0.560957	-0.47215	-0.959178	-0.959178	-0.959178	-0.959178	-0.959178	-0.959178
chr5:140000234_140000734	1.00996	1.00996	1.00996	1.00996	1.00996	1.00996	1.00996	1.00996	1.00996	0.155654	-0.384894	-0.384894	-0.384894	-1.1558	-1.1558	-1.1558	-1.1558	-1.1558	-1.1558	-1.1558
chr6:152982914_152983414	1.11357	1.11357	1.11357	1.11357	1.11357	1.11357	1.11357	0.372107	-0.523421	-0.523421	-1.5	-1.5	-1.5	-0.867947	-0.192684	-0.192684	-0.192684	-0.192684	-0.192684	-0.192684
chr6:99781933_99782433	1.35525	1.35525	1.35525	1.35525	1.35525	1.35525	0.426972	-0.117756	-0.117756	-0.117756	-0.117756	-0.573839	-0.573839	-0.573839	-1.06099	-1.06099	-1.06099	-1.06099	-1.06099	-1.06099
chr6:83859404_83859904	1.27729	1.27729	1.27729	1.27729	1.27729	1.27729	1.27729	0.0947717	-0.441051	-0.441051	-0.981846	-0.354731	-0.354731	-0.923196	-0.923196	-0.923196	-0.923196	-0.923196	-0.923196	-0.923196
chr20:48208922_48209422	1.27686	1.27686	1.27686	1.27686	1.27686	1.27686	0.348341	0.282713	0.841327	-0.49072	-0.49072	-0.49072	-0.49072	-1.02438	-1.02438	-1.02438	-1.02438	-1.02438	-1.02438	-1.02438
chr6:167292972_167293472	1.32706	1.32706	1.32706	1.32706	1.32706	1.32706	0.397344	0.397344	0.397344	-0.45848	-0.45848	-0.915269	-0.915269	-0.915269	-0.915269	-0.915269	-0.915269	-0.915269	-0.915269	-0.915269
chr10:112949861_112950361	0.792742	0.792742	0.792742	0.792742	0.792742	0.792742	0.792742	0.247092	-0.484289	-1.5	-1.5	-1.5	-0.881223	-0.172827	0.320366	0.320366	0.320366	0.320366	0.320366	0.320366
chr10:43948524_43949024	1.37895	1.37895	1.37895	1.37895	1.37895	1.37895	0.448884	-0.096896	-0.096896	-0.096896	-0.638612	-0.638612	-1.25286	-0.843119	-0.843119	-0.843119	-0.843119	-0.843119	-0.843119	-0.843119
chr13:102845549_102846049	1.02577	1.02577	1.02577	1.02577	1.02577	1.02577	1.02577	0.479902	0.479902	0.917049	0.0124107	0.0124107	-0.995507	-1.15522	-1.15522	-1.15522	-1.15522	-1.15522	-1.15522	-1.15522
chr15:40857628_40858128	1.13608	1.13608	1.13608	1.13608	1.13608	1.13608	1.13608	0.590163	0.0532927	0.0532927	0.0532927	0.0532927	-0.954727	-1.11445	-1.11445	-1.11445	-1.11445	-1.11445	-1.11445	-1.11445
chr17:40345043_40345543	0.989227	0.989227	0.989227	0.989227	0.989227	0.989227	0.989227	0.683118	0.683118	0.683118	0.141238	0.141238	-1.15705	-1.15705	-1.15705	-1.15705	-1.15705	-1.15705	-1.15705	-1.15705
chr20:64160777_64161277	1.05376	1.05376	1.05376	1.05376	1.05376	1.05376	0.493789	1.03286	0.895646	0.0387614	-0.264996	-0.264996	-0.264996	-0.264996	-1.28727	-1.28727	-1.28727	-1.28727	-1.28727	-1.28727
chr6:159125879_159126379	1.03439	1.03439	1.03439	1.03439	1.03439	1.03439	1.03439	1.03439	0.496922	0.496922	-0.408814	-0.408814	-0.408814	-0.729997	-1.21875	-1.21875	-1.21875	-1.21875	-1.21875	-1.21875
chr7:93544605_93545105	1.1322	1.1322	1.1322	1.1322	1.1322	1.1322	1.1322	-0.0540219	-0.0311765	-0.0311765	0.425635	0.425635	-0.583571	-1.15382	-1.15382	-1.15382	-1.15382	-1.15382	-1.15382	-1.15382
chr12:121918284_121918784	1.24114	1.24114	1.24114	1.24114	1.24114	1.24114	0.680533	1.18212	0.0105845	-0.847281	-0.847281	-0.847281	-0.847281	-0.847281	-0.847281	-0.847281	-0.847281	-0.847281	-0.847281	-0.847281
chr15:69538551_69539051	1.24883	1.24883	1.24883	1.24883	1.24883	1.24883	0.641727	0.641727	0.641727	-0.48148	-0.48148	-0.939469	-0.939469	-0.939469	-0.939469	-0.939469	-0.939469	-0.939469	-0.939469	-0.939469
chr19:5790982_5791482	0.851852	0.851852	0.851852	0.851852	0.851852	0.851852	0.851852	0.851852	0.313605	0.313605	0.313605	0.313605	0.313605	0.313605	-1.44941	-1.44941	-1.44941	-1.44941	-1.44941	-1.44941
chr9:85940768_85941268	1.39197	1.39197	1.39197	1.39197	1.39197	1.39197	0.349587	-0.197782	-0.164836	-0.164836	-1.07197	-0.441957	-0.441957	-0.602109	-0.935995	-0.935995	-0.935995	-0.935995	-0.935995	-0.935995
chr10:103367672_103368172	0.911599	0.911599	0.911599	0.911599	0.911599	0.911599	0.911599	0.364178	0.906621	0.906621	0.906621	-0.331155	-1.34195	-1.11765	-1.11241	-1.11241	-1.11241	-1.11241	-1.11241	-1.11241
chr16:66310309_66310809	1.07614	1.07614	1.07614	1.07614	1.07614	1.07614	1.07614	0.769199	0.769199	-0.0895383	-0.0895383	-0.0895383	-1.10035	-1.10035	-1.10035	-1.10035	-1.10035	-1.10035	-1.10035	-1.10035
chr19:45294495_45294995	1.07614	1.07614	1.07614	1.07614	1.07614	1.07614	1.07614	0.769199	0.769199	-0.0895383	-0.0895383	-0.0895383	-1.10035	-1.10035	-1.10035	-1.10035	-1.10035	-1.10035	-1.10035	-1.10035
chr14:100715363_100715863	1.21732	1.21732	1.21732	1.21732	1.21732	1.21732	0.656077	0.656077	0.656077	-0.202759	-0.202759	-0.985182	-0.985182	-0.985182	-0.985182	-0.985182	-0.985182	-0.985182	-0.985182	-0.985182
chr15:43330359_43330859	0.684894	0.684894	0.684894	0.684894	0.684894	0.684894	-0.248315	-0.993758	-1.5	-1.5	-1.5	-1.41217	0.0205732	0.59165	0.59165	0.59165	0.59165	0.59165	0.59165	0.59165
chr5:103119954_103120454	1.06551	1.06551	1.06551	1.06551	1.06551	1.06551	1.06551	1.06551	0.526841	0.526841	-0.655063	-0.807407	-0.807407	-1.04399	-1.04399	-1.04399	-1.04399	-1.04399	-1.04399	-1.04399
chr9:2469674_2470174	0.937776	0.937776	0.937776	0.937776	0.937776	0.937776	0.937776	0.937776	0.636258	0.636258	0.636258	-0.146585	-1.15805	-1.15805	-1.15805	-1.15805	-1.15805	-1.15805	-1.15805	-1.15805
chr12:121800045_121800545	1.27779	1.27779	1.27779	1.27779	1.27779	1.27779	0.344144	0.344144	0.344144	0.344144	-0.199653	-0.982626	-0.982626	-0.982626	-0.982626	-0.982626	-0.982626	-0.982626	-0.982626	-0.982626
chr8:127364340_127364840	1.27779	1.27779	1.27779	1.27779	1.27779	1.27779	0.344144	0.344144	0.344144	0.344144	-0.199653	-0.982626	-0.982626	-0.982626	-0.982626	-0.982626	-0.982626	-0.982626	-0.982626	-0.982626
chr15:37368991_37369491	1.4107	1.4107	1.4107	1.4107	1.4107	1.4107	0.476736	-0.269315	-0.269315	-0.269315	-0.813302	-0.813302	-0.813302	-0.813302	-0.813302	-0.813302	-0.813302	-0.813302	-0.813302	-0.813302
chr16:46763282_46763782	1.02657	1.02657	1.02657	1.02657	1.02657	1.02657	1.02657	1.02657	0.487522	0.487522	-0.420885	-0.420885	-0.420885	-0.420885	-1.25068	-1.25068	-1.25068	-1.25068	-1.25068	-1.25068
chr2:179268485_179268985	1.02657	1.02657	1.02657	1.02657	1.02657	1.02657	1.02657	1.02657	0.487522	0.487522	-0.420885	-0.420885	-0.420885	-0.420885	-1.25068	-1.25068	-1.25068	-1.25068	-1.25068	-1.25068
chr19:23687008_23687508	1.16221	1.16221	1.16221	1.16221	1.16221	1.16221	1.16221	0.24754	0.270461	-0.240396	-0.14658	-0.14658	-0.14658	-0.718708	-1.20911	-1.20911	-1.20911	-1.20911	-1.20911	-1.20911
chr18:27109347_27109847	1.0845	1.0845	1.0845	1.0845	1.0845	1.0845	0.149867	0.149867	0.913801	0.913801	0.172356	0.172356	-0.840351	-1.16267	-1.16267	-1.16267	-1.16267	-1.16267	-1.16267	-1.16267
chr7:87059586_87060086	1.32768	1.32768	1.32768	1.32768	1.32768	1.32768	0.468559	-0.446837	-0.130523	-1.25741	-1.25741	-1.25741	-0.834932	-1.40751	-0.307102	-0.307102	-0.307102	-0.307102	-0.307102	-0.307102
chr5:107083397_107083897	1.14528	1.14528	1.14528	1.14528	1.14528	1.14528	0.582428	0.883071	0.883071	0.0217703	-0.523203	-0.523203	-0.523203	-1.09606	-1.09606	-1.09606	-1.09606	-1.09606	-1.09606	-1.09606
chr5:133365336_133365836	1.07201	1.07201	1.07201	1.07201	1.07201	1.07201	1.07201	1.07201	0.169252	0.169252	0.382033	-1.03296	-1.03296	-1.03296	-1.03296	-1.03296	-1.03296	-1.03296	-1.03296	-1.03296
chr3:12967550_12968050	1.10223	1.10223	1.10223	1.10223	1.10223	1.10223	1.10223	0.553111	-0.0331763	-0.0331763	-0.136374	-0.136374	-0.136374	0.00360937	-1.29947	-1.29947	-1.29947	-1.29947	-1.29947	-1.29947
chr13:50125428_50125928	1.27623	1.27623	1.27623	1.27623	1.27623	1.27623	0.340236	-0.209023	-0.749178	-1.5	-1.5	-1.5	-0.482519	-0.482519	-0.207006	-0.207006	-0.207006	-0.207006	-0.207006	-0.207006
chrX:49879159_49879659	0.926745	0.926745	0.926745	0.926745	0.926745	0.926745	0.926745	0.926745	0.586766	0.586766	0.041482	0.041482	0.041482	-0.531701	-1.36337	-1.36337	-1.36337	-1.36337	-1.36337	-1.36337
chr3:18370600_18371100	1.1626	1.1626	1.1626	1.1626	1.1626	1.1626	1.1626	0.613121	0.0727521	0.0727521	0.0727521	-0.712507	-0.712507	-1.07779	-1.07779	-1.07779	-1.07779	-1.07779	-1.07779	-1.07779
chr2:99489889_99490389	1.29702	1.29702	1.29702	1.29702	1.29702	1.29702	0.360636	-0.948033	-0.384687	0.917325	-0.142739	-0.752738	-0.329729	-0.56706	-0.989182	-0.989182	-0.989182	-0.989182	-0.989182	-0.989182
chr18:6781222_6781722	1.41724	1.41724	1.41724	1.41724	1.41724	1.41724	0.480625	-0.712238	-0.712238	-1.22427	-0.21937	-0.67955	-0.67955	-0.67955	-0.67955	-0.67955	-0.67955	-0.67955	-0.67955	-0.67955
chr20:2697635_2698135	0.804604	0.804604	0.804604	0.804604	0.804604	0.804604	0.804604	0.804604	0.804604	0.804604	0.804604	0.0183294	0.0183294	-0.555701	-1.3886	-1.3886	-1.3886	-1.3886	-1.3886	-1.3886
chr3:13021076_13021576	0.804604	0.804604	0.804604	0.804604	0.804604	0.804604	0.804604	0.804604	0.804604	0.804604	0.804604	0.0183294	0.0183294	-0.555701	-1.3886	-1.3886	-1.3886	-1.3886	-1.3886	-1.3886
chr3:77281716_77282216	0.804604	0.804604	0.804604	0.804604	0.804604	0.804604	0.804604	0.804604	0.804604	0.804604	0.804604	0.0183294	0.0183294	-0.555701	-1.3886	-1.3886	-1.3886	-1.3886	-1.3886	-1.3886
chr1:43526911_43527411	1.08344	1.08344	1.08344	1.08344	1.08344	1.08344	1.08344	1.08344	0.85948	-0.485614	-0.485614	-1.27192	-1.27192	-0.858849	-0.858849	-0.858849	-0.858849	-0.858849	-0.858849	-0.858849
chr12:53984735_53985235	1.3123	1.3123	1.3123	1.3123	1.3123	1.3123	0.374483	0.374483	0.0715642	0.0715642	-0.474666	-0.474666	-0.474666	-1.04884	-1.04884	-1.04884	-1.04884	-1.04884	-1.04884	-1.04884
chr8:117520414_117520914	1.29389	1.29389	1.29389	1.29389	1.29389	1.29389	0.355485	0.657008	0.115465	0.115465	-0.797139	-0.797139	-0.797139	-1.37167	-0.873943	-0.873943	-0.873943	-0.873943	-0.873943	-0.873943
chr8:141521148_141521648	1.07604	1.07604	1.07604	1.07604	1.07604	1.07604	0.137186	0.137186	0.534318	0.534318	0.534318	0.534318	-0.48296	-0.48296	-1.31699	-1.31699	-1.31699	-1.31699	-1.31699	-1.31699
chr19:7857959_7858459	1.13242	1.13242	1.13242	1.13242	1.13242	1.13242	1.13242	0.581475	0.0396578	0.0396578	0.0396578	0.0396578	-0.580412	-1.15524	-1.15524	-1.15524	-1.15524	-1.15524	-1.15524	-1.15524
chr2:128446532_128447032	1.09777	1.09777	1.09777	1.09777	1.09777	1.09777	0.158828	-0.150109	-0.45339	0.379235	0.379235	0.552088	0.552088	-0.0227791	-1.33031	-1.33031	-1.33031	-1.33031	-1.33031	-1.33031
chr1:155250613_155251113	0.999062	0.999062	0.999062	0.999062	0.999062	0.999062	0.999062	0.999062	0.999062	0.134733	-0.412157	-0.412157	-0.412157	-0.412157	-1.24628	-1.24628	-1.24628	-1.24628	-1.24628	-1.24628
chr1:2195736_2196236	0.999062	0.999062	0.999062	0.999062	0.999062	0.999062	0.999062	0.999062	0.999062	0.134733	-0.412157	-0.412157	-0.412157	-0.412157	-1.24628	-1.24628	-1.24628	-1.24628	-1.24628	-1.24628
chr14:104176474_104176974	0.999062	0.999062	0.999062	0.999062	0.999062	0.999062	0.999062	0.999062	0.999062	0.134733	-0.412157	-0.412157	-0.412157	-0.412157	-1.24628	-1.24628	-1.24628	-1.24628	-1.24628	-1.24628
chr17:54891117_54891617	0.999062	0.999062	0.999062	0.999062	0.999062	0.999062	0.999062	0.999062	0.999062	0.134733	-0.412157	-0.412157	-0.412157	-0.412157	-1.24628	-1.24628	-1.24628	-1.24628	-1.24628	-1.24628
chr19:29716483_29716983	0.999062	0.999062	0.999062	0.999062	0.999062	0.999062	0.999062	0.999062	0.999062	0.134733	-0.412157	-0.412157	-0.412157	-0.412157	-1.24628	-1.24628	-1.24628	-1.24628	-1.24628	-1.24628
chr9:35756573_35757073	0.999062	0.999062	0.999062	0.999062	0.999062	0.999062	0.999062	0.999062	0.999062	0.134733	-0.412157	-0.412157	-0.412157	-0.412157	-1.24628	-1.24628	-1.24628	-1.24628	-1.24628	-1.24628
chr6:33694348_33694848	1.2982	1.2982	1.2982	1.2982	1.2982	1.2982	-0.145429	-0.145429	-0.48651	-0.48651	0.72362	-0.0640413	-0.0640413	-0.302094	-1.13646	-1.13646	-1.13646	-1.13646	-1.13646	-1.13646
chr17:16381051_16381551	1.39241	1.39241	1.39241	1.39241	1.39241	1.39241	0.452839	-0.0985188	-0.640738	-0.640738	-0.640738	-0.640738	0.0625157	-0.89143	-0.886155	-0.886155	-0.886155	-0.886155	-0.886155	-0.886155
chr17:79836025_79836525	1.03721	1.03721	1.03721	1.03721	1.03721	1.03721	1.03721	0.286573	0.286573	0.286573	0.286573	0.286573	-0.731645	-0.0157289	-1.32433	-1.32433	-1.32433	-1.32433	-1.32433	-1.32433
chr6:157680024_157680524	1.09154	1.09154	1.09154	1.09154	1.09154	1.09154	1.09154	1.09154	0.184916	0.184916	-0.362429	-0.362429	-0.677292	-0.677292	-1.17045	-1.17045	-1.17045	-1.17045	-1.17045	-1.17045
chr1:38558019_38558519	1.42784	1.42784	1.42784	1.42784	1.42784	1.42784	-0.0169886	-0.0169886	-0.504124	-0.504124	-1.05163	-1.05163	-1.05163	-1.05163	-0.553046	-0.553046	-0.553046	-0.553046	-0.553046	-0.553046
chr11:506597_507097	0.996938	0.996938	0.996938	0.996938	0.996938	0.996938	0.996938	0.93048	0.589024	0.589024	0.0413718	-0.112087	-1.1309	-0.613591	-1.21198	-1.21198	-1.21198	-1.21198	-1.21198	-1.21198
chr10:21525839_21526339	1.21528	1.21528	1.21528	1.21528	1.21528	1.21528	0.856461	0.442178	0.268277	0.268277	-0.646171	-1.43473	-0.301274	-0.963533	-0.963533	-0.963533	-0.963533	-0.963533	-0.963533	-0.963533
chr16:667795_668295	0.871162	0.871162	0.871162	0.871162	0.871162	0.871162	0.871162	0.871162	0.871162	0.871162	0.323088	0.323088	-0.696504	-1.23733	-1.23733	-1.23733	-1.23733	-1.23733	-1.23733	-1.23733
chr13:39419985_39420485	1.37284	1.37284	1.37284	1.37284	1.37284	1.37284	0.431773	-0.120462	-0.120462	-0.120462	-0.120462	-0.909663	-0.909663	-0.909663	-0.909663	-0.909663	-0.909663	-0.909663	-0.909663	-0.909663
chr22:40651775_40652275	1.37284	1.37284	1.37284	1.37284	1.37284	1.37284	0.431773	-0.120462	-0.120462	-0.120462	-0.120462	-0.909663	-0.909663	-0.909663	-0.909663	-0.909663	-0.909663	-0.909663	-0.909663	-0.909663
chr18:48922681_48923181	1.33993	1.33993	1.33993	1.33993	1.33993	1.33993	0.398727	0.398727	-0.144433	-0.144433	-0.144433	-0.933748	-0.933748	-0.933748	-0.933748	-0.933748	-0.933748	-0.933748	-0.933748	-0.933748
chr2:1591378_1591878	1.33993	1.33993	1.33993	1.33993	1.33993	1.33993	0.398727	0.398727	-0.144433	-0.144433	-0.144433	-0.933748	-0.933748	-0.933748	-0.933748	-0.933748	-0.933748	-0.933748	-0.933748	-0.933748
chr5:175222498_175222998	1.33993	1.33993	1.33993	1.33993	1.33993	1.33993	0.398727	0.398727	-0.144433	-0.144433	-0.144433	-0.933748	-0.933748	-0.933748	-0.933748	-0.933748	-0.933748	-0.933748	-0.933748	-0.933748
chr17:43418662_43419162	1.13244	1.13244	1.13244	1.13244	1.13244	1.13244	0.19072	-0.361898	0.579907	0.579907	0.579907	0.42621	-0.594179	-1.17075	-1.17075	-1.17075	-1.17075	-1.17075	-1.17075	-1.17075
chr17:39225768_39226268	1.18485	1.18485	1.18485	1.18485	1.18485	1.18485	0.618335	1.1252	-0.0586661	-0.0586661	-0.365973	-0.365973	-0.365973	-0.690743	-1.15777	-1.15777	-1.15777	-1.15777	-1.15777	-1.15777
chr11:120645692_120646192	0.929578	0.929578	0.929578	0.929578	0.929578	0.929578	0.929578	0.929578	0.929578	0.0626789	0.0626789	0.0626789	0.0626789	-0.513902	-1.3505	-1.3505	-1.3505	-1.3505	-1.3505	-1.3505
chr2:28751539_28752039	0.981466	0.981466	0.981466	0.981466	0.981466	0.981466	0.981466	0.981466	0.981466	-0.369766	-0.669755	0.370578	-0.251481	-0.413198	-1.24993	-1.24993	-1.24993	-1.24993	-1.24993	-1.24993
chr3:183635288_183635788	1.43211	1.43211	1.43211	1.43211	1.43211	1.43211	-0.0156781	-0.568424	-0.872672	-0.872672	-0.10985	-0.10985	-1.13047	-0.412866	-0.750032	-0.750032	-0.750032	-0.750032	-0.750032	-0.750032
chr9:17134660_17135160	1.16941	1.16941	1.16941	1.16941	1.16941	1.16941	1.16941	0.616607	0.616607	-0.250553	-0.997865	-0.635428	-0.635428	-0.985682	-0.985682	-0.985682	-0.985682	-0.985682	-0.985682	-0.985682
chr4:55346097_55346597	1.30411	1.30411	1.30411	1.30411	1.30411	1.30411	0.737366	0.737366	-0.317667	-0.317667	-0.866405	-0.866405	-0.866405	-0.866405	-0.866405	-0.866405	-0.866405	-0.866405	-0.866405	-0.866405
chr8:20197008_20197508	1.37932	1.37932	1.37932	1.37932	1.37932	1.37932	-0.0701927	-1.49413	-0.945762	-0.977597	-0.977597	0.484896	-0.536944	-0.536944	-0.536944	-0.536944	-0.536944	-0.536944	-0.536944	-0.536944
chr3:675936_676436	1.05656	1.05656	1.05656	1.05656	1.05656	1.05656	1.05656	1.05656	0.512297	0.512297	-0.23588	-1.0268	-1.0268	-1.0268	-1.0268	-1.0268	-1.0268	-1.0268	-1.0268	-1.0268
chr3:170181026_170181526	1.05656	1.05656	1.05656	1.05656	1.05656	1.05656	1.05656	1.05656	0.512297	0.512297	-0.23588	-1.0268	-1.0268	-1.0268	-1.0268	-1.0268	-1.0268	-1.0268	-1.0268	-1.0268
chr20:63536272_63536772	1.06819	1.06819	1.06819	1.06819	1.06819	1.06819	1.06819	0.757793	0.453081	0.453081	-0.0963834	-0.0963834	-1.11856	-1.11856	-1.11856	-1.11856	-1.11856	-1.11856	-1.11856	-1.11856
chr5:1116241_1116741	1.05101	1.05101	1.05101	1.05101	1.05101	1.05101	1.05101	1.05101	1.05101	-0.302499	-0.302499	-0.730727	-0.730727	-1.0561	-1.0561	-1.0561	-1.0561	-1.0561	-1.0561	-1.0561
chr6:19312409_19312909	0.937787	0.937787	0.937787	0.937787	0.937787	0.937787	0.937787	0.937787	0.937787	0.937787	0.18915	-1.063	-1.063	-1.063	-1.063	-1.063	-1.063	-1.063	-1.063	-1.063
chr2:99489283_99489783	1.07954	1.07954	1.07954	1.07954	1.07954	1.07954	1.07954	0.325138	0.325138	0.325138	0.0169552	0.0169552	0.0169552	-1.22615	-1.22615	-1.22615	-1.22615	-1.22615	-1.22615	-1.22615
chr1:86704259_86704759	1.08958	1.08958	1.08958	1.08958	1.08958	1.08958	1.08958	0.535359	0.535359	0.535359	-0.01473	-0.904505	-0.477854	-1.02067	-1.13589	-1.13589	-1.13589	-1.13589	-1.13589	-1.13589
chr15:67968043_67968543	0.85923	0.85923	0.85923	0.85923	0.85923	0.85923	0.85923	0.85923	0.85923	0.85923	0.109727	0.109727	0.109727	-0.849514	-1.34533	-1.34533	-1.34533	-1.34533	-1.34533	-1.34533
chr13:19958394_19958894	1.20469	1.20469	1.20469	1.20469	1.20469	1.20469	-0.436023	-0.650692	-1.1405	-1.1822	-1.5	-1.5	-0.593396	-0.692092	0.155369	0.155369	0.155369	0.155369	0.155369	0.155369
chr18:76492772_76493272	1.27738	1.27738	1.27738	1.27738	1.27738	1.27738	1.27738	0.0735869	-1.11462	-1.11462	-1.11462	-0.476225	-0.476225	-0.248964	-0.74499	-0.74499	-0.74499	-0.74499	-0.74499	-0.74499
chr6:111483255_111483755	1.26848	1.26848	1.26848	1.26848	1.26848	1.26848	1.26848	-0.0528378	0.266934	-0.872274	-1.18079	-0.785806	-0.785806	-0.785806	-0.780498	-0.780498	-0.780498	-0.780498	-0.780498	-0.780498
chr20:903120_903620	1.24082	1.24082	1.24082	1.24082	1.24082	1.24082	1.24082	0.485572	-0.426602	-0.426602	-0.426602	-0.426602	-0.426602	-1.00547	-1.00547	-1.00547	-1.00547	-1.00547	-1.00547	-1.00547
chr19:55604482_55604982	0.898947	0.898947	0.898947	0.898947	0.898947	0.898947	0.898947	0.898947	0.898947	0.898947	0.148883	0.148883	-0.875597	-1.20166	-1.20166	-1.20166	-1.20166	-1.20166	-1.20166	-1.20166
chr2:174771835_174772335	0.898947	0.898947	0.898947	0.898947	0.898947	0.898947	0.898947	0.898947	0.898947	0.898947	0.148883	0.148883	-0.875597	-1.20166	-1.20166	-1.20166	-1.20166	-1.20166	-1.20166	-1.20166
chr7:30164615_30165115	1.03313	1.03313	1.03313	1.03313	1.03313	1.03313	1.03313	1.03313	0.727417	0.210001	0.210001	-1.04583	-1.04583	-1.04583	-1.04583	-1.04583	-1.04583	-1.04583	-1.04583	-1.04583
chr4:23958943_23959443	1.0762	1.0762	1.0762	1.0762	1.0762	1.0762	1.0762	1.0762	0.162692	0.162692	-0.388807	-0.388807	-0.388807	-0.388807	-1.22996	-1.22996	-1.22996	-1.22996	-1.22996	-1.22996
chr2:120920000_120920500	1.0762	1.0762	1.0762	1.0762	1.0762	1.0762	1.0762	1.0762	0.162692	0.162692	-0.388807	-0.388807	-0.388807	-0.388807	-1.22996	-1.22996	-1.22996	-1.22996	-1.22996	-1.22996
chr22:43226364_43226864	1.11965	1.11965	1.11965	1.11965	1.11965	1.11965	1.11965	0.563743	0.257753	0.257753	-0.294018	0.0704607	-0.956008	-1.5	-1.03354	-1.03354	-1.03354	-1.03354	-1.03354	-1.03354
chr4:2041635_2042135	1.35094	1.35094	1.35094	1.35094	1.35094	1.35094	0.403525	-0.52382	0.0461642	0.0461642	0.0461642	-0.748363	-0.748363	-0.520567	-1.01776	-1.01776	-1.01776	-1.01776	-1.01776	-1.01776
chr13:45340383_45340883	1.13046	1.13046	1.13046	1.13046	1.13046	1.13046	1.13046	0.818718	0.271946	0.271946	-0.279902	-0.745412	-0.745412	-1.07216	-1.07216	-1.07216	-1.07216	-1.07216	-1.07216	-1.07216
chr9:135500364_135500864	1.24943	1.24943	1.24943	1.24943	1.24943	1.24943	1.24943	0.1736	-0.740668	-0.740668	-0.740668	-0.740668	-1.5	-1.02933	-0.52669	-0.52669	-0.52669	-0.52669	-0.52669	-0.52669
chr7:3300945_3301445	1.13895	1.13895	1.13895	1.13895	1.13895	1.13895	1.13895	0.57316	0.57316	-0.786364	-0.32814	-0.32814	-0.32814	-0.32814	-1.17001	-1.17001	-1.17001	-1.17001	-1.17001	-1.17001
chr2:37084218_37084718	0.928196	0.928196	0.928196	0.928196	0.928196	0.928196	0.928196	0.928196	0.928196	0.0552714	0.0709577	0.0709577	0.0709577	-0.509631	-1.35205	-1.35205	-1.35205	-1.35205	-1.35205	-1.35205
chr17:81471965_81472465	1.31759	1.31759	1.31759	1.31759	1.31759	1.31759	0.746948	-0.0108006	-0.0108006	-0.0108006	-0.563318	-0.563318	-0.563318	-0.563318	-1.06114	-1.06114	-1.06114	-1.06114	-1.06114	-1.06114
chr17:48054301_48054801	0.824244	0.824244	0.824244	0.824244	0.824244	0.824244	0.824244	0.824244	0.824244	0.824244	0.824244	0.358117	-0.669855	-1.25071	-1.25071	-1.25071	-1.25071	-1.25071	-1.25071	-1.25071
chr18:12271847_12272347	0.824244	0.824244	0.824244	0.824244	0.824244	0.824244	0.824244	0.824244	0.824244	0.824244	0.824244	0.358117	-0.669855	-1.25071	-1.25071	-1.25071	-1.25071	-1.25071	-1.25071	-1.25071
chr1:155080785_155081285	1.19412	1.19412	1.19412	1.19412	1.19412	1.19412	1.19412	0.637346	0.0897998	-0.783599	-1.33623	-1.33623	-1.33623	-0.613388	-0.613388	-0.613388	-0.613388	-0.613388	-0.613388	-0.613388
chr13:49681841_49682341	1.19412	1.19412	1.19412	1.19412	1.19412	1.19412	1.19412	0.637346	0.0897998	-0.783599	-1.33623	-1.33623	-1.33623	-0.613388	-0.613388	-0.613388	-0.613388	-0.613388	-0.613388	-0.613388
chr3:9809420_9809920	1.33542	1.33542	1.33542	1.33542	1.33542	1.33542	0.103043	0.103043	0.103043	0.103043	0.103043	-0.692937	-0.692937	-1.02026	-1.02026	-1.02026	-1.02026	-1.02026	-1.02026	-1.02026
chrX:132488709_132489209	1.05289	1.05289	1.05289	1.05289	1.05289	1.05289	1.05289	1.05289	1.05289	-0.491634	-0.491634	-0.491634	-0.491634	-1.07278	-1.07278	-1.07278	-1.07278	-1.07278	-1.07278	-1.07278
chr4:143335876_143336376	1.26901	1.26901	1.26901	1.26901	1.26901	1.26901	0.650258	0.650258	0.102004	0.102004	-0.651659	-1.11843	-1.11843	-0.890007	-0.890007	-0.890007	-0.890007	-0.890007	-0.890007	-0.890007
chr1:36125252_36125752	1.40965	1.40965	1.40965	1.40965	1.40965	1.40965	0.458179	-0.473137	0.0992879	-0.776568	-0.776568	-0.776568	-0.776568	-0.776568	-0.776568	-0.776568	-0.776568	-0.776568	-0.776568	-0.776568
chr6:27890564_27891064	1.26513	1.26513	1.26513	1.26513	1.26513	1.26513	0.692736	0.692736	0.143628	-0.732263	-0.732263	-0.732263	-0.0200737	-0.986141	-0.986141	-0.986141	-0.986141	-0.986141	-0.986141	-0.986141
chr2:99154714_99155214	1.04212	1.04212	1.04212	1.04212	1.04212	1.04212	1.04212	0.729028	0.421669	0.421669	-0.783202	-1.19433	-1.5	-1.25967	-0.567432	-0.567432	-0.567432	-0.567432	-0.567432	-0.567432
chr12:120528929_120529429	0.821328	0.821328	0.821328	0.821328	0.821328	0.821328	0.821328	0.821328	0.821328	0.821328	0.510796	0.510796	-0.520325	-0.520325	-1.3657	-1.3657	-1.3657	-1.3657	-1.3657	-1.3657
chr17:44200540_44201040	0.821328	0.821328	0.821328	0.821328	0.821328	0.821328	0.821328	0.821328	0.821328	0.821328	0.510796	0.510796	-0.520325	-0.520325	-1.3657	-1.3657	-1.3657	-1.3657	-1.3657	-1.3657
chr8:93422636_93423136	0.821328	0.821328	0.821328	0.821328	0.821328	0.821328	0.821328	0.821328	0.821328	0.821328	0.510796	0.510796	-0.520325	-0.520325	-1.3657	-1.3657	-1.3657	-1.3657	-1.3657	-1.3657
chr8:141782226_141782726	0.821328	0.821328	0.821328	0.821328	0.821328	0.821328	0.821328	0.821328	0.821328	0.821328	0.510796	0.510796	-0.520325	-0.520325	-1.3657	-1.3657	-1.3657	-1.3657	-1.3657	-1.3657
chr2:9951335_9951835	1.11504	1.11504	1.11504	1.11504	1.11504	1.11504	1.11504	0.354597	-0.194785	-0.715217	-1.2697	-1.5	-1.5	-1.31803	-0.19788	-0.19788	-0.19788	-0.19788	-0.19788	-0.19788
chr9:20683937_20684437	1.00632	1.00632	1.00632	1.00632	1.00632	1.00632	1.00632	0.245823	0.818594	0.818594	0.342241	-0.456171	-0.456171	-1.19387	-1.19387	-1.19387	-1.19387	-1.19387	-1.19387	-1.19387
chr6:41787300_41787800	1.19678	1.19678	1.19678	1.19678	1.19678	1.19678	1.19678	0.638035	-0.110904	-0.110904	-0.665492	-0.665492	-0.665492	-0.24601	-1.09187	-1.09187	-1.09187	-1.09187	-1.09187	-1.09187
chr19:3557404_3557904	1.37812	1.37812	1.37812	1.37812	1.37812	1.37812	0.425952	-0.132798	-0.682286	-1.5	-0.787674	-0.787674	-0.787674	-1.15912	-0.466446	-0.466446	-0.466446	-0.466446	-0.466446	-0.466446
chr1:53838070_53838570	1.16164	1.16164	1.16164	1.16164	1.16164	1.16164	1.16164	0.602819	0.295225	0.295225	-0.779287	-1.24717	-1.24717	-1.10471	-0.824404	-0.824404	-0.824404	-0.824404	-0.824404	-0.824404
chr3:141430221_141430721	1.04698	1.04698	1.04698	1.04698	1.04698	1.04698	1.04698	0.48779	0.48779	0.48779	0.176835	0.176835	-0.855691	-1.18432	-1.18432	-1.18432	-1.18432	-1.18432	-1.18432	-1.18432
chr7:12686561_12687061	1.29564	1.29564	1.29564	1.29564	1.29564	1.29564	0.342632	0.648849	0.0988758	0.0988758	-0.456202	-0.854331	-0.854331	-0.678778	-1.01991	-1.01991	-1.01991	-1.01991	-1.01991	-1.01991
chr7:130379550_130380050	1.34113	1.34113	1.34113	1.34113	1.34113	1.34113	0.388075	0.388075	-0.161924	-0.161924	-1.36868	-1.002	-1.002	-1.16563	-0.660129	-0.660129	-0.660129	-0.660129	-0.660129	-0.660129
chr8:116766170_116766670	1.32164	1.32164	1.32164	1.32164	1.32164	1.32164	0.700746	0.141319	0.141319	-0.736241	-1.49252	-0.62585	-0.62585	-1.20952	-0.703875	-0.703875	-0.703875	-0.703875	-0.703875	-0.703875
chr5:159207900_159208400	0.913231	0.913231	0.913231	0.913231	0.913231	0.913231	0.913231	0.913231	0.913231	0.391964	0.391964	0.391964	-1.17437	-1.17437	-1.17437	-1.17437	-1.17437	-1.17437	-1.17437	-1.17437
chr17:67615472_67615972	1.15394	1.15394	1.15394	1.15394	1.15394	1.15394	1.15394	0.594256	-0.325907	-0.325907	0.446494	-0.0221127	-1.05555	-1.05555	-1.05555	-1.05555	-1.05555	-1.05555	-1.05555	-1.05555
chr1:213772661_213773161	1.07058	1.07058	1.07058	1.07058	1.07058	1.07058	1.07058	1.07058	0.520092	-0.848371	-0.848371	-1.5	-0.403154	-0.403154	-0.744602	-0.744602	-0.744602	-0.744602	-0.744602	-0.744602
chr1:1349181_1349681	1.2341	1.2341	1.2341	1.2341	1.2341	1.2341	1.2341	0.299988	0.299988	-0.578493	-0.361483	-0.794634	-0.794634	-0.958486	-0.958486	-0.958486	-0.958486	-0.958486	-0.958486	-0.958486
chr15:52784683_52785183	1.26786	1.26786	1.26786	1.26786	1.26786	1.26786	0.903593	0.343443	-0.207423	-0.207423	-0.207423	-0.676418	-0.676418	-0.255884	-1.10387	-1.10387	-1.10387	-1.10387	-1.10387	-1.10387
chr19:58401123_58401623	1.24137	1.24137	1.24137	1.24137	1.24137	1.24137	0.364034	0.670901	0.324082	-1.22993	-1.5	-1.14114	-1.14114	-0.50126	-0.50126	-0.50126	-0.50126	-0.50126	-0.50126	-0.50126
chr14:49693107_49693607	0.914406	0.914406	0.914406	0.914406	0.914406	0.914406	0.914406	0.914406	0.914406	0.914406	0.155924	-0.64589	-0.64589	-0.416005	-1.26537	-1.26537	-1.26537	-1.26537	-1.26537	-1.26537
chr2:110677846_110678346	0.926156	0.926156	0.926156	0.926156	0.926156	0.926156	0.926156	0.926156	0.617299	0.617299	0.305273	0.305273	-0.730809	-0.730809	-1.2988	-1.2988	-1.2988	-1.2988	-1.2988	-1.2988
chr8:141128209_141128709	1.1045	1.1045	1.1045	1.1045	1.1045	1.1045	0.739503	0.6719	0.6719	-0.700239	-1.5	-1.41146	-1.5	-0.875866	-0.368555	-0.368555	-0.368555	-0.368555	-0.368555	-0.368555
chr7:101164357_101164857	0.907145	0.907145	0.907145	0.907145	0.907145	0.907145	0.907145	0.907145	0.907145	0.384232	0.384232	0.384232	-0.652198	-1.23783	-1.23783	-1.23783	-1.23783	-1.23783	-1.23783	-1.23783
chr1:11628714_11629214	1.18066	1.18066	1.18066	1.18066	1.18066	1.18066	1.18066	0.618841	0.0663361	0.0663361	-0.491297	-0.491297	-0.491297	-1.07746	-1.07746	-1.07746	-1.07746	-1.07746	-1.07746	-1.07746
chr1:6065023_6065523	1.28848	1.28848	1.28848	1.28848	1.28848	1.28848	0.712419	0.150476	0.173964	-0.707543	-0.707543	-0.0607567	-0.0607567	-1.03302	-1.03302	-1.03302	-1.03302	-1.03302	-1.03302	-1.03302
chr5:133819963_133820463	1.43667	1.43667	1.43667	1.43667	1.43667	1.43667	-0.0357919	-0.597956	-1.1508	-1.1508	-1.1508	-0.503763	-0.503763	-0.503763	-0.503763	-0.503763	-0.503763	-0.503763	-0.503763	-0.503763
chr2:113198991_113199491	1.24285	1.24285	1.24285	1.24285	1.24285	1.24285	-0.00110179	0.514557	0.838603	-0.0433263	-0.351	-0.351	-1.38911	-1.38911	-0.880941	-0.880941	-0.880941	-0.880941	-0.880941	-0.880941
chr10:97640360_97640860	1.14608	1.14608	1.14608	1.14608	1.14608	1.14608	-0.326674	0.228214	0.804674	0.762393	-0.169446	-0.172276	-0.0276944	-0.431304	-1.2574	-1.2574	-1.2574	-1.2574	-1.2574	-1.2574
chr12:122054241_122054741	1.02672	1.02672	1.02672	1.02672	1.02672	1.02672	1.02672	1.02672	0.473434	0.473434	-0.0849888	-0.0849888	-1.12383	-1.12383	-1.12383	-1.12383	-1.12383	-1.12383	-1.12383	-1.12383
chr2:182865790_182866290	1.02672	1.02672	1.02672	1.02672	1.02672	1.02672	1.02672	1.02672	0.473434	0.473434	-0.0849888	-0.0849888	-1.12383	-1.12383	-1.12383	-1.12383	-1.12383	-1.12383	-1.12383	-1.12383
chr1:44595053_44595553	0.943827	0.943827	0.943827	0.943827	0.943827	0.943827	0.943827	0.943827	0.943827	0.943827	0.0113408	-0.79277	-0.79277	-1.12344	-1.12344	-1.12344	-1.12344	-1.12344	-1.12344	-1.12344
chr11:57584322_57584822	1.07318	1.07318	1.07318	1.07318	1.07318	1.07318	1.07318	1.07318	0.519743	-0.363049	-0.363049	-0.363049	-0.363049	-0.363049	-1.21499	-1.21499	-1.21499	-1.21499	-1.21499	-1.21499
chr2:4336769_4337269	1.07318	1.07318	1.07318	1.07318	1.07318	1.07318	1.07318	1.07318	0.519743	-0.363049	-0.363049	-0.363049	-0.363049	-0.363049	-1.21499	-1.21499	-1.21499	-1.21499	-1.21499	-1.21499
chr4:9695023_9695523	1.07318	1.07318	1.07318	1.07318	1.07318	1.07318	1.07318	1.07318	0.519743	-0.363049	-0.363049	-0.363049	-0.363049	-0.363049	-1.21499	-1.21499	-1.21499	-1.21499	-1.21499	-1.21499
chr9:114505353_114505853	1.07318	1.07318	1.07318	1.07318	1.07318	1.07318	1.07318	1.07318	0.519743	-0.363049	-0.363049	-0.363049	-0.363049	-0.363049	-1.21499	-1.21499	-1.21499	-1.21499	-1.21499	-1.21499
chr8:127481011_127481511	1.13822	1.13822	1.13822	1.13822	1.13822	1.13822	1.13822	0.57545	0.0220039	0.0220039	0.0220039	0.0220039	-1.31631	-1.48096	-0.972294	-0.972294	-0.972294	-0.972294	-0.972294	-0.972294
chr14:104752503_104753003	1.32152	1.32152	1.32152	1.32152	1.32152	1.32152	0.410533	-0.152369	-1.35824	-0.568458	0.435784	-0.368661	-0.0202477	-0.539833	-0.961267	-0.961267	-0.961267	-0.961267	-0.961267	-0.961267
chr19:19113145_19113645	1.16968	1.16968	1.16968	1.16968	1.16968	1.16968	1.16968	0.606684	0.606684	-0.276469	-0.835269	-1.24978	-1.24978	-0.827115	-0.827115	-0.827115	-0.827115	-0.827115	-0.827115	-0.827115
chr13:55553706_55554206	0.920219	0.920219	0.920219	0.920219	0.920219	0.920219	0.920219	0.920219	0.36631	0.36631	0.819507	-0.137641	-0.137641	-0.524787	-1.3523	-1.3523	-1.3523	-1.3523	-1.3523	-1.3523
chr5:149141264_149141764	1.38412	1.38412	1.38412	1.38412	1.38412	1.38412	0.424271	0.424271	-0.501758	-0.501758	-0.814972	-0.814972	-0.814972	-0.814972	-0.814972	-0.814972	-0.814972	-0.814972	-0.814972	-0.814972
chr7:101282913_101283413	0.963155	0.963155	0.963155	0.963155	0.963155	0.963155	0.963155	0.963155	0.409174	0.409174	0.409174	0.409174	-1.16774	-1.16774	-1.16774	-1.16774	-1.16774	-1.16774	-1.16774	-1.16774
chr2:44956026_44956526	0.986244	0.986244	0.986244	0.986244	0.986244	0.986244	0.986244	0.986244	0.986244	0.461401	-0.0977791	-0.569475	-0.569475	-1.15727	-1.15727	-1.15727	-1.15727	-1.15727	-1.15727	-1.15727
chr17:81712052_81712552	0.782689	0.782689	0.782689	0.782689	0.782689	0.782689	0.782689	0.782689	0.782689	0.782689	0.223388	0.223388	0.223388	0.223388	-1.45341	-1.45341	-1.45341	-1.45341	-1.45341	-1.45341
chr2:71277451_71277951	0.782689	0.782689	0.782689	0.782689	0.782689	0.782689	0.782689	0.782689	0.782689	0.782689	0.223388	0.223388	0.223388	0.223388	-1.45341	-1.45341	-1.45341	-1.45341	-1.45341	-1.45341
chr2:85561320_85561820	1.14193	1.14193	1.14193	1.14193	1.14193	1.14193	1.14193	0.578408	0.268227	0.268227	-0.291099	-1.09643	-1.09643	-1.5	-0.823339	-0.823339	-0.823339	-0.823339	-0.823339	-0.823339
chr5:159034283_159034783	1.2812	1.2812	1.2812	1.2812	1.2812	1.2812	1.2812	0.0581308	0.0581308	-0.825881	-0.825881	-0.825881	-0.825881	-0.825881	-0.825881	-0.825881	-0.825881	-0.825881	-0.825881	-0.825881
chr17:81482625_81483125	1.22414	1.22414	1.22414	1.22414	1.22414	1.22414	0.263642	0.263642	0.263642	0.263642	-0.0497863	-0.0497863	-0.0497863	-1.17858	-1.17858	-1.17858	-1.17858	-1.17858	-1.17858	-1.17858
chr15:91854004_91854504	1.13409	1.13409	1.13409	1.13409	1.13409	1.13409	1.13409	0.570327	0.570327	0.045124	0.045124	-1.01884	-1.01884	-1.01884	-1.01884	-1.01884	-1.01884	-1.01884	-1.01884	-1.01884
chr7:20330973_20331473	1.32894	1.32894	1.32894	1.32894	1.32894	1.32894	0.367443	0.367443	0.367443	-0.517637	-0.517637	-0.517637	-1.15264	-1.15264	-0.869626	-0.869626	-0.869626	-0.869626	-0.869626	-0.869626
chr15:38453847_38454347	1.1689	1.1689	1.1689	1.1689	1.1689	1.1689	1.1689	-0.0563265	-0.0563265	-0.0563265	-0.0563265	-0.0563265	-0.0563265	-0.388093	-1.24271	-1.24271	-1.24271	-1.24271	-1.24271	-1.24271
chr1:206663975_206664475	1.39848	1.39848	1.39848	1.39848	1.39848	1.39848	-0.0805054	-0.0805054	-0.0805054	-0.0805054	-0.394499	-0.394499	-0.394499	-0.983626	-0.983626	-0.983626	-0.983626	-0.983626	-0.983626	-0.983626
chr16:87869356_87869856	0.847119	0.847119	0.847119	0.847119	0.847119	0.847119	0.847119	0.847119	0.847119	0.847119	0.847119	0.0400744	-1.5	-1.1168	-1.1168	-1.1168	-1.1168	-1.1168	-1.1168	-1.1168
chr18:79988409_79988909	1.0348	1.0348	1.0348	1.0348	1.0348	1.0348	1.0348	0.966777	0.966777	0.0808131	-0.479766	-1.5	-1.5	-0.812417	-0.812417	-0.812417	-0.812417	-0.812417	-0.812417	-0.812417
chr5:36241392_36241892	1.29621	1.29621	1.29621	1.29621	1.29621	1.29621	0.333632	0.333632	0.333632	-0.19259	-1.27871	-1.27871	-1.27871	-1.27871	-0.578456	-0.578456	-0.578456	-0.578456	-0.578456	-0.578456
chr8:60848144_60848644	1.09779	1.09779	1.09779	1.09779	1.09779	1.09779	1.09779	1.09779	0.542202	-0.344029	-0.344029	-0.501157	-0.501157	-1.0906	-1.0906	-1.0906	-1.0906	-1.0906	-1.0906	-1.0906
chr7:100088698_100089198	0.957074	0.957074	0.957074	0.957074	0.957074	0.957074	0.957074	0.957074	0.401397	0.401397	0.401397	0.401397	-0.641934	-1.23146	-1.23146	-1.23146	-1.23146	-1.23146	-1.23146	-1.23146
chr11:61752265_61752765	0.91279	0.91279	0.91279	0.91279	0.91279	0.91279	0.91279	0.91279	0.91279	0.91279	0.351872	-0.455753	-1.49924	-1.07497	-1.07497	-1.07497	-1.07497	-1.07497	-1.07497	-1.07497
chr20:37908039_37908539	0.986919	0.986919	0.986919	0.986919	0.986919	0.986919	0.986919	0.986919	0.675573	0.675573	-0.0891016	-0.0891016	-1.13354	-1.13354	-1.13354	-1.13354	-1.13354	-1.13354	-1.13354	-1.13354
chr6:134175458_134175958	1.24533	1.24533	1.24533	1.24533	1.24533	1.24533	0.281203	0.281203	0.281203	0.281203	0.281203	-0.527333	-0.527333	-1.11762	-1.11762	-1.11762	-1.11762	-1.11762	-1.11762	-1.11762
chr19:41926394_41926894	1.19623	1.19623	1.19623	1.19623	1.19623	1.19623	1.19623	0.630127	0.0734099	0.0734099	-0.488475	-0.962452	-0.962452	-0.962452	-0.962452	-0.962452	-0.962452	-0.962452	-0.962452	-0.962452
chr7:99143235_99143735	1.35917	1.35917	1.35917	1.35917	1.35917	1.35917	0.394302	0.0768352	-0.479981	-0.479981	-0.479981	-0.108756	-0.108756	-0.699494	-1.04487	-1.04487	-1.04487	-1.04487	-1.04487	-1.04487
chr15:79418621_79419121	0.822179	0.822179	0.822179	0.822179	0.822179	0.822179	0.822179	0.822179	0.822179	0.822179	0.822179	0.384157	-0.661518	-1.25237	-1.25237	-1.25237	-1.25237	-1.25237	-1.25237	-1.25237
chr6:13486785_13487285	1.03759	1.03759	1.03759	1.03759	1.03759	1.03759	0.408857	0.408857	0.408857	0.408857	0.549651	0.0753493	0.0753493	-0.257565	-1.38396	-1.38396	-1.38396	-1.38396	-1.38396	-1.38396
chr20:44805848_44806348	1.01907	1.01907	1.01907	1.01907	1.01907	1.01907	1.01907	1.01907	1.01907	-0.365969	-0.365969	-0.365969	-0.365969	-0.365969	-1.22364	-1.22364	-1.22364	-1.22364	-1.22364	-1.22364
chr17:49913979_49914479	1.01907	1.01907	1.01907	1.01907	1.01907	1.01907	1.01907	1.01907	1.01907	-0.365969	-0.365969	-0.365969	-0.365969	-0.365969	-1.22364	-1.22364	-1.22364	-1.22364	-1.22364	-1.22364
chr19:10769442_10769942	1.01907	1.01907	1.01907	1.01907	1.01907	1.01907	1.01907	1.01907	1.01907	-0.365969	-0.365969	-0.365969	-0.365969	-0.365969	-1.22364	-1.22364	-1.22364	-1.22364	-1.22364	-1.22364
chr2:175600454_175600954	1.01907	1.01907	1.01907	1.01907	1.01907	1.01907	1.01907	1.01907	1.01907	-0.365969	-0.365969	-0.365969	-0.365969	-0.365969	-1.22364	-1.22364	-1.22364	-1.22364	-1.22364	-1.22364
chrX:152958740_152959240	1.12809	1.12809	1.12809	1.12809	1.12809	1.12809	1.12809	0.810326	0.252983	-0.636044	-0.330936	0.321367	-0.725092	-1.08418	-1.08418	-1.08418	-1.08418	-1.08418	-1.08418	-1.08418
chr17:14302512_14303012	1.40378	1.40378	1.40378	1.40378	1.40378	1.40378	-0.0808766	-0.0808766	-0.0808766	-0.0808766	-0.0808766	-0.890923	-0.890923	-0.890923	-0.890923	-0.890923	-0.890923	-0.890923	-0.890923	-0.890923
chr7:130475281_130475781	1.25266	1.25266	1.25266	1.25266	1.25266	1.25266	0.286529	0.286529	0.286529	0.286529	-0.0287368	-0.0287368	-1.07558	-1.07558	-1.07558	-1.07558	-1.07558	-1.07558	-1.07558	-1.07558
chr9:136683695_136684195	1.12916	1.12916	1.12916	1.12916	1.12916	1.12916	0.499822	0.499822	0.499822	0.499822	0.499822	-0.570312	-0.570312	-1.16192	-1.16192	-1.16192	-1.16192	-1.16192	-1.16192	-1.16192
chr1:203028620_203029120	0.891629	0.891629	0.891629	0.891629	0.891629	0.891629	0.891629	0.891629	0.891629	0.891629	0.407824	-0.403076	-1.45079	-1.5	-0.943322	-0.943322	-0.943322	-0.943322	-0.943322	-0.943322
chr13:30132602_30133102	1.13852	1.13852	1.13852	1.13852	1.13852	1.13852	0.171378	0.691919	0.13379	0.13379	0.13379	0.13379	0.13379	-0.458341	-1.31751	-1.31751	-1.31751	-1.31751	-1.31751	-1.31751
chr12:110403470_110403970	1.03808	1.03808	1.03808	1.03808	1.03808	1.03808	1.03808	0.470239	0.470239	0.470239	0.470239	-0.341259	-0.341259	-0.912392	-1.25876	-1.25876	-1.25876	-1.25876	-1.25876	-1.25876
chr2:184598225_184598725	1.31512	1.31512	1.31512	1.31512	1.31512	1.31512	0.684752	0.116787	0.386452	-0.504501	-1.44577	-0.79205	-0.79205	-0.79205	-0.79205	-0.79205	-0.79205	-0.79205	-0.79205	-0.79205
chr4:1660911_1661411	1.14105	1.14105	1.14105	1.14105	1.14105	1.14105	1.14105	0.572858	0.572858	-0.318453	-0.318453	-0.318453	-0.318453	-1.12275	-1.12275	-1.12275	-1.12275	-1.12275	-1.12275	-1.12275
chr3:27712010_27712510	1.14105	1.14105	1.14105	1.14105	1.14105	1.14105	1.14105	0.572858	0.572858	-0.318453	-0.318453	-0.318453	-0.318453	-1.12275	-1.12275	-1.12275	-1.12275	-1.12275	-1.12275	-1.12275
chr13:26557977_26558477	1.0574	1.0574	1.0574	1.0574	1.0574	1.0574	1.0574	0.738767	0.738767	-0.152694	-0.152694	-0.152694	-0.152694	-0.745611	-1.25383	-1.25383	-1.25383	-1.25383	-1.25383	-1.25383
chr17:49764112_49764612	1.13177	1.13177	1.13177	1.13177	1.13177	1.13177	1.13177	0.183515	-0.168297	-1.06008	-1.5	-0.246554	0.921229	-0.353932	-0.929387	-0.929387	-0.929387	-0.929387	-0.929387	-0.929387
chr2:55617548_55618048	1.18302	1.18302	1.18302	1.18302	1.18302	1.18302	1.18302	0.614518	0.0554396	0.0554396	-1.17124	-0.516903	-1.5	-0.828556	-0.820537	-0.820537	-0.820537	-0.820537	-0.820537	-0.820537
chr9:120714356_120714856	1.23459	1.23459	1.23459	1.23459	1.23459	1.23459	0.265277	-0.30353	-1.06595	-1.5	-1.27391	-1.01618	-1.01618	-1.01647	-0.00372508	-0.00372508	-0.00372508	-0.00372508	-0.00372508	-0.00372508
chr5:154937786_154938286	1.27386	1.27386	1.27386	1.27386	1.27386	1.27386	0.304443	0.304443	0.304443	0.304443	-0.638322	0.0164353	-1.03396	-1.03396	-1.02852	-1.02852	-1.02852	-1.02852	-1.02852	-1.02852
chr22:48395113_48395613	1.09814	1.09814	1.09814	1.09814	1.09814	1.09814	1.09814	1.09814	0.538195	-0.354983	-0.354983	-0.354983	-1.40633	-0.978864	-0.978864	-0.978864	-0.978864	-0.978864	-0.978864	-0.978864
chr17:80833012_80833512	1.21195	1.21195	1.21195	1.21195	1.21195	1.21195	0.55201	0.55201	0.55201	-0.341352	-0.341352	-0.341352	-0.341352	-0.341352	-1.20349	-1.20349	-1.20349	-1.20349	-1.20349	-1.20349
chr10:124791636_124792136	1.20464	1.20464	1.20464	1.20464	1.20464	1.20464	0.959223	0.959223	0.399092	-0.770452	-0.877493	-0.877493	-0.877493	-0.877493	-0.877493	-0.877493	-0.877493	-0.877493	-0.877493	-0.877493
chr17:74193395_74193895	0.950559	0.950559	0.950559	0.950559	0.950559	0.950559	0.950559	0.38098	0.38098	0.38098	0.601697	0.443283	0.118071	-0.8674	-1.34875	-1.34875	-1.34875	-1.34875	-1.34875	-1.34875
chrX:119791454_119791954	1.21736	1.21736	1.21736	1.21736	1.21736	1.21736	0.246668	0.246668	0.246668	0.246668	0.246668	0.246668	-0.805109	-1.13986	-1.13986	-1.13986	-1.13986	-1.13986	-1.13986	-1.13986
chr9:97076879_97077379	1.05575	1.05575	1.05575	1.05575	1.05575	1.05575	1.05575	1.05575	0.703101	0.172231	-0.598129	-0.224513	-1.27671	-1.27671	-0.990874	-0.990874	-0.990874	-0.990874	-0.990874	-0.990874
chr17:32266526_32267026	1.08487	1.08487	1.08487	1.08487	1.08487	1.08487	0.839229	0.839229	0.839229	-0.0550614	-0.0550614	-0.0550614	-1.10772	-1.10772	-1.10772	-1.10772	-1.10772	-1.10772	-1.10772	-1.10772
chr18:12911877_12912377	1.21343	1.21343	1.21343	1.21343	1.21343	1.21343	1.21343	0.262483	-0.298177	-0.298177	-0.298177	-0.298177	-0.298177	-0.298177	-1.16124	-1.16124	-1.16124	-1.16124	-1.16124	-1.16124
chr12:3218508_3219008	1.28181	1.28181	1.28181	1.28181	1.28181	1.28181	0.697298	0.127106	0.53812	-0.356326	-0.356326	-0.356326	-0.998053	-0.998053	-0.998053	-0.998053	-0.998053	-0.998053	-0.998053	-0.998053
chr4:912112_912612	1.16033	1.16033	1.16033	1.16033	1.16033	1.16033	1.16033	0.209085	0.209085	0.209085	-0.356957	-0.356957	-0.356957	-0.356957	-1.22029	-1.22029	-1.22029	-1.22029	-1.22029	-1.22029
chr20:39268107_39268607	1.2903	1.2903	1.2903	1.2903	1.2903	1.2903	0.318115	0.318115	0.00409628	0.00409628	0.00409628	0.00409628	-1.0493	-1.0493	-1.0493	-1.0493	-1.0493	-1.0493	-1.0493	-1.0493
chrX:149540105_149540605	0.981753	0.981753	0.981753	0.981753	0.981753	0.981753	0.610707	0.38987	0.660775	0.660775	0.553544	0.553544	-0.803321	-0.803321	-1.28551	-1.28551	-1.28551	-1.28551	-1.28551	-1.28551
chr14:60091623_60092123	1.07856	1.07856	1.07856	1.07856	1.07856	1.07856	0.707507	0.727793	0.495536	0.495536	-0.601599	0.472371	-0.581199	-1.17651	-1.16846	-1.16846	-1.16846	-1.16846	-1.16846	-1.16846
chr2:101151348_101151848	1.09776	1.09776	1.09776	1.09776	1.09776	1.09776	0.512788	-0.0578498	-0.0578498	-0.0578498	0.401296	0.401296	0.401296	-0.000678738	-1.35483	-1.35483	-1.35483	-1.35483	-1.35483	-1.35483
chr3:47824745_47825245	1.31173	1.31173	1.31173	1.31173	1.31173	1.31173	0.339235	0.339235	0.106941	0.106941	-0.459489	-0.459489	-0.459489	-1.0549	-1.0549	-1.0549	-1.0549	-1.0549	-1.0549	-1.0549
chr11:58927290_58927790	0.817178	0.817178	0.817178	0.817178	0.817178	0.817178	0.817178	0.817178	0.817178	0.817178	0.817178	0.00145516	0.00145516	-0.986116	-1.33429	-1.33429	-1.33429	-1.33429	-1.33429	-1.33429
chr10:80454017_80454517	1.08747	1.08747	1.08747	1.08747	1.08747	1.08747	0.114219	-0.838408	-0.838408	-1.5	-1.5	-1.5	-1.00585	-0.264388	0.251825	0.251825	0.251825	0.251825	0.251825	0.251825
chr2:231514212_231514712	1.2898	1.2898	1.2898	1.2898	1.2898	1.2898	-0.20614	0.67771	0.445234	-0.450678	-0.608994	-0.825388	-1.5	-1.00885	-0.646953	-0.646953	-0.646953	-0.646953	-0.646953	-0.646953
chr2:120820063_120820563	1.0408	1.0408	1.0408	1.0408	1.0408	1.0408	1.0408	0.469622	0.469622	0.469622	-0.0973069	-0.0973069	-0.0973069	-0.45921	-1.32389	-1.32389	-1.32389	-1.32389	-1.32389	-1.32389
chr10:133308662_133309162	1.25921	1.25921	1.25921	1.25921	1.25921	1.25921	0.28579	-0.953944	-0.953944	0.399561	0.399561	0.578759	-0.779629	-1.3756	-0.859298	-0.859298	-0.859298	-0.859298	-0.859298	-0.859298
chr7:1864183_1864683	1.24355	1.24355	1.24355	1.24355	1.24355	1.24355	0.269706	0.269706	0.293592	0.293592	0.293592	-0.523094	-0.523094	-1.11933	-1.11933	-1.11933	-1.11933	-1.11933	-1.11933	-1.11933
chr2:11009773_11010273	1.14315	1.14315	1.14315	1.14315	1.14315	1.14315	1.14315	-0.0971416	0.232243	-1.16484	-1.5	-1.5	-1.20133	-0.772295	-0.25576	-0.25576	-0.25576	-0.25576	-0.25576	-0.25576
chr3:157105240_157105740	0.963336	0.963336	0.963336	0.963336	0.963336	0.963336	-0.727498	-1.5	-1.5	-1.5	-1.2067	-0.130857	-0.130857	0.298259	0.298259	0.298259	0.298259	0.298259	0.298259	0.298259
chr10:2734633_2735133	1.25576	1.25576	1.25576	1.25576	1.25576	1.25576	0.281697	0.281697	0.281697	0.281697	0.281697	-0.535177	-1.17849	-1.03277	-1.03277	-1.03277	-1.03277	-1.03277	-1.03277	-1.03277
chr12:124392840_124393340	1.17078	1.17078	1.17078	1.17078	1.17078	1.17078	0.799066	-0.441506	0.354667	-0.541993	0.246855	0.246855	0.365577	-1.1506	-1.1506	-1.1506	-1.1506	-1.1506	-1.1506	-1.1506
chr21:15003376_15003876	1.23745	1.23745	1.23745	1.23745	1.23745	1.23745	1.23745	0.283634	0.298469	-0.598544	-0.757055	-0.757055	-0.757055	-1.35366	-0.836809	-0.836809	-0.836809	-0.836809	-0.836809	-0.836809
chr2:210170504_210171004	1.30543	1.30543	1.30543	1.30543	1.30543	1.30543	0.718989	0.289476	-0.27311	-0.27311	-0.0514287	-0.868973	-1.5	-1.08333	-0.796377	-0.796377	-0.796377	-0.796377	-0.796377	-0.796377
chr7:143885122_143885622	1.38537	1.38537	1.38537	1.38537	1.38537	1.38537	-0.11309	-0.11309	-0.11309	-0.11309	-0.11309	-0.11309	-1.16944	-1.16944	-0.882471	-0.882471	-0.882471	-0.882471	-0.882471	-0.882471
chr2:38601910_38602410	1.03188	1.03188	1.03188	1.03188	1.03188	1.03188	1.03188	1.03188	0.46917	-0.0638842	-0.0638842	-0.0638842	-0.0638842	-1.20981	-1.20981	-1.20981	-1.20981	-1.20981	-1.20981	-1.20981
chr12:32399241_32399741	1.25226	1.25226	1.25226	1.25226	1.25226	1.25226	0.665375	0.665375	0.665375	-0.734241	-0.734241	-0.89347	-0.89347	-0.89347	-0.89347	-0.89347	-0.89347	-0.89347	-0.89347	-0.89347
chr13:110713336_110713836	1.0477	1.0477	1.0477	1.0477	1.0477	1.0477	1.0477	1.0477	0.484472	0.484472	-0.0839795	-0.902451	-0.783498	-0.783498	-1.13285	-1.13285	-1.13285	-1.13285	-1.13285	-1.13285
chr17:17030731_17031231	1.42915	1.42915	1.42915	1.42915	1.42915	1.42915	-0.071045	-0.071045	-0.071045	-0.969509	-0.969509	-0.593988	-0.593988	-1.19156	-0.673871	-0.673871	-0.673871	-0.673871	-0.673871	-0.673871
chr1:171622060_171622560	1.01431	1.01431	1.01431	1.01431	1.01431	1.01431	1.01431	0.441166	0.441166	0.441166	0.441166	0.441166	-1.16325	-1.16325	-1.16325	-1.16325	-1.16325	-1.16325	-1.16325	-1.16325
chr12:49580355_49580855	1.01431	1.01431	1.01431	1.01431	1.01431	1.01431	1.01431	0.441166	0.441166	0.441166	0.441166	0.441166	-1.16325	-1.16325	-1.16325	-1.16325	-1.16325	-1.16325	-1.16325	-1.16325
chr6:88263509_88264009	1.01431	1.01431	1.01431	1.01431	1.01431	1.01431	1.01431	0.441166	0.441166	0.441166	0.441166	0.441166	-1.16325	-1.16325	-1.16325	-1.16325	-1.16325	-1.16325	-1.16325	-1.16325
chr14:51094944_51095444	1.32745	1.32745	1.32745	1.32745	1.32745	1.32745	0.35064	0.35064	-0.87731	-0.87731	-1.5	-0.93925	-0.93925	-0.704389	-0.416864	-0.416864	-0.416864	-0.416864	-0.416864	-0.416864
chr12:113645626_113646126	1.36762	1.36762	1.36762	1.36762	1.36762	1.36762	0.390812	0.390812	0.0753	-0.823878	-0.823878	-0.823878	-0.823878	-0.823878	-0.823878	-0.823878	-0.823878	-0.823878	-0.823878	-0.823878
chr16:30761449_30761949	1.36762	1.36762	1.36762	1.36762	1.36762	1.36762	0.390812	0.390812	0.0753	-0.823878	-0.823878	-0.823878	-0.823878	-0.823878	-0.823878	-0.823878	-0.823878	-0.823878	-0.823878	-0.823878
chr19:3444193_3444693	0.826478	0.826478	0.826478	0.826478	0.826478	0.826478	0.826478	0.505013	0.505013	0.505013	0.505013	0.505013	0.505013	-0.0931639	-1.45371	-1.45371	-1.45371	-1.45371	-1.45371	-1.45371
chr7:30905028_30905528	1.08075	1.08075	1.08075	1.08075	1.08075	1.08075	1.08075	0.507368	0.507368	0.507368	-0.0617485	-0.0617485	-1.12049	-1.12049	-1.12049	-1.12049	-1.12049	-1.12049	-1.12049	-1.12049
chr4:21598841_21599341	1.38903	1.38903	1.38903	1.38903	1.38903	1.38903	0.410947	0.0891324	0.0891324	-0.811217	-0.811217	-0.811217	-0.811217	-0.811217	-0.811217	-0.811217	-0.811217	-0.811217	-0.811217	-0.811217
chr6:30881626_30882126	1.1227	1.1227	1.1227	1.1227	1.1227	1.1227	1.1227	0.548477	0.548477	0.548477	-0.690555	-1.17134	-1.17134	-1.17134	-0.8833	-0.8833	-0.8833	-0.8833	-0.8833	-0.8833
chr13:30116361_30116861	1.12951	1.12951	1.12951	1.12951	1.12951	1.12951	1.12951	0.55526	0.55526	-0.345556	-0.345556	-0.345556	-0.345556	-0.345556	-1.21489	-1.21489	-1.21489	-1.21489	-1.21489	-1.21489
chr15:79595263_79595763	1.12951	1.12951	1.12951	1.12951	1.12951	1.12951	1.12951	0.55526	0.55526	-0.345556	-0.345556	-0.345556	-0.345556	-0.345556	-1.21489	-1.21489	-1.21489	-1.21489	-1.21489	-1.21489
chr17:66843564_66844064	1.12951	1.12951	1.12951	1.12951	1.12951	1.12951	1.12951	0.55526	0.55526	-0.345556	-0.345556	-0.345556	-0.345556	-0.345556	-1.21489	-1.21489	-1.21489	-1.21489	-1.21489	-1.21489
chr4:24832637_24833137	1.12951	1.12951	1.12951	1.12951	1.12951	1.12951	1.12951	0.55526	0.55526	-0.345556	-0.345556	-0.345556	-0.345556	-0.345556	-1.21489	-1.21489	-1.21489	-1.21489	-1.21489	-1.21489
chr4:177047270_177047770	1.12951	1.12951	1.12951	1.12951	1.12951	1.12951	1.12951	0.55526	0.55526	-0.345556	-0.345556	-0.345556	-0.345556	-0.345556	-1.21489	-1.21489	-1.21489	-1.21489	-1.21489	-1.21489
chr13:27973123_27973623	0.845778	0.845778	0.845778	0.845778	0.845778	0.845778	0.845778	0.845778	0.845778	0.845778	0.845778	-0.45371	-0.45371	-0.45371	-1.32374	-1.32374	-1.32374	-1.32374	-1.32374	-1.32374
chr17:40556830_40557330	1.00809	1.00809	1.00809	1.00809	1.00809	1.00809	1.00809	0.433271	0.433271	0.433271	0.433271	0.433271	-0.62811	-1.22784	-1.22784	-1.22784	-1.22784	-1.22784	-1.22784	-1.22784
chr19:11420484_11420984	1.00809	1.00809	1.00809	1.00809	1.00809	1.00809	1.00809	0.433271	0.433271	0.433271	0.433271	0.433271	-0.62811	-1.22784	-1.22784	-1.22784	-1.22784	-1.22784	-1.22784	-1.22784
chr19:12141099_12141599	1.00809	1.00809	1.00809	1.00809	1.00809	1.00809	1.00809	0.433271	0.433271	0.433271	0.433271	0.433271	-0.62811	-1.22784	-1.22784	-1.22784	-1.22784	-1.22784	-1.22784	-1.22784
chr19:44304838_44305338	1.00809	1.00809	1.00809	1.00809	1.00809	1.00809	1.00809	0.433271	0.433271	0.433271	0.433271	0.433271	-0.62811	-1.22784	-1.22784	-1.22784	-1.22784	-1.22784	-1.22784	-1.22784
chr17:58328552_58329052	1.40895	1.40895	1.40895	1.40895	1.40895	1.40895	0.429303	-0.529587	-0.529587	-0.529587	-0.529587	-1.35114	-0.617894	-0.186307	-0.768217	-0.768217	-0.768217	-0.768217	-0.768217	-0.768217
chr4:185425748_185426248	1.27491	1.27491	1.27491	1.27491	1.27491	1.27491	0.295237	0.295237	0.295237	0.476979	-0.475763	-0.9571	-0.9571	-1.5	-0.844216	-0.844216	-0.844216	-0.844216	-0.844216	-0.844216
chr1:229342418_229342918	1.22586	1.22586	1.22586	1.22586	1.22586	1.22586	0.851978	0.277043	-0.954611	-1.49022	-1.5	-1.14819	0.0328184	-0.686966	-0.404511	-0.404511	-0.404511	-0.404511	-0.404511	-0.404511
chr4:176195354_176195854	1.44761	1.44761	1.44761	1.44761	1.44761	1.44761	-0.0584888	-0.0584888	-0.623966	-0.623966	-0.623966	-0.623966	-0.623966	-1.22389	-0.704164	-0.704164	-0.704164	-0.704164	-0.704164	-0.704164
chr14:70817547_70818047	0.848545	0.848545	0.848545	0.848545	0.848545	0.848545	0.848545	0.848545	0.848545	0.848545	0.848545	0.0266558	-1.03526	-0.88865	-1.23946	-1.23946	-1.23946	-1.23946	-1.23946	-1.23946
chr6:113859949_113860449	1.33611	1.33611	1.33611	1.33611	1.33611	1.33611	0.746448	0.171234	-0.394446	-0.394446	-0.394446	-0.394446	-0.394446	-0.994587	-0.994587	-0.994587	-0.994587	-0.994587	-0.994587	-0.994587
chr6:158825819_158826319	1.31445	1.31445	1.31445	1.31445	1.31445	1.31445	0.724684	0.149365	0.149365	-0.386602	-1.16436	-1.16436	-1.16436	-1.16436	-0.644349	-0.644349	-0.644349	-0.644349	-0.644349	-0.644349
chr14:100717356_100717856	1.04535	1.04535	1.04535	1.04535	1.04535	1.04535	1.04535	1.04535	1.04535	0.142646	-0.811036	-0.971085	-0.971085	-0.971085	-0.971085	-0.971085	-0.971085	-0.971085	-0.971085	-0.971085
chr1:205211516_205212016	0.994864	0.994864	0.994864	0.994864	0.994864	0.994864	0.994864	0.994864	0.428869	0.428869	0.428869	-0.39363	-0.39363	-1.20832	-1.20832	-1.20832	-1.20832	-1.20832	-1.20832	-1.20832
chr5:91380787_91381287	1.24914	1.24914	1.24914	1.24914	1.24914	1.24914	1.24914	0.289102	-0.276922	-0.276922	-0.848199	-0.848199	-0.848199	-0.100967	-0.972283	-0.972283	-0.972283	-0.972283	-0.972283	-0.972283
chr15:58933511_58934011	1.34907	1.34907	1.34907	1.34907	1.34907	1.34907	0.368047	-0.323059	0.00875027	-0.527556	-0.304475	-0.0436269	-0.0436269	-1.03966	-1.03154	-1.03154	-1.03154	-1.03154	-1.03154	-1.03154
chr16:15154533_15155033	1.18814	1.18814	1.18814	1.18814	1.18814	1.18814	1.18814	0.86519	-0.368687	-0.368687	-0.94037	-1.36444	-1.36444	-1.12845	-0.607844	-0.607844	-0.607844	-0.607844	-0.607844	-0.607844
chr2:190534416_190534916	0.981776	0.981776	0.981776	0.981776	0.981776	0.981776	0.981776	0.981776	0.981776	0.0778423	0.0778423	0.0778423	-0.986164	-1.15476	-1.15476	-1.15476	-1.15476	-1.15476	-1.15476	-1.15476
chr14:90331836_90332336	1.29869	1.29869	1.29869	1.29869	1.29869	1.29869	-0.112829	-0.112829	-0.0887387	-0.0887387	0.604634	-0.219014	-0.0993079	-1.09647	-1.09647	-1.09647	-1.09647	-1.09647	-1.09647	-1.09647
chr13:44434991_44435491	1.2802	1.2802	1.2802	1.2802	1.2802	1.2802	0.29778	-0.0254618	0.390101	0.390101	-0.389256	-1.5	-0.508559	-0.576169	-0.927826	-0.927826	-0.927826	-0.927826	-0.927826	-0.927826
chr14:62117096_62117596	1.27791	1.27791	1.27791	1.27791	1.27791	1.27791	0.295319	-0.0279777	0.387656	0.387656	-0.18465	-0.18465	-1.24932	-1.01307	-1.01307	-1.01307	-1.01307	-1.01307	-1.01307	-1.01307
chr11:66312076_66312576	1.14895	1.14895	1.14895	1.14895	1.14895	1.14895	0.557869	0.557869	0.557869	0.557869	-0.0144389	-0.497209	-1.5	-0.813303	-1.03973	-1.03973	-1.03973	-1.03973	-1.03973	-1.03973
chr13:34942035_34942535	1.12388	1.12388	1.12388	1.12388	1.12388	1.12388	1.12388	1.12388	0.556822	-0.347696	-0.920014	-0.920014	-0.920014	-0.920014	-0.920014	-0.920014	-0.920014	-0.920014	-0.920014	-0.920014
chr2:207767580_207768080	1.12388	1.12388	1.12388	1.12388	1.12388	1.12388	1.12388	1.12388	0.556822	-0.347696	-0.920014	-0.920014	-0.920014	-0.920014	-0.920014	-0.920014	-0.920014	-0.920014	-0.920014	-0.920014
chr5:170598528_170599028	1.12388	1.12388	1.12388	1.12388	1.12388	1.12388	1.12388	1.12388	0.556822	-0.347696	-0.920014	-0.920014	-0.920014	-0.920014	-0.920014	-0.920014	-0.920014	-0.920014	-0.920014	-0.920014
chrX:120603761_120604261	1.12388	1.12388	1.12388	1.12388	1.12388	1.12388	1.12388	1.12388	0.556822	-0.347696	-0.920014	-0.920014	-0.920014	-0.920014	-0.920014	-0.920014	-0.920014	-0.920014	-0.920014	-0.920014
chr5:56814272_56814772	0.976969	0.976969	0.976969	0.976969	0.976969	0.976969	0.976969	0.976969	0.976969	0.0721156	0.0721156	-0.410842	-0.410842	-0.410842	-1.28407	-1.28407	-1.28407	-1.28407	-1.28407	-1.28407
chr5:2387997_2388497	1.34614	1.34614	1.34614	1.34614	1.34614	1.34614	0.363159	0.363159	0.363159	-0.541698	-0.862461	-0.862461	-0.862461	-0.862461	-0.862461	-0.862461	-0.862461	-0.862461	-0.862461	-0.862461
chr6:19718711_19719211	1.34614	1.34614	1.34614	1.34614	1.34614	1.34614	0.363159	0.363159	0.363159	-0.541698	-0.862461	-0.862461	-0.862461	-0.862461	-0.862461	-0.862461	-0.862461	-0.862461	-0.862461	-0.862461
chr6:43076530_43077030	1.11449	1.11449	1.11449	1.11449	1.11449	1.11449	0.523147	0.523147	0.523147	0.523147	0.523147	-0.565523	-0.565523	-1.16738	-1.16738	-1.16738	-1.16738	-1.16738	-1.16738	-1.16738
chr2:173964017_173964517	0.990164	0.990164	0.990164	0.990164	0.990164	0.990164	0.990164	0.990164	0.672512	0.672512	0.0997141	-0.383469	-1.03297	-1.13566	-1.13566	-1.13566	-1.13566	-1.13566	-1.13566	-1.13566
chr1:205749217_205749717	0.945066	0.945066	0.945066	0.945066	0.945066	0.945066	0.945066	0.945066	0.945066	0.0395746	0.0558461	0.0558461	0.0558461	-0.942869	-1.29497	-1.29497	-1.29497	-1.29497	-1.29497	-1.29497
chr22:21657324_21657824	1.33542	1.33542	1.33542	1.33542	1.33542	1.33542	-0.176527	-0.962284	-0.962284	0.405489	0.0844983	-0.0760462	-0.0760462	-0.143743	-1.0176	-1.0176	-1.0176	-1.0176	-1.0176	-1.0176
chr14:75654104_75654604	1.02996	1.02996	1.02996	1.02996	1.02996	1.02996	1.02996	1.02996	1.02996	0.124267	-0.196791	-1.0219	-1.0219	-1.0219	-1.0219	-1.0219	-1.0219	-1.0219	-1.0219	-1.0219
chr5:43120659_43121159	1.04371	1.04371	1.04371	1.04371	1.04371	1.04371	1.04371	0.465838	0.465838	0.465838	-0.107735	-0.107735	-0.107735	-0.447343	-1.32216	-1.32216	-1.32216	-1.32216	-1.32216	-1.32216
chr10:69866106_69866606	1.14681	1.14681	1.14681	1.14681	1.14681	1.14681	1.14681	0.568829	0.000428268	0.000428268	0.000428268	0.000428268	-1.06679	-0.632872	-1.14976	-1.14976	-1.14976	-1.14976	-1.14976	-1.14976
chr10:110567856_110568356	1.14022	1.14022	1.14022	1.14022	1.14022	1.14022	1.14022	0.353443	0.0353009	0.0353009	0.0353009	0.216623	-0.850609	-0.613788	-1.19885	-1.19885	-1.19885	-1.19885	-1.19885	-1.19885
chr16:2471934_2472434	1.00277	1.00277	1.00277	1.00277	1.00277	1.00277	1.00277	1.00277	1.00277	-0.184066	-0.184066	-0.184066	-0.184066	-1.18409	-1.18409	-1.18409	-1.18409	-1.18409	-1.18409	-1.18409
chr10:33428921_33429421	0.777263	0.777263	0.777263	0.777263	0.777263	0.777263	0.777263	0.777263	0.777263	0.777263	0.777263	0.777263	-0.290468	-1.29096	-1.29096	-1.29096	-1.29096	-1.29096	-1.29096	-1.29096
chr19:43535401_43535901	0.777263	0.777263	0.777263	0.777263	0.777263	0.777263	0.777263	0.777263	0.777263	0.777263	0.777263	0.777263	-0.290468	-1.29096	-1.29096	-1.29096	-1.29096	-1.29096	-1.29096	-1.29096
chr7:75358949_75359449	0.777263	0.777263	0.777263	0.777263	0.777263	0.777263	0.777263	0.777263	0.777263	0.777263	0.777263	0.777263	-0.290468	-1.29096	-1.29096	-1.29096	-1.29096	-1.29096	-1.29096	-1.29096
chr12:122871956_122872456	1.02471	1.02471	1.02471	1.02471	1.02471	1.02471	1.02471	0.0599976	-0.508778	0.861657	0.752963	0.268719	-0.799205	-0.364998	-1.24055	-1.24055	-1.24055	-1.24055	-1.24055	-1.24055
chr3:16070652_16071152	1.0813	1.0813	1.0813	1.0813	1.0813	1.0813	1.0813	1.0813	0.512335	-0.395228	0.300811	-1.00736	-1.00736	-1.00766	-1.00766	-1.00766	-1.00766	-1.00766	-1.00766	-1.00766
chr5:177006494_177006994	1.1711	1.1711	1.1711	1.1711	1.1711	1.1711	1.1711	-0.0848893	0.189875	0.189875	0.189875	-0.370376	-0.370376	-1.13452	-1.13452	-1.13452	-1.13452	-1.13452	-1.13452	-1.13452
chr17:80036815_80037315	1.4772	1.4772	1.4772	1.4772	1.4772	1.4772	-0.403182	-0.403182	-0.403182	-0.403182	-0.72505	-0.72505	-0.72505	-0.72505	-0.72505	-0.72505	-0.72505	-0.72505	-0.72505	-0.72505
chr16:66549598_66550098	1.09315	1.09315	1.09315	1.09315	1.09315	1.09315	1.09315	0.514218	0.514218	0.514218	-0.0604051	-0.545128	-0.545128	-1.14915	-1.14915	-1.14915	-1.14915	-1.14915	-1.14915	-1.14915
chr16:54602555_54603055	0.996634	0.996634	0.996634	0.996634	0.996634	0.996634	0.996634	0.996634	0.996634	0.0882829	-0.486461	0.180021	-1.44095	-1.29334	-1.00288	-1.00288	-1.00288	-1.00288	-1.00288	-1.00288
chr14:58239722_58240222	0.844701	0.844701	0.844701	0.844701	0.844701	0.844701	0.844701	0.844701	0.844701	0.844701	0.844701	0.0169949	-0.634845	-1.23912	-1.23912	-1.23912	-1.23912	-1.23912	-1.23912	-1.23912
chr17:81436305_81436805	0.844701	0.844701	0.844701	0.844701	0.844701	0.844701	0.844701	0.844701	0.844701	0.844701	0.844701	0.0169949	-0.634845	-1.23912	-1.23912	-1.23912	-1.23912	-1.23912	-1.23912	-1.23912
chr5:175444584_175445084	0.844701	0.844701	0.844701	0.844701	0.844701	0.844701	0.844701	0.844701	0.844701	0.844701	0.844701	0.0169949	-0.634845	-1.23912	-1.23912	-1.23912	-1.23912	-1.23912	-1.23912	-1.23912
chr19:11923660_11924160	1.09934	1.09934	1.09934	1.09934	1.09934	1.09934	1.09934	1.09934	0.529711	-0.00990429	-0.584824	-1.0698	-0.94949	-0.514629	-1.03264	-1.03264	-1.03264	-1.03264	-1.03264	-1.03264
chr17:28842473_28842973	1.46067	1.46067	1.46067	1.46067	1.46067	1.46067	-0.0565347	-0.845026	-0.845026	-0.845026	-0.378953	-0.378953	-0.378953	-0.719366	-0.719366	-0.719366	-0.719366	-0.719366	-0.719366	-0.719366
chr20:38926061_38926561	1.3054	1.3054	1.3054	1.3054	1.3054	1.3054	0.662385	-0.458441	-1.0282	0.344599	0.443717	-0.866273	-0.866273	-0.866273	-0.866273	-0.866273	-0.866273	-0.866273	-0.866273	-0.866273
chr7:71131291_71131791	1.08559	1.08559	1.08559	1.08559	1.08559	1.08559	1.08559	1.08559	0.766438	-0.1431	-0.718596	-0.718596	-0.718596	-0.718596	-1.07227	-1.07227	-1.07227	-1.07227	-1.07227	-1.07227
chr6:37257477_37257977	1.08264	1.08264	1.08264	1.08264	1.08264	1.08264	1.08264	0.825113	0.254761	0.254761	0.254761	-0.57407	-0.57407	-1.39503	-1.10412	-1.10412	-1.10412	-1.10412	-1.10412	-1.10412
chr20:1325145_1325645	1.26283	1.26283	1.26283	1.26283	1.26283	1.26283	1.26283	0.294839	-0.275871	-0.275871	-0.851878	-0.851878	-0.851878	-0.416194	-0.93518	-0.93518	-0.93518	-0.93518	-0.93518	-0.93518
chr2:197164264_197164764	1.09329	1.09329	1.09329	1.09329	1.09329	1.09329	1.09329	1.09329	-0.0143647	-0.0143647	-0.0143647	-0.0143647	-1.0861	-1.0861	-1.0861	-1.0861	-1.0861	-1.0861	-1.0861	-1.0861
chr5:143037042_143037542	1.06077	1.06077	1.06077	1.06077	1.06077	1.06077	1.06077	1.06077	0.106436	0.106436	0.106436	0.106436	-0.965377	-1.13521	-1.13521	-1.13521	-1.13521	-1.13521	-1.13521	-1.13521
chr13:19959977_19960477	1.17224	1.17224	1.17224	1.17224	1.17224	1.17224	1.17224	0.591744	0.0208708	-0.889738	-1.5	-1.5	-0.48206	-0.585358	-0.585358	-0.585358	-0.585358	-0.585358	-0.585358	-0.585358
chr16:69565607_69566107	1.00324	1.00324	1.00324	1.00324	1.00324	1.00324	1.00324	0.933312	0.36238	0.36238	-0.890305	-1.5	-1.5	-1.5	-0.438416	-0.438416	-0.438416	-0.438416	-0.438416	-0.438416
chr7:130277920_130278420	1.15041	1.15041	1.15041	1.15041	1.15041	1.15041	0.160682	1.05949	1.05949	0.148417	-0.814101	-0.814101	-0.814101	-0.984031	-0.984031	-0.984031	-0.984031	-0.984031	-0.984031	-0.984031
chr20:56626481_56626981	1.31686	1.31686	1.31686	1.31686	1.31686	1.31686	0.0317643	0.0317643	0.0317643	0.0317643	0.0317643	0.0317643	-0.621909	-0.621909	-1.14132	-1.14132	-1.14132	-1.14132	-1.14132	-1.14132
chr11:61508496_61508996	1.05994	1.05994	1.05994	1.05994	1.05994	1.05994	1.05994	0.479095	0.813882	0.272763	0.272763	-0.55733	-0.55733	-1.16335	-1.16335	-1.16335	-1.16335	-1.16335	-1.16335	-1.16335
chr11:65712280_65712780	1.31633	1.31633	1.31633	1.31633	1.31633	1.31633	0.326046	0.326046	0.00618271	0.00618271	0.00618271	-0.926774	-0.926774	-0.513846	-1.03353	-1.03353	-1.03353	-1.03353	-1.03353	-1.03353
chr9:91857472_91857972	1.23937	1.23937	1.23937	1.23937	1.23937	1.23937	1.23937	0.658246	-0.297157	-0.297157	-0.87395	-0.87395	-0.87395	-0.87395	-0.87395	-0.87395	-0.87395	-0.87395	-0.87395	-0.87395
chr11:70394107_70394607	0.788257	0.788257	0.788257	0.788257	0.788257	0.788257	0.788257	0.788257	0.788257	0.788257	0.788257	-0.0431013	-0.0431013	-0.0431013	-1.42359	-1.42359	-1.42359	-1.42359	-1.42359	-1.42359
chr16:77722174_77722674	1.18769	1.18769	1.18769	1.18769	1.18769	1.18769	1.18769	0.861495	-0.0949721	-1.00758	-1.5	-0.915408	-0.915408	-0.915408	-0.623589	-0.623589	-0.623589	-0.623589	-0.623589	-0.623589
chr5:115625907_115626407	1.18502	1.18502	1.18502	1.18502	1.18502	1.18502	0.193291	0.791768	0.791768	-0.63096	-1.20859	-1.5	-0.844827	-0.844827	-0.55291	-0.55291	-0.55291	-0.55291	-0.55291	-0.55291
chr11:111734985_111735485	0.97661	0.97661	0.97661	0.97661	0.97661	0.97661	0.97661	0.97661	0.97661	0.0636946	0.0636946	0.0636946	-0.591283	-1.19847	-1.19847	-1.19847	-1.19847	-1.19847	-1.19847	-1.19847
chr1:36951162_36951662	1.21089	1.21089	1.21089	1.21089	1.21089	1.21089	0.218618	-0.752629	-0.155661	-1.06907	-1.5	-1.5	-1.5	-0.531909	-0.00560617	-0.00560617	-0.00560617	-0.00560617	-0.00560617	-0.00560617
chr1:39898883_39899383	1.32248	1.32248	1.32248	1.32248	1.32248	1.32248	0.329825	0.329825	-0.243027	-1.15679	-0.352896	0.317558	-0.75802	-1.36577	-0.839264	-0.839264	-0.839264	-0.839264	-0.839264	-0.839264
chr12:125183250_125183750	0.917766	0.917766	0.917766	0.917766	0.917766	0.917766	0.917766	0.917766	0.917766	0.00350454	0.00350454	0.00350454	0.00350454	0.00350454	-1.37957	-1.37957	-1.37957	-1.37957	-1.37957	-1.37957
chr1:160078509_160079009	0.917766	0.917766	0.917766	0.917766	0.917766	0.917766	0.917766	0.917766	0.917766	0.00350454	0.00350454	0.00350454	0.00350454	0.00350454	-1.37957	-1.37957	-1.37957	-1.37957	-1.37957	-1.37957
chr12:118372725_118373225	1.08242	1.08242	1.08242	1.08242	1.08242	1.08242	1.08242	0.499595	0.138914	-1.28593	-1.28593	-1.5	-1.5	-0.929755	-0.207228	-0.207228	-0.207228	-0.207228	-0.207228	-0.207228
chr15:31397018_31397518	1.17365	1.17365	1.17365	1.17365	1.17365	1.17365	0.179699	0.179699	0.179699	0.179699	0.179699	0.179699	0.179699	-0.428846	-1.31183	-1.31183	-1.31183	-1.31183	-1.31183	-1.31183
chr8:24913487_24913987	1.22627	1.22627	1.22627	1.22627	1.22627	1.22627	0.628238	0.30114	0.30114	0.30114	-0.0232656	-0.511709	-0.511709	-1.12037	-1.12037	-1.12037	-1.12037	-1.12037	-1.12037	-1.12037
chr7:66520386_66520886	1.24008	1.24008	1.24008	1.24008	1.24008	1.24008	0.860666	0.860666	-0.0985571	-0.642095	-0.416005	-0.416005	-0.416005	-1.02473	-1.02473	-1.02473	-1.02473	-1.02473	-1.02473	-1.02473
chr11:6259630_6260130	1.15479	1.15479	1.15479	1.15479	1.15479	1.15479	1.15479	0.571164	-0.00279243	-0.00279243	-0.00279243	-0.00279243	-1.08044	-1.08044	-1.08044	-1.08044	-1.08044	-1.08044	-1.08044	-1.08044
chr15:76317366_76317866	1.15479	1.15479	1.15479	1.15479	1.15479	1.15479	1.15479	0.571164	-0.00279243	-0.00279243	-0.00279243	-0.00279243	-1.08044	-1.08044	-1.08044	-1.08044	-1.08044	-1.08044	-1.08044	-1.08044
chr2:208929007_208929507	1.15479	1.15479	1.15479	1.15479	1.15479	1.15479	1.15479	0.571164	-0.00279243	-0.00279243	-0.00279243	-0.00279243	-1.08044	-1.08044	-1.08044	-1.08044	-1.08044	-1.08044	-1.08044	-1.08044
chr4:95547614_95548114	1.15479	1.15479	1.15479	1.15479	1.15479	1.15479	1.15479	0.571164	-0.00279243	-0.00279243	-0.00279243	-0.00279243	-1.08044	-1.08044	-1.08044	-1.08044	-1.08044	-1.08044	-1.08044	-1.08044
chr10:420628_421128	1.01321	1.01321	1.01321	1.01321	1.01321	1.01321	1.01321	1.01321	1.01321	0.0976532	-0.226902	-0.226902	-1.30459	-1.06545	-1.06545	-1.06545	-1.06545	-1.06545	-1.06545	-1.06545
chr8:143952616_143953116	1.21949	1.21949	1.21949	1.21949	1.21949	1.21949	0.22455	-0.749311	-0.749311	-0.749311	-1.5	-1.5	-1.5	-1.10027	0.0704183	0.0704183	0.0704183	0.0704183	0.0704183	0.0704183
chr10:14837934_14838434	0.963534	0.963534	0.963534	0.963534	0.963534	0.963534	0.583805	0.220145	0.255292	0.439891	0.921038	0.758633	-0.875982	-0.117888	-1.32769	-1.32769	-1.32769	-1.32769	-1.32769	-1.32769
chr11:72417889_72418389	1.30501	1.30501	1.30501	1.30501	1.30501	1.30501	0.309678	0.309678	-0.0118174	-0.0118174	-0.0118174	-0.500848	-0.500848	-1.5	-0.983479	-0.983479	-0.983479	-0.983479	-0.983479	-0.983479
chr12:43767917_43768417	1.40912	1.40912	1.40912	1.40912	1.40912	1.40912	0.116272	0.116272	0.116272	-0.800323	-0.800323	-0.800323	-0.800323	-0.800323	-0.800323	-0.800323	-0.800323	-0.800323	-0.800323	-0.800323
chr3:139389519_139390019	1.08087	1.08087	1.08087	1.08087	1.08087	1.08087	1.08087	1.08087	0.719264	-0.197342	-0.197342	-1.0324	-0.893192	-0.709768	-1.05603	-1.05603	-1.05603	-1.05603	-1.05603	-1.05603
chr12:109998912_109999412	1.27956	1.27956	1.27956	1.27956	1.27956	1.27956	0.680241	0.680241	0.35844	-0.558659	-0.883761	-0.883761	-0.883761	-0.883761	-0.883761	-0.883761	-0.883761	-0.883761	-0.883761	-0.883761
chr10:126917876_126918376	1.22024	1.22024	1.22024	1.22024	1.22024	1.22024	1.22024	0.635447	-0.325988	-0.325988	-0.325988	-0.325988	-0.984143	-0.984143	-0.984143	-0.984143	-0.984143	-0.984143	-0.984143	-0.984143
chr19:58305010_58305510	1.16077	1.16077	1.16077	1.16077	1.16077	1.16077	1.16077	0.57591	0.913006	-0.874025	-0.874025	-0.874025	-0.874025	-0.874025	-0.874025	-0.874025	-0.874025	-0.874025	-0.874025	-0.874025
chr2:169479138_169479638	1.37097	1.37097	1.37097	1.37097	1.37097	1.37097	0.373193	0.373193	-0.202612	-0.202612	-0.783762	-0.783762	-0.783762	-0.887953	-0.887953	-0.887953	-0.887953	-0.887953	-0.887953	-0.887953
chr1:221174668_221175168	1.27108	1.27108	1.27108	1.27108	1.27108	1.27108	1.27108	0.294285	-0.281615	-0.281615	-0.862861	-0.862861	-0.862861	-0.862861	-0.862861	-0.862861	-0.862861	-0.862861	-0.862861	-0.862861
chr9:124343129_124343629	1.27108	1.27108	1.27108	1.27108	1.27108	1.27108	1.27108	0.294285	-0.281615	-0.281615	-0.862861	-0.862861	-0.862861	-0.862861	-0.862861	-0.862861	-0.862861	-0.862861	-0.862861	-0.862861
chr2:239489265_239489765	1.13315	1.13315	1.13315	1.13315	1.13315	1.13315	1.13315	1.13315	0.557145	-0.874762	-0.874762	-0.874762	-0.874762	-0.874762	-0.874762	-0.874762	-0.874762	-0.874762	-0.874762	-0.874762
chr7:42092333_42092833	1.13315	1.13315	1.13315	1.13315	1.13315	1.13315	1.13315	1.13315	0.557145	-0.874762	-0.874762	-0.874762	-0.874762	-0.874762	-0.874762	-0.874762	-0.874762	-0.874762	-0.874762	-0.874762
chr2:10689732_10690232	0.995028	0.995028	0.995028	0.995028	0.995028	0.995028	0.995028	0.995028	0.0318064	0.0318064	0.0318064	0.0318064	0.0318064	0.0318064	-1.35851	-1.35851	-1.35851	-1.35851	-1.35851	-1.35851
chr17:47733141_47733641	1.28735	1.28735	1.28735	1.28735	1.28735	1.28735	0.686617	0.686617	0.110315	-0.435618	-0.435618	-0.926269	-0.926269	-0.926269	-0.926269	-0.926269	-0.926269	-0.926269	-0.926269	-0.926269
chr21:33023861_33024361	1.1301	1.1301	1.1301	1.1301	1.1301	1.1301	0.479673	0.479673	0.479673	0.479673	-0.491548	-0.491548	-1.5	-1.5	-0.648674	-0.648674	-0.648674	-0.648674	-0.648674	-0.648674
chr20:4052381_4052881	1.34631	1.34631	1.34631	1.34631	1.34631	1.34631	0.347516	-0.238591	-0.238591	-0.238591	-0.238591	-0.238591	-0.238591	-0.238591	-1.12587	-1.12587	-1.12587	-1.12587	-1.12587	-1.12587
chr14:74979354_74979854	1.30183	1.30183	1.30183	1.30183	1.30183	1.30183	0.302953	0.302953	0.581255	-0.338233	-0.338233	-0.338233	-0.997927	-0.997927	-0.997927	-0.997927	-0.997927	-0.997927	-0.997927	-0.997927
chr7:44100910_44101410	1.04843	1.04843	1.04843	1.04843	1.04843	1.04843	1.04843	0.462236	0.462236	0.462236	0.462236	-0.375498	-0.375498	-1.20528	-1.20528	-1.20528	-1.20528	-1.20528	-1.20528	-1.20528
chr9:130939042_130939542	1.04843	1.04843	1.04843	1.04843	1.04843	1.04843	1.04843	0.462236	0.462236	0.462236	0.462236	-0.375498	-0.375498	-1.20528	-1.20528	-1.20528	-1.20528	-1.20528	-1.20528	-1.20528
chr15:100944877_100945377	1.29554	1.29554	1.29554	1.29554	1.29554	1.29554	0.694596	0.694596	0.118096	-0.801488	-0.801488	-0.801488	-0.801488	-0.561295	-0.918879	-0.918879	-0.918879	-0.918879	-0.918879	-0.918879
chr1:211258486_211258986	1.23272	1.23272	1.23272	1.23272	1.23272	1.23272	1.23272	0.6465	0.0699954	-0.849595	-0.849595	-0.849595	-0.849595	-0.849595	-0.849595	-0.849595	-0.849595	-0.849595	-0.849595	-0.849595
chr12:108799272_108799772	1.23272	1.23272	1.23272	1.23272	1.23272	1.23272	1.23272	0.6465	0.0699954	-0.849595	-0.849595	-0.849595	-0.849595	-0.849595	-0.849595	-0.849595	-0.849595	-0.849595	-0.849595	-0.849595
chr17:3920750_3921250	1.23272	1.23272	1.23272	1.23272	1.23272	1.23272	1.23272	0.6465	0.0699954	-0.849595	-0.849595	-0.849595	-0.849595	-0.849595	-0.849595	-0.849595	-0.849595	-0.849595	-0.849595	-0.849595
chr22:19758350_19758850	1.23272	1.23272	1.23272	1.23272	1.23272	1.23272	1.23272	0.6465	0.0699954	-0.849595	-0.849595	-0.849595	-0.849595	-0.849595	-0.849595	-0.849595	-0.849595	-0.849595	-0.849595	-0.849595
chr5:1878308_1878808	1.23272	1.23272	1.23272	1.23272	1.23272	1.23272	1.23272	0.6465	0.0699954	-0.849595	-0.849595	-0.849595	-0.849595	-0.849595	-0.849595	-0.849595	-0.849595	-0.849595	-0.849595	-0.849595
chr5:138901673_138902173	1.23272	1.23272	1.23272	1.23272	1.23272	1.23272	1.23272	0.6465	0.0699954	-0.849595	-0.849595	-0.849595	-0.849595	-0.849595	-0.849595	-0.849595	-0.849595	-0.849595	-0.849595	-0.849595
chr8:11452132_11452632	1.23272	1.23272	1.23272	1.23272	1.23272	1.23272	1.23272	0.6465	0.0699954	-0.849595	-0.849595	-0.849595	-0.849595	-0.849595	-0.849595	-0.849595	-0.849595	-0.849595	-0.849595	-0.849595
chr5:139341523_139342023	1.28275	1.28275	1.28275	1.28275	1.28275	1.28275	0.283607	0.283607	0.308114	0.308114	-0.663565	-0.663565	-0.663565	-0.223386	-1.11098	-1.11098	-1.11098	-1.11098	-1.11098	-1.11098
chr5:150357332_150357832	1.26421	1.26421	1.26421	1.26421	1.26421	1.26421	0.264924	-0.321472	-1.5	-1.5	-1.5	-0.902747	-0.902747	-0.141452	-0.141452	-0.141452	-0.141452	-0.141452	-0.141452	-0.141452
chr1:21574599_21575099	1.19315	1.19315	1.19315	1.19315	1.19315	1.19315	0.591965	0.591965	0.591965	-0.327997	-0.327997	-0.327997	-0.327997	-0.327997	-1.21581	-1.21581	-1.21581	-1.21581	-1.21581	-1.21581
chrX:3712835_3713335	1.19315	1.19315	1.19315	1.19315	1.19315	1.19315	0.591965	0.591965	0.591965	-0.327997	-0.327997	-0.327997	-0.327997	-0.327997	-1.21581	-1.21581	-1.21581	-1.21581	-1.21581	-1.21581
chr20:37914660_37915160	1.1163	1.1163	1.1163	1.1163	1.1163	1.1163	1.1163	0.137994	0.476044	0.476044	-0.024039	-0.024039	-1.10701	-1.10701	-1.10701	-1.10701	-1.10701	-1.10701	-1.10701	-1.10701
chr12:117564910_117565410	1.40923	1.40923	1.40923	1.40923	1.40923	1.40923	0.40975	-0.863177	-0.863177	-0.863177	-1.44532	-0.536696	-0.536696	-0.536696	-0.536696	-0.536696	-0.536696	-0.536696	-0.536696	-0.536696
chr13:27971309_27971809	1.25746	1.25746	1.25746	1.25746	1.25746	1.25746	0.257675	0.257675	0.257675	0.257675	-0.324649	-0.324649	-0.324649	-0.324649	-1.21281	-1.21281	-1.21281	-1.21281	-1.21281	-1.21281
chr2:237894882_237895382	1.25746	1.25746	1.25746	1.25746	1.25746	1.25746	0.257675	0.257675	0.257675	0.257675	-0.324649	-0.324649	-0.324649	-0.324649	-1.21281	-1.21281	-1.21281	-1.21281	-1.21281	-1.21281
chr5:175823598_175824098	1.25746	1.25746	1.25746	1.25746	1.25746	1.25746	0.257675	0.257675	0.257675	0.257675	-0.324649	-0.324649	-0.324649	-0.324649	-1.21281	-1.21281	-1.21281	-1.21281	-1.21281	-1.21281
chr4:139833062_139833562	1.32267	1.32267	1.32267	1.32267	1.32267	1.32267	0.134309	-0.194727	0.805392	-0.115161	-0.441487	-0.663834	-0.663834	-0.664132	-1.02209	-1.02209	-1.02209	-1.02209	-1.02209	-1.02209
chr16:68355453_68355953	1.07757	1.07757	1.07757	1.07757	1.07757	1.07757	1.07757	1.07757	0.754541	-0.166073	-0.166073	-1.00478	-1.00478	-1.00478	-1.00478	-1.00478	-1.00478	-1.00478	-1.00478	-1.00478
chr8:101172445_101172945	1.07757	1.07757	1.07757	1.07757	1.07757	1.07757	1.07757	1.07757	0.754541	-0.166073	-0.166073	-1.00478	-1.00478	-1.00478	-1.00478	-1.00478	-1.00478	-1.00478	-1.00478	-1.00478
chr2:71790932_71791432	0.956567	0.956567	0.956567	0.956567	0.956567	0.956567	0.956567	0.956567	0.956567	0.409833	0.409833	-0.697748	-0.697748	-0.697748	-1.22259	-1.22259	-1.22259	-1.22259	-1.22259	-1.22259
chr6:33820202_33820702	1.31355	1.31355	1.31355	1.31355	1.31355	1.31355	0.313393	-0.273517	0.328197	0.328197	-0.46523	-0.46523	-0.46523	-1.48069	-0.950201	-0.950201	-0.950201	-0.950201	-0.950201	-0.950201
chr19:29941954_29942454	1.36215	1.36215	1.36215	1.36215	1.36215	1.36215	0.36171	-0.225366	-0.225366	-0.225366	-0.225366	-1.33332	-1.33332	-1.33332	-0.60553	-0.60553	-0.60553	-0.60553	-0.60553	-0.60553
chr19:11673696_11674196	1.40335	1.40335	1.40335	1.40335	1.40335	1.40335	0.801445	-0.70935	-0.70935	-0.70935	-0.70935	-0.70935	-0.70935	-0.70935	-0.70935	-0.70935	-0.70935	-0.70935	-0.70935	-0.70935
chr19:45338571_45339071	0.745421	0.745421	0.745421	0.745421	0.745421	0.745421	0.745421	0.745421	0.745421	0.745421	0.745421	0.745421	0.0845813	-0.528039	-1.41693	-1.41693	-1.41693	-1.41693	-1.41693	-1.41693
chr5:71782621_71783121	1.00187	1.00187	1.00187	1.00187	1.00187	1.00187	1.00187	1.00187	1.00187	0.454832	-0.518312	-0.518312	-0.518312	-1.13096	-1.13096	-1.13096	-1.13096	-1.13096	-1.13096	-1.13096
chr2:7097434_7097934	1.00187	1.00187	1.00187	1.00187	1.00187	1.00187	1.00187	1.00187	1.00187	0.454832	-0.518312	-0.518312	-0.518312	-1.13096	-1.13096	-1.13096	-1.13096	-1.13096	-1.13096	-1.13096
chr14:77799822_77800322	1.08326	1.08326	1.08326	1.08326	1.08326	1.08326	1.08326	1.08326	0.759986	-0.161307	-0.74424	-0.359177	-1.02017	-1.02017	-1.02017	-1.02017	-1.02017	-1.02017	-1.02017	-1.02017
chr14:31207534_31208034	1.28213	1.28213	1.28213	1.28213	1.28213	1.28213	1.02897	0.441448	-0.67975	-0.67975	-1.00646	-0.33023	-0.33023	-0.330529	-0.967708	-0.967708	-0.967708	-0.967708	-0.967708	-0.967708
chr6:13328376_13328876	1.1003	1.1003	1.1003	1.1003	1.1003	1.1003	1.1003	0.770845	0.78609	-0.420436	-0.192743	-0.192743	-1.27769	-1.27769	-0.982955	-0.982955	-0.982955	-0.982955	-0.982955	-0.982955
chr4:158869693_158870193	1.42986	1.42986	1.42986	1.42986	1.42986	1.42986	0.428337	-0.159374	-0.737344	-0.737344	-0.737344	-0.737344	-0.737344	-0.737344	-0.737344	-0.737344	-0.737344	-0.737344	-0.737344	-0.737344
chr11:75627847_75628347	1.42986	1.42986	1.42986	1.42986	1.42986	1.42986	0.428337	-0.159374	-0.737344	-0.737344	-0.737344	-0.737344	-0.737344	-0.737344	-0.737344	-0.737344	-0.737344	-0.737344	-0.737344	-0.737344
chr4:8917895_8918395	1.42986	1.42986	1.42986	1.42986	1.42986	1.42986	0.428337	-0.159374	-0.737344	-0.737344	-0.737344	-0.737344	-0.737344	-0.737344	-0.737344	-0.737344	-0.737344	-0.737344	-0.737344	-0.737344
chr17:11997263_11997763	1.10452	1.10452	1.10452	1.10452	1.10452	1.10452	1.10452	0.774959	-0.191392	0.279323	0.0857132	0.0857132	-1.31206	-1.31236	-1.02359	-1.02359	-1.02359	-1.02359	-1.02359	-1.02359
chr12:108642428_108642928	1.13771	1.13771	1.13771	1.13771	1.13771	1.13771	0.135959	0.135959	0.73863	0.73863	-0.056059	-0.219553	-0.219553	-0.391547	-1.28145	-1.28145	-1.28145	-1.28145	-1.28145	-1.28145
chr2:16123312_16123812	1.12719	1.12719	1.12719	1.12719	1.12719	1.12719	1.12719	1.12719	0.160723	0.160723	-0.813502	-0.813502	-0.813502	-0.985499	-0.985499	-0.985499	-0.985499	-0.985499	-0.985499	-0.985499
chr7:38805609_38806109	1.4297	1.4297	1.4297	1.4297	1.4297	1.4297	-0.110547	-0.110547	-0.0859676	-1.00842	-1.33542	-0.65859	-0.65859	-0.65859	-0.65859	-0.65859	-0.65859	-0.65859	-0.65859	-0.65859
chr9:128250413_128250913	1.44099	1.44099	1.44099	1.44099	1.44099	1.44099	0.438852	-0.69883	-0.69883	-0.69883	-0.69883	-0.69883	-0.69883	-0.69883	-0.69883	-0.69883	-0.69883	-0.69883	-0.69883	-0.69883
chr17:39199815_39200315	1.37751	1.37751	1.37751	1.37751	1.37751	1.37751	-0.164797	-0.494953	-0.21538	-0.21538	-0.21538	0.462353	-0.624903	-0.970948	-0.970948	-0.970948	-0.970948	-0.970948	-0.970948	-0.970948
chr5:72955692_72956192	1.10008	1.10008	1.10008	1.10008	1.10008	1.10008	1.10008	1.10008	0.520816	-0.403177	-0.987818	-0.601626	-1.26455	-1.5	-0.737754	-0.737754	-0.737754	-0.737754	-0.737754	-0.737754
chr3:198030641_198031141	1.19676	1.19676	1.19676	1.19676	1.19676	1.19676	1.19676	0.213731	0.213731	0.213731	-0.371226	-0.371226	-1.03451	-1.03451	-1.03451	-1.03451	-1.03451	-1.03451	-1.03451	-1.03451
chr10:43078848_43079348	1.1841	1.1841	1.1841	1.1841	1.1841	1.1841	1.1841	0.594717	0.594717	-0.329836	-0.914831	-0.914831	-0.914831	-0.914831	-0.914831	-0.914831	-0.914831	-0.914831	-0.914831	-0.914831
chr14:103706796_103707296	1.1841	1.1841	1.1841	1.1841	1.1841	1.1841	1.1841	0.594717	0.594717	-0.329836	-0.914831	-0.914831	-0.914831	-0.914831	-0.914831	-0.914831	-0.914831	-0.914831	-0.914831	-0.914831
chr17:13036751_13037251	1.1841	1.1841	1.1841	1.1841	1.1841	1.1841	1.1841	0.594717	0.594717	-0.329836	-0.914831	-0.914831	-0.914831	-0.914831	-0.914831	-0.914831	-0.914831	-0.914831	-0.914831	-0.914831
chr2:21422675_21423175	1.1841	1.1841	1.1841	1.1841	1.1841	1.1841	1.1841	0.594717	0.594717	-0.329836	-0.914831	-0.914831	-0.914831	-0.914831	-0.914831	-0.914831	-0.914831	-0.914831	-0.914831	-0.914831
chr6:38366129_38366629	1.1841	1.1841	1.1841	1.1841	1.1841	1.1841	1.1841	0.594717	0.594717	-0.329836	-0.914831	-0.914831	-0.914831	-0.914831	-0.914831	-0.914831	-0.914831	-0.914831	-0.914831	-0.914831
chr7:25895347_25895847	1.1841	1.1841	1.1841	1.1841	1.1841	1.1841	1.1841	0.594717	0.594717	-0.329836	-0.914831	-0.914831	-0.914831	-0.914831	-0.914831	-0.914831	-0.914831	-0.914831	-0.914831	-0.914831
chr7:100675948_100676448	1.1841	1.1841	1.1841	1.1841	1.1841	1.1841	1.1841	0.594717	0.594717	-0.329836	-0.914831	-0.914831	-0.914831	-0.914831	-0.914831	-0.914831	-0.914831	-0.914831	-0.914831	-0.914831
chrX:40549961_40550461	1.1841	1.1841	1.1841	1.1841	1.1841	1.1841	1.1841	0.594717	0.594717	-0.329836	-0.914831	-0.914831	-0.914831	-0.914831	-0.914831	-0.914831	-0.914831	-0.914831	-0.914831	-0.914831
chrX:152810378_152810878	1.1841	1.1841	1.1841	1.1841	1.1841	1.1841	1.1841	0.594717	0.594717	-0.329836	-0.914831	-0.914831	-0.914831	-0.914831	-0.914831	-0.914831	-0.914831	-0.914831	-0.914831	-0.914831
chr19:54200536_54201036	1.22868	1.22868	1.22868	1.22868	1.22868	1.22868	0.224121	-0.106404	0.732972	0.732972	-0.0639437	-0.906388	-0.906388	-1.01129	-1.01129	-1.01129	-1.01129	-1.01129	-1.01129	-1.01129
chr3:48446449_48446949	1.11589	1.11589	1.11589	1.11589	1.11589	1.11589	1.11589	0.785183	0.460531	-0.464694	-1.05011	-1.05011	0.161459	-0.185163	-1.07805	-1.07805	-1.07805	-1.07805	-1.07805	-1.07805
chr17:69327526_69328026	1.0081	1.0081	1.0081	1.0081	1.0081	1.0081	1.0081	1.0081	0.427991	0.427991	0.427991	-0.415017	-1.5	-1.06136	-1.06136	-1.06136	-1.06136	-1.06136	-1.06136	-1.06136
chr7:112566292_112566792	1.0081	1.0081	1.0081	1.0081	1.0081	1.0081	1.0081	1.0081	0.427991	0.427991	0.427991	-0.415017	-1.5	-1.06136	-1.06136	-1.06136	-1.06136	-1.06136	-1.06136	-1.06136
chr12:120597941_120598441	0.924688	0.924688	0.924688	0.924688	0.924688	0.924688	0.924688	0.924688	0.924688	0.924688	-0.0531282	-0.0531282	-1.14258	-1.14258	-1.14258	-1.14258	-1.14258	-1.14258	-1.14258	-1.14258
chr13:23984993_23985493	0.924688	0.924688	0.924688	0.924688	0.924688	0.924688	0.924688	0.924688	0.924688	0.924688	-0.0531282	-0.0531282	-1.14258	-1.14258	-1.14258	-1.14258	-1.14258	-1.14258	-1.14258	-1.14258
chr3:52001432_52001932	0.924688	0.924688	0.924688	0.924688	0.924688	0.924688	0.924688	0.924688	0.924688	0.924688	-0.0531282	-0.0531282	-1.14258	-1.14258	-1.14258	-1.14258	-1.14258	-1.14258	-1.14258	-1.14258
chr9:127660781_127661281	0.852123	0.852123	0.852123	0.852123	0.852123	0.852123	0.852123	0.852123	0.852123	0.852123	0.852123	0.00876901	-1.08088	-1.18589	-1.18589	-1.18589	-1.18589	-1.18589	-1.18589	-1.18589
chr16:721181_721681	1.37665	1.37665	1.37665	1.37665	1.37665	1.37665	0.370991	-0.219149	-0.219149	-0.219149	-0.219149	-0.219149	-1.30882	-0.889478	-0.889478	-0.889478	-0.889478	-0.889478	-0.889478	-0.889478
chr16:970755_971255	1.19504	1.19504	1.19504	1.19504	1.19504	1.19504	1.19504	0.455326	-0.125173	-0.125173	-0.71106	0.203407	-0.886529	-1.27894	-0.982851	-0.982851	-0.982851	-0.982851	-0.982851	-0.982851
chr9:122835208_122835708	1.34876	1.34876	1.34876	1.34876	1.34876	1.34876	0.342651	0.342651	-0.237964	-1.45028	-1.45028	-0.770741	-0.770741	-0.585408	-0.585408	-0.585408	-0.585408	-0.585408	-0.585408	-0.585408
chr19:12757585_12758085	1.24659	1.24659	1.24659	1.24659	1.24659	1.24659	0.239322	-1.28157	-1.28157	-1.28157	-0.79453	-1.28943	-1.28943	-0.845668	0.0574814	0.0574814	0.0574814	0.0574814	0.0574814	0.0574814
chr13:114234677_114235177	0.81656	0.81656	0.81656	0.81656	0.81656	0.81656	0.81656	0.225389	0.566125	0.566125	0.566125	0.566125	0.566125	-0.0506645	-1.45354	-1.45354	-1.45354	-1.45354	-1.45354	-1.45354
chr18:23503107_23503607	0.862396	0.862396	0.862396	0.862396	0.862396	0.862396	0.205769	-0.385855	-0.967672	-1.5	-1.5	-1.5	-0.84499	-0.0769081	0.457839	0.457839	0.457839	0.457839	0.457839	0.457839
chr19:58513807_58514307	1.02563	1.02563	1.02563	1.02563	1.02563	1.02563	1.02563	1.02563	1.02563	0.0970608	-0.490479	-0.490479	-1.5	-0.96619	-0.96619	-0.96619	-0.96619	-0.96619	-0.96619	-0.96619
chr12:55817564_55818064	1.15024	1.15024	1.15024	1.15024	1.15024	1.15024	1.15024	0.344406	-0.0992149	0.487657	0.323558	-1.20196	-1.079	-0.982466	-0.974115	-0.974115	-0.974115	-0.974115	-0.974115	-0.974115
chr15:78673374_78673874	1.05603	1.05603	1.05603	1.05603	1.05603	1.05603	1.05603	1.05603	0.473847	0.473847	-0.507237	-0.507237	-0.507237	-1.12488	-1.12488	-1.12488	-1.12488	-1.12488	-1.12488	-1.12488
chr10:102420863_102421363	1.39654	1.39654	1.39654	1.39654	1.39654	1.39654	0.387489	-0.418535	-0.418535	-0.970163	-0.740708	-1.23648	-1.23648	-0.993863	-0.45866	-0.45866	-0.45866	-0.45866	-0.45866	-0.45866
chr3:141091778_141092278	1.15443	1.15443	1.15443	1.15443	1.15443	1.15443	1.15443	0.165904	0.165904	0.165904	0.165904	0.00107592	-1.09321	-1.09321	-1.09321	-1.09321	-1.09321	-1.09321	-1.09321	-1.09321
chr12:82358265_82358765	1.08582	1.08582	1.08582	1.08582	1.08582	1.08582	0.478246	0.478246	0.493623	0.493623	-0.488616	0.193557	0.193557	-0.424817	-1.32206	-1.32206	-1.32206	-1.32206	-1.32206	-1.32206
chr19:14517724_14518224	0.97277	0.97277	0.97277	0.97277	0.97277	0.97277	0.97277	0.640339	0.640339	0.640339	0.640339	-0.206962	-0.874233	-0.874233	-1.23589	-1.23589	-1.23589	-1.23589	-1.23589	-1.23589
chr1:150567652_150568152	1.17977	1.17977	1.17977	1.17977	1.17977	1.17977	0.169404	0.169404	0.169404	0.169404	0.169404	0.169404	0.169404	-0.411299	-1.30886	-1.30886	-1.30886	-1.30886	-1.30886	-1.30886
chr11:110426098_110426598	1.03714	1.03714	1.03714	1.03714	1.03714	1.03714	1.03714	0.443555	0.443555	0.443555	0.443555	-0.404736	-0.404736	-0.404736	-1.30333	-1.30333	-1.30333	-1.30333	-1.30333	-1.30333
chr9:138105080_138105580	1.3714	1.3714	1.3714	1.3714	1.3714	1.3714	0.359839	-0.233765	-0.233765	-0.233765	-0.233765	-0.233765	-1.32983	-1.32983	-0.793295	-0.793295	-0.793295	-0.793295	-0.793295	-0.793295
chr15:73306025_73306525	1.16541	1.16541	1.16541	1.16541	1.16541	1.16541	1.16541	0.571708	0.571708	-0.359618	-0.359618	-0.359618	-1.0278	-1.0278	-1.0278	-1.0278	-1.0278	-1.0278	-1.0278	-1.0278
chr1:5884123_5884623	1.03346	1.03346	1.03346	1.03346	1.03346	1.03346	1.03346	1.03346	1.03346	0.101426	-0.488304	-1.33741	-1.33741	-0.89135	-0.89135	-0.89135	-0.89135	-0.89135	-0.89135	-0.89135
chr11:123189961_123190461	1.03346	1.03346	1.03346	1.03346	1.03346	1.03346	1.03346	1.03346	1.03346	0.101426	-0.488304	-1.33741	-1.33741	-0.89135	-0.89135	-0.89135	-0.89135	-0.89135	-0.89135	-0.89135
chr14:87992932_87993432	1.35279	1.35279	1.35279	1.35279	1.35279	1.35279	0.34019	0.34019	0.34019	-0.591939	-0.922369	-0.922369	-0.922369	-0.82547	-0.82547	-0.82547	-0.82547	-0.82547	-0.82547	-0.82547
chr1:17720620_17721120	1.47594	1.47594	1.47594	1.47594	1.47594	1.47594	-0.0806953	-0.674997	-0.674997	-0.674997	-0.674997	-0.674997	-0.674997	-0.674997	-0.674997	-0.674997	-0.674997	-0.674997	-0.674997	-0.674997
chr18:57441180_57441680	1.47594	1.47594	1.47594	1.47594	1.47594	1.47594	-0.0806953	-0.674997	-0.674997	-0.674997	-0.674997	-0.674997	-0.674997	-0.674997	-0.674997	-0.674997	-0.674997	-0.674997	-0.674997	-0.674997
chr18:79911164_79911664	1.0175	1.0175	1.0175	1.0175	1.0175	1.0175	1.0175	1.0175	1.0175	0.0852009	0.0852009	-1.03643	-1.03643	-1.03643	-1.03643	-1.03643	-1.03643	-1.03643	-1.03643	-1.03643
chrX:119237158_119237658	1.0175	1.0175	1.0175	1.0175	1.0175	1.0175	1.0175	1.0175	1.0175	0.0852009	0.0852009	-1.03643	-1.03643	-1.03643	-1.03643	-1.03643	-1.03643	-1.03643	-1.03643	-1.03643
chr22:37433457_37433957	1.2874	1.2874	1.2874	1.2874	1.2874	1.2874	0.274053	0.274053	0.274053	0.274053	-0.316166	-0.316166	-1.41416	-0.967728	-0.967728	-0.967728	-0.967728	-0.967728	-0.967728	-0.967728
chr9:37913673_37914173	1.11077	1.11077	1.11077	1.11077	1.11077	1.11077	1.11077	0.516103	0.858854	-0.073985	-0.664223	-0.664223	-1.5	-1.31581	-0.778309	-0.778309	-0.778309	-0.778309	-0.778309	-0.778309
chr4:183444274_183444774	1.26534	1.26534	1.26534	1.26534	1.26534	1.26534	0.251882	0.251882	0.287678	0.287678	-0.302609	-0.468015	-1.5	-1.11019	-0.818015	-0.818015	-0.818015	-0.818015	-0.818015	-0.818015
chr1:36846383_36846883	1.14999	1.14999	1.14999	1.14999	1.14999	1.14999	1.14999	1.14999	0.352802	-0.868426	-0.868426	-0.868426	-0.868426	-0.868426	-0.868426	-0.868426	-0.868426	-0.868426	-0.868426	-0.868426
chr2:135984852_135985352	1.19685	1.19685	1.19685	1.19685	1.19685	1.19685	0.586927	-0.00805316	0.334879	-0.886839	-0.656279	0.463601	0.463601	-0.552195	-1.15446	-1.15446	-1.15446	-1.15446	-1.15446	-1.15446
chr11:44910873_44911373	1.02626	1.02626	1.02626	1.02626	1.02626	1.02626	1.02626	1.02626	1.02626	0.092578	-0.498191	-0.498191	-0.498191	-1.11919	-1.11919	-1.11919	-1.11919	-1.11919	-1.11919	-1.11919
chr6:75326842_75327342	1.02626	1.02626	1.02626	1.02626	1.02626	1.02626	1.02626	1.02626	1.02626	0.092578	-0.498191	-0.498191	-0.498191	-1.11919	-1.11919	-1.11919	-1.11919	-1.11919	-1.11919	-1.11919
chr9:87974511_87975011	1.2911	1.2911	1.2911	1.2911	1.2911	1.2911	0.359266	0.359266	0.171667	0.171667	0.0066655	-0.844002	-0.844002	-1.01816	-1.01816	-1.01816	-1.01816	-1.01816	-1.01816	-1.01816
chr5:86617603_86618103	1.39228	1.39228	1.39228	1.39228	1.39228	1.39228	0.377739	-0.217613	-0.217613	-0.217613	-0.217613	-1.06843	-1.06843	-1.06843	-0.775947	-0.775947	-0.775947	-0.775947	-0.775947	-0.775947
chr21:45590435_45590935	1.05101	1.05101	1.05101	1.05101	1.05101	1.05101	1.05101	0.455657	0.455657	0.455657	0.455657	-0.0428127	-1.14211	-1.14211	-1.14211	-1.14211	-1.14211	-1.14211	-1.14211	-1.14211
chr16:57447201_57447701	1.23303	1.23303	1.23303	1.23303	1.23303	1.23303	1.23303	0.239903	0.239903	-0.694088	-0.694088	-0.694088	-0.141135	-0.983949	-0.983949	-0.983949	-0.983949	-0.983949	-0.983949	-0.983949
chr6:10390011_10390511	1.29958	1.29958	1.29958	1.29958	1.29958	1.29958	-0.0180366	0.903537	0.317906	-0.616244	-0.385482	-1.23652	-1.23652	-0.789443	-0.789443	-0.789443	-0.789443	-0.789443	-0.789443	-0.789443
chr1:16167776_16168276	1.19019	1.19019	1.19019	1.19019	1.19019	1.19019	0.579618	0.579618	0.251777	0.251777	-0.339395	-0.339395	-0.339395	-0.339395	-1.24105	-1.24105	-1.24105	-1.24105	-1.24105	-1.24105
chr2:171922117_171922617	1.31966	1.31966	1.31966	1.31966	1.31966	1.31966	0.304671	-0.290941	-0.290941	-1.5	-0.925057	-1.5	-0.826562	-0.826562	-0.28821	-0.28821	-0.28821	-0.28821	-0.28821	-0.28821
chr3:127221566_127222066	1.12284	1.12284	1.12284	1.12284	1.12284	1.12284	1.12284	1.12284	0.324466	-0.609879	-0.507977	-0.507977	-0.507977	-0.507977	-1.11089	-1.11089	-1.11089	-1.11089	-1.11089	-1.11089
chr20:63834974_63835474	1.23829	1.23829	1.23829	1.23829	1.23829	1.23829	1.23829	0.244083	0.244083	-1.21308	-1.21308	-0.943003	-0.943003	-0.943003	-0.650175	-0.650175	-0.650175	-0.650175	-0.650175	-0.650175
chr5:75717301_75717801	1.13782	1.13782	1.13782	1.13782	1.13782	1.13782	1.13782	0.803415	0.216889	0.216889	-0.37508	-1.22741	-1.22741	-0.453116	-0.986485	-0.986485	-0.986485	-0.986485	-0.986485	-0.986485
chr15:79310998_79311498	1.40444	1.40444	1.40444	1.40444	1.40444	1.40444	0.387859	-0.20869	-0.20869	-0.20869	-0.540419	-1.03989	-1.03989	-0.795464	-0.795464	-0.795464	-0.795464	-0.795464	-0.795464	-0.795464
chr19:55503932_55504432	1.19674	1.19674	1.19674	1.19674	1.19674	1.19674	0.585205	0.250721	0.533959	0.533959	-0.0581512	-1.184	-1.5	-0.902507	-0.902507	-0.902507	-0.902507	-0.902507	-0.902507	-0.902507
chr2:73214291_73214791	1.14963	1.14963	1.14963	1.14963	1.14963	1.14963	1.14963	0.552989	0.552989	-0.382949	-1.37174	-1.37174	-1.37174	-1.12728	-0.587993	-0.587993	-0.587993	-0.587993	-0.587993	-0.587993
chr17:14304335_14304835	1.12923	1.12923	1.12923	1.12923	1.12923	1.12923	1.12923	0.532272	0.203689	0.203689	0.203689	-0.649423	-0.649423	-0.649423	-1.18328	-1.18328	-1.18328	-1.18328	-1.18328	-1.18328
chr18:56038285_56038785	1.03922	1.03922	1.03922	1.03922	1.03922	1.03922	0.0214285	0.945716	0.945716	0.00881587	-0.583992	0.103438	0.103438	0.103438	-1.31388	-1.31388	-1.31388	-1.31388	-1.31388	-1.31388
chrX:47144520_47145020	0.970789	0.970789	0.970789	0.970789	0.970789	0.970789	0.970789	0.970789	0.970789	0.414211	0.0819856	-0.771822	-0.771822	-0.323291	-1.22773	-1.22773	-1.22773	-1.22773	-1.22773	-1.22773
chr4:1188417_1188917	1.0413	1.0413	1.0413	1.0413	1.0413	1.0413	1.0413	0.443811	0.443811	0.443811	-0.149232	-0.149232	-0.149232	-0.149232	-1.33727	-1.33727	-1.33727	-1.33727	-1.33727	-1.33727
chr10:102432400_102432900	1.33444	1.33444	1.33444	1.33444	1.33444	1.33444	0.316149	0.316149	0.341126	-0.596238	-1.18934	-0.501569	-0.501569	-1.34743	-0.807321	-0.807321	-0.807321	-0.807321	-0.807321	-0.807321
chr1:185156921_185157421	1.00112	1.00112	1.00112	1.00112	1.00112	1.00112	1.00112	0.665995	0.665995	0.665995	-0.14201	-0.14201	-0.14201	-1.48266	-1.18286	-1.18286	-1.18286	-1.18286	-1.18286	-1.18286
chr8:29350519_29351019	1.2549	1.2549	1.2549	1.2549	1.2549	1.2549	0.591129	0.541606	0.541606	-0.396557	-1.20506	-1.20506	-1.20506	-1.20506	-0.664493	-0.664493	-0.664493	-0.664493	-0.664493	-0.664493
chr3:45524440_45524940	1.22915	1.22915	1.22915	1.22915	1.22915	1.22915	0.840071	0.504601	0.504601	-0.433954	-0.433954	-1.289	-1.289	-1.289	-0.748212	-0.748212	-0.748212	-0.748212	-0.748212	-0.748212
chr5:72824328_72824828	1.3055	1.3055	1.3055	1.3055	1.3055	1.3055	0.285716	0.613389	0.613389	-0.849591	-0.849591	-0.849591	-0.849591	-0.849591	-0.849591	-0.849591	-0.849591	-0.849591	-0.849591	-0.849591
chr10:132246955_132247455	1.37556	1.37556	1.37556	1.37556	1.37556	1.37556	0.761949	-0.236472	-0.236472	-0.236472	-0.830587	-0.830587	-0.830587	-0.830587	-0.830587	-0.830587	-0.830587	-0.830587	-0.830587	-0.830587
chr8:9904187_9904687	1.19483	1.19483	1.19483	1.19483	1.19483	1.19483	0.805509	0.805509	0.216753	-0.72238	-0.240672	-0.240672	-0.240672	-0.619997	-1.15539	-1.15539	-1.15539	-1.15539	-1.15539	-1.15539
chr3:33658855_33659355	1.09385	1.09385	1.09385	1.09385	1.09385	1.09385	1.09385	0.758103	0.16922	0.16922	0.16922	-0.332142	-0.332142	-1.17978	-1.17978	-1.17978	-1.17978	-1.17978	-1.17978	-1.17978
chr13:111121597_111122097	1.19471	1.19471	1.19471	1.19471	1.19471	1.19471	1.19471	0.595735	0.595735	-0.868586	-0.868586	-0.868586	-0.868586	-0.868586	-0.868586	-0.868586	-0.868586	-0.868586	-0.868586	-0.868586
chr11:101914874_101915374	1.05018	1.05018	1.05018	1.05018	1.05018	1.05018	1.05018	0.0510139	-1.35792	-1.35792	-1.35792	-1.5	-1.5	-0.8072	0.108076	0.108076	0.108076	0.108076	0.108076	0.108076
chr14:92108349_92108849	0.788631	0.788631	0.788631	0.788631	0.788631	0.788631	0.788631	0.788631	0.788631	0.788631	0.788631	0.788631	-0.636029	-1.26108	-1.26108	-1.26108	-1.26108	-1.26108	-1.26108	-1.26108
chr20:35598236_35598736	1.07606	1.07606	1.07606	1.07606	1.07606	1.07606	1.07606	0.0767545	0.0767545	0.0767545	0.0767545	0.0767545	0.0767545	0.0767545	-1.34495	-1.34495	-1.34495	-1.34495	-1.34495	-1.34495
chr2:85772180_85772680	1.1776	1.1776	1.1776	1.1776	1.1776	1.1776	0.787862	0.787862	0.787862	-0.44276	-0.44276	-1.29925	-1.29925	-0.849308	-0.849308	-0.849308	-0.849308	-0.849308	-0.849308	-0.849308
chr11:61749606_61750106	1.18034	1.18034	1.18034	1.18034	1.18034	1.18034	0.565678	0.565678	0.565678	0.00709268	0.00709268	0.00709268	-1.10004	-1.10004	-1.10004	-1.10004	-1.10004	-1.10004	-1.10004	-1.10004
chr17:76737184_76737684	1.41666	1.41666	1.41666	1.41666	1.41666	1.41666	0.39481	-0.605393	-0.320688	-1.26133	-0.433789	-0.897589	-0.897589	-0.897589	-0.596804	-0.596804	-0.596804	-0.596804	-0.596804	-0.596804
chr18:48781049_48781549	0.911416	0.911416	0.911416	0.911416	0.911416	0.911416	0.911416	0.911416	0.911416	0.352539	0.352539	0.352539	-0.755173	-0.755173	-1.29167	-1.29167	-1.29167	-1.29167	-1.29167	-1.29167
chr9:35114688_35115188	1.10889	1.10889	1.10889	1.10889	1.10889	1.10889	1.10889	1.10889	0.122308	0.122308	-0.473311	-0.473311	-0.473311	-1.09941	-1.09941	-1.09941	-1.09941	-1.09941	-1.09941	-1.09941
chr2:62457444_62457944	1.26403	1.26403	1.26403	1.26403	1.26403	1.26403	0.648797	0.0486424	0.0486424	0.0486424	0.0486424	0.0486424	-1.05952	-1.05952	-1.05952	-1.05952	-1.05952	-1.05952	-1.05952	-1.05952
chr6:2989723_2990223	1.26403	1.26403	1.26403	1.26403	1.26403	1.26403	0.648797	0.0486424	0.0486424	0.0486424	0.0486424	0.0486424	-1.05952	-1.05952	-1.05952	-1.05952	-1.05952	-1.05952	-1.05952	-1.05952
chr19:5436531_5437031	1.26299	1.26299	1.26299	1.26299	1.26299	1.26299	0.240261	0.240261	0.240261	0.240261	0.240261	-0.617424	-0.617424	-0.617729	-1.15445	-1.15445	-1.15445	-1.15445	-1.15445	-1.15445
chr10:30059371_30059871	1.26304	1.26304	1.26304	1.26304	1.26304	1.26304	0.240183	0.240183	0.240183	0.240183	0.240183	-0.617606	-0.617606	-0.617606	-1.15439	-1.15439	-1.15439	-1.15439	-1.15439	-1.15439
chr10:124389080_124389580	0.909046	0.909046	0.909046	0.909046	0.909046	0.909046	0.909046	-0.0922917	0.743882	0.743882	0.743882	-0.11404	-0.11404	0.0389967	-1.3856	-1.3856	-1.3856	-1.3856	-1.3856	-1.3856
chr12:57782500_57783000	1.37341	1.37341	1.37341	1.37341	1.37341	1.37341	-0.199096	-0.199096	-0.199096	-0.199096	-0.199096	-0.199096	-0.199096	-0.199096	-1.10795	-1.10795	-1.10795	-1.10795	-1.10795	-1.10795
chr16:69965158_69965658	1.37341	1.37341	1.37341	1.37341	1.37341	1.37341	-0.199096	-0.199096	-0.199096	-0.199096	-0.199096	-0.199096	-0.199096	-0.199096	-1.10795	-1.10795	-1.10795	-1.10795	-1.10795	-1.10795
chr10:113326582_113327082	1.04219	1.04219	1.04219	1.04219	1.04219	1.04219	1.04219	1.04219	1.04219	0.100353	-0.495577	-0.998273	-0.998273	-0.998273	-0.998273	-0.998273	-0.998273	-0.998273	-0.998273	-0.998273
chr22:26462955_26463455	1.30341	1.30341	1.30341	1.30341	1.30341	1.30341	0.687787	0.687787	0.097206	-0.844837	-0.844837	-0.844837	-0.844837	-0.844837	-0.844837	-0.844837	-0.844837	-0.844837	-0.844837	-0.844837
chr19:8238256_8238756	1.05726	1.05726	1.05726	1.05726	1.05726	1.05726	1.05726	0.456724	0.456724	0.456724	0.456724	-0.40151	-1.5	-1.5	-0.967578	-0.967578	-0.967578	-0.967578	-0.967578	-0.967578
chr15:88546439_88546939	1.02421	1.02421	1.02421	1.02421	1.02421	1.02421	-0.548803	-0.548803	-1.5	-1.5	-1.5	-1.44101	-0.207376	-0.207376	0.335442	0.335442	0.335442	0.335442	0.335442	0.335442
chr3:127391969_127392469	1.27425	1.27425	1.27425	1.27425	1.27425	1.27425	0.607622	0.607622	0.607622	-0.860763	-0.860763	-0.860763	-0.860763	-0.860763	-0.860763	-0.860763	-0.860763	-0.860763	-0.860763	-0.860763
chr12:121537149_121537649	0.80662	0.80662	0.80662	0.80662	0.80662	0.80662	0.80662	0.80662	0.215896	0.215896	0.699215	0.699215	0.699215	-0.503765	-1.41311	-1.41311	-1.41311	-1.41311	-1.41311	-1.41311
chr5:174221896_174222396	0.850624	0.850624	0.850624	0.850624	0.850624	0.850624	0.850624	0.513811	0.513811	0.513811	0.513811	0.513811	0.513811	-0.525513	-1.41862	-1.41862	-1.41862	-1.41862	-1.41862	-1.41862
chr3:183265004_183265504	1.43306	1.43306	1.43306	1.43306	1.43306	1.43306	-0.141747	-0.742987	-1.33426	-1.33426	-0.504513	-0.504513	-0.504513	-0.504513	-0.504513	-0.504513	-0.504513	-0.504513	-0.504513	-0.504513
chr20:63653335_63653835	1.14583	1.14583	1.14583	1.14583	1.14583	1.14583	0.121193	-0.21594	0.808792	0.808792	0.211993	-0.647294	-0.647294	-0.0202664	-1.21583	-1.21583	-1.21583	-1.21583	-1.21583	-1.21583
chr6:43075964_43076464	1.41804	1.41804	1.41804	1.41804	1.41804	1.41804	0.0874673	-0.513891	-0.513891	-0.513891	0.31602	-0.818893	-0.818893	-0.818893	-0.818893	-0.818893	-0.818893	-0.818893	-0.818893	-0.818893
chr7:11831685_11832185	1.32126	1.32126	1.32126	1.32126	1.32126	1.32126	0.296408	0.296408	-0.692334	0.216469	0.216469	-0.642994	-0.642994	-0.996425	-0.996425	-0.996425	-0.996425	-0.996425	-0.996425	-0.996425
chr1:151198195_151198695	1.41616	1.41616	1.41616	1.41616	1.41616	1.41616	-0.159414	-0.159414	0.187294	-1.04788	-1.04788	-1.04788	-1.04788	-0.596276	-0.596276	-0.596276	-0.596276	-0.596276	-0.596276	-0.596276
chr19:2819526_2820026	1.31889	1.31889	1.31889	1.31889	1.31889	1.31889	0.927531	0.325723	-0.266109	-0.266109	-0.863435	-0.863435	-0.863435	-0.863435	-0.863435	-0.863435	-0.863435	-0.863435	-0.863435	-0.863435
chr19:12775389_12775889	1.12802	1.12802	1.12802	1.12802	1.12802	1.12802	-0.0915565	-1.5	-1.5	-1.5	-0.504202	0.188972	0.188972	0.188972	-0.178389	-0.178389	-0.178389	-0.178389	-0.178389	-0.178389
chr1:244047986_244048486	1.30569	1.30569	1.30569	1.30569	1.30569	1.30569	0.607653	0.557773	0.0975469	-1.13937	-0.372981	-0.601218	-0.601218	-1.2071	-0.86254	-0.86254	-0.86254	-0.86254	-0.86254	-0.86254
chr15:45184337_45184837	1.38674	1.38674	1.38674	1.38674	1.38674	1.38674	0.360178	-0.242224	-0.242224	-0.242224	-0.355436	-0.355436	-0.355436	-0.983945	-0.983945	-0.983945	-0.983945	-0.983945	-0.983945	-0.983945
chr5:179023688_179024188	1.09547	1.09547	1.09547	1.09547	1.09547	1.09547	1.09547	0.757661	0.165159	0.165159	0.165159	-0.00240797	-1.11488	-1.11488	-1.11488	-1.11488	-1.11488	-1.11488	-1.11488	-1.11488
chr6:81751307_81751807	1.21518	1.21518	1.21518	1.21518	1.21518	1.21518	0.597545	0.259728	0.275359	0.275359	-0.322651	-0.322651	-0.322651	-0.322651	-1.23474	-1.23474	-1.23474	-1.23474	-1.23474	-1.23474
chr5:127030373_127030873	1.28462	1.28462	1.28462	1.28462	1.28462	1.28462	0.892679	-0.11263	-0.444376	-1.38982	-1.28671	-1.28671	-1.28671	-0.658193	-0.355873	-0.355873	-0.355873	-0.355873	-0.355873	-0.355873
chr9:78506932_78507432	1.38466	1.38466	1.38466	1.38466	1.38466	1.38466	0.357424	-0.648052	-0.648052	-1.5	-0.761749	-0.0679358	-0.0679358	-0.696862	-0.696862	-0.696862	-0.696862	-0.696862	-0.696862	-0.696862
chr16:8866495_8866995	1.44953	1.44953	1.44953	1.44953	1.44953	1.44953	0.115688	-0.487148	-0.487148	-0.487148	-0.487148	-0.487148	-0.487148	-0.841424	-0.841424	-0.841424	-0.841424	-0.841424	-0.841424	-0.841424
chr19:45817049_45817549	1.22949	1.22949	1.22949	1.22949	1.22949	1.22949	1.22949	0.626619	-0.364535	-0.364535	-0.364535	-1.22609	-1.22609	-0.81246	-0.81246	-0.81246	-0.81246	-0.81246	-0.81246	-0.81246
chr7:4973715_4974215	0.869275	0.869275	0.869275	0.869275	0.869275	0.869275	0.869275	0.869275	0.869275	0.869275	0.270896	0.270896	-0.407607	-1.26099	-1.26099	-1.26099	-1.26099	-1.26099	-1.26099	-1.26099
chr10:131453064_131453564	1.43249	1.43249	1.43249	1.43249	1.43249	1.43249	0.405022	-0.197916	-0.79086	-0.79086	-0.79086	-0.79086	-0.79086	-0.692538	-0.692538	-0.692538	-0.692538	-0.692538	-0.692538	-0.692538
chr2:120509913_120510413	0.944103	0.944103	0.944103	0.944103	0.944103	0.944103	0.944103	0.944103	0.944103	0.944103	-0.0551871	-0.916905	-0.916905	-1.5	-1.001	-1.001	-1.001	-1.001	-1.001	-1.001
chr18:35143599_35144099	1.23615	1.23615	1.23615	1.23615	1.23615	1.23615	0.208495	0.208495	0.208495	0.208495	0.208495	0.208495	-1.47963	-1.02689	-1.02689	-1.02689	-1.02689	-1.02689	-1.02689	-1.02689
chrX:68498750_68499250	1.1179	1.1179	1.1179	1.1179	1.1179	1.1179	1.1179	1.1179	0.524388	-0.71486	-0.71486	-1.5	-0.807567	-0.807567	-0.807567	-0.807567	-0.807567	-0.807567	-0.807567	-0.807567
chr1:8666202_8666702	1.41312	1.41312	1.41312	1.41312	1.41312	1.41312	0.38364	-0.220476	-0.220476	-0.220476	-0.820093	-0.820093	-0.820093	-0.820093	-0.820093	-0.820093	-0.820093	-0.820093	-0.820093	-0.820093
chr16:1941489_1941989	1.41312	1.41312	1.41312	1.41312	1.41312	1.41312	0.38364	-0.220476	-0.220476	-0.220476	-0.820093	-0.820093	-0.820093	-0.820093	-0.820093	-0.820093	-0.820093	-0.820093	-0.820093	-0.820093
chrX:16185710_16186210	1.41312	1.41312	1.41312	1.41312	1.41312	1.41312	0.38364	-0.220476	-0.220476	-0.220476	-0.820093	-0.820093	-0.820093	-0.820093	-0.820093	-0.820093	-0.820093	-0.820093	-0.820093	-0.820093
chr2:86440973_86441473	1.39308	1.39308	1.39308	1.39308	1.39308	1.39308	-0.189516	-1.5	-1.19299	0.238702	-0.361011	-0.589942	-0.589942	-0.435913	-0.601562	-0.601562	-0.601562	-0.601562	-0.601562	-0.601562
chr14:105248267_105248767	1.34147	1.34147	1.34147	1.34147	1.34147	1.34147	0.311813	0.26178	-0.0708021	-0.0708021	-0.406797	-0.406797	-0.406797	-1.0372	-1.0372	-1.0372	-1.0372	-1.0372	-1.0372	-1.0372
chr12:2812844_2813344	1.42506	1.42506	1.42506	1.42506	1.42506	1.42506	0.394688	-0.428368	-0.761181	-0.761181	-0.874813	-0.874813	-0.103599	-0.734442	-0.734442	-0.734442	-0.734442	-0.734442	-0.734442	-0.734442
chr7:25952548_25953048	1.216	1.216	1.216	1.216	1.216	1.216	1.216	0.207167	-0.387622	-0.387622	0.0990221	0.0990221	-1.01774	-1.01774	-1.01774	-1.01774	-1.01774	-1.01774	-1.01774	-1.01774
chr6:34531772_34532272	1.09781	1.09781	1.09781	1.09781	1.09781	1.09781	0.477705	0.477705	0.477705	0.477705	0.477705	-0.38677	-0.38677	-0.38677	-1.30251	-1.30251	-1.30251	-1.30251	-1.30251	-1.30251
chr19:35856576_35857076	1.34742	1.34742	1.34742	1.34742	1.34742	1.34742	0.646408	-0.362644	-1.17351	-1.17351	-0.338643	0.357638	-0.759373	-0.759373	-0.753585	-0.753585	-0.753585	-0.753585	-0.753585	-0.753585
chr10:28533110_28533610	1.20439	1.20439	1.20439	1.20439	1.20439	1.20439	0.584094	-0.239579	-0.239579	-0.239579	0.266152	0.266152	0.266152	-0.365164	-1.25416	-1.25416	-1.25416	-1.25416	-1.25416	-1.25416
chr9:122093185_122093685	1.3679	1.3679	1.3679	1.3679	1.3679	1.3679	0.0288844	0.360253	0.360253	-0.589071	-0.589071	-1.05715	-1.05715	-0.809192	-0.809192	-0.809192	-0.809192	-0.809192	-0.809192	-0.809192
chr20:5610812_5611312	1.10511	1.10511	1.10511	1.10511	1.10511	1.10511	0.711482	1.04292	1.04292	-0.806599	-0.703041	-0.00634439	-1.12402	-0.969715	-0.969715	-0.969715	-0.969715	-0.969715	-0.969715	-0.969715
chr12:55716190_55716690	1.35036	1.35036	1.35036	1.35036	1.35036	1.35036	0.729707	0.124259	0.124259	-0.825491	-0.825491	-0.825491	-0.825491	-0.825491	-0.825491	-0.825491	-0.825491	-0.825491	-0.825491	-0.825491
chr17:2336238_2336738	1.35036	1.35036	1.35036	1.35036	1.35036	1.35036	0.729707	0.124259	0.124259	-0.825491	-0.825491	-0.825491	-0.825491	-0.825491	-0.825491	-0.825491	-0.825491	-0.825491	-0.825491	-0.825491
chr10:23172219_23172719	1.25463	1.25463	1.25463	1.25463	1.25463	1.25463	1.25463	0.24469	0.24469	-0.705111	-0.705111	-0.87351	-0.87351	-0.87351	-0.87351	-0.87351	-0.87351	-0.87351	-0.87351	-0.87351
chr17:28335316_28335816	1.40185	1.40185	1.40185	1.40185	1.40185	1.40185	-0.184371	-0.789968	-0.0454724	-0.0454724	-0.244952	-0.149135	-1.26735	-1.26766	-0.736125	-0.736125	-0.736125	-0.736125	-0.736125	-0.736125
chr11:31786983_31787483	1.18665	1.18665	1.18665	1.18665	1.18665	1.18665	1.18665	0.581042	-0.0145226	-0.0145226	-0.615615	-0.615615	-1.5	-1.1023	-0.798524	-0.798524	-0.798524	-0.798524	-0.798524	-0.798524
chr10:116744411_116744911	1.28994	1.28994	1.28994	1.28994	1.28994	1.28994	0.257291	0.257291	-0.0762585	-0.0762585	-0.0762585	-0.0762585	-0.0762585	-1.12471	-1.12471	-1.12471	-1.12471	-1.12471	-1.12471	-1.12471
chr1:245154233_245154733	1.39091	1.39091	1.39091	1.39091	1.39091	1.39091	0.358258	0.358258	-0.237678	-0.802211	-0.802211	-0.802211	-0.802211	-0.802211	-0.802211	-0.802211	-0.802211	-0.802211	-0.802211	-0.802211
chr3:134937522_134938022	1.11448	1.11448	1.11448	1.11448	1.11448	1.11448	0.0815896	1.01959	1.01959	0.454931	-0.146673	-1.01288	-1.01288	-1.01288	-1.01288	-1.01288	-1.01288	-1.01288	-1.01288	-1.01288
chr4:86934573_86935073	0.95536	0.95536	0.95536	0.95536	0.95536	0.95536	0.333991	0.260983	0.610349	-0.340493	-0.105607	0.592052	0.592052	0.690897	-1.3944	-1.3944	-1.3944	-1.3944	-1.3944	-1.3944
chr16:28553652_28554152	1.13088	1.13088	1.13088	1.13088	1.13088	1.13088	0.0972336	0.0972336	0.122587	0.474116	0.491214	0.322515	-0.0238121	-0.40813	-1.32637	-1.32637	-1.32637	-1.32637	-1.32637	-1.32637
chr1:228407202_228407702	1.39108	1.39108	1.39108	1.39108	1.39108	1.39108	0.357286	-0.249363	-0.249363	-0.249363	-0.249363	-0.249363	-0.93212	-0.93212	-0.93212	-0.93212	-0.93212	-0.93212	-0.93212	-0.93212
chr11:85682666_85683166	1.3479	1.3479	1.3479	1.3479	1.3479	1.3479	0.314094	-0.292558	0.0571014	0.0571014	-0.545033	-1.412	-1.412	-1.16344	-0.615106	-0.615106	-0.615106	-0.615106	-0.615106	-0.615106
chr2:112054817_112055317	1.20091	1.20091	1.20091	1.20091	1.20091	1.20091	-0.130883	-1.14299	-1.5	-1.5	-0.902318	-0.902318	-0.776291	-0.776291	0.150836	0.150836	0.150836	0.150836	0.150836	0.150836
chr10:92239481_92239981	1.2329	1.2329	1.2329	1.2329	1.2329	1.2329	0.610471	0.610471	0.610471	-0.341998	-0.341998	-0.341998	-1.02535	-1.02535	-1.02535	-1.02535	-1.02535	-1.02535	-1.02535	-1.02535
chr12:109775157_109775657	1.11308	1.11308	1.11308	1.11308	1.11308	1.11308	1.11308	1.11308	0.515953	-0.436535	-0.436535	-1.30428	-1.30428	-0.848426	-0.848426	-0.848426	-0.848426	-0.848426	-0.848426	-0.848426
chr3:138960423_138960923	1.29951	1.29951	1.29951	1.29951	1.29951	1.29951	0.264372	0.264372	0.264372	0.264372	-0.33854	-0.33854	-1.02218	-1.02218	-1.02218	-1.02218	-1.02218	-1.02218	-1.02218	-1.02218
chr5:150290042_150290542	1.29951	1.29951	1.29951	1.29951	1.29951	1.29951	0.264372	0.264372	0.264372	0.264372	-0.33854	-0.33854	-1.02218	-1.02218	-1.02218	-1.02218	-1.02218	-1.02218	-1.02218	-1.02218
chr1:162144756_162145256	1.29951	1.29951	1.29951	1.29951	1.29951	1.29951	0.264372	0.264372	0.264372	0.264372	-0.33854	-0.33854	-1.02218	-1.02218	-1.02218	-1.02218	-1.02218	-1.02218	-1.02218	-1.02218
chr15:70477972_70478472	0.913993	0.913993	0.913993	0.913993	0.913993	0.913993	0.913993	0.913993	0.913993	0.913993	0.311028	-0.557139	-0.557139	-1.19095	-1.19095	-1.19095	-1.19095	-1.19095	-1.19095	-1.19095
chr16:2983559_2984059	0.913993	0.913993	0.913993	0.913993	0.913993	0.913993	0.913993	0.913993	0.913993	0.913993	0.311028	-0.557139	-0.557139	-1.19095	-1.19095	-1.19095	-1.19095	-1.19095	-1.19095	-1.19095
chr16:81730286_81730786	1.33064	1.33064	1.33064	1.33064	1.33064	1.33064	0.379137	0.379137	0.0445812	0.0445812	-0.962713	-0.962713	-0.962713	-1.31991	-0.770535	-0.770535	-0.770535	-0.770535	-0.770535	-0.770535
chr12:109591120_109591620	1.13295	1.13295	1.13295	1.13295	1.13295	1.13295	1.13295	1.13295	0.13367	-0.432565	-0.432565	-0.432565	-0.432565	-1.06671	-1.06671	-1.06671	-1.06671	-1.06671	-1.06671	-1.06671
chr12:12725633_12726133	1.28714	1.28714	1.28714	1.28714	1.28714	1.28714	0.612542	-0.401298	0.22185	0.22185	-0.116145	-0.116145	-1.23846	-0.782136	-1.02082	-1.02082	-1.02082	-1.02082	-1.02082	-1.02082
chr13:31200258_31200758	1.32439	1.32439	1.32439	1.32439	1.32439	1.32439	0.288479	-0.0523627	-0.0523627	-0.618674	-0.618674	-1.48741	-1.48741	-1.48741	-0.405083	-0.405083	-0.405083	-0.405083	-0.405083	-0.405083
chr5:179371572_179372072	1.27844	1.27844	1.27844	1.27844	1.27844	1.27844	0.326799	0.326799	0.326799	-0.626792	0.212141	-0.656606	-0.656606	-0.200227	-1.12049	-1.12049	-1.12049	-1.12049	-1.12049	-1.12049
chr9:124320250_124320750	1.10523	1.10523	1.10523	1.10523	1.10523	1.10523	1.10523	1.10523	0.507368	-0.446293	-0.446293	-0.446293	-0.446293	-1.08058	-1.08058	-1.08058	-1.08058	-1.08058	-1.08058	-1.08058
chr19:42422940_42423440	1.23875	1.23875	1.23875	1.23875	1.23875	1.23875	1.23875	0.224535	0.224535	-0.729285	-0.240043	-1.109	-1.109	-1.109	-0.804001	-0.804001	-0.804001	-0.804001	-0.804001	-0.804001
chr19:9310116_9310616	1.06516	1.06516	1.06516	1.06516	1.06516	1.06516	1.06516	1.06516	1.06516	-0.421554	-1.02516	-0.626441	-0.626441	-0.98383	-0.98383	-0.98383	-0.98383	-0.98383	-0.98383	-0.98383
chr20:26276666_26277166	1.06029	1.06029	1.06029	1.06029	1.06029	1.06029	1.06029	0.452114	0.452114	0.452114	0.113918	0.113918	-0.57056	-1.20509	-1.20509	-1.20509	-1.20509	-1.20509	-1.20509	-1.20509
chr11:95254224_95254724	1.22177	1.22177	1.22177	1.22177	1.22177	1.22177	1.22177	0.613436	-0.386714	-0.386714	-0.386714	-1.25609	-1.25609	-1.25609	-0.706238	-0.706238	-0.706238	-0.706238	-0.706238	-0.706238
chr9:92135809_92136309	0.84075	0.84075	0.84075	0.84075	0.84075	0.84075	0.84075	0.84075	0.84075	0.84075	0.502404	0.502404	-0.621074	-1.25589	-1.25589	-1.25589	-1.25589	-1.25589	-1.25589	-1.25589
chr14:59161706_59162206	1.20447	1.20447	1.20447	1.20447	1.20447	1.20447	1.20447	0.59577	0.348	-0.606849	-0.606849	-0.606849	-0.606849	-0.992522	-0.992522	-0.992522	-0.992522	-0.992522	-0.992522	-0.992522
chr1:205046811_205047311	1.07618	1.07618	1.07618	1.07618	1.07618	1.07618	1.07618	1.07618	0.260258	0.260258	-0.34393	-0.34393	-1.46791	-1.46791	-0.91771	-0.91771	-0.91771	-0.91771	-0.91771	-0.91771
chr5:1864654_1865154	1.35937	1.35937	1.35937	1.35937	1.35937	1.35937	0.322022	0.322022	-0.27662	-0.27662	-0.27662	-0.27662	-0.961721	-0.961721	-0.961721	-0.961721	-0.961721	-0.961721	-0.961721	-0.961721
chr2:67836888_67837388	1.40495	1.40495	1.40495	1.40495	1.40495	1.40495	0.366892	-0.649169	-0.649169	-1.5	-0.764063	-0.764063	-0.764063	-0.514474	-0.514474	-0.514474	-0.514474	-0.514474	-0.514474	-0.514474
chr14:23929697_23930197	1.00617	1.00617	1.00617	1.00617	1.00617	1.00617	1.00617	1.00617	1.00617	0.438684	-0.165933	-1.03648	-1.03648	-1.03648	-1.03648	-1.03648	-1.03648	-1.03648	-1.03648	-1.03648
chr5:139393982_139394482	1.00617	1.00617	1.00617	1.00617	1.00617	1.00617	1.00617	1.00617	1.00617	0.438684	-0.165933	-1.03648	-1.03648	-1.03648	-1.03648	-1.03648	-1.03648	-1.03648	-1.03648	-1.03648
chr7:138981842_138982342	1.33067	1.33067	1.33067	1.33067	1.33067	1.33067	0.70592	0.0964763	0.0964763	-0.859542	-0.0184731	-0.889432	-0.889432	-0.889432	-0.889432	-0.889432	-0.889432	-0.889432	-0.889432	-0.889432
chr12:62602283_62602783	1.01567	1.01567	1.01567	1.01567	1.01567	1.01567	1.01567	0.673934	0.074543	0.074543	0.074543	0.074543	0.074543	0.074543	-1.37182	-1.37182	-1.37182	-1.37182	-1.37182	-1.37182
chr1:30719043_30719543	0.935061	0.935061	0.935061	0.935061	0.935061	0.935061	0.935061	0.935061	0.935061	0.935061	0.110866	-0.760415	-0.760415	-1.3965	-1.09069	-1.09069	-1.09069	-1.09069	-1.09069	-1.09069
chr3:23945726_23946226	1.18798	1.18798	1.18798	1.18798	1.18798	1.18798	0.271104	0.0350854	1.07434	0.117765	0.134954	-0.616077	-1.5	-0.922086	-0.913484	-0.913484	-0.913484	-0.913484	-0.913484	-0.913484
chr10:69686099_69686599	1.02472	1.02472	1.02472	1.02472	1.02472	1.02472	1.02472	1.02472	0.424848	-0.532016	-1.5	-1.5	-1.5	-1.5	-0.319821	-0.319821	-0.319821	-0.319821	-0.319821	-0.319821
chr21:45876568_45877068	1.30442	1.30442	1.30442	1.30442	1.30442	1.30442	0.264528	-1.05987	-0.0198859	-0.0198859	-0.0198859	-0.0198859	-0.0198859	-0.198429	-1.12222	-1.12222	-1.12222	-1.12222	-1.12222	-1.12222
chr16:68445407_68445907	1.22165	1.22165	1.22165	1.22165	1.22165	1.22165	1.22165	0.611318	-0.392116	-0.392116	-0.392116	-0.392116	-0.392116	-1.0289	-1.0289	-1.0289	-1.0289	-1.0289	-1.0289	-1.0289
chr20:33663388_33663888	1.22165	1.22165	1.22165	1.22165	1.22165	1.22165	1.22165	0.611318	-0.392116	-0.392116	-0.392116	-0.392116	-0.392116	-1.0289	-1.0289	-1.0289	-1.0289	-1.0289	-1.0289	-1.0289
chr19:35717347_35717847	1.23642	1.23642	1.23642	1.23642	1.23642	1.23642	0.973089	-0.0462922	-0.382682	-0.0284992	-1.04132	-1.49128	-1.49128	-1.49128	-0.403164	-0.403164	-0.403164	-0.403164	-0.403164	-0.403164
chr16:57735269_57735769	1.05093	1.05093	1.05093	1.05093	1.05093	1.05093	1.05093	0.670245	-0.639252	-1.5	-1.5	-0.452892	-0.32593	-0.326241	-0.326241	-0.326241	-0.326241	-0.326241	-0.326241	-0.326241
chr20:34362985_34363485	1.23606	1.23606	1.23606	1.23606	1.23606	1.23606	0.609357	0.266576	0.266576	0.266576	-0.340222	0.0606052	-1.06823	-1.06823	-1.06823	-1.06823	-1.06823	-1.06823	-1.06823	-1.06823
chr8:21207514_21208014	1.06209	1.06209	1.06209	1.06209	1.06209	1.06209	1.06209	1.06209	1.06209	-0.43305	-0.547987	-0.547987	-1.00372	-1.00372	-1.00372	-1.00372	-1.00372	-1.00372	-1.00372	-1.00372
chr16:2513414_2513914	1.35922	1.35922	1.35922	1.35922	1.35922	1.35922	-0.62858	-0.0247414	-0.626477	-0.626477	0.217951	-0.656486	0.600411	-0.772058	-0.939808	-0.939808	-0.939808	-0.939808	-0.939808	-0.939808
chr2:181677913_181678413	0.881668	0.881668	0.881668	0.881668	0.881668	0.881668	0.881668	0.881668	0.881668	0.881668	0.274191	0.274191	-0.855911	-1.21559	-1.21559	-1.21559	-1.21559	-1.21559	-1.21559	-1.21559
chr20:45987179_45987679	1.24523	1.24523	1.24523	1.24523	1.24523	1.24523	0.201893	0.201893	0.201893	0.201893	0.201893	0.201893	-0.928601	-1.10773	-1.10773	-1.10773	-1.10773	-1.10773	-1.10773	-1.10773
chr3:50502609_50503109	1.23953	1.23953	1.23953	1.23953	1.23953	1.23953	0.195804	0.195804	0.195804	0.195804	0.195804	-0.317003	-0.317003	-0.317003	-1.2442	-1.2442	-1.2442	-1.2442	-1.2442	-1.2442
chrX:47482444_47482944	1.40922	1.40922	1.40922	1.40922	1.40922	1.40922	-0.195455	-0.195455	-0.195455	-0.195455	-0.536133	-1.41166	-1.41166	-0.616293	-0.616293	-0.616293	-0.616293	-0.616293	-0.616293	-0.616293
chr2:112136164_112136664	1.04763	1.04763	1.04763	1.04763	1.04763	1.04763	1.04763	1.04763	1.04763	-0.450332	-0.450332	-0.450332	-0.450332	-1.08962	-1.08962	-1.08962	-1.08962	-1.08962	-1.08962	-1.08962
chr4:96691484_96691984	1.04763	1.04763	1.04763	1.04763	1.04763	1.04763	1.04763	1.04763	1.04763	-0.450332	-0.450332	-0.450332	-0.450332	-1.08962	-1.08962	-1.08962	-1.08962	-1.08962	-1.08962	-1.08962
chr22:48180635_48181135	1.04763	1.04763	1.04763	1.04763	1.04763	1.04763	1.04763	1.04763	1.04763	-0.450332	-0.450332	-0.450332	-0.450332	-1.08962	-1.08962	-1.08962	-1.08962	-1.08962	-1.08962	-1.08962
chr6:35776435_35776935	1.29918	1.29918	1.29918	1.29918	1.29918	1.29918	0.900694	0.557116	-0.264234	-0.264234	-0.872441	-0.872441	-0.872441	-0.872441	-0.872441	-0.872441	-0.872441	-0.872441	-0.872441	-0.872441
chr15:40910965_40911465	1.10728	1.10728	1.10728	1.10728	1.10728	1.10728	1.10728	1.10728	0.503949	-0.458433	-0.458433	-0.458433	-0.458433	-1.07549	-1.07549	-1.07549	-1.07549	-1.07549	-1.07549	-1.07549
chr11:67356745_67357245	1.12296	1.12296	1.12296	1.12296	1.12296	1.12296	1.12296	1.12296	0.519359	-0.443455	-0.443455	-0.957348	-0.957348	-0.957348	-0.957348	-0.957348	-0.957348	-0.957348	-0.957348	-0.957348
chr2:165462476_165462976	1.12296	1.12296	1.12296	1.12296	1.12296	1.12296	1.12296	1.12296	0.519359	-0.443455	-0.443455	-0.957348	-0.957348	-0.957348	-0.957348	-0.957348	-0.957348	-0.957348	-0.957348	-0.957348
chr7:96023440_96023940	1.12296	1.12296	1.12296	1.12296	1.12296	1.12296	1.12296	1.12296	0.519359	-0.443455	-0.443455	-0.957348	-0.957348	-0.957348	-0.957348	-0.957348	-0.957348	-0.957348	-0.957348	-0.957348
chr7:111730490_111730990	0.929152	0.929152	0.929152	0.929152	0.929152	0.929152	0.929152	0.929152	0.929152	0.929152	0.319925	-1.06794	-1.06794	-1.06794	-1.06794	-1.06794	-1.06794	-1.06794	-1.06794	-1.06794
chr1:23019246_23019746	1.07936	1.07936	1.07936	1.07936	1.07936	1.07936	1.07936	0.735195	1.02663	0.0637592	-1.26068	-1.26068	-1.26068	-0.799862	-0.799862	-0.799862	-0.799862	-0.799862	-0.799862	-0.799862
chr1:113812165_113812665	1.25529	1.25529	1.25529	1.25529	1.25529	1.25529	0.543729	0.199433	0.236393	0.190219	0.190219	-0.795619	-0.66808	-0.740094	-1.11466	-1.11466	-1.11466	-1.11466	-1.11466	-1.11466
chr6:5003499_5003999	1.01544	1.01544	1.01544	1.01544	1.01544	1.01544	1.01544	1.01544	0.411434	0.411434	0.0698992	-0.807833	-0.807833	-0.0104625	-1.23169	-1.23169	-1.23169	-1.23169	-1.23169	-1.23169
chr4:183905624_183906124	1.15669	1.15669	1.15669	1.15669	1.15669	1.15669	1.15669	0.13215	-0.205943	-0.205943	-0.205943	0.196774	0.196774	-0.672697	-1.222	-1.222	-1.222	-1.222	-1.222	-1.222
chr19:3985282_3985782	1.21551	1.21551	1.21551	1.21551	1.21551	1.21551	1.21551	0.601021	0.220749	-0.74318	-0.74318	-0.74318	-0.74318	-1.3843	-0.828884	-0.828884	-0.828884	-0.828884	-0.828884	-0.828884
chr12:95473776_95474276	1.0228	1.0228	1.0228	1.0228	1.0228	1.0228	1.0228	0.678173	0.484464	0.484464	0.484464	-0.393913	-1.5	-1.5	-0.973266	-0.973266	-0.973266	-0.973266	-0.973266	-0.973266
chr15:74223419_74223919	1.25674	1.25674	1.25674	1.25674	1.25674	1.25674	1.25674	0.419787	-0.591064	-1.5	-0.707032	-0.707032	-0.707032	-0.707032	-0.707032	-0.707032	-0.707032	-0.707032	-0.707032	-0.707032
[truncated: 8,951 more rows]

## Sheet: GeneScoreMatrix
	T.0_5	T.5_10	T.10_15	T.15_20	T.20_25	T.25_30	T.30_35	T.35_40	T.40_45	T.45_50	T.50_55	T.55_60	T.60_65	T.65_70	T.70_75	T.75_80	T.80_85	T.85_90	T.90_95	T.95_100
[truncated: 2,491 more rows]

[truncated: 2 more sheets: GeneExpressionMatrix, MotifMatrix]
