# Supplementary material for: Single cell dual-omic atlas of the human developing retina
Source: Nat Commun. 2024 Aug 9;15:6792. doi: 10.1038/s41467-024-50853-5 (PMC11310509; doi:10.1038/s41467-024-50853-5)
Supplement: Supplementary file 13 — Supplementary Data 10 [file 41467_2024_50853_MOESM13_ESM.xlsx]

## Sheet: Peaks
seqnames	start	end	width
chr1	794300	794800	501
chr1	794810	795310	501
chr1	818501	819001	501
chr1	822468	822968	501
chr1	826636	827136	501
chr1	827299	827799	501
chr1	830673	831173	501
chr1	831548	832048	501
chr1	832070	832570	501
chr1	868811	869311	501
chr1	869672	870172	501
chr1	876180	876680	501
chr1	895197	895697	501
chr1	895814	896314	501
chr1	901179	901679	501
chr1	902453	902953	501
chr1	903284	903784	501
chr1	903916	904416	501
chr1	904519	905019	501
chr1	905253	905753	501
chr1	905794	906294	501
chr1	906479	906979	501
chr1	907026	907526	501
chr1	907557	908057	501
chr1	908388	908888	501
chr1	909972	910472	501
chr1	910489	910989	501
chr1	911140	911640	501
chr1	912024	912524	501
chr1	912811	913311	501
chr1	913316	913816	501
chr1	914053	914553	501
chr1	914634	915134	501
chr1	915224	915724	501
chr1	915888	916388	501
chr1	916496	916996	501
chr1	917059	917559	501
chr1	917615	918115	501
chr1	918216	918716	501
chr1	919065	919565	501
chr1	919586	920086	501
chr1	920332	920832	501
chr1	920975	921475	501
chr1	921807	922307	501
chr1	922829	923329	501
chr1	923848	924348	501
chr1	924760	925260	501
chr1	925425	925925	501
chr1	926216	926716	501
chr1	926782	927282	501
chr1	927657	928157	501
chr1	928378	928878	501
chr1	928943	929443	501
chr1	929543	930043	501
chr1	930687	931187	501
chr1	931327	931827	501
chr1	932093	932593	501
chr1	932704	933204	501
chr1	933360	933860	501
chr1	935161	935661	501
chr1	935809	936309	501
chr1	936456	936956	501
chr1	937016	937516	501
chr1	937570	938070	501
chr1	938331	938831	501
chr1	939425	939925	501
chr1	940117	940617	501
chr1	940783	941283	501
chr1	941591	942091	501
chr1	942313	942813	501
chr1	942986	943486	501
chr1	943620	944120	501
chr1	944204	944704	501
chr1	944771	945271	501
chr1	945554	946054	501
chr1	946714	947214	501
chr1	947248	947748	501
chr1	947770	948270	501
chr1	948365	948865	501
chr1	948876	949376	501
chr1	949424	949924	501
chr1	951298	951798	501
chr1	952112	952612	501
chr1	952811	953311	501
chr1	954412	954912	501
chr1	958315	958815	501
chr1	959072	959572	501
chr1	959659	960159	501
chr1	960344	960844	501
chr1	960965	961465	501
chr1	961468	961968	501
chr1	962238	962738	501
chr1	962758	963258	501
chr1	963754	964254	501
chr1	964996	965496	501
chr1	965621	966121	501
chr1	966127	966627	501
chr1	966757	967257	501
chr1	967571	968071	501
chr1	968455	968955	501
chr1	969232	969732	501
chr1	970142	970642	501
chr1	970672	971172	501
chr1	971277	971777	501
chr1	972629	973129	501
chr1	973602	974102	501
chr1	974531	975031	501
chr1	975230	975730	501
chr1	975948	976448	501
chr1	977958	978458	501
chr1	978497	978997	501
chr1	979585	980085	501
chr1	980178	980678	501
chr1	980717	981217	501
chr1	981438	981938	501
chr1	982027	982527	501
chr1	982766	983266	501
chr1	984076	984576	501
chr1	987327	987827	501
chr1	989574	990074	501
chr1	990310	990810	501
chr1	991069	991569	501
chr1	991687	992187	501
chr1	992565	993065	501
chr1	993409	993909	501
chr1	994333	994833	501
chr1	995063	995563	501
chr1	995593	996093	501
chr1	996707	997207	501
chr1	997650	998150	501
chr1	998532	999032	501
chr1	999329	999829	501
chr1	999907	1000407	501
chr1	1000584	1001084	501
chr1	1001157	1001657	501
chr1	1001743	1002243	501
chr1	1002288	1002788	501
chr1	1002790	1003290	501
chr1	1003546	1004046	501
chr1	1004405	1004905	501
chr1	1005129	1005629	501
chr1	1005880	1006380	501
chr1	1006535	1007035	501
chr1	1008839	1009339	501
chr1	1010113	1010613	501
chr1	1011355	1011855	501
chr1	1012681	1013181	501
chr1	1013206	1013706	501
chr1	1014092	1014592	501
chr1	1014663	1015163	501
chr1	1015320	1015820	501
chr1	1016267	1016767	501
chr1	1016912	1017412	501
chr1	1018315	1018815	501
chr1	1019274	1019774	501
chr1	1019839	1020339	501
chr1	1020399	1020899	501
chr1	1021001	1021501	501
chr1	1021823	1022323	501
chr1	1022612	1023112	501
chr1	1023632	1024132	501
chr1	1024211	1024711	501
chr1	1024962	1025462	501
chr1	1025839	1026339	501
chr1	1026914	1027414	501
chr1	1027837	1028337	501
chr1	1029224	1029724	501
chr1	1031263	1031763	501
chr1	1031829	1032329	501
chr1	1032349	1032849	501
chr1	1032857	1033357	501
chr1	1033563	1034063	501
chr1	1034201	1034701	501
chr1	1034950	1035450	501
chr1	1035475	1035975	501
chr1	1036057	1036557	501
chr1	1037047	1037547	501
chr1	1037939	1038439	501
chr1	1038554	1039054	501
chr1	1039131	1039631	501
chr1	1039866	1040366	501
chr1	1040626	1041126	501
chr1	1041297	1041797	501
chr1	1041860	1042360	501
chr1	1042546	1043046	501
chr1	1043051	1043551	501
chr1	1044036	1044536	501
chr1	1044537	1045037	501
chr1	1045700	1046200	501
chr1	1047076	1047576	501
chr1	1048495	1048995	501
chr1	1049599	1050099	501
chr1	1050408	1050908	501
chr1	1051480	1051980	501
chr1	1053590	1054090	501
chr1	1055392	1055892	501
chr1	1056112	1056612	501
chr1	1056689	1057189	501
chr1	1057486	1057986	501
chr1	1058259	1058759	501
chr1	1058836	1059336	501
chr1	1059395	1059895	501
chr1	1060156	1060656	501
chr1	1061602	1062102	501
chr1	1062311	1062811	501
chr1	1062885	1063385	501
chr1	1063721	1064221	501
chr1	1064476	1064976	501
chr1	1065542	1066042	501
chr1	1066437	1066937	501
chr1	1067043	1067543	501
chr1	1067725	1068225	501
chr1	1068584	1069084	501
chr1	1069132	1069632	501
chr1	1069740	1070240	501
chr1	1070264	1070764	501
chr1	1070832	1071332	501
chr1	1071700	1072200	501
chr1	1072295	1072795	501
chr1	1073374	1073874	501
chr1	1074137	1074637	501
chr1	1074796	1075296	501
chr1	1079601	1080101	501
chr1	1080273	1080773	501
chr1	1080813	1081313	501
chr1	1081329	1081829	501
chr1	1082796	1083296	501
chr1	1084208	1084708	501
chr1	1084745	1085245	501
chr1	1085867	1086367	501
chr1	1086695	1087195	501
chr1	1087260	1087760	501
chr1	1087881	1088381	501
chr1	1088872	1089372	501
chr1	1090160	1090660	501
chr1	1090842	1091342	501
chr1	1091413	1091913	501
chr1	1092198	1092698	501
chr1	1094281	1094781	501
chr1	1101362	1101862	501
chr1	1106680	1107180	501
chr1	1113850	1114350	501
chr1	1114484	1114984	501
chr1	1115120	1115620	501
chr1	1115978	1116478	501
chr1	1116504	1117004	501
chr1	1117284	1117784	501
chr1	1117867	1118367	501
chr1	1118434	1118934	501
chr1	1119226	1119726	501
chr1	1120071	1120571	501
chr1	1121311	1121811	501
chr1	1122039	1122539	501
chr1	1122619	1123119	501
chr1	1123187	1123687	501
chr1	1123857	1124357	501
chr1	1124364	1124864	501
chr1	1124919	1125419	501
chr1	1126329	1126829	501
chr1	1127014	1127514	501
chr1	1128072	1128572	501
chr1	1128769	1129269	501
chr1	1131792	1132292	501
chr1	1132489	1132989	501
chr1	1133116	1133616	501
chr1	1134569	1135069	501
chr1	1135195	1135695	501
chr1	1135715	1136215	501
chr1	1136359	1136859	501
chr1	1136916	1137416	501
chr1	1137582	1138082	501
chr1	1138651	1139151	501
chr1	1141629	1142129	501
chr1	1142265	1142765	501
chr1	1142858	1143358	501
chr1	1143549	1144049	501
chr1	1144121	1144621	501
chr1	1144917	1145417	501
chr1	1145941	1146441	501
chr1	1150216	1150716	501
chr1	1151577	1152077	501
chr1	1154301	1154801	501
chr1	1155650	1156150	501
chr1	1156529	1157029	501
chr1	1157231	1157731	501
chr1	1158125	1158625	501
chr1	1158686	1159186	501
chr1	1159204	1159704	501
chr1	1160191	1160691	501
chr1	1160938	1161438	501
chr1	1161453	1161953	501
chr1	1161997	1162497	501
chr1	1163080	1163580	501
chr1	1163977	1164477	501
chr1	1164502	1165002	501
chr1	1165388	1165888	501
chr1	1166369	1166869	501
chr1	1166932	1167432	501
chr1	1167515	1168015	501
chr1	1168425	1168925	501
chr1	1169417	1169917	501
chr1	1170666	1171166	501
chr1	1171594	1172094	501
chr1	1172343	1172843	501
chr1	1173783	1174283	501
chr1	1174332	1174832	501
chr1	1176164	1176664	501
chr1	1176985	1177485	501
chr1	1178522	1179022	501
chr1	1179229	1179729	501
chr1	1180361	1180861	501
chr1	1181750	1182250	501
chr1	1182563	1183063	501
chr1	1183756	1184256	501
chr1	1185172	1185672	501
chr1	1196609	1197109	501
chr1	1197626	1198126	501
chr1	1198551	1199051	501
chr1	1199529	1200029	501
chr1	1200386	1200886	501
chr1	1200951	1201451	501
chr1	1201463	1201963	501
chr1	1202819	1203319	501
chr1	1203658	1204158	501
chr1	1204366	1204866	501
chr1	1205453	1205953	501
chr1	1206305	1206805	501
chr1	1206942	1207442	501
chr1	1207583	1208083	501
chr1	1208298	1208798	501
chr1	1208922	1209422	501
chr1	1210036	1210536	501
chr1	1210560	1211060	501
chr1	1211680	1212180	501
chr1	1212630	1213130	501
chr1	1213771	1214271	501
chr1	1215150	1215650	501
chr1	1215675	1216175	501
chr1	1219421	1219921	501
chr1	1222131	1222631	501
chr1	1223196	1223696	501
chr1	1223826	1224326	501
chr1	1226816	1227316	501
chr1	1227777	1228277	501
chr1	1228556	1229056	501
chr1	1229801	1230301	501
chr1	1230596	1231096	501
chr1	1231306	1231806	501
chr1	1231846	1232346	501
chr1	1232665	1233165	501
chr1	1233994	1234494	501
chr1	1234835	1235335	501
chr1	1236138	1236638	501
chr1	1236878	1237378	501
chr1	1237633	1238133	501
chr1	1238249	1238749	501
chr1	1238962	1239462	501
chr1	1239540	1240040	501
chr1	1240106	1240606	501
chr1	1240614	1241114	501
chr1	1241213	1241713	501
chr1	1242141	1242641	501
chr1	1243234	1243734	501
chr1	1243773	1244273	501
chr1	1244413	1244913	501
chr1	1245293	1245793	501
chr1	1246517	1247017	501
chr1	1247130	1247630	501
chr1	1250145	1250645	501
chr1	1250704	1251204	501
chr1	1252298	1252798	501
chr1	1253276	1253776	501
chr1	1255608	1256108	501
chr1	1257221	1257721	501
chr1	1269757	1270257	501
chr1	1271030	1271530	501
chr1	1271720	1272220	501
chr1	1272272	1272772	501
chr1	1273026	1273526	501
chr1	1273665	1274165	501
chr1	1274306	1274806	501
chr1	1274897	1275397	501
chr1	1279075	1279575	501
chr1	1281315	1281815	501
chr1	1282161	1282661	501
chr1	1282900	1283400	501
chr1	1283543	1284043	501
chr1	1284657	1285157	501
chr1	1285527	1286027	501
chr1	1286246	1286746	501
chr1	1286948	1287448	501
chr1	1287833	1288333	501
chr1	1290116	1290616	501
chr1	1291043	1291543	501
chr1	1291744	1292244	501
chr1	1292359	1292859	501
chr1	1292891	1293391	501
chr1	1293487	1293987	501
chr1	1294050	1294550	501
chr1	1295060	1295560	501
chr1	1295576	1296076	501
chr1	1296246	1296746	501
chr1	1297608	1298108	501
chr1	1298145	1298645	501
chr1	1298852	1299352	501
chr1	1299470	1299970	501
chr1	1300268	1300768	501
chr1	1301390	1301890	501
chr1	1301901	1302401	501
chr1	1302751	1303251	501
chr1	1303716	1304216	501
chr1	1304624	1305124	501
chr1	1305475	1305975	501
chr1	1306098	1306598	501
chr1	1306643	1307143	501
chr1	1307728	1308228	501
chr1	1308229	1308729	501
chr1	1308802	1309302	501
chr1	1309393	1309893	501
chr1	1309992	1310492	501
chr1	1311154	1311654	501
chr1	1311767	1312267	501
chr1	1312429	1312929	501
chr1	1313075	1313575	501
chr1	1314126	1314626	501
chr1	1314858	1315358	501
chr1	1315363	1315863	501
chr1	1316131	1316631	501
chr1	1316807	1317307	501
chr1	1317356	1317856	501
chr1	1318329	1318829	501
chr1	1319320	1319820	501
chr1	1320044	1320544	501
chr1	1320695	1321195	501
chr1	1322331	1322831	501
chr1	1323374	1323874	501
chr1	1324501	1325001	501
chr1	1325053	1325553	501
chr1	1326408	1326908	501
chr1	1327246	1327746	501
chr1	1327790	1328290	501
chr1	1328330	1328830	501
chr1	1329499	1329999	501
chr1	1330524	1331024	501
chr1	1331093	1331593	501
chr1	1331840	1332340	501
chr1	1332541	1333041	501
chr1	1333198	1333698	501
chr1	1333992	1334492	501
chr1	1334801	1335301	501
chr1	1335505	1336005	501
chr1	1336726	1337226	501
chr1	1337657	1338157	501
chr1	1338978	1339478	501
chr1	1339503	1340003	501
chr1	1340137	1340637	501
chr1	1340925	1341425	501
chr1	1342337	1342837	501
chr1	1343787	1344287	501
chr1	1344562	1345062	501
chr1	1345165	1345665	501
chr1	1345986	1346486	501
chr1	1346827	1347327	501
chr1	1347966	1348466	501
chr1	1348567	1349067	501
chr1	1349200	1349700	501
chr1	1351411	1351911	501
chr1	1352060	1352560	501
chr1	1352653	1353153	501
chr1	1353178	1353678	501
chr1	1353937	1354437	501
chr1	1354791	1355291	501
chr1	1355370	1355870	501
chr1	1356275	1356775	501
chr1	1356800	1357300	501
chr1	1357829	1358329	501
chr1	1358737	1359237	501
chr1	1359339	1359839	501
chr1	1359891	1360391	501
chr1	1360432	1360932	501
chr1	1361122	1361622	501
chr1	1361911	1362411	501
chr1	1362483	1362983	501
chr1	1363128	1363628	501
chr1	1364237	1364737	501
chr1	1365546	1366046	501
chr1	1367356	1367856	501
chr1	1367946	1368446	501
chr1	1370517	1371017	501
chr1	1371387	1371887	501
chr1	1371997	1372497	501
chr1	1373204	1373704	501
chr1	1373759	1374259	501
chr1	1374581	1375081	501
chr1	1375124	1375624	501
chr1	1375766	1376266	501
chr1	1376628	1377128	501
chr1	1377243	1377743	501
chr1	1381397	1381897	501
chr1	1395105	1395605	501
chr1	1397207	1397707	501
chr1	1398072	1398572	501
chr1	1398679	1399179	501
chr1	1399207	1399707	501
chr1	1399718	1400218	501
chr1	1400531	1401031	501
chr1	1401114	1401614	501
chr1	1401903	1402403	501
chr1	1402493	1402993	501
chr1	1403692	1404192	501
chr1	1404367	1404867	501
chr1	1405067	1405567	501
chr1	1405918	1406418	501
chr1	1406441	1406941	501
chr1	1407074	1407574	501
chr1	1407659	1408159	501
chr1	1408708	1409208	501
chr1	1409716	1410216	501
chr1	1411399	1411899	501
chr1	1418031	1418531	501
chr1	1418847	1419347	501
chr1	1419379	1419879	501
chr1	1419896	1420396	501
chr1	1420571	1421071	501
chr1	1421094	1421594	501
chr1	1422030	1422530	501
chr1	1422851	1423351	501
chr1	1423742	1424242	501
chr1	1424617	1425117	501
chr1	1425137	1425637	501
chr1	1425888	1426388	501
chr1	1426859	1427359	501
chr1	1427693	1428193	501
chr1	1428231	1428731	501
chr1	1428999	1429499	501
chr1	1429834	1430334	501
chr1	1430388	1430888	501
chr1	1431161	1431661	501
chr1	1432176	1432676	501
chr1	1433133	1433633	501
chr1	1433647	1434147	501
chr1	1434402	1434902	501
chr1	1435408	1435908	501
chr1	1436073	1436573	501
chr1	1436886	1437386	501
chr1	1437653	1438153	501
chr1	1438195	1438695	501
chr1	1439183	1439683	501
chr1	1440084	1440584	501
chr1	1440825	1441325	501
chr1	1441643	1442143	501
chr1	1462204	1462704	501
chr1	1470402	1470902	501
chr1	1470937	1471437	501
chr1	1471459	1471959	501
chr1	1472839	1473339	501
chr1	1503492	1503992	501
chr1	1504898	1505398	501
chr1	1505426	1505926	501
chr1	1506269	1506769	501
chr1	1508016	1508516	501
chr1	1510347	1510847	501
chr1	1510856	1511356	501
chr1	1511831	1512331	501
chr1	1512766	1513266	501
chr1	1514363	1514863	501
chr1	1520965	1521465	501
chr1	1529292	1529792	501
chr1	1532991	1533491	501
chr1	1534151	1534651	501
chr1	1534685	1535185	501
chr1	1535655	1536155	501
chr1	1536244	1536744	501
chr1	1537279	1537779	501
chr1	1537813	1538313	501
chr1	1538926	1539426	501
chr1	1539578	1540078	501
chr1	1540388	1540888	501
chr1	1540894	1541394	501
chr1	1542118	1542618	501
chr1	1543575	1544075	501
chr1	1544514	1545014	501
chr1	1546134	1546634	501
chr1	1548426	1548926	501
chr1	1549149	1549649	501
chr1	1549652	1550152	501
chr1	1550903	1551403	501
chr1	1552458	1552958	501
chr1	1554803	1555303	501
chr1	1555304	1555804	501
chr1	1562671	1563171	501
chr1	1572954	1573454	501
chr1	1573957	1574457	501
chr1	1574655	1575155	501
chr1	1575189	1575689	501
chr1	1575741	1576241	501
chr1	1576500	1577000	501
chr1	1591450	1591950	501
chr1	1594223	1594723	501
chr1	1596789	1597289	501
chr1	1597619	1598119	501
chr1	1598601	1599101	501
chr1	1599151	1599651	501
chr1	1599920	1600420	501
chr1	1600424	1600924	501
chr1	1601524	1602024	501
chr1	1602278	1602778	501
chr1	1603106	1603606	501
chr1	1604113	1604613	501
chr1	1605581	1606081	501
chr1	1606339	1606839	501
chr1	1612954	1613454	501
chr1	1614107	1614607	501
chr1	1614631	1615131	501
chr1	1615155	1615655	501
chr1	1616019	1616519	501
chr1	1616644	1617144	501
chr1	1617178	1617678	501
chr1	1618020	1618520	501
chr1	1618672	1619172	501
chr1	1619463	1619963	501
chr1	1620958	1621458	501
chr1	1622187	1622687	501
chr1	1622763	1623263	501
chr1	1623444	1623944	501
chr1	1624998	1625498	501
chr1	1626066	1626566	501
chr1	1626816	1627316	501
chr1	1627555	1628055	501
chr1	1628534	1629034	501
chr1	1629375	1629875	501
chr1	1630166	1630666	501
chr1	1630865	1631365	501
chr1	1631718	1632218	501
chr1	1658883	1659383	501
chr1	1665178	1665678	501
chr1	1678303	1678803	501
chr1	1683476	1683976	501
chr1	1684021	1684521	501
chr1	1692283	1692783	501
chr1	1692907	1693407	501
chr1	1694248	1694748	501
chr1	1724186	1724686	501
chr1	1726080	1726580	501
chr1	1743275	1743775	501
chr1	1745542	1746042	501
chr1	1746206	1746706	501
chr1	1748937	1749437	501
chr1	1752946	1753446	501
chr1	1755648	1756148	501
chr1	1763594	1764094	501
chr1	1775320	1775820	501
chr1	1777681	1778181	501
chr1	1778209	1778709	501
chr1	1778930	1779430	501
chr1	1780010	1780510	501
chr1	1780614	1781114	501
chr1	1781963	1782463	501
chr1	1782918	1783418	501
chr1	1783543	1784043	501
chr1	1784373	1784873	501
chr1	1788097	1788597	501
chr1	1788933	1789433	501
chr1	1793346	1793846	501
chr1	1800694	1801194	501
chr1	1803996	1804496	501
chr1	1804665	1805165	501
chr1	1809429	1809929	501
chr1	1813895	1814395	501
chr1	1816528	1817028	501
chr1	1819400	1819900	501
chr1	1826679	1827179	501
chr1	1827292	1827792	501
chr1	1827844	1828344	501
chr1	1828588	1829088	501
chr1	1829275	1829775	501
chr1	1829791	1830291	501
chr1	1830847	1831347	501
chr1	1831533	1832033	501
chr1	1832105	1832605	501
chr1	1832788	1833288	501
chr1	1833289	1833789	501
chr1	1833996	1834496	501
chr1	1834711	1835211	501
chr1	1835770	1836270	501
chr1	1837036	1837536	501
chr1	1839514	1840014	501
chr1	1840447	1840947	501
chr1	1841157	1841657	501
chr1	1841912	1842412	501
chr1	1846938	1847438	501
chr1	1847478	1847978	501
chr1	1850912	1851412	501
chr1	1852932	1853432	501
chr1	1858528	1859028	501
chr1	1859051	1859551	501
chr1	1877864	1878364	501
chr1	1880467	1880967	501
chr1	1881595	1882095	501
chr1	1883353	1883853	501
chr1	1886885	1887385	501
chr1	1887645	1888145	501
chr1	1888355	1888855	501
chr1	1889306	1889806	501
chr1	1890233	1890733	501
chr1	1890905	1891405	501
chr1	1891477	1891977	501
chr1	1892015	1892515	501
chr1	1892677	1893177	501
chr1	1893791	1894291	501
chr1	1894602	1895102	501
chr1	1895380	1895880	501
chr1	1895900	1896400	501
chr1	1897655	1898155	501
chr1	1898711	1899211	501
chr1	1899653	1900153	501
chr1	1900320	1900820	501
chr1	1901230	1901730	501
chr1	1901949	1902449	501
chr1	1904316	1904816	501
chr1	1905630	1906130	501
chr1	1906139	1906639	501
chr1	1906894	1907394	501
chr1	1907398	1907898	501
chr1	1908271	1908771	501
chr1	1908949	1909449	501
chr1	1909512	1910012	501
chr1	1910533	1911033	501
chr1	1911264	1911764	501
chr1	1912438	1912938	501
chr1	1913817	1914317	501
chr1	1914645	1915145	501
chr1	1915789	1916289	501
chr1	1916672	1917172	501
chr1	1917657	1918157	501
chr1	1918534	1919034	501
chr1	1919128	1919628	501
chr1	1919796	1920296	501
chr1	1920509	1921009	501
chr1	1921038	1921538	501
chr1	1921559	1922059	501
chr1	1922092	1922592	501
chr1	1922938	1923438	501
chr1	1923502	1924002	501
chr1	1924388	1924888	501
chr1	1925318	1925818	501
chr1	1925867	1926367	501
chr1	1926556	1927056	501
chr1	1929279	1929779	501
chr1	1938815	1939315	501
chr1	1942547	1943047	501
chr1	1943236	1943736	501
chr1	1943909	1944409	501
chr1	1944674	1945174	501
chr1	1946451	1946951	501
chr1	1951552	1952052	501
chr1	1955530	1956030	501
chr1	1959910	1960410	501
chr1	1961015	1961515	501
chr1	1964985	1965485	501
chr1	1965966	1966466	501
chr1	1966867	1967367	501
chr1	1968347	1968847	501
chr1	1969475	1969975	501
chr1	1972428	1972928	501
chr1	1973293	1973793	501
chr1	1974239	1974739	501
chr1	1974809	1975309	501
chr1	1976026	1976526	501
chr1	1977897	1978397	501
chr1	1982839	1983339	501
chr1	1984305	1984805	501
chr1	1985213	1985713	501
chr1	1986066	1986566	501
chr1	1986603	1987103	501
chr1	1988486	1988986	501
chr1	1989062	1989562	501
chr1	1989728	1990228	501
chr1	1994691	1995191	501
chr1	1997557	1998057	501
chr1	2001116	2001616	501
chr1	2001799	2002299	501
chr1	2003607	2004107	501
chr1	2004298	2004798	501
chr1	2008851	2009351	501
chr1	2017258	2017758	501
chr1	2018285	2018785	501
chr1	2019090	2019590	501
chr1	2019616	2020116	501
chr1	2020232	2020732	501
chr1	2020841	2021341	501
chr1	2021351	2021851	501
chr1	2021932	2022432	501
chr1	2022644	2023144	501
chr1	2023335	2023835	501
chr1	2024870	2025370	501
chr1	2025557	2026057	501
chr1	2028856	2029356	501
chr1	2029414	2029914	501
chr1	2029959	2030459	501
chr1	2031452	2031952	501
chr1	2032010	2032510	501
chr1	2032701	2033201	501
chr1	2034034	2034534	501
chr1	2034827	2035327	501
chr1	2036413	2036913	501
chr1	2036924	2037424	501
chr1	2040979	2041479	501
chr1	2041512	2042012	501
chr1	2043264	2043764	501
chr1	2044130	2044630	501
chr1	2044729	2045229	501
chr1	2045273	2045773	501
chr1	2046395	2046895	501
chr1	2046917	2047417	501
chr1	2047786	2048286	501
chr1	2048534	2049034	501
chr1	2049382	2049882	501
chr1	2050037	2050537	501
chr1	2050562	2051062	501
chr1	2051316	2051816	501
chr1	2051930	2052430	501
chr1	2052476	2052976	501
chr1	2053563	2054063	501
chr1	2054149	2054649	501
chr1	2055351	2055851	501
chr1	2056042	2056542	501
chr1	2059811	2060311	501
chr1	2060420	2060920	501
chr1	2060951	2061451	501
chr1	2061597	2062097	501
chr1	2067189	2067689	501
chr1	2067967	2068467	501
chr1	2068526	2069026	501
chr1	2069124	2069624	501
chr1	2069897	2070397	501
chr1	2070693	2071193	501
chr1	2071812	2072312	501
chr1	2072313	2072813	501
chr1	2072878	2073378	501
chr1	2073401	2073901	501
chr1	2074190	2074690	501
chr1	2074815	2075315	501
chr1	2075888	2076388	501
chr1	2079639	2080139	501
chr1	2081277	2081777	501
chr1	2082011	2082511	501
chr1	2082641	2083141	501
chr1	2083563	2084063	501
chr1	2084255	2084755	501
chr1	2084948	2085448	501
chr1	2086560	2087060	501
chr1	2087158	2087658	501
chr1	2087747	2088247	501
chr1	2088456	2088956	501
chr1	2089143	2089643	501
chr1	2090126	2090626	501
chr1	2091554	2092054	501
chr1	2092530	2093030	501
chr1	2093050	2093550	501
chr1	2093887	2094387	501
chr1	2094862	2095362	501
chr1	2095718	2096218	501
chr1	2096292	2096792	501
chr1	2097017	2097517	501
chr1	2097862	2098362	501
chr1	2099158	2099658	501
chr1	2099871	2100371	501
chr1	2100478	2100978	501
chr1	2101846	2102346	501
chr1	2102953	2103453	501
chr1	2103893	2104393	501
chr1	2104538	2105038	501
chr1	2105647	2106147	501
chr1	2107147	2107647	501
chr1	2108011	2108511	501
chr1	2108531	2109031	501
chr1	2109180	2109680	501
chr1	2110549	2111049	501
chr1	2111467	2111967	501
chr1	2113644	2114144	501
chr1	2115185	2115685	501
chr1	2115971	2116471	501
chr1	2124756	2125256	501
chr1	2125645	2126145	501
chr1	2126337	2126837	501
chr1	2127600	2128100	501
chr1	2128450	2128950	501
chr1	2129083	2129583	501
chr1	2130320	2130820	501
chr1	2131421	2131921	501
chr1	2132139	2132639	501
chr1	2133075	2133575	501
chr1	2133608	2134108	501
chr1	2134762	2135262	501
chr1	2135447	2135947	501
chr1	2135967	2136467	501
chr1	2136527	2137027	501
chr1	2137392	2137892	501
chr1	2138068	2138568	501
chr1	2139886	2140386	501
chr1	2141016	2141516	501
chr1	2143626	2144126	501
chr1	2154162	2154662	501
chr1	2155667	2156167	501
chr1	2156785	2157285	501
chr1	2157776	2158276	501
chr1	2160186	2160686	501
chr1	2160808	2161308	501
chr1	2161362	2161862	501
chr1	2163148	2163648	501
chr1	2166157	2166657	501
chr1	2168940	2169440	501
chr1	2171221	2171721	501
chr1	2174202	2174702	501
chr1	2175123	2175623	501
chr1	2176106	2176606	501
chr1	2176801	2177301	501
chr1	2177451	2177951	501
chr1	2178103	2178603	501
chr1	2178670	2179170	501
chr1	2179315	2179815	501
chr1	2179925	2180425	501
chr1	2180618	2181118	501
chr1	2181170	2181670	501
chr1	2181729	2182229	501
chr1	2182618	2183118	501
chr1	2183929	2184429	501
chr1	2184509	2185009	501
chr1	2186132	2186632	501
chr1	2187016	2187516	501
chr1	2187648	2188148	501
chr1	2188259	2188759	501
chr1	2188881	2189381	501
chr1	2189454	2189954	501
chr1	2189988	2190488	501
chr1	2190616	2191116	501
chr1	2191513	2192013	501
chr1	2192046	2192546	501
chr1	2192658	2193158	501
chr1	2193169	2193669	501
chr1	2193760	2194260	501
chr1	2194513	2195013	501
chr1	2195108	2195608	501
chr1	2195751	2196251	501
chr1	2196536	2197036	501
chr1	2197177	2197677	501
chr1	2198103	2198603	501
chr1	2198615	2199115	501
chr1	2199222	2199722	501
chr1	2200516	2201016	501
chr1	2201306	2201806	501
chr1	2203180	2203680	501
chr1	2203755	2204255	501
chr1	2204632	2205132	501
chr1	2205441	2205941	501
chr1	2206027	2206527	501
chr1	2206733	2207233	501
chr1	2207294	2207794	501
chr1	2207838	2208338	501
chr1	2208509	2209009	501
chr1	2209267	2209767	501
chr1	2210251	2210751	501
chr1	2210785	2211285	501
chr1	2211315	2211815	501
chr1	2212347	2212847	501
chr1	2213001	2213501	501
chr1	2213623	2214123	501
chr1	2214178	2214678	501
chr1	2214814	2215314	501
chr1	2215347	2215847	501
chr1	2216094	2216594	501
chr1	2222887	2223387	501
chr1	2224506	2225006	501
chr1	2225294	2225794	501
chr1	2226252	2226752	501
chr1	2226986	2227486	501
chr1	2227498	2227998	501
chr1	2228035	2228535	501
chr1	2228753	2229253	501
chr1	2229735	2230235	501
chr1	2230668	2231168	501
chr1	2231279	2231779	501
chr1	2231804	2232304	501
chr1	2232806	2233306	501
chr1	2233351	2233851	501
chr1	2234049	2234549	501
chr1	2234678	2235178	501
chr1	2235274	2235774	501
chr1	2236961	2237461	501
chr1	2237626	2238126	501
chr1	2238641	2239141	501
chr1	2239556	2240056	501
chr1	2240175	2240675	501
chr1	2240812	2241312	501
chr1	2241718	2242218	501
chr1	2242726	2243226	501
chr1	2243277	2243777	501
chr1	2244908	2245408	501
chr1	2245810	2246310	501
chr1	2246374	2246874	501
chr1	2247068	2247568	501
chr1	2247639	2248139	501
chr1	2248235	2248735	501
chr1	2248780	2249280	501
chr1	2249412	2249912	501
chr1	2250081	2250581	501
chr1	2251115	2251615	501
chr1	2251684	2252184	501
chr1	2252383	2252883	501
chr1	2253307	2253807	501
chr1	2254352	2254852	501
chr1	2255342	2255842	501
chr1	2255952	2256452	501
chr1	2256510	2257010	501
chr1	2257200	2257700	501
chr1	2258034	2258534	501
chr1	2258658	2259158	501
chr1	2259922	2260422	501
chr1	2260856	2261356	501
chr1	2264281	2264781	501
chr1	2266270	2266770	501
chr1	2266965	2267465	501
chr1	2267831	2268331	501
chr1	2268540	2269040	501
chr1	2269521	2270021	501
chr1	2270210	2270710	501
chr1	2270718	2271218	501
chr1	2271305	2271805	501
chr1	2271924	2272424	501
chr1	2272534	2273034	501
chr1	2273282	2273782	501
chr1	2273846	2274346	501
chr1	2274371	2274871	501
chr1	2274933	2275433	501
chr1	2275581	2276081	501
chr1	2276229	2276729	501
chr1	2277464	2277964	501
chr1	2278034	2278534	501
chr1	2278577	2279077	501
chr1	2279168	2279668	501
chr1	2279824	2280324	501
chr1	2283188	2283688	501
chr1	2283877	2284377	501
chr1	2284434	2284934	501
chr1	2285649	2286149	501
chr1	2286195	2286695	501
chr1	2287349	2287849	501
chr1	2288432	2288932	501
chr1	2289169	2289669	501
chr1	2290023	2290523	501
chr1	2290641	2291141	501
chr1	2291161	2291661	501
chr1	2292213	2292713	501
chr1	2292739	2293239	501
chr1	2294284	2294784	501
chr1	2295010	2295510	501
chr1	2295856	2296356	501
chr1	2297171	2297671	501
chr1	2297804	2298304	501
chr1	2298554	2299054	501
chr1	2299209	2299709	501
chr1	2300121	2300621	501
chr1	2300949	2301449	501
chr1	2301613	2302113	501
chr1	2302569	2303069	501
chr1	2304340	2304840	501
chr1	2305133	2305633	501
chr1	2305649	2306149	501
chr1	2306554	2307054	501
chr1	2307206	2307706	501
chr1	2308771	2309271	501
chr1	2309835	2310335	501
chr1	2310579	2311079	501
chr1	2311383	2311883	501
chr1	2312091	2312591	501
chr1	2312704	2313204	501
chr1	2313382	2313882	501
chr1	2314238	2314738	501
chr1	2315047	2315547	501
chr1	2315974	2316474	501
chr1	2316539	2317039	501
chr1	2317131	2317631	501
chr1	2317900	2318400	501
chr1	2318486	2318986	501
chr1	2319373	2319873	501
chr1	2320162	2320662	501
chr1	2320688	2321188	501
chr1	2321351	2321851	501
chr1	2322093	2322593	501
chr1	2322940	2323440	501
chr1	2323449	2323949	501
chr1	2324033	2324533	501
chr1	2324626	2325126	501
chr1	2325900	2326400	501
chr1	2326491	2326991	501
chr1	2327361	2327861	501
chr1	2328099	2328599	501
chr1	2328970	2329470	501
chr1	2330000	2330500	501
chr1	2330810	2331310	501
chr1	2332296	2332796	501
chr1	2333150	2333650	501
chr1	2333852	2334352	501
chr1	2334937	2335437	501
chr1	2335996	2336496	501
chr1	2336931	2337431	501
chr1	2337495	2337995	501
chr1	2338162	2338662	501
chr1	2339052	2339552	501
chr1	2340049	2340549	501
chr1	2340800	2341300	501
chr1	2341698	2342198	501
chr1	2342289	2342789	501
chr1	2343082	2343582	501
chr1	2343917	2344417	501
chr1	2344731	2345231	501
chr1	2345289	2345789	501
chr1	2347208	2347708	501
chr1	2348185	2348685	501
chr1	2348805	2349305	501
chr1	2350771	2351271	501
chr1	2351290	2351790	501
chr1	2353206	2353706	501
chr1	2353763	2354263	501
chr1	2354415	2354915	501
chr1	2355437	2355937	501
chr1	2356405	2356905	501
chr1	2357490	2357990	501
chr1	2373923	2374423	501
chr1	2374732	2375232	501
chr1	2375296	2375796	501
chr1	2376052	2376552	501
chr1	2376716	2377216	501
chr1	2377796	2378296	501
chr1	2378404	2378904	501
chr1	2380167	2380667	501
chr1	2381000	2381500	501
chr1	2381677	2382177	501
chr1	2382726	2383226	501
chr1	2384944	2385444	501
chr1	2385504	2386004	501
chr1	2387556	2388056	501
chr1	2388495	2388995	501
chr1	2390874	2391374	501
chr1	2391431	2391931	501
chr1	2392097	2392597	501
chr1	2392682	2393182	501
chr1	2393490	2393990	501
chr1	2394070	2394570	501
chr1	2396006	2396506	501
chr1	2400245	2400745	501
chr1	2403213	2403713	501
chr1	2405011	2405511	501
chr1	2405789	2406289	501
chr1	2406694	2407194	501
chr1	2407213	2407713	501
chr1	2408421	2408921	501
chr1	2410092	2410592	501
chr1	2410835	2411335	501
chr1	2411343	2411843	501
chr1	2411871	2412371	501
chr1	2412393	2412893	501
chr1	2413027	2413527	501
chr1	2413664	2414164	501
chr1	2414274	2414774	501
chr1	2415049	2415549	501
chr1	2416078	2416578	501
chr1	2416878	2417378	501
chr1	2417857	2418357	501
chr1	2418919	2419419	501
chr1	2419919	2420419	501
chr1	2425540	2426040	501
chr1	2426429	2426929	501
chr1	2427292	2427792	501
chr1	2427937	2428437	501
chr1	2428527	2429027	501
chr1	2429931	2430431	501
chr1	2430523	2431023	501
chr1	2431078	2431578	501
chr1	2432346	2432846	501
chr1	2433183	2433683	501
chr1	2434307	2434807	501
chr1	2435042	2435542	501
chr1	2435714	2436214	501
chr1	2436648	2437148	501
chr1	2438016	2438516	501
chr1	2438634	2439134	501
chr1	2439399	2439899	501
chr1	2440030	2440530	501
chr1	2441105	2441605	501
chr1	2441717	2442217	501
chr1	2442360	2442860	501
chr1	2443219	2443719	501
chr1	2443793	2444293	501
chr1	2444478	2444978	501
chr1	2445497	2445997	501
chr1	2446415	2446915	501
chr1	2447595	2448095	501
chr1	2448416	2448916	501
chr1	2449561	2450061	501
chr1	2450085	2450585	501
chr1	2451225	2451725	501
chr1	2452122	2452622	501
chr1	2453130	2453630	501
chr1	2453854	2454354	501
chr1	2454509	2455009	501
chr1	2455024	2455524	501
chr1	2455583	2456083	501
chr1	2456279	2456779	501
chr1	2456886	2457386	501
chr1	2457796	2458296	501
chr1	2458427	2458927	501
chr1	2458950	2459450	501
chr1	2459745	2460245	501
chr1	2460403	2460903	501
chr1	2460933	2461433	501
chr1	2461523	2462023	501
chr1	2462060	2462560	501
chr1	2462770	2463270	501
chr1	2463362	2463862	501
chr1	2463869	2464369	501
chr1	2464396	2464896	501
chr1	2464953	2465453	501
chr1	2465504	2466004	501
chr1	2466069	2466569	501
chr1	2466595	2467095	501
chr1	2467131	2467631	501
chr1	2467966	2468466	501
chr1	2468561	2469061	501
chr1	2469167	2469667	501
chr1	2469754	2470254	501
chr1	2470449	2470949	501
chr1	2471131	2471631	501
chr1	2472049	2472549	501
chr1	2472810	2473310	501
chr1	2473314	2473814	501
chr1	2473833	2474333	501
chr1	2474345	2474845	501
chr1	2474864	2475364	501
chr1	2475505	2476005	501
chr1	2476030	2476530	501
chr1	2476614	2477114	501
chr1	2477421	2477921	501
chr1	2478061	2478561	501
chr1	2478590	2479090	501
chr1	2479115	2479615	501
chr1	2479781	2480281	501
chr1	2480298	2480798	501
chr1	2480908	2481408	501
chr1	2481426	2481926	501
chr1	2481966	2482466	501
chr1	2482527	2483027	501
chr1	2483305	2483805	501
chr1	2484430	2484930	501
chr1	2485771	2486271	501
chr1	2486483	2486983	501
chr1	2487168	2487668	501
chr1	2488058	2488558	501
chr1	2489128	2489628	501
chr1	2490184	2490684	501
chr1	2490883	2491383	501
chr1	2491639	2492139	501
chr1	2492379	2492879	501
chr1	2493042	2493542	501
chr1	2493584	2494084	501
chr1	2494107	2494607	501
chr1	2494933	2495433	501
chr1	2495546	2496046	501
chr1	2496387	2496887	501
chr1	2497152	2497652	501
chr1	2497689	2498189	501
chr1	2498458	2498958	501
chr1	2499186	2499686	501
chr1	2499791	2500291	501
chr1	2500394	2500894	501
chr1	2501052	2501552	501
chr1	2501603	2502103	501
chr1	2502198	2502698	501
chr1	2502846	2503346	501
chr1	2503529	2504029	501
chr1	2504125	2504625	501
chr1	2504629	2505129	501
chr1	2505402	2505902	501
chr1	2505914	2506414	501
chr1	2506475	2506975	501
chr1	2507175	2507675	501
chr1	2507688	2508188	501
chr1	2508944	2509444	501
chr1	2509547	2510047	501
chr1	2510076	2510576	501
chr1	2510984	2511484	501
chr1	2511929	2512429	501
chr1	2512539	2513039	501
chr1	2513798	2514298	501
chr1	2514348	2514848	501
chr1	2517252	2517752	501
chr1	2518236	2518736	501
chr1	2519868	2520368	501
chr1	2520614	2521114	501
chr1	2521461	2521961	501
chr1	2522489	2522989	501
chr1	2523060	2523560	501
chr1	2523584	2524084	501
chr1	2524328	2524828	501
chr1	2524839	2525339	501
chr1	2525401	2525901	501
chr1	2526037	2526537	501
chr1	2526653	2527153	501
chr1	2527254	2527754	501
chr1	2528007	2528507	501
chr1	2528736	2529236	501
chr1	2529257	2529757	501
chr1	2530090	2530590	501
chr1	2530861	2531361	501
chr1	2531512	2532012	501
chr1	2532133	2532633	501
chr1	2532749	2533249	501
chr1	2533356	2533856	501
chr1	2533920	2534420	501
chr1	2534784	2535284	501
chr1	2535407	2535907	501
chr1	2535911	2536411	501
chr1	2536997	2537497	501
chr1	2537757	2538257	501
chr1	2538450	2538950	501
chr1	2539308	2539808	501
chr1	2540213	2540713	501
chr1	2540772	2541272	501
chr1	2541545	2542045	501
chr1	2542194	2542694	501
chr1	2542888	2543388	501
chr1	2543433	2543933	501
chr1	2544222	2544722	501
chr1	2544775	2545275	501
chr1	2545384	2545884	501
chr1	2545885	2546385	501
chr1	2546797	2547297	501
chr1	2547342	2547842	501
chr1	2547957	2548457	501
chr1	2548664	2549164	501
chr1	2549222	2549722	501
chr1	2550221	2550721	501
chr1	2551640	2552140	501
chr1	2552200	2552700	501
chr1	2553835	2554335	501
chr1	2554818	2555318	501
chr1	2555418	2555918	501
chr1	2556155	2556655	501
chr1	2556730	2557230	501
chr1	2557252	2557752	501
chr1	2557959	2558459	501
chr1	2559561	2560061	501
chr1	2560663	2561163	501
chr1	2562209	2562709	501
chr1	2563218	2563718	501
chr1	2564166	2564666	501
chr1	2564945	2565445	501
chr1	2566350	2566850	501
chr1	2567089	2567589	501
chr1	2569023	2569523	501
chr1	2569549	2570049	501
chr1	2570199	2570699	501
chr1	2575579	2576079	501
chr1	2578287	2578787	501
chr1	2582374	2582874	501
chr1	2583779	2584279	501
chr1	2584755	2585255	501
chr1	2585592	2586092	501
chr1	2586448	2586948	501
chr1	2586972	2587472	501
chr1	2587569	2588069	501
chr1	2588096	2588596	501
chr1	2588928	2589428	501
chr1	2589650	2590150	501
chr1	2590788	2591288	501
chr1	2591441	2591941	501
chr1	2592009	2592509	501
chr1	2592823	2593323	501
chr1	2593347	2593847	501
chr1	2593929	2594429	501
chr1	2595164	2595664	501
chr1	2596187	2596687	501
chr1	2602928	2603428	501
chr1	2603726	2604226	501
chr1	2604284	2604784	501
chr1	2605517	2606017	501
chr1	2606091	2606591	501
chr1	2606976	2607476	501
chr1	2607609	2608109	501
chr1	2609028	2609528	501
chr1	2610354	2610854	501
chr1	2611115	2611615	501
chr1	2611618	2612118	501
chr1	2627966	2628466	501
chr1	2628534	2629034	501
chr1	2629142	2629642	501
chr1	2629976	2630476	501
chr1	2630993	2631493	501
chr1	2632345	2632845	501
chr1	2633175	2633675	501
chr1	2633810	2634310	501
chr1	2635143	2635643	501
chr1	2637598	2638098	501
chr1	2638324	2638824	501
chr1	2640069	2640569	501
chr1	2641198	2641698	501
chr1	2641807	2642307	501
chr1	2642438	2642938	501
chr1	2642991	2643491	501
chr1	2643631	2644131	501
chr1	2644345	2644845	501
chr1	2653569	2654069	501
chr1	2654473	2654973	501
chr1	2778080	2778580	501
chr1	2783639	2784139	501
chr1	2785074	2785574	501
chr1	2785831	2786331	501
chr1	2786564	2787064	501
chr1	2787231	2787731	501
chr1	2788190	2788690	501
chr1	2788932	2789432	501
chr1	2789469	2789969	501
chr1	2790234	2790734	501
chr1	2799817	2800317	501
chr1	2800615	2801115	501
chr1	2801489	2801989	501
chr1	2802038	2802538	501
chr1	2802700	2803200	501
chr1	2803274	2803774	501
chr1	2804206	2804706	501
chr1	2804999	2805499	501
chr1	2806000	2806500	501
chr1	2806740	2807240	501
chr1	2807552	2808052	501
chr1	2808542	2809042	501
chr1	2809440	2809940	501
chr1	2810085	2810585	501
chr1	2810838	2811338	501
chr1	2811456	2811956	501
chr1	2812306	2812806	501
chr1	2814210	2814710	501
chr1	2815486	2815986	501
chr1	2816384	2816884	501
chr1	2817448	2817948	501
chr1	2818009	2818509	501
chr1	2819064	2819564	501
chr1	2819606	2820106	501
chr1	2820642	2821142	501
chr1	2821202	2821702	501
chr1	2821907	2822407	501
chr1	2825170	2825670	501
chr1	2825711	2826211	501
chr1	2827966	2828466	501
chr1	2829912	2830412	501
chr1	2831067	2831567	501
chr1	2832539	2833039	501
chr1	2833286	2833786	501
chr1	2836519	2837019	501
chr1	2840848	2841348	501
chr1	2845587	2846087	501
chr1	2854039	2854539	501
chr1	2855072	2855572	501
chr1	2855664	2856164	501
chr1	2856427	2856927	501
chr1	2859737	2860237	501
chr1	2860543	2861043	501
chr1	2861123	2861623	501
chr1	2862089	2862589	501
chr1	2862967	2863467	501
chr1	2863810	2864310	501
chr1	2864331	2864831	501
chr1	2864884	2865384	501
chr1	2865799	2866299	501
chr1	2866485	2866985	501
chr1	2867289	2867789	501
chr1	2867829	2868329	501
chr1	2868605	2869105	501
chr1	2869227	2869727	501
chr1	2874466	2874966	501
chr1	2875901	2876401	501
chr1	2876481	2876981	501
chr1	2877252	2877752	501
chr1	2877967	2878467	501
chr1	2878689	2879189	501
chr1	2879270	2879770	501
chr1	2879830	2880330	501
chr1	2880469	2880969	501
chr1	2881638	2882138	501
chr1	2882179	2882679	501
chr1	2882912	2883412	501
chr1	2883503	2884003	501
chr1	2884045	2884545	501
chr1	2885942	2886442	501
chr1	2886927	2887427	501
chr1	2888252	2888752	501
chr1	2889009	2889509	501
chr1	2890256	2890756	501
chr1	2891036	2891536	501
chr1	2891591	2892091	501
chr1	2892092	2892592	501
chr1	2893851	2894351	501
chr1	2896606	2897106	501
chr1	2899012	2899512	501
chr1	2901314	2901814	501
chr1	2902298	2902798	501
chr1	2903478	2903978	501
chr1	2904131	2904631	501
chr1	2905139	2905639	501
chr1	2905904	2906404	501
chr1	2906578	2907078	501
chr1	2907259	2907759	501
chr1	2908102	2908602	501
chr1	2908987	2909487	501
chr1	2909497	2909997	501
chr1	2910342	2910842	501
chr1	2911478	2911978	501
chr1	2912460	2912960	501
chr1	2913150	2913650	501
chr1	2914230	2914730	501
chr1	2914784	2915284	501
chr1	2916422	2916922	501
chr1	2917213	2917713	501
chr1	2918502	2919002	501
chr1	2919163	2919663	501
chr1	2919711	2920211	501
chr1	2921044	2921544	501
chr1	2921997	2922497	501
chr1	2922522	2923022	501
chr1	2924067	2924567	501
chr1	2925203	2925703	501
chr1	2925887	2926387	501
chr1	2926633	2927133	501
chr1	2927733	2928233	501
chr1	2928760	2929260	501
chr1	2930349	2930849	501
chr1	2931439	2931939	501
chr1	2933025	2933525	501
chr1	2934893	2935393	501
chr1	2936435	2936935	501
chr1	2946117	2946617	501
chr1	2946984	2947484	501
chr1	2948323	2948823	501
chr1	2966863	2967363	501
chr1	2967868	2968368	501
chr1	2968514	2969014	501
chr1	2969318	2969818	501
chr1	2969955	2970455	501
chr1	2970678	2971178	501
chr1	2971805	2972305	501
chr1	2974898	2975398	501
chr1	2976015	2976515	501
chr1	2978218	2978718	501
chr1	2978968	2979468	501
chr1	2979523	2980023	501
chr1	2980202	2980702	501
chr1	2980912	2981412	501
chr1	2982561	2983061	501
chr1	2984471	2984971	501
chr1	2985197	2985697	501
chr1	2985762	2986262	501
chr1	2987764	2988264	501
chr1	2988274	2988774	501
chr1	2989864	2990364	501
chr1	3000754	3001254	501
chr1	3001278	3001778	501
chr1	3001812	3002312	501
chr1	3003197	3003697	501
chr1	3003804	3004304	501
chr1	3004770	3005270	501
chr1	3012071	3012571	501
chr1	3012944	3013444	501
chr1	3013638	3014138	501
chr1	3014552	3015052	501
chr1	3015122	3015622	501
chr1	3017118	3017618	501
chr1	3021119	3021619	501
chr1	3028749	3029249	501
chr1	3029303	3029803	501
chr1	3029831	3030331	501
chr1	3030751	3031251	501
chr1	3031369	3031869	501
chr1	3032250	3032750	501
chr1	3035396	3035896	501
chr1	3036034	3036534	501
chr1	3036591	3037091	501
chr1	3037621	3038121	501
chr1	3038261	3038761	501
chr1	3038975	3039475	501
chr1	3039934	3040434	501
chr1	3060290	3060790	501
chr1	3061255	3061755	501
chr1	3061796	3062296	501
chr1	3062389	3062889	501
chr1	3062912	3063412	501
chr1	3063706	3064206	501
chr1	3064257	3064757	501
chr1	3065291	3065791	501
chr1	3066103	3066603	501
chr1	3066881	3067381	501
chr1	3067939	3068439	501
chr1	3068784	3069284	501
chr1	3069547	3070047	501
chr1	3070216	3070716	501
chr1	3070722	3071222	501
chr1	3071472	3071972	501
chr1	3071996	3072496	501
chr1	3072508	3073008	501
chr1	3073299	3073799	501
chr1	3074157	3074657	501
chr1	3074846	3075346	501
chr1	3075559	3076059	501
chr1	3076187	3076687	501
chr1	3076795	3077295	501
chr1	3078100	3078600	501
chr1	3078645	3079145	501
chr1	3079290	3079790	501
chr1	3080752	3081252	501
chr1	3081254	3081754	501
chr1	3082581	3083081	501
chr1	3083377	3083877	501
chr1	3083904	3084404	501
chr1	3085272	3085772	501
chr1	3087733	3088233	501
chr1	3088625	3089125	501
chr1	3090471	3090971	501
chr1	3091473	3091973	501
chr1	3093263	3093763	501
chr1	3094362	3094862	501
chr1	3094999	3095499	501
chr1	3096125	3096625	501
chr1	3096882	3097382	501
chr1	3097850	3098350	501
chr1	3098770	3099270	501
chr1	3099801	3100301	501
chr1	3100502	3101002	501
chr1	3101091	3101591	501
chr1	3101891	3102391	501
chr1	3104258	3104758	501
chr1	3104791	3105291	501
chr1	3105478	3105978	501
chr1	3106131	3106631	501
chr1	3107133	3107633	501
chr1	3107801	3108301	501
chr1	3108432	3108932	501
chr1	3108967	3109467	501
chr1	3109697	3110197	501
chr1	3110875	3111375	501
chr1	3111524	3112024	501
chr1	3112207	3112707	501
chr1	3112756	3113256	501
chr1	3113526	3114026	501
chr1	3114655	3115155	501
chr1	3115246	3115746	501
chr1	3116021	3116521	501
chr1	3116714	3117214	501
chr1	3117396	3117896	501
chr1	3118382	3118882	501
chr1	3119000	3119500	501
chr1	3119909	3120409	501
chr1	3121003	3121503	501
chr1	3121887	3122387	501
chr1	3122507	3123007	501
chr1	3123661	3124161	501
chr1	3124431	3124931	501
chr1	3124959	3125459	501
chr1	3125601	3126101	501
chr1	3126344	3126844	501
chr1	3127899	3128399	501
chr1	3128657	3129157	501
chr1	3129749	3130249	501
chr1	3130564	3131064	501
chr1	3131577	3132077	501
chr1	3132635	3133135	501
chr1	3133177	3133677	501
chr1	3133963	3134463	501
chr1	3134692	3135192	501
chr1	3135297	3135797	501
chr1	3135948	3136448	501
chr1	3136516	3137016	501
chr1	3137101	3137601	501
chr1	3138203	3138703	501
chr1	3138734	3139234	501
chr1	3139663	3140163	501
chr1	3141082	3141582	501
chr1	3141766	3142266	501
chr1	3142473	3142973	501
chr1	3143072	3143572	501
chr1	3143886	3144386	501
chr1	3144423	3144923	501
chr1	3145471	3145971	501
chr1	3146000	3146500	501
chr1	3146858	3147358	501
chr1	3147673	3148173	501
chr1	3152833	3153333	501
chr1	3153348	3153848	501
chr1	3153931	3154431	501
chr1	3154435	3154935	501
chr1	3155121	3155621	501
chr1	3155743	3156243	501
chr1	3156913	3157413	501
chr1	3160838	3161338	501
chr1	3161403	3161903	501
chr1	3162426	3162926	501
chr1	3163756	3164256	501
chr1	3164448	3164948	501
chr1	3166426	3166926	501
chr1	3167159	3167659	501
chr1	3168670	3169170	501
chr1	3169536	3170036	501
chr1	3170423	3170923	501
chr1	3171023	3171523	501
chr1	3171867	3172367	501
chr1	3172682	3173182	501
chr1	3173242	3173742	501
chr1	3173927	3174427	501
chr1	3174533	3175033	501
chr1	3177667	3178167	501
chr1	3178482	3178982	501
chr1	3179035	3179535	501
chr1	3180426	3180926	501
chr1	3182500	3183000	501
chr1	3184217	3184717	501
chr1	3185071	3185571	501
chr1	3185670	3186170	501
chr1	3186358	3186858	501
chr1	3186911	3187411	501
chr1	3187730	3188230	501
chr1	3189588	3190088	501
chr1	3190331	3190831	501
chr1	3193353	3193853	501
chr1	3196466	3196966	501
chr1	3197655	3198155	501
chr1	3198497	3198997	501
chr1	3199557	3200057	501
chr1	3201405	3201905	501
chr1	3204059	3204559	501
chr1	3204674	3205174	501
chr1	3205999	3206499	501
chr1	3206708	3207208	501
chr1	3207420	3207920	501
chr1	3207947	3208447	501
chr1	3208757	3209257	501
chr1	3210932	3211432	501
chr1	3211873	3212373	501
chr1	3213599	3214099	501
chr1	3215473	3215973	501
chr1	3215997	3216497	501
chr1	3216530	3217030	501
chr1	3217043	3217543	501
chr1	3217887	3218387	501
chr1	3218490	3218990	501
chr1	3219086	3219586	501
chr1	3219615	3220115	501
chr1	3220687	3221187	501
chr1	3221395	3221895	501
chr1	3221938	3222438	501
chr1	3223007	3223507	501
chr1	3224263	3224763	501
chr1	3225281	3225781	501
chr1	3226202	3226702	501
chr1	3226812	3227312	501
chr1	3227802	3228302	501
chr1	3229248	3229748	501
chr1	3230577	3231077	501
chr1	3231534	3232034	501
chr1	3232940	3233440	501
chr1	3234407	3234907	501
chr1	3235828	3236328	501
chr1	3236723	3237223	501
chr1	3237358	3237858	501
chr1	3240895	3241395	501
chr1	3241632	3242132	501
chr1	3243208	3243708	501
chr1	3244456	3244956	501
chr1	3246007	3246507	501
chr1	3247239	3247739	501
chr1	3248336	3248836	501
chr1	3249113	3249613	501
chr1	3249817	3250317	501
chr1	3250435	3250935	501
chr1	3251080	3251580	501
chr1	3251675	3252175	501
chr1	3252330	3252830	501
chr1	3252841	3253341	501
chr1	3262798	3263298	501
chr1	3264341	3264841	501
chr1	3265254	3265754	501
chr1	3266141	3266641	501
chr1	3266710	3267210	501
chr1	3267420	3267920	501
chr1	3268053	3268553	501
chr1	3268801	3269301	501
chr1	3270137	3270637	501
chr1	3270684	3271184	501
chr1	3272193	3272693	501
chr1	3275707	3276207	501
chr1	3276629	3277129	501
chr1	3277163	3277663	501
chr1	3278155	3278655	501
chr1	3279116	3279616	501
chr1	3279671	3280171	501
chr1	3281532	3282032	501
chr1	3282422	3282922	501
chr1	3283289	3283789	501
chr1	3283871	3284371	501
chr1	3284415	3284915	501
chr1	3285048	3285548	501
chr1	3287953	3288453	501
chr1	3289870	3290370	501
chr1	3291743	3292243	501
chr1	3292263	3292763	501
chr1	3304328	3304828	501
chr1	3310088	3310588	501
chr1	3310843	3311343	501
chr1	3312171	3312671	501
chr1	3313062	3313562	501
chr1	3313574	3314074	501
chr1	3314243	3314743	501
chr1	3314941	3315441	501
chr1	3315678	3316178	501
chr1	3316502	3317002	501
chr1	3319440	3319940	501
chr1	3320261	3320761	501
chr1	3321516	3322016	501
chr1	3322356	3322856	501
chr1	3323125	3323625	501
chr1	3323689	3324189	501
chr1	3324242	3324742	501
chr1	3325120	3325620	501
chr1	3326595	3327095	501
chr1	3327381	3327881	501
chr1	3327929	3328429	501
chr1	3328887	3329387	501
chr1	3329416	3329916	501
chr1	3330270	3330770	501
chr1	3330863	3331363	501
chr1	3331423	3331923	501
chr1	3331986	3332486	501
chr1	3334549	3335049	501
chr1	3335131	3335631	501
chr1	3336050	3336550	501
chr1	3338653	3339153	501
chr1	3339461	3339961	501
chr1	3340157	3340657	501
chr1	3340708	3341208	501
chr1	3345193	3345693	501
chr1	3345703	3346203	501
chr1	3346431	3346931	501
chr1	3347160	3347660	501
chr1	3348103	3348603	501
chr1	3349073	3349573	501
chr1	3349600	3350100	501
chr1	3350398	3350898	501
chr1	3351359	3351859	501
chr1	3351876	3352376	501
chr1	3352390	3352890	501
chr1	3353023	3353523	501
chr1	3354692	3355192	501
chr1	3356553	3357053	501
chr1	3357411	3357911	501
chr1	3357958	3358458	501
chr1	3358885	3359385	501
chr1	3359722	3360222	501
chr1	3360240	3360740	501
chr1	3360969	3361469	501
chr1	3362486	3362986	501
chr1	3363151	3363651	501
chr1	3363717	3364217	501
chr1	3364949	3365449	501
chr1	3365464	3365964	501
chr1	3365996	3366496	501
chr1	3366664	3367164	501
chr1	3367369	3367869	501
chr1	3373677	3374177	501
chr1	3374477	3374977	501
chr1	3377583	3378083	501
chr1	3380403	3380903	501
chr1	3382089	3382589	501
chr1	3384500	3385000	501
chr1	3385908	3386408	501
chr1	3388468	3388968	501
chr1	3389152	3389652	501
chr1	3390087	3390587	501
chr1	3391536	3392036	501
chr1	3392288	3392788	501
chr1	3393154	3393654	501
chr1	3393713	3394213	501
chr1	3394232	3394732	501
chr1	3394987	3395487	501
chr1	3395943	3396443	501
chr1	3401554	3402054	501
chr1	3402258	3402758	501
chr1	3402988	3403488	501
chr1	3403576	3404076	501
chr1	3404167	3404667	501
chr1	3404704	3405204	501
chr1	3405783	3406283	501
chr1	3406349	3406849	501
chr1	3407218	3407718	501
chr1	3408019	3408519	501
chr1	3408735	3409235	501
chr1	3409460	3409960	501
chr1	3410061	3410561	501
chr1	3410583	3411083	501
chr1	3411292	3411792	501
chr1	3412770	3413270	501
chr1	3413900	3414400	501
chr1	3414896	3415396	501
chr1	3415780	3416280	501
chr1	3418643	3419143	501
chr1	3419846	3420346	501
chr1	3421102	3421602	501
chr1	3422616	3423116	501
chr1	3423287	3423787	501
chr1	3423797	3424297	501
chr1	3424620	3425120	501
chr1	3425687	3426187	501
chr1	3427777	3428277	501
chr1	3428602	3429102	501
chr1	3429710	3430210	501
chr1	3430394	3430894	501
chr1	3431156	3431656	501
chr1	3431676	3432176	501
chr1	3432310	3432810	501
chr1	3433048	3433548	501
chr1	3433620	3434120	501
chr1	3434522	3435022	501
chr1	3435558	3436058	501
chr1	3436518	3437018	501
chr1	3437674	3438174	501
chr1	3438435	3438935	501
chr1	3439522	3440022	501
chr1	3440038	3440538	501
chr1	3441286	3441786	501
chr1	3441821	3442321	501
chr1	3442368	3442868	501
chr1	3442884	3443384	501
chr1	3444770	3445270	501
chr1	3451870	3452370	501
chr1	3452499	3452999	501
chr1	3453085	3453585	501
chr1	3454129	3454629	501
chr1	3454747	3455247	501
chr1	3455716	3456216	501
chr1	3456517	3457017	501
chr1	3457047	3457547	501
chr1	3458155	3458655	501
chr1	3458894	3459394	501
chr1	3459684	3460184	501
chr1	3460495	3460995	501
chr1	3462122	3462622	501
chr1	3463145	3463645	501
chr1	3463975	3464475	501
chr1	3464674	3465174	501
chr1	3465332	3465832	501
chr1	3466150	3466650	501
chr1	3466747	3467247	501
chr1	3467731	3468231	501
chr1	3468642	3469142	501
chr1	3469226	3469726	501
chr1	3470020	3470520	501
chr1	3470552	3471052	501
chr1	3471350	3471850	501
chr1	3471925	3472425	501
chr1	3473472	3473972	501
chr1	3474052	3474552	501
chr1	3476172	3476672	501
chr1	3477072	3477572	501
chr1	3477622	3478122	501
chr1	3478179	3478679	501
chr1	3478691	3479191	501
chr1	3480003	3480503	501
chr1	3480791	3481291	501
chr1	3481543	3482043	501
chr1	3482648	3483148	501
chr1	3483226	3483726	501
chr1	3483782	3484282	501
chr1	3484738	3485238	501
chr1	3489343	3489843	501
chr1	3490196	3490696	501
chr1	3491192	3491692	501
chr1	3492008	3492508	501
chr1	3492599	3493099	501
chr1	3493493	3493993	501
chr1	3494224	3494724	501
chr1	3494782	3495282	501
chr1	3495320	3495820	501
chr1	3495857	3496357	501
chr1	3496487	3496987	501
chr1	3497070	3497570	501
chr1	3497573	3498073	501
chr1	3498175	3498675	501
chr1	3498978	3499478	501
chr1	3499564	3500064	501
chr1	3500350	3500850	501
chr1	3501070	3501570	501
chr1	3501815	3502315	501
chr1	3502796	3503296	501
[truncated: 398,356+ more rows]

## Sheet: BC DAR
seqnames	start	end
chr17	81427017	81427517
chr17	42699061	42699561
chr10	79209808	79210308
chr11	793788	794288
chr9	92749469	92749969
chr16	794428	794928
chr1	205348796	205349296
chr9	131318163	131318663
chr12	108093324	108093824
chr14	74221686	74222186
chr17	38886078	38886578
chr14	23512840	23513340
chr19	3270254	3270754
chr10	77140534	77141034
chr21	45863325	45863825
chr19	3336575	3337075
chr3	64462857	64463357
chr14	76924566	76925066
chr19	47719225	47719725
chr20	25081977	25082477
chr17	77779042	77779542
chr10	103618618	103619118
chr1	110171369	110171869
chr11	1564381	1564881
chr11	65321732	65322232
chr15	74954416	74954916
chr9	346101	346601
chr9	136836470	136836970
chr1	205521645	205522145
chr22	27438479	27438979
chr7	143405077	143405577
chr1	175573512	175574012
chr12	123097604	123098104
chr9	128314218	128314718
chr16	56102328	56102828
chr11	68396472	68396972
chr2	25304250	25304750
chr1	25953243	25953743
chr16	67888319	67888819
chr10	103678079	103678579
chr14	89117145	89117645
chr19	10408932	10409432
chr7	131848697	131849197
chr17	43597472	43597972
chr2	85433645	85434145
chr17	3879029	3879529
chr7	37759519	37760019
chr5	149839594	149840094
chr15	68231340	68231840
chr19	3387776	3388276
chr20	31553576	31554076
chr19	39483114	39483614
chr10	30384570	30385070
chr16	68366007	68366507
chr17	51909929	51910429
chr20	57224739	57225239
chr1	74343171	74343671
chr20	63085486	63085986
chr1	24552158	24552658
chr5	136525528	136526028
chr19	5035720	5036220
chr22	40418584	40419084
chr19	8302405	8302905
chr22	30862981	30863481
chr17	38422381	38422881
chr8	115187074	115187574
chr20	35096438	35096938
chr8	142213024	142213524
chr19	5107937	5108437
chr10	43940051	43940551
chr13	28843475	28843975
chr20	57907378	57907878
chr14	74222909	74223409
chr11	57368798	57369298
chr17	49914043	49914543
chr8	141713022	141713522
chr5	173323926	173324426
chr20	47262523	47263023
chr14	69593036	69593536
chr11	114192697	114193197
chr12	132465425	132465925
chr14	91394663	91395163
chr12	124480746	124481246
chr17	38343924	38344424
chr11	27718287	27718787
chr2	96152794	96153294
chr20	63156041	63156541
chr22	41401919	41402419
chr22	41951843	41952343
chr1	180229839	180230339
chr14	49052490	49052990
chr19	47848696	47849196
chr4	1178579	1179079
chr1	205571491	205571991
chr17	81436446	81436946
chr19	35854727	35855227
chr1	26833891	26834391
chr14	78264319	78264819
chr22	50301550	50302050
chr17	76467254	76467754
chr1	180198162	180198662
chr5	16578347	16578847
chr2	15889722	15890222
chr19	41990974	41991474
chr15	68623551	68624051
chr17	57868494	57868994
chr5	151899449	151899949
chr3	17179751	17180251
chr7	1562569	1563069
chr5	180115350	180115850
chr10	133384459	133384959
chr1	180358583	180359083
chr11	75554454	75554954
chr19	45959422	45959922
chr7	150787753	150788253
chr14	78737512	78738012
chr1	112779863	112780363
chr9	89750155	89750655
chr17	81494907	81495407
chr9	134735391	134735891
chr5	139952619	139953119
chr11	119714586	119715086
chr16	17354080	17354580
chr7	74569431	74569931
chr14	32224966	32225466
chr12	130576226	130576726
chr14	100589112	100589612
chr12	109737659	109738159
chr17	38724500	38725000
chr10	102661081	102661581
chr3	62433303	62433803
chr1	205578208	205578708
chr3	50204105	50204605
chr5	159879016	159879516
chr1	22972659	22973159
chr1	69129290	69129790
chr4	155532723	155533223
chr11	117600835	117601335
chr7	29453530	29454030
chr3	11991704	11992204
chr12	57612330	57612830
chr2	98347100	98347600
chr16	88494788	88495288
chr1	53119850	53120350
chr2	235501598	235502098
chr9	34654679	34655179
chr6	36793813	36794313
chr1	1426859	1427359
chr10	96440788	96441288
chr9	32864915	32865415
chr3	47872732	47873232
chr5	178995121	178995621
chr7	129750067	129750567
chr8	141392462	141392962
chr19	4058833	4059333
chr1	53134899	53135399
chr10	77139048	77139548
chr17	50129029	50129529
chr17	81164870	81165370
chr3	72058408	72058908
chr12	28568623	28569123
chr2	26617430	26617930
chr2	85772161	85772661
chr19	39319797	39320297
chr4	76708943	76709443
chr19	15123833	15124333
chr3	127339797	127340297
chr1	201112238	201112738
chr7	46015376	46015876
chr15	58564978	58565478
chr15	31131851	31132351
chr11	119933148	119933648
chr1	210754919	210755419
chr11	36253199	36253699
chr8	118014935	118015435
chr19	13938410	13938910
chr17	28626271	28626771
chr19	38074138	38074638
chr18	49951957	49952457
chr9	114370059	114370559
chr3	184633125	184633625
chr10	17348694	17349194
chr16	81630581	81631081
chr1	160046502	160047002
chr12	128699892	128700392
chr20	63373188	63373688
chr1	18191328	18191828
chr14	69573534	69574034
chr5	82396820	82397320
chr7	253706	254206
chr12	55059669	55060169
chr14	56730424	56730924
chr1	204359697	204360197
chr14	104424624	104425124
chr5	40976808	40977308
chr10	71752576	71753076
chr11	18703264	18703764
chr17	34782008	34782508
chr2	10983255	10983755
chr12	106138759	106139259
chr12	110772966	110773466
chr15	77554542	77555042
chr1	201136640	201137140
chr6	43865859	43866359
chr12	1918462	1918962
chr14	31961909	31962409
chr3	123784860	123785360
chr7	29479419	29479919
chr3	50133182	50133682
chr11	119368629	119369129
chr18	72868029	72868529
chr19	10756687	10757187
chr17	80493249	80493749
chr3	183436943	183437443
chr15	40927446	40927946
chr17	34616115	34616615
chr20	62651173	62651673
chr3	123110847	123111347
chr12	110790782	110791282
chr20	62993995	62994495
chr3	137263980	137264480
chr7	135910956	135911456
chr11	117654805	117655305
chr17	34639988	34640488
chr1	212463949	212464449
chr9	126549486	126549986
chr16	73152595	73153095
chr18	61154827	61155327
chr16	87125760	87126260
chr9	134349876	134350376
chr11	48029933	48030433
chr1	226483375	226483875
chr11	1565435	1565935
chr3	51964027	51964527
chr7	158868611	158869111
chr7	157548826	157549326
chr7	151705211	151705711
chr9	128523490	128523990
chr8	29773320	29773820
chr12	31235018	31235518
chr6	52595144	52595644
chr5	172350738	172351238
chr4	80184842	80185342
chr2	26738481	26738981
chr10	132247932	132248432
chr11	131815598	131816098
chr19	33750603	33751103
chr5	176621590	176622090
chr12	6840424	6840924
chr2	42060948	42061448
chr15	90895684	90896184
chr17	81966748	81967248
chr3	48135280	48135780
chr7	67019690	67020190
chr10	63630035	63630535
chr4	7329973	7330473
chr7	129780072	129780572
chr20	57097477	57097977
chr11	20342597	20343097
chr1	164711979	164712479
chr5	1252204	1252704
chr20	15555896	15556396
chr3	150769936	150770436
chr14	92340176	92340676
chr2	219511466	219511966
chr17	27996354	27996854
chr20	25116994	25117494
chr12	5068528	5069028
chr4	3483500	3484000
chr1	74506230	74506730
chr11	45247321	45247821
chr9	14516642	14517142
chr9	34654143	34654643
chr7	132001122	132001622
chr1	20442874	20443374
chr20	1302566	1303066
chr11	75471109	75471609
chr1	223022546	223023046
chr17	1035764	1036264
chr13	36511490	36511990
chr7	68166538	68167038
chr9	81822288	81822788
chr7	129780804	129781304
chr9	136146744	136147244
chr3	54909183	54909683
chr6	89310915	89311415
chr2	161624672	161625172
chr3	47294968	47295468
chr16	85639505	85640005
chr12	55034164	55034664
chr11	67605177	67605677
chr14	77882010	77882510
chr10	79274670	79275170
chr8	68811280	68811780
chr16	67441090	67441590
chr6	5855789	5856289
chr1	177275770	177276270
chr12	49079727	49080227
chr17	50614617	50615117
chr10	88074832	88075332
chr9	129640092	129640592
chr19	45103885	45104385
chr3	183400364	183400864
chr10	103547556	103548056
chr9	33239941	33240441
chr14	76919876	76920376
chr16	795004	795504
chr11	17434020	17434520
chr4	5852773	5853273
chr11	113373901	113374401
chr3	72155332	72155832
chr3	129360108	129360608
chr9	83538313	83538813
chr9	37732254	37732754
chr19	3358296	3358796
chr8	64377011	64377511
chr11	79078978	79079478
chr4	77128103	77128603
chr19	35855373	35855873
chr1	53115890	53116390
chr8	141399146	141399646
chr7	44224489	44224989
chr19	533486	533986
chr14	95770268	95770768
chr20	13839637	13840137
chr22	19663413	19663913
chr4	7232328	7232828
chr4	186216552	186217052
chr3	54927994	54928494
chr11	124761479	124761979
chr14	33989597	33990097
chr16	85673964	85674464
chr10	132765393	132765893
chr11	112749181	112749681
chr19	15197537	15198037
chr22	32745085	32745585
chr1	18142891	18143391
chr5	178115942	178116442
chr7	142815053	142815553
chr7	5276619	5277119
chr8	26279807	26280307
chr1	155968618	155969118
chr19	38063143	38063643
chr3	195837401	195837901
chr1	26981083	26981583
chr6	118748655	118749155
chr8	142097851	142098351
chr6	158799324	158799824
chr1	37999909	38000409
chr3	129163116	129163616
chr17	49581576	49582076
chr10	86163540	86164040
chr8	142216030	142216530
chr10	125028427	125028927
chr1	6384868	6385368
chr18	12420676	12421176
chr9	133874067	133874567
chr12	123077931	123078431
chr22	45910838	45911338
chr3	12986903	12987403
chr11	61951689	61952189
chr10	77137152	77137652
chr12	3292975	3293475
chr19	10013752	10014252
chr5	1220813	1221313
chr6	38489872	38490372
chr21	42645582	42646082
chr1	60017788	60018288
chr19	7646099	7646599
chr20	13928838	13929338
chr14	56742329	56742829
chr14	23512021	23512521
chr2	11133572	11134072
chr14	92413332	92413832
chr9	12585016	12585516
chr11	61645112	61645612
chr17	75877190	75877690
chr10	132244954	132245454
chr14	99546208	99546708
chr1	156407325	156407825
chr10	31604245	31604745
chr1	175750757	175751257
chr1	18107363	18107863
chr2	159881949	159882449
chr7	132024091	132024591
chr3	15541294	15541794
chr14	56138817	56139317
chr1	174023353	174023853
chr15	68797676	68798176
chr7	5634261	5634761
chr9	97737411	97737911
chr7	140727827	140728327
chr19	40542180	40542680
chr16	19722935	19723435
chr2	236939673	236940173
chr1	205444913	205445413
chr20	20933500	20934000
chr21	45466714	45467214
chr20	32449884	32450384
chr11	126606745	126607245
chr7	44282645	44283145
chr2	98348174	98348674
chr1	220363191	220363691
chr1	155010866	155011366
chr17	38324096	38324596
chr15	31160901	31161401
chr15	66172229	66172729
chr11	15889987	15890487
chr18	59022469	59022969
chr13	79141012	79141512
chr1	170049146	170049646
chr22	23218754	23219254
chr12	46240383	46240883
chr17	50129565	50130065
chr6	170129770	170130270
chr2	26711647	26712147
chr21	45972954	45973454
chr4	4428929	4429429
chr16	70715175	70715675
chr1	223783296	223783796
chr16	48001376	48001876
chr17	2955899	2956399
chr9	32862220	32862720
chr2	46670008	46670508
chr20	60876987	60877487
chr10	72085071	72085571
chr16	55478953	55479453
chr10	119618760	119619260
chr11	132770681	132771181
chr16	74736641	74737141
chr7	124550030	124550530
chr19	2659777	2660277
chr17	2366682	2367182
chr21	41950737	41951237
chr14	76923964	76924464
chr5	157563767	157564267
chr15	63495703	63496203
chr3	43018250	43018750
chr12	124815110	124815610
chr12	24954231	24954731
chr5	1204527	1205027
chr10	77253014	77253514
chr14	74155707	74156207
chr1	156493185	156493685
chr10	6086296	6086796
chr19	595604	596104
chr15	74826875	74827375
chr10	101329272	101329772
chr18	78231190	78231690
chr1	229028438	229028938
chr11	75553853	75554353
chr1	11485791	11486291
chr15	101499988	101500488
chr9	133572743	133573243
chr13	46622834	46623334
chr16	89613046	89613546
chr8	142232544	142233044
chr2	10475852	10476352
chr4	52722819	52723319
chr17	33976894	33977394
chr15	22876125	22876625
chr22	18967533	18968033
chr15	77814959	77815459
chr10	70932457	70932957
chr19	29418013	29418513
chr2	45888964	45889464
chr18	8799951	8800451
chr2	55498383	55498883
chr6	25369252	25369752
chr7	122505902	122506402
chr1	111967856	111968356
chr19	53389888	53390388
chr17	1554932	1555432
chr5	135543714	135544214
chr7	44218317	44218817
chr2	238763467	238763967
chr21	41086469	41086969
chr2	127064833	127065333
chr19	44741809	44742309
chr6	111673265	111673765
chr18	48095629	48096129
chr1	182317821	182318321
chr19	17948863	17949363
chr9	136219326	136219826
chr10	103630118	103630618
chr15	66166147	66166647
chr1	204283806	204284306
chr12	118636245	118636745
chr6	42930606	42931106
chr19	40691184	40691684
chr8	9902078	9902578
chr1	223363343	223363843
chr19	48010587	48011087
chr10	97074666	97075166
chr1	18134589	18135089
chr10	118818590	118819090
chr11	122165502	122166002
chr1	47806042	47806542
chr1	22763764	22764264
chr4	55604933	55605433
chr7	89145665	89146165
chr22	37455803	37456303
chr4	52869067	52869567
chr5	112705482	112705982
chr17	43905367	43905867
chr10	79143810	79144310
chr6	14861173	14861673
chr2	97781000	97781500
chr2	44744904	44745404
chr18	8767279	8767779
chr19	7618637	7619137
chr11	1630249	1630749
chr11	67530268	67530768
chr5	5894897	5895397
chr7	11411212	11411712
chr8	10403619	10404119
chr7	151731009	151731509
chr11	859564	860064
chr3	195112675	195113175
chr11	67523318	67523818
chr7	105780345	105780845
chr12	3207105	3207605
chr1	32882242	32882742
chr17	17385423	17385923
chr2	111161889	111162389
chr16	31065107	31065607
chr5	157564304	157564804
chr2	47001993	47002493
chr19	15421668	15422168
chr8	142128750	142129250
chr2	29042413	29042913
chr10	5514124	5514624
chr18	79814324	79814824
chr17	63529536	63530036
chr11	8531301	8531801
chr6	89315057	89315557
chr14	104930961	104931461
chr3	134423125	134423625
chr17	29560218	29560718
chr9	83348783	83349283
chr4	1557241	1557741
chr1	156852339	156852839
chr8	23494112	23494612
chr2	133434858	133435358
chr3	195077700	195078200
chr5	80960037	80960537
chr10	12679578	12680078
chr2	124248291	124248791
chr22	26527780	26528280
chr16	1342295	1342795
chr11	474087	474587
chr17	72967579	72968079
chr1	201268417	201268917
chr16	70769607	70770107
chr1	213892108	213892608
chr11	13247927	13248427
chr16	67529098	67529598
chr19	2304129	2304629
chr2	224970373	224970873
chr3	142982043	142982543
chr6	20312522	20313022
chr21	39563019	39563519
chr10	86244299	86244799
chr19	3693193	3693693
chr2	204365764	204366264
chr7	36287742	36288242
chr3	42714074	42714574
chr3	52240467	52240967
chr1	203325538	203326038
chr5	178116610	178117110
chr15	52119941	52120441
chr17	28626937	28627437
chr22	29584642	29585142
chr7	52586668	52587168
chr12	132353757	132354257
chr1	234675540	234676040
chr14	75242468	75242968
chr8	9363455	9363955
chr12	49583337	49583837
chr19	28892584	28893084
chr7	70701003	70701503
chr1	184469381	184469881
chr7	5176943	5177443
chr1	161275360	161275860
chr10	12481750	12482250
chr1	54326597	54327097
chr12	27003980	27004480
chr9	137194338	137194838
chr11	75420913	75421413
chr11	134038922	134039422
chr17	27977737	27978237
chr17	55511252	55511752
chr17	57869808	57870308
chr14	74154801	74155301
chr20	46021727	46022227
chr12	93100637	93101137
chr17	34899839	34900339
chr19	45954170	45954670
chr12	39199318	39199818
chr16	64206812	64207312
chr20	31587600	31588100
chr18	10010462	10010962
chr12	51873930	51874430
chr1	155166684	155167184
chr10	78846574	78847074
chr15	75694311	75694811
chr11	117555710	117556210
chr16	87958564	87959064
chr11	20250944	20251444
chr2	144201286	144201786
chr4	186021474	186021974
chr3	52436606	52437106
chr7	44147368	44147868
chr6	152360000	152360500
chr12	123147987	123148487
chr17	77317268	77317768
chr18	51513459	51513959
chr1	220491744	220492244
chr8	138238093	138238593
chr16	85765913	85766413
chr13	45749028	45749528
chr17	19384637	19385137
chr1	87212746	87213246
chr16	85641792	85642292
chr5	126488657	126489157
chr7	36838616	36839116
chr10	34340080	34340580
chr10	100713442	100713942
chr12	55870504	55871004
chr14	89629331	89629831
chr21	21818880	21819380
chr3	80941800	80942300
chr10	71574158	71574658
chr13	102589260	102589760
chr8	142485947	142486447
chr20	4637010	4637510
chr15	34754026	34754526
chr15	86089438	86089938
chr4	7194675	7195175
chr8	94739765	94740265
chr17	72950492	72950992
chr9	120920366	120920866
chr3	14285398	14285898
chr20	32523750	32524250
chr17	57568865	57569365
chr2	232369082	232369582
chr9	114259724	114260224
chr7	98867402	98867902
chr10	122149954	122150454
chr11	76768261	76768761
chr1	43913035	43913535
chr17	50209516	50210016
chr11	79258460	79258960
chr16	78748506	78749006
chr15	61084771	61085271
chr7	132158143	132158643
chr9	128729203	128729703
chr6	37460152	37460652
chr14	95192235	95192735
chr2	119256261	119256761
chr5	176406300	176406800
chr12	124549050	124549550
chr8	142515212	142515712
chr19	47798867	47799367
chr3	13210281	13210781
chr17	9044968	9045468
chr6	83708921	83709421
chr19	41378319	41378819
chr16	84266342	84266842
chr13	52765822	52766322
chr1	182955818	182956318
chr15	66124723	66125223
chr9	137245849	137246349
chr2	237782153	237782653
chr19	19067615	19068115
chr2	234536141	234536641
chr3	2444928	2445428
chr14	100223285	100223785
chr16	12000636	12001136
chr5	179229907	179230407
chr4	153143840	153144340
chr18	56576742	56577242
chr11	72767613	72768113
chr10	126213987	126214487
chr16	27721129	27721629
chr15	72315937	72316437
chr17	1177602	1178102
chr14	23123456	23123956
chr1	206447322	206447822
chr16	85624915	85625415
chr11	1395532	1396032
chr3	48543277	48543777
chr5	10077961	10078461
chr7	141203121	141203621
chr11	77171789	77172289
chr10	88371999	88372499
chr11	78108963	78109463
chr9	136841217	136841717
chr15	27095770	27096270
chr10	1977394	1977894
chr1	54110980	54111480
chr2	6370729	6371229
chr16	84843857	84844357
chr14	74222272	74222772
chr4	2867997	2868497
chr17	61420006	61420506
chr8	125464006	125464506
chr10	71728301	71728801
chr15	88435590	88436090
chr9	136193406	136193906
chr14	103718433	103718933
chr8	27036217	27036717
chr3	72597737	72598237
chr15	91694004	91694504
chr1	16921641	16922141
chr5	126680072	126680572
chr10	125017510	125018010
chr1	22582971	22583471
chr1	44035877	44036377
chr13	112904383	112904883
chr17	55734140	55734640
chr20	59776923	59777423
chr12	56450217	56450717
chr14	92386489	92386989
chr19	39524526	39525026
chr20	41717520	41718020
chr17	58303883	58304383
chr16	88770766	88771266
chr10	86172226	86172726
chr19	49395493	49395993
chr14	103538763	103539263
chr14	69493742	69494242
chr15	68699291	68699791
chr19	4414669	4415169
chr15	64501231	64501731
chr14	100677897	100678397
chr10	28915932	28916432
chr2	218886416	218886916
chr9	136109558	136110058
chr1	226420744	226421244
chr8	141297108	141297608
chr7	50663373	50663873
chr10	78199275	78199775
chr7	150931417	150931917
chr1	211491939	211492439
chr12	89988519	89989019
chr5	104431848	104432348
chr1	53517811	53518311
chr2	148284852	148285352
chr1	26021543	26022043
chr1	229411035	229411535
chr11	119145064	119145564
chr17	76105990	76106490
chr6	20763271	20763771
chr9	135116810	135117310
chr11	19382866	19383366
chr19	7436439	7436939
chr9	136365200	136365700
chr5	135535953	135536453
chr3	184944148	184944648
chr11	112756099	112756599
chr4	8274787	8275287
chr2	54879751	54880251
chr1	229370611	229371111
chr13	100870778	100871278
chr16	50613606	50614106
chr17	50501875	50502375
chr18	77191376	77191876
chr19	40971589	40972089
chr2	219508984	219509484
chr20	45521662	45522162
chr5	63653154	63653654
chr6	40620524	40621024
chr14	104600167	104600667
chr4	80183454	80183954
chr20	47359016	47359516
chr17	50266200	50266700
chr16	22206966	22207466
chr12	96427146	96427646
chr7	150901585	150902085
chr14	101224570	101225070
chr20	32622609	32623109
chr4	140099871	140100371
chr8	80080657	80081157
chr5	178996131	178996631
chr14	95316619	95317119
chr7	129774266	129774766
chr9	135098477	135098977
chr8	135516999	135517499
chr1	162011230	162011730
chr7	106055084	106055584
chr9	135137442	135137942
chr15	40928992	40929492
chr17	57636853	57637353
chr10	78451441	78451941
chr1	31798538	31799038
chr11	117444555	117445055
chr17	520808	521308
chr5	56434961	56435461
chr22	35149088	35149588
chr5	56496401	56496901
chr6	56913537	56914037
chr17	17792816	17793316
chr10	84241333	84241833
chr19	10137911	10138411
chr4	41835212	41835712
chr16	801722	802222
chr13	26540313	26540813
chr17	50934884	50935384
chr22	30208570	30209070
chr8	63733751	63734251
chr21	42675122	42675622
chr3	373336	373836
chr14	74939103	74939603
chr5	150511589	150512089
chr3	193816875	193817375
chr7	113331343	113331843
chr4	1207808	1208308
chr11	118909062	118909562
chr15	97692566	97693066
chr11	72725693	72726193
chr16	88767996	88768496
chr9	83441293	83441793
chr9	114370811	114371311
chr15	93037360	93037860
chr3	14533090	14533590
chr1	23919964	23920464
chr6	166444343	166444843
chr1	157069555	157070055
chr11	77468379	77468879
chr8	142212406	142212906
chr11	64061044	64061544
chr17	49987764	49988264
chr18	8998562	8999062
chr17	42699710	42700210
chr19	55379114	55379614
chr11	61611267	61611767
chrX	18707286	18707786
chr11	117366347	117366847
chr12	128673657	128674157
chr18	38297852	38298352
chr11	18063631	18064131
chr4	156505463	156505963
chr11	74675706	74676206
chr16	85235633	85236133
chr8	22212097	22212597
chr9	9203876	9204376
chr2	235011740	235012240
chr10	69481186	69481686
chr10	132237800	132238300
chr7	31042858	31043358
chr1	117017637	117018137
chr22	43389248	43389748
chr1	111878450	111878950
chr1	7427516	7428016
chr1	18193499	18193999
chr12	52347465	52347965
chr14	54882549	54883049
chr14	75928647	75929147
chr15	55142463	55142963
chr16	73138039	73138539
chr17	44599466	44599966
chr17	63399771	63400271
chr20	39227702	39228202
chr22	22600390	22600890
chr3	62430763	62431263
chr3	82002617	82003117
chr6	28463166	28463666
chr7	2928664	2929164
chr7	100725778	100726278
chr9	131266003	131266503
chr1	9591599	9592099
chr12	113698083	113698583
chr12	70852347	70852847
chr16	1187290	1187790
chr17	39084470	39084970
chr12	92038398	92038898
chr12	6426001	6426501
chr19	10420100	10420600
chr15	40367991	40368491
chr16	68298954	68299454
chr17	51954282	51954782
chr7	131948340	131948840
chr2	64813386	64813886
chr11	14132333	14132833
chr17	34571646	34572146
chr9	121698764	121699264
chr1	9593296	9593796
chr11	116174109	116174609
chr5	78972548	78973048
chr14	91369587	91370087
chr4	153219797	153220297
chr18	62632971	62633471
chr9	93235472	93235972
chr20	31587000	31587500
chr3	62823465	62823965
chr4	6529038	6529538
chr8	133272493	133272993
chr20	316279	316779
chr2	26772639	26773139
chr16	85235089	85235589
chr16	28849902	28850402
chr8	68990282	68990782
chr19	14265174	14265674
chr14	77923640	77924140
chr10	79148980	79149480
chr11	18287056	18287556
chr10	130493669	130494169
chr1	53062235	53062735
chr10	21178881	21179381
chr11	134418198	134418698
chr17	10661215	10661715
chr20	25136104	25136604
chr5	32505166	32505666
chr3	8259772	8260272
chr20	19614658	19615158
chr8	141434388	141434888
chr1	38285699	38286199
chr20	62117209	62117709
chr20	32622096	32622596
chr16	50610521	50611021
chr1	204478179	204478679
chr3	50132487	50132987
chrX	49209713	49210213
chr9	113649060	113649560
chr19	16457307	16457807
chr6	89311583	89312083
chr16	85619472	85619972
chr7	44284227	44284727
chr2	237257678	237258178
chr1	207971519	207972019
chr2	10261208	10261708
chr20	23417842	23418342
chr4	4400839	4401339
chr17	17739804	17740304
chr18	44881504	44882004
chr8	141362139	141362639
chr10	88078019	88078519
chr1	82893595	82894095
chr15	92344097	92344597
chr15	101172628	101173128
chr12	109331547	109332047
chr17	38421546	38422046
chr17	76529590	76530090
chr10	127034698	127035198
chr2	95312461	95312961
chr9	91572117	91572617
chr17	50930956	50931456
chr1	6397756	6398256
chr19	49418436	49418936
chr3	181075046	181075546
chr12	124463458	124463958
chr6	53895530	53896030
chr7	70530174	70530674
chr18	75881049	75881549
chr15	74807201	74807701
chr12	106049022	106049522
chr5	127425017	127425517
chr19	7639054	7639554
chr2	132652374	132652874
chr1	111881062	111881562
chr18	77876410	77876910
chr1	26996534	26997034
chr1	66848147	66848647
chr11	18595353	18595853
chr12	129254371	129254871
chr13	28859666	28860166
chr14	56814454	56814954
chr14	77106623	77107123
chr16	10728048	10728548
chr17	51908610	51909110
chr19	45123428	45123928
chr3	81217049	81217549
chr5	68267045	68267545
chr6	21448254	21448754
chr6	136472025	136472525
chr7	19823870	19824370
chr7	25325995	25326495
chr7	50537752	50538252
chr9	89360378	89360878
chr4	7498383	7498883
chr21	29409685	29410185
chr1	205041821	205042321
chr17	40092439	40092939
chr11	35419189	35419689
chr15	66168914	66169414
chr1	231639623	231640123
chr10	97321725	97322225
chr2	219525795	219526295
chr17	81067268	81067768
chr11	1748095	1748595
chr12	52079526	52080026
chr20	62739466	62739966
chr3	55006040	55006540
chr8	66479969	66480469
chr19	16096116	16096616
chr13	30673867	30674367
chr7	29386349	29386849
chr1	47881726	47882226
chr1	222440970	222441470
chr2	74006448	74006948
chr1	28833350	28833850
chr8	141662699	141663199
chr18	61215593	61216093
chr7	157752681	157753181
chr5	1478353	1478853
chr11	117633293	117633793
chr20	34705101	34705601
chr2	217866402	217866902
chr4	35695305	35695805
chr2	118546411	118546911
chr1	31796050	31796550
chr2	64989016	64989516
chr9	128921953	128922453
chr1	151711295	151711795
chr10	21173001	21173501
chr8	125177357	125177857
chr9	129875646	129876146
chr1	54583820	54584320
chr11	19957542	19958042
chr9	34571096	34571596
chr6	164195968	164196468
chr1	111882474	111882974
chr5	127803401	127803901
chr6	33990432	33990932
chr2	237943329	237943829
chr13	52118533	52119033
chr2	239574636	239575136
chr12	6758498	6758998
chr20	36591298	36591798
chr19	45117048	45117548
chr10	14625629	14626129
chr16	64586713	64587213
chr12	65585670	65586170
chr11	45375344	45375844
chr12	13095511	13096011
chr9	32948300	32948800
chr17	45116579	45117079
chr13	36605768	36606268
chr4	4339281	4339781
chr10	116723047	116723547
chr10	119421973	119422473
chr16	19860008	19860508
chr16	3728024	3728524
chr2	234503519	234504019
chr2	206801710	206802210
chr1	111786387	111786887
chr10	118918416	118918916
chr16	68450780	68451280
chr4	162056865	162057365
chr13	52394930	52395430
chr12	124428340	124428840
chr13	39516128	39516628
chr17	79438930	79439430
chr2	241868004	241868504
chr15	92499385	92499885
chr2	179824926	179825426
chr10	103626102	103626602
chr19	10013214	10013714
chr2	173412575	173413075
chr16	70495396	70495896
chr10	123858019	123858519
chr4	1470166	1470666
chr12	119072354	119072854
chr20	25129018	25129518
chr10	5910859	5911359
chr2	186705886	186706386
chr2	218607501	218608001
chr14	73272328	73272828
chr17	34776489	34776989
chr2	160194324	160194824
chr8	141289241	141289741
chr22	20249734	20250234
chr1	240096169	240096669
chr12	124397220	124397720
chr5	141809372	141809872
chr22	42001190	42001690
chr10	71632861	71633361
chr10	14063461	14063961
chr2	206379274	206379774
chr1	33428615	33429115
chr12	124480035	124480535
chr16	466604	467104
chr19	47718656	47719156
chr4	4454939	4455439
chr10	132423339	132423839
chr11	2524635	2525135
chr15	88219738	88220238
chr2	43906512	43907012
chr5	16144842	16145342
chr7	50065860	50066360
chr8	1957002	1957502
chr9	97747244	97747744
chr6	36793170	36793670
chr6	33694293	33694793
chr9	132175283	132175783
chr17	61179370	61179870
chr3	64103961	64104461
chr22	48567334	48567834
chr17	3879978	3880478
chr15	88174487	88174987
chr19	3483202	3483702
chr2	25982392	25982892
chr16	22264829	22265329
chr3	52063122	52063622
chr21	42747570	42748070
chr11	114139647	114140147
chr20	59572077	59572577
chr7	155057145	155057645
chr12	55063204	55063704
chr19	49726684	49727184
chr13	99060894	99061394
chr3	62723518	62724018
chr8	138193048	138193548
chr2	41932192	41932692
chr15	54374596	54375096
chr20	60117261	60117761
chr5	12016289	12016789
chr14	31223263	31223763
chr22	20208018	20208518
chr6	25486043	25486543
chr19	14160077	14160577
chr22	50576096	50576596
chr7	105770118	105770618
chr2	241386106	241386606
chr9	120715898	120716398
chr5	142466507	142467007
chr2	110998423	110998923
chr19	46295585	46296085
chr13	19665491	19665991
chr21	43728469	43728969
chr3	51962110	51962610
chr17	75032299	75032799
chr19	45954683	45955183
chr11	64335037	64335537
chr16	88925029	88925529
chr18	37471567	37472067
chr19	49727292	49727792
chr17	75891159	75891659
chr13	79915307	79915807
chr11	72629216	72629716
chr19	49474489	49474989
chr1	109295919	109296419
chr5	135482548	135483048
chr17	73690564	73691064
chr17	6078495	6078995
chr14	77926842	77927342
chr14	101365322	101365822
chr18	23244343	23244843
chr2	148103873	148104373
chr8	80196474	80196974
chr9	94971357	94971857
chr12	109656811	109657311
chr12	31227599	31228099
chr10	101596972	101597472
chr12	132428479	132428979
chr1	205256899	205257399
chr2	240146208	240146708
chr1	33906092	33906592
chr2	30412355	30412855
chr4	3051546	3052046
chr6	147782286	147782786
chr17	81429913	81430413
chr17	77873031	77873531
chr6	15916549	15917049
chr6	165459447	165459947
chr19	1310696	1311196
chr16	68406654	68407154
chr5	82386921	82387421
chr11	133776563	133777063
chr2	120546083	120546583
chr8	69639212	69639712
chr13	56696956	56697456
chr5	67381173	67381673
chr17	51867917	51868417
chr10	86243616	86244116
chr19	10766597	10767097
chr7	75563149	75563649
chr9	87578663	87579163
chr19	1411686	1412186
chr5	112554263	112554763
chr14	52522525	52523025
chr18	45298347	45298847
chr7	130865912	130866412
chr7	11794313	11794813
chr9	129447065	129447565
chr9	135349214	135349714
chr2	134446664	134447164
chr17	80001068	80001568
chr19	6269163	6269663
chr5	150582238	150582738
chr1	35449518	35450018
chr9	132085828	132086328
chr10	103632887	103633387
chr12	105892459	105892959
chr17	76685150	76685650
chr17	9200216	9200716
chr5	139194421	139194921
chr11	115963080	115963580
chr16	27181336	27181836
chr5	17723780	17724280
chr9	133533828	133534328
chr10	110759503	110760003
chr8	63974077	63974577
chr2	133485739	133486239
chr8	142681443	142681943
chr7	74412018	74412518
chr11	119670984	119671484
chr10	79203779	79204279
chr14	74218173	74218673
chr12	131575469	131575969
chr5	178992279	178992779
chr1	54314714	54315214
chr15	69971712	69972212
chr1	112723002	112723502
chr11	21055766	21056266
chr13	51167617	51168117
chr14	62247170	62247670
chr16	2811635	2812135
chr16	89805132	89805632
chr17	28345056	28345556
chr2	9483709	9484209
chr2	175606065	175606565
chr2	191539656	191540156
chr21	25077406	25077906
chr21	38400213	38400713
chr3	72600978	72601478
chr5	175681064	175681564
chr8	141724865	141725365
chr9	107007932	107008432
chr5	127941560	127942060
chr12	31226586	31227086
chr20	64258035	64258535
chr9	114250054	114250554
chr1	161197105	161197605
chr12	121991035	121991535
chr5	146718621	146719121
chr1	206421850	206422350
chr12	108846203	108846703
chr17	73064299	73064799
chr11	57366567	57367067
chr19	2791789	2792289
chr2	42338723	42339223
chr1	174799405	174799905
chr22	41480333	41480833
chr8	123921980	123922480
chr15	77550692	77551192
chr16	4303835	4304335
chr1	204359102	204359602
chr1	14698104	14698604
chr1	151187086	151187586
chr2	26939933	26940433
chr9	89606670	89607170
chr10	101081547	101082047
chr6	35497814	35498314
chr14	102819749	102820249
chr20	62402751	62403251
chr2	168534938	168535438
chr12	93347030	93347530
chr20	62025226	62025726
chr14	92403932	92404432
chr3	159640130	159640630
chr8	124605251	124605751
chr7	29464677	29465177
chr19	32677719	32678219
chr14	65042490	65042990
chr4	140802619	140803119
chr15	25715369	25715869
chr10	125035501	125036001
chr20	20806637	20807137
chr8	141271312	141271812
chr1	35777323	35777823
chr3	10463985	10464485
chr6	33693085	33693585
chr5	168005906	168006406
chr14	93757133	93757633
chr16	751289	751789
chr2	95303494	95303994
chr4	119666711	119667211
chr17	843251	843751
chr17	10804030	10804530
chr18	37566527	37567027
chr5	168140228	168140728
chr5	141879925	141880425
chr7	47188613	47189113
chr1	1630166	1630666
chr14	78737006	78737506
chr1	151710175	151710675
chr17	41071858	41072358
chr7	187142	187642
chr3	123383354	123383854
chr7	109663737	109664237
chr9	136587065	136587565
chr11	1607684	1608184
chr7	130154467	130154967
chr2	133452113	133452613
chr3	72288841	72289341
chr11	126459573	126460073
chr17	38439395	38439895
chr11	61602974	61603474
chr10	120978594	120979094
chr19	390806	391306
chr6	111692729	111693229
chr10	85851875	85852375
chr16	10067398	10067898
chr17	42536788	42537288
chr1	22971071	22971571
chr11	66336841	66337341
chr6	119716220	119716720
chr17	42241486	42241986
chr16	88889008	88889508
chr2	88064044	88064544
chr2	65349752	65350252
chr7	102425679	102426179
chr2	228808705	228809205
chr4	52428908	52429408
chr22	23128286	23128786
chr6	108798994	108799494
chr6	56664286	56664786
chr9	137970669	137971169
chr11	1402694	1403194
chr10	73855198	73855698
chr12	55019670	55020170
chr10	103615249	103615749
chr11	66246946	66247446
chr12	115041141	115041641
chr16	84272090	84272590
chr6	167510667	167511167
chr5	178896199	178896699
chr13	113433287	113433787
chr20	63060193	63060693
chr5	5318395	5318895
chr2	121101038	121101538
chr9	131235311	131235811
chr5	5916008	5916508
chr3	61608670	61609170
chr2	176914376	176914876
chr3	194250532	194251032
chr9	1349444	1349944
chr1	162630849	162631349
chr16	68069457	68069957
chr17	28466633	28467133
chr14	104296643	104297143
chr11	70498090	70498590
chr14	95728180	95728680
chr2	112626698	112627198
chr7	99128023	99128523
chr16	25925524	25926024
chr2	205804507	205805007
chr14	78738649	78739149
chr2	207113286	207113786
chr12	65583997	65584497
chr11	61949430	61949930
chr10	131312430	131312930
chr1	239995330	239995830
chr2	72895620	72896120
chr7	73707194	73707694
chr12	3061134	3061634
chr4	183559594	183560094
chr5	34847060	34847560
chr3	140333131	140333631
chr7	74648715	74649215
chr12	128854071	128854571
chr13	81686785	81687285
chr1	33096293	33096793
chr1	61010114	61010614
chr1	65792188	65792688
chr11	113956980	113957480
chr12	12970359	12970859
chr12	29727968	29728468
chr12	30599600	30600100
chr12	56632908	56633408
chr12	125129429	125129929
chr14	69940500	69941000
chr14	90665233	90665733
chr15	26391506	26392006
chr15	27352018	27352518
chr15	90576922	90577422
chr16	4559575	4560075
chr17	2122204	2122704
chr17	13135239	13135739
chr17	16511982	16512482
chr17	17044867	17045367
chr2	88811423	88811923
chr2	142270124	142270624
chr2	159078431	159078931
chr20	53515534	53516034
chr3	13600950	13601450
chr3	72665560	72666060
chr3	183400901	183401401
chr5	65704592	65705092
chr5	136810414	136810914
chr6	14798015	14798515
chr6	15675085	15675585
chr6	20471974	20472474
chr6	91034515	91035015
chr7	29473007	29473507
chr7	50058059	50058559
chr7	88597953	88598453
chr7	89829680	89830180
chr7	98544648	98545148
chr9	131234755	131235255
chr2	6957808	6958308
chr17	10118715	10119215
chr6	94478510	94479010
chr1	228161807	228162307
chr11	116535942	116536442
chr9	138010124	138010624
chr11	45859617	45860117
chr11	10925454	10925954
chr11	68959898	68960398
chr11	61516946	61517446
chr22	48531755	48532255
chr11	117816286	117816786
chr21	34189385	34189885
chr9	137083355	137083855
chr7	129739341	129739841
chr17	73506418	73506918
chr17	39125106	39125606
chr5	1401760	1402260
chr2	45889645	45890145
chr10	120127724	120128224
chr1	2476030	2476530
chr11	35419852	35420352
chr12	5381783	5382283
chr12	57219355	57219855
chr1	21620400	21620900
chr12	2739417	2739917
chr16	50737853	50738353
chr1	212464517	212465017
chr3	122988425	122988925
chr2	230871003	230871503
chr11	19288225	19288725
chr9	121944936	121945436
chr13	34674469	34674969
chr14	75044687	75045187
chr21	45618388	45618888
chr21	38140656	38141156
chr16	88516245	88516745
chr9	79663906	79664406
chr10	77989224	77989724
chr17	74807869	74808369
chr5	111280454	111280954
chr5	125058420	125058920
chr18	78304378	78304878
chr3	13950020	13950520
chr8	100510817	100511317
chr4	79862787	79863287
chr12	50120452	50120952
chr17	43902204	43902704
chr17	51591841	51592341
chr18	61061648	61062148
chr11	17651595	17652095
chr5	68657953	68658453
chr16	84307096	84307596
chr2	5529944	5530444
chr13	110920568	110921068
chr1	223363962	223364462
chr1	11518607	11519107
chr20	62611792	62612292
chr1	202155327	202155827
chr9	89746593	89747093
chr2	150481514	150482014
chr20	46028007	46028507
chr20	32582965	32583465
chr8	94248627	94249127
chr12	55044749	55045249
chr3	125129495	125129995
chr13	50714985	50715485
chr17	52143452	52143952
chr5	132205685	132206185
chr3	182608756	182609256
chr11	109112890	109113390
chr1	53311176	53311676
chr12	55057372	55057872
chr12	104627815	104628315
chr1	116971404	116971904
chr11	62554336	62554836
chr14	56357409	56357909
chr2	44826523	44827023
chr2	180086419	180086919
chr22	46139891	46140391
chr4	120659592	120660092
chr11	76793326	76793826
chr16	85004305	85004805
chr10	71921531	71922031
chr14	56352985	56353485
chr17	6429268	6429768
chr20	63177260	63177760
chr19	5150842	5151342
chr7	2262563	2263063
chr1	205546538	205547038
chr3	120608542	120609042
chr14	93011015	93011515
chr17	2364508	2365008
chr19	594392	594892
chr5	111281277	111281777
chr5	138991045	138991545
chr1	17527059	17527559
chr5	143019663	143020163
chr3	37538114	37538614
chr9	136012536	136013036
chr19	1449815	1450315
chr10	125027881	125028381
chr10	130954329	130954829
chr20	20806130	20806630
chr12	103379662	103380162
chr5	80369519	80370019
chr8	65149806	65150306
chr9	17843111	17843611
chr4	6228978	6229478
chr13	52880240	52880740
chr17	81429240	81429740
chr7	44225766	44226266
chr1	203641016	203641516
chr12	52391581	52392081
chr12	80935847	80936347
chr13	27335027	27335527
chr16	14325975	14326475
chr16	68499164	68499664
chr17	74231991	74232491
chr17	77528438	77528938
chr19	47079789	47080289
chr22	42303912	42304412
chr4	7046335	7046835
chr5	14472957	14473457
chr7	4807290	4807790
chr9	136210356	136210856
chr4	185920945	185921445
chr12	62854740	62855240
chr2	190408684	190409184
chr10	71346735	71347235
chr14	104031249	104031749
chr8	12875509	12876009
chr9	124512009	124512509
chr7	29480014	29480514
chr11	12318909	12319409
chr12	15603629	15604129
chr19	8170642	8171142
chr10	100816622	100817122
chr11	115279715	115280215
chr22	37450581	37451081
chr5	174617482	174617982
chr14	32225576	32226076
chr4	120664766	120665266
chr1	36628683	36629183
chr18	78126588	78127088
chr8	132442752	132443252
chrX	107865132	107865632
chr5	36158172	36158672
chr12	93002200	93002700
chr1	205670459	205670959
chr5	151671603	151672103
chr11	67826274	67826774
chr11	109963059	109963559
chr11	27700224	27700724
chr7	89837460	89837960
chr10	116132716	116133216
chr14	24388530	24389030
chr13	28705658	28706158
chr11	64132415	64132915
chr1	53536824	53537324
chr11	70882505	70883005
chr4	7197865	7198365
chr9	134419659	134420159
chr11	126538051	126538551
chr6	136491205	136491705
chr7	7965285	7965785
chr1	28830785	28831285
chr1	177600354	177600854
chr1	228851727	228852227
chr10	5644873	5645373
chr10	11178097	11178597
chr10	12728504	12729004
chr10	100713970	100714470
chr11	17434924	17435424
chr11	45262907	45263407
chr11	64677423	64677923
chr11	86359443	86359943
chr11	94858227	94858727
chr11	131200335	131200835
chr12	55009663	55010163
chr12	70179983	70180483
chr12	102480300	102480800
chr12	120100560	120101060
chr12	123411100	123411600
chr13	20093984	20094484
chr13	39232315	39232815
chr14	73559696	73560196
chr14	92431277	92431777
chr15	29002165	29002665
chr15	68231963	68232463
chr15	69403606	69404106
chr16	54718304	54718804
chr17	14396461	14396961
chr19	2968976	2969476
chr2	3814805	3815305
chr2	19872306	19872806
chr2	20282891	20283391
chr2	30440007	30440507
chr21	14615287	14615787
chr3	7024020	7024520
chr3	19400560	19401060
chr4	4439669	4440169
chr4	8103793	8104293
chr5	7386190	7386690
chr5	32097149	32097649
chr5	141001891	141002391
chr6	107602822	107603322
chr7	19943654	19944154
chr7	139630661	139631161
chr8	38392076	38392576
chr8	64351255	64351755
chr8	107639138	107639638
chr8	134972575	134973075
chr9	1355642	1356142
chr9	5612091	5612591
chr9	100639794	100640294
chr9	116203933	116204433
chr14	56795320	56795820
chr17	48053261	48053761
chr8	70805180	70805680
chr15	65114979	65115479
chr20	376791	377291
chr2	159882567	159883067
chr3	10505321	10505821
chr1	46458827	46459327
chr5	113142485	113142985
chr2	233994097	233994597
chr3	185402557	185403057
chr16	29170427	29170927
chr17	45770844	45771344
chr3	158724051	158724551
chr19	38529617	38530117
chr20	47810625	47811125
chr12	28568122	28568622
chr16	19771693	19772193
chr17	51742736	51743236
chr16	55456983	55457483
chr3	159272998	159273498
chr15	88232169	88232669
chr20	16273841	16274341
chr1	230293205	230293705
chr5	138954960	138955460
chr11	134009099	134009599
chr8	100491153	100491653
chr1	201136063	201136563
chr19	47267213	47267713
chr4	71803991	71804491
chr4	8159170	8159670
chr16	11168483	11168983
chr8	41397699	41398199
chr1	229027874	229028374
chr21	45978060	45978560
chr20	64111345	64111845
chr17	76593395	76593895
chr10	534096	534596
chr15	69648146	69648646
chr12	128078210	128078710
chr13	94864263	94864763
chr11	10454738	10455238
chr1	20386727	20387227
chr5	110169393	110169893
chr11	120032917	120033417
chr2	192194761	192195261
chr5	82156846	82157346
chr11	12244089	12244589
chr12	51874453	51874953
chr10	79228873	79229373
chr7	98826712	98827212
chr1	227919852	227920352
chr1	201016213	201016713
chr9	134366115	134366615
chr11	36340701	36341201
chr11	117600106	117600606
chr19	8240808	8241308
chr1	180927767	180928267
chr12	3213104	3213604
chr17	59377463	59377963
chr14	104035285	104035785
chr17	45287780	45288280
chr4	104591547	104592047
chr12	130703351	130703851
chr17	10114999	10115499
chr18	57353198	57353698
chr11	46373728	46374228
chr14	34030769	34031269
chr8	130665658	130666158
chr15	28021635	28022135
chr8	56001260	56001760
chr19	49437116	49437616
chr8	10167326	10167826
chr11	70319287	70319787
chr10	101330195	101330695
chr6	111686536	111687036
chr8	141734643	141735143
chr1	63843767	63844267
chr22	23397117	23397617
chr7	108146106	108146606
chr2	166494101	166494601
chr20	50724894	50725394
chr19	35033588	35034088
chr16	16120317	16120817
chr10	71475345	71475845
chr22	37752289	37752789
chrX	153556679	153557179
chr1	205435824	205436324
chr1	19640408	19640908
chr14	96754697	96755197
chr2	131488316	131488816
chr5	31087020	31087520
chr2	15943863	15944363
chr18	23553971	23554471
chr2	149528350	149528850
chr9	134626500	134627000
chr3	156417157	156417657
chr12	123099526	123100026
chr11	124846096	124846596
chr15	34722325	34722825
chr6	97203265	97203765
chr11	126130210	126130710
chr1	243393089	243393589
chr8	139428278	139428778
chr6	33112104	33112604
chr17	33986537	33987037
chr21	45869009	45869509
chr13	113729417	113729917
chr10	132987616	132988116
chr1	203085910	203086410
chr1	217253274	217253774
chr12	51872254	51872754
chr17	44595119	44595619
chr4	627234	627734
chr6	53433636	53434136
chr1	3142473	3142973
chr17	40490369	40490869
chr2	23585128	23585628
chr10	122479026	122479526
chr13	110183922	110184422
chr20	25115167	25115667
chr3	53938925	53939425
chr1	32984332	32984832
chr10	122465356	122465856
chr6	53432698	53433198
chr1	184634224	184634724
chr15	63172738	63173238
chr18	73772717	73773217
chr19	4296392	4296892
chr9	131423232	131423732
chr1	151309707	151310207
chr1	25952653	25953153
chr1	31383134	31383634
chr11	45048965	45049465
chr12	124481344	124481844
chr16	55558702	55559202
chr7	55490072	55490572
chr9	121717966	121718466
chr17	75481155	75481655
chr1	108646117	108646617
chr15	79595458	79595958
chr22	19852010	19852510
chr8	131939452	131939952
chr18	3283842	3284342
chr3	135040733	135041233
chr7	611024	611524
chr12	49983823	49984323
chr12	120225216	120225716
chr9	92748803	92749303
chr3	47536242	47536742
chr2	192195405	192195905
chr9	134739034	134739534
chr16	49879966	49880466
chr22	48632061	48632561
chr3	46700743	46701243
chr4	182155717	182156217
chr13	113432770	113433270
chr11	100593157	100593657
chr15	63611192	63611692
chr2	173411913	173412413
chr3	156350077	156350577
chr4	80185349	80185849
chr8	127303656	127304156
chr7	100803475	100803975
chr19	40693731	40694231
chr1	52348632	52349132
chr20	24965011	24965511
chr5	141870265	141870765
chr6	163828327	163828827
chr1	39270019	39270519
chr8	141720181	141720681
chr1	43799637	43800137
chr9	17702724	17703224
chr2	95302197	95302697
chr6	33982193	33982693
chr19	3337181	3337681
chr17	16463630	16464130
chr4	5867383	5867883
chr17	2928551	2929051
chr6	56693123	56693623
chr8	144526335	144526835
chr1	19240904	19241404
chr12	128578018	128578518
chr11	43941446	43941946
chr11	117739292	117739792
chr7	26759256	26759756
chr17	40522075	40522575
chr3	123096654	123097154
chr10	63587155	63587655
chr11	125401615	125402115
chr9	38079437	38079937
chr19	2982879	2983379
chr8	10654914	10655414
chr10	109393425	109393925
chr4	67106808	67107308
chr6	157555733	157556233
chr15	62360233	62360733
chr20	33702788	33703288
chr19	19064926	19065426
chr7	51647821	51648321
chr1	30981090	30981590
chr1	112780484	112780984
chr1	164155377	164155877
chr10	78198678	78199178
chr11	14106547	14107047
chr11	17683193	17683693
chr11	119837275	119837775
chr12	6249588	6250088
chr12	19088551	19089051
chr12	52311823	52312323
chr12	53498599	53499099
chr13	50711443	50711943
chr13	110245218	110245718
chr14	102033164	102033664
chr15	65256111	65256611
chr15	65336760	65337260
chr15	100276474	100276974
chr15	100471401	100471901
chr16	50425516	50426016
chr16	52054169	52054669
chr16	86175665	86176165
chr17	6096823	6097323
chr18	73577180	73577680
chr19	33741632	33742132
chr2	109728765	109729265
chr20	8670668	8671168
chr22	36587531	36588031
chr3	85604561	85605061
chr4	101199436	101199936
chr5	179008549	179009049
chr6	130437806	130438306
chr7	1252051	1252551
chr8	17180466	17180966
chr8	64025384	64025884
chr8	98282561	98283061
chr9	69145177	69145677
chr1	44252123	44252623
chr5	158902924	158903424
chr5	147098272	147098772
chr20	25148618	25149118
chr2	109622452	109622952
chr1	212490099	212490599
chr19	1856233	1856733
chr9	37679939	37680439
chr16	85611553	85612053
chr6	5353891	5354391
chr17	9171059	9171559
chr18	45463593	45464093
chr2	179832107	179832607
chr3	41174647	41175147
chr2	20614547	20615047
chr7	108080070	108080570
chr11	889298	889798
chr20	51678323	51678823
chr16	53429044	53429544
chr11	1744977	1745477
chrX	107512667	107513167
chr1	14724158	14724658
chr6	43847505	43848005
chr11	67115872	67116372
chr2	30730895	30731395
chr1	7127629	7128129
chr2	233451840	233452340
chr17	39563537	39564037
chr7	151286851	151287351
chr2	85758566	85759066
chr2	219510747	219511247
chr12	103334470	103334970
chr19	10611829	10612329
chr4	41480693	41481193
chr1	159984030	159984530
chr14	89095001	89095501
chr1	155960358	155960858
chr9	32811198	32811698
chr12	111838316	111838816
chr15	85947007	85947507
chr6	34028763	34029263
chr2	230668651	230669151
chr2	60064651	60065151
chr2	235238567	235239067
chr1	19414677	19415177
chr12	20508914	20509414
chr6	100560363	100560863
chr15	34754794	34755294
chr5	72005650	72006150
chr11	27718807	27719307
chr20	57211373	57211873
chr10	79258791	79259291
chr19	45958809	45959309
chr14	78835018	78835518
chr10	71350226	71350726
chr17	57776299	57776799
chr3	45994467	45994967
chr19	47813612	47814112
chr8	93700201	93700701
chr20	63312638	63313138
chr9	126342706	126343206
chr22	49209763	49210263
chr2	220509890	220510390
chr10	84185502	84186002
chr9	121289164	121289664
chr19	38068792	38069292
chr3	42476602	42477102
chr22	21012654	21013154
chr10	35434093	35434593
chr19	13937864	13938364
chr2	240816390	240816890
chrX	2767931	2768431
chr16	88494192	88494692
chr7	138935453	138935953
chr1	34164979	34165479
chr18	78857504	78858004
chr18	47953286	47953786
chr2	85277708	85278208
chr4	27084684	27085184
chr5	173772252	173772752
chr11	75468689	75469189
chr19	4415261	4415761
chr20	13857492	13857992
chr2	164287002	164287502
chr10	83543007	83543507
chr1	34286498	34286998
chr19	3357574	3358074
chr22	30234757	30235257
chr11	3160227	3160727
chr16	76583412	76583912
chr6	37807535	37808035
chr20	62357212	62357712
chr18	46414743	46415243
chr10	70597379	70597879
chr15	85137410	85137910
chr17	81435836	81436336
chr14	74980596	74981096
chr5	141788547	141789047
chr15	73940770	73941270
chr3	13599495	13599995
chr5	31863834	31864334
chr6	13906899	13907399
chr2	148534409	148534909
chr17	75476235	75476735
chr12	3113858	3114358
chr5	153517300	153517800
chr2	15673495	15673995
chr22	43424708	43425208
chr19	40815185	40815685
chr1	94873794	94874294
chr15	101021479	101021979
chr17	29051148	29051648
chr17	8563036	8563536
chr1	99473626	99474126
chr1	81423976	81424476
chr11	46601688	46602188
chr11	134004294	134004794
chr9	120885867	120886367
chr12	14244579	14245079
chr17	40859350	40859850
chr17	66750712	66751212
chr2	98140140	98140640
chr20	53496608	53497108
chr3	195763047	195763547
chr3	170622795	170623295
chr1	39171233	39171733
chr11	119368021	119368521
chr17	57699702	57700202
chr18	12645572	12646072
chr3	143299032	143299532
chr11	61762778	61763278
chr5	128155562	128156062
chr1	62057636	62058136
chr1	163459454	163459954
chr10	79275264	79275764
chr11	76699950	76700450
chr15	47724568	47725068
chr2	25310304	25310804
chr2	8575024	8575524
chr10	22805261	22805761
chr7	129768012	129768512
chr7	139838560	139839060
chr11	45250262	45250762
chr11	86885265	86885765
[truncated: 936 more rows]

## Sheet: Cone DAR
seqnames	start	end
chr15	76341130	76341630
chr1	54559674	54560174
chr1	109611555	109612055
chr12	6840424	6840924
chr22	24128835	24129335
chr9	134554632	134555132
chr14	92886377	92886877
chr15	76336452	76336952
chr6	89310915	89311415
chr14	55249357	55249857
chr12	7155290	7155790
chr3	77080251	77080751
chr1	232250789	232251289
chr9	136189611	136190111
chr4	1178579	1179079
chr10	80499729	80500229
chr1	234779537	234780037
chr14	104879127	104879627
chr3	128468339	128468839
chr9	120920366	120920866
chr8	141401395	141401895
chr16	30028167	30028667
chr20	31694224	31694724
chr22	37054126	37054626
chr17	9918708	9919208
chr18	46482861	46483361
chr12	32877518	32878018
chr14	72850503	72851003
chr8	10545765	10546265
chr20	4637010	4637510
chr14	60169727	60170227
chr8	72772911	72773411
chr22	39362106	39362606
chr12	57219355	57219855
chr7	98867402	98867902
chr20	36653449	36653949
chr10	132421105	132421605
chr4	121057334	121057834
chr18	78231190	78231690
chr9	33239941	33240441
chr19	47821557	47822057
chr6	40579033	40579533
chrX	154541170	154541670
chr4	850483	850983
chr5	38257715	38258215
chr12	109751945	109752445
chr17	49201332	49201832
chr19	3774857	3775357
chr17	58532470	58532970
chr8	10654914	10655414
chr2	239905295	239905795
chr3	119638726	119639226
chr17	8563036	8563536
chr1	163537690	163538190
chr2	99523997	99524497
chr8	101039525	101040025
chr15	89391611	89392111
chr2	210752535	210753035
chr2	235657652	235658152
chr2	3940620	3941120
chr1	9841880	9842380
chr8	110559602	110560102
chr11	70552753	70553253
chr6	165204759	165205259
chr17	36111298	36111798
chr16	20866201	20866701
chr19	47848696	47849196
chr9	134833216	134833716
chr7	142231663	142232163
chr20	24314001	24314501
chr3	142251835	142252335
chr10	71381595	71382095
chr8	53732887	53733387
chr19	7722012	7722512
chr1	31672875	31673375
chr1	180198162	180198662
chr11	73645932	73646432
chr14	105176028	105176528
chr4	7122001	7122501
chr10	28637334	28637834
chr11	34280380	34280880
chr7	1951050	1951550
chr2	26884446	26884946
chr4	169975819	169976319
chr11	75503634	75504134
chr15	65110688	65111188
chr8	22136884	22137384
chr8	137591349	137591849
chr1	201941586	201942086
chr14	92430654	92431154
chr16	70730045	70730545
chr18	23057030	23057530
chr19	4952929	4953429
chr1	54110980	54111480
chr15	88484730	88485230
chr15	88604352	88604852
chrX	72115304	72115804
chr3	72600978	72601478
chr11	123550493	123550993
chr10	118965559	118966059
chr10	86346300	86346800
chr2	233989158	233989658
chr1	63843767	63844267
chr4	67106808	67107308
chr2	63712648	63713148
chr5	9599364	9599864
chr15	53536640	53537140
chr6	168147040	168147540
chr2	134144244	134144744
chr18	49759545	49760045
chr6	18215246	18215746
chr2	173412575	173413075
chr1	180229839	180230339
chr9	105401677	105402177
chr10	16491874	16492374
chr19	41990974	41991474
chr16	83675008	83675508
chr1	6397756	6398256
chr1	116266173	116266673
chr13	25581300	25581800
chr3	139136636	139137136
chr17	19995976	19996476
chr18	2894775	2895275
chr7	1410952	1411452
chr2	98347100	98347600
chr12	52347465	52347965
chr1	89991217	89991717
chr10	84185502	84186002
chr16	20151005	20151505
chr3	168395566	168396066
chr17	32491163	32491663
chr17	63529536	63530036
chr5	139744292	139744792
chr12	3139778	3140278
chr7	1586182	1586682
chr8	9906552	9907052
chr19	17241494	17241994
chr2	98376463	98376963
chr14	69637530	69638030
chr9	132609076	132609576
chr1	151711295	151711795
chr7	155165963	155166463
chr1	2476030	2476530
chr16	66907163	66907663
chr9	129087575	129088075
chr3	50654856	50655356
chr6	20312522	20313022
chr3	194871460	194871960
chr15	68231340	68231840
chr16	1079873	1080373
chr16	10950396	10950896
chr10	93612251	93612751
chr16	75564956	75565456
chr15	51718117	51718617
chr5	17042049	17042549
chr10	47360408	47360908
chr16	50610521	50611021
chr9	120715288	120715788
chr3	8052822	8053322
chr1	35983043	35983543
chr2	61158355	61158855
chr11	20005689	20006189
chr2	30706228	30706728
chr4	14867720	14868220
chr5	135603256	135603756
chr9	90053110	90053610
chr14	69044389	69044889
chr15	96094117	96094617
chr1	46452511	46453011
chr9	114558138	114558638
chr15	78681556	78682056
chr4	84167365	84167865
chr7	43803855	43804355
chr7	150938114	150938614
chr4	156523922	156524422
chr12	120136388	120136888
chr16	66900686	66901186
chr3	125011940	125012440
chr4	1330750	1331250
chr17	81324924	81325424
chr2	98348174	98348674
chr2	67953951	67954451
chr3	100269792	100270292
chr20	24964397	24964897
chr22	31092056	31092556
chr17	76772760	76773260
chr1	17527059	17527559
chr4	117941538	117942038
chr15	62964163	62964663
chr22	42946468	42946968
chr4	18809982	18810482
chr20	61135850	61136350
chr4	38279684	38280184
chr9	37739160	37739660
chr20	25254914	25255414
chr19	4711168	4711668
chr1	25953243	25953743
chr19	17240239	17240739
chr17	28549190	28549690
chr9	136212416	136212916
chr15	88498872	88499372
chr19	48986560	48987060
chr16	77234552	77235052
chr22	47409667	47410167
chr16	794428	794928
chr5	120621211	120621711
chr9	134315259	134315759
chr21	45536726	45537226
chr11	75279177	75279677
chr12	54193396	54193896
chr8	38439163	38439663
chr19	10892245	10892745
chr1	239995330	239995830
chr18	59279632	59280132
chr9	123360126	123360626
chr7	1010092	1010592
chr9	92058667	92059167
chr3	98893656	98894156
chr1	172487583	172488083
chr5	178995121	178995621
chr8	48397817	48398317
chr11	87417967	87418467
chr11	121497307	121497807
chr13	90612955	90613455
chr14	23558779	23559279
chr1	47491350	47491850
chr13	49545672	49546172
chr3	25011435	25011935
chr10	47346566	47347066
chr3	149492517	149493017
chr14	92190698	92191198
chr16	57427666	57428166
chr2	12902481	12902981
chr8	142216030	142216530
chr2	105262636	105263136
chr5	7412245	7412745
chr1	221274350	221274850
chr12	3292975	3293475
chr13	98944412	98944912
chr19	17460753	17461253
chr4	84102107	84102607
chr4	669665	670165
chr12	28568623	28569123
chr7	139852883	139853383
chr9	92609114	92609614
chr9	128304818	128305318
chr15	92316515	92317015
chr18	2897018	2897518
chr20	63950994	63951494
chr10	131667240	131667740
chr17	36757274	36757774
chr4	150278149	150278649
chr19	4456580	4457080
chr7	129780072	129780572
chr13	98923589	98924089
chr15	41909046	41909546
chr18	6561398	6561898
chr22	38300170	38300670
chr2	117975731	117976231
chr17	6119371	6119871
chr21	33133873	33134373
chr20	2139340	2139840
chr4	109955069	109955569
chr9	2717350	2717850
chr4	845117	845617
chr12	42677384	42677884
chr20	5056079	5056579
chr3	15345042	15345542
chr12	2171984	2172484
chr19	42229696	42230196
chr22	48718708	48719208
chr2	85724575	85725075
chr6	106086046	106086546
chr9	114370059	114370559
chr7	45295140	45295640
chr13	60661454	60661954
chr17	57521464	57521964
chr1	22612579	22613079
chr22	39469927	39470427
chr12	53241561	53242061
chr3	12687899	12688399
chr19	903138	903638
chr8	74554809	74555309
chr2	96152794	96153294
chr1	9595019	9595519
chr14	77926842	77927342
chr7	34147756	34148256
chr17	73506418	73506918
chr2	219327645	219328145
chr3	46987247	46987747
chr3	52240467	52240967
chr4	150207773	150208273
chr8	134734643	134735143
chr1	163673606	163674106
chr13	26949584	26950084
chr3	24189241	24189741
chr5	34666663	34667163
chr2	118474125	118474625
chr1	933360	933860
chr11	72308548	72309048
chr15	86568331	86568831
chr3	180180227	180180727
chr5	38364085	38364585
chr1	6025925	6026425
chr2	33364431	33364931
chr2	120522212	120522712
chr17	29066015	29066515
chr11	17218918	17219418
chr1	65792188	65792688
chr4	1492693	1493193
chr1	234221639	234222139
chr8	94963588	94964088
chr14	56730424	56730924
chr8	48818130	48818630
chr5	145838177	145838677
chr9	113298220	113298720
chr17	74108106	74108606
chr4	184167632	184168132
chr1	112722493	112722993
chr11	116035996	116036496
chr19	3723809	3724309
chr1	96259373	96259873
chr2	209682634	209683134
chr12	96219749	96220249
chr10	27227761	27228261
chr1	40856700	40857200
chr3	20073584	20074084
chr1	17506225	17506725
chr1	184242394	184242894
chr5	178992279	178992779
chr9	343755	344255
chr17	81655309	81655809
chr1	240634438	240634938
chr16	66919459	66919959
chr7	104299332	104299832
chr13	49580915	49581415
chr17	2521233	2521733
chr19	47790241	47790741
chr7	26397304	26397804
chr8	93958084	93958584
chr12	51777379	51777879
chr7	129767301	129767801
chr1	154719827	154720327
chr17	2955899	2956399
chr9	135078202	135078702
chr9	135901712	135902212
chr9	7879839	7880339
chr1	228144394	228144894
chr1	44637887	44638387
chr11	134393686	134394186
chr1	25999327	25999827
chr20	38278053	38278553
chr9	19385664	19386164
chr17	807684	808184
chr8	129217210	129217710
chr10	102233831	102234331
chr12	92730010	92730510
chr9	92726787	92727287
chr14	60171224	60171724
chr11	86595312	86595812
chr9	38079437	38079937
chr15	47724568	47725068
chr7	68820419	68820919
chr11	123405062	123405562
chr22	24181385	24181885
chr19	3358296	3358796
chr1	165941998	165942498
chr5	113147111	113147611
chr6	127510715	127511215
chr1	41330257	41330757
chr19	4692608	4693108
chr17	33948258	33948758
chr5	135307445	135307945
chr20	23919150	23919650
chr11	45078834	45079334
chr15	42131448	42131948
chr8	106438991	106439491
chr8	949511	950011
chr8	54593359	54593859
chr3	108351977	108352477
chr5	175788128	175788628
chrX	1618786	1619286
chr12	49578657	49579157
chr1	96366057	96366557
chr1	116827139	116827639
chr1	205256899	205257399
chr3	51964027	51964527
chr7	148906761	148907261
chr2	70978850	70979350
chr8	98316758	98317258
chr1	54289387	54289887
chr20	64165832	64166332
chr9	131387261	131387761
chr5	149326553	149327053
chr2	109521537	109522037
chr1	53142381	53142881
chr11	95323887	95324387
chr1	53119850	53120350
chr11	103095966	103096466
chr13	91476474	91476974
chr2	74632586	74633086
chr3	97949693	97950193
chr1	31669415	31669915
chr19	14265174	14265674
chr8	134510625	134511125
chr3	32843328	32843828
chr19	39403567	39404067
chr22	27097467	27097967
chr10	44978620	44979120
chr20	32450629	32451129
chr8	134470106	134470606
chr17	73744393	73744893
chr13	32022261	32022761
chr4	139921806	139922306
chr5	166846363	166846863
chr10	69481186	69481686
chr17	45022858	45023358
chr22	19116850	19117350
chr5	73637532	73638032
chr12	122085026	122085526
chr11	95307931	95308431
chr3	13106291	13106791
chr12	113698083	113698583
chr12	125049490	125049990
chr6	53029684	53030184
chr10	131802876	131803376
chr6	89298142	89298642
chr11	59766488	59766988
chr17	45129411	45129911
chr1	46456924	46457424
chr22	23884086	23884586
chr12	53454655	53455155
chr1	51610532	51611032
chr5	1257033	1257533
chr14	68781076	68781576
chr7	34143386	34143886
chr3	189393452	189393952
chr7	33842065	33842565
chr12	119024366	119024866
chr8	126295645	126296145
chr1	159005656	159006156
chr1	41452889	41453389
chr7	43301994	43302494
chr15	89760229	89760729
chr16	606631	607131
chr17	67334226	67334726
chr20	4944494	4944994
chr16	27880236	27880736
chr17	14341728	14342228
chr17	57868494	57868994
chr2	240816390	240816890
chr22	19514714	19515214
chr5	38258254	38258754
chr6	34238648	34239148
chr17	80978432	80978932
chr2	201348732	201349232
chr13	20814454	20814954
chr17	57636853	57637353
chr11	77171789	77172289
chr20	57893263	57893763
chr22	49747620	49748120
chr3	151402253	151402753
chr7	32254961	32255461
chr19	6274118	6274618
chr8	134793418	134793918
chr8	134510118	134510618
chr14	74505165	74505665
chr10	119706760	119707260
chr2	219520995	219521495
chr19	7618637	7619137
chr9	136217485	136217985
chr2	230871003	230871503
chr7	1059679	1060179
chr8	58595895	58596395
chr2	95671123	95671623
chr2	238763467	238763967
chr3	24165448	24165948
chr9	97978640	97979140
chr2	96260650	96261150
chr8	20996547	20997047
chr15	76514089	76514589
chr11	103537108	103537608
chr4	143651307	143651807
chr1	20386727	20387227
chr6	20606762	20607262
chr17	73757204	73757704
chr6	65707086	65707586
chr11	10429578	10430078
chr12	22458224	22458724
chr15	89461347	89461847
chr17	10117050	10117550
chr1	115192916	115193416
chr21	41950737	41951237
chr17	79706801	79707301
chr4	79862787	79863287
chr6	106080129	106080629
chr6	129861026	129861526
chr9	136193406	136193906
chr1	46458827	46459327
chr3	52474509	52475009
chr5	132009927	132010427
chr11	43941446	43941946
chr1	156527444	156527944
chr1	165456725	165457225
chr12	109820616	109821116
chr7	80822995	80823495
chr13	23999357	23999857
chr2	229779977	229780477
chr6	146531253	146531753
chr10	89380101	89380601
chr10	3322361	3322861
chr11	72349689	72350189
chr7	26121414	26121914
chr8	86016393	86016893
chr3	99911428	99911928
chr17	3879029	3879529
chr3	45994467	45994967
chr1	46463979	46464479
chr1	28816945	28817445
chr6	44676943	44677443
chr22	37055092	37055592
chr20	49384354	49384854
chr19	49395493	49395993
chr20	4423490	4423990
chr1	211491939	211492439
chr10	15031748	15032248
chr3	125026144	125026644
chr4	43484758	43485258
chr6	91366694	91367194
chr7	71422486	71422986
chrX	23297295	23297795
chr5	139709264	139709764
chr19	7220750	7221250
chr18	13277001	13277501
chrX	10146311	10146811
chr18	78241734	78242234
chr5	154076212	154076712
chr12	110829083	110829583
chr14	77142181	77142681
chr22	26438752	26439252
chr11	20010586	20011086
chr21	45830284	45830784
chr6	105728831	105729331
chr2	128250642	128251142
chr4	5752401	5752901
chr1	48917871	48918371
chr3	107297571	107298071
chr17	75891159	75891659
chr14	102241093	102241593
chr13	66794333	66794833
chr1	5374060	5374560
chrX	153338217	153338717
chr1	18191328	18191828
chr1	225580103	225580603
chr19	47798867	47799367
chr2	201449025	201449525
chr4	90189172	90189672
chr11	1235486	1235986
chr16	2150658	2151158
chr2	11133572	11134072
chr2	30255877	30256377
chr1	9846876	9847376
chr16	1538786	1539286
chr5	107157686	107158186
chr14	69827491	69827991
chr3	51968084	51968584
chr19	34841742	34842242
chr1	6948771	6949271
chr4	94831570	94832070
chr3	129690374	129690874
chr1	205481689	205482189
chr4	3655328	3655828
chr4	23697024	23697524
chr16	83586339	83586839
chr4	79495427	79495927
chr8	80994283	80994783
chr5	31944647	31945147
chr7	129470435	129470935
chr9	110115296	110115796
chr17	63692682	63693182
chr7	128014840	128015340
chr22	42375982	42376482
chr9	111969544	111970044
chr19	5572786	5573286
chr7	1648578	1649078
chr10	34024663	34025163
chr18	79927283	79927783
chr11	7898641	7899141
chr5	123488747	123489247
chr20	16926694	16927194
chr20	31716798	31717298
chr14	24081796	24082296
chr17	43409714	43410214
chr2	29216288	29216788
chr3	101255414	101255914
chr7	131927532	131928032
chr17	50800246	50800746
chr14	77923640	77924140
chr19	12748430	12748930
chr12	25926546	25927046
chr14	23695376	23695876
chr16	2217240	2217740
chr12	126854340	126854840
chr21	40652416	40652916
chr7	26165912	26166412
chr1	160362389	160362889
chr2	70888916	70889416
chr1	51998058	51998558
chr11	61645112	61645612
chr14	56742329	56742829
chr1	204145009	204145509
chr2	238247289	238247789
chr1	48025039	48025539
chr1	54297951	54298451
chr1	230833477	230833977
chr4	15482299	15482799
chr2	96788244	96788744
chr4	627234	627734
chr2	14675399	14675899
chr3	120838377	120838877
chr5	14046574	14047074
chr9	105293332	105293832
chr16	4947958	4948458
chr15	99954546	99955046
chr12	124326756	124327256
chr8	10385367	10385867
chr10	7397643	7398143
chr3	23106666	23107166
chr9	124535774	124536274
chr18	11725051	11725551
chr6	107706437	107706937
chr5	137902376	137902876
chr18	12479443	12479943
chr3	133157692	133158192
chr5	135535953	135536453
chr13	39119316	39119816
chr19	7512389	7512889
chr4	15472717	15473217
chr6	35512703	35513203
chr10	76012941	76013441
chr18	58592610	58593110
chr5	178996131	178996631
chr1	9505247	9505747
chr18	70416020	70416520
chr2	29790061	29790561
chr11	131373276	131373776
chr10	100866651	100867151
chr14	67566693	67567193
chr3	14404509	14405009
chr6	117329743	117330243
chr6	41682618	41683118
chr1	156493185	156493685
chr11	100675200	100675700
chr17	9897557	9898057
chr12	130222102	130222602
chr1	211485182	211485682
chr9	117151998	117152498
chr15	61971333	61971833
chr8	66483465	66483965
chr15	88493738	88494238
chr14	98075375	98075875
chr11	15289698	15290198
chr11	12799448	12799948
chr21	29234077	29234577
chr6	70967191	70967691
chr2	23585128	23585628
chr2	128413622	128414122
chr1	64995006	64995506
chr20	37584170	37584670
chr7	2043218	2043718
chr4	2388347	2388847
chr6	42197528	42198028
chr8	57015531	57016031
chr10	84241333	84241833
chr8	11440007	11440507
chr1	179178977	179179477
chr19	56116623	56117123
chr19	3483202	3483702
chr1	108955758	108956258
chr12	5688180	5688680
chr8	119643880	119644380
chr7	50775803	50776303
chr1	35855299	35855799
chr12	72102006	72102506
chr12	104154753	104155253
chr14	62077348	62077848
chr18	34211243	34211743
chr19	29201120	29201620
chr20	8004953	8005453
chr3	24145779	24146279
chr13	109883446	109883946
chr13	97234707	97235207
chr21	42201134	42201634
chr14	104279238	104279738
chr11	71940502	71941002
chr17	80025115	80025615
chr7	142815053	142815553
chr15	62635750	62636250
chr1	244052020	244052520
chr6	64717151	64717651
chr9	81822288	81822788
chr3	64129471	64129971
chr1	154418001	154418501
chr12	119334391	119334891
chr22	37229061	37229561
chr16	85724865	85725365
chr5	76488519	76489019
chr7	46391057	46391557
chr13	23652856	23653356
chr5	13552278	13552778
chr2	119679884	119680384
chr11	116511118	116511618
chr12	93022996	93023496
chr4	185018098	185018598
chr1	164774687	164775187
chr18	47979782	47980282
chr4	7527120	7527620
chr15	48063436	48063936
chr10	2798308	2798808
chr5	1220813	1221313
chr1	164748155	164748655
chr20	13839637	13840137
chr1	244770529	244771029
chr8	33537536	33538036
chr17	80518902	80519402
chr5	137181527	137182027
chr11	44693666	44694166
chr18	59376517	59377017
chr6	158758277	158758777
chr5	168426357	168426857
chr9	94760517	94761017
chr1	88291862	88292362
chr7	11171774	11172274
chr11	4084293	4084793
chr9	37562827	37563327
chr1	2050037	2050537
chr17	44024223	44024723
chr2	22995559	22996059
chr6	34462673	34463173
chr7	91310868	91311368
chr4	184769393	184769893
chr7	27910318	27910818
chr6	34090448	34090948
chr6	56664286	56664786
chr11	119157085	119157585
chr1	46466474	46466974
chr12	57452106	57452606
chr12	58251214	58251714
chr12	124549050	124549550
chr3	15778380	15778880
chr6	18162351	18162851
chr17	44875724	44876224
chr2	148829440	148829940
chr5	152305452	152305952
chr10	91838102	91838602
chr11	106990279	106990779
chr16	88356369	88356869
chr10	128440311	128440811
chr17	81075997	81076497
chr2	74226550	74227050
chr7	129739341	129739841
chr20	18959612	18960112
chr10	61185798	61186298
chr20	44742695	44743195
chr10	48194236	48194736
chr2	10191170	10191670
chr11	19382866	19383366
chr11	66352561	66353061
chr2	31254657	31255157
chr16	56481096	56481596
chr4	845626	846126
chr1	165570678	165571178
chr16	19348776	19349276
chr9	95998222	95998722
chr2	127003321	127003821
chr11	75633628	75634128
chr8	141388870	141389370
chr10	70074903	70075403
chr7	158488465	158488965
chr5	6840333	6840833
chr16	57798391	57798891
chr8	37721957	37722457
chr1	19148663	19149163
chr1	163924011	163924511
chr1	185249226	185249726
chr12	32252449	32252949
chr2	124590054	124590554
chr2	230069680	230070180
chr3	73558603	73559103
chr5	107483095	107483595
chr9	42249225	42249725
chr11	61151823	61152323
chr12	56230610	56231110
chr15	65922537	65923037
chr9	38233185	38233685
chr5	14749872	14750372
chr1	3923224	3923724
chr5	5916008	5916508
chr1	216532040	216532540
chr10	77332295	77332795
chr12	128245884	128246384
chr19	56119591	56120091
chr8	61050729	61051229
chr11	129057600	129058100
chr5	78587534	78588034
chr5	76971332	76971832
chr7	55560093	55560593
chr8	124635369	124635869
chr5	178984626	178985126
chr9	81719933	81720433
chr12	38399725	38400225
chr2	29053203	29053703
chr1	107031781	107032281
chr2	9821721	9822221
chr14	51253285	51253785
chr1	12510800	12511300
chr14	78946934	78947434
chr17	9905066	9905566
chr2	30611572	30612072
chr18	46527921	46528421
chr16	56300240	56300740
chr2	189480044	189480544
chr10	6244430	6244930
chr1	165441631	165442131
chr4	94642401	94642901
chr6	33839432	33839932
chr7	1624133	1624633
chr9	122271264	122271764
chr2	219518388	219518888
chr1	54771184	54771684
chr22	23038478	23038978
chr1	202295602	202296102
chr10	109393425	109393925
chr14	91575449	91575949
chr1	180256604	180257104
chr19	3285364	3285864
chr13	97851199	97851699
chr1	156997210	156997710
chr6	44080512	44081012
chr19	34870689	34871189
chr8	1126344	1126844
chr1	44035877	44036377
chr12	51428198	51428698
chr6	79494783	79495283
chr19	32677719	32678219
chr2	70983624	70984124
chr19	9721829	9722329
chr3	125910502	125911002
chr15	89460826	89461326
chr3	193228332	193228832
chr5	160245619	160246119
chr8	139709945	139710445
chr13	94480871	94481371
chr5	10509564	10510064
chr8	142631779	142632279
chr19	19230953	19231453
chr2	200086865	200087365
chr3	35505049	35505549
chr15	34721785	34722285
chr17	34858892	34859392
chr9	105405539	105406039
chr1	228161807	228162307
chr11	62150863	62151363
chr18	78979823	78980323
chr22	32552843	32553343
chr14	56868666	56869166
chr16	1117137	1117637
chr17	28500939	28501439
chr1	42953538	42954038
chr1	44043686	44044186
chr17	187092	187592
chr17	64329010	64329510
chr4	163687773	163688273
chr15	90150511	90151011
chr2	173003126	173003626
chr8	65705804	65706304
chr13	28375502	28376002
chr4	118817097	118817597
chr15	92467644	92468144
chr2	241903305	241903805
chr10	49629329	49629829
chr12	123097604	123098104
chr2	9996178	9996678
chr4	48493305	48493805
chr6	34549010	34549510
chr6	89521039	89521539
chr20	36234765	36235265
chr2	216909468	216909968
chr11	103173524	103174024
chr4	156523386	156523886
chr7	71030031	71030531
chr15	73944626	73945126
chr11	117709121	117709621
chr12	124807444	124807944
chr12	1948596	1949096
chr12	128785532	128786032
chr5	10565753	10566253
chr14	94882256	94882756
chr10	84566970	84567470
chr20	44695913	44696413
chr2	235501598	235502098
chr9	105646778	105647278
chr5	10483100	10483600
chr6	52955859	52956359
chr17	78889349	78889849
chr6	106046019	106046519
chr2	50840295	50840795
chr1	26449795	26450295
chr1	27048032	27048532
chr1	77727112	77727612
chr1	181152890	181153390
chr1	198849099	198849599
chr11	422262	422762
chr11	71171554	71172054
chr11	121712173	121712673
chr13	112773001	112773501
chr16	27928545	27929045
chr2	179910261	179910761
chr2	238335883	238336383
chr20	17657037	17657537
chr4	122946047	122946547
chr6	82205961	82206461
chr7	47067214	47067714
chr7	135697604	135698104
chr8	110579726	110580226
chr9	120534185	120534685
chrX	19789333	19789833
chr16	29825479	29825979
chr2	160194324	160194824
chr5	10432295	10432795
chr17	73555495	73555995
chr22	29772312	29772812
chr8	358989	359489
chr14	88829639	88830139
chr22	43996953	43997453
chr9	34526025	34526525
chr16	49879966	49880466
chr20	31749243	31749743
chr18	79943045	79943545
chr5	149311247	149311747
chr1	176364172	176364672
chr15	92678005	92678505
chr2	4188477	4188977
chr2	162081975	162082475
chr18	42157762	42158262
chr4	15482826	15483326
chr6	35534323	35534823
chr6	163570788	163571288
chr2	98343346	98343846
chr14	98404816	98405316
chr2	128305454	128305954
chr15	68699291	68699791
chr7	29424627	29425127
chr10	78565767	78566267
chr13	87556516	87557016
chr18	56576742	56577242
chr19	41131134	41131634
chr14	93462445	93462945
chr5	152306368	152306868
chr19	3693193	3693693
chr1	10753268	10753768
chr1	93976848	93977348
chr3	78848513	78849013
chr12	132321791	132322291
chr12	55063204	55063704
chr10	79143810	79144310
chr22	30392475	30392975
chr22	42001190	42001690
chr4	163988900	163989400
chr8	9363455	9363955
chr11	120613214	120613714
chr22	24445821	24446321
chr12	52201302	52201802
chr20	57097477	57097977
chr6	51183970	51184470
chr17	75625873	75626373
chr8	9905864	9906364
chr22	39179770	39180270
chr11	20009897	20010397
chr5	34788902	34789402
chr5	138954960	138955460
chr16	1078307	1078807
chr4	81722458	81722958
chr4	133921332	133921832
chr9	89746593	89747093
chr11	116373072	116373572
chr3	127441633	127442133
chr12	104172452	104172952
chr14	87591019	87591519
chr17	63901933	63902433
chr18	77651434	77651934
chr14	24085202	24085702
chr16	29800865	29801365
chr20	50141658	50142158
chr5	107841169	107841669
chr12	5945640	5946140
chr15	31252153	31252653
chr14	85333795	85334295
chr5	84349071	84349571
chr10	70071013	70071513
chr3	42161640	42162140
chr12	119338904	119339404
chr10	98696454	98696954
chr4	10051458	10051958
chr2	133604893	133605393
chrX	70267521	70268021
chr3	127077499	127077999
chr3	128456998	128457498
chr9	33161799	33162299
chr12	3247837	3248337
chr4	168574803	168575303
chr8	106695818	106696318
chr1	225868933	225869433
chr10	102455787	102456287
chr5	147441142	147441642
chr2	30255369	30255869
chr16	26747739	26748239
chr12	128047226	128047726
chr12	126068757	126069257
chr20	63024517	63025017
chr9	19754856	19755356
chr15	68991694	68992194
chr14	104882212	104882712
chr5	14661865	14662365
chr9	100168317	100168817
chr3	127209840	127210340
chr7	157177500	157178000
chr2	133434858	133435358
chr11	134053578	134054078
chr8	66488927	66489427
chr3	68983993	68984493
chr5	168372278	168372778
chr20	49479801	49480301
chr10	680162	680662
chr10	97035557	97036057
chr12	78975364	78975864
chr17	2688193	2688693
chr17	57869808	57870308
chr2	10475852	10476352
chr2	198040784	198041284
chr2	235922779	235923279
chr3	123346707	123347207
chr6	6686163	6686663
chr8	40543872	40544372
chr9	81264461	81264961
chr5	168790805	168791305
chr1	228161275	228161775
chr12	130508795	130509295
chr14	102013709	102014209
chr17	43403807	43404307
chr11	119361359	119361859
chr10	95327249	95327749
chr1	168880046	168880546
chr1	201020227	201020727
chr19	11139148	11139648
chr20	63085486	63085986
chr12	14797974	14798474
chr17	73064299	73064799
chr2	120952935	120953435
chr10	128043180	128043680
chr13	51152621	51153121
chr11	75313368	75313868
chr7	30933552	30934052
chr1	8239523	8240023
chr20	36734213	36734713
chr1	162612554	162613054
chr12	6846263	6846763
chr1	17773492	17773992
chr20	51019569	51020069
chr2	122355304	122355804
chr8	73174346	73174846
chr9	114261926	114262426
chr1	153503743	153504243
chr7	71389954	71390454
chr9	24502163	24502663
chr12	110019914	110020414
chr13	41250754	41251254
chr1	3208757	3209257
chr16	26005203	26005703
chr15	34318594	34319094
chr6	39061989	39062489
chr1	9825653	9826153
chr11	8694006	8694506
chr8	92659535	92660035
chr1	41380985	41381485
chrX	13411784	13412284
chr1	22763764	22764264
chr4	128477536	128478036
chr9	89598960	89599460
chr9	37575280	37575780
chr1	246793288	246793788
chr11	120747108	120747608
chr7	2204094	2204594
chr16	51757796	51758296
chr2	222752707	222753207
chr3	24190501	24191001
chr3	90141485	90141985
chr5	160348081	160348581
chr17	75526044	75526544
chr1	225875014	225875514
chr2	59529739	59530239
chr9	134029134	134029634
chr1	37631052	37631552
chr12	55068282	55068782
chr16	12182158	12182658
chr5	5616400	5616900
chr2	26629793	26630293
chr4	181636544	181637044
chr16	668534	669034
chr1	3800020	3800520
chr17	50944476	50944976
chr19	10756687	10757187
chr2	235000240	235000740
chr7	127948346	127948846
chr7	132511329	132511829
chr14	99879538	99880038
chr1	26981083	26981583
chr3	45544260	45544760
chr15	45759922	45760422
chr12	5923112	5923612
chr1	45924594	45925094
chr5	140055941	140056441
chr9	37667654	37668154
chr15	76184594	76185094
chr8	105629672	105630172
chr2	23495770	23496270
chr5	113203192	113203692
chr21	15222017	15222517
chr14	91546273	91546773
chr11	75506266	75506766
chr15	58934552	58935052
chr7	66146731	66147231
chr3	45636920	45637420
chr7	7565228	7565728
chr16	68366007	68366507
chr4	7255413	7255913
chr1	41150931	41151431
chr19	41997736	41998236
chr10	124077189	124077689
chr16	30565493	30565993
chr4	5852773	5853273
chr16	31087930	31088430
chr17	82121131	82121631
chr4	83947146	83947646
chr5	93715295	93715795
chr11	87512638	87513138
chr14	95387732	95388232
chr16	78931602	78932102
chr6	167034017	167034517
chr3	42555967	42556467
chr7	48101860	48102360
chr6	155023799	155024299
chr16	70429001	70429501
chr11	134001161	134001661
chr1	52911566	52912066
chr22	44693721	44694221
chr8	138394627	138395127
chr11	70640022	70640522
chr11	116945371	116945871
chr11	120739745	120740245
chr14	74593585	74594085
chr7	151837631	151838131
chr10	45590575	45591075
chr19	44684905	44685405
chr14	94165997	94166497
chr16	55462141	55462641
chr7	39199902	39200402
chr16	21611471	21611971
chr2	137770124	137770624
chr10	118666750	118667250
chr2	215341817	215342317
chr8	67055014	67055514
chr13	112903030	112903530
chr5	59003469	59003969
chr13	34682316	34682816
chr22	31211078	31211578
chr17	5434565	5435065
chr3	8259772	8260272
chr7	149632661	149633161
chr16	13347710	13348210
chr3	57546568	57547068
chr16	28566191	28566691
chr18	57014967	57015467
chr1	57440054	57440554
chr8	64032386	64032886
chr7	29442115	29442615
chr16	56102328	56102828
chr12	89540494	89540994
chr17	74086957	74087457
chr22	24450538	24451038
chr6	56671473	56671973
chr6	118912565	118913065
chr9	91899945	91900445
chr5	168420112	168420612
chr8	20304615	20305115
chr7	90834687	90835187
chr17	80608248	80608748
chr17	55480899	55481399
chr8	73181172	73181672
chr11	20342597	20343097
chr1	48480457	48480957
chr11	47572878	47573378
chr12	2489226	2489726
chr12	53507483	53507983
chr12	90741484	90741984
chr12	123143369	123143869
chr14	93198883	93199383
chr18	3235116	3235616
chr18	51659695	51660195
chr18	52046770	52047270
chr19	10918289	10918789
chr2	68636967	68637467
chr2	101285192	101285692
chr2	135743804	135744304
chr2	231198915	231199415
chr20	21344161	21344661
chr3	50160556	50161056
chr3	81466109	81466609
chr3	143092816	143093316
chr4	175648599	175649099
chr5	95244418	95244918
chr6	15573341	15573841
chr7	139853402	139853902
chr7	146539856	146540356
chr8	38639563	38640063
chrX	139642543	139643043
chr6	35512049	35512549
chr16	65491962	65492462
chr16	64615599	64616099
chr9	110106752	110107252
chr7	141949296	141949796
chr7	128407744	128408244
chr10	70890797	70891297
chr2	168239237	168239737
chr17	62750506	62751006
chr2	200063131	200063631
chr2	30325759	30326259
chr1	162176998	162177498
chr7	75791346	75791846
chr17	18377169	18377669
chr10	68623343	68623843
chr8	23764837	23765337
chr16	51258180	51258680
chr14	35556521	35557021
chr19	4629498	4629998
chr6	168823552	168824052
chr9	27645085	27645585
chr4	10018800	10019300
chr8	22228440	22228940
chr19	30552672	30553172
chr4	168523392	168523892
chr2	42060948	42061448
chr7	12636437	12636937
chr17	44767450	44767950
chr5	115151077	115151577
chr5	146718621	146719121
chr17	43614083	43614583
chr6	2957903	2958403
chr15	60703296	60703796
chr22	36573897	36574397
chr16	26830647	26831147
chr16	20871815	20872315
chr7	34838250	34838750
chr4	60482791	60483291
chr5	148372743	148373243
chr9	117375759	117376259
chr9	88542733	88543233
chr1	44683126	44683626
chr8	138275949	138276449
chr9	6484173	6484673
chr4	6500564	6501064
chr10	12431436	12431936
chr1	27638278	27638778
chr7	149692623	149693123
chr11	37041008	37041508
chr11	61010572	61011072
chr7	11794313	11794813
chr19	37345988	37346488
chr12	55024501	55025001
chr20	7841879	7842379
chr17	1145241	1145741
chr18	37339765	37340265
chr14	72794754	72795254
chr20	17646760	17647260
chr15	74245361	74245861
chr17	66750712	66751212
chr21	34189385	34189885
chr20	63416574	63417074
chr1	67463614	67464114
chr14	34014939	34015439
chr22	19062157	19062657
chr12	121468393	121468893
chr3	58626928	58627428
chr10	96619085	96619585
chr14	51331410	51331910
chr5	100222245	100222745
chr12	126860532	126861032
chr20	42260143	42260643
chr1	36561227	36561727
chr1	226985613	226986113
chr14	72650147	72650647
chr6	42128591	42129091
chr14	74939103	74939603
chr9	110099365	110099865
chr7	140627861	140628361
chr1	41320414	41320914
chr10	97074666	97075166
chr20	59124280	59124780
chr6	33719566	33720066
chr10	21065527	21066027
chr10	86257603	86258103
chr17	80427695	80428195
chr17	27491695	27492195
chr1	14597649	14598149
chr2	227970094	227970594
chr5	1252204	1252704
chr12	132247532	132248032
chr21	31777543	31778043
chr1	211683875	211684375
chr18	42184937	42185437
chr5	136396866	136397366
chr2	223169898	223170398
chr2	31088566	31089066
chr9	73822531	73823031
chr21	26147497	26147997
chr19	39852837	39853337
chr5	150215867	150216367
chr1	18707803	18708303
chr1	154186116	154186616
chr3	72303758	72304258
chr11	30535787	30536287
chr10	103929271	103929771
chr19	7720334	7720834
chr9	82679403	82679903
chr10	74241508	74242008
chr11	134854291	134854791
chr18	37662867	37663367
chr10	80468942	80469442
chr17	30291863	30292363
chr4	112123343	112123843
chr16	24204112	24204612
chr7	134284436	134284936
chr22	21707599	21708099
chr1	161275360	161275860
chr20	10686708	10687208
chr12	71873830	71874330
chr8	94256684	94257184
chr11	918086	918586
chrX	24799597	24800097
chr10	45599176	45599676
chr11	20024278	20024778
chr6	53641278	53641778
chr13	99053600	99054100
chr5	10623260	10623760
chr14	104296643	104297143
chr4	98747388	98747888
chr12	114914407	114914907
chr7	108346482	108346982
chrX	2156295	2156795
chr14	46990679	46991179
chr2	171309890	171310390
chr4	61826921	61827421
chr1	115708739	115709239
chr16	6964655	6965155
chr6	111568359	111568859
chr10	12628935	12629435
chr16	56801074	56801574
chr11	123630269	123630769
chr2	119524145	119524645
chr1	246533317	246533817
chr3	133955929	133956429
chr17	58539603	58540103
chr1	36567786	36568286
chr2	103176481	103176981
chr6	161575807	161576307
chr14	97930089	97930589
chr5	143019663	143020163
chr6	14280065	14280565
chr8	127300047	127300547
chr2	74513068	74513568
chr6	41646848	41647348
chr7	128788389	128788889
chr3	127630994	127631494
chr15	58564978	58565478
chr10	18397924	18398424
chr2	40204293	40204793
chr8	77821560	77822060
chr10	78059876	78060376
chr3	13102931	13103431
chr19	3055941	3056441
chr8	22133136	22133636
chr1	111793869	111794369
chr10	33083291	33083791
chr10	64369861	64370361
chr11	67650306	67650806
chr13	20840519	20841019
chr13	98919525	98920025
chr15	34799351	34799851
chr15	100766374	100766874
chr16	56384227	56384727
chr17	42518822	42519322
chr18	7236840	7237340
chr20	10551630	10552130
chr20	63629535	63630035
chr21	36166582	36167082
chr21	46509776	46510276
chr22	38167149	38167649
chr3	45463469	45463969
chr3	109440309	109440809
chr4	90640370	90640870
chr5	56409676	56410176
chr5	116751098	116751598
chr5	147645136	147645636
chr6	8157752	8158252
chr7	28981305	28981805
chr7	36838616	36839116
chr7	72925624	72926124
chr7	102914773	102915273
chr7	117686250	117686750
chr7	155680960	155681460
chr8	2011779	2012279
chr8	117121948	117122448
chr9	7721225	7721725
chr9	132240045	132240545
chr9	137438885	137439385
chr12	78951645	78952145
chr2	64349049	64349549
chr3	192902446	192902946
chr1	76880454	76880954
chr22	50576096	50576596
chr12	117820158	117820658
chr8	48821039	48821539
chr15	78626618	78627118
chr2	235011740	235012240
chr16	57806205	57806705
chr6	169851564	169852064
chr6	41492150	41492650
chr14	81298260	81298760
chr5	137480214	137480714
chr7	51219293	51219793
chr7	100675379	100675879
chr12	51887838	51888338
chr12	108792443	108792943
chr6	87397584	87398084
chr15	41886676	41887176
chr9	136339182	136339682
chr21	45618388	45618888
chr14	60356808	60357308
chr14	56419714	56420214
chr11	93477620	93478120
chr6	42710302	42710802
chr6	93577442	93577942
chr11	116174109	116174609
chr12	6903383	6903883
chr16	78753007	78753507
chr9	133705436	133705936
chr16	67680379	67680879
chr18	78945215	78945715
chr2	46331592	46332092
chr21	32765045	32765545
chr5	43049810	43050310
chr20	25546999	25547499
chr17	37500921	37501421
chr4	54944967	54945467
chr1	12510254	12510754
chr13	91658468	91658968
chr18	31610825	31611325
chr10	31017460	31017960
chr11	97262785	97263285
chr2	199974584	199975084
chr4	8737383	8737883
chr4	56122971	56123471
chr11	45607789	45608289
chr16	2969853	2970353
chr15	75902127	75902627
chr18	66622096	66622596
chr10	5514124	5514624
chr15	91099951	91100451
chr1	159938111	159938611
chr8	1032949	1033449
chr22	23846494	23846994
chr3	64417805	64418305
chr5	126486685	126487185
chr14	100393933	100394433
chr15	85504081	85504581
chr7	5176943	5177443
chr17	7191043	7191543
chr11	114847611	114848111
chr16	2978187	2978687
chr5	134911604	134912104
chr9	94015351	94015851
chr12	132428479	132428979
chr9	87547523	87548023
chr7	75045750	75046250
chr11	8832779	8833279
chr18	37962243	37962743
chr9	122058704	122059204
chr16	84509444	84509944
chr2	204365037	204365537
chr3	68893453	68893953
chr3	137263980	137264480
chr2	206040372	206040872
chr9	98809639	98810139
chr19	35786860	35787360
chr3	120604340	120604840
chr12	26833730	26834230
chr22	29994848	29995348
chr10	127150187	127150687
chr7	123666423	123666923
chr17	80270078	80270578
chr2	71223895	71224395
chr2	13616631	13617131
chr2	132538387	132538887
chr2	74043335	74043835
chr7	27095907	27096407
chr21	36100957	36101457
chr3	53978335	53978835
chr2	109342978	109343478
chr22	29346537	29347037
chr16	69778224	69778724
chr17	34685062	34685562
chr7	26759256	26759756
chr1	10253691	10254191
chr12	56498477	56498977
chr1	12573761	12574261
chr18	50115390	50115890
chr2	15926899	15927399
chrX	10176394	10176894
chr11	114820635	114821135
chr3	123110847	123111347
chr18	76431487	76431987
chr10	77413244	77413744
chr11	6596869	6597369
chr4	13362582	13363082
chr13	26695937	26696437
chr17	27268232	27268732
chr5	136400750	136401250
chr1	21921504	21922004
chr4	94547307	94547807
chr5	141849401	141849901
chr5	4740085	4740585
chr15	57529807	57530307
chr17	6106964	6107464
chr1	161316213	161316713
chr10	35388794	35389294
chr15	58398004	58398504
chr12	113725021	113725521
chr18	21725182	21725682
chr7	102310407	102310907
chr1	219782258	219782758
chr4	78902273	78902773
chr8	9939166	9939666
chr5	172443333	172443833
chr12	2820960	2821460
chr18	12270961	12271461
chr2	47483138	47483638
chr5	43303145	43303645
chr7	139838560	139839060
chr1	240045919	240046419
chr17	49200615	49201115
chr2	202448568	202449068
chr22	44622007	44622507
chr14	62655121	62655621
chr18	50039711	50040211
chr2	30990659	30991159
chr5	37614071	37614571
chr7	82530287	82530787
chr9	19219391	19219891
chr14	95547776	95548276
chr1	1315363	1315863
chr17	6078495	6078995
chr19	19074425	19074925
chr4	48018260	48018760
chr19	358628	359128
chr22	29702219	29702719
chr1	45570579	45571079
chr17	6245382	6245882
chr13	105996335	105996835
chr3	19488633	19489133
chr4	5463087	5463587
chr1	9852879	9853379
chr3	185695966	185696466
chr8	126518092	126518592
chr3	194818589	194819089
chr2	25115953	25116453
chr1	176603628	176604128
chr12	5661814	5662314
chr14	69711006	69711506
chr14	85293804	85294304
chr15	99454732	99455232
chr6	151721783	151722283
chr21	44021522	44022022
chr2	130957866	130958366
chr21	37153664	37154164
chr3	122964815	122965315
chr22	24526092	24526592
chr9	99172633	99173133
chr3	52468202	52468702
chr6	102853403	102853903
chr10	119008971	119009471
chr16	4123528	4124028
chr2	109057710	109058210
chr17	79374195	79374695
chr3	194375442	194375942
chr4	17702652	17703152
chr5	151935318	151935818
chr19	528460	528960
chr5	99060892	99061392
chr10	124896661	124897161
chr4	655134	655634
chr17	14781041	14781541
chr7	112221503	112222003
chr20	64155107	64155607
chr1	29224913	29225413
chr1	78434184	78434684
chr1	87897445	87897945
chr1	107328040	107328540
chr1	169013839	169014339
chr1	225810728	225811228
chr1	246145403	246145903
chr10	25707579	25708079
chr11	8289404	8289904
chr11	103608097	103608597
chr11	116714846	116715346
chr12	23880941	23881441
chr12	88935781	88936281
chr12	90023473	90023973
chr12	109646257	109646757
chr14	22567288	22567788
chr14	99605833	99606333
chr15	34594356	34594856
chr15	78880054	78880554
chr15	95471536	95472036
chr17	35589440	35589940
chr17	76467254	76467754
chr2	73921093	73921593
chr2	114633591	114634091
chr2	169360944	169361444
chr2	223740634	223741134
chr20	48326752	48327252
chr21	39438819	39439319
chr3	38382577	38383077
chr3	181075046	181075546
chr4	90199831	90200331
chr4	94288675	94289175
chr4	110225624	110226124
chr4	169017900	169018400
chr5	23136645	23137145
chr5	84356346	84356846
chr5	133075903	133076403
chr6	17845575	17846075
chr6	33594902	33595402
chr6	65703702	65704202
chr6	125813019	125813519
chr6	134622699	134623199
chr7	30567728	30568228
chr8	86064090	86064590
chr9	84890024	84890524
chr9	88545332	88545832
chrX	142833037	142833537
chr11	120109473	120109973
chr7	151062248	151062748
chr5	127425017	127425517
chr18	46293067	46293567
chr4	3071546	3072046
chr1	202798912	202799412
chr20	25241181	25241681
chr1	20442874	20443374
chr6	10779024	10779524
chr18	59275117	59275617
chr18	66329682	66330182
chr14	58426225	58426725
chr10	72379035	72379535
chr10	77189322	77189822
chr10	48274694	48275194
chr17	57925450	57925950
chr7	129830113	129830613
chr8	74380759	74381259
chr8	142126027	142126527
chr1	54325740	54326240
chr4	133124706	133125206
chr5	145837415	145837915
chr1	74952755	74953255
chr11	115207287	115207787
chr13	76968025	76968525
chr7	22198601	22199101
chr19	41992927	41993427
chr4	138542124	138542624
chr19	35033079	35033579
chr3	61060538	61061038
chr11	123351254	123351754
chr17	49830186	49830686
chr17	64084401	64084901
chr9	36100957	36101457
chr9	19781896	19782396
chr17	77237429	77237929
chr12	40685036	40685536
chr9	113299349	113299849
chr16	63371312	63371812
chr17	75628327	75628827
chr14	78751156	78751656
chr5	172350738	172351238
chr4	136124215	136124715
chr10	71501449	71501949
chr4	120659592	120660092
chr4	123420309	123420809
chr12	112188348	112188848
chr18	44423867	44424367
chr9	93061885	93062385
chr4	45910448	45910948
chr3	193052219	193052719
chr3	129104478	129104978
chr22	26986188	26986688
chr1	226400756	226401256
chr18	56236911	56237411
chr7	64314941	64315441
chr8	142010100	142010600
chr2	219618353	219618853
chr2	218998903	218999403
chr1	155012027	155012527
chr3	52010348	52010848
chr10	110503762	110504262
chr11	117337028	117337528
chr4	81412490	81412990
chr17	1028502	1029002
chr10	71632861	71633361
chr1	221730111	221730611
chr12	132530412	132530912
chr2	47009236	47009736
chr13	62483824	62484324
chr3	53146478	53146978
chr7	1617648	1618148
chr19	11693782	11694282
chr2	170177822	170178322
chr8	130064912	130065412
chr17	7667867	7668367
chr5	176406300	176406800
chr1	9242473	9242973
chr10	29734809	29735309
chr22	29503772	29504272
chr10	667059	667559
chr3	129985061	129985561
chr9	113935640	113936140
chr20	5095948	5096448
chr1	23071431	23071931
chr1	226310710	226311210
chr2	181615171	181615671
chr3	36804229	36804729
chr13	66443859	66444359
chr1	48681818	48682318
chr17	46994954	46995454
chr5	3394719	3395219
chr19	52691650	52692150
chr10	86610140	86610640
chr11	9016726	9017226
chr7	151286851	151287351
chr8	125228526	125229026
chr13	48534153	48534653
chr3	193563316	193563816
chr12	50156657	50157157
chr19	35755211	35755711
chr10	69362592	69363092
chr1	76874492	76874992
chr1	180513760	180514260
chr20	45325355	45325855
chr22	30325068	30325568
chr10	103547556	103548056
chr16	87470268	87470768
chr12	103492715	103493215
chr17	28466633	28467133
chr2	128303884	128304384
chr3	157958397	157958897
chr3	195833375	195833875
chr6	110378515	110379015
chr2	133346302	133346802
chr2	3432012	3432512
chr10	80389093	80389593
chr2	74206012	74206512
chr2	179181610	179182110
chr3	127091628	127092128
chr3	130929784	130930284
chr8	61545777	61546277
chr14	99572400	99572900
chr16	68040505	68041005
chr3	114061169	114061669
chr5	71880437	71880937
chr8	66786173	66786673
chr8	106444861	106445361
chr8	140716745	140717245
chr14	69038324	69038824
chr15	85496529	85497029
chr16	746232	746732
chr3	125057593	125058093
chr7	30470061	30470561
chr7	34902156	34902656
chr8	118563948	118564448
chr7	143327257	143327757
chr11	9344066	9344566
chr17	50076467	50076967
chr3	108404460	108404960
chr10	60128678	60129178
chr8	118473547	118474047
chr14	91888711	91889211
chr2	125553752	125554252
chr12	132208131	132208631
chr19	2777902	2778402
chr10	4219871	4220371
chr13	50779854	50780354
chr4	169109206	169109706
chr3	179928907	179929407
chr1	18344615	18345115
chr8	133945682	133946182
chr13	112259453	112259953
chr17	81886074	81886574
chr2	201698431	201698931
chr6	135944029	135944529
chr8	74489026	74489526
chr9	90449352	90449852
chr7	90817751	90818251
chr8	126086935	126087435
chr5	83197802	83198302
chr8	131906156	131906656
chr21	34606429	34606929
chr22	23891298	23891798
chr18	58114775	58115275
chr1	3331986	3332486
chr18	30730846	30731346
chr7	71184208	71184708
chr4	76439059	76439559
chr6	144759376	144759876
chr3	12930400	12930900
chr7	151091909	151092409
chr16	31438322	31438822
chr6	155270490	155270990
chr1	28906254	28906754
chr2	168534938	168535438
chr18	33076598	33077098
chr21	42493204	42493704
chr5	161234714	161235214
chr10	109762499	109762999
chr13	113666879	113667379
chr17	2890181	2890681
chr14	104903912	104904412
chr6	91836948	91837448
chr4	1563565	1564065
chr17	43406633	43407133
chr5	34663759	34664259
chr15	74427790	74428290
chr3	63595164	63595664
chr7	7185408	7185908
chr1	18107363	18107863
chrX	1034758	1035258
chr7	131948340	131948840
chr1	221632111	221632611
chr5	64096679	64097179
chr11	44780039	44780539
chr7	128123643	128124143
chr7	128639438	128639938
chr4	182697018	182697518
chr7	105780345	105780845
chr13	94479514	94480014
chr12	5623311	5623811
chr16	28219214	28219714
chr17	79937924	79938424
chr10	71520842	71521342
chr18	9106734	9107234
chr10	47039126	47039626
chr8	80196474	80196974
chr13	19665491	19665991
chr3	62761640	62762140
chr6	41422050	41422550
chr1	9374626	9375126
chr10	1761991	1762491
chr10	13051156	13051656
chr11	10454738	10455238
chr11	77542835	77543335
chr11	110275030	110275530
chr11	126817743	126818243
chr12	43759220	43759720
chr14	48125610	48126110
chr14	56427861	56428361
chr14	57009401	57009901
chr14	76208235	76208735
chr16	15811551	15812051
chr17	36724420	36724920
chr17	36921153	36921653
chr17	74715958	74716458
chr18	42513380	42513880
chr18	62918261	62918761
chr19	2304129	2304629
chr2	101367442	101367942
chr2	218577957	218578457
chr2	231200712	231201212
chr20	18614223	18614723
chr20	46071614	46072114
chr21	18049415	18049915
chr3	15112206	15112706
chr3	99925429	99925929
chr3	101235818	101236318
chr3	129106316	129106816
chr3	168312930	168313430
chr3	180786178	180786678
chr4	45484830	45485330
chr4	79827187	79827687
chr4	132511521	132512021
chr5	7338255	7338755
chr5	38309970	38310470
chr5	54655240	54655740
chr5	79303792	79304292
chr5	110081762	110082262
chr5	143368720	143369220
chr5	171773193	171773693
chr5	174589531	174590031
chr6	1191231	1191731
chr6	149643816	149644316
chr7	50359773	50360273
chr7	130611192	130611692
chr7	132450210	132450710
chr8	782704	783204
chr8	121534851	121535351
chr8	138369100	138369600
chr9	91737101	91737601
chrX	38069442	38069942
chr12	50032976	50033476
chr6	5276551	5277051
chr8	60741062	60741562
chr3	13110580	13111080
chr7	6500796	6501296
chr11	44963031	44963531
chr2	158131435	158131935
chr13	113746594	113747094
chr16	27723027	27723527
chr15	62622752	62623252
chr2	161337199	161337699
chr11	3196656	3197156
chr1	186479119	186479619
chr10	15454030	15454530
chr2	128058135	128058635
chr14	72643239	72643739
chr16	10787276	10787776
chr12	6371111	6371611
chr12	128325580	128326080
chr2	10911022	10911522
chr2	207905563	207906063
chr20	3184449	3184949
chr1	151283032	151283532
chr11	36022812	36023312
chr2	128068863	128069363
chr12	128682879	128683379
chr14	49052490	49052990
chr6	79261608	79262108
chr2	111939067	111939567
chr13	26623019	26623519
chr5	174617482	174617982
chr4	76203456	76203956
chr13	23929001	23929501
chr2	121380085	121380585
chr9	135014044	135014544
chr20	49833410	49833910
chr16	84239838	84240338
chr18	39199168	39199668
chr5	179164941	179165441
chr7	135863052	135863552
chr21	40967663	40968163
chr13	109043516	109044016
chr17	38507381	38507881
chr21	40255513	40256013
chr5	7011453	7011953
chr7	82566303	82566803
chr12	65638324	65638824
chr19	17468973	17469473
chr15	65372589	65373089
chr2	19335259	19335759
chr12	124673883	124674383
chr15	85460346	85460846
chr2	232114821	232115321
chr12	49446479	49446979
chr18	26420529	26421029
chr13	25181056	25181556
chr16	69747063	69747563
chr20	46957243	46957743
chr14	68962610	68963110
chr5	62127298	62127798
chr22	43326257	43326757
chr3	120702158	120702658
chr20	2814626	2815126
chr17	76029309	76029809
chr21	37281891	37282391
chr3	108158960	108159460
chr11	119513401	119513901
chr17	27319781	27320281
chr2	239472206	239472706
chr1	43230306	43230806
chr3	13125355	13125855
chr1	43066520	43067020
chr11	120917583	120918083
chr2	239263581	239264081
chr17	50786136	50786636
chr5	36773172	36773672
[truncated: 1,570 more rows]

## Sheet: Rod DAR
seqnames	start	end
chr1	933360	933860
chr12	6840424	6840924
chr16	30028167	30028667
chr20	31694224	31694724
chr17	9918708	9919208
chr19	3774857	3775357
chr19	3768338	3768838
chr16	85724865	85725365
chr19	47848696	47849196
chr7	131586227	131586727
chr2	128305454	128305954
chr17	9905066	9905566
chr1	44043686	44044186
chr7	73986066	73986566
chr17	81656372	81656872
chr12	6839768	6840268
chr1	10678176	10678676
chr15	88484730	88485230
chr1	22582971	22583471
chr12	5923112	5923612
chr2	120522212	120522712
chr5	10483100	10483600
chr1	110171369	110171869
chr22	39362106	39362606
chr16	20866201	20866701
chr17	63529536	63530036
chr10	47175671	47176171
chr20	4637010	4637510
chr1	22612579	22613079
chr17	45022858	45023358
chr1	44035877	44036377
chr15	71806389	71806889
chr3	50133182	50133682
chr1	2050037	2050537
chr19	3772018	3772518
chr22	44304331	44304831
chr3	12986903	12987403
chr10	132421105	132421605
chr10	132793692	132794192
chr7	129780072	129780572
chr19	1855238	1855738
chr11	73645932	73646432
chr17	58532470	58532970
chr1	201268417	201268917
chr5	1252204	1252704
chr1	6426253	6426753
chr17	807684	808184
chr22	19999374	19999874
chr3	111712169	111712669
chr17	6429268	6429768
chr14	99754046	99754546
chr20	63416574	63417074
chr15	99446870	99447370
chr16	50297631	50298131
chr20	60876987	60877487
chr19	47821557	47822057
chr1	9841880	9842380
chr9	123360126	123360626
chr10	129870830	129871330
chr1	159938111	159938611
chr15	77607351	77607851
chr1	44030108	44030608
chr15	90200467	90200967
chr14	99572400	99572900
chr16	87351332	87351832
chr16	85619472	85619972
chr3	13110580	13111080
chr11	120747108	120747608
chr12	120363409	120363909
chr3	51964027	51964527
chr12	51887838	51888338
chr22	39527614	39528114
chr19	903138	903638
chr2	181680441	181680941
chr8	54593359	54593859
chr19	3483202	3483702
chr8	10654914	10655414
chr4	1178579	1179079
chr9	136193406	136193906
chr19	47790241	47790741
chr16	88770766	88771266
chr19	32677719	32678219
chr19	10756687	10757187
chr1	205481689	205482189
chr11	61496043	61496543
chr14	105176028	105176528
chr1	22613855	22614355
chr14	24084424	24084924
chr19	41990974	41991474
chr1	156493185	156493685
chr8	23764837	23765337
chr14	24086563	24087063
chr12	132465425	132465925
chr3	50191296	50191796
chr7	129750067	129750567
chr11	62612642	62613142
chr11	8018086	8018586
chr8	142010100	142010600
chr15	74228640	74229140
chr16	794428	794928
chr2	42060948	42061448
chr19	4952929	4953429
chr14	69711006	69711506
chr9	134492116	134492616
chr9	120920366	120920866
chr20	42260143	42260643
chr4	7527120	7527620
chr5	139744292	139744792
chr1	10753268	10753768
chr17	80427695	80428195
chr16	606631	607131
chr1	9595019	9595519
chr5	10524594	10525094
chr9	136331548	136332048
chr22	44309076	44309576
chr19	2550719	2551219
chr17	3879029	3879529
chr19	7618637	7619137
chr7	1611767	1612267
chr10	47348096	47348596
chr19	3693193	3693693
chr2	237995002	237995502
chr15	68699291	68699791
chr17	3879978	3880478
chr10	84185502	84186002
chr11	134053578	134054078
chr15	71810236	71810736
chr16	85624915	85625415
chr13	113739912	113740412
chr19	595604	596104
chr2	23495770	23496270
chr12	3292975	3293475
chr1	4071586	4072086
chr11	123550493	123550993
chr7	98251475	98251975
chr8	142213024	142213524
chr5	94499710	94500210
chr2	127101616	127102116
chr1	202798912	202799412
chr17	76467254	76467754
chr9	129087575	129088075
chr18	48049675	48050175
chr17	32298853	32299353
chr8	141388870	141389370
chr19	40691184	40691684
chr2	10191170	10191670
chr9	89746593	89747093
chr15	90280068	90280568
chr9	33239941	33240441
chr1	53319442	53319942
chr11	119157085	119157585
chr11	67455047	67455547
chr1	41380985	41381485
chr9	137241896	137242396
chr22	43996953	43997453
chr2	189480044	189480544
chr11	119368629	119369129
chr1	6948771	6949271
chr17	39167394	39167894
chr9	37667654	37668154
chr14	102241093	102241593
chr1	201020227	201020727
chr22	23104243	23104743
chr4	625285	625785
chr6	106086046	106086546
chr15	71808516	71809016
chr6	42695107	42695607
chr22	30392475	30392975
chr9	114370059	114370559
chr22	42399624	42400124
chr19	48043705	48044205
chr1	9593296	9593796
chr8	66774904	66775404
chr17	43409714	43410214
chr6	34090448	34090948
chr14	24085202	24085702
chr5	134509565	134510065
chr15	73944626	73945126
chr7	26397304	26397804
chr19	3441703	3442203
chr11	8694006	8694506
chr11	77171789	77172289
chr14	72643239	72643739
chr19	44684905	44685405
chr15	68682251	68682751
chr8	9906552	9907052
chr19	2659777	2660277
chr1	9846876	9847376
chr6	37361966	37362466
chr13	52118533	52119033
chr17	7667867	7668367
chr20	48205700	48206200
chr21	45618388	45618888
chr19	47819759	47820259
chr1	53142381	53142881
chr19	38068792	38069292
chr6	27772665	27773165
chr7	2383777	2384277
chr9	134029134	134029634
chr7	1742050	1742550
chr11	117457387	117457887
chr12	53241561	53242061
chr20	63950994	63951494
chr7	133796640	133797140
chr11	72308548	72309048
chr18	45854117	45854617
chr19	47798867	47799367
chr19	35117047	35117547
chr17	45129411	45129911
chr11	67605177	67605677
chr20	49384354	49384854
chr5	10563976	10564476
chr19	17248458	17248958
chr16	84509444	84509944
chr20	63629535	63630035
chr7	5176943	5177443
chr9	99172633	99173133
chr3	14404509	14405009
chr17	79937924	79938424
chr1	228139836	228140336
chr4	163988900	163989400
chr19	3336575	3337075
chr19	48010587	48011087
chr16	57975773	57976273
chr3	119638726	119639226
chr8	142216030	142216530
chr5	10509564	10510064
chr19	7868671	7869171
chr16	28219214	28219714
chr1	41330257	41330757
chr12	132428479	132428979
chr17	74332750	74333250
chr9	134493179	134493679
chr3	58520966	58521466
chr5	38257715	38258215
chr15	74427790	74428290
chr12	3206535	3207035
chr10	47360408	47360908
chr3	123110847	123111347
chr19	3357574	3358074
chr12	130703351	130703851
chr7	45295140	45295640
chr19	48029533	48030033
chr21	37530978	37531478
chr6	129861026	129861526
chr11	72592060	72592560
chr11	134038922	134039422
chr6	170438290	170438790
chr8	141392462	141392962
chr19	34841742	34842242
chr1	26833891	26834391
chr17	178624	179124
chr19	12975209	12975709
chr1	36557300	36557800
chr17	43403807	43404307
chr1	168742330	168742830
chr1	47491350	47491850
chr22	33831597	33832097
chr6	35512049	35512549
chr17	79849954	79850454
chr1	177902467	177902967
chr7	74453577	74454077
chr1	16921641	16922141
chr2	70888916	70889416
chr3	51968084	51968584
chr5	1520167	1520667
chr12	127143081	127143581
chr16	87321293	87321793
chr6	21885390	21885890
chr9	76868749	76869249
chr19	5824733	5825233
chr1	110210031	110210531
chr19	40281667	40282167
chr7	128408678	128409178
chr15	70191949	70192449
chr19	48467256	48467756
chr13	23630234	23630734
chr17	8002353	8002853
chr12	124480746	124481246
chr4	139567438	139567938
chr2	70983624	70984124
chr9	132240045	132240545
chr22	19514714	19515214
chr1	154748309	154748809
chr18	49759545	49760045
chr1	1832105	1832605
chr2	233307475	233307975
chr21	45012163	45012663
chr4	8892401	8892901
chr19	31518546	31519046
chr12	119988849	119989349
chr20	34562630	34563130
chr1	54297951	54298451
chr10	128440311	128440811
chr11	16989556	16990056
chr4	165879490	165879990
chr18	79927283	79927783
chr8	41332894	41333394
chr5	71880437	71880937
chr19	17240239	17240739
chr1	53115890	53116390
chr1	53119850	53120350
chr17	50943952	50944452
chr17	80025115	80025615
chr17	81655309	81655809
chr15	89391611	89392111
chr10	69362592	69363092
chr8	64377011	64377511
chr3	134431044	134431544
chr1	159169044	159169544
chr17	2041108	2041608
chr22	23846494	23846994
chr22	29503772	29504272
chr14	24081796	24082296
chr3	51962110	51962610
chr11	68803714	68804214
chr21	45536726	45537226
chr17	6434951	6435451
chr3	32843328	32843828
chr1	155012027	155012527
chr3	45544260	45544760
chr19	5024969	5025469
chr12	6758498	6758998
chr14	69637530	69638030
chr9	131762277	131762777
chr15	66108777	66109277
chr1	15416917	15417417
chr13	113668449	113668949
chr16	1538786	1539286
chr2	133266685	133267185
chr17	73744393	73744893
chr5	178996131	178996631
chr20	32450629	32451129
chr1	54110980	54111480
chr9	7549138	7549638
chr12	124232071	124232571
chr1	9505247	9505747
chr15	70340029	70340529
chr19	49395493	49395993
chr5	76488519	76489019
chr2	26617430	26617930
chr21	41950737	41951237
chr3	100269792	100270292
chr5	171986666	171987166
chr11	44960145	44960645
chr2	23425433	23425933
chr17	57869808	57870308
chr5	31854809	31855309
chr2	120593831	120594331
chr2	219327645	219328145
chr1	30893778	30894278
chr22	29772312	29772812
chr3	14285398	14285898
chr10	44978620	44979120
chr20	34705101	34705601
chr1	205258231	205258731
chr16	87854461	87854961
chr3	169913329	169913829
chr1	178651613	178652113
chr13	90612955	90613455
chr17	14309185	14309685
chr17	28549190	28549690
chr11	120747746	120748246
chr14	56891100	56891600
chr17	43406633	43407133
chr21	33700572	33701072
chr19	3358296	3358796
chr1	54325740	54326240
chr1	24744909	24745409
chr20	64285740	64286240
chr16	87833989	87834489
chr19	54451662	54452162
chr20	60729455	60729955
chr19	4066967	4067467
chr2	219520995	219521495
chr3	68983993	68984493
chr6	35512703	35513203
chr1	36764787	36765287
chr16	1108216	1108716
chr17	19317162	19317662
chr10	84194309	84194809
chr14	92430654	92431154
chr2	241771433	241771933
chr1	204145009	204145509
chr8	64376386	64376886
chr16	88688075	88688575
chr8	94256684	94257184
chr15	76341130	76341630
chr8	133358164	133358664
chr2	23585128	23585628
chr1	22563185	22563685
chr15	89760229	89760729
chr1	1809429	1809929
chr2	219525795	219526295
chr16	57970909	57971409
chr9	98317096	98317596
chr1	94121292	94121792
chr1	205444913	205445413
chr15	74826875	74827375
chr10	78059876	78060376
chr8	142210214	142210714
chr17	27996354	27996854
chr16	2969853	2970353
chr1	46458827	46459327
chr15	88604352	88604852
chr3	47294968	47295468
chr11	131373276	131373776
chr15	68991694	68992194
chr6	34476463	34476963
chr19	3767748	3768248
chr8	55099343	55099843
chr12	124549050	124549550
chr6	34513596	34514096
chr19	49441346	49441846
chr11	126547608	126548108
chr15	60703296	60703796
chr1	10253691	10254191
chr13	25164293	25164793
chr2	54638811	54639311
chr7	74643164	74643664
chr13	97851199	97851699
chr1	84715603	84716103
chr22	20270747	20271247
chr1	43066520	43067020
chr7	157150824	157151324
chr17	9897557	9898057
chr1	43716830	43717330
chr1	201941586	201942086
chr9	126016637	126017137
chr14	99754660	99755160
chr19	47797956	47798456
chr7	98400976	98401476
chr15	42539645	42540145
chr18	50194935	50195435
chr1	54771184	54771684
chr14	92190698	92191198
chr3	45939358	45939858
chr15	78671788	78672288
chr15	52187031	52187531
chr1	158059875	158060375
chr11	131476240	131476740
chr12	49984426	49984926
chr17	81075997	81076497
chr16	88465566	88466066
chr18	58114775	58115275
chr16	9383250	9383750
chr2	85733498	85733998
chr9	132240953	132241453
chr1	151711295	151711795
chr3	175095692	175096192
chr15	65110688	65111188
chr3	41599029	41599529
chr2	96152794	96153294
chr17	50944476	50944976
chr19	47273013	47273513
chr1	3251675	3252175
chr10	84241333	84241833
chr9	132372256	132372756
chr7	129781736	129782236
chr5	174090953	174091453
chr6	35496662	35497162
chr19	56119591	56120091
chr11	115627601	115628101
chr19	5808074	5808574
chr2	235000240	235000740
chr14	99540247	99540747
chr13	44956415	44956915
chr2	74513068	74513568
chr12	111444827	111445327
chr22	37455803	37456303
chr14	68264795	68265295
chr1	230795399	230795899
chr1	2476030	2476530
chr15	92316515	92317015
chr20	34980855	34981355
chr15	75694311	75694811
chr19	47813612	47814112
chr16	87822568	87823068
chr15	68229506	68230006
chr4	7226431	7226931
chr3	42161640	42162140
chr14	56730424	56730924
chr19	13289464	13289964
chr1	154665984	154666484
chr11	6596869	6597369
chr19	17260824	17261324
chr16	19595349	19595849
chr3	53938925	53939425
chr9	2717350	2717850
chr1	205256899	205257399
chr12	54193396	54193896
chr17	14760314	14760814
chr17	80993337	80993837
chr10	103703828	103704328
chr16	1123811	1124311
chr8	125171937	125172437
chr1	112041286	112041786
chr6	43634870	43635370
chr1	112722493	112722993
chr22	44222406	44222906
chr1	228209968	228210468
chr7	133827877	133828377
chr16	85612969	85613469
chr16	30565493	30565993
chr9	98432936	98433436
chr12	55048619	55049119
chr3	64462857	64463357
chr22	42001190	42001690
chr3	52347835	52348335
chr2	120342396	120342896
chr20	25546999	25547499
chr11	70640022	70640522
chr3	13210281	13210781
chr2	218878879	218879379
chr12	55049669	55050169
chr17	14341728	14342228
chr7	75791346	75791846
chr1	2523060	2523560
chr7	74627561	74628061
chr19	5572786	5573286
chr10	16491874	16492374
chr16	88767996	88768496
chr1	186460895	186461395
chr5	1820243	1820743
chr9	134188351	134188851
chr16	85611553	85612053
chr4	8384890	8385390
chr5	134511791	134512291
chr10	97545358	97545858
chr15	40927446	40927946
chr19	45952889	45953389
chr9	128723948	128724448
chr15	58934552	58935052
chr1	163537690	163538190
chr10	102418626	102419126
chr3	123110186	123110686
chr16	89374940	89375440
chr12	110813254	110813754
chr9	134342735	134343235
chr6	35534323	35534823
chr7	44224489	44224989
chr20	2059372	2059872
chr15	70193015	70193515
chr16	4824768	4825268
chr1	231611727	231612227
chrX	68876699	68877199
chr17	16415377	16415877
chr19	41131134	41131634
chr7	142231663	142232163
chr16	77225119	77225619
chr19	56905572	56906072
chr8	53732887	53733387
chr9	123657221	123657721
chr18	36311000	36311500
chr19	11693782	11694282
chr10	3126973	3127473
chr1	11447829	11448329
chr5	115151077	115151577
chr15	61364831	61365331
chr15	70494108	70494608
chr17	81656878	81657378
chr17	27977737	27978237
chr1	228144394	228144894
chr10	97074666	97075166
chr7	76386906	76387406
chr10	127416196	127416696
chr22	23104748	23105248
chr19	33430181	33430681
chr16	54576766	54577266
chr6	131000508	131001008
chr1	112882294	112882794
chr16	87834497	87834997
chr10	103618618	103619118
chr14	75400156	75400656
chr16	26005203	26005703
chr22	23088967	23089467
chr3	133157692	133158192
chr1	7460761	7461261
chr11	117334824	117335324
chr9	38079437	38079937
chr3	194871460	194871960
chr12	2172543	2173043
chr19	35755211	35755711
chr1	53134899	53135399
chr13	113666879	113667379
chr5	168426357	168426857
chr3	45994467	45994967
chr5	152305452	152305952
chr17	50557557	50558057
chr3	134423125	134423625
chr20	64165832	64166332
chr11	2748462	2748962
chr22	41298798	41299298
chr14	60169727	60170227
chr17	50501875	50502375
chr22	46150137	46150637
chr16	84093774	84094274
chr8	133270834	133271334
chr20	57224739	57225239
chr17	18377169	18377669
chr19	47863406	47863906
chr11	90644238	90644738
chr3	123066710	123067210
chr9	89622894	89623394
chr8	142212406	142212906
chr9	136202992	136203492
chr4	4721571	4722071
chr7	253706	254206
chr6	42722360	42722860
chr4	3853333	3853833
chr2	174535420	174535920
chr13	50228547	50229047
chr12	6846263	6846763
chr22	43925380	43925880
chr10	102455787	102456287
chr16	22264829	22265329
chr1	155010866	155011366
chr7	128267266	128267766
chr2	235017298	235017798
chr17	44006750	44007250
chr17	75525349	75525849
chr9	131387261	131387761
chr1	19240904	19241404
chr1	84690337	84690837
chr11	134346058	134346558
chr1	16152787	16153287
chr1	22971071	22971571
chr11	119361359	119361859
chr6	16964901	16965401
chr5	139155249	139155749
chr9	387824	388324
chr17	81067268	81067768
chr19	8240268	8240768
chr2	23656433	23656933
chr11	638113	638613
chr3	133040701	133041201
chr10	79074773	79075273
chr1	234589378	234589878
chr9	105141715	105142215
chr16	55332634	55333134
chr13	99594448	99594948
chr1	3630934	3631434
chr18	59049676	59050176
chr1	38775415	38775915
chr3	72303758	72304258
chr8	9363455	9363955
chr15	86076377	86076877
chr2	32788296	32788796
chr3	9854161	9854661
chr11	65314544	65315044
chr1	112857224	112857724
chr1	10850995	10851495
chr19	48986560	48987060
chr15	52191180	52191680
chr2	208276581	208277081
chr8	141391720	141392220
chr13	109130365	109130865
chr6	33594902	33595402
chr5	37009077	37009577
chrX	10146311	10146811
chr13	100300722	100301222
chr11	106463036	106463536
chr6	33710727	33711227
chr17	34577965	34578465
chr12	53454655	53455155
chr5	168420112	168420612
chr9	128383792	128384292
chr1	93976848	93977348
chr17	76501218	76501718
chr11	123630269	123630769
chr7	123666423	123666923
chr16	4208435	4208935
chr7	67647347	67647847
chr8	133272493	133272993
chr7	157177500	157178000
chr19	1040857	1041357
chr1	36709915	36710415
chr8	34335693	34336193
chr1	201171333	201171833
chr17	75019696	75020196
chr19	4711168	4711668
chr9	132161524	132162024
chr14	74939103	74939603
chr9	133148973	133149473
chr13	94433295	94433795
chr7	2513587	2514087
chr9	136339182	136339682
chr6	42710302	42710802
chr2	214966362	214966862
chr14	99876179	99876679
chr10	48252180	48252680
chr3	183710218	183710718
chr17	74134950	74135450
chr9	137194338	137194838
chr15	88571415	88571915
chr12	2171984	2172484
chr11	1564381	1564881
chr1	10813676	10814176
chr11	75503634	75504134
chr1	10706403	10706903
chr7	1812327	1812827
chr12	5911478	5911978
chr17	14359026	14359526
chr16	1159345	1159845
chr19	37345988	37346488
chr9	91775267	91775767
chr22	24496171	24496671
chr5	138954960	138955460
chr6	106066016	106066516
chr12	124232629	124233129
chr2	237691743	237692243
chr2	29047333	29047833
chr2	210752535	210753035
chr12	3207105	3207605
chr7	67636308	67636808
chr2	234977322	234977822
chr15	88477128	88477628
chr16	20612121	20612621
chr9	127608266	127608766
chr1	109639122	109639622
chr11	59766488	59766988
chr12	14797974	14798474
chr11	71940502	71941002
chr1	165235363	165235863
chr2	235657652	235658152
chr5	80797097	80797597
chr12	109679690	109680190
chr1	18107363	18107863
chr19	1470517	1471017
chr7	155165963	155166463
chr5	80960037	80960537
chr3	184437507	184438007
chr11	20342597	20343097
chr11	123351254	123351754
chr2	29042413	29042913
chr6	33694293	33694793
chr1	2465504	2466004
chr11	8329844	8330344
chr15	88299393	88299893
chr22	30881391	30881891
chr2	11133572	11134072
chr3	127077499	127077999
chr2	201630975	201631475
chr17	44767450	44767950
chr1	205485355	205485855
chr9	123268425	123268925
chr6	161635911	161636411
chr12	78951645	78952145
chr17	4475911	4476411
chr21	43939652	43940152
chr3	52468994	52469494
chr3	197353733	197354233
chr16	3028074	3028574
chr1	54273723	54274223
chr11	131392822	131393322
chr19	39403567	39404067
chr14	94048775	94049275
chr6	136253716	136254216
chr8	48834880	48835380
chr5	16936157	16936657
chr1	154448212	154448712
chr17	7208705	7209205
chr1	1304624	1305124
chr10	2798308	2798808
chr1	2544775	2545275
chr5	139701224	139701724
chr17	2423261	2423761
chr5	139690334	139690834
chr10	86257603	86258103
chr1	39639453	39639953
chr1	230066895	230067395
chr11	859564	860064
chr11	126479911	126480411
chr5	133059557	133060057
chr22	24526092	24526592
chr1	227787895	227788395
chr10	98901577	98902077
chr12	129254371	129254871
chr12	124422104	124422604
chr7	33842065	33842565
chr5	113147111	113147611
chr2	120345829	120346329
chr5	180155686	180156186
chr20	24296888	24297388
chr16	85612222	85612722
chr1	36850951	36851451
chr5	137616125	137616625
chr3	43202996	43203496
chr21	45647611	45648111
chr5	180115350	180115850
chr6	107706437	107706937
chr3	123636476	123636976
chr14	68781076	68781576
chr8	73174346	73174846
chr20	31693550	31694050
chr20	35837488	35837988
chr22	46163137	46163637
chr14	93091929	93092429
chr22	19116850	19117350
chr5	178995121	178995621
chr12	57752838	57753338
chr5	96721369	96721869
chr5	10512175	10512675
chr1	66576624	66577124
chr3	50201776	50202276
chr6	44080512	44081012
chr1	6948137	6948637
chr15	71819531	71820031
chr17	66753476	66753976
chr5	41838191	41838691
chr11	119145064	119145564
chr13	27621520	27622020
chr7	32254961	32255461
chr15	72315937	72316437
chr11	128664171	128664671
chr4	7498383	7498883
chr11	69644247	69644747
chr16	66256712	66257212
chr2	198073129	198073629
chr6	110843805	110844305
chr7	79965882	79966382
chr1	205352279	205352779
chr10	80468942	80469442
chr15	88493738	88494238
chr10	122465356	122465856
chr4	48016463	48016963
chr22	46570756	46571256
chr20	46353491	46353991
chr16	85650492	85650992
chr14	93462445	93462945
chr1	44043167	44043667
chr6	35544899	35545399
chr17	8019143	8019643
chr16	51757796	51758296
chr17	39071669	39072169
chr14	32224966	32225466
chr2	236745800	236746300
chr13	26540313	26540813
chr12	124807444	124807944
chr1	7681843	7682343
chr2	234536141	234536641
chr19	8240808	8241308
chr22	47139569	47140069
chr14	95192235	95192735
chr4	81722458	81722958
chr2	233342240	233342740
chr18	46088495	46088995
chr4	139557651	139558151
chr3	13087982	13088482
chr12	1918462	1918962
chr16	75564956	75565456
chr14	93024428	93024928
chr1	178560724	178561224
chr16	74736641	74737141
chr1	10513604	10514104
chr9	129416171	129416671
chr10	122508397	122508897
chr9	136212416	136212916
chr15	92344097	92344597
chr12	109715280	109715780
chr16	27723027	27723527
chr11	57544507	57545007
chr11	30381844	30382344
chr11	108967428	108967928
chr3	197503655	197504155
chr1	36236292	36236792
chr11	44761189	44761689
chr12	21338255	21338755
chr6	7538416	7538916
chr7	53292314	53292814
chr13	99606353	99606853
chr12	110965991	110966491
chr9	131798180	131798680
chr17	31487646	31488146
chr19	30375088	30375588
chr19	41353876	41354376
chr6	33329050	33329550
chr4	13445734	13446234
chr6	7541276	7541776
chr17	73952193	73952693
chr20	35901760	35902260
chr15	78681556	78682056
chr11	118976238	118976738
chr2	233301761	233302261
chr1	2156785	2157285
chr4	3770715	3771215
chr11	133987948	133988448
chr15	73697055	73697555
chr16	76434300	76434800
chr16	29028974	29029474
chr7	100585013	100585513
chr12	32252449	32252949
chr1	6209137	6209637
chr2	181642061	181642561
chr2	5020494	5020994
chr2	43268945	43269445
chr9	128548822	128549322
chr21	42144636	42145136
chr3	14376653	14377153
chr18	23094411	23094911
chr1	156703672	156704172
chr2	69178187	69178687
chr7	26491262	26491762
chr8	142125359	142125859
chr16	1156475	1156975
chr20	13839637	13840137
chr16	66919459	66919959
chr16	28943269	28943769
chr8	143385786	143386286
chr11	888244	888744
chr17	29066015	29066515
chr11	117519136	117519636
chr1	236144693	236145193
chr12	51183733	51184233
chr8	9908389	9908889
chr19	3766884	3767384
chr10	102233831	102234331
chr19	49149193	49149693
chr8	141271312	141271812
chr2	171404121	171404621
chr11	117337028	117337528
chr6	14861173	14861673
chr1	201136640	201137140
chr13	49580915	49581415
chr1	41360136	41360636
chr8	141434388	141434888
chr12	119334391	119334891
chr10	22598447	22598947
chr10	72234534	72235034
chr11	40213441	40213941
chr14	60245438	60245938
chr5	78562667	78563167
chr5	103526512	103527012
chr11	119626952	119627452
chr11	45078834	45079334
chr15	88448807	88449307
chr17	41917916	41918416
chr11	1566187	1566687
chr16	85439169	85439669
chr11	116478682	116479182
chr22	30325068	30325568
chr18	11981090	11981590
chr5	134429944	134430444
chr14	67619568	67620068
chr10	78212090	78212590
chr7	148380963	148381463
chr1	171033016	171033516
chr1	107794578	107795078
chr2	218998903	218999403
chr22	27752722	27753222
chr22	17239016	17239516
chr2	59529739	59530239
chr10	73874429	73874929
chr6	136325948	136326448
chr3	13281885	13282385
chr10	102313379	102313879
chr11	115548874	115549374
chr19	47097540	47098040
chr10	31603368	31603868
chr11	116421563	116422063
chr18	23057030	23057530
chr19	48633078	48633578
chr1	186479119	186479619
chr6	106080129	106080629
chr2	30255369	30255869
chr1	35499677	35500177
chr14	56810271	56810771
chr2	217908723	217909223
chr11	119147941	119148441
chr9	97406434	97406934
chr12	50032976	50033476
chr22	23038478	23038978
chr7	802032	802532
chr3	142251835	142252335
chr16	57978953	57979453
chr3	68985963	68986463
chr6	33719566	33720066
chr21	34189385	34189885
chr10	96720634	96721134
chr20	20783068	20783568
chr1	2905904	2906404
chr19	4456580	4457080
chr22	27669310	27669810
chr1	1302751	1303251
chr12	128854071	128854571
chr16	9408246	9408746
chr7	98312150	98312650
chr9	114398314	114398814
chr12	119338904	119339404
chr2	231602777	231603277
chr19	12974659	12975159
chr9	93492348	93492848
chr12	5945053	5945553
chr17	75526044	75526544
chr1	2226986	2227486
chr10	5644873	5645373
chr5	74441519	74442019
chr6	161747451	161747951
chr7	116762835	116763335
chr5	56409676	56410176
chrX	40008842	40009342
chr14	59828168	59828668
chr16	76441748	76442248
chr14	51057874	51058374
chr12	49983823	49984323
chr1	204623378	204623878
chr19	5799163	5799663
chr14	94017003	94017503
chr6	14798015	14798515
chr11	47271955	47272455
chr19	1859156	1859656
chr22	27438479	27438979
chr8	97777778	97778278
chr15	68816242	68816742
chr17	79851408	79851908
chr7	33832347	33832847
chr1	160362389	160362889
chr11	17001784	17002284
chr17	9905871	9906371
chr17	6172565	6173065
chr11	61010572	61011072
chr17	6078495	6078995
chr15	34799351	34799851
chr4	3822607	3823107
chr9	129884324	129884824
chr3	11034591	11035091
chr20	62642147	62642647
chr1	235835170	235835670
chr15	101172628	101173128
chr15	36893180	36893680
chr17	843251	843751
chr1	42745799	42746299
chr1	211485182	211485682
chr19	4115960	4116460
chr7	131556460	131556960
chr3	98893656	98894156
chr10	12628935	12629435
chr18	13716891	13717391
chr6	42336353	42336853
chr3	77080251	77080751
chr6	119466107	119466607
chr19	49437116	49437616
chr19	17590044	17590544
chr20	45348172	45348672
chr9	97411786	97412286
chr9	114392100	114392600
chr18	46482861	46483361
chr6	5179922	5180422
chr13	100300169	100300669
chr22	30234757	30235257
chr15	86061632	86062132
chr1	29210380	29210880
chr14	24135840	24136340
chr20	49397499	49397999
chr16	1120035	1120535
chr9	35161684	35162184
chr12	124463458	124463958
chr2	3940620	3941120
chr1	160177357	160177857
chr15	75902127	75902627
chr9	137438885	137439385
chr4	7046335	7046835
chr7	121822516	121823016
chr1	53133212	53133712
chr7	23394786	23395286
chr6	158869507	158870007
chr2	218880194	218880694
chrX	130097794	130098294
chr19	533486	533986
chr19	1346509	1347009
chr5	67377651	67378151
chr2	169479153	169479653
chr10	87054910	87055410
chr5	36818004	36818504
chr16	4244336	4244836
chrX	153556679	153557179
chr9	135901712	135902212
chr11	70824562	70825062
chr5	150499496	150499996
chr8	143038702	143039202
chr9	89606670	89607170
chr2	218895422	218895922
chr20	18902062	18902562
chr20	25356164	25356664
chr3	52010348	52010848
chr12	125184496	125184996
chr22	36573897	36574397
chr14	63471618	63472118
chr21	33498362	33498862
chr6	158758277	158758777
chr11	77137961	77138461
chr5	59003469	59003969
chr6	170285926	170286426
chr5	137480214	137480714
chr2	46297500	46298000
chr1	6003731	6004231
chr5	67381173	67381673
chrX	9878404	9878904
chr3	13111172	13111672
chr1	211491939	211492439
chr18	13501160	13501660
chr14	105181071	105181571
chr3	52474509	52475009
chr3	64129471	64129971
chr7	22413207	22413707
chr4	1556717	1557217
chr5	160348081	160348581
chr12	57219355	57219855
chr13	110360483	110360983
chr22	19842884	19843384
chr21	43884076	43884576
chr12	6840968	6841468
chr22	44081139	44081639
chr5	172754593	172755093
chr5	179164941	179165441
chr10	119008971	119009471
chr18	37339765	37340265
chr19	47842813	47843313
chr8	64378817	64379317
chr20	62487489	62487989
chr15	85947007	85947507
chr3	64398477	64398977
chr1	234675540	234676040
chr6	105728831	105729331
chr19	38074138	38074638
chr12	131902135	131902635
chr9	134360881	134361381
chr3	58518143	58518643
chr4	7329973	7330473
chr11	75506266	75506766
chr22	33841421	33841921
chr7	2043218	2043718
chr9	104926435	104926935
chr11	113389204	113389704
chr17	43914370	43914870
chr17	79720780	79721280
chr9	96618143	96618643
chr16	12426146	12426646
chr1	18256785	18257285
chr1	178651029	178651529
chr9	38412690	38413190
chr16	4116291	4116791
chr11	117045185	117045685
chr4	5852773	5853273
chr12	55063204	55063704
chr1	44014393	44014893
chr17	2050241	2050741
chr1	41327481	41327981
chr22	35523522	35524022
chr9	83630863	83631363
chr8	94266269	94266769
chr17	6425912	6426412
chr19	35030206	35030706
chr3	170040291	170040791
chr17	44022190	44022690
chr9	106897612	106898112
chr17	10117050	10117550
chr14	104462139	104462639
chr10	98268058	98268558
chr16	30688683	30689183
chr22	26527780	26528280
chr1	26181493	26181993
chr14	56814454	56814954
chr9	74617302	74617802
chr11	115607615	115608115
chr4	48018260	48018760
chr11	120613214	120613714
chr1	230426182	230426682
chr15	74844213	74844713
chr1	53135550	53136050
chr11	119299961	119300461
chr12	1796016	1796516
chr4	81412490	81412990
chr20	62357212	62357712
chr7	7581547	7582047
chr15	65580264	65580764
chr15	66021766	66022266
chr18	45859256	45859756
chr2	46331592	46332092
chr2	54582984	54583484
chr15	74821346	74821846
chr7	2046401	2046901
chr3	71974720	71975220
chr20	2814626	2815126
chr17	1928874	1929374
chr4	86630624	86631124
chr6	161575807	161576307
chr1	110170717	110171217
chr8	143569108	143569608
chr8	23288693	23289193
chr4	16609152	16609652
chr6	170433115	170433615
chr19	47849430	47849930
chr15	76514089	76514589
chr1	66525971	66526471
chr10	73862953	73863453
chr19	45103885	45104385
chr18	45772064	45772564
chr1	9374626	9375126
chr10	48445288	48445788
chr7	70354328	70354828
chr22	27778290	27778790
chr1	16153293	16153793
chr11	75525757	75526257
chr17	49200615	49201115
chr2	179824926	179825426
chr3	68985072	68985572
chr14	99879538	99880038
chr3	133362484	133362984
chr19	44876977	44877477
chr1	4360804	4361304
chr14	95310206	95310706
chr1	24743347	24743847
chr10	102451340	102451840
chr17	37860366	37860866
chr17	81393256	81393756
chr2	127098084	127098584
chr11	116034724	116035224
chr17	39660959	39661459
chr12	67472531	67473031
chr10	70940754	70941254
chr22	37054126	37054626
chr22	38153842	38154342
chr7	129739341	129739841
chr1	26469531	26470031
chr1	110053778	110054278
chr9	96859764	96860264
chr10	110865294	110865794
chr11	68841663	68842163
chr1	5517848	5518348
chr5	126758436	126758936
chr15	71810922	71811422
chr7	71389954	71390454
chr20	48603346	48603846
chr5	12016289	12016789
chr7	75597617	75598117
chr15	65114979	65115479
chrX	49197677	49198177
chr7	73770079	73770579
chr1	29514993	29515493
chr7	67641733	67642233
chr11	61367319	61367819
chr5	1520992	1521492
chr7	23393589	23394089
chr7	149854626	149855126
chr18	13708023	13708523
chr6	7052308	7052808
chr9	105151509	105152009
chr15	71219728	71220228
chr17	44024223	44024723
chr5	160254654	160255154
chr16	66907163	66907663
chr12	39199318	39199818
chr8	54615771	54616271
chr11	119087356	119087856
chr12	14257651	14258151
chr1	53308493	53308993
chr19	35835455	35835955
chr11	17002525	17003025
chr6	10838255	10838755
chr4	163968673	163969173
chr1	24562605	24563105
chr5	10623260	10623760
chr3	50204105	50204605
chr16	23509730	23510230
chr1	10819410	10819910
chr1	44235702	44236202
chr19	4922887	4923387
chr16	2091148	2091648
chr19	3692446	3692946
chr19	2777902	2778402
chr5	139709264	139709764
chr19	1492905	1493405
chr12	4308299	4308799
chr12	57608163	57608663
chr15	70338687	70339187
chr17	63150453	63150953
chr8	141793093	141793593
chrX	136884752	136885252
chr10	129844160	129844660
chr17	2023524	2024024
chr20	46028007	46028507
chr5	172766132	172766632
chr1	5311532	5312032
chr19	5804759	5805259
chr1	909972	910472
chr10	119737268	119737768
chr8	34335141	34335641
chr11	85678758	85679258
chr20	31708357	31708857
chr1	111793869	111794369
chr7	150388829	150389329
chr5	154647245	154647745
chr16	65491962	65492462
chr3	160885603	160886103
chr4	10051458	10051958
chr7	28280495	28280995
chr13	70755425	70755925
chr16	22206966	22207466
chr2	96153319	96153819
chr3	127711893	127712393
chr7	157010518	157011018
chr17	77444450	77444950
chr1	109611555	109612055
chr17	28602176	28602676
chr2	237851533	237852033
chr3	141426302	141426802
chr6	96913619	96914119
chr22	41787309	41787809
chr1	44013160	44013660
chr7	750381	750881
chr3	49199169	49199669
chr19	3762748	3763248
chr1	11427744	11428244
chr1	41420798	41421298
chr14	94115157	94115657
chr17	57593761	57594261
chr20	45328417	45328917
chr12	109524770	109525270
chr16	83675008	83675508
chr7	116762231	116762731
chr1	15432218	15432718
chr11	96236851	96237351
chr2	241885569	241886069
chr22	21707599	21708099
chr5	147515265	147515765
chr16	84952571	84953071
chr6	17845575	17846075
chr1	40856700	40857200
chrX	1657957	1658457
chr5	107483095	107483595
chr9	89731505	89732005
chr10	127932821	127933321
chr4	1492693	1493193
chr9	136217485	136217985
chr1	29352924	29353424
chr9	27645085	27645585
chr17	1999829	2000329
chr7	53466352	53466852
chr20	10313651	10314151
chr8	141406543	141407043
chr3	48560572	48561072
chr12	54195646	54196146
chr14	104903912	104904412
chr13	49657309	49657809
chr19	7291166	7291666
chr20	62636487	62636987
chr17	64962415	64962915
chr15	65990817	65991317
chr8	70805180	70805680
chr4	175648599	175649099
chr12	106278995	106279495
chr2	169360944	169361444
chr9	126676736	126677236
chr1	3101091	3101591
chr14	104573951	104574451
chr1	231039141	231039641
chr16	85535272	85535772
chr2	69743762	69744262
chr1	7752371	7752871
chr20	63415974	63416474
chr8	106371768	106372268
chr16	87958564	87959064
chr2	120590851	120591351
chr3	50154741	50155241
chr12	49578657	49579157
chr21	39430421	39430921
chr8	80080657	80081157
chr15	74565327	74565827
chr14	65261901	65262401
chr1	28220325	28220825
chr2	198312571	198313071
chr21	39438819	39439319
chr5	79201119	79201619
chr18	50039711	50040211
chr1	165570678	165571178
chr12	130117139	130117639
chr12	43759220	43759720
chr17	76539755	76540255
chr3	57546568	57547068
chr22	20549519	20550019
chr9	17204589	17205089
chr10	6185041	6185541
chr8	60834909	60835409
chr2	30255877	30256377
chr17	2040376	2040876
chr8	125228526	125229026
chr12	49980638	49981138
chr3	53936204	53936704
chr12	132530412	132530912
chr9	37653368	37653868
chr1	233998842	233999342
chr14	24077390	24077890
chr3	120604340	120604840
chr12	13719943	13720443
chr11	57629911	57630411
chr11	793788	794288
chr2	218883379	218883879
chr19	34870689	34871189
chr22	48075935	48076435
chr10	1761991	1762491
chr5	113203192	113203692
chr8	118563948	118564448
chr3	13193813	13194313
chr8	125177357	125177857
chr6	136550241	136550741
chr6	117329743	117330243
chr2	11496217	11496717
chr15	91484081	91484581
chr21	46509776	46510276
chr8	86064090	86064590
chr15	92327453	92327953
chr16	1909751	1910251
chr3	142239301	142239801
chr19	15280915	15281415
chr12	84978801	84979301
chr20	23919150	23919650
chr8	60741062	60741562
chr8	143367334	143367834
chr2	99523997	99524497
chr3	50132487	50132987
chr11	225973	226473
chr1	37595742	37596242
chr8	20652316	20652816
chr7	87220373	87220873
chr8	134793418	134793918
chr6	73650674	73651174
chr14	94880756	94881256
chr13	50225134	50225634
chr1	7564063	7564563
chr5	133489572	133490072
chr10	109393425	109393925
chr16	19837548	19838048
chr12	3243309	3243809
chr9	136192142	136192642
chr11	112822932	112823432
chr8	108140086	108140586
chr3	49217898	49218398
chr4	16591808	16592308
chr16	10280217	10280717
chr15	62635750	62636250
chr4	139856944	139857444
chr19	4970645	4971145
chr3	127630994	127631494
chr1	110130234	110130734
chr13	114124778	114125278
chr1	26832636	26833136
chr10	24325349	24325849
chr13	52428093	52428593
chr2	151848523	151849023
chr16	85652335	85652835
chr8	92659535	92660035
chr15	90729398	90729898
chr11	72701878	72702378
chr20	31972322	31972822
chr16	20610362	20610862
chr11	9565831	9566331
chr17	27319781	27320281
chr10	102627678	102628178
chr16	85431700	85432200
chr17	28227308	28227808
chr2	120552837	120553337
chr5	176621590	176622090
chr11	44963031	44963531
chr12	124495049	124495549
chr2	25304250	25304750
chr22	49962208	49962708
chr1	4714164	4714664
chr1	25553255	25553755
chr11	236232	236732
chr13	98272503	98273003
chr15	74050083	74050583
chr16	20871815	20872315
chr16	57741793	57742293
chr17	45783986	45784486
chr17	80978432	80978932
chr18	61378255	61378755
chr19	42073048	42073548
chr19	56538837	56539337
chr2	46087707	46088207
chr3	51955253	51955753
chr6	46058878	46059378
chr8	108299848	108300348
chr8	133491240	133491740
chr1	22915757	22916257
chr17	75891159	75891659
chr3	46987247	46987747
chr21	45126283	45126783
chr11	117551730	117552230
chr6	142952200	142952700
chr17	64081895	64082395
chr17	68262354	68262854
chr3	72288841	72289341
chr5	78574848	78575348
chr15	76196424	76196924
chr14	50383528	50384028
chr13	60158162	60158662
chr8	134734643	134735143
chr20	63899064	63899564
chr4	16110796	16111296
chr1	3134692	3135192
chr2	29012079	29012579
chr19	3785358	3785858
chr3	48693668	48694168
chr8	66559343	66559843
chr1	9825653	9826153
chr2	119440381	119440881
chr10	125027881	125028381
chr8	143430607	143431107
chr1	35727504	35728004
chr5	149311247	149311747
chr16	89359242	89359742
chr1	2251684	2252184
chr4	150278149	150278649
chr14	99602058	99602558
chr5	151200870	151201370
chr10	16752028	16752528
chr10	126928681	126929181
chr8	66962374	66962874
chr6	158312654	158313154
chr17	29066546	29067046
chr7	75563149	75563649
chr2	11691198	11691698
chr16	85651135	85651635
chr15	70494778	70495278
chr16	27636750	27637250
chr8	54615185	54615685
chr19	17293962	17294462
chr6	4102840	4103340
chr11	59755098	59755598
chr7	6096554	6097054
chr11	66492141	66492641
chr8	54551613	54552113
chr3	12961223	12961723
chr2	112593691	112594191
chr12	106884961	106885461
chr1	84714592	84715092
chr4	75892637	75893137
chr8	63974077	63974577
chr22	50576096	50576596
chr5	143032253	143032753
chr20	58085106	58085606
chr17	73757204	73757704
chr20	5095948	5096448
chr8	6675876	6676376
chr11	61645112	61645612
chr4	128228724	128229224
chr1	53321890	53322390
chr2	214617964	214618464
chr8	125128643	125129143
chr21	15729622	15730122
chr3	114089670	114090170
chr22	20135290	20135790
chr2	120526999	120527499
chr17	27457285	27457785
chr1	43799637	43800137
chr17	45133060	45133560
chr10	5629847	5630347
chr1	110088053	110088553
chr5	135264739	135265239
chr13	99968995	99969495
chr7	1617648	1618148
chr10	133261658	133262158
chr4	163988380	163988880
chr7	249808	250308
chr15	65421404	65421904
chr10	86536347	86536847
chr19	36059447	36059947
chr20	64188755	64189255
chr16	85749650	85750150
chr22	44080241	44080741
chr15	78640445	78640945
chr21	39336512	39337012
chr9	127661335	127661835
chr10	73994846	73995346
chr20	32536874	32537374
chr11	109502730	109503230
chr19	35116510	35117010
chr11	64341874	64342374
chr3	52526162	52526662
chr10	132189251	132189751
chr5	45410557	45411057
chr1	41387582	41388082
chr1	110150228	110150728
chr14	99723857	99724357
chr19	46822942	46823442
chr19	3844869	3845369
chr1	21586174	21586674
chr11	1666999	1667499
chr2	42063819	42064319
chr1	18938658	18939158
chr1	44683126	44683626
chr1	22208487	22208987
chr1	44226175	44226675
chr4	139566841	139567341
chr3	68661783	68662283
chr12	117820158	117820658
chr16	85485307	85485807
chr18	58119679	58120179
chr20	13817631	13818131
chr1	2478061	2478561
chr1	29311791	29312291
chr1	157622443	157622943
chr14	94882256	94882756
chr6	35532084	35532584
chr14	88856658	88857158
chr1	84571480	84571980
chr15	88911692	88912192
chr7	91780516	91781016
chr17	7483178	7483678
chr3	192902446	192902946
chr13	112066531	112067031
chr2	112631526	112632026
chr21	39823203	39823703
chr5	174087717	174088217
chr5	38258254	38258754
chr1	202797500	202798000
chr22	43905765	43906265
chr6	122833145	122833645
chr1	158014726	158015226
chr8	25830898	25831398
chr1	4714790	4715290
chr10	69345984	69346484
chr15	74636002	74636502
chr19	41991563	41992063
chr17	74337728	74338228
chr2	26749815	26750315
chr6	42720229	42720729
chr20	46802758	46803258
chr2	42925463	42925963
chr5	135307445	135307945
chr17	16599105	16599605
chr14	95047661	95048161
chr20	60631730	60632230
chr8	9905864	9906364
chr10	110857492	110857992
chr15	71804254	71804754
chr17	9895877	9896377
chr17	43410258	43410758
chr2	222630186	222630686
chr3	9217705	9218205
chr6	42690106	42690606
chrX	43660832	43661332
chr2	168239237	168239737
chr3	181692664	181693164
chr4	18194120	18194620
chr8	142128750	142129250
chr17	2711552	2712052
chr1	156997210	156997710
chr8	141393852	141394352
chr5	45507133	45507633
chr15	73927529	73928029
chr19	12919123	12919623
chr10	73866604	73867104
chr5	179974234	179974734
chr19	54434174	54434674
chr12	119006712	119007212
chr7	67793319	67793819
chr7	749003	749503
chr16	56481096	56481596
chr6	162854903	162855403
chr20	32622096	32622596
chr21	42201134	42201634
chr9	127658281	127658781
chr3	52636581	52637081
chr11	126582692	126583192
chr15	41562622	41563122
chr17	76716448	76716948
chr9	134647710	134648210
chr5	135311273	135311773
chr9	114510340	114510840
chr11	34280380	34280880
chr16	286749	287249
chr1	162612554	162613054
chr12	6847641	6848141
chr1	164802030	164802530
chr9	114038243	114038743
chr2	201449025	201449525
chr22	49852751	49853251
chr4	4759191	4759691
chr7	1044239	1044739
chr16	67441090	67441590
chr17	17913838	17914338
chr21	39345330	39345830
chr11	64180846	64181346
chr4	41156889	41157389
chr4	2887217	2887717
chr19	34872037	34872537
chr18	78231190	78231690
chr22	17467012	17467512
chr3	52665365	52665865
chr16	49557064	49557564
chr7	1555182	1555682
chr6	51183970	51184470
chr5	139638180	139638680
chr22	45510332	45510832
chr17	50573800	50574300
chr2	64324965	64325465
chr10	101989594	101990094
chr2	96138589	96139089
chr2	164910080	164910580
chr6	3517390	3517890
chr15	90895684	90896184
chr12	124480035	124480535
chr18	58965903	58966403
chr2	233353492	233353992
chr19	1373403	1373903
chr12	57087067	57087567
chr15	68581018	68581518
chr10	132421671	132422171
chr4	139014660	139015160
chr7	1226282	1226782
chr4	627234	627734
chr19	49338801	49339301
chr20	64160774	64161274
chr5	14046574	14047074
chr1	177181859	177182359
chr9	121741148	121741648
chr10	126928178	126928678
chr12	55017321	55017821
chr4	128288298	128288798
chr13	109127242	109127742
chr12	130689612	130690112
chr4	75902415	75902915
chr2	59447763	59448263
chr21	45646358	45646858
chr1	211736484	211736984
chr10	71862577	71863077
chr14	81276420	81276920
chr6	3306811	3307311
chr3	10915367	10915867
chr1	36716046	36716546
chr1	158053206	158053706
chr19	3786151	3786651
chr19	48061092	48061592
chr8	22599226	22599726
chr1	160197886	160198386
chr22	44024215	44024715
chr2	30312379	30312879
chr22	38709727	38710227
chr8	1706138	1706638
chr6	111695141	111695641
chr5	180808065	180808565
chr1	84569175	84569675
chr1	110050359	110050859
chr17	33986537	33987037
chr17	73573485	73573985
chr5	109685672	109686172
chr17	6496035	6496535
chr17	49208734	49209234
chr16	57427666	57428166
chr8	139709945	139710445
chr14	100214335	100214835
chr2	48479885	48480385
chr4	89152889	89153389
chr1	178142760	178143260
chr12	131895959	131896459
chr3	97971014	97971514
chr9	98363967	98364467
chr22	38083944	38084444
chr15	89371303	89371803
chr14	105314340	105314840
chr2	68188754	68189254
chr4	183240454	183240954
chr3	177714425	177714925
chr9	128493353	128493853
chr21	34589529	34590029
chr5	178162414	178162914
chr3	52468202	52468702
chr11	117739292	117739792
chr19	41373956	41374456
chr14	99575012	99575512
chr16	87238239	87238739
chr6	42304218	42304718
chr11	67761137	67761637
chr10	125024408	125024908
chr12	15590130	15590630
chr2	23513418	23513918
chr5	157564304	157564804
chr6	35498354	35498854
chr1	24821656	24822156
chr14	104930961	104931461
chr1	29806571	29807071
chr1	168656876	168657376
chr11	117647887	117648387
chr12	75931335	75931835
chr13	97850643	97851143
chr14	104878551	104879051
chr15	71812000	71812500
chr17	43953200	43953700
chr17	50628427	50628927
chr19	54451143	54451643
chr20	20410624	20411124
chr22	41390907	41391407
chr4	3807773	3808273
chr4	82940937	82941437
chr8	51886880	51887380
chr8	134728286	134728786
chr9	401175	401675
chr9	93553976	93554476
chr9	136189611	136190111
chr15	66101669	66102169
chr15	90638171	90638671
chr17	2001664	2002164
chr19	1266340	1266840
chr5	176644240	176644740
chr10	47346566	47347066
chr2	158131435	158131935
chr3	42545478	42545978
chr12	90253681	90254181
chr2	55010055	55010555
chr2	23541761	23542261
chr11	64007773	64008273
chr6	108835178	108835678
chr1	15633687	15634187
chr12	128549575	128550075
chr1	112850322	112850822
chr9	93235472	93235972
chr14	77926842	77927342
chr14	104879127	104879627
chr11	107731840	107732340
chr2	148938431	148938931
chr9	136192788	136193288
chr1	109793471	109793971
chr9	91845340	91845840
chr2	218894382	218894882
chr20	62355369	62355869
chr15	62404524	62405024
chr9	137593731	137594231
chr20	57184427	57184927
chr13	19665491	19665991
chr2	168534938	168535438
chr1	36773062	36773562
chr22	37055092	37055592
chr17	48870001	48870501
chr1	2222887	2223387
chr9	136193964	136194464
chr1	92192158	92192658
chr15	43800300	43800800
chr17	82611521	82612021
chr11	134001161	134001661
chr4	81413058	81413558
chr11	69369733	69370233
chr17	42407442	42407942
chr2	119679884	119680384
chr9	683964	684464
chr4	77699877	77700377
chr11	123405062	123405562
chr1	28890397	28890897
chr11	47599027	47599527
chr4	139745103	139745603
chr11	95337492	95337992
chr18	58948969	58949469
chr16	2981417	2981917
chr10	22589796	22590296
chr1	38856133	38856633
chr6	20606762	20607262
chr1	204637320	204637820
chr8	9898566	9899066
chr9	134189677	134190177
chr1	1305475	1305975
chr22	17265866	17266366
chr16	77207996	77208496
chr7	74452920	74453420
chr11	12814468	12814968
chr1	171017359	171017859
chr14	102046269	102046769
chr20	46957243	46957743
chr4	82621166	82621666
chr15	99447411	99447911
chr5	133512877	133513377
chr19	3359324	3359824
chr3	101300134	101300634
chr16	22205971	22206471
chr5	88659847	88660347
chr11	33976746	33977246
chr21	43941703	43942203
chr1	22916393	22916893
chr17	73743783	73744283
chr1	22607403	22607903
chr15	75721011	75721511
chrX	9538648	9539148
chr2	109521537	109522037
chr6	6230151	6230651
chr17	38439395	38439895
chr3	43211625	43212125
chr1	225768931	225769431
chr14	105176546	105177046
chr9	107030869	107031369
chr12	54341331	54341831
chr6	167034017	167034517
chr7	128266741	128267241
chr15	88982916	88983416
chr17	56159705	56160205
chr12	106830317	106830817
chr19	3055941	3056441
chr2	62587542	62588042
chr17	73575350	73575850
chr2	218886416	218886916
chr10	125028427	125028927
chr1	39562845	39563345
chr3	100482163	100482663
chr11	102227047	102227547
chr8	95198270	95198770
chr20	45340904	45341404
chr3	45546817	45547317
chr16	57984292	57984792
chr5	126423185	126423685
chr6	101509003	101509503
chr22	44046654	44047154
chr9	113376794	113377294
chr12	57910615	57911115
chr6	3306212	3306712
chr6	134170660	134171160
chr1	109537772	109538272
chr11	118542075	118542575
chr2	105950749	105951249
chr2	19889983	19890483
chr11	1513972	1514472
chr17	39138998	39139498
chr2	216015897	216016397
chr3	45942009	45942509
chr6	106069441	106069941
chr3	127699603	127700103
chr7	100879885	100880385
chr22	38167149	38167649
chr10	77413244	77413744
chr5	76544204	76544704
chr11	66610235	66610735
chr15	69971712	69972212
chr3	139689154	139689654
chr3	111712723	111713223
chr2	158132173	158132673
chr4	74751788	74752288
chr1	31667416	31667916
chr5	160245619	160246119
chr1	151283032	151283532
chr17	55511252	55511752
chr19	49440415	49440915
chr1	14655332	14655832
chr1	18795228	18795728
chr1	45512633	45513133
chr11	35632202	35632702
chr11	100761716	100762216
chr12	75294434	75294934
chr15	73935477	73935977
chr15	80033399	80033899
chr16	353200	353700
chr18	49476213	49476713
chr2	11968030	11968530
chr20	49493692	49494192
chr3	127851838	127852338
chr4	15472717	15473217
chr4	15482299	15482799
chr6	6857497	6857997
chr6	42197528	42198028
chr8	140972991	140973491
chrX	38665223	38665723
chrX	110021198	110021698
chr11	131365607	131366107
chr7	2079802	2080302
chr9	7879839	7880339
chr1	41789650	41790150
chr14	105053406	105053906
chr16	2147555	2148055
chr15	62622752	62623252
chr16	751289	751789
chr18	59298820	59299320
chr5	1251477	1251977
chr6	4903918	4904418
chr6	23011820	23012320
chr15	92880556	92881056
chr4	56122971	56123471
chrX	153686642	153687142
chr12	124673883	124674383
chr1	170049146	170049646
chr14	51219500	51220000
chr17	45645266	45645766
chr1	43082697	43083197
chr22	33410130	33410630
chr18	37488955	37489455
chr12	5381783	5382283
chr1	28906254	28906754
chr19	11478111	11478611
chr17	18377744	18378244
chr2	241772043	241772543
chr20	48171295	48171795
chr2	179861118	179861618
chr2	85438099	85438599
chr12	49705677	49706177
chr19	3384722	3385222
chr1	178146077	178146577
chr1	89991217	89991717
chr17	32279790	32280290
chr11	123505359	123505859
chr3	12984413	12984913
chr4	37615619	37616119
chr5	176320583	176321083
chr17	75827395	75827895
[truncated: 2,076 more rows]

## Sheet: RGC DAR
seqnames	start	end
chr14	96030188	96030688
chr10	117239684	117240184
chr8	30575870	30576370
chr10	127993200	127993700
chr4	146637773	146638273
chr5	133450166	133450666
chr22	31933784	31934284
chr7	142567512	142568012
chr16	22681572	22682072
chr17	66831667	66832167
chr7	45434365	45434865
chr8	30552315	30552815
chr2	207310257	207310757
chr16	83576978	83577478
chr3	131218217	131218717
chr6	4210685	4211185
chr9	138043753	138044253
chr2	166375889	166376389
chr10	100524130	100524630
chr10	128613917	128614417
chr17	6544690	6545190
chr3	115760649	115761149
chr21	38942670	38943170
chr1	6276316	6276816
chr2	205959594	205960094
chr3	123610295	123610795
chr4	139593160	139593660
chr5	76216587	76217087
chr18	34867484	34867984
chr17	3596993	3597493
chr11	45880378	45880878
chr16	23052277	23052777
chr18	10247331	10247831
chr4	66565170	66565670
chr11	102630739	102631239
chr6	4211271	4211771
chr20	64090119	64090619
chr6	157108153	157108653
chr16	66457818	66458318
chr20	891727	892227
chr14	104460659	104461159
chr1	204457021	204457521
chr1	175405566	175406066
chr7	156210576	156211076
chr13	94851505	94852005
chr12	108801951	108802451
chr12	49293803	49294303
chr15	85899824	85900324
chr2	54294072	54294572
chr15	78354615	78355115
chr12	29244298	29244798
chr1	91098453	91098953
chr5	140151857	140152357
chr8	30320494	30320994
chr9	98142711	98143211
chr14	30356809	30357309
chr14	85960613	85961113
chr2	10239402	10239902
chr1	203282843	203283343
chr12	49294337	49294837
chr2	1968040	1968540
chr20	5166720	5167220
chr9	115213887	115214387
chr1	165411332	165411832
chr7	80053025	80053525
chr3	177934402	177934902
chr4	146647978	146648478
chr15	64738171	64738671
chr15	77528949	77529449
chr1	62247715	62248215
chr7	4684787	4685287
chr5	122584862	122585362
chr2	207266548	207267048
chr6	157228790	157229290
chr8	24956417	24956917
chr4	169841450	169841950
chr1	245742834	245743334
chr1	11292552	11293052
chr16	66459776	66460276
chr3	186052139	186052639
chr10	114874806	114875306
chr10	76954146	76954646
chr6	1037767	1038267
chr8	91046579	91047079
chr10	79396527	79397027
chr17	1847130	1847630
chr12	49293287	49293787
chr7	139494991	139495491
chr11	31932899	31933399
chr3	159960368	159960868
chr7	136937842	136938342
chr18	50706301	50706801
chr2	60652932	60653432
chr16	87747784	87748284
chr3	120281195	120281695
chr17	50123488	50123988
chr12	108955199	108955699
chr15	100966959	100967459
chr4	143288220	143288720
chr2	184692281	184692781
chr1	32249648	32250148
chr10	49359633	49360133
chr14	39491295	39491795
chr11	36314461	36314961
chr1	230352445	230352945
chr2	205902373	205902873
chr19	5960243	5960743
chr10	12513787	12514287
chr2	150963214	150963714
chr9	93126712	93127212
chr3	154571482	154571982
chr2	129459407	129459907
chr20	57807296	57807796
chr8	31245166	31245666
chr1	11881051	11881551
chr16	56197032	56197532
chr16	83681288	83681788
chr11	57340206	57340706
chr17	81612049	81612549
chr2	221948035	221948535
chr19	31420200	31420700
chr9	90419174	90419674
chr19	33724333	33724833
chr4	3251123	3251623
chr14	64202018	64202518
chr15	58434137	58434637
chr4	53538458	53538958
chr16	54062594	54063094
chr8	24534719	24535219
chr2	60320676	60321176
chr13	102310950	102311450
chr2	206702044	206702544
chr3	127796722	127797222
chr9	85246498	85246998
chr5	151864273	151864773
chr9	124605905	124606405
chr2	205866075	205866575
chr1	183331053	183331553
chr1	31376704	31377204
chr11	118903277	118903777
chr2	44618350	44618850
chr3	150149588	150150088
chr4	40904582	40905082
chr4	153018709	153019209
chr15	76217555	76218055
chr2	45802376	45802876
chr4	36256604	36257104
chr14	76112925	76113425
chr2	2941079	2941579
chr2	45794034	45794534
chr5	31630813	31631313
chr1	110239329	110239829
chr18	8347987	8348487
chr10	118507129	118507629
chr13	31074108	31074608
chr3	37219173	37219673
chr8	114992639	114993139
chr6	43113581	43114081
chr2	191560068	191560568
chr11	22349402	22349902
chr4	14254793	14255293
chr13	38635475	38635975
chr5	3386163	3386663
chr6	6007297	6007797
chr17	4247341	4247841
chr19	33412534	33413034
chr11	22340470	22340970
chr20	39651825	39652325
chr10	130215144	130215644
chr2	227579789	227580289
chr11	57338032	57338532
chr15	43920810	43921310
chr12	67112566	67113066
chr5	172355004	172355504
chr10	3424441	3424941
chr8	130642150	130642650
chr12	5087390	5087890
chr15	53402144	53402644
chr5	170046251	170046751
chr14	51507450	51507950
chr2	71008389	71008889
chr3	115761415	115761915
chr19	18646915	18647415
chr3	23601492	23601992
chr12	130151794	130152294
chr2	239557890	239558390
chr1	11346030	11346530
chr20	60365814	60366314
chr3	50484758	50485258
chr14	65187384	65187884
chr2	100177259	100177759
chr3	186921470	186921970
chr17	80827886	80828386
chr11	115745530	115746030
chr5	146762942	146763442
chr12	5099457	5099957
chr6	33733478	33733978
chr4	25890465	25890965
chr15	89150919	89151419
chr19	38076292	38076792
chr2	100976970	100977470
chr8	73357021	73357521
chr13	31124021	31124521
chr3	114213994	114214494
chr7	133155172	133155672
chr9	23620911	23621411
chr3	10366512	10367012
chr17	10920511	10921011
chr3	139814555	139815055
chr1	50271203	50271703
chr10	86958318	86958818
chr16	12868087	12868587
chr2	16584031	16584531
chr2	207222970	207223470
chr8	97420488	97420988
chr10	75924332	75924832
chr11	131253702	131254202
chr9	108800813	108801313
chr1	165434275	165434775
chr7	39249672	39250172
chr2	4549838	4550338
chr7	4158416	4158916
chr9	83198219	83198719
chr13	70959309	70959809
chr7	44762157	44762657
chr12	120012256	120012756
chr18	58402114	58402614
chr1	209884639	209885139
chr8	125768692	125769192
chr1	41713860	41714360
chr19	4774213	4774713
chr2	177015243	177015743
chr4	4377706	4378206
chr5	133825559	133826059
chr13	78934172	78934672
chr20	43798551	43799051
chr9	35529448	35529948
chr3	35393841	35394341
chr13	72198914	72199414
chr15	73869134	73869634
chr3	180199343	180199843
chr3	177726679	177727179
chr14	95054850	95055350
chr15	74258572	74259072
chr11	82546619	82547119
chr9	2289268	2289768
chr11	64675366	64675866
chr2	79906482	79906982
chr18	23200753	23201253
chr16	54084496	54084996
chr18	53101631	53102131
chr20	17014709	17015209
chr5	146398821	146399321
chr11	8035521	8036021
chr1	3692553	3693053
chr3	171389413	171389913
chr1	62382315	62382815
chr2	38498030	38498530
chr4	8005696	8006196
chr19	19485284	19485784
chr6	50187489	50187989
chr10	24858594	24859094
chr12	49294839	49295339
chr15	84914900	84915400
chr18	7618827	7619327
chr9	100066469	100066969
chr2	16125545	16126045
chr5	95761955	95762455
chr8	100887828	100888328
chr5	51188069	51188569
chr2	119004929	119005429
chr3	115699219	115699719
chr2	20474111	20474611
chr18	10660460	10660960
chr22	44592508	44593008
chr9	137138014	137138514
chr7	75756147	75756647
chr1	205012785	205013285
chr10	2038030	2038530
chr10	46266143	46266643
chr2	42840129	42840629
chr16	69893041	69893541
chr3	112001500	112002000
chr5	36772641	36773141
chr3	41076033	41076533
chr13	110021076	110021576
chr4	114867218	114867718
chr9	90326264	90326764
chr1	114105392	114105892
chr2	26595558	26596058
chr20	56513410	56513910
chr4	113007094	113007594
chr2	236217876	236218376
chr12	112676466	112676966
chr2	240991848	240992348
chr16	79049725	79050225
chr11	13163115	13163615
chr6	105327545	105328045
chr2	48398144	48398644
chr11	115075407	115075907
chr14	45947418	45947918
chr17	77042821	77043321
chr22	25964860	25965360
chr4	150385468	150385968
chr7	39082508	39083008
chr1	103917718	103918218
chr16	19874885	19875385
chr1	165422992	165423492
chr11	83464160	83464660
chr18	7596083	7596583
chr18	34894023	34894523
chr7	45435046	45435546
chr8	36534801	36535301
chr18	8355754	8356254
chr3	131114236	131114736
chr5	175823602	175824102
chr11	22466756	22467256
chr11	17846818	17847318
chr12	88390397	88390897
chr4	114998215	114998715
chr5	51039304	51039804
chr5	51383074	51383574
chr16	84194433	84194933
chr11	8067711	8068211
chr15	38684358	38684858
chr7	69419106	69419606
chr11	126519883	126520383
chr3	156425588	156426088
chr8	118084184	118084684
chr9	16316564	16317064
chr5	112283031	112283531
chr5	98163778	98164278
chr18	52979807	52980307
chr7	43379244	43379744
chr9	101194920	101195420
chr6	99309465	99309965
chr1	46558213	46558713
chr1	87937939	87938439
chr5	167317817	167318317
chr6	383845	384345
chr7	4158982	4159482
chr8	60849718	60850218
chr3	157066826	157067326
chr9	119910306	119910806
chr1	243263840	243264340
chr1	241828569	241829069
chr1	202569530	202570030
chr20	32270452	32270952
chr11	43553091	43553591
chr5	126914729	126915229
chr13	44211644	44212144
chr1	114208580	114209080
chr15	60860728	60861228
chr16	23867688	23868188
chr8	132121683	132122183
chr3	50648193	50648693
chr16	88262723	88263223
chr3	38987919	38988419
chr4	89619490	89619990
chr1	185942870	185943370
chr5	11396933	11397433
chr2	121955456	121955956
chr17	73396267	73396767
chr13	78306979	78307479
chr1	18989889	18990389
chr1	204858330	204858830
chr17	64155024	64155524
chr22	42520177	42520677
chr4	21578380	21578880
chr6	143270931	143271431
chr8	1100871	1101371
chr2	6863730	6864230
chr10	71009054	71009554
chr20	40679112	40679612
chr11	19805354	19805854
chr1	209608953	209609453
chr16	24670556	24671056
chr16	20073720	20074220
chr11	28566625	28567125
chr8	42703489	42703989
chr8	73364702	73365202
chr17	44760710	44761210
chr22	31284681	31285181
chr3	176692357	176692857
chr4	21710124	21710624
chr4	93567621	93568121
chr8	8823639	8824139
chr16	68861254	68861754
chr2	1463048	1463548
chr5	97888404	97888904
chr8	3766779	3767279
chr12	62693547	62694047
chr3	117798221	117798721
chr13	43769373	43769873
chr22	41781018	41781518
chr17	79684114	79684614
chr16	81564600	81565100
chr12	66947780	66948280
chr13	21887762	21888262
chr13	33409828	33410328
chr5	142740542	142741042
chr6	71072432	71072932
chr10	76939818	76940318
chr2	151024719	151025219
chr2	207256305	207256805
chr15	50181527	50182027
chr17	68318558	68319058
chr3	2770438	2770938
chr7	137894994	137895494
chr18	32742597	32743097
chr18	49934353	49934853
chr1	211185114	211185614
chr11	28481489	28481989
chr7	108227413	108227913
chr18	52435237	52435737
chr20	23776357	23776857
chr1	165439210	165439710
chr4	5568952	5569452
chr2	167832735	167833235
chr2	16189431	16189931
chr2	31075365	31075865
chr9	93814208	93814708
chr22	28029827	28030327
chr1	27307367	27307867
chr3	101102614	101103114
chr22	41531591	41532091
chr14	39857425	39857925
chr20	52918907	52919407
chr1	43558441	43558941
chr2	207310796	207311296
chr16	23051426	23051926
chr12	124152653	124153153
chr16	89118399	89118899
chr2	199206481	199206981
chr8	55193758	55194258
chr11	47330598	47331098
chr11	20042672	20043172
chr8	114941007	114941507
chr10	117240811	117241311
chr22	25070007	25070507
chr4	95318488	95318988
chr3	36097842	36098342
chr9	135272927	135273427
chr13	67044437	67044937
chr2	28583872	28584372
chr4	155782800	155783300
chr6	158096726	158097226
chr7	17434863	17435363
chr8	103269084	103269584
chr5	158977960	158978460
chr1	179761208	179761708
chr6	33865623	33866123
chr5	141769385	141769885
chr3	29156049	29156549
chr1	47403487	47403987
chr4	95255653	95256153
chr1	64848836	64849336
chr14	49258144	49258644
chr4	78167951	78168451
chr4	146202648	146203148
chr17	2690221	2690721
chr18	7193547	7194047
chr12	53795895	53796395
chr7	140594226	140594726
chr8	61874092	61874592
chr15	33782149	33782649
chr15	100980997	100981497
chr1	38213510	38214010
chr1	225720451	225720951
chr17	30259446	30259946
chr1	42423769	42424269
chr22	46726373	46726873
chr9	120866272	120866772
chr2	3654508	3655008
chr22	44281778	44282278
chr10	127997844	127998344
chr17	38601444	38601944
chr17	5665147	5665647
chr18	27825595	27826095
chr4	25014887	25015387
chr7	98563071	98563571
chr6	13412612	13413112
chr7	45600222	45600722
chr4	108540457	108540957
chr14	90522794	90523294
chr3	108930789	108931289
chr12	107586333	107586833
chr2	207225034	207225534
chr3	160966495	160966995
chr5	122585455	122585955
chr15	47877823	47878323
chr22	43774450	43774950
chr2	176553988	176554488
chr2	201153094	201153594
chr15	43955078	43955578
chr1	112338848	112339348
chr1	204267452	204267952
chr11	13160371	13160871
chr20	33949118	33949618
chr21	41868190	41868690
chr11	63844776	63845276
chr3	37772776	37773276
chr1	50108591	50109091
chr10	86954218	86954718
chr13	44220898	44221398
chr20	63029493	63029993
chr19	40570552	40571052
chr4	75035315	75035815
chr1	68938305	68938805
chr19	4742813	4743313
chr1	22652311	22652811
chr1	160883405	160883905
chr20	43820677	43821177
chr4	6277038	6277538
chr17	61487034	61487534
chr16	29288677	29289177
chr20	41406236	41406736
chr7	19145229	19145729
chr2	15666936	15667436
chr10	97124141	97124641
chr7	16581998	16582498
chr1	168614176	168614676
chr4	53018297	53018797
chr7	1422816	1423316
chr8	32963223	32963723
chr5	34900522	34901022
chr8	24941788	24942288
chr4	184392281	184392781
chr5	58818394	58818894
chr10	93827005	93827505
chr7	99137323	99137823
chr4	184643068	184643568
chr3	20065062	20065562
chr10	43021754	43022254
chr15	83323290	83323790
chr4	7973659	7974159
chr15	52874674	52875174
chr9	135358462	135358962
chr10	17181026	17181526
chr9	129126647	129127147
chr5	96432986	96433486
chr1	245571759	245572259
chr3	64489284	64489784
chr17	3627460	3627960
chr7	91637960	91638460
chr1	24015762	24016262
chr1	32062453	32062953
chr1	234700273	234700773
chr15	39447277	39447777
chr21	38944362	38944862
chr17	5699934	5700434
chr18	57984673	57985173
chr20	45111237	45111737
chr22	31284168	31284668
chr18	23886928	23887428
chr14	44988573	44989073
chr2	44680247	44680747
chr8	139830709	139831209
chr17	40552076	40552576
chr5	14817337	14817837
chr22	19623097	19623597
chr1	199976522	199977022
chr11	131957799	131958299
chr17	21357554	21358054
chr8	9088403	9088903
chr4	14102356	14102856
chr11	2474321	2474821
chr12	112782945	112783445
chr6	112343390	112343890
chr1	225755896	225756396
chr2	222381512	222382012
chr2	20543056	20543556
chr17	41907958	41908458
chr1	163863746	163864246
chr10	114479325	114479825
chr12	112791626	112792126
chr14	99361697	99362197
chr2	20544030	20544530
chr21	39630286	39630786
chr3	26381484	26381984
chr3	27910346	27910846
chr5	5857316	5857816
chr6	88000638	88001138
chr1	14539868	14540368
chr13	113098146	113098646
chr11	24238851	24239351
chr10	5752298	5752798
chr1	44636530	44637030
chr2	47227621	47228121
chr20	46971214	46971714
chr5	178107980	178108480
chr9	95105620	95106120
chr17	66831042	66831542
chr10	71527189	71527689
chr20	53270771	53271271
chr10	33129586	33130086
chr11	79882000	79882500
chr11	124518903	124519403
chr7	78001930	78002430
chr18	50126352	50126852
chr8	38734649	38735149
chr5	148570002	148570502
chr6	111850219	111850719
chr16	89049667	89050167
chr12	66965540	66966040
chr6	6008686	6009186
chr1	181659201	181659701
chr10	98173225	98173725
chr6	64404456	64404956
chr8	37611370	37611870
chr19	48511698	48512198
chr11	127195626	127196126
chr1	50275465	50275965
chr6	17786561	17787061
chr8	17767804	17768304
chr14	104424624	104425124
chr15	88142088	88142588
chr14	32330696	32331196
chr5	2252888	2253388
chr17	6027294	6027794
chr1	42422685	42423185
chr2	108631443	108631943
chr13	78562155	78562655
chr1	9149668	9150168
chr2	235073795	235074295
chr3	185399973	185400473
chr18	76367702	76368202
chr6	50380499	50380999
chr14	95261765	95262265
chr4	3248745	3249245
chr2	158701151	158701651
chr4	102675065	102675565
chr7	5431595	5432095
chr6	24919013	24919513
chr9	125932689	125933189
chr8	63531713	63532213
chr10	49500338	49500838
chr2	101613028	101613528
chr7	70446421	70446921
chr8	24954994	24955494
chr2	122960920	122961420
chr18	68763027	68763527
chr18	34968564	34969064
chr12	112808151	112808651
chr17	82604127	82604627
chr5	146379006	146379506
chr15	52727971	52728471
chr4	175772411	175772911
chr10	75018194	75018694
chr8	71308662	71309162
chr16	6560626	6561126
chr18	42271997	42272497
chr12	108204319	108204819
chr4	130603048	130603548
chr1	177130556	177131056
chr2	54310246	54310746
chr18	8844563	8845063
chr8	22188634	22189134
chr14	72333647	72334147
chr16	7288833	7289333
chr16	49150279	49150779
chr17	806680	807180
chr17	80925747	80926247
chr2	22824444	22824944
chr2	67836884	67837384
chr20	42430526	42431026
chr4	95452233	95452733
chr7	68913951	68914451
chr8	11039705	11040205
chr12	93852224	93852724
chr12	125081381	125081881
chr6	111957944	111958444
chr12	93838137	93838637
chr2	216349337	216349837
chr20	58457225	58457725
chr5	90111994	90112494
chr11	32171329	32171829
chr11	106399145	106399645
chr1	6065052	6065552
chr11	61531035	61531535
chr20	59718680	59719180
chr3	45844553	45845053
chr16	27786163	27786663
chr5	65151577	65152077
chr6	157764486	157764986
chr1	210516665	210517165
chr20	37868696	37869196
chr1	81974335	81974835
chr1	208850368	208850868
chr10	71523314	71523814
chr11	120756797	120757297
chr4	170109494	170109994
chr10	106694672	106695172
chr17	40699330	40699830
chr16	64865129	64865629
chr8	22401000	22401500
chr19	33731755	33732255
chr11	35969327	35969827
chr2	44037200	44037700
chr5	161302488	161302988
chr7	76220609	76221109
chr10	117240208	117240708
chr4	4378210	4378710
chr3	32555037	32555537
chr4	17717253	17717753
chr5	172178553	172179053
chr3	58158306	58158806
chr15	84835579	84836079
chr3	53750353	53750853
chr3	59373455	59373955
chr5	17400840	17401340
chr10	132311246	132311746
chr10	23869209	23869709
chr15	83413322	83413822
chr1	84856562	84857062
chr12	46210929	46211429
chr3	127716292	127716792
chr20	3106698	3107198
chr1	41006543	41007043
chr2	66048025	66048525
chr7	101633384	101633884
chr10	111246869	111247369
chr5	5807798	5808298
chr5	138725679	138726179
chr6	142899115	142899615
chr17	79573182	79573682
chr3	116276631	116277131
chr7	142511225	142511725
chr7	104772516	104773016
chr4	15341566	15342066
chr9	98165389	98165889
chr21	41024641	41025141
chr10	409384	409884
chr3	9720973	9721473
chr11	27718287	27718787
chr10	36679385	36679885
chr10	109957012	109957512
chr15	88106329	88106829
chr19	13468105	13468605
chr19	33496370	33496870
chr2	16123309	16123809
chr2	224372614	224373114
chr3	156288843	156289343
chr8	24766295	24766795
chr8	127365862	127366362
chr9	26210203	26210703
chr2	44546286	44546786
chr2	29314673	29315173
chr14	44404911	44405411
chr2	234025823	234026323
chr7	3268200	3268700
chr18	8261726	8262226
chr3	51703302	51703802
chr20	42968638	42969138
chr12	130075004	130075504
chr8	28869570	28870070
chr5	2489286	2489786
chr22	41862430	41862930
chr9	71184808	71185308
chr3	193767991	193768491
chr7	46446161	46446661
chr20	61667701	61668201
chr1	201454986	201455486
chr18	24797865	24798365
chr2	6772094	6772594
chr5	11426331	11426831
chr3	38837293	38837793
chr5	153626393	153626893
chr12	123099526	123100026
chr2	80002134	80002634
chr7	152574857	152575357
chr7	55512665	55513165
chr15	46281109	46281609
chr1	167430764	167431264
chr7	108358496	108358996
chr4	56958042	56958542
chr4	147071136	147071636
chr3	58157618	58158118
chr3	56775499	56775999
chr7	68726373	68726873
chr10	48590847	48591347
chr7	148482020	148482520
chr14	23021361	23021861
chr2	20919213	20919713
chr1	220818686	220819186
chr10	33746740	33747240
chr10	14025675	14026175
chr8	42471066	42471566
chr22	31857214	31857714
chr8	72864295	72864795
chr9	123331583	123332083
chr15	70535148	70535648
chr16	63241518	63242018
chr2	223972521	223973021
chr11	75311937	75312437
chr7	135828535	135829035
chr3	141129561	141130061
chr17	13457336	13457836
chr13	43397183	43397683
chr4	138104255	138104755
chr16	23064444	23064944
chr9	117303628	117304128
chr3	178170673	178171173
chr3	16068108	16068608
chr8	41092593	41093093
chr13	34879716	34880216
chr15	37038743	37039243
chr5	82522877	82523377
chr6	5827318	5827818
chr7	2151820	2152320
chr12	97713888	97714388
chr2	115248012	115248512
chr5	175880920	175881420
chr4	184343845	184344345
chr12	57372084	57372584
chr2	101986194	101986694
chr11	122681854	122682354
chr15	76336452	76336952
chr1	90387200	90387700
chr20	12395218	12395718
chr11	16897290	16897790
chr9	135331836	135332336
chr7	101165408	101165908
chr14	104211081	104211581
chr5	176838526	176839026
chr10	78179789	78180289
chr4	11650812	11651312
chr12	118537495	118537995
chr8	90237476	90237976
chr10	94988806	94989306
chr7	70432403	70432903
chr16	71363682	71364182
chr2	28246940	28247440
chr11	42407114	42407614
chr12	118536280	118536780
chr2	234098659	234099159
chr9	38026167	38026667
chr16	7441619	7442119
chr6	111743801	111744301
chr1	86247469	86247969
chr7	5294466	5294966
chr22	35489240	35489740
chr4	6696666	6697166
chr10	31649882	31650382
chr20	7199840	7200340
chr6	112298092	112298592
chr5	15021055	15021555
chr5	133554180	133554680
chr9	135357914	135358414
chr3	197520710	197521210
chr15	53953081	53953581
chr16	12236543	12237043
chr9	93004040	93004540
chr3	127849415	127849915
chr1	77014041	77014541
chr22	47918361	47918861
chr3	43133244	43133744
chr22	26444284	26444784
chr1	81607806	81608306
chr3	32089417	32089917
chr21	46564353	46564853
chr7	102431612	102432112
chr1	200519836	200520336
chr16	9340723	9341223
chr16	47957041	47957541
chr2	225290789	225291289
chr11	131955739	131956239
chr6	40322146	40322646
chr1	59232117	59232617
chr3	96193053	96193553
chr12	110922475	110922975
chr9	27427153	27427653
chr2	159609911	159610411
chr1	238624720	238625220
chr22	23561992	23562492
chr2	207219554	207220054
chr20	37749947	37750447
chr1	109527039	109527539
chr22	48545944	48546444
chr3	58186069	58186569
chr4	186169577	186170077
chr20	64196666	64197166
chr1	210662522	210663022
chr19	29263771	29264271
chr3	10708611	10709111
chr4	140499282	140499782
chr17	80689056	80689556
chr19	38912057	38912557
chr13	30752080	30752580
chr1	50232482	50232982
chr13	48853667	48854167
chr5	64587327	64587827
chr5	94943125	94943625
chr7	27519723	27520223
chr12	108241900	108242400
chr7	25807719	25808219
chr17	68460038	68460538
chr1	212529148	212529648
chr10	71080769	71081269
chr10	91032728	91033228
chr4	84393107	84393607
chr8	98423907	98424407
chr3	127783670	127784170
chr10	15251000	15251500
chr11	62070120	62070620
chr9	126304820	126305320
chr11	119422987	119423487
chr2	194655540	194656040
chr11	79241452	79241952
chr5	50966395	50966895
chr18	26057424	26057924
chr2	152203269	152203769
chr5	72122484	72122984
chr12	57632443	57632943
chr6	38366157	38366657
chr2	148932538	148933038
chr17	34012748	34013248
chr11	72657345	72657845
chr2	100202729	100203229
chr3	191424792	191425292
chr3	155386963	155387463
chr16	64419719	64420219
chr11	107669233	107669733
chr3	77170891	77171391
chr2	1979110	1979610
chr13	90246568	90247068
chr8	139736276	139736776
chr1	229389068	229389568
chr7	39084391	39084891
chr3	197336214	197336714
chr12	128930547	128931047
chr11	47188084	47188584
chr1	16717519	16718019
chr15	78312245	78312745
chr3	135150077	135150577
chr18	908708	909208
chr11	19806026	19806526
chr18	50056155	50056655
chr1	115712982	115713482
chr2	60023608	60024108
chr2	3421572	3422072
chr11	93488205	93488705
chr10	98270109	98270609
chr3	67869554	67870054
chr3	135136598	135137098
chr1	234246527	234247027
chr3	58189025	58189525
chr10	86649574	86650074
chr11	60925346	60925846
chr17	59425526	59426026
chr17	79621596	79622096
chr17	79670978	79671478
chr1	205052453	205052953
chr17	4215948	4216448
chr7	29157081	29157581
chr9	82332259	82332759
chr3	35785428	35785928
chr3	5252074	5252574
chr4	7831796	7832296
chr8	139920932	139921432
chr10	129648962	129649462
chr1	43577921	43578421
chr18	63143211	63143711
chr11	18791611	18792111
chr1	4527654	4528154
chr16	79387291	79387791
chr7	5706441	5706941
chr10	18455636	18456136
chr18	64179688	64180188
chr5	109630003	109630503
chr6	17311555	17312055
chr1	198861616	198862116
chr10	77935333	77935833
chr13	87538561	87539061
chr4	154030715	154031215
chr8	109600689	109601189
chr9	94741677	94742177
chr1	113282870	113283370
chr6	43781894	43782394
chr1	23598509	23599009
chr8	127363792	127364292
chr2	209779347	209779847
chr13	98436461	98436961
chr5	171080305	171080805
chr11	120928646	120929146
chr5	170612312	170612812
chr15	76245045	76245545
chr17	45299360	45299860
chr7	36523071	36523571
chr2	145488563	145489063
chr8	142046037	142046537
chr10	129334120	129334620
chr5	143515880	143516380
chr9	78468270	78468770
chr2	172860978	172861478
chr4	153520920	153521420
chr6	79600644	79601144
chr1	64538837	64539337
chr18	64180529	64181029
chr7	124208187	124208687
chr11	133342352	133342852
chr11	41950715	41951215
chr18	8381997	8382497
chr6	5996103	5996603
chr10	71860344	71860844
chr7	141228463	141228963
chr8	79243002	79243502
chr10	31752158	31752658
chr1	233081752	233082252
chr15	74259238	74259738
chr14	89248217	89248717
chr4	38132109	38132609
chr11	7654144	7654644
chr11	45751388	45751888
chr15	94075346	94075846
chr14	105255434	105255934
chr3	32469124	32469624
chr16	85496099	85496599
chr1	110136822	110137322
chr11	15049596	15050096
chr12	72899154	72899654
chr13	39536759	39537259
chr13	112729387	112729887
chr14	25522479	25522979
chr14	50980536	50981036
chr16	25049438	25049938
chr17	32701763	32702263
chr17	36207149	36207649
chr19	10782688	10783188
chr19	29706048	29706548
chr2	117418576	117419076
chr2	121955974	121956474
chr2	166482601	166483101
chr2	209663021	209663521
chr2	215158556	215159056
chr2	221100550	221101050
chr3	115689929	115690429
chr3	135087847	135088347
chr3	193194365	193194865
chr5	29950373	29950873
chr6	142900184	142900684
chr7	84746363	84746863
chr7	99881208	99881708
chr7	128190181	128190681
chr8	93128401	93128901
chr8	125732628	125733128
chr8	134323855	134324355
chr9	119751899	119752399
chr10	97123514	97124014
chr10	127275932	127276432
chr12	49292662	49293162
chr5	151155657	151156157
chr1	41730417	41730917
chr1	111904384	111904884
chr1	30059951	30060451
chr17	17937434	17937934
chr19	4015107	4015607
chr2	57740856	57741356
chr19	38015638	38016138
chr5	172004850	172005350
chr7	29894352	29894852
chr10	120282764	120283264
chr17	79671632	79672132
chr5	136042725	136043225
chr1	14080612	14081112
chr7	111113220	111113720
chr6	155273468	155273968
chr16	17607046	17607546
chr7	98562474	98562974
chr9	133885080	133885580
chr8	40932840	40933340
chr1	8718884	8719384
chr2	240991276	240991776
chr8	20637788	20638288
chr19	4375630	4376130
chr7	113078350	113078850
chr3	4054373	4054873
chr2	88069163	88069663
chr21	40042776	40043276
chr3	38825329	38825829
chr10	117221337	117221837
chr6	37535541	37536041
chr6	24905438	24905938
chr7	124191686	124192186
chr8	42773247	42773747
chr1	236837316	236837816
chr12	70812243	70812743
chr3	105146871	105147371
chr7	112566316	112566816
chr7	49526430	49526930
chr1	245810819	245811319
chr7	152615039	152615539
chr12	128056319	128056819
chr2	230684650	230685150
chr1	201692396	201692896
chr1	114108651	114109151
chr6	76916825	76917325
chr15	56533020	56533520
chr5	169707747	169708247
chr12	114011781	114012281
chr5	51812022	51812522
chr13	29354972	29355472
chr7	76193793	76194293
chr5	138602375	138602875
chr1	157415337	157415837
chr5	14301215	14301715
chr4	186158189	186158689
chr5	172852510	172853010
chr3	45442823	45443323
chr1	222265818	222266318
chr20	19492875	19493375
chr17	32627107	32627607
chr19	21508118	21508618
chr22	41461857	41462357
chr3	29249627	29250127
chr3	115713175	115713675
chr5	10729994	10730494
chr2	28587849	28588349
chr1	184208590	184209090
chr12	66862532	66863032
chr7	139699841	139700341
chr1	246219419	246219919
chr9	101147525	101148025
chr3	176896576	176897076
chr7	39431003	39431503
chr10	125344457	125344957
chr16	17607548	17608048
chr3	2838540	2839040
chr14	81826054	81826554
chr18	38666188	38666688
chr18	42310206	42310706
chr6	157155782	157156282
chr12	45533976	45534476
chr16	65936192	65936692
chr8	71420378	71420878
chr1	41286426	41286926
chr11	132822220	132822720
chr3	115405303	115405803
chr11	8658650	8659150
chr6	35794312	35794812
chr1	201142446	201142946
chr10	110789530	110790030
chr17	68460606	68461106
chr4	181177919	181178419
chr19	33413109	33413609
chr8	125767597	125768097
chr11	26072531	26073031
chr11	110217747	110218247
chr7	132793443	132793943
chr1	153955648	153956148
chr15	91610013	91610513
chr17	81084593	81085093
chr2	5204323	5204823
chr12	46206144	46206644
chr11	112738405	112738905
chr17	38400130	38400630
chr10	23912919	23913419
chr11	11757786	11758286
chr2	55875686	55876186
chr1	177958189	177958689
chr16	22857606	22858106
chr16	58429065	58429565
chr11	92662587	92663087
chr10	97985380	97985880
chr7	101163463	101163963
chr16	55179741	55180241
chr14	30239979	30240479
chr14	22668266	22668766
chr15	99496221	99496721
chr5	50441140	50441640
chr8	333050	333550
chr12	4167955	4168455
chr18	46712388	46712888
chr15	35290198	35290698
chr2	37739136	37739636
chr9	124263738	124264238
chr2	151560220	151560720
chr19	15253514	15254014
chr1	49606080	49606580
chr2	225173873	225174373
chr4	3240761	3241261
chr16	65041652	65042152
chr1	243974392	243974892
chr4	3239905	3240405
chr10	44376418	44376918
chr10	76967599	76968099
chr10	125363696	125364196
chr11	15446937	15447437
chr11	114854334	114854834
chr11	125719275	125719775
chr12	99617916	99618416
chr13	32838216	32838716
chr13	48653326	48653826
chr13	102128414	102128914
chr14	100135192	100135692
chr18	44290542	44291042
chr2	33103453	33103953
chr2	65539510	65540010
chr2	133843450	133843950
chr2	158529265	158529765
chr2	183474892	183475392
chr2	209723978	209724478
chr20	5167263	5167763
chr20	12173307	12173807
chr20	33964460	33964960
chr20	46195563	46196063
chr22	34035961	34036461
chr4	169971414	169971914
chr5	101284956	101285456
chr6	50561806	50562306
chr7	37947721	37948221
chr7	144510568	144511068
chr8	140141315	140141815
chr9	104319672	104320172
chr8	132414159	132414659
chr10	120746306	120746806
chr1	38088339	38088839
chr6	107712950	107713450
chr7	823678	824178
chr2	1360736	1361236
chr2	227423503	227424003
chr8	30384245	30384745
chr9	13049252	13049752
chr11	78704951	78705451
chr7	1901105	1901605
chr12	131564797	131565297
chr2	9359246	9359746
chr1	181647216	181647716
chr2	192026137	192026637
chr9	30239811	30240311
chr8	13339738	13340238
chr7	5262957	5263457
chr13	29508714	29509214
chr14	63918368	63918868
chr16	54320908	54321408
chr17	5694431	5694931
chr4	150679723	150680223
chr3	4426704	4427204
chr5	62901030	62901530
chr12	123077931	123078431
chr18	24138744	24139244
chr21	29958440	29958940
chr18	68298276	68298776
chr17	8691915	8692415
chr6	148990438	148990938
chr2	203603682	203604182
chr13	79004486	79004986
chr1	202689799	202690299
chr12	44101467	44101967
chr15	94970689	94971189
chr4	113504969	113505469
chr15	58163954	58164454
chr2	2731695	2732195
chr11	22337671	22338171
chr17	66976687	66977187
chr2	214542160	214542660
chr11	107140991	107141491
chr2	1968582	1969082
chr2	200129651	200130151
chr2	44038159	44038659
chr1	112877632	112878132
chr2	175630382	175630882
chr3	55531303	55531803
chr16	57838245	57838745
chr12	129409201	129409701
chr18	6054340	6054840
chr5	67287789	67288289
chr5	76081990	76082490
chr11	66370011	66370511
chr4	5884808	5885308
chr10	129887454	129887954
chr9	16064683	16065183
chr1	154862814	154863314
chr3	36560675	36561175
chr5	160331711	160332211
chr10	44898646	44899146
chr7	158097701	158098201
chr20	15835803	15836303
chr1	116099911	116100411
chr16	47949817	47950317
chr12	131564097	131564597
chr12	97650181	97650681
chr20	41390344	41390844
chr6	6006753	6007253
chr7	155425664	155426164
chr1	115795984	115796484
chr10	60511409	60511909
chr6	35076971	35077471
chr8	24726806	24727306
chr1	222310820	222311320
chr15	33584824	33585324
chr5	96923897	96924397
chr20	48677082	48677582
chr13	105919067	105919567
chr5	91118370	91118870
chr8	27389793	27390293
chr4	172547706	172548206
chr9	83046475	83046975
chr2	177868757	177869257
chr2	238361349	238361849
chr8	131504609	131505109
chr3	41593058	41593558
chr17	78953877	78954377
chr11	112916750	112917250
chr2	129277534	129278034
chr10	35826606	35827106
chr10	78703589	78704089
chr14	74705958	74706458
chr16	28311836	28312336
chr7	41886235	41886735
chr1	73909026	73909526
chr10	129568827	129569327
chr1	7940671	7941171
chr7	153938357	153938857
chr11	107956463	107956963
chr12	128649912	128650412
chr13	113792695	113793195
chr16	23878187	23878687
chr17	80678585	80679085
chr20	61461517	61462017
chr8	71843793	71844293
chr8	40834761	40835261
chr1	7332130	7332630
chr10	131674600	131675100
chr3	166330671	166331171
chr3	50316799	50317299
chr13	29179973	29180473
chr5	87182881	87183381
chr11	131964575	131965075
chr10	10870756	10871256
chr8	135735556	135736056
chr20	44246996	44247496
chr10	60570755	60571255
chr1	12053690	12054190
chr1	220300360	220300860
chr18	58928324	58928824
chr3	183576448	183576948
chr2	236848479	236848979
chr8	141028894	141029394
chr10	33125799	33126299
chr22	43830128	43830628
chr11	19652882	19653382
chr2	96928232	96928732
chr7	141365926	141366426
chr1	184199413	184199913
chr1	226428695	226429195
chr1	93715648	93716148
chr10	71878694	71879194
chr1	6278175	6278675
chr1	204213572	204214072
chr10	3680305	3680805
chr10	21026484	21026984
chr11	22389679	22390179
chr12	24796837	24797337
chr13	101814451	101814951
chr14	90742690	90743190
chr17	29825316	29825816
chr17	51870146	51870646
chr18	13563403	13563903
chr2	125652358	125652858
chr4	57405287	57405787
chr5	74185653	74186153
chr5	132378550	132379050
chr6	9208736	9209236
chr6	90811870	90812370
chr6	131496309	131496809
chr6	155433933	155434433
chr7	5699412	5699912
chr7	84533137	84533637
chr7	102019834	102020334
chr8	57891652	57892152
chr8	92454943	92455443
chr8	128018283	128018783
chr9	2270171	2270671
chr9	75396413	75396913
chr11	89361670	89362170
chr8	2818474	2818974
chr7	55054177	55054677
chr12	132542660	132543160
chr20	890983	891483
chr16	49702051	49702551
chr8	63707168	63707668
chr18	6492693	6493193
chr5	158874776	158875276
chr7	132689303	132689803
chr2	220111455	220111955
chr1	208142899	208143399
chr20	46954507	46955007
chr10	86654310	86654810
chr3	123140532	123141032
chr1	193359583	193360083
chr2	138919263	138919763
chr6	79602797	79603297
chr7	101896214	101896714
chr8	41871800	41872300
chr3	148203244	148203744
chr11	92644514	92645014
chr1	177341693	177342193
chr10	129197737	129198237
chr4	182736159	182736659
chr7	38863501	38864001
chr1	162137507	162138007
chr3	127138669	127139169
chr10	12501735	12502235
chr7	25353111	25353611
chr17	76973084	76973584
chr2	233707929	233708429
chr8	59643724	59644224
chr15	91122195	91122695
chr17	2388280	2388780
chr18	985969	986469
chr6	153758485	153758985
chrX	9089579	9090079
chr1	205298412	205298912
chr1	231679044	231679544
chr11	44207311	44207811
chr1	43952955	43953455
chr8	27261622	27262122
chr17	67531222	67531722
chr2	170894617	170895117
chr3	58711808	58712308
chr5	146582115	146582615
chr6	82144349	82144849
chr17	33140610	33141110
chr5	102904979	102905479
chr16	87720434	87720934
chr11	8258722	8259222
chr20	40875207	40875707
chr15	97072575	97073075
chr10	43944981	43945481
chr8	28579306	28579806
chr17	34816710	34817210
chr10	69439760	69440260
chr7	42080839	42081339
chr11	76808221	76808721
chr18	56483300	56483800
chr1	210664162	210664662
chr11	94883221	94883721
chr12	102765657	102766157
chr7	146525562	146526062
chr7	69995745	69996245
chr7	24110185	24110685
chr8	132413615	132414115
chr2	216692158	216692658
chr5	141783056	141783556
chr6	6543340	6543840
chr7	158251922	158252422
chr17	31515163	31515663
chr5	60195541	60196041
chr13	93824163	93824663
chr17	80501672	80502172
chr2	79965000	79965500
chr22	34804557	34805057
chr12	30191556	30192056
chr3	20406538	20407038
chr9	132068272	132068772
chr1	177929425	177929925
chr15	93458481	93458981
chr16	82972303	82972803
chr7	117110821	117111321
chr8	14461311	14461811
chr14	92450305	92450805
chr14	37315049	37315549
chr11	9066473	9066973
chr3	9032162	9032662
chr9	109046031	109046531
chr2	208375412	208375912
chr19	4742307	4742807
chr8	24654038	24654538
chr16	85390613	85391113
chr10	52100019	52100519
chr3	126456957	126457457
chr5	167974985	167975485
chr8	139877693	139878193
chr11	44793670	44794170
chr5	64295138	64295638
chr1	169763463	169763963
chr13	33384190	33384690
chr2	16635799	16636299
chr18	53268674	53269174
chr1	212959420	212959920
chr10	17021269	17021769
chr10	128366297	128366797
chr12	47417858	47418358
chr6	40337300	40337800
chr2	227006091	227006591
chr6	151017995	151018495
chr17	31596573	31597073
chr8	26629391	26629891
chr14	88900783	88901283
chr17	10761367	10761867
chr3	115999572	116000072
chr8	66332856	66333356
chr13	36883706	36884206
chr5	159034279	159034779
chr14	99766648	99767148
chr1	11375712	11376212
chr10	86960312	86960812
chr3	78496955	78497455
chr5	15576943	15577443
chr7	139076028	139076528
chr20	61840214	61840714
chr2	233999101	233999601
chr2	216345734	216346234
chr2	177626196	177626696
chr16	55671363	55671863
chr15	47873130	47873630
chr2	54397386	54397886
chr20	63551114	63551614
chr18	48713484	48713984
chr22	43317184	43317684
chr7	30650436	30650936
chr14	76426884	76427384
chr10	113947331	113947831
chr17	76927470	76927970
chr1	51986581	51987081
chr1	117036122	117036622
chr1	199727997	199728497
chr1	203400987	203401487
chr1	232924576	232925076
chr10	98459026	98459526
chr10	105834250	105834750
chr10	118506621	118507121
chr10	124221316	124221816
chr10	128296121	128296621
chr11	23095746	23096246
chr11	28268955	28269455
chr11	34548747	34549247
chr11	78270943	78271443
chr11	92296446	92296946
chr12	121983865	121984365
chr14	37004806	37005306
chr2	416859	417359
chr2	66070814	66071314
chr22	36814763	36815263
chr4	5568253	5568753
chr5	11401429	11401929
chr5	58439090	58439590
chr5	95068367	95068867
chr5	146761743	146762243
chr5	153551466	153551966
chr5	175746864	175747364
chr7	6294868	6295368
chr7	108351701	108352201
chr7	153107752	153108252
chr8	24649554	24650054
chr8	100886012	100886512
chr8	126658298	126658798
chr9	98966656	98967156
chr1	201128288	201128788
chr1	165288205	165288705
chr15	96347307	96347807
chr7	70557398	70557898
chr14	76920455	76920955
chr21	43879494	43879994
chr9	37923200	37923700
chr3	2423099	2423599
chr5	76084423	76084923
chr3	50455104	50455604
chr2	286953	287453
chr12	114263433	114263933
chr11	98564931	98565431
chr10	58796229	58796729
chr1	20230449	20230949
chr17	54864987	54865487
chr4	101989488	101989988
chr7	29319831	29320331
chr9	89716514	89717014
chr1	59141463	59141963
chr13	109985960	109986460
chr8	71052331	71052831
chr4	146648521	146649021
chr5	150590848	150591348
chr15	53521083	53521583
chr8	29737337	29737837
chr17	52790535	52791035
chr21	45596305	45596805
chr3	38987132	38987632
chr4	43102912	43103412
chr11	83694456	83694956
chr3	191523082	191523582
chr17	1304837	1305337
chr17	6323550	6324050
chr2	30985661	30986161
chr4	86453230	86453730
chr15	65337731	65338231
chr14	100555624	100556124
chr1	11179440	11179940
chr2	219309221	219309721
chr3	115626068	115626568
chr17	5980881	5981381
chr18	42310963	42311463
chr1	168696342	168696842
chr22	45101780	45102280
chr8	9335780	9336280
chr1	10194061	10194561
chr16	71369417	71369917
chr2	134506415	134506915
chr20	62511991	62512491
chr1	97157938	97158438
chr8	8821729	8822229
chr9	100699484	100699984
chr20	62554366	62554866
chr4	4791175	4791675
chr14	96030712	96031212
chr17	14225075	14225575
chr4	113288665	113289165
chr7	155823272	155823772
chr14	68020805	68021305
chr8	27583603	27584103
chr10	114480982	114481482
chr5	149777313	149777813
chr22	25911149	25911649
chr12	77599814	77600314
chr21	39400233	39400733
chr13	66860741	66861241
chr5	68740429	68740929
chr8	24913454	24913954
chr9	134129230	134129730
chr3	150035349	150035849
chr3	16298314	16298814
chr9	127388315	127388815
chr12	108642395	108642895
chr15	47817859	47818359
chr16	57885911	57886411
chr22	32958041	32958541
chr22	46992480	46992980
chr8	79610825	79611325
chr7	127995137	127995637
chr10	60366906	60367406
chr4	182904116	182904616
chr4	65522629	65523129
chr9	94933031	94933531
chr7	1874276	1874776
chr4	159294100	159294600
chr1	110292374	110292874
chr7	156204796	156205296
chr2	17166404	17166904
chr21	40675019	40675519
chr10	29370422	29370922
chr7	85710885	85711385
chr11	122685972	122686472
chr17	76444602	76445102
chr20	63021943	63022443
chr2	149507911	149508411
chr11	123227359	123227859
chr7	50531879	50532379
chr12	93006381	93006881
chr21	31911007	31911507
chr10	121296822	121297322
chr11	75677848	75678348
chr12	107451169	107451669
chr18	34884317	34884817
chr4	169069929	169070429
chr18	10759705	10760205
chr18	63082226	63082726
chr2	31054048	31054548
chr1	32279799	32280299
chr15	45618804	45619304
chr18	78539500	78540000
chr19	10133547	10134047
chr3	72368382	72368882
chr9	76956359	76956859
chr13	27137634	27138134
chr10	103845959	103846459
chr3	140455336	140455836
chr4	47061833	47062333
chr16	72197959	72198459
chr2	230885760	230886260
chr5	66675352	66675852
chrX	86664446	86664946
chr20	11943761	11944261
chr20	20089045	20089545
chr4	71204064	71204564
chr6	146339823	146340323
chr9	37986717	37987217
chr10	119535202	119535702
chr2	46072230	46072730
chr1	38068142	38068642
chr9	98568824	98569324
chr16	89161995	89162495
chr6	109424076	109424576
chr15	94970096	94970596
chr16	71369962	71370462
chr5	122390137	122390637
chr5	146342607	146343107
chr10	3331027	3331527
chr16	73716523	73717023
chr2	30026016	30026516
chr10	124131135	124131635
chr12	70791801	70792301
chr1	117093154	117093654
chr1	224683579	224684079
chr8	135035740	135036240
chr9	134205912	134206412
chr2	110962555	110963055
chr5	75993128	75993628
chr5	150618446	150618946
chr8	37610850	37611350
chr1	114189994	114190494
chr1	147752405	147752905
chr13	32838724	32839224
chr18	37243653	37244153
chr7	117717985	117718485
chr10	11027651	11028151
chr8	37526570	37527070
chr8	34098052	34098552
chr6	151291301	151291801
chr13	31485464	31485964
chr8	30339472	30339972
chr15	64180177	64180677
chr14	35439304	35439804
chr6	140051949	140052449
chr7	153991407	153991907
chr4	159583434	159583934
chr1	48630954	48631454
chr8	141551828	141552328
chr1	246647035	246647535
chr1	41714416	41714916
chr11	117887701	117888201
chr4	8385576	8386076
chr3	54994027	54994527
chr9	98143277	98143777
chr2	48699420	48699920
chr11	125922167	125922667
chr6	14259231	14259731
chr2	5986813	5987313
chr9	26669577	26670077
chr1	246681768	246682268
chr11	42812295	42812795
chr2	16040495	16040995
chr1	8674794	8675294
chr1	13877952	13878452
chr1	94962807	94963307
chr1	204962837	204963337
chr1	210624646	210625146
chr1	224618975	224619475
chr10	60629300	60629800
chr10	111076620	111077120
chr11	15118458	15118958
chr11	17486301	17486801
chr11	18007785	18008285
chr11	32297469	32297969
chr11	97163699	97164199
chr11	106879583	106880083
chr11	107957054	107957554
chr11	112188556	112189056
chr11	114081359	114081859
chr12	15919192	15919692
chr12	84974071	84974571
chr14	82067145	82067645
chr15	98253292	98253792
chr16	4003171	4003671
chr16	15158749	15159249
chr16	30499281	30499781
chr16	64907681	64908181
chr17	42830384	42830884
chr17	61489840	61490340
chr18	5454244	5454744
chr18	67981670	67982170
chr18	70659003	70659503
chr19	28126058	28126558
chr20	12270427	12270927
chr21	40404272	40404772
chr22	25881271	25881771
chr3	95277514	95278014
chr4	84385273	84385773
chr4	146654864	146655364
chr5	3489238	3489738
chr5	5879817	5880317
chr5	16624887	16625387
chr5	21856886	21857386
chr5	155066222	155066722
chr5	163206950	163207450
chr6	48782511	48783011
chr6	50351235	50351735
chr6	79440401	79440901
chr6	101422723	101423223
chr6	149228147	149228647
chr7	119472293	119472793
chr8	32785163	32785663
chr8	128469767	128470267
chr8	137982990	137983490
chr8	142018922	142019422
chr2	190063841	190064341
chr7	5699934	5700434
chr11	995715	996215
chr1	112878162	112878662
chr12	94956938	94957438
chr2	196413644	196414144
chr17	57045727	57046227
chr1	155075448	155075948
chr1	158002915	158003415
chr2	201807472	201807972
chr14	64235044	64235544
chr12	20445612	20446112
chr14	76904836	76905336
chr16	87913561	87914061
chrX	110123262	110123762
chr4	80985937	80986437
chr3	179531528	179532028
chr2	120429736	120430236
chr17	34179211	34179711
chr4	11038835	11039335
chr11	126541687	126542187
chr3	185160158	185160658
chr5	3386922	3387422
chr19	18507686	18508186
chr6	170280251	170280751
chr21	43880548	43881048
chr11	92053959	92054459
chr4	82784775	82785275
chr12	108254439	108254939
chr14	40032791	40033291
chr2	12060078	12060578
chr12	108005036	108005536
chr21	16624462	16624962
chr13	112898470	112898970
chr9	118001551	118002051
chr5	2254802	2255302
chr6	80210516	80211016
chr20	45060288	45060788
chr10	132269273	132269773
chr16	18045272	18045772
chr20	38441890	38442390
chr6	1203481	1203981
chr6	150170920	150171420
chr10	101829412	101829912
chr1	37149285	37149785
chr10	11424422	11424922
chr13	29704619	29705119
chr3	193470602	193471102
chr8	24618169	24618669
chr5	51039956	51040456
chr20	62286733	62287233
chr17	58328607	58329107
chr2	20474675	20475175
chr1	30698646	30699146
chr8	81194386	81194886
chr1	114262571	114263071
chr2	192194761	192195261
chr12	40398341	40398841
chr17	73759761	73760261
chr13	29956798	29957298
chr10	129601638	129602138
chr13	98572105	98572605
chr12	44349386	44349886
chr16	88870454	88870954
chr2	184597698	184598198
chr10	121310018	121310518
chr4	74840913	74841413
chr1	245760267	245760767
chr10	83539933	83540433
chr9	136697236	136697736
chr9	33135551	33136051
chr1	66354274	66354774
chr16	87922430	87922930
chr22	32332494	32332994
chr10	14299488	14299988
chr22	33334487	33334987
chr12	88448478	88448978
chr20	47018952	47019452
chr5	179209461	179209961
chr10	71840069	71840569
chr1	83692598	83693098
chr10	127033751	127034251
chr14	99919794	99920294
chr16	31010439	31010939
chr7	98484057	98484557
chr10	100512216	100512716
chr4	147029398	147029898
chr1	34441485	34441985
chr3	141370123	141370623
chr16	47886738	47887238
chr4	118834941	118835441
chr7	44761613	44762113
chr14	104436909	104437409
chr14	95103024	95103524
chr1	112230467	112230967
chr3	80439474	80439974
chr10	25907209	25907709
chr17	81612657	81613157
chr19	17762390	17762890
chr22	47564596	47565096
chr5	146675629	146676129
chr1	62246162	62246662
chr10	111983982	111984482
chr12	113880359	113880859
chr21	16587778	16588278
chr3	172876911	172877411
chr5	87158526	87159026
chr6	14442146	14442646
chr7	104481785	104482285
chr9	16540686	16541186
chr15	80512584	80513084
chr7	151194798	151195298
chr2	135586099	135586599
chr10	93193855	93194355
chr11	10669444	10669944
chr16	11349665	11350165
chr17	72643810	72644310
chr19	33437350	33437850
chr4	58636368	58636868
chr1	57644534	57645034
chr5	168120776	168121276
chr1	228867080	228867580
chr10	4745614	4746114
chr14	74733169	74733669
chr18	42781271	42781771
chr9	113933173	113933673
chr16	11063511	11064011
chr15	33093183	33093683
chr14	76249241	76249741
chr4	187185410	187185910
chr5	134036302	134036802
chr5	168101087	168101587
chr5	42972370	42972870
chr19	5054204	5054704
chr4	182629036	182629536
chr5	14731618	14732118
chr12	29187585	29188085
chr18	67600156	67600656
chr4	181504921	181505421
chr9	68689997	68690497
chr10	86205869	86206369
chr5	2537070	2537570
chr8	21794835	21795335
chr11	6351863	6352363
chr5	112625987	112626487
chr2	149157303	149157803
chr10	7551107	7551607
chr18	28414121	28414621
chr5	51748578	51749078
chr11	94861367	94861867
chr1	193588402	193588902
chr2	57710626	57711126
chr15	94441738	94442238
chr11	35393073	35393573
chr2	103669515	103670015
chr6	24959270	24959770
chr9	117325719	117326219
chr11	44914769	44915269
chr10	64050512	64051012
chr21	30981358	30981858
chr3	72463064	72463564
chr14	99773431	99773931
chrX	7312888	7313388
chr6	107154449	107154949
chr2	73113303	73113803
chr10	34644158	34644658
chr11	118125085	118125585
chr17	58329362	58329862
chr17	82602881	82603381
chr2	47265690	47266190
chr2	226908070	226908570
chr3	141306451	141306951
chr18	40546964	40547464
chr3	18045645	18046145
chr4	40874831	40875331
chr1	206710071	206710571
chr4	182494895	182495395
chr11	112392845	112393345
chr5	59745264	59745764
chr22	28348767	28349267
chr20	54716377	54716877
chr9	84778569	84779069
chr11	92626551	92627051
chr8	102107910	102108410
chr11	31030378	31030878
chr5	3595497	3595997
chr13	74288628	74289128
chr16	69893689	69894189
chr21	41920382	41920882
chr22	22061567	22062067
chr22	49005811	49006311
chr2	136244131	136244631
chr8	38509967	38510467
chr8	143221920	143222420
chr9	69496466	69496966
chr22	26912789	26913289
chr14	77181421	77181921
chr1	173024534	173025034
chr1	181049502	181050002
chr1	208036534	208037034
chr1	245834011	245834511
chr10	17426257	17426757
chr10	18703475	18703975
chr12	39116849	39117349
chr12	68350189	68350689
chr13	48626141	48626641
chr13	58189415	58189915
chr15	33785897	33786397
chr15	41862273	41862773
chr15	98321826	98322326
chr18	9649514	9650014
chr18	65270629	65271129
chr19	13530703	13531203
chr2	24861436	24861936
chr2	45287002	45287502
[truncated: 2,584 more rows]

## Sheet: PRPC DAR
seqnames	start	end
chr19	54420213	54420713
chr12	103100281	103100781
chr2	44937232	44937732
chr16	65598431	65598931
chr8	143823340	143823840
chr2	128644190	128644690
chr2	43100732	43101232
chr1	151494813	151495313
chr19	518322	518822
chr11	69476352	69476852
chr13	35500088	35500588
chr2	232519800	232520300
chr2	207970178	207970678
chr1	205313906	205314406
chr2	119455013	119455513
chr11	64048081	64048581
chr14	74203496	74203996
chr9	15146328	15146828
chr3	50264562	50265062
chr19	54420860	54421360
chr9	136599762	136600262
chr4	8837326	8837826
chr5	129771460	129771960
chr22	48517625	48518125
chr9	86766822	86767322
chr5	72183005	72183505
chr3	65597007	65597507
chr15	100861232	100861732
chr7	51031996	51032496
chr14	103542667	103543167
chr11	69157215	69157715
chr4	6128413	6128913
chr3	10553644	10554144
chr1	16146212	16146712
chr2	55138783	55139283
chr1	22782329	22782829
chr1	94592483	94592983
chr2	42895642	42896142
chr13	100811334	100811834
chr17	61397035	61397535
chr20	58017393	58017893
chr1	94079445	94079945
chr8	67692733	67693233
chr11	69497190	69497690
chr9	137316197	137316697
chr15	92831716	92832216
chr14	68793159	68793659
chr1	214551491	214551991
chr13	110126543	110127043
chr8	73459694	73460194
chr3	182327002	182327502
chr1	160062108	160062608
chr12	103012877	103013377
chr6	164069304	164069804
chr4	118981203	118981703
chr7	51046475	51046975
chr14	103544209	103544709
chr2	37773891	37774391
chr14	74214132	74214632
chr11	111801005	111801505
chr9	127950548	127951048
chr1	22806627	22807127
chr18	74412072	74412572
chr3	184716999	184717499
chr14	101334434	101334934
chr18	58511995	58512495
chr2	214809777	214810277
chr17	73262285	73262785
chr4	22630140	22630640
chr1	48654797	48655297
chr12	77392622	77393122
chr14	69842628	69843128
chr1	202085322	202085822
chr5	150147099	150147599
chr9	78685494	78685994
chr8	29810138	29810638
chr1	23356539	23357039
chr14	104666010	104666510
chr10	106816646	106817146
chr1	183881653	183882153
chr1	203996694	203997194
chr1	43006056	43006556
chr6	18527798	18528298
chr10	92894176	92894676
chr6	22821626	22822126
chr6	116994438	116994938
chr4	10031232	10031732
chr1	10651251	10651751
chr12	53737080	53737580
chr12	111168349	111168849
chr11	118705065	118705565
chr3	62365298	62365798
chr3	52302581	52303081
chr6	108168560	108169060
chr11	16981619	16982119
chr9	131111741	131112241
chr1	47533019	47533519
chr13	25910855	25911355
chr17	5769812	5770312
chr2	96977612	96978112
chr4	129698357	129698857
chr6	44390323	44390823
chr14	68449844	68450344
chr8	41249498	41249998
chr16	77509677	77510177
chr22	43412853	43413353
chr13	22220205	22220705
chr11	69200376	69200876
chr7	73988271	73988771
chr11	57639225	57639725
chr5	126349222	126349722
chr5	88551610	88552110
chr6	135250729	135251229
chr16	54986902	54987402
chr2	88376802	88377302
chr11	19187833	19188333
chr10	28975910	28976410
chr13	21639535	21640035
chr1	19405811	19406311
chr2	207813195	207813695
chr1	10728929	10729429
chr16	84045223	84045723
chr3	186044941	186045441
chr19	38721867	38722367
chr13	35679943	35680443
chr1	198246251	198246751
chr10	122348890	122349390
chr15	69526661	69527161
chr22	19974481	19974981
chr18	59387192	59387692
chr12	24081487	24081987
chr8	37710948	37711448
chr6	79810122	79810622
chr1	11355505	11356005
chr19	49363290	49363790
chr14	68539407	68539907
chr7	50690619	50691119
chr2	12796563	12797063
chr2	70289841	70290341
chr12	115623899	115624399
chr9	136596639	136597139
chr15	64856772	64857272
chr13	99971676	99972176
chr1	11413758	11414258
chr4	17544177	17544677
chr4	38204601	38205101
chr2	208039644	208040144
chr12	12562488	12562988
chr3	25045178	25045678
chr11	79082792	79083292
chr1	43062595	43063095
chr13	103087229	103087729
chr10	28897567	28898067
chr22	23470728	23471228
chr5	149062941	149063441
chr1	39214039	39214539
chr20	57283030	57283530
chr9	27340902	27341402
chr15	31306539	31307039
chr1	96206419	96206919
chr12	24256666	24257166
chr7	1867713	1868213
chr16	471573	472073
chr15	70062181	70062681
chr18	13379455	13379955
chr6	135281908	135282408
chr10	101650589	101651089
chr8	27611289	27611789
chr13	25988763	25989263
chr5	9196734	9197234
chr1	2540772	2541272
chr6	11650288	11650788
chr11	31799444	31799944
chr1	166947456	166947956
chr1	2532749	2533249
chr2	167946425	167946925
chr3	181724477	181724977
chr12	62715255	62715755
chr11	128532574	128533074
chr1	10714583	10715083
chr1	37234870	37235370
chr8	58256310	58256810
chr6	56381849	56382349
chr6	167442160	167442660
chr2	207227189	207227689
chr1	38336222	38336722
chr11	130533391	130533891
chr4	185752838	185753338
chr2	200470232	200470732
chr5	36690106	36690606
chr5	36692934	36693434
chr2	218015848	218016348
chr18	40577966	40578466
chr1	213968318	213968818
chr2	37773261	37773761
chr2	42927493	42927993
chr5	132268071	132268571
chr10	71528236	71528736
chr7	977697	978197
chr2	217959655	217960155
chr1	227914266	227914766
chr11	78699600	78700100
chr19	46413408	46413908
chr2	88398084	88398584
chr1	38614005	38614505
chr18	26981407	26981907
chr4	61506297	61506797
chr17	9225508	9226008
chr6	35192252	35192752
chr12	73414835	73415335
chr20	32775249	32775749
chr7	138187035	138187535
chr12	120397654	120398154
chr9	123358095	123358595
chr14	103549869	103550369
chr2	207970747	207971247
chr13	111892952	111893452
chr5	103428329	103428829
chr8	27654692	27655192
chr19	35777277	35777777
chr6	170286493	170286993
chr12	82883327	82883827
chr17	70658217	70658717
chr16	65679390	65679890
chr12	93109796	93110296
chrX	6149308	6149808
chr13	52933066	52933566
chr1	56045415	56045915
chr6	126228054	126228554
chr17	61411028	61411528
chr1	93636218	93636718
chr4	151717180	151717680
chr19	35115050	35115550
chr6	98787369	98787869
chr15	37165351	37165851
chr18	74453080	74453580
chr4	25588196	25588696
chr1	17744548	17745048
chr9	121581761	121582261
chr5	153263139	153263639
chr9	136543726	136544226
chr9	28064340	28064840
chr17	76375426	76375926
chr20	57995589	57996089
chr14	90513602	90514102
chr14	101457181	101457681
chr10	73553173	73553673
chr19	50496612	50497112
chr4	165656982	165657482
chr9	27353570	27354070
chr11	73652258	73652758
chr1	159941109	159941609
chr11	69868474	69868974
chr7	147990984	147991484
chr16	67396325	67396825
chr1	53502743	53503243
chr6	112503092	112503592
chr10	61346848	61347348
chr13	94878631	94879131
chr10	100873738	100874238
chr7	55609690	55610190
chr15	89221541	89222041
chr3	107978073	107978573
chr10	7231660	7232160
chr9	95746778	95747278
chr3	193772317	193772817
chr9	124125632	124126132
chr5	68339849	68340349
chr15	74319539	74320039
chr2	42906799	42907299
chr17	39696046	39696546
chr17	29042502	29043002
chr12	109330415	109330915
chr17	66374226	66374726
chr1	19047287	19047787
chr17	72219590	72220090
chr17	72576439	72576939
chr17	57342023	57342523
chr4	7298939	7299439
chr10	7686411	7686911
chr18	47935414	47935914
chr2	60215329	60215829
chr4	108024724	108025224
chr3	70981440	70981940
chr6	98844070	98844570
chr9	126376320	126376820
chr6	89951774	89952274
chr19	1302479	1302979
chr1	97500780	97501280
chr11	2807172	2807672
chr2	59249855	59250355
chr2	204264107	204264607
chr15	79770103	79770603
chr6	21781068	21781568
chr10	35684531	35685031
chr14	68569142	68569642
chr2	20579302	20579802
chr14	99592885	99593385
chr8	52997616	52998116
chr20	25149956	25150456
chr14	81340159	81340659
chr11	125347123	125347623
chrX	50646193	50646693
chr13	24038879	24039379
chr11	126627398	126627898
chr7	92698470	92698970
chr20	36573175	36573675
chr18	48859862	48860362
chr6	164378225	164378725
chr17	44556998	44557498
chr4	74108663	74109163
chr9	38284630	38285130
chr1	202130286	202130786
chr16	972434	972934
chr4	18398606	18399106
chr2	55707716	55708216
chr22	19998044	19998544
chr7	20344379	20344879
chr16	981315	981815
chr5	153572713	153573213
chr11	13229555	13230055
chr15	69377117	69377617
chr22	49628490	49628990
chr20	24235611	24236111
chr12	97275225	97275725
chr4	76459141	76459641
chr2	111898126	111898626
chr11	112523390	112523890
chr1	204870415	204870915
chr20	43894461	43894961
chr11	95600331	95600831
chr2	202033485	202033985
chr10	71981136	71981636
chr3	194103910	194104410
chr8	37821580	37822080
chr1	68217101	68217601
chr17	39801056	39801556
chr5	124581869	124582369
chr6	47258920	47259420
chr1	243713621	243714121
chr4	150216698	150217198
chr20	20492427	20492927
chr4	66123717	66124217
chr4	153834860	153835360
chr14	30273186	30273686
chr6	134074278	134074778
chr1	59669654	59670154
chr22	32692285	32692785
chr12	738804	739304
chr16	85662436	85662936
chr20	58018019	58018519
chr9	18610916	18611416
chr2	10361052	10361552
chr20	7361327	7361827
chr3	50430871	50431371
chr3	66466498	66466998
chr18	48314684	48315184
chr14	70982693	70983193
chr14	101561109	101561609
chr8	122864662	122865162
chr16	86772693	86773193
chr20	56924988	56925488
chr18	58476680	58477180
chr5	23389551	23390051
chr1	94591949	94592449
chr9	73426161	73426661
chr6	14384438	14384938
chr3	9099064	9099564
chr16	8720408	8720908
chr5	134096772	134097272
chr5	151917879	151918379
chr12	109359211	109359711
chr1	2530090	2530590
chr3	7978024	7978524
chr2	85189529	85190029
chr5	73436158	73436658
chr10	11874711	11875211
chr12	103027	103527
chr5	10036405	10036905
chr9	136571982	136572482
chr5	131957562	131958062
chr3	194134615	194135115
chr12	109727004	109727504
chr11	110130587	110131087
chr15	89389721	89390221
chr6	148422100	148422600
chr22	24588293	24588793
chr17	72614982	72615482
chr21	26795758	26796258
chr7	50962879	50963379
chr14	99831789	99832289
chr9	130995612	130996112
chr5	87944548	87945048
chr11	8268819	8269319
chr6	7446589	7447089
chr9	137370787	137371287
chr1	56849665	56850165
chr14	93748702	93749202
chr2	11955896	11956396
chr18	41922108	41922608
chr2	23649263	23649763
chr8	60059766	60060266
chr20	48751164	48751664
chr5	124461847	124462347
chr8	1499081	1499581
chr12	53380403	53380903
chr2	163247108	163247608
chr2	44450016	44450516
chr4	10063579	10064079
chr3	71072930	71073430
chr10	28939740	28940240
chr16	990729	991229
chr17	49438350	49438850
chr1	59767164	59767664
chr11	36002135	36002635
chr19	29311284	29311784
chr2	160317280	160317780
chr2	44804833	44805333
chr9	36818845	36819345
chr20	7392399	7392899
chr11	31826090	31826590
chr12	115507816	115508316
chr6	32196317	32196817
chr1	41454346	41454846
chr17	71828203	71828703
chr18	48656416	48656916
chr19	17135433	17135933
chr3	181561443	181561943
chr19	956710	957210
chr6	162004061	162004561
chr10	76998340	76998840
chr6	164395804	164396304
chr2	42030161	42030661
chr2	1614475	1614975
chr21	34256184	34256684
chr1	204065124	204065624
chr4	102439126	102439626
chr11	69640801	69641301
chr14	93036868	93037368
chr2	132732623	132733123
chr1	228073628	228074128
chr2	120920021	120920521
chr19	54179920	54180420
chr21	26846357	26846857
chr10	101629741	101630241
chr12	3930158	3930658
chr7	129188344	129188844
chr15	66702032	66702532
chr8	59088544	59089044
chr19	4738175	4738675
chr11	8206287	8206787
chr17	68321651	68322151
chr16	9176793	9177293
chr11	69483671	69484171
chr19	55113522	55114022
chr1	10640033	10640533
chr2	230650549	230651049
chr14	81386226	81386726
chr15	98801180	98801680
chr11	113147240	113147740
chr19	38698626	38699126
chr18	47996030	47996530
chr10	72331939	72332439
chr13	80717583	80718083
chr11	115716766	115717266
chr13	77853577	77854077
chr22	27670598	27671098
chr6	69164669	69165169
chr5	150138703	150139203
chr9	136512298	136512798
chr13	80214460	80214960
chr2	42032210	42032710
chr8	64584311	64584811
chr10	79445531	79446031
chr16	79981091	79981591
chr3	186097562	186098062
chr14	28778074	28778574
chr6	5500764	5501264
chr7	21983005	21983505
chr10	114350703	114351203
chr4	17763362	17763862
chr10	91528006	91528506
chr12	53371120	53371620
chr17	73262901	73263401
chr3	181711544	181712044
chr1	16189926	16190426
chr12	102957359	102957859
chr11	11979738	11980238
chr2	55138240	55138740
chr1	112678043	112678543
chr2	207769633	207770133
chr13	39988377	39988877
chr2	196991062	196991562
chr4	56297764	56298264
chr11	16403021	16403521
chr2	33913132	33913632
chr11	45056570	45057070
chr2	235807408	235807908
chr1	16112898	16113398
chr7	14194998	14195498
chr6	83512233	83512733
chr8	100025023	100025523
chr1	52629204	52629704
chr1	186967567	186968067
chr1	3611455	3611955
chr1	161803172	161803672
chr8	27702410	27702910
chr17	40632196	40632696
chr11	6469022	6469522
chr5	124263951	124264451
chr15	26115470	26115970
chr19	15199880	15200380
chr2	86360622	86361122
chr17	15966460	15966960
chr2	12641423	12641923
chr21	35382774	35383274
chr10	34110120	34110620
chr4	8837848	8838348
chr8	33800110	33800610
chr4	151718922	151719422
chr5	72178850	72179350
chr18	59301834	59302334
chr15	66700840	66701340
chr11	113706195	113706695
chr11	35223324	35223824
chr8	61507640	61508140
chr8	73500807	73501307
chr3	130963796	130964296
chr7	158317480	158317980
chr2	208501184	208501684
chr7	2523858	2524358
chr1	18723799	18724299
chr14	68730842	68731342
chr11	123429895	123430395
chr17	61396133	61396633
chrX	555704	556204
chr11	79592328	79592828
chr14	68600080	68600580
chr7	42237832	42238332
chr8	78094610	78095110
chr12	115570051	115570551
chr13	80945235	80945735
chr17	79831590	79832090
chr2	136049875	136050375
chr4	151581519	151582019
chr2	85765299	85765799
chr11	127101414	127101914
chr7	131897276	131897776
chr11	2211048	2211548
chr1	204454967	204455467
chr13	78402374	78402874
chr15	66775385	66775885
chr6	118203588	118204088
chr8	2947472	2947972
chr2	205531049	205531549
chr13	113931733	113932233
chr2	144580338	144580838
chr20	21074646	21075146
chr10	69543492	69543992
chr8	81369449	81369949
chr1	197733367	197733867
chr4	8649447	8649947
chr13	80340988	80341488
chr1	81464159	81464659
chr9	81636132	81636632
chr17	38874931	38875431
chr21	19548205	19548705
chr2	128638773	128639273
chr3	123153694	123154194
chr8	141002602	141003102
chr8	26641567	26642067
chr3	50260504	50261004
chr3	62368754	62369254
chr18	63758820	63759320
chr1	44239700	44240200
chr16	57115500	57116000
chr20	43904170	43904670
chr3	150968628	150969128
chr3	111998561	111999061
chr20	61436635	61437135
chr15	98896535	98897035
chr13	99956662	99957162
chr11	19478866	19479366
chr9	4108816	4109316
chr2	211793599	211794099
chr1	156673610	156674110
chr19	46133150	46133650
chr9	8188630	8189130
chr8	22553951	22554451
chr7	17687316	17687816
chr1	18941173	18941673
chr10	69646165	69646665
chr11	95149646	95150146
chr20	19562485	19562985
chr10	58981754	58982254
chr17	49454000	49454500
chr1	56436830	56437330
chr10	132714061	132714561
chr1	204340045	204340545
chr16	52436792	52437292
chr7	30725687	30726187
chr20	9574124	9574624
chr6	125316554	125317054
chr6	3627841	3628341
chr9	36867911	36868411
chr11	114232615	114233115
chr4	56871318	56871818
chr15	69890914	69891414
chr4	177386295	177386795
chr17	83098627	83099127
chr22	27480480	27480980
chr17	57935459	57935959
chr9	88949315	88949815
chr17	77942323	77942823
chr11	66313262	66313762
chr9	84481168	84481668
chr10	103636426	103636926
chr11	59426251	59426751
chr11	113505985	113506485
chr3	128845661	128846161
chr13	68254129	68254629
chr17	40932579	40933079
chr15	43185008	43185508
chr2	218745768	218746268
chr11	57597749	57598249
chr1	94541652	94542152
chr22	27609335	27609835
chr16	55240822	55241322
chr11	3641911	3642411
chr14	55075742	55076242
chr11	113159930	113160430
chr15	26157083	26157583
chr6	34235220	34235720
chr6	93273000	93273500
chr21	42021751	42022251
chr3	182238079	182238579
chr4	140684397	140684897
chr11	36454824	36455324
chr22	47997315	47997815
chr18	48333528	48334028
chr3	70426000	70426500
chr11	36240827	36241327
chr5	123807177	123807677
chr17	70655103	70655603
chr9	99169966	99170466
chr7	34059211	34059711
chr15	94480371	94480871
chr2	208671279	208671779
chr10	120557236	120557736
chr1	151474728	151475228
chr16	88448427	88448927
chr17	72342466	72342966
chr1	204108504	204109004
chr9	69542957	69543457
chr17	72205336	72205836
chr2	71595980	71596480
chr10	11014473	11014973
chr10	80464529	80465029
chr12	19915313	19915813
chr1	213817227	213817727
chr17	74245517	74246017
chr16	6247690	6248190
chr2	147482509	147483009
chr4	151765498	151765998
chr7	47688607	47689107
chr14	45401137	45401637
chr2	2769417	2769917
chr10	24848967	24849467
chr3	47571300	47571800
chr22	39238949	39239449
chr5	92640329	92640829
chr9	113506099	113506599
chr9	88971325	88971825
chr17	28717656	28718156
chr19	15779920	15780420
chr3	184549821	184550321
chr8	66513458	66513958
chr9	88478188	88478688
chr13	29884560	29885060
chr10	104328756	104329256
chr6	45786256	45786756
chr10	35784678	35785178
chr8	67506687	67507187
chr3	169289350	169289850
chr13	76758152	76758652
chr3	78707062	78707562
chr4	138299768	138300268
chr3	182244204	182244704
chr2	155546710	155547210
chr8	122571911	122572411
chr1	202208386	202208886
chr4	112452949	112453449
chrX	13837227	13837727
chr1	85111634	85112134
chr10	67098424	67098924
chr12	48037383	48037883
chr17	43036110	43036610
chr5	78003773	78004273
chr17	57286368	57286868
chr17	73630966	73631466
chr4	187364438	187364938
chr2	23595877	23596377
chr2	24833245	24833745
chr16	24055086	24055586
chr2	48768532	48769032
chr11	119492188	119492688
chr17	77542821	77543321
chr19	2381092	2381592
chr1	97145127	97145627
chr17	83099158	83099658
chr2	113305697	113306197
chr13	99957411	99957911
chr2	186130696	186131196
chr9	94656865	94657365
chr14	48299747	48300247
chr7	100465860	100466360
chr5	124909095	124909595
chr17	41520737	41521237
chr19	3046936	3047436
chr16	65059290	65059790
chr5	125657923	125658423
chr16	85328179	85328679
chr5	143521797	143522297
chr21	35651157	35651657
chr1	208936575	208937075
chr4	147969703	147970203
chr15	79406174	79406674
chr2	167756318	167756818
chr22	43393130	43393630
chr11	57778494	57778994
chr2	120787513	120788013
chr18	625541	626041
chr18	6866470	6866970
chr4	82811988	82812488
chr1	38258134	38258634
chr16	83975571	83976071
chr16	26768259	26768759
chr4	139254288	139254788
chr14	59337146	59337646
chr3	70822461	70822961
chr11	79119803	79120303
chr3	49465683	49466183
chr15	68599686	68600186
chr8	9410820	9411320
chr14	74510462	74510962
chr1	244341333	244341833
chr6	168301402	168301902
chr11	130738029	130738529
chr17	11899403	11899903
chr11	73339951	73340451
chr14	39768563	39769063
chr4	151541332	151541832
chr12	97275974	97276474
chr2	158038740	158039240
chr2	128644919	128645419
chr18	36255010	36255510
chr17	7281342	7281842
chr18	43777520	43778020
chr2	44939036	44939536
chr14	59339459	59339959
chr22	26394691	26395191
chr13	106504063	106504563
chr20	62760185	62760685
chr2	120587167	120587667
chr18	3448004	3448504
chr14	75310624	75311124
chr13	107770461	107770961
chr4	6962369	6962869
chr14	95394889	95395389
chr1	94078898	94079398
chr7	108723223	108723723
chr8	61056786	61057286
chr10	84244665	84245165
chr1	76059371	76059871
chr8	34999923	35000423
chr16	78606563	78607063
chr5	88396812	88397312
chr2	120798766	120799266
chr16	27718738	27719238
chr5	124408562	124409062
chr8	8517553	8518053
chr1	14887903	14888403
chr8	54950510	54951010
chr7	130227808	130228308
chr3	25830580	25831080
chr5	31328024	31328524
chr20	48794393	48794893
chr2	14313124	14313624
chr5	36662276	36662776
chr3	143236440	143236940
chr1	156430253	156430753
chr12	6084246	6084746
chr11	8840245	8840745
chr17	57811226	57811726
chr10	70432093	70432593
chr7	130356239	130356739
chr15	59292357	59292857
chr8	19049840	19050340
chr3	42176259	42176759
chr6	103983006	103983506
chr20	4167631	4168131
chr8	8610723	8611223
chr3	113241531	113242031
chr12	3920780	3921280
chr5	11449222	11449722
chr1	999907	1000407
chr15	36755334	36755834
chr7	2622086	2622586
chr1	182663002	182663502
chr13	112103947	112104447
chr13	28420623	28421123
chr5	123814133	123814633
chr20	33693647	33694147
chr4	185305825	185306325
chr2	207122934	207123434
chr17	73341998	73342498
chr13	100808282	100808782
chr17	80873556	80874056
chr10	58963749	58964249
chr16	1046496	1046996
chr3	99772583	99773083
chr8	53657640	53658140
chr14	105196487	105196987
chr6	90074134	90074634
chr8	80656250	80656750
chr21	21364940	21365440
chr7	157690729	157691229
chr10	34838309	34838809
chr6	98977576	98978076
chr2	47310831	47311331
chr20	61733806	61734306
chr15	53389307	53389807
chr9	17332033	17332533
chr20	35048683	35049183
chr20	63173790	63174290
chr2	207901761	207902261
chr2	163248318	163248818
chr17	17738194	17738694
chr5	108670910	108671410
chr22	25093240	25093740
chr14	61609319	61609819
chr4	55123660	55124160
chr6	168216574	168217074
chr3	127404073	127404573
chr11	126082517	126083017
chr22	31140292	31140792
chr9	136542427	136542927
chr20	11777639	11778139
chr19	13053688	13054188
chr8	61745965	61746465
chr2	226781337	226781837
chr14	99581324	99581824
chrX	10591567	10592067
chr7	137820721	137821221
chr9	88706350	88706850
chr6	76014799	76015299
chr1	68293961	68294461
chr15	78331204	78331704
chr8	11642436	11642936
chr3	45915607	45916107
chr9	121883966	121884466
chr8	21070643	21071143
chr4	181172857	181173357
chr6	161094944	161095444
chr4	6727088	6727588
chr3	193883992	193884492
chr13	75263768	75264268
chr4	20041575	20042075
chr18	78294132	78294632
chr17	78359985	78360485
chr19	29405130	29405630
chr2	12167497	12167997
chr2	119423073	119423573
chr17	28968117	28968617
chr9	36568604	36569104
chr4	133156119	133156619
chr3	10930322	10930822
chr19	45477822	45478322
chr13	35789509	35790009
chr7	127526040	127526540
chr17	74271826	74272326
chrX	15873481	15873981
chr5	95856323	95856823
chr22	42283249	42283749
chr12	6230615	6231115
chr12	91455361	91455861
chr2	12417746	12418246
chr18	46042328	46042828
chr2	120893136	120893636
chr7	24843987	24844487
chr13	33126087	33126587
chr13	25979340	25979840
chr9	82716825	82717325
chr7	151139239	151139739
chr1	237894117	237894617
chr20	57435623	57436123
chr20	63118968	63119468
chr9	86947390	86947890
chr8	36972301	36972801
chr1	182616158	182616658
chr10	13942054	13942554
chr9	131238526	131239026
chr14	101457913	101458413
chr18	9737573	9738073
chr5	672703	673203
chr17	43525954	43526454
chr10	21525977	21526477
chr5	168131512	168132012
chr9	86807557	86808057
chr14	29668173	29668673
chr17	949581	950081
chr3	181723598	181724098
chr13	112733921	112734421
chr19	5498973	5499473
chr3	7897629	7898129
chr1	44542935	44543435
chr4	77833348	77833848
chr13	77740831	77741331
chr1	119037323	119037823
chr4	152008902	152009402
chr7	116139068	116139568
chr19	30449964	30450464
chr12	127038603	127039103
chr6	24105099	24105599
chr19	38693324	38693824
chr3	62415506	62416006
chr7	96246886	96247386
chr3	194134074	194134574
chr2	43221066	43221566
chr15	77481597	77482097
chr16	977312	977812
chr18	10242893	10243393
chr1	208167146	208167646
chr11	31433718	31434218
chr7	42237067	42237567
chr3	156037314	156037814
chr2	158796599	158797099
chr15	63473971	63474471
chr15	67691384	67691884
chr9	75989982	75990482
chr5	174720905	174721405
chr13	101584286	101584786
chr3	137962102	137962602
chr1	10649653	10650153
chr4	173318497	173318997
chr1	54302883	54303383
chr9	79610049	79610549
chr9	14530501	14531001
chr1	204651848	204652348
chr11	114889642	114890142
chr14	77317917	77318417
chr4	25509609	25510109
chr2	239440572	239441072
chr14	96755520	96756020
chr10	24128323	24128823
chr5	81146909	81147409
chr8	101875450	101875950
chr15	40917856	40918356
chr5	28403768	28404268
chr5	180082965	180083465
chr9	93134061	93134561
chr9	113620436	113620936
chr8	123516925	123517425
chr16	17161179	17161679
chr4	55098190	55098690
chr5	88539991	88540491
chr17	57926939	57927439
chr15	98800390	98800890
chr2	85796654	85797154
chr1	189899958	189900458
chr9	127159257	127159757
chr1	39632864	39633364
chr8	64745618	64746118
chr11	60948185	60948685
chr12	94726379	94726879
chr11	63909685	63910185
chr11	36447432	36447932
chr8	25299136	25299636
chr5	134053691	134054191
chr6	108164568	108165068
chr17	50919632	50920132
chr16	78664699	78665199
chr1	8266438	8266938
chr7	82319698	82320198
chr5	34869314	34869814
chr5	134097312	134097812
chr12	79522302	79522802
chr11	41519422	41519922
chr22	27416442	27416942
chr14	25352976	25353476
chr2	85133116	85133616
chr1	213829779	213830279
chr17	56966299	56966799
chr1	29473082	29473582
chr9	14316020	14316520
chr22	32994011	32994511
chr6	11485194	11485694
chr6	16249938	16250438
chr3	113086512	113087012
chr2	238240683	238241183
chr15	57462036	57462536
chr1	43068199	43068699
chr5	124661174	124661674
chr17	50363639	50364139
chr4	1035439	1035939
chr20	36070485	36070985
chr4	88823068	88823568
chr7	130352151	130352651
chr8	27669679	27670179
chr13	110330652	110331152
chr17	21338967	21339467
chr16	85234569	85235069
chr7	1537110	1537610
chr14	98633338	98633838
chr5	160556227	160556727
chr2	186131223	186131723
chr3	193960381	193960881
chr6	167683074	167683574
chr12	103422955	103423455
chr18	42810079	42810579
chr12	131030664	131031164
chr1	41486349	41486849
chr8	77523484	77523984
chr10	122197575	122198075
chr11	119376132	119376632
chr5	162543554	162544054
chr18	50523022	50523522
chr5	78746993	78747493
chr10	50295606	50296106
chr6	2194638	2195138
chr8	36324987	36325487
chr17	60743775	60744275
chr17	57407546	57408046
chr3	32780697	32781197
chr21	26810949	26811449
chr15	64841459	64841959
chr10	117804322	117804822
chr14	81331548	81332048
chr22	38016484	38016984
chr1	10835894	10836394
chr12	40751964	40752464
chr12	57460738	57461238
chr1	109816165	109816665
chr4	52824759	52825259
chr2	118983885	118984385
chr7	129375064	129375564
chr16	2124787	2125287
chr4	48698582	48699082
chr6	117311736	117312236
chr14	71776882	71777382
chr5	168883487	168883987
chr12	120389060	120389560
chr4	38752926	38753426
chr14	101873005	101873505
chr11	69638926	69639426
chr11	6606865	6607365
chr13	77499796	77500296
chr6	35168350	35168850
chr17	8858564	8859064
chr12	92526105	92526605
chr3	192445696	192446196
chr4	181659803	181660303
chr7	102307036	102307536
chr14	36442836	36443336
chr12	121974977	121975477
chr9	34954182	34954682
chr9	96339526	96340026
chr3	9045404	9045904
chr3	33936989	33937489
chr12	48004348	48004848
chr15	69531266	69531766
chr6	41658589	41659089
chr17	73532300	73532800
chr1	24704610	24705110
chr12	124678310	124678810
chr6	138607798	138608298
chr11	20000444	20000944
chr17	71461649	71462149
chr21	32918712	32919212
chr9	71271575	71272075
chr7	41492054	41492554
chr1	112027673	112028173
chr2	136300910	136301410
chr6	75334560	75335060
chr3	149657893	149658393
chr1	44019472	44019972
chr18	59899651	59900151
chr2	151261633	151262133
chr10	113679591	113680091
chr10	93363870	93364370
chr7	102119149	102119649
chr14	50906286	50906786
chr4	140932256	140932756
chr11	115500940	115501440
chr9	14531197	14531697
chr17	57875216	57875716
chr6	98498355	98498855
chr10	44964116	44964616
chr11	33891163	33891663
chr2	158745243	158745743
chr8	79783856	79784356
chr1	216090536	216091036
chr4	3481171	3481671
chr10	52662258	52662758
chr4	168816635	168817135
chr17	6238102	6238602
chr8	33800880	33801380
chr16	74201590	74202090
chrX	107747475	107747975
chr1	8889872	8890372
chr10	124724524	124725024
chr20	37232191	37232691
chr14	81384867	81385367
chr10	16986449	16986949
chr11	16978047	16978547
chr4	45701667	45702167
chr14	68199578	68200078
chr17	73630445	73630945
chr4	144947877	144948377
chr2	219748766	219749266
chr12	48017394	48017894
chr1	12184178	12184678
chr6	128316228	128316728
chr9	118829218	118829718
chr12	76031417	76031917
chr1	108051519	108052019
chr12	120413863	120414363
chr4	3322026	3322526
chr6	164078880	164079380
chr7	80413417	80413917
chr16	86732813	86733313
chr20	20463818	20464318
chr2	206329023	206329523
chr9	136342087	136342587
chr3	81161548	81162048
chr11	46380521	46381021
chr15	71634758	71635258
chr5	124605383	124605883
chr1	204869846	204870346
chr2	229205644	229206144
chr4	41456510	41457010
chr5	61674995	61675495
chr2	101533548	101534048
chr3	73789788	73790288
chr3	193869701	193870201
chr6	108120358	108120858
chr4	52873142	52873642
chr9	129978409	129978909
chr4	121779204	121779704
chr1	145951561	145952061
chr10	102678867	102679367
chr6	150720659	150721159
chr11	69488377	69488877
chr6	3506923	3507423
chr17	83099789	83100289
chr12	12240876	12241376
chr11	12330295	12330795
chr16	87848101	87848601
chr2	96909599	96910099
chr3	126934195	126934695
chr11	305555	306055
chr18	23176617	23177117
chr9	68872043	68872543
chr21	33023719	33024219
chr2	144438782	144439282
chr5	139733712	139734212
chr7	17994009	17994509
chr11	29271642	29272142
chr7	114622249	114622749
chr17	80931780	80932280
chr1	94925612	94926112
chr6	145561366	145561866
chr9	4297699	4298199
chrX	119654116	119654616
chr2	43226440	43226940
chr8	34534712	34535212
chr5	757942	758442
chr5	87950201	87950701
chr1	34166687	34167187
chr6	68615799	68616299
chr10	59319005	59319505
chr12	115672548	115673048
chr11	36719286	36719786
chr15	77564874	77565374
chr2	162475566	162476066
chr22	26660963	26661463
chr17	34601341	34601841
chr14	74326397	74326897
chr4	55081842	55082342
chr11	119584119	119584619
chr7	98564981	98565481
chr11	133966271	133966771
chr10	52678575	52679075
chr1	222047947	222048447
chr18	75823369	75823869
chr17	27520420	27520920
chr20	22815980	22816480
chr2	39607707	39608207
chr16	86896967	86897467
chr13	112959206	112959706
chr2	42924646	42925146
chr2	167197956	167198456
chr9	128364884	128365384
chr15	77346720	77347220
chr12	123996533	123997033
chr2	224944745	224945245
chr1	110556462	110556962
chr5	138873019	138873519
chr21	26845257	26845757
chr2	98241960	98242460
chr22	37386359	37386859
chr7	151468492	151468992
chr19	49413298	49413798
chr12	111168968	111169468
chr9	3912816	3913316
chr1	8915410	8915910
chr5	980259	980759
chr15	82855707	82856207
chr4	168784945	168785445
chr6	78482706	78483206
chr10	11110470	11110970
chr11	96246795	96247295
chr1	31414049	31414549
chr16	54930463	54930963
chr1	164588861	164589361
chr3	184717532	184718032
chr10	121154761	121155261
chr5	88665637	88666137
chr14	66291725	66292225
chr7	130345090	130345590
chr6	2021663	2022163
chr19	45455681	45456181
chr6	138943633	138944133
chr6	110520099	110520599
chr1	110565472	110565972
chr16	65728006	65728506
chr20	57930370	57930870
chr14	55957881	55958381
chr16	78915861	78916361
chr2	20148806	20149306
chr1	43147598	43148098
chr11	73307437	73307937
chr20	31834104	31834604
chr2	152737408	152737908
chr10	24850818	24851318
chr1	14142752	14143252
chr16	72963607	72964107
chr12	109306995	109307495
chr1	101376600	101377100
chr3	61008952	61009452
chr8	133955684	133956184
chr15	77507885	77508385
chr20	25032617	25033117
chr1	118185007	118185507
chr3	61008386	61008886
chr1	30816178	30816678
chr15	67884545	67885045
chr3	33940618	33941118
chr9	34939903	34940403
chr1	43035841	43036341
chr6	123042256	123042756
chr9	34580347	34580847
chr2	195687601	195688101
chr9	137295874	137296374
chr13	57056569	57057069
chr19	18428781	18429281
chr17	76709122	76709622
chr14	76709920	76710420
chr17	40306950	40307450
chr4	168604535	168605035
chr12	126434365	126434865
chr18	62605642	62606142
chr4	55125399	55125899
chr11	46903781	46904281
chr4	56907597	56908097
chr6	168211617	168212117
chr8	26488673	26489173
chr9	6611796	6612296
chr20	2947327	2947827
chr3	64109416	64109916
chr6	150606139	150606639
chr10	9243797	9244297
chr15	70556027	70556527
chr4	153788879	153789379
chr4	5162444	5162944
chr15	96638625	96639125
chr17	61410389	61410889
chr7	154902818	154903318
chr1	17573440	17573940
chr10	123513098	123513598
chr11	110134056	110134556
chr2	217064241	217064741
chr19	33219177	33219677
chr2	72955052	72955552
chr1	38476333	38476833
chr4	168812112	168812612
chr10	44178224	44178724
chr1	101739166	101739666
chr1	16210051	16210551
chr9	95509145	95509645
chr4	82090642	82091142
chr8	122848235	122848735
chr2	85255853	85256353
chr22	37633819	37634319
chr13	111976644	111977144
chr12	132423824	132424324
chr11	23606174	23606674
chr19	45615962	45616462
chr2	221680507	221681007
chr11	2859359	2859859
chr17	43530673	43531173
chr22	37371436	37371936
chr5	16081951	16082451
chr11	102110042	102110542
chr2	207812581	207813081
chr13	47502133	47502633
chr1	32338221	32338721
chr18	71301588	71302088
chr19	13072095	13072595
chr10	78993482	78993982
chr21	29487110	29487610
chr12	1161935	1162435
chr10	113059376	113059876
chr1	44536716	44537216
chr21	30102892	30103392
chr5	154143150	154143650
chr19	13164368	13164868
chr2	25724789	25725289
chr8	126765014	126765514
chr21	42516151	42516651
chr8	97375645	97376145
chr8	37813800	37814300
chr22	39332538	39333038
chr1	41955358	41955858
chr2	209577569	209578069
chr1	62286481	62286981
chr17	64344080	64344580
chr1	13585581	13586081
chrX	44392713	44393213
chr13	35514142	35514642
chr11	126153876	126154376
chr8	60944107	60944607
chr1	59528826	59529326
chr9	10172484	10172984
chr4	86481337	86481837
chr14	105473986	105474486
chr15	96362345	96362845
chr7	26349446	26349946
chr7	130373321	130373821
chr3	52039874	52040374
chr10	2773306	2773806
chr15	57575274	57575774
chr21	33113171	33113671
chr12	100593494	100593994
chr4	83219309	83219809
chr5	178420320	178420820
chr3	9102441	9102941
chr21	40613508	40614008
chr11	27118866	27119366
chr15	27491903	27492403
chr3	48998207	48998707
chr5	26553057	26553557
chr10	20363578	20364078
chr6	150668357	150668857
chr1	62401039	62401539
chr20	2162675	2163175
chr14	22977643	22978143
chr22	27554441	27554941
chr6	107314308	107314808
chr12	103571335	103571835
chr14	76830079	76830579
chr18	28086695	28087195
chr6	37137754	37138254
chr7	116083852	116084352
chr6	9335404	9335904
chr14	93036302	93036802
chr1	56052006	56052506
chr2	25372013	25372513
chr6	36822741	36823241
chr5	124895143	124895643
chrX	68879192	68879692
chr20	48373007	48373507
chr10	35643195	35643695
chr12	48883245	48883745
chr2	147481988	147482488
chr12	57893635	57894135
chr22	38570068	38570568
chr5	151597065	151597565
chr7	20340758	20341258
chr11	44005145	44005645
chr21	31220638	31221138
chr11	23846960	23847460
chr15	31280081	31280581
chr3	55608269	55608769
chr11	110131675	110132175
chr16	96852	97352
chr6	132963984	132964484
chr21	45029675	45030175
chr12	32454779	32455279
chr3	71973240	71973740
chr7	50983841	50984341
chr9	123420569	123421069
chr8	96154006	96154506
chr20	11080814	11081314
chr14	104156878	104157378
chr8	76734190	76734690
chr12	16603486	16603986
chr6	13188228	13188728
chr8	59029527	59030027
chr1	19066977	19067477
chr6	11202764	11203264
chr17	66533663	66534163
chr14	85217374	85217874
chr22	30947156	30947656
chr17	37727300	37727800
chr6	115999187	115999687
chr7	55420453	55420953
chr14	69687518	69688018
chr10	113620441	113620941
chr2	226780354	226780854
chr5	67773386	67773886
chr12	51829010	51829510
chr19	47961748	47962248
chr3	5784749	5785249
chr4	108211344	108211844
chr18	55351876	55352376
chr1	6447005	6447505
chr5	74848735	74849235
chr8	28513656	28514156
chr3	129010294	129010794
chr21	28114850	28115350
chr17	57271787	57272287
chr12	11869867	11870367
chr1	1144121	1144621
chr2	3651939	3652439
chr19	3042149	3042649
chr1	12478060	12478560
chr8	138520597	138521097
chr3	32450837	32451337
chr1	208936008	208936508
chr5	174503239	174503739
chr3	152606059	152606559
chr7	53919836	53920336
chr1	18655495	18655995
chr11	118914057	118914557
chr6	1916415	1916915
chr7	49840209	49840709
chr8	41100924	41101424
chr8	37815119	37815619
chr2	204591351	204591851
chr11	119315394	119315894
chr8	124597372	124597872
chr5	95895645	95896145
chr18	47594401	47594901
chr13	25217182	25217682
chr12	50621327	50621827
chr7	10329738	10330238
chr15	62777797	62778297
chr10	110794743	110795243
chr5	16702961	16703461
chr17	29084444	29084944
chr21	45306949	45307449
chr9	3793858	3794358
chr1	40802245	40802745
chr13	97111723	97112223
chr2	44706123	44706623
chr11	68328297	68328797
chr10	114639246	114639746
chr12	32561924	32562424
chr8	66555641	66556141
chr8	141681926	141682426
chr7	154577563	154578063
chr4	140150808	140151308
chr12	57461452	57461952
chr3	42773017	42773517
chr1	156388494	156388994
chr13	71137006	71137506
chr16	21227730	21228230
chr19	960954	961454
chr11	100821243	100821743
chr8	122008551	122009051
chr1	103108386	103108886
chr4	186570109	186570609
chr8	20280143	20280643
chr1	35672088	35672588
chr9	96126488	96126988
chr13	23979443	23979943
chr7	100867020	100867520
chr4	147969184	147969684
chr4	122826470	122826970
chr18	10062180	10062680
chr1	160410635	160411135
chr13	28652403	28652903
chr6	142845850	142846350
chr16	84044709	84045209
chr6	157059753	157060253
chr2	49864367	49864867
chr1	57192236	57192736
chr19	30662210	30662710
chr6	140957367	140957867
chr7	102215172	102215672
chr20	57934221	57934721
chr12	24223849	24224349
chr5	64213459	64213959
chr2	132772560	132773060
chr5	31255010	31255510
chr1	178581539	178582039
chr13	41781952	41782452
chr1	85581118	85581618
chr13	43732655	43733155
chr12	810639	811139
chr9	129979393	129979893
chr17	40633894	40634394
chr1	208069308	208069808
chr17	77002138	77002638
chr2	42928082	42928582
chr19	2462784	2463284
chr10	128709339	128709839
chr20	57991237	57991737
chr14	29062919	29063419
chr2	127455681	127456181
chr3	50428218	50428718
chr13	51820030	51820530
chr17	62819787	62820287
chr5	139982241	139982741
chr17	72150974	72151474
chr11	7554898	7555398
chr4	185744393	185744893
chr7	42068842	42069342
chr1	220219702	220220202
chr16	980793	981293
chr1	181259078	181259578
chr1	21310965	21311465
chr2	45009336	45009836
chr15	38072757	38073257
chr1	111725087	111725587
chr1	96979164	96979664
chr12	510133	510633
chr4	95028157	95028657
chr22	38033528	38034028
chr20	9572638	9573138
chr8	4107452	4107952
chr3	186044431	186044931
chr5	44620283	44620783
chr5	132003326	132003826
chr11	73307953	73308453
chr9	96169470	96169970
chr11	67700788	67701288
chr9	29435109	29435609
chr6	14777651	14778151
chr3	76049767	76050267
chr4	24067830	24068330
chr2	212154362	212154862
chr16	60905783	60906283
chr5	168211860	168212360
chr5	116953210	116953710
chr8	137625107	137625607
chr6	126143862	126144362
chr15	99058892	99059392
chr6	131951192	131951692
chr1	34688209	34688709
chr10	106255088	106255588
chr16	55373159	55373659
chr4	150366393	150366893
chr1	29240521	29241021
chr8	36231843	36232343
chr12	50690912	50691412
chr2	121706378	121706878
chr18	45416169	45416669
chr20	20956382	20956882
chr12	119386814	119387314
chr13	39770827	39771327
chr9	69186338	69186838
chr5	142356531	142357031
chr7	152925243	152925743
chr3	50616787	50617287
chr5	83404292	83404792
chr6	113328795	113329295
chr12	24014986	24015486
chr4	76197861	76198361
chr1	224287668	224288168
chr19	53851769	53852269
chr3	129966794	129967294
chr11	123544718	123545218
chr1	155196152	155196652
chr10	105192863	105193363
chr13	66301065	66301565
chr7	152909591	152910091
chr2	216292975	216293475
chr12	108638285	108638785
chr13	39326813	39327313
chr3	62242733	62243233
chr10	17228924	17229424
chr20	19990520	19991020
chr5	150500708	150501208
chr3	154247797	154248297
chr18	3623935	3624435
chr15	69991174	69991674
chr15	85751381	85751881
chr14	22982385	22982885
chr2	12778343	12778843
chr10	104076711	104077211
chr22	45502611	45503111
chr5	88673127	88673627
chr12	102976674	102977174
chr11	111063734	111064234
chr2	44001725	44002225
chr11	77525409	77525909
chr8	26449032	26449532
chr16	67968469	67968969
chr6	13152717	13153217
chr1	197923052	197923552
chrX	137574262	137574762
chr2	24435410	24435910
chr1	204466269	204466769
chr12	124745778	124746278
chr9	87620603	87621103
chr7	114130949	114131449
chr1	183943034	183943534
chr13	22219604	22220104
chr11	126157834	126158334
chr6	22149675	22150175
chr1	109816714	109817214
chr10	112732221	112732721
chr11	117498671	117499171
chr22	46913335	46913835
chr16	85335149	85335649
chr13	39552200	39552700
chr14	68011314	68011814
chr2	159945976	159946476
chr22	41568723	41569223
chr11	8206934	8207434
chr2	118880306	118880806
chr14	84961706	84962206
chr6	51843035	51843535
chr7	124627695	124628195
chr7	139658893	139659393
chr9	94995755	94996255
chr18	48318399	48318899
chr5	164018082	164018582
chr17	80959528	80960028
chr22	39219410	39219910
chr8	134290276	134290776
chr1	184610835	184611335
chr5	179318115	179318615
chr10	16995836	16996336
chr11	11243714	11244214
chr11	19258469	19258969
chr11	119721242	119721742
chr2	48585732	48586232
chr11	69205629	69206129
chr10	21510253	21510753
chr1	218890355	218890855
chr10	35016018	35016518
chr4	38424499	38424999
chr1	5430831	5431331
chr6	11393756	11394256
chr7	51930511	51931011
chr4	112502803	112503303
chr8	143823864	143824364
chr9	74503634	74504134
chr15	78343428	78343928
chr5	146073274	146073774
chr4	38924293	38924793
chr2	181673127	181673627
chr1	16026577	16027077
chr22	27820952	27821452
chr3	47634893	47635393
chr1	2135447	2135947
chr4	17544750	17545250
chr9	137025516	137026016
chr6	24899322	24899822
chr3	89908765	89909265
chr2	16166568	16167068
chr6	82779031	82779531
chr11	84419482	84419982
chr20	36497821	36498321
chr20	1827874	1828374
chr11	11731305	11731805
chr20	37864259	37864759
chr4	162523157	162523657
chr7	35647056	35647556
chr22	46510230	46510730
chr13	112106456	112106956
chr3	25125128	25125628
chr4	1011239	1011739
chr5	138515765	138516265
chr3	13811910	13812410
chr14	69852450	69852950
chr1	90408936	90409436
chr15	99014689	99015189
chr2	46393239	46393739
chr20	37914854	37915354
chr4	76590170	76590670
chr13	62085786	62086286
chr1	116833638	116834138
chr8	37825930	37826430
chr4	104022790	104023290
chr18	49613178	49613678
chr9	36864568	36865068
chr7	20329586	20330086
chr11	134560699	134561199
chr8	70948325	70948825
chr1	242276597	242277097
chr2	236054476	236054976
chr12	118465636	118466136
chr10	29113443	29113943
chr3	133745890	133746390
chr12	103530156	103530656
chr8	4836721	4837221
chr6	69913917	69914417
chr3	9316788	9317288
chr8	26842998	26843498
chr8	137219284	137219784
chr10	91597268	91597768
chr1	231188121	231188621
chr3	77183325	77183825
chr11	27443748	27444248
chr2	107385863	107386363
chrX	39385065	39385565
chr16	991872	992372
chr1	21350401	21350901
chr19	6066576	6067076
chr6	113603266	113603766
chr7	22477869	22478369
chr22	28094766	28095266
chr4	44806018	44806518
chr11	35721495	35721995
chr11	107664974	107665474
chr11	8241658	8242158
chr8	21091627	21092127
chr14	50862141	50862641
chr19	1453509	1454009
chr6	43926576	43927076
chr1	60866250	60866750
chr13	109425513	109426013
chr6	35147989	35148489
chr12	107645747	107646247
chr1	38336788	38337288
chr13	51632870	51633370
chr5	11429169	11429669
chr1	234000631	234001131
chr17	28968643	28969143
chr17	44539710	44540210
chr12	122944507	122945007
chr5	168317633	168318133
chr3	46360063	46360563
chr1	227917265	227917765
chr13	41253198	41253698
chr5	172659772	172660272
chr5	124761030	124761530
chr2	16329960	16330460
chr10	34389418	34389918
chr14	70982157	70982657
chr12	64946048	64946548
chr9	116727783	116728283
chr4	31048246	31048746
chr1	77489867	77490367
chr2	183759454	183759954
chr18	78642341	78642841
chr2	199603036	199603536
chr17	50181079	50181579
chr20	61370883	61371383
chr13	97114556	97115056
chr16	81680802	81681302
chr1	10128050	10128550
chr6	161318389	161318889
chr6	113587189	113587689
chr10	93175450	93175950
chr5	9356517	9357017
chr7	83040373	83040873
chr17	28745105	28745605
chr2	177622425	177622925
chr7	20525939	20526439
chr7	152910442	152910942
chr14	101706003	101706503
chr12	75909728	75910228
chr8	125231076	125231576
chr1	8396197	8396697
chr9	14564150	14564650
chr22	50293302	50293802
chr13	40189950	40190450
chr3	177536762	177537262
chr1	156677209	156677709
chr1	151839625	151840125
chr13	67636986	67637486
chr3	152620999	152621499
chr6	98978125	98978625
chr9	12640767	12641267
chr2	234994567	234995067
chr2	104473528	104474028
chr1	90854449	90854949
chr14	75335561	75336061
chr15	79770615	79771115
chr8	142472181	142472681
chr3	168473277	168473777
chr5	168893208	168893708
chr18	46163007	46163507
chr13	52850576	52851076
chr14	58376730	58377230
chr19	14090626	14091126
chr20	16052325	16052825
chr6	62354132	62354632
chrX	148695197	148695697
chr1	38783723	38784223
chr16	77424822	77425322
chr4	5291983	5292483
chr15	100060111	100060611
chr1	35885956	35886456
chr10	93991756	93992256
chr2	57749668	57750168
chr2	171763213	171763713
chr6	148323472	148323972
chr1	185960920	185961420
chr5	176866860	176867360
chr3	137852449	137852949
chr12	109291397	109291897
chr3	116445402	116445902
chr7	153301814	153302314
chr10	33231974	33232474
chr15	42583976	42584476
chr1	77493815	77494315
chr2	233221575	233222075
chr15	100059463	100059963
chr10	117094783	117095283
chr14	95515016	95515516
chr14	79730124	79730624
chr8	122797635	122798135
chr15	30922731	30923231
chr1	3352390	3352890
chr7	131869833	131870333
chr1	221708944	221709444
chr9	37617768	37618268
chr1	41823442	41823942
chr5	52013496	52013996
chr1	239857980	239858480
chr1	87167902	87168402
chr16	73483477	73483977
chr3	122978042	122978542
chr11	92299873	92300373
chr1	2279168	2279668
chr1	156247873	156248373
chr7	55526764	55527264
chr1	41474559	41475059
chr6	31737454	31737954
chr17	29847475	29847975
chr14	53064740	53065240
chr9	136720133	136720633
chr5	138962606	138963106
chr1	164054348	164054848
chr17	5770515	5771015
chr3	74300987	74301487
chr8	85993945	85994445
chr7	98628914	98629414
chr17	50270408	50270908
chr2	202032904	202033404
chr20	57395522	57396022
chr22	31085431	31085931
chr12	128971719	128972219
chr18	42807784	42808284
chr20	21234763	21235263
chr11	15274990	15275490
chr11	69196426	69196926
chr5	132269079	132269579
chr11	26302868	26303368
chr13	20435518	20436018
chr14	103540998	103541498
chr16	85328795	85329295
chr1	30251467	30251967
chr14	25394882	25395382
chr14	104206202	104206702
chr19	5193148	5193648
chr11	69655457	69655957
chr11	11010596	11011096
chrX	6167919	6168419
chr3	71360930	71361430
chr11	96012066	96012566
chr2	239291742	239292242
chr9	78439520	78440020
chr6	117951855	117952355
chr6	111552337	111552837
chr2	16013086	16013586
chr9	88782836	88783336
chr10	126905104	126905604
chr1	89433378	89433878
chrX	108250389	108250889
chr4	182193270	182193770
chr5	147567979	147568479
chr12	65948561	65949061
chr2	158828737	158829237
chr4	112377784	112378284
chr7	114630013	114630513
chr8	37330748	37331248
chr2	44802742	44803242
chr19	5585899	5586399
chr3	71361442	71361942
chr6	18536634	18537134
chr8	104323881	104324381
chr1	76074426	76074926
chr12	22312263	22312763
chr17	6439516	6440016
chr3	149010542	149011042
chr9	21576206	21576706
chr2	219871294	219871794
chr7	69814285	69814785
chr16	68645970	68646470
chr2	226944184	226944684
chr9	136545924	136546424
chr18	78562607	78563107
chr4	30956932	30957432
chr2	226742380	226742880
chr17	4576730	4577230
chr5	177494575	177495075
chr2	159617570	159618070
chr6	31736332	31736832
chr3	73228856	73229356
chr6	98639157	98639657
chr4	109274990	109275490
chrX	133792515	133793015
chr3	148967053	148967553
chr4	151613201	151613701
chr1	244053649	244054149
chr14	58607100	58607600
chr4	182203886	182204386
chr8	79963485	79963985
chr6	24323820	24324320
chr2	42046692	42047192
chr1	10734814	10735314
chr18	79546727	79547227
chr4	181168291	181168791
chr11	2728769	2729269
chr11	46379513	46380013
chr2	225337140	225337640
chr8	8286380	8286880
chr17	72335965	72336465
chr9	18143304	18143804
chr2	70289339	70289839
chr22	26751191	26751691
chr12	102951749	102952249
chr5	78511099	78511599
chr14	98345157	98345657
chr1	17576137	17576637
chr2	135961148	135961648
chr11	106012055	106012555
chr5	3310918	3311418
chr2	113202420	113202920
chr10	91381142	91381642
chr10	105843483	105843983
chr4	179544520	179545020
chr3	70071008	70071508
chr12	79266684	79267184
chr13	41547177	41547677
chr1	27054293	27054793
chr18	27185076	27185576
chr9	4299804	4300304
chr17	44533503	44534003
chr3	129952386	129952886
chr6	11810828	11811328
chr1	214264172	214264672
chr8	50643162	50643662
chr14	72451384	72451884
chr3	71884932	71885432
chr1	54579372	54579872
chr3	168726596	168727096
chr2	70117125	70117625
chr12	124512916	124513416
chr10	71957869	71958369
chr12	117875932	117876432
chr8	51784393	51784893
chr12	54017725	54018225
chr15	80415070	80415570
chr9	115039836	115040336
chr6	14921219	14921719
chr22	36028775	36029275
chr17	49452175	49452675
chr1	117171966	117172466
chr2	45942290	45942790
chr12	74608204	74608704
chr22	50641835	50642335
chrX	137426273	137426773
chr6	167678586	167679086
chr11	9573313	9573813
chr1	8914853	8915353
chr18	61470227	61470727
chr4	81833489	81833989
chr6	6699984	6700484
chr9	101981592	101982092
chr6	14641726	14642226
chr6	3628361	3628861
chr17	75507726	75508226
chr1	96213662	96214162
chr1	195547327	195547827
chr7	3754432	3754932
chr10	116278875	116279375
chr6	108157529	108158029
chr6	154510486	154510986
chr22	48702629	48703129
chr11	3642428	3642928
chr2	153072813	153073313
[truncated: 3,146 more rows]

## Sheet: NRPC DAR
seqnames	start	end
chr3	47571300	47571800
chr11	57597749	57598249
chr5	87944548	87945048
chr17	73341998	73342498
chr20	33465558	33466058
chr20	63014670	63015170
chr1	2530090	2530590
chr1	109229791	109230291
chr12	125145044	125145544
chr20	25149956	25150456
chr10	110151791	110152291
chr6	23180478	23180978
chr11	44894353	44894853
chr1	48654797	48655297
chr1	243713621	243714121
chr10	78963564	78964064
chr19	5193148	5193648
chr4	48786922	48787422
chr8	66513458	66513958
chr17	64357449	64357949
chr17	29143837	29144337
chr12	114823667	114824167
chr1	153566337	153566837
chr8	41249498	41249998
chr20	58054995	58055495
chr18	48786856	48787356
chr3	42176259	42176759
chr1	226708805	226709305
chr13	99971676	99972176
chr1	15723831	15724331
chr1	22782329	22782829
chr11	69157215	69157715
chr16	11665035	11665535
chr18	46373653	46374153
chr1	153794832	153795332
chr4	113077567	113078067
chr10	2477128	2477628
chr1	67646612	67647112
chr11	57639225	57639725
chr11	86678247	86678747
chr8	122914244	122914744
chr1	16189926	16190426
chr4	153227415	153227915
chr6	170243648	170244148
chr2	22890101	22890601
chr5	109645844	109646344
chr1	203324866	203325366
chr1	166947456	166947956
chr4	7298939	7299439
chr10	104300729	104301229
chr11	45511475	45511975
chr1	205313906	205314406
chr16	77509677	77510177
chr17	78617515	78618015
chr5	14560165	14560665
chr8	66445403	66445903
chr11	8283449	8283949
chr13	44931100	44931600
chr17	48818194	48818694
chr10	35274426	35274926
chr5	135477087	135477587
chr21	45029675	45030175
chr22	27110931	27111431
chr19	38698626	38699126
chr12	109291906	109292406
chr9	124125632	124126132
chr1	181128576	181129076
chr13	22220205	22220705
chr2	233329684	233330184
chr1	182633554	182634054
chr4	161521873	161522373
chr19	12953627	12954127
chr1	44019472	44019972
chr6	41578548	41579048
chr7	158317480	158317980
chr10	70432093	70432593
chr6	170286493	170286993
chr11	73315659	73316159
chr12	104608965	104609465
chr17	61411028	61411528
chr2	43186871	43187371
chr1	26723232	26723732
chr10	68250957	68251457
chr6	150273784	150274284
chr1	208349575	208350075
chr12	131112034	131112534
chr1	159195510	159196010
chr12	49978995	49979495
chr12	113569767	113570267
chr19	45455681	45456181
chr3	66398531	66399031
chr7	128833111	128833611
chr9	134434938	134435438
chr20	37232191	37232691
chr20	31834104	31834604
chr17	74823105	74823605
chr18	45677239	45677739
chr6	41488447	41488947
chr2	173250174	173250674
chr4	7395026	7395526
chr1	53279762	53280262
chr5	88551610	88552110
chr6	170497886	170498386
chr2	43221066	43221566
chr10	10520460	10520960
chr10	68251542	68252042
chr6	41417485	41417985
chr1	38614005	38614505
chr5	171437522	171438022
chr2	48205187	48205687
chr7	135822321	135822821
chr12	76031417	76031917
chr8	66555641	66556141
chr9	73426161	73426661
chr7	121608760	121609260
chr8	139376145	139376645
chr3	32311177	32311677
chr5	155504529	155505029
chr4	104022790	104023290
chr18	57915872	57916372
chr1	39896752	39897252
chr1	203044787	203045287
chr1	210393616	210394116
chr11	61971762	61972262
chr13	47502133	47502633
chr2	23503677	23504177
chr3	62415506	62416006
chr5	88673127	88673627
chr6	164378225	164378725
chr7	98810008	98810508
chr8	27654692	27655192
chr1	17844120	17844620
chr11	72652878	72653378
chr12	124755081	124755581
chr19	49361315	49361815
chr21	35051252	35051752
chr1	10888696	10889196
chr1	226356127	226356627
chr2	144580338	144580838
chr17	83099158	83099658
chr5	122400907	122401407
chr14	76947194	76947694
chr12	46811170	46811670
chr6	148455847	148456347
chr1	45802636	45803136
chr2	47225377	47225877
chr15	70033466	70033966
chr3	32767693	32768193
chr3	124364452	124364952
chr12	72209034	72209534
chr12	24256666	24257166
chr9	35618225	35618725
chr17	35265578	35266078
chr3	62242733	62243233
chr9	19988308	19988808
chr6	78464972	78465472
chr1	4709662	4710162
chr2	48196232	48196732
chr8	58317690	58318190
chr9	27353570	27354070
chr7	901317	901817

## Sheet: MG DAR
seqnames	start	end
chr3	188052055	188052555
chr4	836585	837085
chr19	10227203	10227703
chr15	38536229	38536729
chr19	54420213	54420713
chr1	21310965	21311465
chr5	36662276	36662776
chr22	24588293	24588793
chr12	124838083	124838583
chr14	99671280	99671780
chr22	30445727	30446227
chr9	81826527	81827027
chr12	64946048	64946548
chr16	977312	977812
chr6	15504864	15505364
chr3	57017078	57017578
chr1	156260930	156261430
chr15	26901011	26901511
chr1	116433414	116433914
chr15	64856772	64857272
chr11	119315394	119315894
chr4	2800980	2801480
chr10	125850820	125851320
chr1	19066977	19067477
chr15	79770103	79770603
chr22	17866112	17866612
chr19	45045786	45046286
chr20	25032617	25033117
chr2	119371021	119371521
chr19	54420860	54421360
chr8	22553951	22554451
chr8	138672870	138673370
chr7	103292158	103292658
chr10	94065489	94065989
chr4	151717180	151717680
chr7	98686934	98687434
chr17	79831590	79832090
chr3	10771910	10772410
chr11	126082517	126083017
chr6	36637087	36637587
chr20	43959480	43959980
chr3	124837633	124838133
chr3	134366922	134367422
chr9	70601620	70602120
chr9	124217195	124217695
chr2	135961148	135961648
chr1	166947456	166947956
chr10	92894176	92894676
chr2	219538609	219539109
chr5	1552762	1553262
chr7	75889706	75890206
chr16	89723875	89724375
chr16	1046496	1046996
chr12	50690912	50691412
chr7	2460202	2460702
chr6	155154456	155154956
chr2	46460261	46460761
chr3	184716999	184717499
chr4	7295210	7295710
chr12	52192090	52192590
chr17	83099789	83100289
chr1	31696141	31696641
chr4	6128413	6128913
chr6	3211528	3212028
chr11	69497190	69497690
chr11	119376132	119376632
chr2	55707716	55708216
chr5	150147099	150147599
chr2	55138783	55139283
chr16	471573	472073
chr2	218745768	218746268
chr12	112489461	112489961
chr16	81680802	81681302
chr14	93036302	93036802
chr3	45509378	45509878
chr3	45611558	45612058
chr1	230806991	230807491
chr11	133966271	133966771
chr2	231541686	231542186
chr11	9142637	9143137
chr3	135591497	135591997
chr2	129076847	129077347
chr4	24643204	24643704
chr19	49999356	49999856
chr1	204466269	204466769
chr10	947128	947628
chr3	41117399	41117899
chr1	23356539	23357039
chr11	2315047	2315547
chr13	79936293	79936793
chr9	127950548	127951048
chr19	2381092	2381592
chr15	38072757	38073257
chr9	34501934	34502434
chr17	48671887	48672387
chr17	39617913	39618413
chr1	2532749	2533249
chr1	164054348	164054848
chr20	11777639	11778139
chr7	149720337	149720837
chr9	124190652	124191152
chr2	207227189	207227689
chr9	137055589	137056089
chr1	22782329	22782829
chr2	2769417	2769917
chr7	151468492	151468992
chr19	28289562	28290062
chr10	11110470	11110970
chr11	115500940	115501440
chr7	100465860	100466360
chr3	43764037	43764537
chr16	54930463	54930963
chr17	17440468	17440968
chr9	27353570	27354070
chr3	10949192	10949692
chr22	27662698	27663198
chr11	31799444	31799944
chr2	96407581	96408081
chr7	128383737	128384237
chr16	990729	991229
chr3	47536242	47536742
chr16	2190942	2191442
chr22	50713527	50714027
chr3	143145812	143146312
chr11	130897270	130897770
chr1	27054293	27054793
chr10	71999349	71999849
chr17	41631281	41631781
chr9	131633387	131633887
chr1	160062108	160062608
chr5	150500708	150501208
chr10	69225113	69225613
chr18	48002941	48003441
chr17	75691865	75692365
chr17	61411028	61411528
chr12	193227	193727
chr10	58963749	58964249
chr21	26845257	26845757
chr14	105499252	105499752
chr20	21074646	21075146
chr22	48517625	48518125
chr2	107389264	107389764
chr13	113840503	113841003
chr20	58039663	58040163
chr4	153988552	153989052
chr7	2641480	2641980
chr16	65598431	65598931
chr11	8709112	8709612
chr5	157915668	157916168
chr18	77031992	77032492
chr3	137962102	137962602
chr1	3219086	3219586
chr11	373943	374443
chr2	240251538	240252038
chr7	98687477	98687977
chr2	240339937	240340437
chr16	72929569	72930069
chrX	555704	556204
chr13	25979340	25979840
chr4	151541332	151541832
chr8	50683141	50683641
chr10	28897567	28898067
chr7	102080239	102080739
chr4	1577550	1578050
chr7	55609690	55610190
chr17	73266515	73267015
chr1	16146212	16146712
chr10	77872168	77872668
chr11	118705065	118705565
chr13	28420623	28421123
chr15	89197512	89198012
chr14	104666010	104666510
chr1	202843047	202843547
chr11	111983055	111983555
chr4	70365500	70366000
chr2	64404136	64404636
chr5	132003326	132003826
chr13	46389854	46390354
chr13	77740831	77741331
chr1	94592483	94592983
chr11	33692051	33692551
chr14	74203496	74203996
chr10	50576192	50576692
chr15	64845225	64845725
chr5	103428329	103428829
chr7	99943754	99944254
chr12	69701789	69702289
chr9	15146328	15146828
chr14	75329977	75330477
chr3	45582893	45583393
chr11	61791890	61792390
chr3	182238079	182238579
chr22	37664531	37665031
chr8	126635001	126635501
chr1	93636218	93636718
chr1	160024503	160025003
chr6	34412044	34412544
chr19	9953699	9954199
chr18	74412072	74412572
chr12	111287363	111287863
chr20	46568514	46569014
chr16	85593654	85594154
chr3	52039874	52040374
chr11	73357362	73357862
chr16	67391221	67391721
chr22	17944105	17944605
chr1	85580464	85580964
chr6	161318389	161318889
chr2	229205644	229206144
chr3	66609865	66610365
chr2	20579302	20579802
chr12	108833698	108834198
chr20	3811616	3812116
chr5	16736104	16736604
chr22	47247037	47247537
chr1	31694885	31695385
chr18	62690379	62690879
chr12	109725738	109726238
chr6	13351228	13351728
chr11	134988417	134988917
chr7	51031996	51032496
chr5	9196734	9197234
chr7	75611707	75612207
chr2	241811102	241811602
chr1	2530090	2530590
chr16	70681430	70681930
chr4	5859825	5860325
chr11	60948185	60948685
chr9	131111741	131112241
chr17	5912874	5913374
chr10	79445531	79446031
chr20	2162675	2163175
chr4	7298939	7299439
chr16	17161179	17161679
chr18	50468049	50468549
chr10	103727394	103727894
chr11	113706195	113706695
chr14	90401123	90401623
chr2	119442910	119443410
chr12	12240876	12241376
chr1	38258134	38258634
chr1	183881653	183882153
chr1	151494813	151495313
chr10	21724688	21725188
chr3	10772432	10772932
chr10	87845906	87846406
chr22	32528258	32528758
chr9	124262594	124263094
chr5	173872085	173872585
chr11	69157215	69157715
chr12	6529368	6529868
chr1	156247873	156248373
chr12	122944507	122945007
chr7	4931937	4932437
chr18	56043545	56044045
chr4	143411541	143412041
chr9	127186336	127186836
chr17	267114	267614
chr17	83109687	83110187
chr18	74457997	74458497
chr2	102070012	102070512
chr1	219555899	219556399
chr10	73788799	73789299
chr17	75507726	75508226
chr17	19460737	19461237
chr19	48148600	48149100
chr17	74921313	74921813
chr12	83900	84400
chr22	38016484	38016984
chr1	221994901	221995401
chr8	142472181	142472681
chr22	41417930	41418430
chr2	43100732	43101232
chr18	61876829	61877329
chr4	5524778	5525278
chr3	10553644	10554144
chr17	57342023	57342523
chr8	60059766	60060266
chr4	55098190	55098690
chr11	2728769	2729269
chr5	151622741	151623241
chr4	7852685	7853185
chr17	73262285	73262785
chr5	87950201	87950701
chr1	6447005	6447505
chr15	40338817	40339317
chrX	23822364	23822864
chr15	66842273	66842773
chr19	10226637	10227137
chr4	42197355	42197855
chr3	10970551	10971051
chr12	124369287	124369787
chr12	53380403	53380903
chr9	81112668	81113168
chr19	13072095	13072595
chr15	69377117	69377617
chr15	73796461	73796961
chr9	136566893	136567393
chr1	16189926	16190426
chr3	133742423	133742923
chr3	194271193	194271693
chr18	4908176	4908676
chr11	70694395	70694895
chr14	89922206	89922706
chr1	110565472	110565972
chr10	91023391	91023891
chr11	125347123	125347623
chr6	125611730	125612230
chr9	84283791	84284291
chr9	136512298	136512798
chr1	43068199	43068699
chr1	156400375	156400875
chr11	11641050	11641550
chr5	154740429	154740929
chr1	46643437	46643937
chr1	17573440	17573940
chr19	35115050	35115550
chr8	21070643	21071143
chr1	100188601	100189101
chr16	65059290	65059790
chr5	150879253	150879753
chr15	63324235	63324735
chr8	61745965	61746465
chr20	1827874	1828374
chr3	32157761	32158261
chr14	90513602	90514102
chr15	69524763	69525263
chr2	133642845	133643345
chr7	47688607	47689107
chr6	130961079	130961579
chr1	94541652	94542152
chr17	83098627	83099127
chr9	127780441	127780941
chr9	70635684	70636184
chr8	37815119	37815619
chr17	81525873	81526373
chr20	7392399	7392899
chr6	149454418	149454918
chr11	64048081	64048581
chr1	8889872	8890372
chr11	19597802	19598302
chr16	52579071	52579571
chr19	38693324	38693824
chr6	151067612	151068112
chr16	67951450	67951950
chr1	19079558	19080058
chr22	42296396	42296896
chr4	112452949	112453449
chr9	126440706	126441206
chr9	95450447	95450947
chr1	48654797	48655297
chr7	41493941	41494441
chr13	113647348	113647848
chr8	36231843	36232343
chr12	6533324	6533824
chr1	94591949	94592449
chr5	33531724	33532224
chr8	142457840	142458340
chr20	57435623	57436123
chr10	69494611	69495111
chr13	98333294	98333794
chr9	14531197	14531697
chr4	1011239	1011739
chr4	77833348	77833848
chr3	17984901	17985401
chr19	38721867	38722367
chr3	181726519	181727019
chr22	46107021	46107521
chr2	240296368	240296868
chr9	136546624	136547124
chr16	981315	981815
chr2	85902565	85903065
chr13	24038879	24039379
chr16	11497349	11497849
chr19	56294474	56294974
chr20	50242983	50243483
chr3	15654930	15655430
chr4	42196706	42197206
chr6	164085388	164085888
chr3	41026517	41027017
chr15	89221541	89222041
chr9	86645302	86645802
chr1	150259168	150259668
chr8	60819507	60820007
chr2	163466265	163466765
chr17	40347210	40347710
chr3	53842665	53843165
chr1	10727872	10728372
chr22	32994011	32994511
chr11	3000357	3000857
chr9	7266850	7267350
chr16	64819957	64820457
chr10	110822936	110823436
chr4	1035439	1035939
chr12	65012166	65012666
chr2	46459621	46460121
chr9	87270538	87271038
chr13	50677620	50678120
chr1	231192583	231193083
chr8	143823340	143823840
chr8	144502402	144502902
chr12	5242984	5243484
chr11	68362679	68363179
chr9	133916204	133916704
chr20	58017393	58017893
chr1	14017589	14018089
chr1	68217101	68217601
chr18	47935414	47935914
chr6	118012920	118013420
chr6	130960345	130960845
chr9	95539003	95539503
chr1	16967224	16967724
chr4	152021982	152022482
chr16	55329740	55330240
chr11	2807172	2807672
chr9	113868381	113868881
chr13	106491853	106492353
chr19	42889513	42890013
chr18	74454274	74454774
chr1	12478060	12478560
chr5	176802941	176803441
chr2	128638773	128639273
chr9	136543726	136544226
chr12	3930158	3930658
chr19	15779920	15780420
chr3	17339118	17339618
chr12	12562488	12562988
chr3	139655932	139656432
chr1	160210406	160210906
chr12	199728	200228
chr22	20171704	20172204
chr3	181752253	181752753
chr8	138227118	138227618
chr16	4522173	4522673
chr16	55373159	55373659
chr6	117992855	117993355
chr6	118203588	118204088
chr7	100468007	100468507
chr4	42197897	42198397
chr17	40332001	40332501
chr1	18739805	18740305
chr6	164069304	164069804
chr9	86947390	86947890
chr15	87638336	87638836
chr8	27702410	27702910
chr4	17544750	17545250
chr17	81385253	81385753
chr2	240973114	240973614
chr8	133979106	133979606
chr9	92723107	92723607
chr22	37178712	37179212
chrX	95904024	95904524
chr19	35138841	35139341
chr10	71981136	71981636
chr1	11458646	11459146
chr1	223129535	223130035
chr2	63003225	63003725
chr1	51624636	51625136
chr11	11731305	11731805
chr10	68153455	68153955
chr11	66326567	66327067
chr18	49907235	49907735
chr11	57778494	57778994
chr10	9243797	9244297
chr9	86766822	86767322
chr22	48702629	48703129
chr3	5784749	5785249
chr16	83258429	83258929
chr7	55774596	55775096
chr5	61674995	61675495
chr11	76410913	76411413
chr3	46612342	46612842
chr3	157920730	157921230
chr9	70887832	70888332
chr1	3577367	3577867
chr13	28419909	28420409
chr17	80192136	80192636
chr1	18583513	18584013
chr1	20265178	20265678
chr18	58511995	58512495
chr9	86749821	86750321
chr8	27611289	27611789
chr5	10036405	10036905
chr9	129978409	129978909
chr7	2622086	2622586
chr5	173825263	173825763
chr15	69531266	69531766
chr10	78916229	78916729
chr13	22776325	22776825
chr1	3226812	3227312
chr10	17231241	17231741
chr13	35514142	35514642
chr1	112388371	112388871
chr6	135281908	135282408
chr9	36625182	36625682
chr1	109083845	109084345
chr12	125604995	125605495
chr3	13811910	13812410
chr5	139668090	139668590
chr17	75869762	75870262
chr11	128532574	128533074
chr15	31300140	31300640
chr9	129981468	129981968
chr11	2850364	2850864
chr5	36600940	36601440
chr7	152909591	152910091
chr4	25927494	25927994
chr6	98787369	98787869
chr7	139131813	139132313
chr9	14315286	14315786
chr14	76950498	76950998
chr1	160375315	160375815
chr11	12042278	12042778
chr4	5836012	5836512
chr2	23009719	23010219
chr20	37267903	37268403
chr3	50213344	50213844
chr21	45910444	45910944
chr21	31395274	31395774
chr5	53087477	53087977
chr8	37825930	37826430
chr2	103789283	103789783
chr19	42821554	42822054
chr9	88733986	88734486
chr4	165656982	165657482
chr7	158976406	158976906
chr11	115720928	115721428
chr4	38204601	38205101
chr19	13091454	13091954
chr5	172437324	172437824
chr17	78040629	78041129
chr22	25083680	25084180
chr10	9228133	9228633
chr12	47799214	47799714
chr17	76554109	76554609
chr6	151131514	151132014
chr1	167328620	167329120
chr7	127882368	127882868
chr16	79600605	79601105
chr11	73652258	73652758
chr12	22264055	22264555
chr11	73213485	73213985
chr18	42307000	42307500
chr4	6056905	6057405
chr2	48572785	48573285
chr20	63118968	63119468
chr3	38004992	38005492
chr8	133991291	133991791
chr19	6241657	6242157
chr17	74767072	74767572
chr14	68793159	68793659
chr22	48536510	48537010
chr6	113595976	113596476
chr10	114560127	114560627
chr15	70062181	70062681
chr2	136390777	136391277
chr5	150307584	150308084
chr14	84961706	84962206
chr7	151711963	151712463
chr8	138520597	138521097
chr9	90038763	90039263
chr16	55284045	55284545
chr7	147990984	147991484
chr3	52302581	52303081
chr7	154902818	154903318
chr3	62365298	62365798
chr12	119302451	119302951
chr21	42621732	42622232
chr10	88935173	88935673
chr10	121154761	121155261
chr17	73267540	73268040
chr2	48415199	48415699
chr11	111911662	111912162
chr19	43342069	43342569
chr11	114162663	114163163
chr1	19047287	19047787
chr14	73833465	73833965
chr4	5162444	5162944
chr2	240233229	240233729
chr19	50496612	50497112
chr11	45993194	45993694
chr3	13518419	13518919
chr7	28409011	28409511
chr16	22753417	22753917
chr5	132268071	132268571
chr11	78030455	78030955
chr4	177624522	177625022
chr18	50523022	50523522
chr22	26273247	26273747
chr10	95415109	95415609
chr7	28753915	28754415
chr1	21653778	21654278
chr7	100867020	100867520
chr5	141866104	141866604
chr9	81832572	81833072
chr22	27202693	27203193
chr9	131112277	131112777
chr1	38418421	38418921
chr5	34775830	34776330
chr14	68539407	68539907
chr5	3226133	3226633
chr3	194134615	194135115
chr1	7591164	7591664
chr16	54986335	54986835
chr16	69309294	69309794
chr6	44234005	44234505
chr10	82880733	82881233
chr21	45306949	45307449
chr8	27669679	27670179
chr11	10975118	10975618
chr10	97718167	97718667
chr12	58027246	58027746
chr7	50983841	50984341
chr9	18746568	18747068
chr1	182602084	182602584
chr11	41872838	41873338
chr20	12917289	12917789
chr12	23771148	23771648
chr1	204191375	204191875
chr15	26970855	26971355
chr7	55502219	55502719
chr3	129612005	129612505
chr3	187792445	187792945
chr1	156429202	156429702
chr17	80959528	80960028
chr15	78044410	78044910
chr1	244212347	244212847
chr3	182327002	182327502
chr14	67683735	67684235
chr18	582100	582600
chr12	120366815	120367315
chr1	22778855	22779355
chr10	71527189	71527689
chr7	2616925	2617425
chr6	108764531	108765031
chr8	85055808	85056308
chr11	27443748	27444248
chr10	71581271	71581771
chr1	89254873	89255373
chr16	86772693	86773193
chr20	57395522	57396022
chr9	14344064	14344564
chr11	124942927	124943427
chr2	43056985	43057485
chr7	51193431	51193931
chr3	122978042	122978542
chr16	991358	991858
chr1	43069650	43070150
chr6	125316554	125317054
chr10	106816646	106817146
chr8	81369449	81369949
chr10	70432093	70432593
chr8	126375366	126375866
chr2	240960393	240960893
chr6	150646134	150646634
chr4	186200430	186200930
chr20	34318730	34319230
chr16	67943898	67944398
chr4	7291317	7291817
chr19	45455681	45456181
chr3	149134651	149135151
chr8	122914244	122914744
chr17	79832684	79833184
chr7	153424194	153424694
chr12	113142335	113142835
chr17	13761001	13761501
chr3	146390940	146391440
chr17	16486476	16486976
chr14	66291725	66292225
chr2	43005357	43005857
chr14	104436182	104436682
chr6	114044467	114044967
chr22	38786517	38787017
chr1	54579372	54579872
chr1	3441286	3441786
chr12	109723355	109723855
chr4	7342056	7342556
chr2	79393671	79394171
chr11	112757260	112757760
chr2	42341628	42342128
chr17	65106350	65106850
chr3	58164352	58164852
chr11	32290669	32291169
chr18	634343	634843
chr10	35784678	35785178
chr1	156430253	156430753
chr11	19597102	19597602
chr17	3531619	3532119
chr9	16268065	16268565
chr22	46936251	46936751
chr15	66690051	66690551
chr1	36653813	36654313
chr2	173865893	173866393
chr9	81636132	81636632
chr11	72750066	72750566
chr7	51289434	51289934
chr13	28429498	28429998
chr3	59248986	59249486
chr9	15287140	15287640
chr20	7361327	7361827
chr11	27041405	27041905
chr21	33844155	33844655
chr10	17228924	17229424
chr5	1161793	1162293
chr11	120547765	120548265
chr3	42353480	42353980
chr2	132772560	132773060
chr8	140704393	140704893
chr4	109827667	109828167
chr18	36255010	36255510
chr19	485659	486159
chr11	27875216	27875716
chr11	12330295	12330795
chr2	110101334	110101834
chr10	114325090	114325590
chr2	177675215	177675715
chr7	26349446	26349946
chr17	74271826	74272326
chr17	75557361	75557861
chr2	203580757	203581257
chr5	137684397	137684897
chr5	125657923	125658423
chr14	93036868	93037368
chr3	197685104	197685604
chr5	149583367	149583867
chr7	28759511	28760011
chr6	164378225	164378725
chr4	151718922	151719422
chr20	43961679	43962179
chr3	62631370	62631870
chr2	218015848	218016348
chr6	148422100	148422600
chr12	12520912	12521412
chr20	13009603	13010103
chr16	74461748	74462248
chr16	4561444	4561944
chr11	69644247	69644747
chr1	17089456	17089956
chr14	71156654	71157154
chr17	38874931	38875431
chr3	38117317	38117817
chr9	127545681	127546181
chr3	35946773	35947273
chr3	126934195	126934695
chr11	122209836	122210336
chr3	155704756	155705256
chr10	26574722	26575222
chr22	46621989	46622489
chr5	110719547	110720047
chr20	4160726	4161226
chr20	17875220	17875720
chr9	93245083	93245583
chr17	49452175	49452675
chr2	121821053	121821553
chr2	175402555	175403055
chr9	131732132	131732632
chr2	164876263	164876763
chr10	71528236	71528736
chr9	34155844	34156344
chr12	103100281	103100781
chr1	156412859	156413359
chr13	44763600	44764100
chr6	41712497	41712997
chr11	112605183	112605683
chr15	79436361	79436861
chr10	60901702	60902202
chr2	136112268	136112768
chr11	119315964	119316464
chr15	38588585	38589085
chr19	1302479	1302979
chr7	36303134	36303634
chr10	16986449	16986949
chr17	40538373	40538873
chr3	122936260	122936760
chr5	149221246	149221746
chr9	2826275	2826775
chr19	11142470	11142970
chr6	18527798	18528298
chr9	86644574	86645074
chr16	77509677	77510177
chr14	72804032	72804532
chr1	155196152	155196652
chr20	16580135	16580635
chr17	72120665	72121165
chr6	108164568	108165068
chr10	100873738	100874238
chr17	81083158	81083658
chr10	101629741	101630241
chr10	44935476	44935976
chr1	54581544	54582044
chr3	7957326	7957826
chr1	2987764	2988264
chr8	122848235	122848735
chr11	58142715	58143215
chr9	14316020	14316520
chr5	7763420	7763920
chr1	203996694	203997194
chr11	121958627	121959127
chr16	26983302	26983802
chr16	555764	556264
chr7	148121442	148121942
chr11	96204920	96205420
chr6	6366729	6367229
chr7	66641394	66641894
chr15	26900495	26900995
chr17	46764761	46765261
chr7	977697	978197
chr18	3360170	3360670
chr15	101063797	101064297
chr1	201551918	201552418
chr18	32878387	32878887
chr11	114091971	114092471
chr5	10601199	10601699
chr5	176780977	176781477
chr11	35151099	35151599
chr17	18188104	18188604
chr9	121724943	121725443
chr9	81113195	81113695
chr13	30805557	30806057
chr5	174493436	174493936
chr17	32324076	32324576
chr1	110556462	110556962
chr9	136596639	136597139
chr4	185657128	185657628
chr20	19974693	19975193
chr14	68548072	68548572
chr17	6079068	6079568
chr8	122681149	122681649
chr5	125196483	125196983
chr16	87848101	87848601
chr13	98327855	98328355
chr9	70036666	70037166
chr7	151199074	151199574
chr13	44719896	44720396
chr21	43370285	43370785
chr1	204454967	204455467
chr20	36527248	36527748
chr1	4397144	4397644
chr19	44951219	44951719
chr19	1453509	1454009
chr20	35048683	35049183
chr22	27462122	27462622
chr6	30857482	30857982
chr17	49454000	49454500
chr19	5308573	5309073
chr11	35275387	35275887
chr10	113679591	113680091
chr8	63966372	63966872
chr2	64447894	64448394
chr1	214551491	214551991
chr1	2540772	2541272
chr19	7851990	7852490
chr13	52833214	52833714
chr10	110269606	110270106
chr15	40032401	40032901
chr1	81700753	81701253
chr19	38538228	38538728
chr17	78883642	78884142
chr1	202304270	202304770
chr1	154957063	154957563
chr12	65948561	65949061
chr4	55123660	55124160
chr8	38527931	38528431
chr1	112704575	112705075
chr16	4047761	4048261
chr4	154320568	154321068
chr3	86998530	86999030
chr7	158978382	158978882
chr10	11164594	11165094
chr13	112959206	112959706
chr22	27554441	27554941
chr6	98639157	98639657
chr3	156037314	156037814
chr6	81894845	81895345
chr22	26276680	26277180
chr1	84720157	84720657
chr11	68659063	68659563
chr10	69219989	69220489
chr4	6281728	6282228
chr6	11393756	11394256
chr10	7231660	7232160
chr6	89951774	89952274
chr16	84891413	84891913
chr18	37764788	37765288
chr3	196346978	196347478
chr7	3754936	3755436
chr12	24081487	24081987
chr1	77418409	77418909
chr22	41538606	41539106
chr12	6230615	6231115
chr6	131951192	131951692
chr16	79933602	79934102
chr9	105044368	105044868
chr6	11392999	11393499
chr19	14338809	14339309
chr14	61609319	61609819
chr5	164345091	164345591
chr6	140957367	140957867
chr7	47313632	47314132
chr11	19730309	19730809
chr17	9271850	9272350
chr17	50181079	50181579
chr4	183876118	183876618
chr9	101126073	101126573
chr20	61370883	61371383
chr9	134434938	134435438
chr4	159048221	159048721
chr5	137563248	137563748
chr9	125883865	125884365
chr11	61971762	61972262
chr2	85189529	85190029
chr18	58452532	58453032
chr1	38336222	38336722
chr12	64991243	64991743
chr5	149581210	149581710
chr8	21091627	21092127
chr22	49514718	49515218
chr7	152910442	152910942
chr15	66700840	66701340
chr11	130653790	130654290
chr22	31055506	31056006
chr18	28086695	28087195
chr11	123524503	123525003
chr2	219537967	219538467
chr16	2159358	2159858
chr17	47687537	47688037
chr2	240351900	240352400
chr21	29487110	29487610
chr9	3708684	3709184
chr16	79339839	79340339
chr10	103146583	103147083
chr8	90361563	90362063
chr18	49613178	49613678
chr19	6509272	6509772
chr9	86755400	86755900
chr9	117178547	117179047
chr14	93748702	93749202
chr18	644321	644821
chr7	2523858	2524358
chr5	73274810	73275310
chr4	3786162	3786662
chr2	168916254	168916754
chr16	69890456	69890956
chr17	13311313	13311813
chr3	9422676	9423176
chr11	2591316	2591816
chr9	21576206	21576706
chr17	78125948	78126448
chr17	17453493	17453993
chr9	110172374	110172874
chrX	9947124	9947624
chr6	148455847	148456347
chr13	22036301	22036801
chr3	53730503	53731003
chr11	115458839	115459339
chr6	62354132	62354632
chr22	37752289	37752789
chr15	44188750	44189250
chr15	57432343	57432843
chr22	30028682	30029182
chr3	186044941	186045441
chr3	25473167	25473667
chr9	6611796	6612296
chr9	128892461	128892961
chr4	153822201	153822701
chr4	16067546	16068046
chr2	232872095	232872595
chr17	79137443	79137943
chr18	13472004	13472504
chr17	27520420	27520920
chr22	46245499	46245999
chr1	16210051	16210551
chr12	93016857	93017357
chr17	39801056	39801556
chr10	107245428	107245928
chr9	136515977	136516477
chr3	32499198	32499698
chr7	47461167	47461667
chr1	81445959	81446459
chr5	74895837	74896337
chr6	108647307	108647807
chr5	124909095	124909595
chr3	133697025	133697525
chr8	33447622	33448122
chr12	128887718	128888218
chr16	26567314	26567814
chr16	62738645	62739145
chr7	2465845	2466345
chr19	13053688	13054188
chr6	108165730	108166230
chr1	112061879	112062379
chr4	25440274	25440774
chr9	95788510	95789010
chr7	102119149	102119649
chr11	126081959	126082459
chr10	95433330	95433830
chr15	69991174	69991674
chr18	8561425	8561925
chr4	95505175	95505675
chr8	27654692	27655192
chr11	82841911	82842411
chr3	143113287	143113787
chr1	204870415	204870915
chr14	69828306	69828806
chr2	232519800	232520300
chr13	31850124	31850624
chr14	76584130	76584630
chr17	44916617	44917117
chr12	57893635	57894135
chr11	16356307	16356807
chr11	120184471	120184971
chr16	31440482	31440982
chr19	13850348	13850848
chr9	27497842	27498342
chr11	69488377	69488877
chr1	151502386	151502886
chr17	1169452	1169952
chr7	26348911	26349411
chr20	56924988	56925488
chr6	18845809	18846309
chr12	49962859	49963359
chr5	56480716	56481216
chr22	37968834	37969334
chr19	38692011	38692511
chr22	44316845	44317345
chr13	111027348	111027848
chr17	75693579	75694079
chr4	109860648	109861148
chr4	10031232	10031732
chr4	13851174	13851674
chr6	56381849	56382349
chr1	43058398	43058898
chr11	121696492	121696992
chr1	113059047	113059547
chr14	73310365	73310865
chr2	10284404	10284904
chr6	98832430	98832930
chr22	20264987	20265487
chr5	16738002	16738502
chr13	100811334	100811834
chr12	12467622	12468122
chr4	8123259	8123759
chr5	154138636	154139136
chr14	69501272	69501772
chr3	12963942	12964442
chr8	28166656	28167156
chr16	4601283	4601783
chr11	132972532	132973032
chr19	38719162	38719662
chr17	40916164	40916664
chr9	120852541	120853041
chr17	77942323	77942823
chr8	133219840	133220340
chr1	203153168	203153668
chr17	74842572	74843072
chr7	155230131	155230631
chr11	95453759	95454259
chr15	62486108	62486608
chr18	35189452	35189952
chr2	37625690	37626190
chr4	123699845	123700345
chr8	69478873	69479373
chr8	119191640	119192140
chr16	87132548	87133048
chr19	18157081	18157581
chr7	53919836	53920336
chr15	86916626	86917126
chr1	22806627	22807127
chr8	134008968	134009468
chr7	156962320	156962820
chr15	80415070	80415570
chr14	103542667	103543167
chr15	79406174	79406674
chr3	42732154	42732654
chr11	2366277	2366777
chr1	64484581	64485081
chr5	115571335	115571835
chr8	8625773	8626273
chr5	155480555	155481055
chr7	326783	327283
chr11	34632232	34632732
chr13	33229518	33230018
chr1	3170423	3170923
chr11	126498148	126498648
chr3	10930322	10930822
chr7	138338245	138338745
chr13	33285585	33286085
chr7	85630787	85631287
chr12	119303202	119303702
chr7	7099439	7099939
chr14	93926111	93926611
chr1	40316497	40316997
chr20	48797222	48797722
chr1	8914853	8915353
chr7	102215172	102215672
chr1	156430878	156431378
chr16	3020717	3021217
chr17	57407546	57408046
chr2	175823253	175823753
chr13	25149619	25150119
chr15	69890914	69891414
chr7	132251163	132251663
chr4	151781020	151781520
chr4	4950860	4951360
chr12	112182526	112183026
chr2	47310831	47311331
chr21	42221792	42222292
chrX	13906025	13906525
chr13	44667754	44668254
chr8	95481585	95482085
chr4	150229462	150229962
chr3	57948725	57949225
chr10	13816588	13817088
chr11	100633050	100633550
chr1	40309309	40309809
chr10	124724524	124725024
chr1	201448970	201449470
chr12	93197316	93197816
chr15	77851655	77852155
chr11	94926628	94927128
chr1	10721251	10721751
chr5	77844249	77844749
chr16	57115500	57116000
chr19	30309133	30309633
chr11	18907354	18907854
chr11	2849736	2850236
chr5	116626092	116626592
chr12	64946717	64947217
chr22	19869106	19869606
chr14	69687518	69688018
chr17	78127276	78127776
chr20	58039079	58039579
chr9	18610916	18611416
chr9	121581761	121582261
chr19	17086074	17086574
chr6	108157529	108158029
chr1	221335062	221335562
chr15	69557206	69557706
chr3	194308464	194308964
chr22	23470728	23471228
chr1	156388494	156388994
chr13	94878631	94879131
chr3	133745890	133746390
chr16	89155091	89155591
chr13	52931090	52931590
chr10	114551214	114551714
chr11	14212871	14213371
chr12	55909200	55909700
chr15	81473042	81473542
chr6	91352871	91353371
chr7	103292758	103293258
chr13	113931733	113932233
chr20	61288183	61288683
chr8	48589365	48589865
chr11	19666847	19667347
chr9	70884195	70884695
chr1	17673256	17673756
chr2	121519667	121520167
chr7	45007047	45007547
chr14	103549869	103550369
chr9	124520174	124520674
chr1	196115591	196116091
chr16	79123965	79124465
chr2	226440084	226440584
chr4	185145549	185146049
chr10	96416680	96417180
chr8	140471757	140472257
chr22	21934024	21934524
chr4	3614071	3614571
chr17	72614982	72615482
chr11	112570113	112570613
chr7	16471874	16472374
chr15	45326694	45327194
chr5	54176357	54176857
chr5	73444023	73444523
chr3	48426460	48426960
chr11	126011232	126011732
chr4	185792733	185793233
chr3	35224508	35225008
chr6	98118349	98118849
chr7	90411493	90411993
chr5	50438006	50438506
chr2	201985090	201985590
chr10	82881301	82881801
chr9	93161744	93162244
chr8	37710948	37711448
chr10	117448780	117449280
chr13	28601648	28602148
chr11	90704425	90704925
chr1	97451026	97451526
chr9	88706350	88706850
chr10	71514497	71514997
chr12	123996533	123997033
chr3	25235986	25236486
chr8	122864662	122865162
chr19	44925389	44925889
chr3	70822461	70822961
chr12	124745778	124746278
chr15	79418603	79419103
chr17	38454488	38454988
chr22	37985591	37986091
chr18	47726513	47727013
chr13	51246480	51246980
chr13	52884404	52884904
chr1	150256928	150257428
chr2	42917357	42917857
chr18	36580272	36580772
chr2	48900333	48900833
chr10	83685460	83685960
chr12	65511451	65511951
chr5	88673127	88673627
chr1	156413444	156413944
chr6	3284536	3285036
chr1	112678043	112678543
chr5	116605287	116605787
chr1	234997150	234997650
chr2	240203472	240203972
chr3	194103910	194104410
chr9	72680470	72680970
chr10	72158094	72158594
chr2	172782878	172783378
chr8	119892462	119892962
chr12	52061846	52062346
chr2	162475566	162476066
chr22	26555409	26555909
chr3	36311119	36311619
chr1	53923172	53923672
chr12	68899274	68899774
chr3	10600341	10600841
chr12	109727004	109727504
chr16	62256458	62256958
chr13	53896659	53897159
chr14	75636066	75636566
chr2	40267291	40267791
chr9	104606184	104606684
chr9	114118409	114118909
chr9	124220905	124221405
chr3	46372431	46372931
chr6	167683074	167683574
chr2	73043826	73044326
chr1	47978439	47978939
chr11	66912951	66913451
chr8	27702983	27703483
chr1	53620503	53621003
chr3	182501851	182502351
chr11	112903324	112903824
chr10	113710972	113711472
chr14	86184491	86184991
chr1	155871296	155871796
chr11	15274990	15275490
chr3	186103318	186103818
chr20	53003412	53003912
chr2	222733811	222734311
chr11	11108011	11108511
chr2	2027237	2027737
chr17	6903483	6903983
chr9	137368560	137369060
chr6	122779268	122779768
chr15	79431890	79432390
chr4	61328622	61329122
chr11	1391761	1392261
chr15	26971377	26971877
chr3	30770378	30770878
chr14	102294566	102295066
chr17	73630966	73631466
chr11	69480517	69481017
chr1	164496226	164496726
chr16	49416329	49416829
chr15	30922731	30923231
chr2	216292975	216293475
chr7	98218007	98218507
chr2	217838368	217838868
chr1	8914228	8914728
chr9	136625007	136625507
chr8	101992478	101992978
chr12	56462497	56462997
chr21	32608846	32609346
chr4	147969184	147969684
chr6	98844070	98844570
chr2	80412994	80413494
chr1	214005647	214006147
chr15	78343428	78343928
chr3	14256008	14256508
chr9	3880111	3880611
chr12	65121321	65121821
chr3	102551405	102551905
chr17	40950097	40950597
chr11	41519422	41519922
chr2	54043964	54044464
chr16	50480195	50480695
chr3	152620999	152621499
chr14	74214132	74214632
chr8	20280143	20280643
chr7	51973029	51973529
chr16	78664699	78665199
chr16	79304849	79305349
chr9	133907584	133908084
chr20	19275661	19276161
chr3	86990924	86991424
chr4	151541949	151542449
chr10	116047327	116047827
chr13	103883094	103883594
chr3	129966794	129967294
chr3	89654177	89654677
chr17	15377597	15378097
chr9	95449797	95450297
chr7	114130949	114131449
chr2	217714195	217714695
chr17	6753477	6753977
chr5	124866683	124867183
chr2	160317280	160317780
chr22	30574436	30574936
chr9	136085732	136086232
chr12	111175339	111175839
chr17	49441989	49442489
chr2	20617890	20618390
chr14	50906286	50906786
chr3	171315191	171315691
chr9	136542427	136542927
chr10	16966015	16966515
chr15	92323954	92324454
chr7	47371976	47372476
chr11	117099624	117100124
chr1	14745311	14745811
chr18	32335332	32335832
chr13	49187994	49188494
chr2	240154966	240155466
chr9	99465177	99465677
chr4	48698582	48699082
chr2	16069937	16070437
chr2	207403817	207404317
chr21	44984381	44984881
chr20	1830179	1830679
chr4	153161520	153162020
chr8	142305532	142306032
chr17	17921000	17921500
chr18	8562012	8562512
chr11	134685648	134686148
chr20	21075171	21075671
chr1	96979164	96979664
chr17	82118738	82119238
chr13	33126087	33126587
chr3	118991708	118992208
chr7	99943245	99943745
chr1	47578791	47579291
chr4	151358194	151358694
chr2	28707518	28708018
chr20	4167631	4168131
chr3	25303253	25303753
chr1	155125878	155126378
chr8	38078852	38079352
chr7	36156036	36156536
chr1	38138480	38138980
chr16	68257997	68258497
chr9	136583135	136583635
chr5	176769817	176770317
chr13	44698054	44698554
chr2	78263497	78263997
chr7	158986007	158986507
chr9	123741860	123742360
chr19	42252523	42253023
chr2	217248240	217248740
chr9	93144006	93144506
chr2	165820227	165820727
chr20	24235611	24236111
chr5	37950946	37951446
chr10	105192863	105193363
chr4	153788879	153789379
chr16	88448427	88448927
chr14	32044389	32044889
chr8	22551062	22551562
chr4	112402983	112403483
chr7	55420453	55420953
chr4	185305825	185306325
chr5	36661730	36662230
chr5	138974160	138974660
chr11	112520418	112520918
chr20	46572136	46572636
chr1	205495368	205495868
chr19	2695180	2695680
chr16	70610180	70610680
chr2	168947303	168947803
chr1	181532160	181532660
chr12	124512365	124512865
chr3	56728040	56728540
chr10	93071730	93072230
chr11	82845968	82846468
chr10	44964116	44964616
chr1	183349102	183349602
chr2	219576770	219577270
chr22	27260284	27260784
chr14	67494043	67494543
chr8	85463665	85464165
chr8	36972301	36972801
chr4	27924351	27924851
chr10	120945946	120946446
chr11	19475120	19475620
chr14	39768563	39769063
chr20	49246378	49246878
chr8	133242928	133243428
chr10	121216701	121217201
chr7	5419497	5419997
chr4	152696806	152697306
chr10	62911508	62912008
chr5	164188579	164189079
chr7	45974013	45974513
chr10	117804322	117804822
chr5	154143150	154143650
chr22	26816687	26817187
chr12	62635629	62636129
chr10	71986775	71987275
chr11	124942357	124942857
chr1	244218177	244218677
chr2	233387523	233388023
chr22	26804839	26805339
chr22	46011116	46011616
chr18	55322132	55322632
chr13	110520915	110521415
chr17	82236413	82236913
chr20	11658462	11658962
chr10	114547142	114547642
chr3	150255341	150255841
chr11	77131024	77131524
chr22	43412853	43413353
chr22	38261069	38261569
chr7	158977689	158978189
chr3	50264562	50265062
chr10	123331321	123331821
chr16	11689990	11690490
chr12	13254315	13254815
chr10	89374178	89374678
chr2	235807408	235807908
chr2	237391071	237391571
chr2	29657546	29658046
chr3	144310011	144310511
chr8	67692733	67693233
chr22	44995073	44995573
chr2	218745188	218745688
chr19	47773958	47774458
chr1	48494353	48494853
chr22	26550368	26550868
chr2	104502906	104503406
chr1	3847026	3847526
chr1	10128050	10128550
chr3	167814611	167815111
chr19	54426631	54427131
chr4	25901105	25901605
chr5	150636413	150636913
chr6	164563786	164564286
chr7	77321287	77321787
chr6	32148579	32149079
chr2	29498534	29499034
chr2	169914305	169914805
chr5	117262368	117262868
chr5	31476731	31477231
chr2	43059466	43059966
chr4	3326005	3326505
chr10	29150994	29151494
chr5	174503239	174503739
chr9	136571982	136572482
chr1	56052006	56052506
chr18	50467544	50468044
chr6	90997159	90997659
chr19	49728229	49728729
chr8	67658959	67659459
chr16	972434	972934
chr21	32796051	32796551
chr10	663882	664382
chr11	8229272	8229772
chr12	51848718	51849218
chr3	29011388	29011888
chr7	152185486	152185986
chr3	145038987	145039487
chr19	46298848	46299348
chr1	18941837	18942337
chr12	79522302	79522802
chr8	6797371	6797871
chr11	119375546	119376046
chr17	17452838	17453338
chr9	36818845	36819345
chr7	130231723	130232223
chr13	54373181	54373681
chr17	77394521	77395021
chr3	63625227	63625727
chr11	30811225	30811725
chr20	21682425	21682925
chr11	130369623	130370123
chr14	25230949	25231449
chr14	52118975	52119475
chr14	82856011	82856511
chr16	69839990	69840490
chr12	6226021	6226521
chr14	104158876	104159376
chr15	73804378	73804878
chr15	40340732	40341232
chr16	471027	471527
chr2	240957646	240958146
chr1	164836513	164837013
chr3	181561443	181561943
chr9	95570250	95570750
chr9	136605927	136606427
chr12	103013716	103014216
chr18	45312546	45313046
chr5	168404236	168404736
chr15	74421376	74421876
chr1	18941173	18941673
chr3	52441771	52442271
chr3	10672302	10672802
chr18	62730755	62731255
chr1	246944067	246944567
chr21	33117072	33117572
chr17	76569865	76570365
chr19	42989805	42990305
chr2	107466186	107466686
chr7	56009690	56010190
chr1	160217612	160218112
chr11	8717940	8718440
chr1	151839625	151840125
chr2	34174454	34174954
chr2	44929190	44929690
chr2	85133116	85133616
chr5	149628	150128
chr14	93008309	93008809
chr16	24116993	24117493
chr22	46641377	46641877
chr8	95498271	95498771
chr1	156146777	156147277
chr15	74654483	74654983
chr21	42093926	42094426
chr5	36438967	36439467
chr8	42005241	42005741
chr9	20460824	20461324
chr17	1714550	1715050
chr1	175563367	175563867
chr20	62359758	62360258
chr14	31962815	31963315
chr15	96648845	96649345
chr10	78364384	78364884
chr2	241744031	241744531
chr3	188832791	188833291
chr9	88309109	88309609
chr12	49868981	49869481
chr20	36574947	36575447
chr13	110136842	110137342
chr17	29096140	29096640
chr4	1578161	1578661
chr14	35985785	35986285
chr1	41474559	41475059
chr15	78396925	78397425
chr5	131957562	131958062
chr10	71283713	71284213
chr20	51536734	51537234
chr7	159084270	159084770
chr2	64404696	64405196
chr20	54636536	54637036
chr4	78324560	78325060
chr12	65510411	65510911
chr16	68156	68656
chr1	235979614	235980114
chr9	137295874	137296374
chr17	8154147	8154647
chr7	157782050	157782550
chr7	139658893	139659393
chr3	10764208	10764708
chrX	13826659	13827159
chr19	6509802	6510302
chr12	51362327	51362827
chr15	100842639	100843139
chr3	114848125	114848625
chr6	36998504	36999004
chrX	103152107	103152607
chr6	34906148	34906648
chr14	99671829	99672329
chr8	9150507	9151007
chr9	124297479	124297979
chr10	80372634	80373134
chr14	69963764	69964264
chr16	85994675	85995175
chr17	79832132	79832632
chr4	17544177	17544677
chr5	99840053	99840553
chr2	88376802	88377302
chr1	97005988	97006488
chr1	61184059	61184559
chr17	80859266	80859766
chr14	77789178	77789678
chr22	50085629	50086129
chr17	81621579	81622079
chr5	133426317	133426817
chr5	174035747	174036247
chr11	130738029	130738529
chr12	52528501	52529001
chr3	195900596	195901096
chr14	75648290	75648790
chr1	32338221	32338721
chr11	36300583	36301083
chr22	23204653	23205153
chr2	120587167	120587667
chr1	85615851	85616351
chr17	34760940	34761440
chr7	36207873	36208373
chr17	14936172	14936672
chr2	111534714	111535214
chr7	70645701	70646201
chr6	150882049	150882549
chr1	56363227	56363727
chr17	77449719	77450219
chr14	75335561	75336061
chr16	73713016	73713516
chr22	20033279	20033779
chr17	79165122	79165622
chrX	54419422	54419922
chr19	6744889	6745389
chr20	6997763	6998263
chr4	99618519	99619019
chr8	2947472	2947972
chr15	77762979	77763479
chr19	13002211	13002711
chr9	137303783	137304283
chr8	144275011	144275511
chr7	84040192	84040692
chr13	94707852	94708352
chr2	236626314	236626814
chr5	108101129	108101629
chr8	80656250	80656750
chr4	128256534	128257034
chr12	124393027	124393527
chr2	105592164	105592664
chr3	64228054	64228554
chr7	100003639	100004139
chr3	25152947	25153447
chr9	136516518	136517018
chr1	40820957	40821457
chr14	23187866	23188366
chr7	219737	220237
chr17	66420785	66421285
chr2	168900945	168901445
chr17	83148923	83149423
chr22	32522081	32522581
chr9	37449762	37450262
chr2	105634592	105635092
chr3	78757482	78757982
chr11	125348402	125348902
chr19	13022763	13023263
chr7	29917566	29918066
chr12	123269322	123269822
chr3	31848880	31849380
chr4	18636138	18636638
chr20	64212788	64213288
chr12	109225407	109225907
chr10	78316404	78316904
chr2	95057433	95057933
chr14	30389528	30390028
chr1	76059371	76059871
chr10	129323873	129324373
chr1	10532530	10533030
chr8	76686792	76687292
chr2	102062063	102062563
chr2	239818586	239819086
chr9	136740881	136741381
chr15	72203385	72203885
chr6	164395804	164396304
chr7	69814285	69814785
chr18	62751398	62751898
chr22	23305806	23306306
chr13	50468512	50469012
chr11	35721495	35721995
chr19	49361315	49361815
chr2	150098291	150098791
chr14	98830918	98831418
chr2	151192622	151193122
chr5	82793392	82793892
chr7	2617550	2618050
chr11	116114114	116114614
chr16	69100308	69100808
chr2	48205187	48205687
chr8	37716671	37717171
chr11	68140779	68141279
chr22	37512421	37512921
chr11	772838	773338
chr12	112456022	112456522
chr20	62666950	62667450
chr15	99073220	99073720
chr2	21333191	21333691
chr10	87064621	87065121
chr5	164498426	164498926
chr7	66669081	66669581
chr1	23784880	23785380
chr2	8575715	8576215
chr10	128526671	128527171
chr2	151261633	151262133
chr7	131425961	131426461
chr4	83219309	83219809
chr8	130514225	130514725
chr18	62605642	62606142
chr18	68742536	68743036
chr2	43008332	43008832
chr1	55508593	55509093
chr5	87944548	87945048
chr9	129482710	129483210
chr1	159836999	159837499
chr13	48585371	48585871
chr19	2540751	2541251
chr2	41963677	41964177
chr11	65489183	65489683
chr14	94269104	94269604
chr11	74070660	74071160
chr5	119411434	119411934
chr4	148376123	148376623
chr11	31882984	31883484
chr5	959006	959506
chr9	136342087	136342587
chr21	39564161	39564661
chr12	117809466	117809966
chr8	27515386	27515886
chr16	50372970	50373470
chr2	48568593	48569093
chr11	12019242	12019742
chr2	8242707	8243207
chr14	95360300	95360800
chr2	226742380	226742880
chr1	93635575	93636075
chr9	14251171	14251671
chr2	227939567	227940067
chr11	16981619	16982119
chr10	11224904	11225404
chr16	65070750	65071250
chr4	159070745	159071245
chr1	38029036	38029536
chr5	95720052	95720552
chr6	150880288	150880788
chr2	146668538	146669038
chr5	141521184	141521684
chr8	109607230	109607730
chr17	76546372	76546872
chr12	48219561	48220061
chr13	51632870	51633370
chr22	30947156	30947656
chr12	128899051	128899551
chr17	13967408	13967908
chr17	38794113	38794613
chr18	10354096	10354596
chr3	165995	166495
chr3	44617985	44618485
chr11	13009005	13009505
chrX	24672694	24673194
chr17	11736851	11737351
chr7	117954903	117955403
chr15	79773110	79773610
chr7	37117218	37117718
chr4	7307317	7307817
chr5	124461847	124462347
chr1	59528826	59529326
chr1	109299592	109300092
chr19	48867591	48868091
chr18	55351876	55352376
chr18	10121968	10122468
chr7	27635105	27635605
chr1	10295430	10295930
chr9	126407989	126408489
chr1	220219702	220220202
chr6	150091487	150091987
chr19	1171306	1171806
chr20	60628711	60629211
chr6	56477173	56477673
chr10	129667410	129667910
chr22	24432479	24432979
chr2	190414072	190414572
chr1	51583529	51584029
chr3	87199962	87200462
chr1	119975527	119976027
chr9	136966070	136966570
chr5	117754800	117755300
chr6	150377059	150377559
chr20	35049225	35049725
chr5	137291875	137292375
chr16	76483528	76484028
chr11	19218693	19219193
chr6	18511177	18511677
chr17	3003614	3004114
chr11	720700	721200
chr18	11532154	11532654
chr3	66577747	66578247
chr22	41508618	41509118
chr8	26641567	26642067
chr4	13809335	13809835
chr1	104356274	104356774
chr10	132714779	132715279
chr11	129259739	129260239
chr4	150216698	150217198
chr12	103027	103527
chr15	98815185	98815685
chr1	154992981	154993481
chr1	101219188	101219688
chr19	33002320	33002820
chr12	738804	739304
chr17	39231043	39231543
chr2	71595980	71596480
chr12	109529449	109529949
chr13	39770045	39770545
chr11	17529830	17530330
chr8	29810138	29810638
chr11	115269133	115269633
chr17	20189310	20189810
chr2	20066170	20066670
chr20	50379165	50379665
chr3	46935386	46935886
chr17	78979803	78980303
chr17	29847475	29847975
chr17	57406578	57407078
chr5	128538092	128538592
chr1	3573456	3573956
chr1	37083667	37084167
chr16	13617641	13618141
chr8	51676969	51677469
chr1	1158125	1158625
chr17	72151517	72152017
chr5	164018082	164018582
chr2	15842856	15843356
chr5	37578158	37578658
chr1	94865198	94865698
chr20	21608278	21608778
chr17	6752937	6753437
chr16	70639347	70639847
chr1	205998362	205998862
chr1	201888375	201888875
chr1	47578231	47578731
chr15	27172677	27173177
chr3	155704048	155704548
chr4	173410070	173410570
chr2	121706378	121706878
chr16	11547543	11548043
chr4	55100868	55101368
chr7	46215901	46216401
chr20	62768795	62769295
chr1	212635272	212635772
chr2	31077991	31078491
chr11	86695992	86696492
chr13	72504250	72504750
chr19	4769401	4769901
chr21	42733171	42733671
chr9	14322240	14322740
chr2	46435782	46436282
chr1	167697661	167698161
chr5	149451886	149452386
chr2	207992370	207992870
chr3	168470316	168470816
chr2	14313124	14313624
chr6	71107713	71108213
chr13	51324727	51325227
chr10	17989149	17989649
chr10	77889226	77889726
chr19	13069256	13069756
chr1	158074975	158075475
chr5	138469951	138470451
chr18	59083713	59084213
chr6	73580230	73580730
chr14	97977873	97978373
chr16	81667598	81668098
chr5	150320050	150320550
chr3	57078521	57079021
chr16	67968469	67968969
chr2	237582340	237582840
chr5	33487217	33487717
chr15	26157083	26157583
chr6	75382217	75382717
chr8	24655157	24655657
chr8	21893076	21893576
chr15	87752486	87752986
chr11	133964855	133965355
chr12	31518657	31519157
chr15	79770615	79771115
chr15	31292565	31293065
chr16	9308788	9309288
chr10	63994613	63995113
chr15	63628292	63628792
chr16	13936192	13936692
chr18	3448004	3448504
chr22	27416442	27416942
chr5	11791867	11792367
chr5	150593899	150594399
chr9	27589392	27589892
chr1	95321479	95321979
chr20	59361276	59361776
chr3	42176259	42176759
chr3	47405014	47405514
chr1	37234870	37235370
chr17	72661306	72661806
chr7	103540931	103541431
chr17	83099158	83099658
chr7	100485912	100486412
chr20	40821350	40821850
chr11	2314472	2314972
chr19	43390911	43391411
chr3	123620275	123620775
chr9	97877233	97877733
chr11	102110042	102110542
chr9	80409995	80410495
chr20	48728347	48728847
chr18	55405810	55406310
chr1	3215473	3215973
chr2	54954638	54955138
chr5	138391824	138392324
chr12	1473933	1474433
chr7	78514589	78515089
chr8	108952971	108953471
chr12	75571132	75571632
chr5	11415668	11416168
chr3	148178370	148178870
chr9	131660330	131660830
chr3	10381215	10381715
chr16	4673595	4674095
chr14	22933659	22934159
chr17	48794544	48795044
chr8	3269463	3269963
chr11	111913929	111914429
chr14	65016386	65016886
chr5	72183005	72183505
chr3	150967968	150968468
chr20	63520962	63521462
chr9	131727468	131727968
chr10	116061890	116062390
chr20	20262904	20263404
chr3	112391128	112391628
chr13	52961509	52962009
chr1	204466923	204467423
chr8	90670814	90671314
chr19	18972326	18972826
chr17	77734359	77734859
chr20	49450157	49450657
chr7	455537	456037
chr1	60547701	60548201
chr4	186700674	186701174
chr7	69457801	69458301
chr7	28685798	28686298
chr12	72111308	72111808
chr1	18655495	18655995
chr4	55125399	55125899
chr10	102394176	102394676
chr16	51458739	51459239
chr9	128558922	128559422
chr1	1013206	1013706
chr10	107072727	107073227
chr11	356077	356577
chr10	44801930	44802430
chr2	105641392	105641892
chr5	56601498	56601998
chr13	94706681	94707181
chr10	91681670	91682170
chr17	81429240	81429740
chr12	40751964	40752464
chr9	131227319	131227819
chr1	204340045	204340545
chr1	37290469	37290969
chr19	13060525	13061025
chr6	151025105	151025605
chr3	32340575	32341075
chr6	6284286	6284786
chr1	1024962	1025462
chr11	110100470	110100970
chr8	143264362	143264862
chr10	12053441	12053941
chr8	67506687	67507187
chr8	8610723	8611223
chr17	17496228	17496728
chr20	2947327	2947827
chr4	78634061	78634561
chr8	69341409	69341909
chr11	121967171	121967671
chr15	28075494	28075994
chr6	37680610	37681110
chr13	33490384	33490884
chr7	47416650	47417150
chr14	76428458	76428958
chr3	70076296	70076796
chr3	100760105	100760605
chr5	173627639	173628139
chr6	143217707	143218207
chr1	210769414	210769914
chrX	389030	389530
chr4	18737664	18738164
chr2	207435035	207435535
chr3	40915236	40915736
chr11	131584596	131585096
chr2	121174906	121175406
chr1	156673610	156674110
chr3	197685685	197686185
chr17	29042502	29043002
chr13	111976644	111977144
chr2	235314537	235315037
chr20	34334720	34335220
chr17	65074587	65075087
chr3	66890057	66890557
chr5	72422489	72422989
chr1	60697578	60698078
chr12	91732107	91732607
chr8	89857803	89858303
chr21	42516151	42516651
chr19	32200219	32200719
[truncated: 3,000 more rows]

## Sheet: HC DAR
seqnames	start	end
chr15	52976408	52976908
chr1	44617069	44617569
chr7	76216633	76217133
chr19	1718670	1719170
chr6	21357370	21357870
chr19	1755221	1755721
chr10	23192067	23192567
chr11	113426604	113427104
chr15	52805213	52805713
chr12	113728356	113728856
chr15	76317349	76317849
chr20	63354814	63355314
chr15	101428650	101429150
chr18	57427880	57428380
chr1	205832338	205832838
chr17	79945504	79946004
chr19	19489221	19489721
chr3	14395958	14396458
chr5	170628816	170629316
chr17	76077544	76078044
chr20	36336975	36337475
chr14	104230576	104231076
chr7	25952562	25953062
chr7	102262454	102262954
chr8	142283787	142284287
chr19	53925571	53926071
chr17	44988050	44988550
chr17	1896882	1897382
chr12	124727103	124727603
chr17	18177696	18178196
chr15	98333301	98333801
chr9	18721861	18722361
chr5	16579999	16580499
chr11	103811984	103812484
chr11	133971306	133971806
chr19	41922568	41923068
chr15	74832128	74832628
chr19	41926447	41926947
chr5	176873233	176873733
chr12	53756964	53757464
chr7	2066182	2066682
chr17	32794559	32795059
chr12	113190772	113191272
chr16	20291736	20292236
chr17	17669408	17669908
chr2	20522391	20522891
chr6	157246341	157246841
chr15	77617803	77618303
chr20	18767945	18768445
chr3	141218968	141219468
chr1	154194544	154195044
chr4	40843074	40843574
chr12	130671483	130671983
chr13	39889061	39889561
chr15	66012449	66012949
chr2	98803757	98804257
chr22	26320177	26320677
chr3	58529784	58530284
chr11	122843092	122843592
chr1	154195272	154195772
chr1	43602209	43602709
chr19	1755742	1756242
chr10	23172225	23172725
chr10	23174356	23174856
chr12	194724	195224
chr1	43570241	43570741
chr7	128085096	128085596
chr12	125491479	125491979
chr5	175222526	175223026
chr7	36272807	36273307
chr11	125370494	125370994
chr8	130424081	130424581
chr3	59288553	59289053
chr16	51114219	51114719
chr2	219400521	219401021
chr8	142518613	142519113
chr6	24138057	24138557
chr1	213782992	213783492
chr14	76346689	76347189
chr12	3254616	3255116
chr6	21383664	21384164
chr17	66849027	66849527
chr17	36751440	36751940
chr5	171428734	171429234
chr3	5494180	5494680
chr20	3658703	3659203
chr12	71954005	71954505
chr11	61012795	61013295
chr13	97780403	97780903
chr17	79382818	79383318
chr14	76431493	76431993
chr16	88488413	88488913
chr20	32664419	32664919
chr7	2251650	2252150
chr3	75313336	75313836
chr7	140564580	140565080
chr17	79944362	79944862
chr6	109870240	109870740
chr7	157498232	157498732
chr17	74128748	74129248
chr19	1769500	1770000
chr9	80076275	80076775
chr13	113187129	113187629
chr16	55189888	55190388
chr12	124564951	124565451
chr6	10314941	10315441
chr6	168188388	168188888
chr6	10316312	10316812
chr14	69531078	69531578
chr22	23566181	23566681
chr20	63378067	63378567
chr3	195418978	195419478
chr7	151308825	151309325
chr2	54083014	54083514
chr11	1842552	1843052
chr16	87648127	87648627
chr7	1872414	1872914
chr20	36252678	36253178
chr1	43526962	43527462
chr11	86473632	86474132
chr17	50581119	50581619
chr18	47489315	47489815
chr6	34525423	34525923
chr17	63431989	63432489
chr17	73571291	73571791
chr3	130853568	130854068
chr19	33722658	33723158
chr2	25177059	25177559
chr18	6650717	6651217
chr19	1675716	1676216
chr11	69867017	69867517
chr12	132602958	132603458
chr1	155080774	155081274
chr2	238120562	238121062
chr18	55998056	55998556
chr11	44728476	44728976
chr12	89072961	89073461
chr8	27261622	27262122
chr1	7574190	7574690
chr17	45873573	45874073
chr2	2933428	2933928
chr1	3186358	3186858
chr1	175497108	175497608
chr4	4818367	4818867
chr5	77151051	77151551
chr10	23291555	23292055
chr11	112724136	112724636
chr15	29870406	29870906
chr9	133928423	133928923
chr17	72031370	72031870
chr1	18149085	18149585
chr2	208132873	208133373
chr17	29108404	29108904
chr15	29035474	29035974
chr2	134705874	134706374
chr13	51158427	51158927
chr17	36617742	36618242
chr6	99501774	99502274
chr8	6289488	6289988
chr17	6430354	6430854
chr12	54182856	54183356
chr3	50521495	50521995
chr16	27894405	27894905
chr3	127182783	127183283
chr16	81515218	81515718
chr15	101406038	101406538
chr17	46013774	46014274
chr18	53273647	53274147
chr17	58535646	58536146
chr9	38292424	38292924
chr2	30756954	30757454
chr8	139845965	139846465
chr1	62978485	62978985
chr20	676504	677004
chr17	48433863	48434363
chr5	180484423	180484923
chr15	52974284	52974784
chr2	67880339	67880839
chr2	23067371	23067871
chr7	133149420	133149920
chr9	129568660	129569160
chr9	131624930	131625430
chr2	74935794	74936294
chr10	93580782	93581282
chr19	1780412	1780912
chr2	30756005	30756505
chr8	122894877	122895377
chr3	43969466	43969966
chr10	116744254	116744754
chr1	214192945	214193445
chr10	127339412	127339912
chr11	9066473	9066973
chr15	53038106	53038606
chr9	33135551	33136051
chr10	69888741	69889241
chr12	116590558	116591058
chr20	57027735	57028235
chr10	71618370	71618870
chr2	148634745	148635245
chr17	73516653	73517153
chr2	3181928	3182428
chr16	23901035	23901535
chr17	74196917	74197417
chr2	67956185	67956685
chr16	1426942	1427442
chr2	25322891	25323391
chr8	20268379	20268879
chr2	240500873	240501373
chr2	149727608	149728108
chr10	124545685	124546185
chr19	1753209	1753709
chr3	65816256	65816756
chr8	10626126	10626626
chr17	57796821	57797321
chr4	108596473	108596973
chr10	131769587	131770087
chr12	124507966	124508466
chr1	44625346	44625846
chr12	51836723	51837223
chr3	186839786	186840286
chr5	141745178	141745678
chr12	6539811	6540311
chr15	47618192	47618692
chr1	6152961	6153461
chr3	62619950	62620450
chr1	30190518	30191018
chr13	114015235	114015735
chr10	71662030	71662530
chr1	202586255	202586755
chr1	202638562	202639062
chr12	67545246	67545746
chr17	76074435	76074935
chr2	8539851	8540351
chr4	86831307	86831807
chr14	91269183	91269683
chr3	194197666	194198166
chr8	35594637	35595137
chr13	113914030	113914530
chr12	49902707	49903207
chr12	54505221	54505721
chr5	169963022	169963522
chr7	152940222	152940722
chr16	58471231	58471731
chr1	2911478	2911978
chr1	230856019	230856519
chr3	43858162	43858662
chr1	229203379	229203879
chr9	91100034	91100534
chr6	50818615	50819115
chr19	45294587	45295087
chr1	7107142	7107642
chr12	121116753	121117253
chr18	47506834	47507334
chr10	71806161	71806661
chr9	134304606	134305106
chr14	61662352	61662852
chr17	50592412	50592912
chr21	44615890	44616390
chr14	76228634	76229134
chr9	137138014	137138514
chr3	135802949	135803449
chr14	76339527	76340027
chr14	72416923	72417423
chr14	91264154	91264654
chr15	90042252	90042752
chr10	643486	643986
chr14	47538833	47539333
chr14	78710132	78710632
chr17	79202522	79203022
chr1	11597544	11598044
chr10	78931376	78931876
chr12	108228708	108229208
chr16	79018250	79018750
chr3	37197994	37198494
chr6	29915212	29915712
chr7	2273850	2274350
chr19	51323376	51323876
chr11	119892399	119892899
chr18	56984678	56985178
chr18	56038241	56038741
chr12	3223020	3223520
chr20	51802380	51802880
chr9	137412015	137412515
chr16	22967059	22967559
chr17	17352482	17352982
chr19	3459122	3459622
chr2	128545846	128546346
chr20	49887270	49887770
chr10	131119910	131120410
chr1	19967779	19968279
chr1	2882912	2883412
chr11	45733151	45733651
chr1	43239260	43239760
chr2	37387490	37387990
chr3	183898090	183898590
chr22	23850205	23850705
chr7	4148157	4148657
chr10	2890897	2891397
chr15	51388119	51388619
chr15	70164988	70165488
chr2	47652173	47652673
chr4	8134165	8134665
chr6	89888744	89889244
chr7	30378714	30379214
chr7	128423634	128424134
chr7	148343757	148344257
chr7	151888253	151888753
chr8	134316898	134317398
chr9	81146153	81146653
chr19	29446541	29447041
chr1	27137565	27138065
chr19	2670320	2670820
chr20	61708550	61709050
chr15	69096210	69096710
chr16	68377286	68377786
chr13	38671921	38672421
chr5	176846666	176847166
chr17	45824800	45825300
chr7	91416443	91416943
chr1	237093603	237094103
chr3	128452568	128453068
chr12	54566150	54566650
chrX	71103218	71103718
chr10	14532793	14533293
chr8	56511434	56511934
chr7	43113052	43113552
chr11	126277790	126278290
chr1	231199120	231199620
chr15	80704524	80705024
chr20	3751967	3752467
chr1	36475723	36476223
chr20	53337308	53337808
chr1	213772542	213773042
chr7	30552917	30553417
chr14	65941491	65941991
chrX	6825084	6825584
chr12	94849377	94849877
chr10	21169242	21169742
chr2	240839125	240839625
chr1	99239680	99240180
chr19	2801549	2802049
chr8	28232654	28233154
chr15	52975813	52976313
chr10	71658148	71658648
chr15	53106837	53107337
chr22	47497517	47498017
chr1	21623518	21624018
chr12	116662396	116662896
chr11	73357362	73357862
chr5	61736693	61737193
chr17	78241485	78241985
chr16	27217182	27217682
chr17	39014380	39014880
chr3	127073327	127073827
chr8	139842354	139842854
chr14	61627942	61628442
chr1	90856551	90857051
chr1	203649897	203650397
chr10	103767086	103767586
chr12	3647031	3647531
chr4	652877	653377
chr5	170598636	170599136
chr16	29259499	29259999
chr16	20291209	20291709
chr10	12470969	12471469
chr8	22224280	22224780
chr11	64071827	64072327
chr6	21281298	21281798
chr15	77801425	77801925
chr20	9094513	9095013
chr9	114708708	114709208
chr1	203149153	203149653
chr11	31974707	31975207
chr2	208133524	208134024
chr19	5143413	5143913
chr20	48171967	48172467
chr1	182132459	182132959
chr18	48575273	48575773
chr12	49344735	49345235
chr11	110185022	110185522
chr13	36134878	36135378
chr13	44260074	44260574
chr14	24279894	24280394
chr18	57298884	57299384
chr5	144511250	144511750
chr2	20166532	20167032
chr11	64715802	64716302
chr20	1274996	1275496
chr11	123047358	123047858
chr19	34364813	34365313
chr3	184795393	184795893
chr5	160516473	160516973
chr14	104982094	104982594
chr6	71011785	71012285
chr1	36911485	36911985
chr2	9200613	9201113
chr8	1245358	1245858
chr7	129771842	129772342
chr14	60204003	60204503
chr17	36682846	36683346
chr18	77025080	77025580
chr3	114408685	114409185
chr5	168799265	168799765
chr8	2216131	2216631
chr10	127449495	127449995
chr20	38722608	38723108
chr8	139601948	139602448
chr16	26441122	26441622
chr17	73640219	73640719
chr1	18561914	18562414
chr12	15468842	15469342
chr8	140372946	140373446
chr1	36602183	36602683
chr18	61735687	61736187
chr1	169115732	169116232
chr8	28247109	28247609
chr5	114727164	114727664
chr2	99806052	99806552
chr18	6781222	6781722
chr5	142807320	142807820
chr17	72783331	72783831
chr4	1200259	1200759
chr1	205582484	205582984
chr15	33432711	33433211
chr15	53444866	53445366
chr16	48790098	48790598
chr18	79870303	79870803
chr7	157046640	157047140
chr1	25051783	25052283
chr14	66366005	66366505
chr2	942976	943476
chr10	100798683	100799183
chr10	86958318	86958818
chr3	13102931	13103431
chr8	141652955	141653455
chr12	125430099	125430599
chr13	25120614	25121114
chr10	5469009	5469509
chr11	78659826	78660326
chr19	10469246	10469746
chr16	50948300	50948800
chr16	24114087	24114587
chr2	42788796	42789296
chr4	154512778	154513278
chr11	64474902	64475402
chr15	78010023	78010523
chr2	28716258	28716758
chr8	2161176	2161676
chr16	55255687	55256187
chr3	14396510	14397010
chr17	57605182	57605682
chr19	30634365	30634865
chr22	43094010	43094510
chr4	84407468	84407968
chr7	79376297	79376797
chr6	108947398	108947898
chr9	123941181	123941681
chr11	121465963	121466463
chr9	97504528	97505028
chr13	23534064	23534564
chr15	58243118	58243618
chr11	17881061	17881561
chr16	89472299	89472799
chr2	20169826	20170326
chr8	37479130	37479630
chr10	47409389	47409889
chr6	71013065	71013565
chr1	44312729	44313229
chr11	8366553	8367053
chr12	107888787	107889287
chr18	70409626	70410126
chr18	76894500	76895000
chr3	60890122	60890622
chr4	150665824	150666324
chr6	35106290	35106790
chr6	38215229	38215729
chr11	111939835	111940335
chr19	48511698	48512198
chr11	61602974	61603474
chr3	108092469	108092969
chr1	937570	938070
chr16	88232418	88232918
chr18	46437067	46437567
chr2	74281339	74281839
chr17	83058405	83058905
chrX	2566037	2566537
chr21	26388822	26389322
chr6	99606582	99607082
chr6	157468008	157468508
chr10	100881985	100882485
chr7	138608280	138608780
chr1	41713860	41714360
chr22	37330424	37330924
chr2	44949166	44949666
chr17	74362965	74363465
chr11	61139313	61139813
chr12	130670959	130671459
chr9	131636507	131637007
chr1	34692571	34693071
chr15	88708595	88709095
chr16	8458926	8459426
chr17	65278844	65279344
chr20	47906044	47906544
chr7	113209557	113210057
chr16	87615673	87616173
chr16	72284750	72285250
chr20	20821571	20822071
chr10	71448159	71448659
chr19	1698922	1699422
chr6	161484811	161485311
chr8	38790591	38791091
chr8	53553278	53553778
chr10	26666190	26666690
chr17	9067826	9068326
chr7	55411823	55412323
chr7	137846679	137847179
chr20	35972397	35972897
chr9	69516995	69517495
chr1	34268373	34268873
chr11	134242327	134242827
chr2	37506443	37506943
chr2	224983851	224984351
chr9	123630195	123630695
chr17	45019104	45019604
chr3	167057618	167058118
chr6	107670809	107671309
chr22	36928137	36928637
chr1	34449734	34450234
chr13	51920828	51921328
chr16	80303957	80304457
chr18	77939545	77940045
chr2	54166848	54167348
chr3	187458859	187459359
chr4	18850794	18851294
chr4	57168134	57168634
chr4	79043095	79043595
chr4	142866599	142867099
chr4	147068521	147069021
chr8	100457490	100457990
chr10	71138115	71138615
chr1	7656645	7657145
chr18	48851433	48851933
chr9	119278045	119278545
chr6	13035549	13036049
chr12	129909864	129910364
chr19	41996018	41996518
chr9	114015579	114016079
chr6	160168031	160168531
chr19	12778132	12778632
chr5	139746405	139746905
chr12	126267692	126268192
chr2	137042754	137043254
chr12	3191436	3191936
chr1	18931668	18932168
chr2	234809023	234809523
chr14	68873334	68873834
chr2	30993960	30994460
chr12	113797125	113797625
chr17	57623491	57623991
chr14	78298004	78298504
chr6	27978657	27979157
chr19	1758482	1758982
chr1	156815294	156815794
chr2	60316276	60316776
chr6	37539335	37539835
chr14	22389810	22390310
chr3	138439388	138439888
chr19	17830773	17831273
chr16	1082941	1083441
chr20	38152568	38153068
chr14	74267616	74268116
chr7	149765570	149766070
chr12	54587313	54587813
chr3	120215013	120215513
chr10	23173097	23173597
chr14	92891141	92891641
chr11	114787974	114788474
chr12	3154147	3154647
chr10	100775287	100775787
chr4	176971850	176972350
chr7	4820632	4821132
chr10	129415453	129415953
chr13	30792540	30793040
chr20	16024348	16024848
chr13	113997841	113998341
chr3	184261367	184261867
chr5	7391874	7392374
chr1	108816335	108816835
chr15	63476120	63476620
chr7	50531879	50532379
chr1	25049627	25050127
chr1	109897564	109898064
chr1	222187896	222188396
chr11	111077875	111078375
chr12	65510411	65510911
chr14	100618828	100619328
chr15	67358779	67359279
chr2	124879540	124880040
chr2	220194945	220195445
chr8	100894244	100894744
chr8	109618822	109619322
chr9	88051029	88051529
chr11	77054791	77055291
chr3	11817970	11818470
chr16	58464804	58465304
chr22	36797305	36797805
chr17	79946081	79946581
chr14	76421634	76422134
chr15	88191457	88191957
chr19	15253514	15254014
chr3	63278033	63278533
chr6	169801654	169802154
chr3	12700720	12701220
chr1	109530193	109530693
chr7	148339166	148339666
chr16	58451358	58451858
chr11	76577138	76577638
chr17	46031601	46032101
chr19	10744354	10744854
chr1	205569520	205570020
chr1	18542207	18542707
chr3	50530217	50530717
chr17	74031649	74032149
chr21	46362820	46363320
chr10	49784633	49785133
chr18	58458129	58458629
chr4	138058583	138059083
chr10	23205911	23206411
chr14	78173550	78174050
chr11	133287393	133287893
chr10	112820973	112821473
chr3	194837726	194838226
chr20	38724134	38724634
chr7	153887009	153887509
chr5	170495827	170496327
chr7	155809851	155810351
chr7	157319761	157320261
chr7	106021291	106021791
chr3	196186706	196187206
chr22	26374445	26374945
chr14	58607693	58608193
chr4	7124616	7125116
chr12	7022251	7022751
chr12	66767451	66767951
chr15	77629386	77629886
chr7	1285259	1285759
chr12	32161029	32161529
chr17	43344649	43345149
chr17	73848100	73848600
chr1	229972827	229973327
chr18	54873793	54874293
chr6	14001276	14001776
chr2	3168409	3168909
chr1	78471829	78472329
chr13	66803720	66804220
chr16	8965769	8966269
chr7	434653	435153
chr12	3182657	3183157
chr12	127685795	127686295
chr16	84262092	84262592
chr1	228911150	228911650
chr17	31475854	31476354
chr17	36864189	36864689
chr2	234075674	234076174
chr7	30172927	30173427
chr7	28650215	28650715
chr14	100594206	100594706
chr1	230332529	230333029
chr9	131801263	131801763
chr2	65471688	65472188
chr2	28216310	28216810
chr4	2071849	2072349
chr20	61298028	61298528
chr7	128167330	128167830
chr2	67904446	67904946
chr1	10013917	10014417
chr17	74935476	74935976
chr3	71907794	71908294
chr5	141742090	141742590
chr5	141811781	141812281
chr6	10412220	10412720
chr7	72524005	72524505
chr7	101077494	101077994
chr7	157712783	157713283
chr9	96293698	96294198
chr9	135109341	135109841
chr12	113003617	113004117
chr5	174251178	174251678
chr19	41915827	41916327
chr11	36628646	36629146
chr1	209064792	209065292
chr1	149915773	149916273
chr19	17697111	17697611
chr10	47092206	47092706
chr15	66168914	66169414
chr16	68626549	68627049
chr17	4499732	4500232
chr15	53080332	53080832
chr2	185979446	185979946
chr17	49455245	49455745
chr9	16171985	16172485
chr7	128076847	128077347
chr11	67242997	67243497
chr14	91088777	91089277
chr19	1700446	1700946
chr12	2250530	2251030
chr2	44546286	44546786
chr17	45953465	45953965
chr1	4517055	4517555
chr9	19650360	19650860
chr11	133968521	133969021
chr12	39886075	39886575
chr22	18010876	18011376
chr9	131845339	131845839
chr10	131767771	131768271
chr10	14591413	14591913
chr2	121567935	121568435
chr5	173657819	173658319
chr6	27977333	27977833
chr4	3636119	3636619
chr1	22141623	22142123
chr2	401062	401562
chr22	32469765	32470265
chr6	21279462	21279962
chr4	1561695	1562195
chr1	204858330	204858830
chr7	148299302	148299802
chr1	206556563	206557063
chr5	190371	190871
chr15	65846147	65846647
chr20	48314227	48314727
chr6	37692469	37692969
chr8	141930688	141931188
chr10	1374431	1374931
chr10	102462868	102463368
chr5	171157704	171158204
chr7	113207822	113208322
chr14	72561048	72561548
chr1	38889608	38890108
chrX	87237233	87237733
chr12	47839479	47839979
chr9	124327399	124327899
chr2	233183808	233184308
chr4	5887691	5888191
chr20	62563025	62563525
chr12	113762441	113762941
chr4	10084267	10084767
chr12	53678629	53679129
chr1	6245840	6246340
chr16	1427621	1428121
chr18	68447263	68447763
chr19	2653150	2653650
chr4	140304747	140305247
chr1	6342020	6342520
chr1	11700557	11701057
chr1	66209423	66209923
chr1	75629907	75630407
chr10	79131439	79131939
chr11	70642149	70642649
chr11	75338693	75339193
chr12	57234842	57235342
chr13	51949452	51949952
chr14	88998041	88998541
chr16	72180477	72180977
chr17	81113162	81113662
chr19	38228283	38228783
chr19	41915068	41915568
chr20	12286362	12286862
chr22	32986431	32986931
chr4	116529927	116530427
chr5	155337778	155338278
chr5	167909978	167910478
chr6	1884416	1884916
chr6	40457646	40458146
chr6	51015271	51015771
chr7	151141096	151141596
chr10	3068848	3069348
chr10	71059923	71060423
chr10	101875432	101875932
chr17	2928551	2929051
chr17	67019046	67019546
chr17	36936488	36936988
chr19	51319142	51319642
chr15	77819226	77819726
chr19	42134555	42135055
chr7	101182368	101182868
chr2	219512793	219513293
chr5	1702251	1702751
chr7	113075536	113076036
chr17	46013217	46013717
chr4	8144906	8145406
chr3	60890717	60891217
chr18	42108038	42108538
chr14	76640799	76641299
chr20	58651427	58651927
chr8	127364380	127364880
chr1	14027070	14027570
chr11	134289799	134290299
chr14	23530533	23531033
chr16	54202741	54203241
chr7	5429474	5429974
chr6	6258907	6259407
chr10	86164059	86164559
chr16	70399792	70400292
chr17	46012680	46013180
chr20	61917503	61918003
chr19	19211692	19212192
chr10	6202616	6203116
chr16	29131294	29131794
chr19	31070197	31070697
chr7	2913963	2914463
chr1	175715737	175716237
chr10	71279114	71279614
chr10	131148632	131149132
chr19	1749479	1749979
chr20	43345625	43346125
chr7	3078396	3078896
chr20	46139143	46139643
chr4	2005940	2006440
chr3	185614377	185614877
chr17	27951784	27952284
chr10	49663512	49664012
chr1	25537128	25537628
chr10	22442008	22442508
chr19	1698410	1698910
chr5	112593990	112594490
chr1	164516568	164517068
chr11	118251892	118252392
chr14	58815928	58816428
chr15	53251888	53252388
chr2	187178434	187178934
chr4	173988788	173989288
chr9	114225590	114226090
chr8	140459460	140459960
chr17	79142170	79142670
chr11	8258722	8259222
chrX	17802782	17803282
chr15	99980992	99981492
chr20	36263149	36263649
chr11	119857051	119857551
chr8	64270191	64270691
chr1	44616519	44617019
chr19	49393832	49394332
chr4	8783340	8783840
chr10	125698417	125698917
chr8	1665632	1666132
chr19	51320200	51320700
chr5	139191133	139191633
chr8	38730312	38730812
chr1	53409994	53410494
chr13	98525276	98525776
chr11	9070765	9071265
chr1	175473039	175473539
chr13	34124797	34125297
chr13	39889662	39890162
chr15	27108307	27108807
chr15	53107801	53108301
chr15	60226910	60227410
chr15	69987593	69988093
chr16	72168311	72168811
chr18	56807842	56808342
chr2	222336553	222337053
chr20	63064906	63065406
chr22	36656693	36657193
chr3	73138007	73138507
chr5	61289616	61290116
chr6	78601802	78602302
chr6	133132217	133132717
chr7	43418701	43419201
chr7	46871505	46872005
chr7	87004136	87004636
chr7	96023803	96024303
chr1	149917648	149918148
chr19	29120284	29120784
chr2	2333062	2333562
chr16	55189160	55189660
chr9	79277818	79278318
chr5	141672747	141673247
chr19	50693609	50694109
chr11	79059955	79060455
chr12	131138571	131139071
chr15	61037302	61037802
chr17	17351946	17352446
chr12	94872924	94873424
chr15	79094560	79095060
chr11	61555475	61555975
chr5	141649416	141649916
chr8	123174049	123174549
chr3	129593698	129594198
chr19	42152204	42152704
chr22	43554938	43555438
chr5	138241754	138242254
chr3	162521248	162521748
chr10	127149474	127149974
chr22	25276853	25277353
chr6	33881385	33881885
chr17	74892985	74893485
chr16	68396415	68396915
chr7	45579266	45579766
chr17	76138241	76138741
chr9	130122387	130122887
chr8	144334115	144334615
chr20	60255051	60255551
chr18	76367702	76368202
chr7	155808001	155808501
chr22	47395039	47395539
chr15	79091464	79091964
chr10	123380989	123381489
chr3	120214321	120214821
chr10	71517718	71518218
chr11	69192129	69192629
chr2	74328035	74328535
chr14	72783655	72784155
chr2	20137880	20138380
chr14	93733651	93734151
chr6	37516820	37517320
chr7	101169731	101170231
chr22	49638958	49639458
chr10	15230204	15230704
chr1	208244170	208244670
chr7	30988984	30989484
chr11	83311757	83312257
chr11	61949430	61949930
chr1	74429612	74430112
chr18	37313605	37314105
chr2	56049469	56049969
chr10	31676442	31676942
chr10	131757602	131758102
chr2	8082805	8083305
chr2	70340606	70341106
chr10	64626916	64627416
chr11	67099643	67100143
chr15	62437711	62438211
chr3	117936034	117936534
chr1	22121437	22121937
chr11	56926608	56927108
chr16	48810878	48811378
chr2	106973734	106974234
chr11	117490051	117490551
chr2	207469879	207470379
chr2	234291681	234292181
chr1	48641012	48641512
chr6	107550377	107550877
chr16	84537194	84537694
chr16	68885256	68885756
chr1	165284298	165284798
chr12	125228550	125229050
chr1	6069467	6069967
chr16	27189062	27189562
chr7	149220553	149221053
chr14	43030117	43030617
chr3	29370572	29371072
chr3	108442329	108442829
chr4	151522819	151523319
chr4	1370032	1370532
chr10	13417250	13417750
chr11	64542756	64543256
chr12	16562436	16562936
chr18	68505162	68505662
chr13	39250422	39250922
chr5	170444804	170445304
chr4	105234516	105235016
chr9	131700266	131700766
chr10	78715998	78716498
chr19	1674040	1674540
chr17	45951896	45952396
chr10	89468277	89468777
chr2	119196951	119197451
chr6	15400577	15401077
chr2	28667979	28668479
chr11	133019731	133020231
chr3	59538933	59539433
chr11	126862056	126862556
chr17	79162163	79162663
chr8	2199188	2199688
chr1	4115529	4116029
chr1	29807737	29808237
chr1	48130046	48130546
chr10	51592252	51592752
chr10	78573708	78574208
chr11	75613546	75614046
chr14	78535887	78536387
chr16	1800560	1801060
chr16	52173849	52174349
chr16	72848073	72848573
chr18	71085295	71085795
chr2	8081055	8081555
chr2	12397823	12398323
chr2	21519360	21519860
chr3	76697979	76698479
chr5	117547647	117548147
chr5	117669929	117670429
chr5	147766854	147767354
chr5	170655661	170656161
chr5	174226973	174227473
chr5	179903704	179904204
chr8	55101761	55102261
chr9	38298502	38299002
chr9	119420173	119420673
chr9	129596575	129597075
chr7	31052690	31053190
chr22	43226263	43226763
chr11	3196020	3196520
chr6	118770327	118770827
chr16	27712270	27712770
chr1	99264261	99264761
chr22	30228641	30229141
chr20	671559	672059
chr4	40856941	40857441
chr4	3726523	3727023
chr6	50842756	50843256
chr11	64726217	64726717
chr14	100782650	100783150
chr6	118292469	118292969
chr12	131445694	131446194
chr2	113822425	113822925
chr22	27508294	27508794
chr16	65948202	65948702
chr8	56891573	56892073
chr5	1154776	1155276
chr17	68671292	68671792
chr1	75334986	75335486
chr15	77627178	77627678
chr16	51008664	51009164
chr1	27872263	27872763
chr5	141673418	141673918
chr10	15121511	15122011
chr4	85575771	85576271
chr10	132956936	132957436
chr8	141942075	141942575
chr8	26513664	26514164
chr4	8747336	8747836
chr17	81437964	81438464
chr14	59352984	59353484
chr6	81792821	81793321
chr11	56331068	56331568
chr7	73792575	73793075
chr7	100170947	100171447
chr14	100577906	100578406
chr9	82894828	82895328
chr14	92922835	92923335
chr9	137759864	137760364
chr4	117779355	117779855
chr9	133453666	133454166
chr22	23070765	23071265
chr1	5889438	5889938
chr8	142597770	142598270
chr7	132261392	132261892
chr11	31415453	31415953
chr5	135395130	135395630
chr19	41927688	41928188
chr10	75755543	75756043
chr5	151954190	151954690
chr16	24188123	24188623
chr9	131287998	131288498
chr2	45262989	45263489
chr8	30771591	30772091
chr17	80493249	80493749
chr7	69737435	69737935
chr22	48495027	48495527
chr15	31605521	31606021
chr12	44570136	44570636
chr2	164015315	164015815
chr21	42150642	42151142
chr16	555057	555557
chr10	17907646	17908146
chr11	131504482	131504982
chr2	48753989	48754489
chr10	69899809	69900309
chr15	46652220	46652720
chr17	74055356	74055856
chr1	226496079	226496579
chr6	21468399	21468899
chr6	9324329	9324829
chr4	1105588	1106088
chr1	228938453	228938953
chr14	104263766	104264266
chr2	109376996	109377496
chr8	142128085	142128585
chr1	36656082	36656582
chr4	1614491	1614991
chr8	79334274	79334774
chr15	101617061	101617561
chr19	31959425	31959925
chr12	51848718	51849218
chr16	88487778	88488278
chr1	44602637	44603137
chr10	23883389	23883889
chr10	43327618	43328118
chr19	40848427	40848927
chr19	41937641	41938141
chr2	28621063	28621563
chr7	151866335	151866835
chr16	2468269	2468769
chr14	92542684	92543184
chr16	72284012	72284512
chr4	1369439	1369939
chr2	53620328	53620828
chr17	78269135	78269635
chr10	101289988	101290488
chr7	71420172	71420672
chr11	133663284	133663784
chr5	172459390	172459890
chr2	67727572	67728072
chr7	134021691	134022191
chr9	97790478	97790978
chr1	177952333	177952833
chr9	116842528	116843028
chr2	176892835	176893335
chr1	18329815	18330315
chr4	15106336	15106836
chr7	1716435	1716935
chr1	38076455	38076955
chr7	103751254	103751754
chr3	198030683	198031183
chr6	146953891	146954391
chr7	98300869	98301369
chr6	145349822	145350322
chr2	26462352	26462852
chr12	610245	610745
chr2	219772887	219773387
chr3	44021598	44022098
chr22	43234216	43234716
chr10	23173670	23174170
chr12	57549753	57550253
chr1	38284002	38284502
chr1	245288104	245288604
chr10	71668855	71669355
chr10	100755454	100755954
chr10	113431728	113432228
chr10	123092549	123093049
chr11	5263993	5264493
chr12	81910452	81910952
chr15	51536245	51536745
chr15	86657239	86657739
chr17	66775875	66776375
chr18	77985474	77985974
chr2	1166195	1166695
chr2	5886427	5886927
chr2	28333397	28333897
chr2	65831391	65831891
chr2	70741593	70742093
chr2	177669862	177670362
chr20	38719719	38720219
chr3	16994112	16994612
chr4	3623795	3624295
chr5	14767703	14768203
chr5	79787344	79787844
chr5	163537871	163538371
chr7	22738375	22738875
chr7	30083287	30083787
chr7	103811547	103812047
chr8	41846488	41846988
chr3	111906528	111907028
chr16	89957944	89958444
chr17	40351051	40351551
chr2	132891352	132891852
chr9	89493779	89494279
chr6	17292507	17293007
chr14	51846756	51847256
chr2	200363758	200364258
chr1	175877984	175878484
chr5	1155932	1156432
chr15	47695570	47696070
chr20	698250	698750
chr22	28002223	28002723
chr3	71918912	71919412
chr19	8161102	8161602
chr3	59717726	59718226
chr12	131129664	131130164
chr19	31910125	31910625
chr2	198053086	198053586
chr4	28443700	28444200
chr2	20521822	20522322
chr18	57027285	57027785
chr1	111797044	111797544
chr7	100896498	100896998
chr6	22709672	22710172
chr15	78044410	78044910
chr5	850508	851008
chr13	108648495	108648995
chr4	21555126	21555626
chr15	92454677	92455177
chr9	133146774	133147274
chr6	87906137	87906637
chr16	56877401	56877901
chr4	150588295	150588795
chr17	31425524	31426024
chr19	47480056	47480556
chr7	1268829	1269329
chr11	119422987	119423487
chr15	66264867	66265367
chr11	73342633	73343133
chr21	33196828	33197328
chr10	78292894	78293394
chr12	57556713	57557213
chr2	20474675	20475175
chr5	175750471	175750971
chr3	72145644	72146144
chr13	26678681	26679181
chr9	112890586	112891086
chr6	34001912	34002412
chr11	72787348	72787848
chr13	100443181	100443681
chr1	90313476	90313976
chr11	113591066	113591566
chr18	48580742	48581242
chr22	20223833	20224333
chr5	157143642	157144142
chr2	158998708	158999208
chr5	149617056	149617556
chr7	154914893	154915393
chr1	84586586	84587086
chr1	156647575	156648075
chr10	90180896	90181396
chr12	128853461	128853961
chr22	28027401	28027901
chr19	4768805	4769305
chr2	224183686	224184186
chr4	79050440	79050940
chr10	23055810	23056310
chr11	79243339	79243839
chr12	26523642	26524142
chr16	67914748	67915248
chr17	81409103	81409603
chr2	153930804	153931304
chr6	10099539	10100039
chr2	198293157	198293657
chr20	63136886	63137386
chr6	35288051	35288551
chr2	96084253	96084753
chr17	1742531	1743031
chr19	17800308	17800808
chr2	16201663	16202163
chr1	7594247	7594747
chr1	156638515	156639015
chr10	104666098	104666598
chr21	44463141	44463641
chr1	43615770	43616270
chr5	134876036	134876536
chr11	119502042	119502542
chr3	50412301	50412801
chr10	24779718	24780218
chr2	101986194	101986694
chr3	154981598	154982098
chr10	79255563	79256063
chr14	95453086	95453586
chr17	79952828	79953328
chr7	50560925	50561425
chr8	134837967	134838467
chr1	31199287	31199787
chr12	116697701	116698201
chr6	111981325	111981825
chr16	72285302	72285802
chr5	19038452	19038952
chr4	121951777	121952277
chr16	565745	566245
chr16	58032841	58033341
chr1	7574718	7575218
chr1	25787387	25787887
chr1	34269420	34269920
chr1	42015505	42016005
chr1	113209811	113210311
chr1	165281419	165281919
chr1	182290194	182290694
chr1	216517889	216518389
chr1	221117550	221118050
chr1	233548983	233549483
chr10	22642985	22643485
chr10	24487128	24487628
chr10	30008180	30008680
chr11	71813647	71814147
chr12	131146825	131147325
chr14	57077231	57077731
chr15	63475584	63476084
chr15	80811157	80811657
chr15	93763783	93764283
chr16	29310741	29311241
chr17	1896322	1896822
chr18	10220749	10221249
chr2	20374910	20375410
chr2	28403190	28403690
chr2	224782234	224782734
chr20	18887671	18888171
chr20	37441826	37442326
chr22	49415155	49415655
chr3	46872355	46872855
chr3	191673928	191674428
chr4	55300708	55301208
chr4	100825909	100826409
chr4	109953009	109953509
chr6	42410472	42410972
chr6	114823288	114823788
chr7	24955984	24956484
chr7	31052029	31052529
chr7	133092134	133092634
chr9	73923739	73924239
chr6	50850302	50850802
chr11	60121166	60121666
chr19	18712828	18713328
chr4	25030779	25031279
chr7	155560458	155560958
chr7	129523881	129524381
chr9	89734418	89734918
chr10	125257631	125258131
chr11	111907903	111908403
chr16	24046425	24046925
chr16	29292854	29293354
chr19	29595396	29595896
chr9	126154291	126154791
chr21	44773561	44774061
chr8	21637053	21637553
chr9	19746199	19746699
chr1	201790892	201791392
chr21	40688476	40688976
chr4	6410022	6410522
chr9	16407424	16407924
chr11	1748893	1749393
chr16	1121343	1121843
chr2	85294365	85294865
chr18	58601750	58602250
chr19	11355123	11355623
chr16	27951515	27952015
chr11	109508123	109508623
chr19	2650470	2650970
chr12	77025825	77026325
chr15	90338438	90338938
chr8	80915166	80915666
chr22	49284035	49284535
chr22	41560759	41561259
chr17	2935374	2935874
chr4	14547120	14547620
chr21	45172363	45172863
chr10	51698964	51699464
chr22	49233603	49234103
chr12	113803134	113803634
chr1	230361865	230362365
chr7	28684798	28685298
chr22	47295497	47295997
chr5	132304030	132304530
chr8	20253992	20254492
chr2	121019638	121020138
chr22	39610155	39610655
chr3	66603518	66604018
chr9	107358950	107359450
chr2	95375647	95376147
chr1	22636956	22637456
chr15	80452092	80452592
chr5	9494254	9494754
chr16	73713730	73714230
chr1	44621945	44622445
chr16	1426343	1426843
chr22	25848850	25849350
chr8	79239830	79240330
chr8	22393116	22393616
chr19	41917200	41917700
chr19	45279661	45280161
chr2	97997746	97998246
chr11	17764742	17765242
chr13	113992543	113993043
chrX	2828117	2828617
chr14	45401137	45401637
chr17	67528979	67529479
chr22	44159693	44160193
chr1	2029959	2030459
chr11	119568037	119568537
chr12	3321378	3321878
chr11	66317763	66318263
chr20	46228105	46228605
chr3	100429109	100429609
chr21	45845591	45846091
chr11	62707251	62707751
chr6	167795217	167795717
chr12	111105188	111105688
chr11	126997097	126997597
chr1	90850875	90851375
chr19	46665010	46665510
chr10	10677509	10678009
chr12	94873434	94873934
chr1	33176367	33176867
chr1	83882860	83883360
chr11	116660573	116661073
chr14	104153788	104154288
chr20	48210588	48211088
chr7	50598701	50599201
chr22	36028775	36029275
chr12	80935014	80935514
chr21	45892705	45893205
chr6	5840670	5841170
chr5	176664726	176665226
chr1	206511509	206512009
chr17	74403530	74404030
chr17	76076941	76077441
chr15	94008429	94008929
chr16	81494151	81494651
chr10	35412193	35412693
chr16	75218579	75219079
chr9	101037356	101037856
chr3	128430214	128430714
chr11	70605302	70605802
chr2	3498699	3499199
chr15	88218756	88219256
chr18	58177832	58178332
chr18	37412769	37413269
chr2	23351557	23352057
chr11	94654652	94655152
chr13	51159087	51159587
chr6	34537486	34537986
chr9	137872405	137872905
chr17	76697618	76698118
chr8	4815096	4815596
chr12	130688675	130689175
chr18	12441118	12441618
chr20	38130704	38131204
chr15	39473238	39473738
chr2	113150184	113150684
chr8	6360761	6361261
chr8	68215200	68215700
chr8	138697551	138698051
chr10	123304998	123305498
chr2	126863464	126863964
chr6	166572360	166572860
chr12	113645583	113646083
chr11	116721364	116721864
chr6	39327477	39327977
chr6	156196874	156197374
chr14	99030508	99031008
chr17	66843594	66844094
chr8	123226058	123226558
chr12	113765946	113766446
chr16	73127003	73127503
chr7	41275404	41275904
chr19	1719258	1719758
chr2	134706555	134707055
chr22	20197254	20197754
chr19	29878996	29879496
chr14	95298916	95299416
chr2	226428450	226428950
chr8	31828298	31828798
chr8	89481452	89481952
chr12	75301925	75302425
chr13	54614808	54615308
chr9	130124424	130124924
chr1	30189921	30190421
chr11	70703758	70704258
chr12	108069696	108070196
chr2	10221120	10221620
chr2	168338815	168339315
chr3	176741602	176742102
chr12	113097642	113098142
chr11	36303678	36304178
chr13	26862237	26862737
chr17	73285587	73286087
chr2	143476691	143477191
chr3	193340302	193340802
chr5	127377547	127378047
chr4	113633331	113633831
chr16	72210503	72211003
chr11	112407810	112408310
chr18	57353198	57353698
chr22	44327033	44327533
chr4	104425009	104425509
chr21	33396021	33396521
chr20	38302668	38303168
chr5	176883627	176884127
chr11	3217056	3217556
chr1	20271720	20272220
chr1	173913092	173913592
chr1	205793160	205793660
chr10	5846134	5846634
chr10	92240493	92240993
chr11	121417322	121417822
chr11	134453361	134453861
chr12	119225455	119225955
chr13	37491938	37492438
chr13	99110344	99110844
chr14	101630497	101630997
chr15	61318224	61318724
chr15	65845595	65846095
chr16	13300446	13300946
chr17	13952078	13952578
chr17	32563748	32564248
chr17	50661393	50661893
chr17	50850161	50850661
chr18	57444267	57444767
chr18	79330987	79331487
chr19	9712335	9712835
chr19	29565334	29565834
chr19	38506920	38507420
chr2	12986566	12987066
chr2	41572121	41572621
chr2	232979742	232980242
chr2	239016150	239016650
chr22	25133911	25134411
chr22	27100726	27101226
chr22	45551515	45552015
chr6	8655439	8655939
chr6	27766071	27766571
chr6	44491530	44492030
chr6	45947533	45948033
chr7	30157194	30157694
chr7	34403840	34404340
chr8	80698498	80698998
chr8	90358868	90359368
chr8	124782660	124783160
chr8	133741212	133741712
chr9	24073459	24073959
chr9	73741273	73741773
chrX	102155770	102156270
chr16	58463466	58463966
chr9	123377551	123378051
chr16	81502265	81502765
chr15	64029507	64030007
chr11	73245296	73245796
chr1	26409252	26409752
chr20	36010849	36011349
chr5	124656715	124657215
chr5	134239900	134240400
chr3	71428678	71429178
chr20	60556719	60557219
chr3	141337148	141337648
chr1	204807897	204808397
chrX	122187231	122187731
chr2	197798119	197798619
chr19	1795715	1796215
chr5	133740370	133740870
chr6	122694674	122695174
chr1	113654833	113655333
chr10	132254728	132255228
chr10	132256283	132256783
chr15	62110225	62110725
chr15	79077289	79077789
chr17	73637941	73638441
chr1	17278988	17279488
chr20	58558764	58559264
chr3	127227163	127227663
chr9	8157929	8158429
chr5	8721444	8721944
chr1	175494902	175495402
chr1	208756528	208757028
chr21	34110493	34110993
chr22	36646724	36647224
chr10	76950386	76950886
chr8	142259002	142259502
chr16	14165118	14165618
chr9	103241972	103242472
chr16	1437641	1438141
chr20	48031113	48031613
chr1	245371090	245371590
chr16	3695752	3696252
chr12	54598936	54599436
chr1	159556821	159557321
chr7	73893614	73894114
chr18	79578458	79578958
chr13	94966357	94966857
chr20	37777245	37777745
chr11	33658214	33658714
chr16	51185288	51185788
chr1	6279911	6280411
chr17	50602345	50602845
chr7	6530994	6531494
chr1	15226501	15227001
chr10	97058905	97059405
chr17	45819506	45820006
chr6	17291669	17292169
chr10	75409429	75409929
chr14	76375897	76376397
chr6	167777738	167778238
chr17	66964330	66964830
chr5	176822696	176823196
chr10	78543785	78544285
chr7	31033978	31034478
chr15	27087147	27087647
chr13	105979168	105979668
chr19	1730053	1730553
chr1	30538675	30539175

## Sheet: AC DAR
seqnames	start	end
chr20	38724134	38724634
chr14	23512840	23513340
chr19	48511698	48512198
chr20	32527435	32527935
chr6	10414927	10415427
chr19	50693609	50694109
chr19	41996018	41996518
chr5	141737252	141737752
chr11	113419473	113419973
chr13	113991244	113991744
chr20	38723576	38724076
chr21	45863325	45863825
chr14	24079565	24080065
chr19	12778132	12778632
chr20	42609569	42610069
chr9	137138014	137138514
chr16	67163498	67163998
chr1	7668397	7668897
chr16	70715175	70715675
chr1	158068727	158069227
chr7	155584837	155585337
chr12	57240344	57240844
chr1	213759593	213760093
chr17	12987178	12987678
chr16	87648127	87648627
chr20	47847763	47848263
chr1	57761469	57761969
chr2	9390873	9391373
chr6	10412220	10412720
chr12	113097642	113098142
chr9	123473181	123473681
chr10	14008337	14008837
chr20	47682305	47682805
chr19	50514515	50515015
chr14	61950248	61950748
chr16	81520999	81521499
chr6	10389912	10390412
chr1	90717774	90718274
chr13	114015235	114015735
chr4	4386728	4387228
chr7	24366829	24367329
chr17	81730794	81731294
chr7	45089243	45089743
chr13	113187129	113187629
chr11	119892399	119892899
chr1	39886608	39887108
chr16	49013025	49013525
chr11	70122756	70123256
chr8	64270191	64270691
chr15	98333301	98333801
chr10	15222521	15223021
chr7	112487671	112488171
chr16	49510609	49511109
chr5	88674139	88674639
chr1	15500707	15501207
chr1	53409994	53410494
chr5	160165563	160166063
chr14	23578659	23579159
chr20	38725368	38725868
chr19	50696003	50696503
chr8	142381901	142382401
chr11	61067777	61068277
chr19	38229548	38230048
chr2	73297555	73298055
chr9	108835194	108835694
chr1	233791554	233792054
chr17	77883964	77884464
chr20	38722608	38723108
chr5	79955834	79956334
chr6	50818615	50819115
chr5	112593990	112594490
chr1	198861616	198862116
chr10	1287840	1288340
chr12	121327253	121327753
chr20	46050379	46050879
chr19	50513954	50514454
chr4	1099797	1100297
chr17	39607743	39608243
chr1	33363908	33364408
chr13	74575587	74576087
chr12	94535039	94535539
chr14	23577413	23577913
chr2	2331126	2331626
chr7	67462727	67463227
chr5	150293329	150293829
chr14	64604816	64605316
chr3	53495083	53495583
chr4	4386196	4386696
chr13	43786704	43787204
chr14	92944972	92945472
chr1	201605293	201605793
chr19	11480819	11481319
chr2	7109490	7109990
chr22	28002223	28002723
chr2	8115894	8116394
chr16	87720434	87720934
chr12	104655033	104655533
chr11	64542756	64543256
chr17	3920807	3921307
chr10	71059923	71060423
chr21	45876525	45877025
chr12	1820214	1820714
chr14	78174093	78174593
chr9	89533478	89533978
chr1	29748981	29749481
chr17	40552076	40552576
chr22	23207951	23208451
chr11	61345045	61345545
chr5	174145746	174146246
chr17	47725351	47725851
chr2	73293428	73293928
chr6	22146011	22146511
chr9	135355633	135356133
chr8	61262590	61263090
chr9	87395778	87396278
chr18	63024276	63024776
chr3	16174414	16174914
chr7	153887009	153887509
chr10	124849000	124849500
chr15	44035798	44036298
chr7	128167330	128167830
chr16	88887006	88887506
chr2	134360617	134361117
chr9	126723723	126724223
chr19	48511165	48511665
chr15	69096210	69096710
chr12	67545246	67545746
chr22	23168332	23168832
chr1	201648398	201648898
chr6	51025122	51025622
chr20	36825366	36825866
chr3	11817970	11818470
chr2	223867952	223868452
chr7	70383975	70384475
chr10	103510234	103510734
chr13	32824051	32824551
chr5	12073348	12073848
chr1	20470156	20470656
chr19	44706096	44706596
chr8	48674148	48674648
chr9	79277818	79278318
chr10	26216075	26216575
chr16	27746010	27746510
chr1	206578981	206579481
chr7	137846679	137847179
chr9	130325852	130326352
chr2	119181923	119182423
chr9	131289435	131289935
chr19	1445954	1446454
chr8	133048400	133048900
chr8	143160138	143160638
chr5	88683530	88684030
chr10	46266143	46266643
chr7	158251922	158252422
chr6	39441209	39441709
chr2	85430743	85431243
chr1	3827711	3828211
chr9	101275165	101275665
chr1	7172795	7173295
chr6	99618531	99619031
chr17	61145169	61145669
chr11	57649737	57650237
chr11	70586762	70587262
chr8	105756668	105757168
chr22	27107801	27108301
chr20	25285143	25285643
chr14	78173550	78174050
chr1	175158196	175158696
chr16	9658117	9658617
chr3	139830706	139831206
chr17	36856783	36857283
chr16	10067398	10067898
chr10	118818590	118819090
chr10	30028683	30029183
chr16	70740743	70741243
chr12	112558215	112558715
chr1	115828462	115828962
chr18	45127300	45127800
chr2	41194180	41194680
chr9	115202980	115203480
chr17	50161294	50161794
chr20	37624258	37624758
chr1	37764922	37765422
chr17	12985882	12986382
chr2	73297043	73297543
chr12	113003617	113004117
chr7	72337158	72337658
chr14	90542266	90542766
chr8	132414159	132414659
chr19	41997736	41998236
chr1	230827278	230827778
chr15	72306201	72306701
chr19	56866483	56866983
chr22	43470980	43471480
chr2	177626196	177626696
chr21	39676078	39676578
chr11	2270840	2271340
chr20	44032904	44033404
chr1	8202070	8202570
chr20	38719719	38720219
chr20	62063359	62063859
chr20	38666270	38666770
chr20	37804734	37805234
chr12	126146648	126147148
chr11	12461451	12461951
chr19	12782395	12782895
chr5	176722685	176723185
chr14	78264319	78264819
chr17	39612505	39613005
chr10	6701933	6702433
chr1	24242039	24242539
chr12	26523642	26524142
chr13	34225107	34225607
chr4	83978009	83978509
chr16	24670556	24671056
chr1	208161619	208162119
chr18	59013178	59013678
chr17	39608447	39608947
chr13	39101207	39101707
chr3	118641492	118641992
chr17	45895446	45895946
chr3	126937957	126938457
chr4	1050708	1051208
chr21	25903628	25904128
chr10	23173097	23173597
chr1	22673417	22673917
chr17	73319607	73320107
chr8	18220885	18221385
chr2	114294413	114294913
chr15	29874110	29874610
chr7	158539581	158540081
chr7	74020313	74020813
chr8	21169688	21170188
chr12	69935738	69936238
chr3	149970473	149970973
chr3	116246332	116246832
chr7	37000086	37000586
chr20	39849589	39850089
chr16	27529986	27530486
chr2	66531547	66532047
chr3	134985719	134986219
chr6	114154500	114155000
chr12	24902101	24902601
chr16	88136292	88136792
chr5	141513037	141513537
chr1	201084393	201084893
chr2	231359818	231360318
chr13	114131053	114131553
chr14	72546524	72547024
chr8	144334115	144334615
chr6	12893632	12894132
chr1	3831056	3831556
chr6	163688875	163689375
chr3	127552007	127552507
chr10	60894802	60895302
chr10	71279114	71279614
chr20	46220762	46221262
chr8	139788159	139788659
chr2	71882821	71883321
chr3	127135119	127135619
chr19	42352345	42352845
chr18	41646914	41647414
chr17	17561770	17562270
chr2	16198435	16198935
chr1	41919958	41920458
chr2	66508382	66508882
chr4	40843074	40843574
chr7	128357180	128357680
chrX	68908009	68908509
chr1	187776443	187776943
chr1	154803489	154803989
chr8	141659786	141660286
chr9	99167455	99167955
chr5	111345727	111346227
chr1	159141510	159142010
chr12	120649630	120650130
chr10	89342541	89343041
chr12	131138571	131139071
chr18	50693408	50693908
chr14	23483243	23483743
chr6	50405391	50405891
chr10	25701629	25702129
chr2	198053086	198053586
chr7	72435363	72435863
chr12	113190772	113191272
chr1	204744136	204744636
chr17	34155276	34155776
chr2	48952132	48952632
chr4	87835723	87836223
chr11	888244	888744
chr22	27100726	27101226
chr8	72690781	72691281
chr19	5080298	5080798
chr13	43151741	43152241
chr7	106421080	106421580
chr18	46700305	46700805
chr5	61831742	61832242
chr8	139704018	139704518
chr2	106956325	106956825
chr14	92917197	92917697
chr17	77527001	77527501
chr11	43833737	43834237
chr17	50565755	50566255
chr11	123799386	123799886
chr19	5035720	5036220
chr12	91620873	91621373
chr2	78411119	78411619
chr19	42177126	42177626
chr2	80454467	80454967
chr6	21596622	21597122
chr4	1608744	1609244
chr12	14874809	14875309
chr16	6377918	6378418
chr2	149701236	149701736
chr7	117283735	117284235
chr12	5072242	5072742
chr4	140286428	140286928
chr1	111920393	111920893
chr5	14440591	14441091
chr1	114156941	114157441
chr16	72197959	72198459
chr2	101986194	101986694
chr9	107363419	107363919
chr9	116165890	116166390
chr19	28586435	28586935
chr11	64291921	64292421
chr12	118835889	118836389
chr19	50315282	50315782
chr8	49913333	49913833
chr18	48875513	48876013
chr2	239756734	239757234
chr14	104441416	104441916
chr7	106223114	106223614
chr11	1531788	1532288
chr16	49750654	49751154
chr22	33409032	33409532
chr22	49186773	49187273
chr17	55198913	55199413
chr19	40594206	40594706
chr11	124839061	124839561
chr20	38721960	38722460
chr17	17723314	17723814
chr1	182699683	182700183
chr2	73284217	73284717
chr11	83464160	83464660
chr18	75784287	75784787
chr9	96203870	96204370
chr17	78599323	78599823
chr4	183413450	183413950
chr5	143013432	143013932
chr9	4582985	4583485
chr10	368965	369465
chr8	92062453	92062953
chr7	158531076	158531576
chr22	49521597	49522097
chr10	79303463	79303963
chr2	236754100	236754600
chr11	129930794	129931294
chr19	34347679	34348179
chr2	109436228	109436728
chr2	109211283	109211783
chr17	72734612	72735112
chr20	1839019	1839519
chr20	38673715	38674215
chr6	22364193	22364693
chr6	157764486	157764986
chr11	72626146	72626646
chr10	101292386	101292886
chr5	126753240	126753740
chr11	75028647	75029147
chr13	59510341	59510841
chr14	23494234	23494734
chr14	61640423	61640923
chr19	45976183	45976683
chr7	142612177	142612677
chrX	10359992	10360492
chr6	50842756	50843256
chr6	50850302	50850802
chr11	83682262	83682762
chr12	131834102	131834602
chr8	79611696	79612196
chr5	123511829	123512329
chr14	60323117	60323617
chr5	160506580	160507080
chr1	233389860	233390360
chr12	113130153	113130653
chr13	35484283	35484783
chr8	140123250	140123750
chr19	5134760	5135260
chr10	88387097	88387597
chr15	27742489	27742989
chr13	44045124	44045624
chr9	84947534	84948034
chr1	159142181	159142681
chr12	75815282	75815782
chr2	66443617	66444117
chr7	30845560	30846060
chr13	43767590	43768090
chr10	98080430	98080930
chr14	99200278	99200778
chr12	116533859	116534359
chr17	66978470	66978970
chr11	125304161	125304661
chr5	4804922	4805422
chr20	32645334	32645834
chr5	59786469	59786969
chr6	99492013	99492513
chr3	14598105	14598605
chr12	49902707	49903207
chr2	22855686	22856186
chr13	33945443	33945943
chr3	135012074	135012574
chr14	23512021	23512521
chr6	35727407	35727907
chr22	27086643	27087143
chr13	75071680	75072180
chr17	44980455	44980955
chr7	90933812	90934312
chr7	102146025	102146525
chr6	163821003	163821503
chr17	18074490	18074990
chr1	215900651	215901151
chr2	69304613	69305113
chr5	175032618	175033118
chr6	50825556	50826056
chr11	127559928	127560428
chr22	49582121	49582621
chr9	128209198	128209698
chr3	72158953	72159453
chr6	42746806	42747306
chr6	34514551	34515051
chr10	369497	369997
chr5	1355727	1356227
chr1	204819450	204819950
chr4	52290425	52290925
chr5	175015081	175015581
chr7	67589150	67589650
chr19	29315428	29315928
chr7	101166787	101167287
chr13	113991821	113992321
chr18	12441619	12442119
chr2	184598202	184598702
chr16	556378	556878
chr3	65200297	65200797
chr5	121961571	121962071
chr10	121310018	121310518
chr10	71971293	71971793
chr10	100550959	100551459
chr10	23172225	23172725
chr17	50566309	50566809
chr4	54539522	54540022
chr1	11752370	11752870
chr17	11336522	11337022
chr18	29174863	29175363
chr19	53908990	53909490
chr4	154448630	154449130
chr2	27051331	27051831
chr11	58578132	58578632
chr2	100197588	100198088
chr8	142292976	142293476
chr19	51319142	51319642
chr2	240351900	240352400
chr12	57738585	57739085
chr7	100896498	100896998
chr10	98302020	98302520
chr14	23577989	23578489
chr6	43489565	43490065
chr2	30358791	30359291
chr7	101163463	101163963
chr2	10810646	10811146
chr9	4545046	4545546
chr16	86444597	86445097
chr11	119915838	119916338
chr17	16981089	16981589
chr3	47573353	47573853
chr7	12091153	12091653
chr15	79259711	79260211
chr12	126811313	126811813
chr2	106143386	106143886
chr16	29177460	29177960
chr8	61016555	61017055
chr16	27217182	27217682
chr19	28642986	28643486
chr20	719779	720279
chr5	141878245	141878745
chr9	130898050	130898550
chr16	71315559	71316059
chr1	151728289	151728789
chr10	125511004	125511504
chr6	107657908	107658408
chr19	1451806	1452306
chr3	129837239	129837739
chr3	9075707	9076207
chr7	128360630	128361130
chr2	85065206	85065706
chr11	119796397	119796897
chr1	44625346	44625846
chr2	216242423	216242923
chr9	128640408	128640908
chr17	34097911	34098411
chr10	128568971	128569471
chr1	224800404	224800904
chr10	43970772	43971272
chr12	113762441	113762941
chr2	73292888	73293388
chr2	129492567	129493067
chr5	114342075	114342575
chr1	208069308	208069808
chr15	33639852	33640352
chr6	13487476	13487976
chr14	32329016	32329516
chr15	73318746	73319246
chr3	49869706	49870206
chr12	94562051	94562551
chr15	25669908	25670408
chr12	121767529	121768029
chr11	121722405	121722905
chr3	50648193	50648693
chr7	25547309	25547809
chr2	151038500	151039000
chr10	124059488	124059988
chr11	28674316	28674816
chr2	134446664	134447164
chr21	29752805	29753305
chrX	40471893	40472393
chr5	149019796	149020296
chr2	119181394	119181894
chr6	10383328	10383828
chr20	63163564	63164064
chr5	141845999	141846499
chr14	76338073	76338573
chr12	46949013	46949513
chr1	57279350	57279850
chr11	76577138	76577638
chr1	20552201	20552701
chr9	103603058	103603558
chr6	3228877	3229377
chrX	63745012	63745512
chr19	13417028	13417528
chr21	41113798	41114298
chr1	27300162	27300662
chr13	107642767	107643267
chr16	84741592	84742092
chr17	36661193	36661693
chr19	55283716	55284216
chr4	150581598	150582098
chr16	86443995	86444495
chr2	241633250	241633750
chr1	205435824	205436324
chr9	137138766	137139266
chr7	155555181	155555681
chr12	131129664	131130164
chr7	2273850	2274350
chr8	29885662	29886162
chr19	46579507	46580007
chr17	38563813	38564313
chr8	2081794	2082294
chr6	50845677	50846177
chr16	87314262	87314762
chr5	88674674	88675174
chr1	110714460	110714960
chr3	51696899	51697399
chr9	11458350	11458850
chr1	4658187	4658687
chr12	46268900	46269400
chr2	148922702	148923202
chr6	43243215	43243715
chr16	23791782	23792282
chr12	108475323	108475823
chr2	7666534	7667034
chr8	85601699	85602199
chr8	93379028	93379528
chr17	12986393	12986893
chr15	74958261	74958761
chr6	35265518	35266018
chr17	58328607	58329107
chr1	155080088	155080588
chr21	42113905	42114405
chr15	78777914	78778414
chr1	39658853	39659353
chr13	75010879	75011379
chr7	80387556	80388056
chr12	113252474	113252974
chr15	69133518	69134018
chr16	89915914	89916414
chr1	60280168	60280668
chr13	111853339	111853839
chr8	63605236	63605736
chr10	15228478	15228978
chr19	16430612	16431112
chr20	63177260	63177760
chr1	192884766	192885266
chr1	241376653	241377153
chr16	29178041	29178541
chr20	40370705	40371205
chr1	230824940	230825440
chr14	77882010	77882510
chr22	29480806	29481306
chr13	98681100	98681600
chr2	21633456	21633956
chr20	5221026	5221526
chr1	165034747	165035247
chr7	4162759	4163259
chr19	14972681	14973181
chr18	24679016	24679516
chr7	36985931	36986431
chr9	134488518	134489018
chr6	99589299	99589799
chr5	112594719	112595219
chr6	56914768	56915268
chr20	14498775	14499275
chr10	116744254	116744754
chr1	177977059	177977559
chr1	31201922	31202422
chr8	37479130	37479630
chr16	71319893	71320393
chr10	639287	639787
chr11	128758835	128759335
chr15	34729956	34730456
chr16	26614085	26614585
chr17	44793947	44794447
chr19	50191250	50191750
chr6	157994075	157994575
chr7	100897002	100897502
chr7	144723248	144723748
chr8	118478521	118479021
chrX	20741937	20742437
chr19	46478313	46478813
chr14	23487165	23487665
chr19	50315837	50316337
chr22	37417689	37418189
chr1	110593768	110594268
chr11	45411934	45412434
chr2	39871328	39871828
chr16	70692584	70693084
chr4	8747336	8747836
chr3	16070713	16071213
chr10	128398053	128398553
chr8	91413529	91414029
chr11	1419897	1420397
chr9	1916624	1917124
chr19	50696615	50697115
chr11	48109497	48109997
chr1	44021112	44021612
chr19	3270871	3271371
chr4	1048048	1048548
chr15	79090591	79091091
chr1	43938167	43938667
chr15	100195064	100195564
chr16	86919494	86919994
chr6	51678917	51679417
chr1	205042882	205043382
chr7	151409788	151410288
chr1	43526962	43527462
chr9	137169185	137169685
chr13	32947853	32948353
chr9	90642682	90643182
chr20	838412	838912
chr12	2372128	2372628
chr2	126971361	126971861
chr8	19357456	19357956
chr11	122784881	122785381
chr11	125904183	125904683
chr6	41586549	41587049
chr18	7202202	7202702
chr1	209879479	209879979
chr17	77637744	77638244
chr12	5049950	5050450
chr19	50314136	50314636
chr1	226195083	226195583
chr17	4003078	4003578
chr17	40493657	40494157
chr1	38738163	38738663
chr4	1046471	1046971
chr18	74181550	74182050
chr2	8539851	8540351
chr1	209354214	209354714
chr11	96243107	96243607
chr4	81744019	81744519
chr6	3194489	3194989
chr2	2324753	2325253
chr9	4855767	4856267
chr10	132296527	132297027
chr1	201055934	201056434
chr11	17735731	17736231
chr15	34737472	34737972
chr14	37090081	37090581
chr5	139796307	139796807
chr2	27251754	27252254
chr17	46777871	46778371
chr1	2444478	2444978
chr20	44521860	44522360
chr8	19961661	19962161
chr11	115893594	115894094
chr8	143438992	143439492
chr15	35290198	35290698
chr12	5630702	5631202
chr20	45985574	45986074
chr8	795132	795632
chr1	5490617	5491117
chr1	9362343	9362843
chr10	132563006	132563506
chr11	130938491	130938991
chr16	615021	615521
chr4	53487930	53488430
chr7	126447466	126447966
chr6	157067467	157067967
chrX	1861067	1861567
chr5	113806821	113807321
chr11	117490051	117490551
chr3	185154092	185154592
chr22	43470323	43470823
chr10	60390334	60390834
chr1	11434862	11435362
chr1	22315471	22315971
chr15	26662153	26662653
chr1	202306690	202307190
chr11	123683757	123684257
chr11	83724604	83725104
chr13	59450173	59450673
chr18	27064508	27065008
chr2	59082212	59082712
chr2	103111671	103112171
chr5	65808045	65808545
chr5	161810829	161811329
chr6	16844075	16844575
chr7	94410482	94410982
chr8	55631712	55632212
chr14	90555800	90556300
chr10	132233614	132234114
chr21	27035746	27036246
chr13	114021742	114022242
chr5	181159746	181160246
chr17	10020048	10020548
chr7	100509291	100509791
chr6	29628562	29629062
chr6	53701638	53702138
chr5	141811781	141812281
chr12	45655131	45655631
chr20	1875702	1876202
chr19	51323376	51323876
chr10	33715173	33715673
chr11	130436464	130436964
chr2	236774065	236774565
chr2	21281860	21282360
chr7	20141618	20142118
chr11	113201027	113201527
chr9	112653763	112654263
chr4	157222249	157222749
chr20	1838449	1838949
chr5	151070562	151071062
chr8	26462277	26462777
chr9	129881844	129882344
chr3	127073327	127073827
chr10	72013085	72013585
[truncated: 438 more rows]

[truncated: 3 more sheets: Development p2g, Adult H3K4me2, Adult H3K27ac]
