# Supplementary material for: Single cell dual-omic atlas of the human developing retina
Source: Nat Commun. 2024 Aug 9;15:6792. doi: 10.1038/s41467-024-50853-5 (PMC11310509; doi:10.1038/s41467-024-50853-5)
Supplement: Supplementary file 14 — Supplementary Data 11 [file 41467_2024_50853_MOESM14_ESM.xlsx]

## Sheet: Macula Enriched
AC	BC	Cone	HC	MG	NRPC	PRPC	RGC	Rod
ALDH1A2	TENT5A	FTCDNL1	MCC	DSC2	ADAMTSL1	ADAMTSL1	RBFOX1	LINC02614
HS6ST3	SDC2	DLGAP2	HS6ST3	TENT5A	NETO1	GNA14	KCND3	CACNA1G
NR3C1	RBFOX1	MCF2L2	ADAMTS18	RBFOX1	OVCH1	CYP26A1	SIDT1	ID1
MEGF11	RALYL	KIF13B	HMCN1	OVCH1	KCND3	POU3F2	MMRN1	CNGA1
PCP4L1	DLGAP2	FRMPD2	NIPAL2	NKAIN2	SAT1	MAN1C1	SERPINE2	NFASC
GRIN2B	ROBO2	GALNT10	PDZD2	FAM155A	SPOCK1	LRMDA	PLXDC1	LAYN
SAT1	SGCD	RAI14	GPR158	ABCB11	RRH	WWC1	PVALB	IGFBP7
TMEM132C	RAB27B	LINC02343	PRKD1	MOXD1	PLXDC1	SAT1	FAM43A	SH3TC2
CHRM3	PRKAG2	CFAP221	PLCXD2	CNKSR3	C1orf61	LUM	CAMK2N2	FMN1
LINC02653	KAZN	IMPDH1	MYO10	MIR99AHG	ABCB11	FOS	FAM135B	GALNT10
CDH12	ICA1	LRRIQ1	DAB1	PRLR	CCN1	CDH12	GRIK4	WIPF3
GNG3	NDST3	BICDL1	CSGALNACT1	ARPP21	MOXD1	UNC5C	SNTG2	CFAP221
ANKRD55	EBF1	UNC119	KCNMA1	MFGE8	CD44	ERBB4	GRIK1	BICDL1
CALY	MYT1L	LINC00457	RAP1GAP	PXDNL	CA2	GNG3	LINC02197	LRRIQ1
GNGT1	PDE6H	HEG1	MAMLD1	FAT1	DSCAM	PCDH8	GRM4	SH3PXD2A
CHRM2	NPAS3	PCOLCE2	KCNK1	PCDH7	SPTLC3	COL1A1	RYR2	GRAMD1B
SOX6	MIR99AHG	DISC1	ASIC2	GPX3	FRMD3	GRHL1	EPHA6	FMN2
FAM135B	FRMPD4	FAM135B	PCSK5	DPP6	COL4A3	PPFIA2	GPX3	LINC00922
NEFM	PXDNL	NAV2	TENM3	APOE	SAMD3	PIEZO2	CEND1	DISC1
MAP3K5	RD3L	E2F3	KCNQ5	FRZB	NEK6	SOX6	RAB37	ICA1
NELL1	ADAMTS20	MATN2	EPHA6	DMD	FRZB	MPZ	SCG2	PCNX2
SNTG2	ARHGAP6	PDE6H	THSD7B	VGLL3	WNT5B	ARHGAP31	AHRR	CDK14
RIT2	RYR2	MFAP3L	PLXDC2	CTH	VGLL3	CCN1	IGFBP4	KCNIP2
PDE6H	SAMD3	UBAP1L	GHR	MDGA2	NTRK3	NEFM	SH2D2A	GRIK4
HTR1E	SORCS3	PHYHD1		AK5	ALDH1A2	FBXL14	TMEM132C	PDE6H
BRINP3	DPP6	MEF2D		CPA6	SALL3	SORBS1	NRXN3	MFAP3L
ITGA4	AMPD3	CNGB3		WWC1	GABRA1	NHS	GLB1L3	PRELID2
MIR99AHG	SLC35F4	FRMD3		PTGDS	CPA6	ARSJ	CHRM2	PFKP
FRMPD4	CABP1	CAMK1D		PIEZO2	PITPNM2	SNED1	SEMA3A	LINC02197
LTBP1	DMD	COL4A3		DIO2	TMEM132C	TMEM132D	IL1RAPL2	PHYHD1
SLC24A2	SCG2	PLAAT1		TUBB3	ZPBP	GLT1D1	CACNA2D3	RASSF2
PPARGC1B	CACNA1D	DPP6		HK1	HKDC1	MAMDC2	IGF1	AIG1
S100A10	KCNG4	EPB41L1		KIAA1217	AHR	ANXA2	NRP2	MFGE8
CLEC2L	MCUB	WNK2		EGF	TRPC7	SLC8A1	TLL1	C4orf48
NR3C2	HERC6	ZFYVE28		TMTC1	DIO2	EGR1	TENM3	CNGB3
THSD4	LRRTM4	CACNA1D		ANXA2	GABRR2	CDH20	ST8SIA5	COLEC12
PPP2R2C	ZMAT4	MAN1C1		EPB41L3	SLC15A3	TLL1	CPM	LINC02115
ASTN2	RAP1GAP2	LINC00469		ABI3BP	EGF	CALM1	CALN1	HPRT1
SNCG	AHR	PDE6C		SLC8A1	P3H2	FOXD1	EPHA8	CAMK1D
TMEM117	NXPH2	PITPNM2		TLL1	ZC3HAV1	CNMD	ZDHHC19	COL4A3
PRICKLE1	GNGT1	PCSK6		CDK6	BCAT1	CGNL1	MICAL2	GPC5
NEFL	SATB2	NEK10		TENM3	CA10	SORCS3	PCP4L1	EPHA6
	TP53I11	MXRA7		STMN2	ANXA2	S100A10	FAM153A	GPX3
	PTPN3	RS1		GK	SEMA3E	METTL24	CHRM3	LINC00575
	GLRA1	LINC02275		CYP26A1	ABI3BP	FRZB	CPNE7	ABLIM1
	ASIC2	PPM1H		ID3	EGR1	WNT5B	GNG3	WNK2
	PDE3A	ASIC2		SEMA3D	TLL1	NEFL	PIRT	PITPNM3
	ARHGAP20	PODXL		DNAH14	TRPM1		FAM153CP	CACNA1D
	NAALADL2	RABL3		ITSN1	CGNL1		CNTNAP5	UPB1
	CACNA2D3	NRG3		NAV1	S100A10		HPCA	YBX3
	SYNDIG1	AP1S3		CRYAB	DSCAML1		CRYAB	RELL1
	EPB41L3	PCAT1		JAZF1	MFSD4A		MINAR1	MEGF11
	SEMA3E	EPAS1		ATF7IP2	PRDM8		NTNG1	FBXL7
	MIR193BHG	LIN28B		CNMD	CYP26A1		TMEM132D	ZPBP
	LHFPL6	DPYSL3		SORL1	PLCD4		LINC01435	CLMN
	TENM1	PPFIBP2		MIR4500HG	LRRC7		ALDOC	MAPRE2
	SAMD12	UNC79		NETO2	LUM		FOXD1	NEK10
	ARL17B	B4GALT1		SLC24A3	PCDH8		PCP4	GNGT1
	LRRN2	EPB41L3		NTN4	GABRG2		KCNN2	RS1
	HS3ST2	LINC02058		LAMB1	RASGRP1		CLEC2L	SNTB2
	PLCB1	PRR16		UNC5C	TMEM215		NRIP3	SPTBN1
	KCNIP4	SCARB1		ERBB4	PID1		SUSD4	ARHGAP10
	ADAMTS16	WAKMAR2		ARHGAP29	CRYAB		KCNC2	LINC02275
	CDH9	DPP4		CCDC136	NTNG1		MRGPRE	UPP1
	CNTN6	PPARGC1A		AFF3	MEI4		RASGRP2	PPM1H
	GNG3	GUCA1C		PEG3	CARD18		RXRG	ASIC2
	SLC7A14	KIRREL1		ARSJ	RARB		VSNL1	PITPNC1
	HMGCLL1	NOS1AP		EPB41L4A	DDAH1		FNDC9	FIGN
	DNAH14	PKNOX2		ADD3	TMEM132D		DLGAP1	MAOB
	PBX3	PDE8B		FBN2	HS3ST4		C5orf64	FHL2
	WFDC1	RGS11		MAMDC2	PCP4		EPHA5	SH3GL2
	TAFA5	C1orf226		NPVF	FOXD1		UNC13C	PLCD3
	KCNH7	PCDH15		TNFAIP8	CNMD		SHISA9	RCAN3
	PID1	MAPKBP1		LYPD6	CPLX3		NEFM	CACNA2D3
	CRYAB	PPP2R2B		METTL24	RLBP1		GRM7	PARP8
	FGF12	ITPR2		PPFIBP1	SAMSN1		LINC02712	LRFN2
	SNTG1	KCNIP4			EPHA3		DOCK5	DPYSL3
	BEND6	NEU3			UNC5D		PACSIN1	VAT1L
	HS3ST4	PDZRN3			STAC		SNCB	TMEM233
	PCP4	B3GALNT2			CDH8		KCNAB1	B4GALT1
	ADCY1	SCN2A			RNF144B		CRABP1	POU6F2
	TCERG1L	PDE10A			FOS		CAV1	LINC02058
	SPHKAP	TDRG1			ERBB4		LRTM1	CLUL1
	MEOX2	MLXIP			SAMD5		PPARGC1B	EGR1
	TSHZ2	WWC2			GABRR3		SLC6A4	TLL1
	GAP43	PRCD			MPZ		ZBTB7C	FLRT2
	RTN1	DDAH1			GRM8		LRRC63	ARHGAP42
	RBMS3	SPAG17			PLXNA4		NEFL	SVIP
	GREM2	TTC39C			ZNF804B			SLC38A1
	CDH8	LPCAT2			PDGFRA			KIRREL1
	EPHB1	PTPRJ			UNC13C			F5
	SPATS2L	EEPD1			NEFM			RFFL
	NMNAT2	SYBU			GRM7			ABLIM3
	CDH22	SLC24A4			SLC1A2			FGF1
	GSTO2	PCP4			ARSJ			STMN2
	EPHA5	ANKRD33			GRIN2A			TAOK3
	LINC01483	ARHGEF4			CDH18			PPP2R2B
	CFAP299	SASH1			GALNTL6			CNKSR2
	NEFM	RGS9			MAMDC2			KCNIP4
	ZDHHC14	RTBDN			GLT1D1			GNG12
	SHISA6	SH3KBP1			TACR3			PLCD4
	RELN	THSD4			IGSF21			SLC4A10
	NALCN	ANK3			METTL24			PHLPP2
	NPVF	SFMBT2			NEFL			CRYBG1
	PRMT8	RPGRIP1						RAB6B
	PPARGC1B	TESK2						CHRM3
	2024-03-11	LMOD1						CDH12
	COL19A1	B4GALT6						GNG3
	SNCG	RP1L1						CAPN9
	DANT2	VCL						LINC02698
	NEFL	LIMCH1						SAG
		UNC5D						PRKCA
		SLC2A11						PDE10A
		IQGAP2						CRYAB
		TRMT9B						TACC1
		GUCA1B						DUSP14
		DGCR9						NT5E
		EMB						DDAH1
		SPATS2L						TTC39C
		SEC14L5						LHFPL4
		LPP						GEM
		ALPK2						PTPRJ
		CCDC136						HS3ST4
		GSTO2						THRB
		ACTN1						ALDOC
		MYO3B						PCP4
		CNGB1						CNTN1
		TSPAN15						HS3ST5
		RAPGEF4						RGS9
		STPG1						PTPRM
		VTN						RTBDN
		TMEM38A						PLEKHA6
		LRRC39						VWC2
		PPP4R4						THSD4
		LIMA1						SORL1
		GPLD1						ANK3
		SAMD7						GNAT1
		KIFC3						CLSTN2
		BCO2						TBXAS1
		L3MBTL4						GAP43
		SLC1A4						NEURL1
		ARMC3						RTN1
		ZBTB7C						SLC24A3
		PPP3CC						RACGAP1
		ASTN2						GRIK2
		DANT2						TCF7L1
		ECHDC2						EPHA3
		MCF2						LIMCH1
								UNC5D
								SLC7A2
								FOS
								PDE6G
								ATP8A2
								GABRR3
								PDE6A
								PLXNA4
								COBL
								SH2B3
								MYO3B
								CNGB1
								NEFM
								RAPGEF4
								PPEF2
								MET
								GNB1
								AFAP1L1
								NPVF
								GLB1L2
								NEGR1
								CCDC148
								SAMD7
								SLIT2
								SNCG
								VAV3
								LRRC63
								ANKRD27
								NEFL
								KLHL32
								DLG2

## Sheet: Peripheral Enriched
AC	BC	Cone	HC	MG	NRPC	PRPC	RGC	Rod
CCND1	FAM89A	DAPL1	CCND1	PRSS35	CABCOCO1	DAPL1	KNL1	CCND1
HMX1	CCND1	S100A6	HMX1	GRIK2	DAPL1	ZFPM2	DAPL1	AJAP1
HIST1H4E	INSM1	DSP	RARB	KCNIP4	RALYL	RALYL	ATAD2	ZFPM2
	MDGA1	CNTNAP2	RYR2	DUSP16	PDLIM5	LRATD1	YAP1	KCNC2
	IRS1	ATAD2	CHST8	SLC22A23	LINC01995	ANO1	CALCRL	ABHD15
	CSRP2	KCNC2	EFNB2	SLC6A1	COL13A1	HIVEP3	MID1	TBX2
	HMX1	WDR72	LRRTM4	BTG1	ISLR2	ROBO2	PDLIM5	RBFOX3
	SLCO5A1	PCDH9	PRDM6	CDH7	IL17RD	PDLIM5	LINC01995	BTG1
	LHX2	MID1	BCL11B	LINC02055	CHSY3	LINC01995	CCND2	SELENOP
	EYA2	BTG1	IGFBP2	GAS1	CFTR	CDH6	CXCL12	EGFR
	HIST1H4E	TMEM132C	DCC	PTPRQ	PDE11A	CCND2	DCC	MAN2A1
	FOXP2	SELENOP		PALMD	KIRREL3	CACNB2	COL13A1	FAT3
	CDH4	NLGN1		SLC6A11	TBX5	BICDL1	PLOD2	LINC01143
	PIK3R1	LRRC4C		CSMD2	EFNA5	DCC	CENPF	NES
	MEIS2	STK32B		WIF1	RYR2	PRAG1	S1PR3	HMX1
	SEZ6L	RIMS1		RIPOR2	CTNNA3	ISLR2	BCHE	PCDH11X
	RBP1	LRRN3		ROR2	APCDD1L	ANOS1	CHSY3	DAND5
	CASC15	TRPC5		METRN	ADGB	KAZN	CNKSR3	LINC01915
	HIST1H1C	LAMA2		ANKFN1	DIO3OS	TMEM132B	FOXP2	PALMD
	EFNB2	MIR137HG		PRR5L	KITLG	IL17RD	MYO1E	LGI4
	FABP7	SOX6		TTYH2	BMPR1B	ICA1	LINC01748	EYA2
	HIST1H1E	ISLR2		GLIS3	PTPRQ	CRTAC1	MAATS1	PTPRR
	LINC01697	MRLN		TF	BAMBI	CHSY3	RTKN2	SEMA5A
	LGR5	GALNT14		MEIS2	FREM2	RASGRF2	BRCA2	LINC01673
	PROM1	GRID2		HOOK1	LHX9	ST6GALNAC5	ZNF367	CRABP2
		CHSY3		ADARB1	CPAMD8	TTYH2	HS3ST3B1	HIST1H4E
		SLC16A9		MPP7	LEF1	MIR548A1HG	TOP2A	CCDC141
		CDON		GLRB	LPAR1	KIRREL3	MIR99AHG	JUN
		SSTR2		QDPR	ARHGAP18	FOXI3	PRLR	PCDH11Y
		ROR2		SPP1	FLRT2	ARPP21	RGS20	SLC44A5
		PLEKHG1			DIO3	DGKB	LDB3	FBLN1
		BCL11A			CNTNAP3	TES	CERKL	LINC00113
		RMST			COL6A6	TBX5	CDK1	FLT1
		ZIC2			ALDH1A1	EFNA5	COLEC12	ZIC2
		PDE11A			PDLIM3	MAN1A1	TBX5	DACH2
		SETBP1			GNG12	KSR2	NOTCH3	ZFP36L2
		LINC01122			COL23A1	EPHA6	ATOH7	COL11A1
		GNB4			CP	FIBCD1	EFNA5	CDH18
		MET			NECAB2	FGF19	NKAIN4	CADPS2
		DACH2			STK32B	PCDH17	BVES	NOL4
		SYTL4			ADAMTS3	SPATA18	P2RX3	ARHGAP18
		CSMD3			MIR137HG	SYT7	PIP5K1B	SRPX2
		CLVS2			L1TD1	TRHDE	LGR5	PTPRE
		SEZ6L			SPAG17	SYT17	VSX2	UTRN
		PTPRK			LINC01994	PTN	IGFBP5	GFRA1
		KCNQ5			CCDC33	APCDD1L	SPP1	RUNX1T1
		CNTN5			CFAP47	ELAVL2	MCUB	NFIX
		HTRA1			COL25A1	PCDH9	SOX2	GLI3
		PCDH7			SNCAIP	LRRTM4	BOC	VAX2
		CASC15			C14orf39	ADGB	ZNF676	CNTN5
		RGS7			ZNF98	KITLG	COL9A1	L3MBTL4
		THSD7B			DSP	MECOM	ADGB	DTNA
		HIST1H1E			KCNC2	HKDC1	SELENOP	HIST1H1C
		NRG1			CFAP54	CDH7	SYNPR	NR3C2
		LGR5			HMX1	PTPRQ	RAX	LINC00994
		EPHA7			PALMD	NYAP2	MYBL1	ST6GALNAC3
		PLXDC2			CYP1B1	BAMBI	CLMP	HIST1H1E
		LINC01697			CFAP299	FREM2	LRP2	EPHA7
		FGF14			SHISA9	PLPP4	ETV1	LINC01697
		RYR1			RMST	PACRG	PTPRQ	SYTL4
		PCDH10			CADPS2	LHX9	BAMBI	PCDH10
		HOTAIRM1			CPEB1	CPAMD8	SHROOM3	KIAA1755
		NR2E3			C10orf67	WIF1	CRB1	PGM5
					STEAP2	PTCHD4	GABRB1	LINC00934
					ANKRD30BL	DCLK1	GLI2	PDE1C
					ZIC1	LEF1	DHRS3
					TEKT1	PALLD	LHX9
					KANK4	LPAR1	MKI67
					STRA6	KLHL4	RGS22
						ARHGAP18	FSTL4
						MIR503HG	IGFBP2
						FLRT2	LEF1
						LRRTM3	ZFP36L2
						DIO3	LPAR1
						NEBL	ETV5
						TENM1	CDK6
						CNTNAP3	FOXN4
						OPCML	PLPP3
						APCDD1	CLRN1
						VWA5B1	ARHGAP42
						HOOK1	BRIP1
						COL6A6	RRM2
						NR3C2	NDC80
						CPNE5	MYO3A
						ST8SIA4	SHROOM4
						SULF1	SULF1
						TTC29	ARHGEF26
						ALDH1A1	CASZ1
						RASSF9	ALDH1A1
						SERTM2	FAM111A
						PPP2R2B	LINC01090
						GDF6	LMO3
						KCNIP4	NUSAP1
						HYDIN	KIF11
						GNG12	GNG12
						SLC22A23	UACA
						AJAP1	EMP2
						DOK6	COL23A1
						MYO16	SORCS1
						CP	CP
						NECAB2	DIAPH3
						STK32B	MIS18BP1
						ADAMTS3	CCBE1
						L1TD1	HMGA2
						SLCO5A1	ASPM
						COL8A1	POLQ
						EYA2	HS3ST3A1
						CRYM	DCT
						DNAH7	ADGRV1
						ADAMTS17	FANK1
						ALDH1A3	LINC01621
						CPNE8	TTF2
						TEC	ARHGAP11B
						ZNF804A	ITGA6
						THRB	TRIM56
						RCAN2	NOTCH1
						LINC01994	CRB2
						CCDC33	MOB3B
						C9orf135	LINC01515
						CFAP47	COL4A5
						COL25A1	CLDN5
						SNCAIP	DTL
						DTNA	MIR924HG
						PTPRM	ADRA1A
						VWC2	LINC01994
						GPR39	ITGB8
						KCNB2	CXCR4
						ANK3	GLI3
						PLPPR5	MDFIC
						PRSS35	COL25A1
						LINC01517	CFAP47
						TNFRSF25	PTF1A
						DSP	LHFPL2
						CHST15	PDGFRB
						CFAP54	PLSCR4
						WNT5A	HES1
						ANO3	ZNF98
						SAMD5	RGMB
						HMX1	NR2E1
						PLXNA4	TGIF2
						CLEC19A	GULP1
						PALMD	SYTL4
						SCN7A	ELN
						PLA2G4A	ERICH5
						CYP1B1	CCND1
						CDH10	DSP
						ADAMTS19	TCF7L1
						CFAP299	ELL2
						SHISA9	IQGAP2
						CDON	ILDR2
						TTC6	CFAP54
						FRRS1	LINC01917
						OLFM3	FOS
						RMST	LAMA2
						FLT1	DNAH11
						PDE4D	HMX1
						CADPS2	PRDM1
						RELN	SMAD3
						MIR100HG	FZD5
						CPEB1	MAP3K20
						C10orf67	ITGA2
						TBX20	LHX2
						SLC16A6	CYP1B1
						CLDN1	CEP152
						LRRC3B	ADAMTS19
						CHST9	SEMA5A
						ANKRD30BL	CFAP299
						BCO2	FAM160A1
						HLF	LINC01322
						COL19A1	PRSS23
						FRAS1	ROR2
						ZIC1	TGFB2
						FGF8	CADPS2
						ARHGAP24	FBN2
						SLITRK1	MBNL3
						LINC01307	ZHX2
						NPFFR2	KIF24
							XRCC2
							FAM189A1
							GTSE1
							TBX20
							TNS3
							ZFP36L1
							PTPRK
							CNTN3
							CENPK
							SFRP2
							APOLD1
							EFNB2
							ZIC1
							TEKT1
							MELK
							ARHGAP24
							COL2A1
							FAM163A
							STRA6
							DPYD
							FZD2

## Sheet: AC Location Model
gene_short_name	p_value	normalized_effect	q_value
ACAP3	1.79e-07	-0.199648	0.00523814
AURKAIP1	2.58e-10	-0.329532	7.79e-06
MRPL20	1.54e-10	-0.289451	4.67e-06
GNB1	6.09e-19	-0.173803	1.91e-14
GABRD	8.18e-09	-0.39664	0.00024359
PRKCZ	8.63e-10	-0.328604	2.6e-05
HES5	5.8e-16	0.624155	1.8e-11
AJAP1	3.3e-14	-0.522757	1.02e-09
CHD5	1.67e-27	-0.469103	5.3e-23
GPR153	2.84e-13	-0.370617	8.72e-09
ACOT7	7.05e-45	-0.681755	2.27e-40
CAMTA1	3.06e-28	-0.152873	9.71e-24
PARK7	1.11e-32	-0.3994	3.54e-28
RERE	3.65e-44	0.14462	1.17e-39
ENO1	3.5e-09	-0.162341	0.00010478
SLC25A33	6.13e-11	-0.398893	1.86e-06
DISP3	8.63e-18	0.289157	2.7e-13
DRAXIN	5.77e-09	0.316244	0.00017219
KAZN	1.97e-14	-0.23008	6.08e-10
SPEN	1.43e-07	0.120435	0.00419582
NBPF1	7.67e-09	0.260177	0.00022857
RCC2	1.07e-09	0.242624	3.2e-05
IGSF21	1.1e-16	-0.850295	3.44e-12
MICOS10	1.13e-17	-0.462478	3.52e-13
HP1BP3	4.59e-25	0.183803	1.45e-20
RAP1GAP	8.1e-20	-0.365686	2.54e-15
CDC42	1.25e-13	-0.221199	3.86e-09
ZBTB40	3.68e-09	0.263001	0.00011005
KDM1A	2.06e-52	0.303184	6.62e-48
AL031428.1	4.7e-40	0.324811	1.51e-35
LINC01355	6.82e-22	0.338349	2.15e-17
AL109936.6	2.68e-13	0.381615	8.26e-09
HNRNPR	6.62e-16	0.14766	2.06e-11
TCEA3	9.31e-16	-0.927587	2.89e-11
RPL11	1.09e-10	-0.139568	3.31e-06
SRSF10	3.53e-26	0.257734	1.12e-21
MACO1	4.1e-28	0.223079	1.3e-23
STMN1	8.86e-111	-0.408113	2.86e-106
SH3BGRL3	3.22e-17	-0.56338	1e-12
TRNP1	1.43e-08	-0.53466	0.00042361
AHDC1	5.1e-16	-0.278898	1.58e-11
IFI6	1.06e-07	-0.529419	0.00312239
DNAJC8	1.17e-09	-0.2334	3.52e-05
ATP5IF1	7.88e-36	-0.477965	2.52e-31
TRNAU1AP	2.7e-08	-0.244437	0.00080044
PUM1	7.32e-25	0.157501	2.32e-20
PTP4A2	1.15e-07	-0.265141	0.00338378
CCDC28B	8.29e-08	-0.302575	0.00244196
ZBTB8OS	5.14e-10	-0.236497	1.55e-05
FNDC5	6.01e-22	0.491776	1.89e-17
HPCA	5.34e-12	-0.561328	1.63e-07
TRIM62	1.59e-07	-0.353202	0.0046706
PHC2	4.92e-16	0.204346	1.53e-11
DLGAP3	1.34e-23	-0.707054	4.23e-19
SFPQ	1.8e-20	0.156752	5.67e-16
TFAP2E	2.14e-09	0.35191	6.41e-05
TRAPPC3	4.84e-08	-0.321201	0.00142843
SH3D21	2.69e-07	-0.452801	0.00787568
EPHA10	5.6e-28	-0.818583	1.78e-23
C1orf122	1.23e-16	-0.503772	3.82e-12
NDUFS5	4.46e-23	-0.371669	1.41e-18
SCMH1	3e-11	-0.12716	9.12e-07
FOXJ3	1.91e-21	0.184653	6.03e-17
CCDC30	2.89e-07	0.266729	0.00845541
ATP6V0B	1.87e-76	-0.458645	6.03e-72
CCDC24	5.81e-12	-0.52774	1.78e-07
RPS8	6.39e-25	-0.224229	2.02e-20
PRDX1	9.14e-40	-0.697008	2.93e-35
UQCRH	7.04e-49	-0.480567	2.26e-44
CYP4X1	1.58e-10	-0.599021	4.79e-06
AGBL4	4.09e-22	-0.557264	1.29e-17
FAF1	1.5e-13	0.101282	4.63e-09
OSBPL9	1.02e-09	0.130835	3.06e-05
TUT4	3.2e-72	0.238952	1.03e-67
ECHDC2	1.01e-20	-0.714642	3.18e-16
SCP2	1.95e-14	-0.361325	6.03e-10
ACOT11	3.2e-08	-0.5929	0.0009472
DHCR24	1.3e-08	-0.457549	0.00038783
USP24	1.05e-13	0.164211	3.23e-09
AC119674.1	3.82e-16	0.945913	1.19e-11
PLPP3	7.62e-29	0.93309	2.42e-24
PRKAA2	3.11e-07	-0.23893	0.00908977
JUN	7.84e-17	0.613834	2.44e-12
PATJ	5.15e-09	-0.185872	0.00015374
L1TD1	1.12e-14	0.749773	3.48e-10
DOCK7	8.47e-12	0.113584	2.59e-07
ITGB3BP	3.1e-07	0.186587	0.00906633
JAK1	6.37e-15	0.163958	1.97e-10
DNAJC6	6.08e-20	-0.346693	1.91e-15
AL139294.1	1.56e-08	-0.367394	0.00046358
PDE4B	5.29e-52	-0.816685	1.7e-47
SGIP1	3.09e-13	0.0955788	9.51e-09
AL139147.1	1.59e-15	0.442929	4.92e-11
LRRC7	2.56e-15	-0.29185	7.94e-11
SRSF11	7.31e-20	0.156909	2.29e-15
PTGER3	3.63e-29	-1.19879	1.15e-24
ZRANB2-AS1	6.48e-09	0.414625	0.00019333
NEGR1	2.46e-13	-0.23861	7.56e-09
ERICH3	6.02e-10	-0.545983	1.81e-05
SLC44A5	2.31e-27	0.380582	7.33e-23
ST6GALNAC3	8.13e-33	0.319758	2.59e-28
AK5	1.73e-18	-0.644769	5.41e-14
FUBP1	1.08e-11	0.137897	3.29e-07
DDAH1	3.69e-38	-0.672872	1.18e-33
COL24A1	5.38e-12	-1.03533	1.64e-07
LMO4	4.42e-09	0.226393	0.00013195
PKN2	6.92e-15	0.126639	2.14e-10
ZNF326	7.77e-14	0.179269	2.4e-09
ZNF644	7.49e-22	0.166535	2.36e-17
HFM1	1.08e-14	0.242732	3.33e-10
BTBD8	4.7e-20	-0.368175	1.48e-15
RPL5	3.57e-09	-0.127166	0.00010664
MTF2	2.05e-21	0.184819	6.45e-17
FNBP1L	4.41e-59	0.234921	1.42e-54
ARHGAP29	4.47e-10	-0.650856	1.35e-05
PTBP2	4.27e-51	0.191276	1.37e-46
MIR137HG	4.38e-13	-0.766241	1.34e-08
PLPPR5	6.59e-37	-0.513618	2.11e-32
AL445433.2	8.78e-16	-0.575338	2.73e-11
PLPPR4	7.94e-59	-0.783882	2.56e-54
PALMD	9.41e-08	-0.531342	0.00276917
SLC30A7	2.91e-07	0.153521	0.00849511
COL11A1	1.83e-16	0.32227	5.69e-12
NTNG1	6.54e-19	-0.894662	2.05e-14
VAV3	4.22e-27	-0.729943	1.34e-22
AL356488.2	6.59e-08	0.458073	0.00194232
GSTM3	2.45e-16	-0.535072	7.62e-12
SLC6A17	2.71e-16	-0.678591	8.43e-12
KCNC4	3.6e-09	-0.591088	0.00010752
RBM15	3.58e-10	0.302726	1.08e-05
LAMTOR5	1.19e-27	-0.516922	3.77e-23
ATP5PB	1.09e-13	-0.292044	3.34e-09
LINC01357	8.38e-13	-0.6196	2.57e-08
SLC16A1-AS1	4.86e-11	-0.279661	1.48e-06
MAGI3	1.91e-19	0.238736	5.99e-15
SYT6	3.93e-30	-0.545959	1.25e-25
TRIM33	8.27e-19	0.152553	2.59e-14
BCAS2	2.51e-08	-0.305219	0.00074397
SEC22B	1.31e-08	0.231123	0.00039061
LINC00623	1.25e-20	-0.590163	3.94e-16
SRGAP2C	2.61e-10	-0.281415	7.88e-06
LINC02798	1.6e-13	-0.62898	4.94e-09
LINC02591	1.27e-09	-0.478051	3.81e-05
LINC02802	1.59e-09	-0.401857	4.78e-05
SRGAP2B	1.02e-22	-0.372316	3.23e-18
RBM8A	7.28e-11	-0.266211	2.21e-06
BCL9	5.99e-08	0.175312	0.00176743
AC239809.3	5.08e-25	0.473756	1.61e-20
LINC01138	9.91e-16	-0.242523	3.08e-11
HIST2H2AC	5.71e-30	0.620019	1.82e-25
SV2A	2.58e-29	-0.361971	8.21e-25
MRPS21	6.79e-20	-0.363843	2.13e-15
ENSA	5.51e-34	-0.303591	1.76e-29
MLLT11	1.44e-52	-0.490267	4.63e-48
GABPB2	1.97e-08	-0.331148	0.00058451
PIP5K1A	1.48e-12	-0.213998	4.55e-08
PSMB4	2.37e-14	-0.349034	7.31e-10
S100A10	6.77e-44	-1.33871	2.17e-39
KRTCAP2	6.9e-16	-0.377184	2.14e-11
FDPS	7.6e-18	-0.339939	2.38e-13
DAP3	2.66e-09	-0.229696	7.95e-05
LAMTOR2	1.05e-08	-0.347936	0.00031152
CCT3	1.36e-09	-0.204569	4.08e-05
C1orf61	1.15e-23	-0.488282	3.64e-19
MEF2D	1.2e-09	-0.399327	3.6e-05
NAXE	1.7e-09	-0.417767	5.11e-05
NES	1.32e-18	0.704902	4.14e-14
CRABP2	1.7e-26	0.885845	5.38e-22
CADM3	1.87e-09	0.171529	5.61e-05
PEA15	3.56e-14	-0.418133	1.1e-09
TSTD1	1.22e-09	-0.569933	3.67e-05
PFDN2	3.22e-14	-0.34907	9.94e-10
UFC1	8.6e-09	-0.322508	0.00025621
PCP4L1	3.75e-36	-1.08981	1.2e-31
NUF2	8.33e-09	0.38977	0.000248
RXRG	5.67e-10	-0.557955	1.71e-05
MGST3	5.99e-25	-0.324489	1.9e-20
FAM78B	1.63e-09	-0.372525	4.89e-05
MPC2	1.75e-11	-0.398888	5.33e-07
GPR161	1.97e-11	0.260316	6e-07
ATP1B1	8.24e-47	-0.516626	2.65e-42
NME7	7.15e-15	0.196411	2.21e-10
SUCO	2.59e-18	0.210101	8.11e-14
RC3H1	1.9e-08	0.127883	0.00056278
TNR	1.76e-16	-0.921611	5.48e-12
COP1	8.16e-32	0.171367	2.6e-27
ASTN1	1.91e-12	0.121653	5.84e-08
BRINP2	5.36e-09	0.533557	0.00016002
AL136114.1	3.05e-07	0.601394	0.00891873
SEC16B	3.64e-09	-0.473898	0.00010869
RALGPS2	6.22e-18	-0.275852	1.94e-13
ABL2	4.22e-10	-0.16739	1.27e-05
TDRD5	1.52e-12	-0.687565	4.67e-08
CEP350	1.4e-09	0.12197	4.21e-05
IER5	1.61e-10	0.431176	4.86e-06
CACNA1E	2.21e-14	-0.380095	6.82e-10
RGS16	1.1e-08	0.347837	0.00032827
RGS8	6.33e-14	-0.265688	1.95e-09
NPL	4.32e-11	-0.622101	1.31e-06
DHX9	2.23e-22	0.218919	7.03e-18
RGL1	3.17e-07	-0.203882	0.00924489
C1orf21	4.06e-11	0.17774	1.23e-06
IVNS1ABP	2.89e-20	0.310168	9.09e-16
TPR	7.32e-14	0.196245	2.26e-09
BRINP3	1.81e-51	-1.3067	5.83e-47
AL354771.1	5.61e-18	-0.885734	1.75e-13
RO60	6.49e-10	0.196078	1.95e-05
ZBTB41	9.75e-13	0.284159	2.99e-08
CRB1	1.04e-24	0.345449	3.3e-20
LHX9	1.59e-07	0.229353	0.00466854
NEK7	8.62e-40	0.479015	2.76e-35
PTPRC	8.16e-08	0.328629	0.00240179
MIR181A1HG	4.12e-98	0.245884	1.33e-93
CAMSAP2	1.31e-20	0.150919	4.11e-16
TMEM9	2.77e-11	-0.338649	8.43e-07
IPO9-AS1	6.94e-09	0.180586	0.00020692
TIMM17A	2.29e-08	-0.300329	0.0006786
KDM5B	1.38e-15	0.168401	4.29e-11
PPFIA4	3.3e-11	-0.453789	1e-06
LRRN2	4.64e-21	-0.505421	1.46e-16
NFASC	9.82e-18	-0.1903	3.07e-13
CDK18	3.65e-15	-0.73026	1.13e-10
NUCKS1	1.81e-18	-0.189005	5.67e-14
AC119673.2	9e-17	-0.696306	2.81e-12
SRGAP2	2.67e-15	-0.28755	8.28e-11
CR1L	2.27e-15	-1.0569	7.04e-11
MIR29B2CHG	9.78e-20	-0.608149	3.07e-15
PLXNA2	5.3e-20	0.222981	1.67e-15
SYT14	1.54e-20	-0.175767	4.85e-16
RD3	4.26e-08	-0.483842	0.00126014
INTS7	4.13e-09	0.187469	0.00012343
NENF	2.1e-09	-0.436811	6.3e-05
PROX1-AS1	1.21e-10	-0.41246	3.66e-06
PROX1	7.6e-26	-0.464101	2.41e-21
CENPF	1.9e-12	0.654906	5.82e-08
ESRRG	1.59e-07	-0.179203	0.00465285
DUSP10	1.37e-08	-0.40639	0.00040669
SUSD4	2.96e-47	-0.575803	9.51e-43
DNAH14	3.71e-62	-0.468955	1.2e-57
LBR	7.05e-09	0.196643	0.00021025
ENAH	5.15e-27	0.186044	1.63e-22
H3F3A	4.16e-36	-0.210394	1.33e-31
MRPL55	2.18e-08	-0.393268	0.00064715
GUK1	7.09e-45	-0.730499	2.28e-40
PGBD5	1.1e-17	-0.437616	3.44e-13
DISC1	5.08e-11	-0.665489	1.54e-06
SIPA1L2	3.18e-22	-0.457044	1e-17
PCNX2	6.45e-11	-0.149738	1.96e-06
MAP3K21	4.07e-14	-0.808404	1.26e-09
TARBP1	8.93e-19	-0.247077	2.8e-14
ARID4B	2.44e-24	0.156965	7.71e-20
GNG4	5.04e-09	-0.269537	0.00015055
GPR137B	2.44e-18	0.241764	7.65e-14
HEATR1	5.11e-15	0.306034	1.58e-10
RYR2	1.27e-44	-0.637433	4.08e-40
CHRM3	2.25e-38	-1.04366	7.19e-34
CHRM3-AS2	1.53e-10	-0.67064	4.64e-06
GREM2	5.27e-09	-0.646098	0.00015741
RGS7	2.07e-29	-0.300453	6.58e-25
PLD5	7.62e-15	-0.797134	2.36e-10
CEP170	3.63e-73	0.240795	1.17e-68
AKT3	2.34e-17	0.14422	7.32e-13
AL358177.1	4.58e-107	-19.4409	1.48e-102
HNRNPU	1.93e-71	0.347232	6.23e-67
CNST	6.05e-13	0.221187	1.86e-08
ZNF670	1.1e-07	0.23115	0.00322021
ZNF124	7.91e-17	0.199388	2.46e-12
TRIM58	7.02e-09	-0.50719	0.00020917
SNTG2	1.04e-33	-1.16791	3.32e-29
MYT1L	1.19e-70	0.275552	3.83e-66
MYT1L-AS1	2.09e-15	0.488889	6.48e-11
RPS7	1.86e-08	-0.141233	0.00055188
SOX11	4.02e-41	0.431673	1.29e-36
SILC1	1.64e-13	-0.587295	5.04e-09
RNF144A	1.21e-09	0.177105	3.63e-05
KIDINS220	1.51e-43	0.199048	4.84e-39
ITGB1BP1	2.03e-09	-0.215169	6.08e-05
YWHAQ	2.28e-09	-0.128984	6.85e-05
ROCK2	1.5e-13	0.161011	4.61e-09
DDX1	8.09e-12	0.198956	2.47e-07
VSNL1	2.15e-12	-0.479149	6.59e-08
KCNS3	6.61e-08	-0.614824	0.00194851
AC079148.3	1.72e-08	-0.68076	0.00050931
PUM2	3.56e-68	0.212329	1.15e-63
KLHL29	5.26e-39	0.316519	1.69e-34
ATAD2B	5.52e-13	0.135436	1.69e-08
FKBP1B	3.36e-11	-0.589014	1.02e-06
SF3B6	4.08e-25	-0.450836	1.29e-20
ITSN2	8.51e-15	-0.577989	2.63e-10
ADCY3	3.24e-13	-0.51912	9.96e-09
EFR3B	1.66e-13	-0.34291	5.11e-09
DNMT3A	8.28e-34	-0.352052	2.65e-29
DTNB	5.24e-13	-0.150656	1.61e-08
OST4	7.39e-11	-0.332958	2.24e-06
CGREF1	6.47e-18	-0.515475	2.02e-13
FOSL2	2.26e-07	-0.464885	0.00660591
WDR43	3.03e-08	0.188833	0.00089679
ALK	5.36e-13	-0.517742	1.65e-08
LTBP1	5.42e-32	-1.01868	1.73e-27
EIF2AK2	1.87e-09	-0.246031	5.62e-05
QPCT	7.12e-08	-0.456023	0.00209745
RMDN2	9.21e-10	0.261845	2.77e-05
RMDN2-AS1	6.2e-14	0.452933	1.91e-09
CYP1B1-AS1	3.77e-11	0.5171	1.15e-06
HNRNPLL	7.49e-10	0.188638	2.25e-05
SRSF7	2.69e-09	-0.169666	8.05e-05
MAP4K3	4.33e-13	0.109699	1.33e-08
MAP4K3-DT	1.53e-17	-0.445793	4.77e-13
TMEM178A	8.68e-10	-0.273636	2.61e-05
COX7A2L	6.69e-15	-0.314622	2.07e-10
ZFP36L2	9.01e-56	1.20577	2.9e-51
THADA	5.72e-09	0.157712	0.00017062
LRPPRC	6.29e-17	0.183794	1.96e-12
AC012354.1	2.96e-09	-0.416758	8.85e-05
SRBD1	9e-08	0.184853	0.00265052
PRKCE	1.58e-23	-0.462707	5.01e-19
CALM2	3.31e-45	-0.291549	1.06e-40
EPCAM-DT	2.15e-30	0.414708	6.85e-26
MSH6	9.9e-13	0.262215	3.04e-08
LHCGR	1.21e-09	0.488116	3.65e-05
NRXN1	4.84e-73	-0.3136	1.56e-68
EML6	3.31e-39	-0.701241	1.06e-34
AC104781.2	1.38e-12	-0.587709	4.23e-08
AC012358.3	1e-120	0.541854	3.24e-116
CCDC88A	1.05e-37	0.150936	3.35e-33
PPP4R3B	3.1e-10	0.145883	9.35e-06
AC011306.1	6.22e-14	0.610797	1.92e-09
MIR217HG	9.8e-22	0.635558	3.09e-17
AC007743.1	1.48e-08	-0.471691	0.00043854
CCDC85A	1.53e-43	-0.737274	4.92e-39
FANCL	1.56e-10	0.247562	4.72e-06
LINC01122	8.21e-26	0.261798	2.6e-21
COMMD1	2.75e-07	-0.133814	0.00804086
AC007098.1	1.64e-16	0.33303	5.12e-12
AC009501.3	5.7e-08	0.297169	0.00168304
MDH1	8e-17	-0.291696	2.5e-12
PELI1	7.32e-18	0.393417	2.29e-13
LGALSL-DT	1.38e-09	-0.501145	4.16e-05
LGALSL	8e-08	-0.495697	0.00235713
SPRED2	9.21e-20	-0.461703	2.89e-15
AC007389.1	2.93e-21	-0.963922	9.22e-17
MEIS1	2.14e-75	0.373877	6.89e-71
MEIS1-AS2	4.86e-27	0.609815	1.54e-22
NFU1	1.12e-07	-0.309847	0.00330537
AAK1	7.94e-18	-0.176673	2.48e-13
PCBP1	7.52e-11	-0.37149	2.28e-06
TIA1	8.66e-15	0.160572	2.68e-10
ADD2	8.1e-09	0.142038	0.00024116
VAX2	4.06e-34	0.555374	1.3e-29
ZNF638	1.79e-43	0.164225	5.75e-39
EXOC6B	1.95e-21	0.118348	6.13e-17
SFXN5	1.28e-09	-0.456441	3.84e-05
PRADC1	2.66e-09	-0.440971	7.97e-05
ALMS1	2.91e-07	0.107769	0.00850966
WDR54	2.63e-09	-0.26339	7.87e-05
WBP1	1.18e-07	-0.276748	0.00347685
AUP1	5.97e-10	-0.363392	1.8e-05
GCFC2	2.24e-09	0.200331	6.72e-05
AC079117.1	2.44e-07	0.359138	0.00714317
TMSB10	5.65e-118	-0.533514	1.83e-113
RNF181	2.67e-12	-0.459259	8.16e-08
KDM3A	2.83e-11	0.219173	8.62e-07
RMND5A	3.23e-08	0.215014	0.00095448
AC104134.1	1.26e-29	0.882146	4.02e-25
EIF2AK3	1.66e-08	0.244186	0.00049378
AL845331.2	2.2e-07	-0.501653	0.00645338
MRPS5	1.77e-09	-0.240076	5.3e-05
AC092835.1	4.03e-11	0.323759	1.23e-06
ANKRD36C	8.11e-10	0.118414	2.44e-05
ANKRD36	4.1e-43	0.264239	1.32e-38
COX5B	2.75e-50	-0.553783	8.85e-46
TMEM131	1.07e-14	0.155539	3.3e-10
TSGA10	6.44e-08	-0.248119	0.00189803
NPAS2	5.54e-08	-0.206151	0.00163371
TBC1D8	7.68e-14	-0.290972	2.37e-09
CREG2	1.31e-07	-0.447951	0.00383368
MAP4K4	5.95e-37	0.211081	1.9e-32
PANTR1	1.14e-07	0.587827	0.00336546
ST6GAL2	3.82e-31	-0.392807	1.22e-26
AC005040.2	8.87e-22	-0.985735	2.8e-17
SH3RF3	6.92e-31	-0.994487	2.2e-26
ANAPC1	1.9e-12	0.252997	5.82e-08
AC016745.2	7.4e-08	-0.470513	0.0021801
SLC35F5	5.54e-16	0.189486	1.72e-11
AC110769.2	3.62e-08	0.437848	0.00107158
DPP10	1.09e-31	-0.515606	3.48e-27
DBI	4.25e-13	-0.39085	1.31e-08
PTPN4	4.05e-52	0.275583	1.3e-47
CLASP1	3.58e-28	0.146615	1.14e-23
TSN	1.63e-07	0.228095	0.00479014
AC068282.1	2.3e-09	0.217499	6.88e-05
MZT2A	1.76e-10	-0.291832	5.34e-06
AC093787.2	2.89e-07	0.491772	0.00843344
ANKRD30BL	1.99e-39	-0.586689	6.39e-35
LYPD1	1.61e-08	-0.546843	0.00047758
AC010974.2	1.26e-11	0.263474	3.85e-07
MGAT5	6.23e-34	-0.399109	1.99e-29
CCNT2	6.85e-10	0.159368	2.06e-05
R3HDM1	2.01e-13	-0.142891	6.18e-09
THSD7B	2.13e-32	0.47144	6.8e-28
NXPH2	1.28e-08	-0.42029	0.00038087
LRP1B	3.31e-17	-0.4825	1.03e-12
ZEB2	1.38e-07	0.109382	0.00406117
AC009480.1	2.76e-07	0.411563	0.00807005
ORC4	8.11e-24	0.201166	2.56e-19
MBD5	7.26e-36	0.133692	2.32e-31
EPC2	7.63e-47	0.295613	2.45e-42
KIF5C	1.67e-12	0.149759	5.11e-08
AC007364.1	4.88e-10	0.440178	1.47e-05
RND3	4.11e-50	0.449676	1.32e-45
RIF1	1.18e-19	0.21195	3.7e-15
CACNB4	1.15e-61	-0.484843	3.69e-57
FMNL2	3.24e-07	0.094851	0.00945233
PRPF40A	4.4e-18	0.191408	1.38e-13
ARL6IP6	1.24e-10	0.205494	3.76e-06
AC012501.2	1.25e-08	0.469388	0.00037042
GALNT13	1.15e-47	-0.514127	3.71e-43
KCNJ3	1.37e-08	-0.306993	0.0004072
TANC1	6.61e-27	0.43125	2.1e-22
BAZ2B	2.87e-72	0.293346	9.26e-68
AC008277.1	6.63e-20	0.545057	2.08e-15
RBMS1	1.29e-08	-0.341614	0.00038484
SLC4A10	1.12e-77	-0.625296	3.6e-73
KCNH7	2.91e-29	-0.331484	9.27e-25
FIGN	5.16e-10	-0.202417	1.56e-05
GRB14	7.88e-09	-0.587566	0.00023464
AC019197.1	4.95e-76	0.498152	1.6e-71
SCN3A	1.41e-64	0.27939	4.56e-60
SCN2A	2.99e-34	0.257832	9.56e-30
CSRNP3	2.42e-49	0.249107	7.77e-45
TTC21B	4.84e-15	0.208297	1.5e-10
TTC21B-AS1	2.27e-07	0.319729	0.00664163
SCN7A	9.44e-08	-0.534702	0.00277728
AC007405.1	1.71e-11	-0.411592	5.21e-07
GAD1	4.19e-12	-0.242931	1.28e-07
DYNC1I2	9.36e-14	0.130815	2.89e-09
SLC25A12	1.06e-14	-0.181966	3.28e-10
RAPGEF4	2.65e-07	-0.180608	0.00775797
SP3	4.93e-08	0.140627	0.00145532
ATF2	5.28e-14	0.157914	1.63e-09
ATP5MC3	2.27e-45	-0.550002	7.29e-41
MTX2	9.92e-08	0.125093	0.00291844
AGPS	2.53e-07	0.125182	0.00741333
OSBPL6	6.65e-41	-0.636516	2.13e-36
TTN	1.67e-11	0.280636	5.09e-07
SESTD1	1.46e-08	0.13248	0.00043372
UBE2E3	4.31e-15	0.146457	1.34e-10
ITGA4	9.9e-44	-1.08789	3.18e-39
NEUROD1	5.35e-42	-0.621831	1.72e-37
PDE1A	2.53e-08	-0.554015	0.00074891
FRZB	1.3e-20	-0.902656	4.08e-16
NCKAP1	1.02e-15	0.160767	3.16e-11
AC021851.1	1.06e-08	0.261551	0.00031399
AC009315.1	1.38e-08	0.558361	0.00041139
FSIP2	3.53e-09	0.375892	0.00010539
LINC01090	2.55e-09	-0.716196	7.64e-05
MSTN	3.34e-09	-0.538679	9.99e-05
INPP1	4.9e-12	-0.422316	1.5e-07
SLC39A10	8.1e-18	0.241728	2.53e-13
HECW2	9.12e-24	0.257432	2.88e-19
PGAP1	6.45e-10	0.14163	1.94e-05
ANKRD44	1.62e-31	-0.366222	5.18e-27
HSPE1	4.62e-17	-0.334702	1.44e-12
AC011997.1	7.83e-09	-0.463771	0.0002334
SPATS2L	2.19e-13	0.296032	6.75e-09
AC012459.1	2.13e-10	0.363261	6.44e-06
BZW1	2.38e-09	-0.234345	7.12e-05
CLK1	5.04e-25	0.323806	1.59e-20
NDUFB3	3.4e-19	-0.512595	1.07e-14
STRADB	1.21e-10	0.235708	3.67e-06
FAM117B	1.28e-07	0.124291	0.00376943
ICA1L	5.18e-15	-0.31337	1.61e-10
PARD3B	9.74e-14	-0.854485	3e-09
NRP2	1.28e-15	-0.811911	3.98e-11
EEF1B2	1.5e-39	-0.410021	4.82e-35
ADAM23	9.13e-59	-0.574539	2.94e-54
KLF7	3.84e-18	0.291286	1.2e-13
CREB1	7.96e-14	0.169862	2.46e-09
PTH2R	2.41e-11	-0.782098	7.34e-07
MAP2	2.68e-83	0.236994	8.64e-79
UNC80	1.73e-10	-0.160178	5.23e-06
KANSL1L	6.7e-49	0.326792	2.15e-44
LANCL1-AS1	9.63e-15	0.394227	2.98e-10
ERBB4	4.3e-08	-0.243303	0.00126954
XRCC5	7.15e-15	0.120753	2.21e-10
2024-03-04	4.46e-13	-0.366507	1.37e-08
IGFBP2	2.4e-22	0.525017	7.58e-18
PNKD	9.81e-14	-0.357235	3.02e-09
PLCD4	9.84e-12	-0.424516	3e-07
TUBA4A	1.19e-07	-0.472172	0.00349389
PTPRN	1.76e-15	-0.657114	5.48e-11
SLC4A3	3.54e-10	-0.468655	1.07e-05
EPHA4	4.32e-14	0.478468	1.33e-09
FARSB	2.74e-07	0.149938	0.00799995
SCG2	6.15e-22	-0.873152	1.94e-17
AP1S3	7.32e-10	-0.415553	2.2e-05
CUL3	3.2e-11	0.129097	9.72e-07
DOCK10	3.15e-41	-0.776915	1.01e-36
NYAP2	1.2e-12	-0.175421	3.69e-08
MFF	3.81e-20	0.216241	1.2e-15
AGFG1	4.18e-32	0.249073	1.33e-27
SPHKAP	8.79e-12	-0.597109	2.68e-07
PID1	1.24e-09	-0.445872	3.74e-05
DNER	1.52e-32	-0.348741	4.86e-28
FBXO36	5.5e-09	-0.332062	0.00016413
ITM2C	1.37e-20	-0.456295	4.3e-16
C2orf72	2.81e-11	-0.614894	8.56e-07
HTR2B	1.15e-08	0.464339	0.00034352
NCL	3.42e-13	0.214268	1.05e-08
PTMA	6.11e-40	-0.229245	1.96e-35
GIGYF2	9.33e-08	0.0962966	0.00274597
SAG	7.05e-11	-0.684775	2.14e-06
AGAP1	1.31e-18	-0.128464	4.11e-14
IQCA1	1.32e-16	-0.493538	4.12e-12
ACKR3	2.09e-26	0.609941	6.64e-22
LRRFIP1	1.85e-12	-0.163299	5.66e-08
HDAC4	4.89e-09	0.162257	0.00014596
COPS9	9.79e-16	-0.449943	3.04e-11
GPC1	9.43e-13	-0.414153	2.9e-08
KIF1A	1.94e-10	-0.221202	5.86e-06
CNTN6	5.54e-21	-0.658274	1.74e-16
SUMF1	9.13e-30	0.279015	2.91e-25
LRRN1	7.05e-19	0.283949	2.21e-14
ITPR1	2.11e-07	-0.434155	0.0061893
CAV3	4.38e-11	0.355593	1.33e-06
SRGAP3	4.22e-27	0.160741	1.34e-22
SETD5	3.39e-14	0.118584	1.05e-09
LHFPL4	1.81e-33	-0.443357	5.78e-29
BRK1	9.83e-16	-0.362424	3.05e-11
ATP2B2	4.65e-43	-0.665063	1.49e-38
SLC6A11	9.56e-21	-0.519211	3.01e-16
SLC6A1	3.12e-35	-0.599283	9.96e-31
SLC6A1-AS1	3.97e-10	-0.510186	1.2e-05
HRH1	1.23e-07	-0.784696	0.00362667
SYN2	4.91e-29	-0.543147	1.56e-24
CAND2	3.16e-15	-0.428578	9.78e-11
RPL32	3.21e-07	-0.11793	0.00937882
IQSEC1	9.78e-34	-0.469431	3.12e-29
NUP210	2.55e-14	-0.326783	7.87e-10
LSM3	1.65e-09	-0.308835	4.97e-05
SLC6A6	5.8e-16	-0.402871	1.8e-11
GRIP2	2.24e-16	-0.586469	6.97e-12
CAPN7	1.01e-09	0.171733	3.02e-05
SH3BP5	4e-10	-0.204478	1.21e-05
BTD	2.21e-27	0.255787	7.01e-23
ANKRD28	1.4e-30	0.214162	4.44e-26
AC090945.1	5.49e-11	0.192689	1.67e-06
SATB1-AS1	3.03e-07	-0.471336	0.00884221
KCNH8	5.71e-64	0.447633	1.84e-59
AC061958.1	3.68e-26	0.493061	1.17e-21
ZNF385D	5.21e-33	0.146156	1.66e-28
ZNF385D-AS1	2.86e-46	0.523454	9.18e-42
RPL15	5.75e-27	-0.245026	1.82e-22
TOP2B	7.85e-28	0.18912	2.49e-23
LRRC3B	4.11e-24	-1.14404	1.3e-19
NEK10	4.88e-10	-0.297984	1.47e-05
SLC4A7	2.32e-09	0.116511	6.95e-05
RBMS3	1.38e-14	-0.654032	4.25e-10
OSBPL10	2.69e-17	-0.694167	8.39e-13
TRIM71	5.9e-15	0.241612	1.83e-10
GLB1	5.7e-13	-0.324769	1.75e-08
CRTAP	2.19e-09	-0.459032	6.56e-05
CLASP2	1.72e-15	0.0853371	5.35e-11
PDCD6IP	1.81e-09	0.154273	5.44e-05
TRANK1	1.47e-27	-0.657494	4.68e-23
EPM2AIP1	1.63e-07	0.162758	0.00478456
ITGA9	3.81e-11	-0.402934	1.16e-06
ITGA9-AS1	2.15e-08	-0.358774	0.00063741
CTDSPL	6.88e-09	-0.305786	0.00020511
XYLB	2.5e-12	-0.315159	7.65e-08
ACVR2B	5.03e-08	0.187155	0.00148572
RPSA	8.33e-29	-0.259836	2.65e-24
EIF1B	1.69e-07	-0.197336	0.00495917
RPL14	1.1e-21	-0.247454	3.46e-17
TRAK1	1.11e-14	-0.28692	3.44e-10
NKTR	3.61e-13	0.119719	1.11e-08
AC006059.1	4.1e-17	0.263642	1.28e-12
HIGD1A	1.2e-13	-0.603889	3.71e-09
CCDC12	2.52e-09	-0.2622	7.54e-05
KIF9-AS1	2.91e-09	-0.242001	8.71e-05
KLHL18	1.2e-10	-0.285175	3.65e-06
CSPG5	2.36e-14	-0.454441	7.3e-10
SMARCC1	1.21e-32	0.201233	3.86e-28
MAP4	4.93e-10	-0.168334	1.49e-05
TMA7	6.63e-35	-0.48312	2.12e-30
PFKFB4	6.2e-10	-0.41671	1.87e-05
UQCRC1	4.3e-12	-0.363125	1.31e-07
IP6K2	4.4e-11	-0.14852	1.34e-06
NDUFAF3	6.42e-14	-0.4706	1.98e-09
USP4	7.46e-13	-0.241666	2.29e-08
CAMKV	8.05e-10	-0.423061	2.42e-05
RBM5-AS1	1.37e-14	0.474827	4.25e-10
GNAT1	1.87e-25	-1.14242	5.94e-21
TUSC2	1.95e-07	-0.397383	0.00571892
DOCK3	1.32e-41	-0.211176	4.23e-37
TEX264	2.23e-08	-0.399378	0.00066182
GRM2	1.59e-08	-0.480438	0.00047166
ABHD14A	6.2e-08	-0.268205	0.00182728
RPL29	3.12e-29	-0.28162	9.93e-25
NT5DC2	2.31e-16	-0.539557	7.18e-12
PBRM1	3.44e-11	0.124361	1.05e-06
SPCS1	1.62e-25	-0.387725	5.13e-21
SELENOK	1.81e-19	-0.403861	5.68e-15
AC115282.1	7.25e-24	-1.20147	2.29e-19
CACNA2D3	1.43e-52	-0.949632	4.59e-48
CACNA2D3-AS1	2.82e-09	-0.620562	8.44e-05
LRTM1	6.15e-24	-0.909721	1.95e-19
TASOR	4.27e-08	0.147046	0.00126152
ARHGEF3	1.38e-08	-0.314734	0.00041032
IL17RD	4.17e-09	0.551285	0.00012463
ABHD6	1.71e-09	-0.334953	5.13e-05
C3orf67-AS1	7.51e-08	-0.420205	0.00221345
PTPRG	4.64e-19	-0.250522	1.45e-14
CADPS	2.14e-10	-0.100424	6.47e-06
PRICKLE2	1.63e-15	-0.377331	5.05e-11
PRICKLE2-AS3	7.57e-09	-0.479222	0.00022563
MAGI1	1.92e-31	0.165803	6.12e-27
SLC25A26	2.26e-07	0.1837	0.00661314
SUCLG2	7.04e-08	-0.463867	0.00207357
ARL6IP5	2.16e-07	-0.180798	0.00631981
FOXP1	1.63e-25	0.290231	5.18e-21
CNTN3	1.68e-41	0.538057	5.38e-37
LINC00960	8.4e-16	0.370111	2.61e-11
ROBO2	1.64e-15	0.22259	5.08e-11
CADM2	4.99e-21	0.146863	1.57e-16
CADM2-AS1	1.33e-15	0.402683	4.12e-11
VGLL3	9.38e-08	-0.620526	0.00276054
CGGBP1	7.23e-25	0.25579	2.29e-20
ZNF654	1.55e-13	0.172878	4.78e-09
EPHA3	3.49e-84	-0.90457	1.13e-79
PROS1	2.04e-11	0.36207	6.21e-07
EPHA6	6.44e-08	0.215224	0.00189764
DCBLD2	1.13e-13	0.213727	3.48e-09
SENP7	1.39e-28	0.181523	4.42e-24
RPL24	1.25e-15	-0.177998	3.88e-11
ALCAM	1.37e-09	-0.47467	4.13e-05
CBLB	1.6e-22	0.188176	5.06e-18
LINC00882	2.22e-18	-0.362739	6.94e-14
DUBR	7.28e-09	-0.339091	0.00021692
BBX	1.24e-08	0.145611	0.00036922
GUCA1C	3.16e-11	-0.751506	9.62e-07
NECTIN3	1.79e-10	0.366327	5.41e-06
PLCXD2	1.78e-17	-0.633146	5.55e-13
TAGLN3	2.76e-57	-0.463854	8.89e-53
TMPRSS7	1.55e-10	-0.609591	4.68e-06
SLC35A5	1.6e-08	0.238707	0.00047456
ATP6V1A	2.95e-17	-0.262072	9.22e-13
ZBTB20	7.56e-108	0.446886	2.44e-103
ZBTB20-AS1	2.11e-13	0.517638	6.49e-09
ZBTB20-AS5	7.81e-22	0.553661	2.46e-17
GAP43	4.71e-19	-0.330284	1.48e-14
LSAMP	2.89e-09	-0.097965	8.66e-05
AC092691.1	3.12e-07	-0.118393	0.00911907
IGSF11	2.24e-17	-0.443613	6.98e-13
COX17	2e-09	-0.300954	6.01e-05
GSK3B	1.56e-30	0.147327	4.97e-26
AC083798.2	1.92e-08	0.239682	0.0005709
ADCY5	1.31e-63	-0.772091	4.21e-59
CCDC14	1.41e-22	0.227801	4.44e-18
KALRN	6.7e-54	0.21134	2.16e-49
ITGB5	2.02e-15	-0.563643	6.26e-11
ZNF148	1.25e-15	0.138241	3.87e-11
PLXNA1	2.2e-07	-0.273052	0.00643639
RPN1	5.17e-09	-0.265223	0.00015449
AC083906.3	7.13e-13	-0.635388	2.19e-08
ATP2C1	1.58e-14	0.15142	4.87e-10
MRPL3	4.21e-10	0.196128	1.27e-05
DNAJC13	4.55e-12	0.19342	1.39e-07
TOPBP1	7.83e-10	0.241359	2.36e-05
RAB6B	1.98e-16	-0.386433	6.17e-12
ANAPC13	4.56e-09	-0.376459	0.00013634
PPP2R3A	4.52e-11	0.222159	1.37e-06
STAG1	8.95e-38	0.185081	2.87e-33
CEP70	2.38e-11	0.221205	7.25e-07
AC046134.2	6.41e-25	0.230189	2.03e-20
RBP2	7.75e-12	0.430155	2.37e-07
RBP1	1.19e-08	0.197681	0.00035479
NMNAT3	5.61e-08	0.252435	0.00165625
ZBTB38	1.09e-24	-0.277492	3.45e-20
ATP1B3	5.23e-20	-0.305493	1.64e-15
TFDP2	1.36e-07	0.116711	0.00399427
CHST2	1.53e-08	-0.559901	0.00045423
ZIC1	2.25e-21	0.95965	7.07e-17
HLTF	1.09e-07	0.115101	0.00319771
ANKUB1	6.89e-19	0.274568	2.16e-14
CLRN1-AS1	1.48e-07	-0.332514	0.00435691
CLRN1	2.44e-13	-0.650604	7.5e-09
MED12L	6.2e-52	-0.828659	2e-47
P2RY14	3.39e-22	-0.726271	1.07e-17
P2RY12	6.07e-10	-0.535202	1.83e-05
IGSF10	1.53e-08	-0.491816	0.00045494
DHX36	4.71e-28	0.210744	1.5e-23
KCNAB1	3.25e-14	-0.614614	1e-09
CCNL1	9.33e-08	0.180607	0.00274713
IQCJ-SCHIP1	8.6e-13	-0.709412	2.64e-08
SMC4	2.06e-09	0.370148	6.19e-05
PPM1L	1.46e-33	0.274063	4.68e-29
LINC01322	4.75e-17	-0.483201	1.48e-12
SERPINI1	8.13e-19	-0.591882	2.55e-14
GOLIM4	1.85e-18	0.392546	5.79e-14
SAMD7	1.43e-08	-0.529039	0.00042518
SKIL	2.2e-07	0.201707	0.00643934
SLC7A14	3.12e-08	-0.290488	0.00092446
NCEH1	5.31e-11	-0.648912	1.61e-06
NLGN1	1.23e-25	-0.326203	3.89e-21
TBL1XR1	1.49e-21	0.144901	4.7e-17
TBL1XR1-AS1	1.38e-11	0.522694	4.2e-07
KCNMB2	6.29e-13	-0.381489	1.93e-08
PIK3CA	2.56e-19	0.243124	8.03e-15
PEX5L	3.86e-14	0.471181	1.19e-09
FXR1	4.33e-11	0.144537	1.32e-06
SOX2-OT	4.73e-08	-0.374362	0.00139666
MCF2L2	2.45e-53	-0.935852	7.89e-49
KLHL24	9.22e-20	0.178589	2.89e-15
AP2M1	4.01e-23	-0.411121	1.27e-18
CAMK2N2	1e-14	-0.713854	3.11e-10
ECE2	3.08e-29	-0.852992	9.79e-25
MAP3K13	2.73e-11	-0.150314	8.32e-07
IGF2BP2	1.32e-50	-0.268069	4.24e-46
TRA2B	4.32e-11	0.175173	1.31e-06
DGKG	2.64e-11	-0.86056	8.04e-07
EIF4A2	1.12e-16	-0.215844	3.5e-12
ST6GAL1	6.13e-13	0.363307	1.88e-08
LPP	2.77e-12	-0.292565	8.48e-08
CCDC50	1.69e-13	0.212557	5.19e-09
FGF12	5.04e-45	-0.564622	1.62e-40
OPA1	1.38e-23	0.244843	4.37e-19
HES1	6.45e-20	0.78722	2.03e-15
BDH1	1.2e-16	-0.374397	3.74e-12
AC116565.1	2.24e-24	-0.685575	7.1e-20
ATP5ME	2.68e-18	-0.396612	8.38e-14
CPLX1	1.44e-14	-0.593735	4.46e-10
NSD2	9.7e-10	-0.146694	2.92e-05
C4orf48	7.02e-29	-0.428514	2.23e-24
GRK4	7.58e-12	-0.236809	2.31e-07
RGS12	3.02e-10	0.169683	9.13e-06
NSG1	7.7e-31	-0.327032	2.45e-26
C4orf50	2.34e-07	-0.453587	0.00684735
PPP2R2C	8.78e-54	-1.27031	2.83e-49
MRFAP1L1	2.75e-08	-0.29292	0.00081547
AFAP1	1.86e-07	0.175116	0.00545377
ABLIM2	2.04e-15	-0.475385	6.33e-11
HMX1	1.08e-256	1.50451	3.51e-252
LINC02360	3.41e-11	-0.791167	1.04e-06
CPEB2	7.89e-11	-0.301565	2.39e-06
C1QTNF7	3.29e-09	0.419818	9.84e-05
CC2D2A	4.03e-09	0.16415	0.00012048
PROM1	1.37e-17	-0.851027	4.28e-13
TAPT1	2.65e-08	0.198645	0.00078583
LDB2	6.29e-22	-0.385579	1.98e-17
DCAF16	2.93e-09	0.20543	8.76e-05
LCORL	9.05e-32	0.210205	2.89e-27
PACRGL	7.56e-09	0.20279	0.00022534
ADGRA3	6.74e-20	0.239669	2.12e-15
PPARGC1A	7.79e-16	-0.735847	2.42e-11
DHX15	3.68e-18	0.201575	1.15e-13
CCDC149	1.78e-07	-0.290132	0.00522118
LGI2	2.16e-11	-0.631241	6.58e-07
SEPSECS	2.23e-08	0.314526	0.00066052
TBC1D19	2.66e-18	0.219133	8.31e-14
AC097716.1	2.83e-12	0.370657	8.66e-08
ARAP2	1.28e-13	-0.942781	3.94e-09
NWD2	1.21e-28	0.516399	3.85e-24
KLF3	2.34e-13	0.469517	7.21e-09
RPL9	1.5e-11	-0.147298	4.58e-07
NSUN7	1.66e-07	0.342415	0.00487502
APBB2	2.04e-36	0.29303	6.54e-32
AC131953.1	1.58e-10	0.560822	4.79e-06
UCHL1	1.35e-46	-0.475111	4.34e-42
LIMCH1	1.03e-39	-0.790714	3.29e-35
ATP8A1	1.04e-38	-0.409714	3.33e-34
GUF1	5.45e-10	0.279614	1.64e-05
GNPDA2	2.44e-11	0.259546	7.44e-07
AC107068.2	7.28e-18	0.323268	2.28e-13
CNGA1	1.42e-15	-0.913407	4.42e-11
FRYL	3.77e-38	0.198596	1.21e-33
USP46	2.73e-09	0.222079	8.17e-05
SCFD2	8.03e-20	0.213205	2.52e-15
LNX1	8.32e-38	-0.809113	2.66e-33
LNX1-AS1	2.37e-15	-0.756892	7.35e-11
CHIC2	1.14e-10	0.210539	3.46e-06
EXOC1	7.59e-11	0.168864	2.3e-06
KIAA1211	1.41e-34	0.220363	4.51e-30
ARL9	7.34e-08	0.349304	0.00216322
IGFBP7	3.09e-25	-0.716505	9.8e-21
LINC02380	2.76e-16	0.645576	8.6e-12
EPHA5	8.37e-08	-0.156122	0.00246524
EPHA5-AS1	1.55e-13	-0.275875	4.79e-09
CENPC	8.14e-09	0.188177	0.00024247
YTHDC1	3.05e-22	0.203994	9.64e-18
ADAMTS3	4.89e-10	-0.757357	1.48e-05
ANKRD17	1.82e-11	0.0967873	5.55e-07
MTHFD2L	2.08e-10	0.186738	6.3e-06
PARM1	1.76e-12	-0.697422	5.4e-08
CDKL2	4.45e-18	-0.575218	1.39e-13
AC110795.1	1.62e-12	0.317586	4.97e-08
SCARB2	5.6e-53	0.304895	1.8e-48
CCNG2	8.4e-46	0.378411	2.7e-41
AC092674.1	1.76e-18	0.617085	5.52e-14
CXCL13	1.23e-14	0.510847	3.79e-10
CNOT6L	9.36e-10	0.162845	2.81e-05
FRAS1	2.56e-08	-0.537625	0.00075953
BMP3	1.86e-12	0.647813	5.69e-08
RASGEF1B	4.69e-58	0.262161	1.51e-53
SCD5	2.59e-07	-0.12916	0.00756615
COPS4	3.82e-11	-0.270443	1.16e-06
MRPS18C	2.5e-07	-0.257505	0.00729984
WDFY3	2.62e-38	0.175221	8.39e-34
WDFY3-AS1	1.62e-10	0.37556	4.91e-06
ARHGAP24	1.04e-07	-0.406525	0.00305272
AC104827.1	2.07e-19	0.306984	6.48e-15
PKD2	3.33e-09	0.119207	9.97e-05
PPM1K	1.2e-10	-0.177205	3.62e-06
NAP1L5	4.78e-08	-0.38798	0.00141175
GPRIN3	7.83e-13	-0.455783	2.4e-08
SNCA	1.05e-16	0.321481	3.27e-12
CCSER1	5.27e-20	-0.187729	1.66e-15
GRID2	3.63e-15	-0.281897	1.12e-10
SMARCAD1	4.56e-25	0.204818	1.44e-20
PDLIM5	7.24e-12	0.796743	2.21e-07
UNC5C	1.97e-07	-0.380368	0.00577165
TSPAN5	8.39e-09	0.122782	0.00024993
PPP3CA	6.2e-44	0.225641	1.99e-39
BANK1	1.38e-16	0.803798	4.29e-12
AP002075.1	9.33e-10	0.77068	2.81e-05
TBCK	7.25e-26	0.180562	2.3e-21
LEF1	1.72e-10	0.806283	5.19e-06
AP1AR	2.54e-07	0.217898	0.00741531
ANK2	9.91e-44	-0.272817	3.18e-39
C4orf3	1.28e-20	-0.490872	4.02e-16
PDE5A	3.63e-18	0.188468	1.13e-13
KIAA1109	5.83e-10	0.11916	1.76e-05
SPATA5	1.61e-25	0.261387	5.1e-21
FAT4	1.69e-20	-0.614413	5.32e-16
LARP1B	1.5e-09	-0.208435	4.5e-05
ELF2	1.08e-15	0.162185	3.36e-11
MGARP	1.71e-10	-0.19942	5.16e-06
NDUFC1	3.67e-17	-0.391776	1.14e-12
MAML3	1.23e-34	0.386235	3.93e-30
SCOC	1.39e-10	-0.32216	4.21e-06
CLGN	8.87e-11	0.447037	2.69e-06
ELMOD2	7.74e-14	0.268195	2.39e-09
TBC1D9	4.33e-16	0.208777	1.35e-11
RNF150	1.03e-21	0.186412	3.25e-17
INPP4B	1.54e-15	-0.60435	4.77e-11
AC104596.1	1.38e-08	-0.238016	0.00041083
GAB1	8.46e-09	0.258343	0.00025201
SMARCA5	2.48e-23	0.254456	7.85e-19
OTUD4	4.19e-08	0.198895	0.00123795
SMAD1	6.78e-13	0.274225	2.08e-08
SMAD1-AS1	3.16e-07	0.44254	0.00922489
ZNF827	2.82e-22	0.209583	8.89e-18
NR3C2	2.58e-24	-1.05165	8.16e-20
AC002460.2	3.39e-17	-1.2346	1.06e-12
LRBA	3.04e-20	0.143932	9.54e-16
RPS3A	1.36e-08	-0.116638	0.0004048
ARFIP1	2.41e-09	0.167619	7.23e-05
TMEM131L	4.63e-12	0.269862	1.41e-07
RNF175	5.63e-22	-0.591237	1.78e-17
SFRP2	1.26e-09	-0.51888	3.78e-05
GUCY1A1	1.15e-22	-0.541014	3.63e-18
AC104083.1	3.33e-12	-0.609249	1.02e-07
GRIA2	2.01e-49	0.245883	6.45e-45
FNIP2	8.79e-08	0.176379	0.00258659
FSTL5	8.72e-29	0.57552	2.77e-24
2024-03-01	2.33e-53	-0.541141	7.51e-49
CBR4	4.75e-10	0.139316	1.43e-05
CLCN3	3.49e-18	0.201486	1.09e-13
MFAP3L	6.88e-16	-0.766281	2.14e-11
AADAT	5.37e-08	0.248208	0.00158418
HMGB2	9.07e-26	0.641331	2.87e-21
SAP30	9.07e-17	0.386163	2.83e-12
SCRG1	2.83e-13	0.448678	8.72e-09
CEP44	1.26e-13	0.286487	3.89e-09
GPM6A	3.04e-46	0.17342	9.76e-42
AC097537.1	9.49e-27	0.394714	3.01e-22
TENM3	1.9e-15	-0.245463	5.91e-11
WWC2	1.34e-28	-0.487816	4.27e-24
SLC25A4	4.19e-13	-0.3738	1.29e-08
AHRR	4.42e-09	-0.552504	0.00013212
NDUFS6	5.81e-22	-0.414705	1.83e-17
IRX2	1.46e-09	-0.575263	4.37e-05
ADAMTS16	4.18e-12	0.489141	1.28e-07
ICE1	2e-07	0.146733	0.00586512
LINC02196	2.47e-10	-0.654826	7.47e-06
ADCY2	2.25e-29	-0.757459	7.17e-25
2024-03-06	9.73e-13	0.125286	2.98e-08
TRIO	1.77e-44	0.162459	5.67e-40
FBXL7	5.31e-23	0.318059	1.68e-18
2024-03-11	3.01e-28	-0.56332	9.55e-24
RETREG1	5.74e-24	-0.530949	1.82e-19
BASP1-AS1	2.68e-42	-0.709605	8.58e-38
LINC02223	8.56e-18	-0.803867	2.68e-13
CDH18	1.61e-35	-0.791219	5.16e-31
CDH18-AS1	3.79e-08	-0.564615	0.00112003
CDH12	7.72e-103	-1.25167	2.49e-98
AC091938.1	4.78e-12	-0.658013	1.46e-07
CDH10	5.95e-10	-0.344193	1.79e-05
PDZD2	6.32e-71	-0.528488	2.04e-66
SUB1	3.94e-19	-0.271078	1.24e-14
NPR3	3.76e-11	-0.664873	1.14e-06
TTC23L	2.69e-17	0.532518	8.4e-13
AC137810.1	2.59e-07	0.466719	0.00756781
NIPBL	7.33e-39	0.185283	2.35e-34
GDNF-AS1	8.36e-10	-0.660703	2.51e-05
EGFLAM	9.09e-11	-0.714759	2.75e-06
RICTOR	1.41e-25	0.209109	4.46e-21
GHR	1.55e-15	-0.660909	4.8e-11
SELENOP	1.89e-15	0.638253	5.85e-11
NIM1K	1.13e-14	-0.513206	3.51e-10
HMGCS1	4.11e-13	-0.316008	1.26e-08
PAIP1	3.28e-11	0.229149	9.98e-07
EMB	1.3e-11	-0.555212	3.98e-07
PARP8	9.39e-13	-0.217418	2.88e-08
ANKRD55	6.57e-71	-1.00751	2.12e-66
RAB3C	3.71e-28	-0.295571	1.18e-23
PDE4D	4.15e-46	0.199623	1.33e-41
ZSWIM6	1.36e-07	0.0948487	0.00399593
C5orf64	1.47e-34	-1.26078	4.71e-30
AC026746.1	1.75e-17	-0.624099	5.46e-13
DIMT1	1.9e-13	0.271962	5.84e-09
RGS7BP	1.48e-11	-0.405786	4.52e-07
ERBIN	3.13e-20	0.188465	9.83e-16
SREK1	5.38e-09	0.142457	0.00016053
MAST4	1.83e-19	-0.679333	5.74e-15
LINC02197	8.86e-17	-0.948131	2.76e-12
CARTPT	3.39e-20	-1.53049	1.06e-15
MAP1B	2.05e-10	-0.166563	6.2e-06
FOXD1	1.34e-08	-0.667306	0.00039922
BTF3	5.59e-25	-0.307678	1.77e-20
FAM169A	1.2e-11	-0.246991	3.67e-07
CERT1	3.56e-08	0.12505	0.00105171
IQGAP2	1.91e-17	-0.903176	5.95e-13
ZBED3	2.17e-07	0.243264	0.00634248
LHFPL2	3.79e-19	0.538783	1.19e-14
DMGDH	4.5e-11	-0.324736	1.37e-06
TENT2	1.28e-11	0.13334	3.89e-07
AC010623.1	6.38e-10	0.361387	1.92e-05
SSBP2	1.48e-98	0.289012	4.77e-94
VCAN	1.11e-37	0.530313	3.55e-33
VCAN-AS1	1.93e-22	0.644244	6.07e-18
EDIL3	1.59e-17	0.179451	4.95e-13
COX7C	1.62e-20	-0.267953	5.1e-16
RASA1	3.31e-38	0.204901	1.06e-33
CCNH	1.54e-34	0.219031	4.93e-30
TMEM161B	3.5e-11	0.17911	1.06e-06
TMEM161B-AS1	9.05e-16	0.140843	2.81e-11
LINC00461	2.23e-14	0.142791	6.9e-10
POLR3G	1.45e-07	-0.445889	0.00425558
ARRDC3	9.48e-86	0.622346	3.06e-81
FAM172A	1.53e-15	0.128171	4.74e-11
MCTP1	6.68e-15	-0.68139	2.07e-10
TTC37	7.85e-19	0.190721	2.46e-14
LIX1-AS1	1.71e-07	0.382335	0.00501275
LIX1	3.52e-08	-0.545466	0.00104125
CHD1	1.07e-27	0.259381	3.41e-23
ST8SIA4	2.24e-22	0.403991	7.06e-18
PAM	3.12e-24	-0.366049	9.86e-20
PPIP5K2	1.66e-20	0.187632	5.21e-16
EFNA5	8.46e-34	0.364951	2.7e-29
FBXL17	9.65e-08	-0.0842183	0.00283912
PJA2	3.07e-07	0.130926	0.00896667
WDR36	1.18e-07	0.196732	0.00346271
CAMK4	1.92e-15	-0.220226	5.95e-11
STARD4	5.57e-16	-0.646285	1.73e-11
STARD4-AS1	4.99e-10	0.144057	1.51e-05
APC	9.92e-27	-0.181996	3.15e-22
MCC	7.88e-15	-0.453361	2.44e-10
AC079465.1	6.74e-08	-0.62215	0.0019857
YTHDC2	1.56e-14	0.157414	4.83e-10
KCNN2	2.24e-26	-0.378141	7.12e-22
TRIM36	2.42e-11	0.256523	7.38e-07
PGGT1B	1.77e-07	0.214024	0.00517216
CCDC112	1.66e-14	0.244037	5.12e-10
SNCAIP	2.47e-08	0.288498	0.00073082
CEP120	4.31e-08	0.230889	0.00127263
LMNB1	3.35e-07	0.181917	0.00976552
FBN2	2.09e-08	-0.675596	0.00061908
AC008591.1	1.69e-15	-0.751413	5.23e-11
MINAR2	1.56e-07	0.472401	0.00457116
CHSY3	6.39e-11	-0.501567	1.94e-06
HINT1	3.6e-33	-0.381972	1.15e-28
ACSL6	5.93e-34	-0.835872	1.9e-29
MIR3936HG	2.16e-12	-0.214712	6.63e-08
C5orf56	2.08e-11	-0.603115	6.33e-07
AC004039.1	5.57e-12	0.239684	1.7e-07
UQCRQ	2.6e-13	-0.330351	7.99e-09
FSTL4	7.5e-19	0.262003	2.35e-14
VDAC1	2.61e-20	-0.338307	8.19e-16
SKP1	5.38e-14	-0.191144	1.66e-09
SPOCK1	1.08e-07	0.181901	0.00317174
AC106791.1	3.9e-09	-0.432003	0.00011647
NME5	3.3e-21	-0.622515	1.04e-16
REEP2	2.43e-09	-0.316182	7.27e-05
EGR1	1.31e-12	-0.782748	4.03e-08
CTNNA1	2.9e-27	0.34462	9.22e-23
LRRTM2	5.46e-15	0.319543	1.69e-10
MATR3.1	6.29e-24	0.381597	1.99e-19
CXXC5	4.31e-11	0.242633	1.31e-06
NDUFA2	8.7e-13	-0.35497	2.67e-08
DND1	7.89e-11	0.590987	2.39e-06
HARS	5.93e-09	-0.249229	0.00017695
AC005609.5	1.92e-08	0.356695	0.00056911
PCDHA9	8.65e-09	0.359109	0.00025766
PCDHB2	5.59e-08	0.368302	0.00164813
AC244517.2	2.74e-09	0.342092	8.21e-05
AC244517.11	1.18e-11	0.274771	3.61e-07
PCDHGB6	5.1e-08	0.31709	0.00150432
PCDHGA10	1.01e-11	0.285185	3.09e-07
PCDHGB7	2.04e-16	0.589393	6.35e-12
SPRY4-AS1	1.58e-52	-1.26143	5.07e-48
FGF1	3.93e-20	-0.876077	1.24e-15
ARHGAP26	5.06e-44	-0.431028	1.63e-39
NR3C1	2.07e-40	-1.30313	6.63e-36
TCERG1	4.3e-09	0.116943	0.00012849
PPP2R2B	2.79e-50	-0.55194	8.98e-46
JAKMIP2-AS1	7.45e-12	0.280149	2.28e-07
JAKMIP2	1.53e-11	0.112103	4.68e-07
AC011346.1	2.36e-12	0.22199	7.24e-08
SPINK13	2.36e-08	0.453443	0.00069995
FBXO38	1.49e-12	0.252877	4.57e-08
HTR4	1.65e-08	-0.504107	0.00048846
ABLIM3	1.43e-21	-0.388648	4.49e-17
PPARGC1B	5.03e-43	-1.15239	1.61e-38
SLC6A7	9.13e-10	-0.480651	2.75e-05
CAMK2A	1.85e-17	-0.597601	5.78e-13
RPS14	1.9e-18	-0.19491	5.96e-14
NDST1	5.86e-08	-0.287048	0.00172835
ZNF300	8.77e-11	0.247112	2.66e-06
GPX3	3.25e-37	-1.59882	1.04e-32
ANXA6	4.62e-12	-0.622672	1.41e-07
ATOX1	4.5e-10	-0.352227	1.36e-05
GRIA1	1.15e-132	0.546725	3.72e-128
LARP1	2.69e-15	-0.212578	8.35e-11
RNF145	9.97e-13	0.163857	3.06e-08
GABRB2	3.54e-29	-0.616201	1.12e-24
GABRG2	4.37e-16	-0.303333	1.36e-11
TENM2	2.38e-28	-0.249413	7.58e-24
WWC1	7.26e-29	-0.850302	2.31e-24
PANK3	9.46e-08	0.128105	0.00278494
SLIT3	1.99e-07	0.679551	0.0058183
DOCK2	8.13e-15	-0.772742	2.52e-10
INSYN2B	2.08e-23	-0.920123	6.58e-19
KCNIP1	2.34e-11	-0.305893	7.13e-07
RANBP17	1.73e-13	-0.205979	5.32e-09
RPL26L1	2.22e-14	-0.497631	6.87e-10
CREBRF	3.22e-09	0.205918	9.64e-05
NSG2	5.43e-18	-0.235638	1.7e-13
CPLX2	1.61e-10	-0.296085	4.87e-06
FAM153B	1.25e-10	-0.355708	3.78e-06
HIGD2A	6.9e-18	-0.527705	2.16e-13
CLTB	4.79e-18	-0.45089	1.5e-13
SNCB	1.31e-34	-0.931255	4.2e-30
FAM153CP	2.14e-15	-0.718268	6.65e-11
NHP2	4.85e-20	-0.454154	1.52e-15
HNRNPH1	2.59e-07	0.0968648	0.0075748
RASGEF1C	1.4e-22	-1.11179	4.4e-18
CNOT6	2.43e-07	0.130341	0.00709643
ZFP62	3.04e-11	0.380816	9.23e-07
RACK1	1.06e-11	-0.175708	3.24e-07
GMDS	2.64e-21	-0.30878	8.31e-17
GMDS-DT	4.59e-09	-0.409384	0.00013713
TUBB2A	1.01e-38	-0.418417	3.25e-34
TUBB2B	1.46e-18	-0.209652	4.58e-14
PSMG4	7.96e-09	0.154745	0.00023705
PRPF4B	4.15e-14	0.175922	1.28e-09
FAM217A	1.49e-11	0.412341	4.53e-07
FARS2	6.23e-11	0.154117	1.89e-06
NRN1	2.52e-30	-1.24518	8.02e-26
AL031058.1	6.33e-09	0.395446	0.00018889
DSP	4.13e-27	0.971464	1.31e-22
TFAP2A	2.89e-18	0.217407	9.04e-14
TFAP2A-AS2	9.44e-30	0.717023	3e-25
TFAP2A-AS1	5.53e-16	0.429168	1.72e-11
GCNT2	3.59e-14	0.277417	1.11e-09
TMEM14C	2.29e-07	-0.238309	0.00669171
GFOD1	3.23e-36	-0.55841	1.03e-31
RANBP9	7.9e-08	0.140592	0.00232679
AL138720.1	2.22e-30	-1.12857	7.07e-26
DTNBP1	3.2e-07	-0.206754	0.00933079
ATXN1	7.95e-92	-0.6109	2.57e-87
E2F3	3.88e-14	-0.577579	1.2e-09
CDKAL1	5.53e-48	0.235896	1.78e-43
SOX4	8.87e-27	0.168922	2.82e-22
CASC15	2.45e-110	0.596802	7.92e-106
NBAT1	4.83e-17	0.474336	1.51e-12
GPLD1	4.9e-13	-0.479718	1.51e-08
RIPOR2	3.79e-23	-0.340178	1.2e-18
CARMIL1	6.99e-40	-0.746422	2.24e-35
HIST1H3B	2.51e-12	0.630229	7.69e-08
HIST1H1C	5.96e-57	0.844058	1.92e-52
HIST1H4C	3.18e-80	0.54835	1.03e-75
HIST1H2BC	1.2e-08	0.503366	0.00035725
HIST1H2AC	8.24e-24	0.459612	2.61e-19
HIST1H1E	4.66e-94	0.990997	1.5e-89
HIST1H3D	2.61e-11	0.581825	7.94e-07
HIST1H2BF	1.15e-09	0.535683	3.46e-05
HIST1H4E	1.02e-58	1.05606	3.3e-54
HIST1H2BG	5.97e-10	0.474053	1.8e-05
HIST1H2AE	4.37e-08	0.432262	0.00128985
HIST1H1D	1.75e-28	0.848434	5.57e-24
LINC00240	3.29e-07	0.298726	0.00960204
HIST1H2AG	2.72e-07	0.437773	0.00794022
HIST1H2AK	2.21e-09	0.531652	6.63e-05
HIST1H2AL	9.16e-08	0.398776	0.00269698
HIST1H1B	6.09e-20	0.812526	1.91e-15
HIST1H2AM	1.19e-09	0.51875	3.57e-05
GNL1	1.01e-07	-0.317952	0.0029697
PPP1R10	6.65e-08	0.168805	0.00196037
TUBB	7.35e-41	-0.35581	2.36e-36
HLA-C	5.85e-08	-0.420451	0.00172671
HLA-B	1.62e-09	-0.519216	4.87e-05
ATP6V1G2	2.34e-19	-0.561105	7.33e-15
CSNK2B	7.67e-24	-0.563184	2.42e-19
AGPAT1	1.32e-10	-0.395645	3.99e-06
RNF5	1.75e-07	-0.310063	0.00513924
TSBP1-AS1	6.1e-35	0.343532	1.95e-30
TSBP1	7.4e-52	0.558079	2.38e-47
CUTA	1.18e-35	-0.4045	3.79e-31
UQCC2	2.15e-12	-0.346731	6.58e-08
GRM4	1.13e-29	-0.866445	3.59e-25
SMIM29	5.2e-08	-0.42295	0.0015365
NUDT3	2.51e-12	-0.232062	7.68e-08
PACSIN1	2.4e-09	-0.334375	7.17e-05
SLC26A8	4.1e-08	-0.464141	0.00121089
STK38	3.28e-12	0.211107	1e-07
CPNE5	2.1e-16	-0.593296	6.54e-12
CCDC167	1.15e-07	-0.306308	0.00339352
MDGA1	1.84e-09	-0.305899	5.51e-05
DAAM2	2.92e-11	-0.624703	8.88e-07
LRFN2	8.69e-25	-0.56578	2.75e-20
TOMM6	2.08e-11	-0.342974	6.34e-07
TRERF1	1.72e-09	-0.153606	5.17e-05
C6orf226	5.71e-09	-0.503872	0.00017032
MEA1	4.99e-17	-0.603507	1.56e-12
DNPH1	7.17e-09	-0.455665	0.00021366
RSPH9	1.58e-07	-0.354029	0.00463499
SUPT3H	4.8e-11	0.12667	1.46e-06
RUNX2	4.71e-24	0.494305	1.49e-19
SLC25A27	9.74e-44	0.432188	3.13e-39
AL591242.1	7e-10	0.453178	2.11e-05
TMEM14A	1.6e-23	-0.524064	5.05e-19
ICK	8.19e-08	0.18223	0.00241034
HCRTR2	5.29e-15	-0.656505	1.64e-10
HMGCLL1	4.33e-35	-0.638132	1.38e-30
BEND6	1.94e-43	-0.950522	6.23e-39
ZNF451	2.72e-09	0.160085	8.13e-05
ZNF451-AS1	1e-07	0.22565	0.00295007
PRIM2	1.22e-07	0.178089	0.0035767
AL021368.2	7.43e-08	0.251159	0.00218804
PHF3	4.05e-13	0.153076	1.24e-08
EYS	3.56e-08	-0.313142	0.0010533
AL391807.1	3.27e-14	0.330119	1.01e-09
ADGRB3	2.39e-43	0.220857	7.66e-39
OGFRL1	3.56e-10	-0.405706	1.07e-05
KCNQ5	4.54e-29	-0.948768	1.44e-24
AC019205.1	2e-08	-0.194702	0.00059357
EEF1A1	2.92e-67	-0.310697	9.42e-63
SLC17A5	5.47e-11	-0.415092	1.66e-06
COX7A2	5.81e-40	-0.378011	1.86e-35
TMEM30A	2.16e-14	0.284738	6.68e-10
MYO6	5.17e-16	-0.275449	1.61e-11
IMPG1	9.14e-18	-0.947646	2.86e-13
PHIP	2.64e-37	0.176898	8.46e-33
HMGN3	1.74e-12	-0.19463	5.35e-08
AL391840.1	8.13e-10	0.359749	2.44e-05
LCA5	1.92e-17	0.355537	6e-13
AL391840.3	3.27e-10	0.209205	9.86e-06
SH3BGRL2	2.96e-16	0.208759	9.21e-12
BCKDHB	1.77e-18	-0.258582	5.53e-14
TENT5A	2.46e-09	-0.679277	7.36e-05
DOP1A	2.65e-09	0.116199	7.94e-05
ME1	1.03e-14	-0.605794	3.19e-10
CYB5R4	9.89e-08	0.182424	0.00291094
CEP162	1.84e-12	0.244282	5.64e-08
HTR1E	2.93e-30	-1.13273	9.34e-26
ZNF292	1.14e-25	0.1237	3.61e-21
CNR1	9.68e-12	0.25978	2.95e-07
AL139042.1	3.22e-10	0.637023	9.73e-06
RNGTT	3.91e-19	0.16361	1.22e-14
PNRC1	3.98e-14	0.31196	1.23e-09
RRAGD	2.6e-08	-0.338205	0.00077027
ANKRD6	4.88e-20	-0.760448	1.53e-15
EPHA7	5.17e-08	-0.250692	0.00152743
MANEA	6.95e-10	0.356542	2.09e-05
UFL1	3.27e-08	0.213618	0.00096747
KLHL32	3.52e-35	-0.482974	1.12e-30
HACE1	7.31e-09	0.16342	0.00021789
LIN28B	4.71e-09	-0.516005	0.00014071
SOBP	1.65e-33	-0.246955	5.28e-29
FOXO3	2.54e-08	0.151284	0.00075252
AK9	7.6e-18	0.299438	2.38e-13
SLC16A10	4.73e-41	-0.761025	1.52e-36
MFSD4B	1.6e-23	0.212467	5.06e-19
LAMA4	7.27e-10	-0.635171	2.19e-05
HDAC2	5.15e-12	0.158337	1.58e-07
NT5DC1	5.48e-09	-0.393081	0.00016349
DSE	4.4e-15	0.227455	1.36e-10
GOPC	9.68e-08	0.134734	0.00284698
AL137009.1	4.1e-11	0.269388	1.24e-06
MAN1A1	2.15e-38	0.53342	6.87e-34
AL078600.1	2.36e-08	0.396831	0.00069799
CLVS2	4.42e-23	0.357529	1.4e-18
NKAIN2	4.2e-21	-0.535983	1.32e-16
RNF217	7.09e-10	-0.440024	2.13e-05
TRMT11	8.77e-14	0.190621	2.71e-09
RNF146	1.28e-16	0.263677	3.98e-12
KIAA0408	1.11e-37	0.325196	3.56e-33
SOGA3	3.79e-82	0.429073	1.22e-77
AL590006.1	4.07e-16	0.397034	1.27e-11
L3MBTL3	1.18e-07	0.293384	0.00345749
SAMD3	2.35e-23	-0.846986	7.43e-19
TMEM200A	3.73e-15	-0.526075	1.16e-10
EPB41L2	1.46e-21	-0.446408	4.59e-17
AKAP7	7.08e-15	-0.357883	2.19e-10
MED23	1.57e-10	0.197724	4.74e-06
AL133346.1	2.9e-16	-0.578145	9.02e-12
AL021408.1	1.75e-08	-0.519647	0.0005184
LINC01013	3.06e-08	-0.548168	0.00090685
MOXD1	1.43e-25	-1.08101	4.53e-21
SGK1	1.7e-20	-0.721836	5.36e-16
MYB	1.07e-31	0.67888	3.42e-27
AHI1	5.22e-09	-0.142145	0.00015588
PDE7B	1.24e-09	-0.303019	3.72e-05
AL023284.4	2.22e-09	-0.552972	6.66e-05
MAP7	4.52e-37	-0.463065	1.45e-32
MAP3K5	1.48e-31	-1.07115	4.71e-27
ARFGEF3	3.48e-24	-0.578593	1.1e-19
NHSL1	2.5e-08	0.168331	0.00073952
AIG1	5.05e-27	-0.284979	1.6e-22
PHACTR2	1.97e-16	-0.591166	6.13e-12
SF3B5	5.93e-10	-0.31137	1.79e-05
EPM2A	1.17e-27	0.301697	3.71e-23
SHPRH	1.4e-41	0.239949	4.5e-37
GRM1	2.84e-15	-0.808642	8.8e-11
SAMD5	2.33e-49	-0.796358	7.49e-45
AL033504.1	3.26e-34	-0.731811	1.04e-29
AL445123.2	5.76e-26	-0.781395	1.83e-21
AL513164.1	1.2e-11	-0.615762	3.66e-07
SASH1	9.43e-37	-0.847636	3.02e-32
PLEKHG1	1.8e-10	0.274064	5.44e-06
MTHFD1L	3.9e-15	-0.287578	1.21e-10
SYNE1	1.2e-25	-0.259573	3.81e-21
OPRM1	4.75e-15	-0.887316	1.47e-10
SCAF8	7.97e-19	0.169505	2.5e-14
AL589693.1	1.69e-07	-0.40908	0.0049566
ARID1B	1.89e-38	0.140937	6.06e-34
ZDHHC14	8.81e-42	-0.46927	2.83e-37
SYNJ2	1.45e-11	-0.645031	4.42e-07
GTF2H5	1.92e-08	-0.272958	0.0005691
MRPL18	6.41e-10	-0.359524	1.93e-05
MPC1	1e-07	-0.228611	0.00295241
RPS6KA2	2.41e-17	-0.318706	7.52e-13
Z94721.1	2.66e-07	-0.226272	0.00776654
AFDN	1.3e-26	0.203211	4.13e-22
WDR27	6.59e-09	0.214544	0.00019663
PHF10	1.8e-07	0.243881	0.00527717
PSMB1	7.17e-11	-0.228588	2.18e-06
PRKAR1B	1.3e-17	-0.361763	4.06e-13
SDK1	9.31e-26	-0.425445	2.95e-21
MMD2	3.35e-14	-0.935862	1.04e-09
SLC29A4	2.04e-07	-0.264143	0.0059798
ACTB	1.78e-78	-0.409552	5.73e-74
CYTH3	9.37e-11	-0.299381	2.84e-06
RAC1	1.27e-09	-0.191612	3.82e-05
GLCCI1	6.98e-31	0.261109	2.22e-26
ICA1	1.39e-08	-0.421887	0.00041164
NXPH1	2.37e-10	-0.843243	7.16e-06
NDUFA4	2.85e-80	-0.495648	9.19e-76
PHF14	4.67e-62	0.211471	1.51e-57
AC004160.1	1.87e-10	0.24762	5.64e-06
AC073333.1	1.76e-07	0.328787	0.00515103
AHR	2.74e-13	-0.627751	8.42e-09
AC073332.1	2.96e-13	-0.866279	9.09e-09
ITGB8	2.67e-13	0.396926	8.22e-09
CDCA7L	7.99e-15	0.549993	2.47e-10
FAM126A	3.08e-14	-0.45625	9.52e-10
KLHL7	4.2e-19	0.193979	1.32e-14
IGF2BP3	7.6e-16	0.428549	2.36e-11
TRA2A	3.4e-07	0.0870338	0.00993344
MPP6	9.64e-13	0.423708	2.96e-08
OSBPL3	8.63e-09	-0.595465	0.00025695
CYCS	9.04e-46	-0.705805	2.9e-41
NPVF	2.36e-45	-2.65471	7.58e-41
CBX3	4.32e-20	0.245713	1.36e-15
SNX10	1.5e-16	-0.551618	4.67e-12
HIBADH	5.92e-10	0.186861	1.78e-05
AC007130.1	1.08e-09	0.420252	3.24e-05
JAZF1	1.01e-14	-0.249917	3.13e-10
PLEKHA8	2.09e-11	0.21511	6.37e-07
PDE1C	2.72e-17	-0.429069	8.5e-13
BBS9	5.54e-30	0.228375	1.76e-25
HERPUD2	4.66e-08	0.204209	0.00137545
EEPD1	6.88e-08	-0.522392	0.00202692
ELMO1	5.81e-11	-0.23948	1.76e-06
EPDR1	2.75e-08	-0.601704	0.00081536
SFRP4	1.58e-08	-0.648911	0.00046926
GLI3	1.88e-08	0.502714	0.00055895
PSMA2	5.44e-13	-0.295255	1.67e-08
HECW1	2.96e-09	0.163259	8.85e-05
MRPS24	1.45e-09	-0.313315	4.34e-05
URGCP	1.35e-12	-0.260273	4.14e-08
PGAM2	2.46e-12	-0.584857	7.52e-08
AEBP1	2.55e-10	-0.552023	7.71e-06
CAMK2B	1.45e-31	-0.535126	4.62e-27
PPIA	3.08e-106	-0.537988	9.96e-102
TNS3	2.12e-08	-0.356595	0.00062842
ABCA13	2.16e-09	0.664102	6.47e-05
VWC2	3.54e-10	-0.333102	1.07e-05
SEC61G	1.76e-10	-0.282662	5.33e-06
SUMF2	1.88e-08	-0.27906	0.00055877
CHCHD2	2.92e-33	-0.357129	9.32e-29
ZNF727	2.7e-07	0.518719	0.00788499
ZNF736	1.44e-17	0.260816	4.51e-13
ZNF680	2.3e-07	0.215526	0.00672474
ZNF117	1.14e-25	0.26673	3.6e-21
ERV3-1	1.96e-13	0.218529	6.04e-09
ASL	2.2e-12	-0.438102	6.73e-08
TPST1	1.74e-13	-0.211741	5.36e-09
RABGEF1	1.02e-13	-0.150472	3.15e-09
AUTS2	1.32e-79	0.19904	4.26e-75
GALNT17	1.04e-19	-0.387826	3.27e-15
CALN1	4.53e-12	-0.256787	1.39e-07
BUD23	2.36e-08	-0.270992	0.00069853
GTF2IRD1	4.24e-16	-0.214746	1.32e-11
GTF2I	3.11e-07	0.0663177	0.00907908
AC211433.1	6.33e-28	0.254495	2.01e-23
CASTOR2	1.24e-07	-0.217061	0.00365437
HIP1	7.41e-10	-0.21417	2.23e-05
POR	7.34e-12	-0.386292	2.24e-07
MDH2	2.04e-17	-0.429158	6.36e-13
SRRM3	4.62e-34	-0.264483	1.48e-29
HSPB1	4.6e-17	-0.712885	1.43e-12
YWHAG	5.17e-08	-0.185738	0.00152563
GSAP	2.49e-12	-0.407635	7.63e-08
AC006355.2	4.56e-11	0.348488	1.39e-06
CACNA2D1	8.67e-08	-0.201949	0.00255253
SEMA3E	8.5e-11	-1.11962	2.58e-06
SEMA3A	7.5e-50	-0.606837	2.41e-45
GRM3	2.23e-11	-0.349843	6.8e-07
DMTF1	4.59e-27	0.230501	1.46e-22
ABCB1	1.79e-08	0.289544	0.00053093
ADAM22	1.94e-13	0.152503	5.98e-09
ZNF804B	2.36e-20	-0.847301	7.43e-16
CDK14	1.32e-15	-0.244898	4.11e-11
AKAP9	3.7e-09	0.0862322	0.00011063
KRIT1	2.57e-08	0.149737	0.0007624
VPS50	4.6e-08	0.14972	0.00135774
GNGT1	9.41e-90	-2.42279	3.04e-85
GNG11	6.84e-11	0.512958	2.07e-06
CASD1	7.71e-15	0.17133	2.39e-10
SGCE	4.78e-19	0.19192	1.5e-14
PEG10	2.32e-24	-0.593394	7.34e-20
PPP1R9A	1.59e-35	0.288292	5.1e-31
AC002429.2	4.2e-21	0.405314	1.32e-16
DYNC1I1	3.45e-16	-0.696415	1.07e-11
SLC25A13	6.59e-08	-0.311244	0.00194427
AC079781.5	2.79e-09	0.128154	8.36e-05
NPTX2	1.72e-07	0.272915	0.00502756
TMEM130	5.21e-12	-0.351668	1.59e-07
BUD31	5.69e-10	-0.37019	1.72e-05
ATP5MF	6.44e-14	-0.342396	1.99e-09
COPS6	1.42e-16	-0.371441	4.41e-12
LAMTOR4	2.57e-25	-0.518146	8.14e-21
GPC2	2.47e-12	0.3032	7.55e-08
CASTOR3	1.88e-07	-0.145077	0.0054976
SPDYE3	3.09e-10	-0.273991	9.34e-06
POP7	1.41e-11	-0.468527	4.31e-07
AP1S1	6.87e-10	-0.344874	2.07e-05
VGF	1.01e-20	-0.812749	3.19e-16
ZNHIT1	5.88e-09	-0.309798	0.00017557
FIS1	7.32e-11	-0.347614	2.22e-06
COL26A1	2.44e-10	-0.439893	7.38e-06
POLR2J	5.97e-10	-0.363181	1.8e-05
POLR2J3	9.81e-12	-0.19876	2.99e-07
LHFPL3	2.78e-47	-0.689697	8.93e-43
LHFPL3-AS1	1.73e-07	-0.427142	0.00508464
SRPK2	1.45e-15	-0.144396	4.52e-11
CDHR3	2.12e-09	-0.562639	6.35e-05
HBP1	1.64e-21	0.360361	5.17e-17
GPR22	1.09e-08	-0.479041	0.00032535
NRCAM	1.03e-21	0.167663	3.25e-17
IMMP2L	5.07e-12	0.231689	1.55e-07
DOCK4	2.82e-50	0.232538	9.09e-46
DOCK4-AS1	5.62e-11	0.395675	1.71e-06
IFRD1	1.41e-22	0.406176	4.46e-18
AC002463.1	1.25e-105	0.583573	4.04e-101
BMT2	1.45e-127	0.509664	4.68e-123
AC002066.1	6.02e-09	-0.790132	0.00017972
CAV2	1.39e-09	-0.653381	4.18e-05
CAV1	3.74e-15	-0.787549	1.16e-10
ST7	7.7e-09	0.118718	0.00022956
ST7-AS2	4.87e-21	0.293285	1.53e-16
KCND2	5.45e-22	-0.393177	1.72e-17
WNT16	3.42e-13	0.901603	1.05e-08
GPR37	2.19e-25	0.637895	6.93e-21
ZNF800	8.19e-14	0.263098	2.52e-09
ATP6V1F	5.25e-42	-0.644486	1.68e-37
CEP41	1.03e-09	0.318317	3.1e-05
MKLN1	4.58e-20	0.145926	1.44e-15
PLXNA4	3.36e-07	-0.245682	0.00981274
EXOC4	6.85e-12	0.102527	2.09e-07
LRGUK	1.05e-09	-0.372561	3.16e-05
AKR1B1	3.04e-09	-0.32565	9.1e-05
AC009264.1	6.6e-25	-0.799066	2.09e-20
CHRM2	3.96e-48	-1.08511	1.27e-43
PTN	1.49e-39	-0.561537	4.79e-35
TRIM24	3.29e-18	0.186516	1.03e-13
UBN2	1.3e-08	0.127086	0.00038561
FMC1	6.26e-11	-0.375205	1.9e-06
CLEC2L	3.18e-48	-1.18515	1.02e-43
KDM7A	1.37e-13	0.250457	4.23e-09
NDUFB2	4.87e-35	-0.476897	1.56e-30
TMEM178B	2.51e-38	-0.212197	8.04e-34
CASP2	3.88e-09	0.25299	0.00011592
CNTNAP2	2.07e-151	-0.618291	6.7e-147
EZH2	3.51e-32	0.312076	1.12e-27
ATP6V0E2	2.87e-12	-0.281986	8.79e-08
TMEM176B	7e-10	-0.631579	2.11e-05
CDK5	1.45e-07	-0.433796	0.00424526
AGAP3	8.7e-08	-0.22006	0.00256152
SMARCD3	9.53e-11	-0.284176	2.89e-06
NUB1	2.96e-09	0.247412	8.86e-05
PRKAG2	1.13e-21	-0.483149	3.56e-17
KMT2C	1.1e-22	0.131313	3.48e-18
DPP6	3.54e-12	-0.160757	1.08e-07
RBM33	2.37e-39	0.261894	7.58e-35
PTPRN2	4.82e-20	-0.231923	1.51e-15
WDR60	1.79e-08	-0.148904	0.00053229
VIPR2	1.06e-19	0.579187	3.32e-15
ERICH1	3.64e-08	0.254727	0.00107515
DLGAP2	3.57e-26	-0.61687	1.13e-21
AC245187.2	3.33e-13	0.639334	1.03e-08
AC245123.1	2.61e-08	0.472246	0.00077406
CSMD1	2.62e-24	-0.514225	8.28e-20
MCPH1	4.29e-13	0.207347	1.32e-08
ANGPT2	2.08e-07	0.279055	0.00608172
AGPAT5	2.71e-13	0.226427	8.35e-09
MFHAS1	1.08e-08	-0.222959	0.00032079
TNKS	5.52e-23	0.157651	1.74e-18
LINC00599	7.98e-23	0.203193	2.52e-18
MSRA	4.68e-17	-0.259992	1.46e-12
NEIL2	2.86e-08	-0.493614	0.00084539
CTSB	1.3e-15	-0.486514	4.05e-11
AC068587.4	3.8e-35	-0.607991	1.21e-30
TRMT9B	5.43e-30	-0.618366	1.73e-25
DLC1	5.75e-10	-0.756491	1.73e-05
SGCZ	3.61e-13	-0.682836	1.11e-08
VPS37A	3e-14	0.237632	9.28e-10
MTUS1	5.99e-13	0.150402	1.84e-08
PCM1	1.09e-18	0.124972	3.43e-14
CSGALNACT1	3.27e-13	-0.581141	1.01e-08
LPL	2.16e-08	-0.447232	0.00064036
XPO7	4.08e-12	0.178181	1.25e-07
NPM2	1.36e-11	-0.513596	4.15e-07
DMTN	6.87e-10	-0.519823	2.07e-05
SLC39A14	7.28e-08	-0.409643	0.0021441
SLC25A37	7.52e-12	-0.470364	2.3e-07
AC120193.1	1.91e-12	0.852657	5.84e-08
ADAM7	9.49e-10	0.6695	2.85e-05
NEFM	1.23e-99	-1.71929	3.99e-95
NEFL	6.73e-119	-1.86064	2.18e-114
ADRA1A	3.38e-23	-1.16436	1.07e-18
CHRNA2	6.99e-24	-0.964095	2.21e-19
CLU	2.32e-21	-0.460126	7.29e-17
ELP3	1.62e-07	0.174238	0.00474969
FZD3	4.81e-29	0.336472	1.53e-24
HMBOX1	5.16e-14	0.164779	1.59e-09
KIF13B	3.31e-12	-0.398442	1.01e-07
DUSP4	4.44e-17	-0.599203	1.39e-12
SARAF	7.72e-08	-0.141862	0.00227377
SMIM18	7.75e-14	-0.462395	2.39e-09
PURG	6.19e-09	0.131213	0.00018461
WRN	6.82e-10	0.183116	2.05e-05
DUSP26	1.91e-07	-0.249122	0.00560861
AC087855.1	3.58e-09	-0.648992	0.00010694
UNC5D	1.13e-21	-0.514575	3.55e-17
NSD3	5.29e-08	0.0888517	0.00156125
TACC1	6.07e-22	-0.403014	1.91e-17
ANK1	1.29e-49	-0.883747	4.14e-45
VDAC3	1.7e-14	-0.273209	5.25e-10
CHRNB3	5.02e-10	-0.590229	1.51e-05
SPIDR	6.74e-15	-0.228957	2.09e-10
UBE2V2	3.78e-08	-0.199722	0.00111791
PCMTD1	6.21e-22	0.188506	1.96e-17
ST18	1.54e-16	0.354398	4.79e-12
RB1CC1	1.88e-23	0.187788	5.95e-19
RP1	3.56e-12	-0.658555	1.09e-07
LINC01606	2.94e-10	-0.806583	8.88e-06
FAM110B	8.98e-23	0.265046	2.83e-18
AC027698.1	2.39e-09	0.370728	7.15e-05
TOX	1.68e-07	-0.116119	0.00491694
CHD7	1.67e-46	0.41642	5.38e-42
CLVS1	7.84e-11	-0.299144	2.38e-06
MIR124-2HG	4.84e-106	0.275998	1.56e-101
PDE7A	1.62e-11	0.125063	4.93e-07
ARFGEF1	2.21e-17	0.162739	6.9e-13
PREX2	1.94e-11	-0.4867	5.91e-07
C8orf34	1.19e-18	-1.1527	3.74e-14
SLCO5A1	5.11e-67	0.384019	1.65e-62
AC079089.1	8.67e-13	0.29264	2.66e-08
NCOA2	4.87e-09	0.110384	0.0001455
KCNB2	2.08e-13	0.164326	6.39e-09
RPL7	6.67e-08	-0.126594	0.00196707
GDAP1	7.95e-58	0.313861	2.56e-53
MIR2052HG	2.62e-07	0.352775	0.00765446
AC067773.1	4.3e-08	-0.529023	0.00126993
ZFHX4-AS1	9.04e-09	0.282486	0.00026906
AC062004.1	1.36e-13	1.25804	4.19e-09
PKIA-AS1	6.37e-16	0.331966	1.98e-11
ZC2HC1A	1.08e-10	0.128755	3.28e-06
IL7	3.53e-44	0.375273	1.13e-39
TPD52	6e-33	-0.938356	1.92e-28
ZNF704	6.07e-21	0.180036	1.91e-16
FABP5	1.85e-48	-0.656569	5.94e-44
E2F5	4.69e-10	0.268834	1.41e-05
AC090578.1	8.73e-13	-0.389454	2.68e-08
CALB1	4e-13	-0.768766	1.23e-08
TMEM64	1.35e-07	-0.386034	0.00397752
RUNX1T1	6.14e-76	0.368092	1.98e-71
AC117834.1	1.67e-07	0.314519	0.00490224
LINC00535	6.97e-17	0.272943	2.17e-12
AC016885.2	1.59e-11	0.394095	4.86e-07
RBM12B	1.28e-20	0.304711	4.03e-16
VIRMA	9.81e-08	0.181012	0.00288546
INTS8	5.68e-09	0.194585	0.00016951
UQCRB	1.88e-10	-0.216143	5.68e-06
LAPTM4B	2.41e-11	-0.224468	7.35e-07
VPS13B	1.48e-07	0.0854106	0.00435073
COX6C	2.04e-22	-0.282709	6.42e-18
SPAG1	1.76e-07	-0.434125	0.00514578
PABPC1	1.36e-12	-0.213853	4.18e-08
YWHAZ	1.71e-16	-0.205829	5.31e-12
UBR5	2.08e-38	0.19817	6.65e-34
BAALC	1.07e-13	-0.61297	3.31e-09
RIMS2	6.29e-14	-0.107333	1.94e-09
LRP12	1.82e-19	0.229636	5.7e-15
ZFPM2	5.31e-14	-0.266581	1.64e-09
OXR1	2.42e-20	-0.316997	7.61e-16
ANGPT1	3.25e-19	-0.993288	1.02e-14
NUDCD1	4.92e-13	0.264975	1.51e-08
SYBU	1.09e-08	-0.217876	0.00032407
CSMD3	4.28e-46	-0.787856	1.38e-41
AC055788.1	4.71e-09	-0.754641	0.00014074
RAD21	6.08e-11	0.199598	1.85e-06
SAMD12	1.24e-45	-0.490348	3.97e-41
AC023590.1	5.66e-10	-0.359249	1.71e-05
TNFRSF11B	1.38e-09	-0.262771	4.15e-05
COLEC10	4.43e-08	-0.39786	0.00130817
ZHX2	1.07e-08	0.211231	0.00031741
ZHX1	2.57e-08	0.239996	0.00076053
FBXO32	9.06e-10	0.408557	2.72e-05
NDUFB9	1.39e-20	-0.304222	4.37e-16
MTSS1	1.45e-16	-0.173223	4.5e-12
PVT1	5.71e-26	-0.870647	1.81e-21
FAM49B	5.8e-16	-0.172603	1.8e-11
ASAP1	6.32e-19	-0.22027	1.98e-14
ADCY8	6.86e-15	0.278612	2.12e-10
PHF20L1	2.55e-31	0.236905	8.14e-27
FAM135B	1.18e-77	-1.52019	3.81e-73
KCNK9	6.87e-15	-0.754205	2.13e-10
TRAPPC9	1.88e-08	-0.140323	0.00055872
LY6E-DT	1e-10	-0.654537	3.04e-06
LY6E	1.69e-11	-0.652387	5.16e-07
LY6H	3.75e-27	-0.49128	1.19e-22
PUF60	7.66e-08	-0.290163	0.0022561
PLEC	5.02e-11	-0.573789	1.53e-06
MROH1	9.47e-14	-0.395184	2.92e-09
ADCK5	3.69e-11	-0.592122	1.12e-06
VPS28	7.98e-23	-0.433431	2.52e-18
KIFC2	1.4e-07	-0.435615	0.00411435
RPL8	2.57e-33	-0.310008	8.19e-29
AL928970.1	1.5e-12	0.49041	4.59e-08
KCNV2	5.43e-08	-0.450095	0.0016014
PUM3	1.75e-11	0.187097	5.33e-07
RFX3	9.83e-130	0.339197	3.18e-125
RFX3-AS1	6.78e-11	0.239053	2.06e-06
KIAA2026	2.42e-07	0.10594	0.00707864
UHRF2	1.32e-17	0.242283	4.11e-13
GLDC	8.07e-08	-0.471951	0.00237558
KDM4C	5.95e-16	-0.209087	1.85e-11
PTPRD	6.73e-36	-0.232201	2.15e-31
LURAP1L-AS1	1.79e-07	0.455147	0.00523089
LURAP1L	2.09e-12	0.485875	6.39e-08
MPDZ	1.81e-12	0.248437	5.55e-08
TTC39B	1.18e-17	-0.450679	3.69e-13
SNAPC3	1.29e-11	0.190084	3.93e-07
PSIP1	1.93e-30	0.22506	6.13e-26
SH3GL2	5.35e-34	-0.595887	1.71e-29
DENND4C	4.18e-08	0.134775	0.00123553
RPS6	1.45e-13	-0.181119	4.47e-09
SLC24A2	6.22e-62	-1.38469	2e-57
AL158077.2	6.19e-10	-0.769717	1.86e-05
NDUFB6	1.11e-19	-0.376933	3.48e-15
TMEM215	4.88e-15	-0.74767	1.51e-10
FAM219A	9.49e-11	-0.323059	2.88e-06
DCTN3	8.53e-32	-0.537054	2.72e-27
GALT	2.63e-11	-0.384976	8.02e-07
PHF24	2.67e-07	-0.441201	0.00781798
CCDC107	3.55e-09	-0.363349	0.00010625
RECK	1.45e-08	0.166687	0.00043106
CLTA	1.84e-07	-0.163193	0.0053833
RNF38	1.18e-07	0.137545	0.00345978
ZCCHC7	6.63e-19	0.183339	2.08e-14
GRHPR	1.36e-10	-0.370297	4.11e-06
BX664727.3	1.12e-15	-0.670904	3.47e-11
CNTNAP3B	3.24e-09	0.325545	9.69e-05
ANKRD20A4	1.28e-07	-0.428793	0.00375332
ANKRD20A3	1.32e-07	-0.434568	0.00389102
ANKRD20A1	1.1e-10	-0.534163	3.33e-06
FXN	2.2e-12	-0.493272	6.74e-08
TJP2	3.13e-14	-0.415885	9.65e-10
APBA1	3.95e-20	-0.241202	1.24e-15
AL451127.1	2.84e-07	0.269889	0.00830932
RORB	2.57e-163	0.382734	8.31e-159
AL137018.1	2.78e-35	0.655654	8.88e-31
PCSK5	6.61e-27	-0.595108	2.1e-22
GCNT1	7.05e-09	-0.280139	0.00021015
PRUNE2	2.11e-45	-0.4728	6.77e-41
PSAT1	4.04e-10	-0.491545	1.22e-05
TLE1	1.79e-18	-0.392198	5.59e-14
AL591368.1	1.46e-08	-0.707628	0.00043447
FRMD3	1.11e-26	-0.437401	3.52e-22
AL354733.3	3.88e-21	0.460253	1.22e-16
NTRK2	6.73e-21	-0.34955	2.12e-16
AGTPBP1	3.66e-09	0.12634	0.00010944
TUT7	1.78e-10	0.206788	5.4e-06
DAPK1	3.05e-57	0.35752	9.83e-53
SPIN1	5.99e-08	0.103093	0.00176772
SECISBP2	3.51e-40	0.259824	1.13e-35
DIRAS2	1.84e-18	0.249876	5.76e-14
AL158071.3	7.34e-08	0.34854	0.00216322
AUH	1.46e-25	0.246232	4.61e-21
WNK2	8.62e-51	-0.483724	2.77e-46
TSTD2	1.16e-08	0.193632	0.00034601
TRIM14	8.79e-11	-0.521536	2.67e-06
GABBR2	1.03e-36	-0.404977	3.29e-32
ANKS6	1.05e-08	-0.396146	0.00031267
SEC61B	1.7e-16	-0.338336	5.31e-12
TMEFF1	9.76e-45	0.269959	3.13e-40
CAVIN4	4.56e-11	0.28605	1.39e-06
PLPPR1	5.77e-164	0.51325	1.86e-159
GRIN3A	7.33e-39	-0.548399	2.35e-34
PPP3R2	5.94e-10	-0.60207	1.79e-05
FSD1L	1.63e-07	0.15963	0.0047667
ZNF462	2.13e-11	0.141346	6.48e-07
AL807761.4	3.95e-11	0.363258	1.2e-06
FRRS1L	6.19e-92	-0.691467	2e-87
EPB41L4B	1.26e-47	-0.900925	4.05e-43
PALM2-AKAP2	2.45e-38	-0.620226	7.86e-34
TXN	3.64e-39	-0.550182	1.17e-34
SUSD1	4.35e-11	-0.363028	1.32e-06
KIAA1958	8.66e-32	0.204967	2.76e-27
WHRN	3.45e-24	-0.819922	1.09e-19
ATP6V1G1	1.03e-28	-0.349156	3.27e-24
2024-12-01	3.16e-09	-0.493173	9.46e-05
TNC	7.77e-13	-0.603064	2.38e-08
ASTN2	1.46e-116	-1.03638	4.71e-112
ASTN2-AS1	7.8e-12	-0.628743	2.38e-07
AL157829.1	2.43e-17	-0.792406	7.58e-13
MEGF9	6.19e-11	0.150929	1.88e-06
CNTRL	3.02e-09	0.181328	9.05e-05
NDUFA8	2.72e-13	-0.3737	8.37e-09
STRBP	4.87e-09	-0.118637	0.00014555
NR6A1	7.07e-32	0.210291	2.26e-27
MIR181A2HG	1.31e-23	0.163608	4.14e-19
RPL35	1.39e-18	-0.261151	4.36e-14
PBX3	1.38e-24	-0.383645	4.38e-20
RALGPS1	8e-24	-0.241858	2.53e-19
GARNL3	1.74e-33	-0.601795	5.55e-29
RPL12	1.15e-16	-0.249934	3.58e-12
AK1	1.2e-24	-0.595304	3.81e-20
C9orf16	5.06e-27	-0.547549	1.61e-22
ODF2	1.48e-09	-0.304334	4.44e-05
KYAT1	2.6e-07	-0.273111	0.00759612
FNBP1	1.56e-11	-0.170732	4.75e-07
NCS1	3.95e-14	-0.376332	1.22e-09
AL157938.2	3.06e-09	0.298517	9.17e-05
PLPP7	2.97e-15	-0.528697	9.2e-11
RAPGEF1	1.36e-09	-0.17847	4.08e-05
RPL7A	1.73e-26	-0.240248	5.48e-22
OLFM1	8.48e-38	-0.95599	2.71e-33
CAMSAP1	1.73e-10	0.169188	5.22e-06
NOTCH1	4.35e-10	0.571513	1.31e-05
PHPT1	2.44e-41	-0.626426	7.84e-37
EDF1	8.44e-39	-0.421775	2.7e-34
PTGDS	4e-27	-2.04436	1.27e-22
PAXX	1.97e-11	-0.439358	6.01e-07
TUBB4B	2.85e-13	-0.327201	8.78e-09
MRPL41	3.07e-18	-0.557485	9.61e-14
CACNA1B	5.3e-29	-0.320527	1.68e-24
ZMYND11	1.09e-09	0.134113	3.28e-05
DIP2C	7.54e-11	0.0979114	2.29e-06
IDI1	2.12e-16	-0.40231	6.6e-12
ADARB2	2.01e-09	0.344011	6.02e-05
LINC02645	1.98e-07	0.978107	0.00579366
PFKP	4.26e-36	-0.572244	1.36e-31
KLF6	1.56e-10	-0.532582	4.73e-06
LINC02649	3.33e-07	0.418376	0.00971631
ITIH5	1.26e-09	-0.812924	3.77e-05
ATP5F1C	7.81e-17	-0.268462	2.43e-12
CELF2-AS2	3.65e-14	0.318442	1.13e-09
USP6NL	1.02e-11	0.231424	3.1e-07
CAMK1D	4.64e-31	-0.324169	1.48e-26
AC044781.1	6.42e-12	0.237064	1.96e-07
AL353576.1	1.59e-08	-0.576186	0.00047081
CUBN	1.93e-13	0.397877	5.95e-09
TRDMT1	9.32e-09	0.215889	0.00027754
HACD1	9.01e-10	-0.539876	2.71e-05
STAM	4.25e-11	0.203908	1.29e-06
CACNB2	1.43e-16	-0.298185	4.46e-12
NSUN6	2.29e-29	0.307219	7.29e-25
ARL5B	2.04e-11	0.276856	6.21e-07
PLXDC2	8.12e-12	-0.285224	2.48e-07
NEBL	1.17e-16	-0.468847	3.66e-12
SKIDA1	4.96e-08	0.385152	0.00146433
MLLT10	4.52e-10	0.114979	1.36e-05
BMI1	8.31e-19	0.36315	2.6e-14
ARMC3	1.58e-11	0.743272	4.83e-07
AL139815.1	2.48e-33	0.67514	7.9e-29
PTF1A	5.15e-14	0.676014	1.59e-09
C10orf67	7.38e-09	0.649831	0.00021989
KIAA1217	1.95e-10	-0.419458	5.9e-06
ARHGAP21	6.77e-25	0.213825	2.14e-20
GPR158	1.18e-29	-0.505392	3.75e-25
WAC	1.44e-14	0.142994	4.45e-10
BAMBI	1.21e-14	0.638609	3.74e-10
ARHGAP12	3.83e-12	0.164679	1.17e-07
EPC1	3.94e-16	0.120268	1.22e-11
ITGB1	2.85e-29	0.319867	9.07e-25
NRP1	6.16e-205	0.656945	1.99e-200
PARD3	1.19e-70	0.344207	3.84e-66
TMEM72-AS1	2.9e-07	0.2698	0.00847928
2024-03-08	2.74e-07	0.178852	0.00800681
RBP3	1.46e-23	-1.13252	4.6e-19
MAPK8	1.21e-71	0.2784	3.91e-67
VSTM4	2.02e-10	-0.716903	6.11e-06
SGMS1	7.08e-12	-0.255534	2.16e-07
PRKG1	9.61e-12	-0.398337	2.93e-07
PCDH15	2.69e-28	-0.650527	8.55e-24
CISD1	5.73e-14	-0.298264	1.77e-09
BICC1	5.89e-30	-0.656312	1.88e-25
PHYHIPL	5.74e-19	0.234397	1.8e-14
AL592430.1	5.26e-21	0.456599	1.66e-16
ARID5B	5.99e-13	-0.278757	1.84e-08
ZNF365	1.36e-10	-0.697464	4.13e-06
LRRTM3	1.04e-21	-0.44028	3.29e-17
SIRT1	1.69e-07	0.216137	0.00496063
ATOH7	6e-11	0.636344	1.82e-06
HNRNPH3	1.24e-21	0.249847	3.89e-17
TET1	5.96e-12	0.17011	1.82e-07
HK1	1.08e-20	-0.341814	3.39e-16
PCBD1	1.8e-09	-0.521211	5.41e-05
CDH23	2.1e-15	-0.716534	6.51e-11
SPOCK2	5.7e-22	-0.704284	1.8e-17
DDIT4	1.26e-08	0.287112	0.00037454
FUT11	3.17e-07	-0.336155	0.00926627
CHCHD1	6.05e-08	-0.310489	0.00178303
CAMK2G	2.08e-26	-0.563446	6.58e-22
ADK	4.02e-15	-0.212136	1.25e-10
COMTD1	3.06e-07	-0.440232	0.00893321
KCNMA1	1.61e-88	-0.618741	5.21e-84
DLG5	6.75e-26	-0.338688	2.14e-21
RPS24	4.32e-08	-0.11444	0.00127574
NRG3	2.01e-31	-0.192729	6.4e-27
GRID1	5.02e-42	-0.788561	1.61e-37
SNCG	3.91e-69	-1.3151	1.26e-64
NUTM2A-AS1	2.09e-08	0.12479	0.00061853
ATAD1	1.13e-07	0.142336	0.00332953
KIF20B	1.21e-15	0.432338	3.77e-11
LINC01374	3.46e-09	-0.6444	0.0001034
AL139340.1	1e-12	-0.992836	3.08e-08
LINC02653	1.05e-51	-1.62396	3.39e-47
AL391704.1	1.22e-09	-0.739203	3.67e-05
TNKS2	2.73e-10	0.161926	8.24e-06
BTAF1	1.4e-07	0.132163	0.00411811
CPEB3	1.94e-09	-0.112388	5.83e-05
CYP26A1	5.52e-10	-0.725523	1.67e-05
RBP4	4.38e-10	-0.691541	1.32e-05
FRA10AC1	5.51e-08	0.172454	0.00162523
SLC35G1	7.82e-11	-0.509595	2.37e-06
SORBS1	8.9e-22	-0.233979	2.81e-17
CCNJ	1.63e-09	0.302533	4.88e-05
TM9SF3	1.63e-12	0.189145	4.99e-08
LCOR	1.37e-07	0.101322	0.00403617
SLIT1	3.84e-24	-0.528902	1.22e-19
PGAM1	2.19e-24	-0.405402	6.94e-20
GOLGA7B	2.62e-11	-0.49187	7.96e-07
CNNM1	7.93e-27	-0.746635	2.52e-22
GOT1	6.21e-12	-0.409006	1.9e-07
NDUFB8	6.75e-56	-0.465844	2.17e-51
SFXN3	8.59e-11	-0.534006	2.61e-06
OGA	2.18e-15	0.13371	6.77e-11
NOLC1	2.16e-09	-0.359974	6.49e-05
BORCS7	7.12e-11	-0.364209	2.16e-06
CNNM2	7.47e-08	-0.170882	0.00219947
ATP5MD	9.04e-23	-0.458919	2.85e-18
NEURL1	1.57e-19	-0.483917	4.93e-15
SH3PXD2A	2.96e-19	-0.379525	9.28e-15
AL121929.2	6.21e-09	-0.483633	0.00018525
LINC02624	1.66e-07	-0.194911	0.00485906
XPNPEP1	5.64e-09	-0.324216	0.00016845
ADD3	7.92e-12	-0.373775	2.42e-07
MXI1	2.49e-19	0.269448	7.8e-15
SMC3	1.09e-13	0.201507	3.36e-09
PDCD4	7.14e-08	0.155951	0.00210482
VTI1A	2.45e-07	0.104002	0.00717818
NHLRC2	7.31e-11	0.192079	2.22e-06
GFRA1	1.82e-10	-0.303686	5.49e-06
HSPA12A	7.36e-36	-0.478689	2.35e-31
SHTN1	4.38e-23	-0.388879	1.38e-18
CACUL1	5.14e-10	0.172943	1.55e-05
AL157388.1	4.08e-11	-0.630146	1.24e-06
SFXN4	4.87e-08	-0.344908	0.00143833
TIAL1	1.06e-12	0.201207	3.25e-08
ATE1	1.15e-16	0.20981	3.59e-12
GPR26	3.78e-08	-0.50347	0.00111793
OAT	1.61e-08	-0.341451	0.0004776
LHPP	2.55e-15	-0.472281	7.9e-11
ADAM12	1.93e-17	-0.869961	6.03e-13
PTPRE	3.32e-46	-0.996569	1.07e-41
MKI67	3.56e-10	0.58858	1.08e-05
TCERG1L	1.05e-12	-0.386187	3.23e-08
JAKMIP3	4.92e-08	-0.416948	0.00145227
CALY	4.21e-36	-1.04722	1.35e-31
ECHS1	4.62e-12	-0.384379	1.41e-07
CYP2E1	3.92e-23	-0.905572	1.24e-18
RASSF7	8.04e-09	-0.553751	0.00023938
DRD4	2.18e-09	-0.664605	6.54e-05
DEAF1	5.2e-11	-0.279041	1.58e-06
CEND1	2.92e-15	-0.626108	9.05e-11
POLR2L	2.7e-10	-0.357321	8.15e-06
CHID1	6.68e-08	-0.274764	0.00196795
AP2A2	2.36e-19	-0.345759	7.41e-15
DUSP8	1.64e-07	-0.407462	0.00480851
CTSD	7.84e-12	-0.429736	2.39e-07
KCNQ1OT1	1.48e-24	-0.331779	4.69e-20
CDKN1C	5.43e-08	0.417231	0.0016028
NAP1L4	1.34e-15	0.194998	4.15e-11
OSBPL5	6.56e-08	-0.264831	0.00193419
ZNF195	3.12e-22	0.28587	9.83e-18
PGAP2	1.92e-13	-0.396894	5.93e-09
STIM1	8.67e-17	-0.530718	2.7e-12
SYT9	8.27e-32	-1.37745	2.64e-27
RIC3	6.66e-21	-0.279384	2.1e-16
LMO1	4.05e-09	-0.518475	0.00012099
NRIP3	3.6e-16	-0.562052	1.12e-11
AC079296.1	3.73e-13	-0.62024	1.15e-08
ZNF143	1.55e-07	0.249269	0.00454559
USP47	7.83e-31	0.195256	2.49e-26
DKK3	7.25e-25	0.327809	2.29e-20
MICAL2	4.76e-18	-0.891012	1.49e-13
ARNTL	3.05e-14	-0.250189	9.43e-10
BTBD10	7.06e-14	0.20112	2.18e-09
SPON1	1.31e-07	-0.262714	0.00384976
RRAS2	5.49e-23	-0.578135	1.73e-18
COPB1	1.57e-07	0.166138	0.0045992
PDE3B	1.98e-10	0.233309	5.98e-06
SOX6	3.59e-37	-1.19946	1.15e-32
PLEKHA7	3.26e-08	-0.404361	0.00096339
RPS13	1.58e-12	-0.163781	4.85e-08
LDHA	4.06e-14	-0.284623	1.25e-09
PTPN5	7.67e-16	-0.595293	2.38e-11
NAV2	1.36e-41	-0.605738	4.37e-37
NELL1	2.72e-41	-1.8634	8.73e-37
SLC17A6	1.57e-10	-0.711093	4.75e-06
SVIP	6.95e-09	-0.564235	0.00020706
LGR4	8.35e-63	0.311427	2.69e-58
MPPED2	4.83e-10	0.142712	1.46e-05
DCDC1	7.66e-08	-0.233847	0.00225456
ELP4	4.72e-35	0.226495	1.51e-30
AC131571.1	1.4e-17	0.285321	4.38e-13
PAX6	2.34e-33	0.180459	7.47e-29
PAUPAR	1.77e-19	0.247826	5.54e-15
QSER1	1.12e-12	0.190925	3.44e-08
CAPRIN1	2.8e-08	0.127745	0.00082858
ABTB2	8.07e-11	-0.662476	2.45e-06
APIP	4.47e-08	0.193873	0.00132134
SLC1A2	1.35e-16	-0.328404	4.2e-12
FJX1	6.86e-27	0.659333	2.18e-22
TRIM44	7e-17	0.147955	2.18e-12
LDLRAD3	3.08e-07	0.203635	0.00899552
AC090138.1	7.88e-11	0.53592	2.39e-06
TTC17	4.05e-10	0.105244	1.22e-05
SYT13	1.13e-17	-0.707056	3.53e-13
DGKZ	1.15e-07	-0.31231	0.00338447
ARHGAP1	5.09e-08	-0.295934	0.00150353
PSMC3	8.16e-10	-0.347602	2.46e-05
CELF1	2.89e-09	-0.106662	8.65e-05
NDUFS3	2.75e-09	-0.313202	8.23e-05
NUP160	5.35e-13	0.174077	1.64e-08
PTPRJ	4.75e-37	-0.353066	1.52e-32
TMX2	8.87e-08	-0.189459	0.0026109
ZFP91	1.01e-07	0.189602	0.0029697
STX3	4e-23	-0.638594	1.26e-18
VWCE	4.23e-08	-0.473654	0.00124922
SYT7	6.66e-22	-0.413334	2.1e-17
FADS3	4.79e-09	-0.521158	0.00014293
FTH1	5.29e-73	-0.571874	1.71e-68
EEF1G	3.89e-34	-0.292135	1.24e-29
ROM1	4.03e-09	-0.5822	0.00012043
BSCL2	3.85e-25	-0.383007	1.22e-20
GNG3	6.72e-97	-1.01102	2.17e-92
POLR2G	3.87e-22	-0.525149	1.22e-17
COX8A	2.47e-38	-0.451733	7.91e-34
OTUB1	9.74e-08	-0.30959	0.00286442
MACROD1	3.01e-09	-0.489546	9.01e-05
AP000721.2	5.11e-14	-0.652704	1.58e-09
VEGFB	1.17e-13	-0.492073	3.6e-09
TRMT112	4.38e-16	-0.408228	1.36e-11
PRDX5	5.41e-41	-0.595556	1.74e-36
NRXN2	9.49e-27	-0.308752	3.01e-22
RASGRP2	2.84e-07	-0.458056	0.00829571
SF1	1.01e-22	0.250266	3.18e-18
MAP4K2	2.37e-10	-0.566966	7.16e-06
ARL2	1.31e-30	-0.71718	4.16e-26
FAU	1.91e-21	-0.223851	6.03e-17
CAPN1	2.64e-09	-0.420005	7.89e-05
MALAT1	2.22e-240	0.227818	7.19e-236
AP001266.2	3.03e-15	-0.7781	9.39e-11
CFL1	4.87e-86	-0.434607	1.57e-81
SNX32	1.85e-07	-0.234124	0.00540739
FIBP	9.06e-17	-0.550478	2.83e-12
DRAP1	3.39e-11	-0.338289	1.03e-06
BANF1	7.64e-20	-0.388477	2.4e-15
PACS1	3.44e-21	-0.248852	1.08e-16
CNIH2	3.23e-08	-0.419632	0.0009552
B4GAT1	1.25e-10	-0.44676	3.77e-06
AIP	2.62e-10	-0.394587	7.9e-06
GSTP1	9.61e-34	-0.480903	3.07e-29
NDUFS8	7.49e-16	-0.408836	2.33e-11
PPP6R3	2.41e-07	0.0870453	0.0070384
CCND1	1.88e-78	1.27194	6.06e-74
SHANK2	4.37e-19	-0.194636	1.37e-14
PDE2A	9.32e-08	-0.454411	0.00274224
FAM168A	7.22e-11	-0.122552	2.19e-06
PLEKHB1	5.38e-08	-0.513468	0.00158817
AP001972.3	8.85e-09	-0.536043	0.00026344
RPS3	1.5e-15	-0.172164	4.67e-11
GDPD5	1.58e-10	-0.623962	4.78e-06
EMSY	1.12e-15	0.18873	3.47e-11
AAMDC	6.62e-09	0.207051	0.00019754
NDUFC2	1.18e-41	-0.363189	3.78e-37
NARS2	2.87e-08	0.165704	0.00084839
RAB30-DT	9.11e-09	0.168064	0.00027116
AP001767.3	9.24e-12	0.396869	2.82e-07
PCF11	6.23e-16	0.258905	1.94e-11
ANKRD42	8.26e-11	0.381132	2.51e-06
CREBZF	6.29e-32	0.334086	2.01e-27
PICALM	8.19e-14	0.132702	2.53e-09
AP001831.1	7e-28	0.316083	2.22e-23
ME3	9.37e-17	0.185186	2.92e-12
GRM5-AS1	1.5e-09	-0.512062	4.51e-05
GRM5	1.47e-42	-0.844962	4.73e-38
NOX4	1.27e-07	0.386847	0.00372717
SLC36A4	3.29e-12	0.191143	1.01e-07
MED17	6.58e-09	0.200949	0.00019621
MRE11	2.07e-17	0.348395	6.46e-13
AP000943.2	4.47e-08	-0.541477	0.00132001
AP000787.1	2.33e-11	0.352915	7.11e-07
CEP57	1.59e-08	0.135568	0.00047332
CNTN5	4.07e-11	0.277189	1.24e-06
PDGFD	1.31e-13	-1.12096	4.04e-09
GUCY1A2	8.36e-13	-0.184482	2.57e-08
CWF19L2	9.17e-11	0.177477	2.78e-06
ELMOD1	1.79e-16	-0.316411	5.58e-12
SLN	1.41e-10	0.505273	4.25e-06
NPAT	1.04e-08	0.224407	0.00031072
ATM	7.84e-21	0.208729	2.47e-16
DDX10	1.59e-15	0.219436	4.94e-11
C11orf87	2.04e-08	-0.354093	0.00060529
CRYAB	5.23e-61	-2.10996	1.69e-56
TIMM8B	2.65e-07	-0.2497	0.00774204
DRD2	2.16e-18	-1.11651	6.76e-14
SIK3	1.48e-15	-0.179139	4.59e-11
PCSK7	3.87e-19	-0.310042	1.21e-14
ATP5MG	1.84e-25	-0.350695	5.83e-21
KMT2A	1.92e-08	0.0971738	0.00056976
RPS25	2.48e-15	-0.195301	7.69e-11
TRAPPC4	8.96e-09	-0.313595	0.00026688
THY1	3.27e-48	-0.934619	1.05e-43
ARHGEF12	6.64e-21	0.126892	2.09e-16
GRIK4	2.09e-09	-0.515011	6.27e-05
SORL1	1.12e-28	-0.606431	3.56e-24
MIR100HG	1.67e-07	0.136191	0.00489861
UBASH3B	2.64e-33	-0.611486	8.41e-29
HSPA8	7.77e-28	-0.310043	2.47e-23
GRAMD1B	1.48e-29	-0.509759	4.72e-25
SCN3B	1.09e-13	-0.286986	3.36e-09
NRGN	4.38e-09	-0.628278	0.00013097
MSANTD2	1.23e-07	0.182032	0.00360271
ROBO3	2.57e-14	0.701424	7.94e-10
KIRREL3	5.11e-16	-0.27891	1.59e-11
KCNJ5	2.47e-13	-0.758897	7.6e-09
ARHGAP32	1.8e-32	0.18475	5.73e-28
OPCML	1.9e-37	0.404943	6.08e-33
B3GAT1	2.35e-16	-0.443626	7.32e-12
IQSEC3	9.17e-09	-0.194658	0.00027296
KDM5A	1.35e-19	0.200165	4.23e-15
[truncated: 1,156 more rows]

## Sheet: AC Likelihood Test
gene_short_name	num_cells_expressed	p_value	q_value
AL645608.6	1912	2.1753e-08	0.00063077
ACAP3	5768	1.9092e-10	5.66172e-06
AURKAIP1	3069	1.79545e-11	5.37198e-07
MRPL20	4178	1.26313e-10	3.75339e-06
GNB1	17386	1.51692e-14	4.61842e-10
GABRD	266	6.15312e-10	1.81597e-05
PRKCZ	2864	6.09254e-11	1.81558e-06
HES5	1014	1.13926e-24	3.56805e-20
AL139246.5	345	8.27919e-10	2.43913e-05
LINC01346	13	2.39879e-10	7.10808e-06
AJAP1	2410	5.45836e-29	1.71922e-24
CHD5	4942	3.20051e-41	1.01907e-36
RNF207	681	9.63057e-08	0.00276629
GPR153	3405	6.94116e-15	2.11719e-10
ACOT7	4071	5.8033e-53	1.85694e-48
CAMTA1	23304	1.74131e-31	5.49906e-27
PER3	4876	2.12768e-11	6.36197e-07
PARK7	7650	4.59108e-33	1.45276e-28
SLC45A1	996	7.41011e-08	0.00213218
RERE	25992	8.70184e-67	2.79503e-62
SLC25A33	2682	5.45766e-13	1.64827e-08
DISP3	7286	1.52914e-23	4.77978e-19
DRAXIN	2620	2.69305e-12	8.10042e-08
KAZN	13771	3.6184e-17	1.11378e-12
SPEN	13643	1.93583e-09	5.68417e-05
NBPF1	3892	9.04844e-08	0.00260043
SDHB	4595	4.38787e-08	0.00126656
RCC2	4991	1.50937e-18	4.66877e-14
IGSF21	660	2.37173e-21	7.38437e-17
MICOS10	2968	1.2609e-18	3.90097e-14
PLA2G5	28	1.90765e-18	5.89865e-14
CAMK2N1	4821	2.55363e-07	0.00728653
SH2D5	149	1.65781e-08	0.000481529
HP1BP3	17780	9.41183e-33	2.97649e-28
RAP1GAP	5316	1.91957e-17	5.91593e-13
CDC42	8907	1.6126e-12	4.8573e-08
ZBTB40	4342	9.39344e-11	2.79445e-06
KDM1A	15905	9.64023e-86	3.10387e-81
AL031428.1	12099	3.93358e-57	1.26024e-52
LINC01355	6028	3.53416e-23	1.10386e-18
AL109936.6	2608	1.58786e-13	4.80773e-09
HNRNPR	16912	1.08114e-22	3.37424e-18
TCEA3	403	1.35897e-22	4.24038e-18
ASAP3	497	1.28471e-07	0.00368327
ID3	554	2.41351e-11	7.21303e-07
SRSF10	11320	1.02464e-31	3.23663e-27
MYOM3	172	3.8285e-10	1.13236e-05
STPG1	1001	2.92865e-08	0.000847609
CLIC4	2809	1.74169e-14	5.30066e-10
MACO1	15653	7.99517e-36	2.53631e-31
STMN1	19787	9.04303e-87	2.91204e-82
SH3BGRL3	1934	8.65003e-16	2.64942e-11
TRNP1	381	1.4184e-10	4.21264e-06
WDTC1	3813	1.27293e-07	0.00364974
AHDC1	7256	9.97472e-22	3.10832e-17
IFI6	190	2.13128e-10	6.31755e-06
DNAJC8	5973	1.17844e-10	3.50245e-06
ATP5IF1	6095	4.00038e-42	1.27432e-37
TRNAU1AP	4721	2.89767e-08	0.000838702
PUM1	21005	1.18394e-40	3.76861e-36
KHDRBS1	14816	3.35618e-11	1.00212e-06
KPNA6	7788	4.14706e-08	0.00119738
ZBTB8OS	6812	3.9924e-10	1.18063e-05
FNDC5	2920	3.21034e-20	9.96971e-16
HPCA	1087	3.03474e-16	9.31088e-12
TRIM62	1906	9.98831e-08	0.00286794
PHC2	12949	1.76423e-19	5.46947e-15
CSMD2	5193	9.19192e-09	0.000267871
DLGAP3	1914	8.66833e-33	2.7417e-28
SFPQ	17608	1.14124e-24	3.57414e-20
TFAP2E	4534	3.58971e-12	1.07885e-07
TRAPPC3	2264	1.68427e-08	0.000489162
SH3D21	655	7.30462e-09	0.000213142
EPHA10	1506	8.53051e-36	2.70596e-31
C1orf122	2271	1.99485e-17	6.14752e-13
INPP5B	4178	2.006e-08	0.000582021
NDUFS5	6319	4.05478e-23	1.26619e-18
MACF1	24427	7.64907e-10	2.25479e-05
SCMH1	18615	3.34871e-19	1.03743e-14
FOXJ3	16877	3.62757e-26	1.13833e-21
CCDC30	4061	1.07557e-10	3.198e-06
IPO13	865	7.53495e-08	0.00216782
ATP6V0B	13174	5.0764e-93	1.63536e-88
CCDC24	1269	1.22124e-16	3.75153e-12
SLC6A9	3719	5.09457e-11	1.5191e-06
TMEM53	1075	2.02301e-07	0.00578115
RPS8	18513	1.00227e-09	2.95068e-05
EIF2B3	6758	2.66741e-07	0.0076088
ZSWIM5	16531	1.2698e-09	3.73498e-05
PRDX1	3479	1.41017e-43	4.49632e-39
UQCRH	8482	6.32334e-50	2.02119e-45
CYP4X1	584	2.86398e-12	8.61285e-08
AGBL4	4322	1.23624e-24	3.8714e-20
FAF1	23227	8.36663e-13	2.52421e-08
OSBPL9	15197	6.66358e-11	1.98501e-06
TUT4	22662	1.6336e-85	5.25922e-81
ECHDC2	1477	2.58699e-26	8.11951e-22
SCP2	4275	1.37018e-18	4.23892e-14
LRP8	13453	2.46808e-22	7.6982e-18
ACOT11	431	2.05161e-10	6.08262e-06
MROH7	187	2.60451e-08	0.000754344
DHCR24	918	6.78398e-10	2.00114e-05
USP24	13755	3.57581e-12	1.07471e-07
AC119674.1	838	9.82233e-22	3.06093e-17
PLPP3	1671	5.90898e-32	1.86718e-27
PRKAA2	4643	6.06263e-09	0.000177065
DAB1	21276	8.30913e-16	2.54517e-11
JUN	1098	2.62045e-21	8.15774e-17
HOOK1	4021	8.56248e-08	0.00246146
NFIA	8576	3.55507e-08	0.00102752
PATJ	10679	3.93355e-11	1.17393e-06
L1TD1	126	1.24886e-18	3.86386e-14
DOCK7	19751	7.90364e-14	2.39717e-09
ITGB3BP	7219	6.9195e-08	0.0019915
JAK1	16080	6.79126e-15	2.07174e-10
DNAJC6	7478	2.55777e-23	7.99073e-19
AL139294.1	2166	3.71236e-10	1.09804e-05
PDE4B	6346	5.98539e-77	1.9252e-72
SGIP1	23575	3.50373e-14	1.06461e-09
AL139147.1	2221	3.06351e-15	9.36239e-11
DEPDC1	34	1.64112e-31	5.18299e-27
LRRC7	11150	6.49587e-48	2.07478e-43
LRRC40	9729	6.39242e-08	0.00184115
SRSF11	17955	3.79516e-23	1.18519e-18
HHLA3	784	1.01378e-07	0.00291068
PTGER3	432	9.11045e-38	2.89402e-33
ZRANB2-AS1	1059	2.73207e-08	0.000790963
NEGR1	15867	5.21735e-09	0.000152535
ERICH3	818	3.19678e-12	9.61111e-08
SLC44A5	10425	3.03883e-31	9.59357e-27
ST6GALNAC3	18031	1.27531e-42	4.06378e-38
ST6GALNAC5	12158	1.3766e-38	4.37648e-34
AK5	2576	2.25433e-30	7.11039e-26
FUBP1	14635	8.16383e-19	2.52679e-14
AL078459.1	2526	5.28998e-08	0.00152547
DDAH1	5032	2.90927e-47	9.28989e-43
COL24A1	728	1.06177e-11	3.18084e-07
PKN2-AS1	2235	1.62002e-07	0.00463617
PKN2	19922	1.8485e-15	5.65475e-11
LRRC8B	6520	8.38461e-08	0.002411
LRRC8D	13638	1.61796e-11	4.84272e-07
ZNF326	12064	6.39841e-15	1.95222e-10
BARHL2	4943	5.43863e-08	0.00156807
ZNF644	19187	6.72984e-33	2.12905e-28
HFM1	9679	2.91561e-26	9.15005e-22
BTBD8	5992	3.53247e-31	1.11509e-26
EVI5	11066	1.19962e-08	0.00034909
MTF2	16666	1.55844e-29	4.91126e-25
FNBP1L	22338	4.73662e-105	1.52694e-100
ARHGAP29	546	1.17583e-11	3.52186e-07
PTBP2	23754	2.44629e-69	7.86017e-65
DPYD	890	4.3605e-08	0.00125875
MIR137HG	1401	2.96803e-13	8.97502e-09
LINC01776	53	1.20651e-42	3.84479e-38
PLPPR5	6894	4.85138e-60	1.55584e-55
AL445433.2	2757	5.8628e-24	1.834e-19
PLPPR4	4911	1.70339e-71	5.47469e-67
PALMD	817	1.79339e-10	5.32046e-06
CDC14A	1869	3.92534e-15	1.19915e-10
SLC30A7	9602	3.29258e-07	0.0093776
COL11A1	10613	4.02412e-15	1.22929e-10
NTNG1	1871	3.53869e-22	1.1034e-17
VAV3	3300	3.0733e-38	9.76758e-34
SLC25A24	3689	4.85275e-12	1.45723e-07
AL356488.2	151	1.40552e-07	0.0040271
GSTM3	1901	2.71169e-18	8.38048e-14
SLC6A17	697	8.60289e-20	2.66853e-15
KCNC4	276	3.78111e-11	1.12855e-06
RBM15	3083	5.84791e-11	1.74297e-06
LAMTOR5	3969	1.29942e-27	4.08642e-23
ATP5PB	5403	6.37667e-13	1.92493e-08
KCND3	4497	5.09512e-17	1.56721e-12
LINC01357	1141	1.78339e-15	5.45611e-11
SLC16A1-AS1	6369	4.95374e-15	1.51233e-10
MAGI3	14959	1.46574e-18	4.53398e-14
RSBN1	9624	2.44974e-07	0.00699231
SYT6	4930	7.16328e-29	2.256e-24
TRIM33	18529	2.32786e-25	7.29669e-21
BCAS2	2889	4.88066e-09	0.00014275
ATP1A1-AS1	2042	2.80783e-07	0.00800708
ZNF697	1743	8.25837e-10	2.43308e-05
SEC22B	4716	1.60767e-08	0.000467062
LINC00623	2247	5.35978e-28	1.68645e-23
SRGAP2C	4750	1.75734e-17	5.41664e-13
LINC02798	1539	2.34152e-17	7.21423e-13
LINC02591	1003	2.52147e-12	7.5856e-08
LINC02802	1663	4.20135e-12	1.26204e-07
SRGAP2B	6849	4.07507e-35	1.29172e-30
RBM8A	5067	1.71748e-08	0.000498756
BCL9	8411	5.14299e-14	1.56152e-09
AC239809.3	3725	1.05188e-29	3.31551e-25
LINC01138	10359	1.04758e-24	3.28101e-20
AC245297.3	12906	1.1206e-07	0.00321546
HIST2H3D	17	6.48846e-10	1.91442e-05
HIST2H2AC	2257	9.4309e-32	2.97922e-27
SV2A	7810	1.60309e-29	5.05167e-25
MRPS21	5570	2.04838e-16	6.2877e-12
ENSA	13522	8.26637e-32	2.61159e-27
MLLT11	8356	2.02969e-33	6.42497e-29
GABPB2	3050	6.78761e-11	2.02169e-06
PIP5K1A	9439	1.34256e-13	4.06674e-09
PSMB4	4009	4.59703e-14	1.39598e-09
S100A10	1012	5.12942e-53	1.64136e-48
RPS27	15166	2.63331e-09	7.72191e-05
TPM3	5533	1.48704e-07	0.00425813
KRTCAP2	4041	2.23532e-18	6.9107e-14
MUC1	202	2.39675e-07	0.00684154
THBS3	1383	5.30164e-12	1.59166e-07
FDPS	5545	3.63824e-16	1.11574e-11
DAP3	6403	9.25502e-11	2.75355e-06
LAMTOR2	2143	1.81878e-08	0.000527972
CCT3	7114	2.31396e-08	0.000670679
C1orf61	4424	2.74462e-36	8.71005e-32
MEF2D	1728	6.01455e-10	1.77543e-05
NAXE	1548	2.23241e-10	6.61619e-06
BCAN	160	3.45481e-07	0.00983757
NES	1136	2.10085e-34	6.65507e-30
CRABP2	633	3.36693e-31	1.06287e-26
ARHGEF11	11828	4.98508e-09	0.000145774
ACKR1	1555	3.97573e-08	0.00114835
PEA15	2740	6.98222e-16	2.13914e-11
TSTD1	636	1.73879e-10	5.15934e-06
PFDN2	4151	1.62636e-13	4.92398e-09
UFC1	2585	2.19629e-08	0.000636771
PCP4L1	1387	1.62229e-52	5.1902e-48
NUF2	1625	2.63315e-09	7.72171e-05
PBX1	21206	3.33726e-24	1.0445e-19
RXRG	766	4.46854e-10	1.32094e-05
AL356441.1	22	1.2911e-10	3.83624e-06
MGST3	8884	9.74643e-27	3.06087e-22
FAM78B	2802	1.23947e-12	3.73526e-08
MPC2	2311	4.78586e-14	1.45323e-09
GPR161	5625	4.9648e-26	1.55766e-21
ATP1B1	7484	1.13581e-54	3.63674e-50
NME7	12849	1.8503e-15	5.66007e-11
F5	300	2.08781e-08	0.000605568
MROH9	37	4.3914e-22	1.36911e-17
PRRC2C	18774	1.21085e-11	3.62637e-07
SUCO	13124	3.81813e-28	1.20157e-23
RC3H1	14195	1.58117e-13	4.78779e-09
RABGAP1L	20688	7.97648e-13	2.4069e-08
TNR	616	6.27775e-20	1.94817e-15
COP1	21827	3.72159e-37	1.1816e-32
ASTN1	19422	2.7835e-14	8.46377e-10
BRINP2	1189	3.64062e-10	1.07704e-05
AL136114.1	194	1.79107e-07	0.00512211
SEC16B	1343	2.68957e-15	8.22228e-11
RASAL2	20001	1.1374e-16	3.49443e-12
RALGPS2	10205	2.15783e-21	6.71948e-17
ABL2	12371	1.86076e-11	5.56721e-07
TDRD5	475	8.25127e-15	2.51598e-10
CEP350	15914	6.96132e-10	2.05324e-05
IER5	1808	9.73733e-08	0.00279676
CACNA1E	5542	3.54688e-29	1.11744e-24
RGS16	2438	1.98307e-15	6.06523e-11
NPL	921	4.73684e-14	1.43839e-09
DHX9	13034	5.99366e-28	1.88573e-23
RGL1	6974	5.06286e-09	0.000148033
C1orf21	12695	1.12779e-15	3.45305e-11
IVNS1ABP	6735	2.22048e-29	6.99696e-25
TPR	10777	3.17713e-14	9.6572e-10
BRINP3	3528	4.73824e-62	1.52031e-57
AL354771.1	1183	1.38921e-23	4.34323e-19
LINC01351	268	3.98315e-08	0.00115045
RO60	8096	7.6602e-12	2.29722e-07
ZBTB41	5160	1.93083e-14	5.87474e-10
CRB1	10588	4.4844e-58	1.43702e-53
LHX9	7422	5.32911e-30	1.68016e-25
NEK7	9966	6.10161e-76	1.96228e-71
MIR181A1HG	25972	3.90837e-127	1.26096e-122
CAMSAP2	20236	2.0798e-25	6.51936e-21
TMEM9	3120	9.35235e-13	2.82039e-08
IPO9-AS1	8538	1.3745e-08	0.000399608
TIMM17A	2838	4.09919e-09	0.000119967
KDM5B	15399	1.78356e-33	5.64602e-29
PPFIA4	1651	3.43123e-12	1.03133e-07
ETNK2	293	1.03733e-08	0.000302123
AL512306.3	486	6.61965e-09	0.000193254
LRRN2	3799	5.33853e-38	1.69626e-33
NFASC	15224	1.78694e-21	5.56524e-17
LEMD1	1011	1.25044e-08	0.00036379
CDK18	669	3.30869e-18	1.02212e-13
MFSD4A	1488	1.89372e-07	0.00541356
NUCKS1	15209	1.32781e-17	4.09405e-13
AC119673.2	1406	3.51539e-23	1.09803e-18
SRGAP2	7782	2.59316e-25	8.12773e-21
CR1L	560	7.05779e-18	2.17789e-13
MIR29B2CHG	1960	2.65184e-27	8.33631e-23
CD34	149	1.24926e-07	0.00358275
PLXNA2	18162	5.28032e-50	1.68791e-45
SYT14	19441	4.74067e-34	1.50128e-29
KCNH1	1045	1.33242e-08	0.000387482
RCOR3	13003	2.7081e-07	0.00772405
RD3	257	3.2742e-10	9.68902e-06
LPGAT1	13587	2.17763e-08	0.000631404
INTS7	8211	4.21002e-08	0.00121552
NENF	1480	1.25044e-12	3.76819e-08
VASH2	8942	1.96837e-13	5.95648e-09
PROX1-AS1	3558	8.41839e-31	2.65634e-26
PROX1	8378	2.29458e-68	7.37202e-64
CENPF	720	1.84745e-17	5.6942e-13
AC099563.2	40	5.00892e-27	1.57405e-22
USH2A	1185	1.09079e-07	0.00313058
ESRRG	15328	1.44524e-10	4.29192e-06
TGFB2	3580	2.53809e-11	7.58408e-07
RAB3GAP2	13285	2.57766e-08	0.000746594
C1orf115	33	2.44476e-26	7.67361e-22
DUSP10	1746	6.51239e-11	1.94024e-06
SUSD4	6532	3.30526e-61	1.06029e-56
TP53BP2	2043	1.28625e-08	0.000374132
DNAH14	13605	4.14514e-68	1.33171e-63
LBR	6693	1.60408e-14	4.88265e-10
ENAH	20008	3.26041e-56	1.04434e-51
H3F3A	22842	3.96414e-18	1.22413e-13
MRPL55	1523	8.03233e-08	0.00230994
GUK1	3654	6.28585e-53	2.01128e-48
PGBD5	3765	6.70138e-22	2.08869e-17
EGLN1	7727	9.3158e-08	0.00267652
DISC1	962	2.74954e-12	8.2698e-08
SIPA1L2	6286	9.11568e-42	2.90335e-37
PCNX2	14200	2.85765e-14	8.68839e-10
MAP3K21	416	2.40083e-18	7.42097e-14
SLC35F3	11383	4.33487e-08	0.00125143
TARBP1	10330	2.50953e-28	7.89949e-24
ARID4B	21225	2.82693e-35	8.96279e-31
LYST	11250	3.45512e-07	0.0098381
GPR137B	11725	3.77883e-27	1.18761e-22
HEATR1	5501	3.29021e-15	1.00549e-10
RYR2	8144	1.13837e-56	3.64699e-52
CHRM3	3445	1.54639e-53	4.94968e-49
CHRM3-AS2	822	1.19396e-14	3.63692e-10
GREM2	517	2.72598e-11	8.14415e-07
RGS7	18064	2.43723e-46	7.77914e-42
PLD5	1404	1.18983e-18	3.68157e-14
CEP170	22730	2.09193e-101	6.74144e-97
SDCCAG8	16393	1.05117e-08	0.000306111
AKT3	20779	3.58213e-22	1.11691e-17
HNRNPU	15298	4.18575e-92	1.34836e-87
CNST	9464	8.24705e-22	2.57019e-17
ZNF670	5218	8.12252e-10	2.39338e-05
ZNF124	13208	6.66318e-34	2.10976e-29
TRIM58	242	4.61196e-11	1.37579e-06
OR2AJ1	34	4.72394e-35	1.49735e-30
SNTG2	1956	6.62616e-43	2.11189e-38
PXDN	5333	2.60824e-07	0.00744052
MYT1L	24126	2.63405e-31	8.3165e-27
MYT1L-AS1	1823	9.08273e-12	2.722e-07
SOX11	9812	3.17473e-83	1.02188e-78
AC010729.2	1094	6.49903e-09	0.000189765
SILC1	1347	3.66955e-17	1.12949e-12
RNF144A	9793	1.01943e-08	0.000296951
KIDINS220	21022	4.48952e-49	1.43463e-44
ITGB1BP1	6738	4.6324e-10	1.36924e-05
ODC1-DT	14	7.83738e-12	2.35004e-07
ROCK2	14970	6.36378e-18	1.96418e-13
GREB1	12575	1.74631e-13	5.2859e-09
TRIB2	6096	3.22595e-12	9.69849e-08
DDX1	8610	8.008e-12	2.40104e-07
MYCN	3411	7.937e-18	2.44888e-13
VSNL1	2770	1.7385e-17	5.35892e-13
KCNS3	295	9.72801e-08	0.00279418
AC079148.3	195	1.61562e-09	4.74654e-05
LINC01376	2503	1.54921e-08	0.000450122
PUM2	23951	3.10658e-65	9.97585e-61
KLHL29	19052	1.63254e-55	5.22805e-51
ATAD2B	17883	5.30227e-16	1.62493e-11
FKBP1B	665	5.48845e-11	1.63633e-06
SF3B6	4682	6.32593e-24	1.97875e-19
ITSN2	1842	3.21765e-18	9.94124e-14
AC093798.1	13	7.28736e-10	2.14868e-05
ADCY3	1765	3.36438e-18	1.03926e-13
EFR3B	4664	3.77482e-13	1.1409e-08
DNMT3A	9770	5.34341e-40	1.70011e-35
DTNB	16960	1.38482e-21	4.31387e-17
KCNK3	2121	1.38316e-10	4.10883e-06
OST4	3361	9.51435e-11	2.83004e-06
CGREF1	2445	2.08068e-24	6.51397e-20
MPV17	3374	7.75511e-08	0.00223068
FOSL2	422	1.5415e-07	0.00441302
WDR43	7004	3.65371e-09	0.000106995
ALK	3500	5.02061e-23	1.56743e-18
SPAST	12519	3.19476e-09	9.36162e-05
LTBP1	1949	2.04087e-50	6.52508e-46
CRIM1	10456	2.44818e-08	0.000709237
EIF2AK2	5521	2.92051e-12	8.78257e-08
QPCT	373	1.24001e-09	3.64775e-05
CDC42EP3	2604	1.51405e-09	4.44935e-05
RMDN2	5488	1.80923e-09	5.31317e-05
RMDN2-AS1	2363	8.09849e-13	2.44356e-08
CYP1B1-AS1	1623	2.24556e-12	6.75758e-08
HNRNPLL	8457	1.05252e-14	3.20755e-10
MAP4K3	21098	2.99335e-15	9.14826e-11
MAP4K3-DT	4187	1.3767e-19	4.269e-15
TMEM178A	5913	2.99151e-09	8.76843e-05
COX7A2L	5407	4.77282e-15	1.45719e-10
ZFP36L2	922	2.23705e-70	7.18897e-66
THADA	11670	6.59566e-09	0.000192567
LRPPRC	14281	3.03013e-17	9.33068e-13
AC012354.1	1791	2.71509e-12	8.16645e-08
PRKCE	6676	6.90773e-48	2.20626e-43
CALM2	17367	3.73378e-32	1.18014e-27
EPCAM-DT	8349	6.45948e-87	2.08015e-82
MSH2	13028	8.54926e-08	0.00245774
MSH6	6074	2.44079e-16	7.4898e-12
FOXN2	7177	1.62261e-16	4.98174e-12
LHCGR	1301	6.0084e-22	1.87282e-17
NRXN1	25944	3.14007e-216	1.01421e-211
EML6	5382	4.39616e-56	1.40804e-51
AC104781.2	1168	2.42413e-17	7.46802e-13
AC012358.3	12723	5.12606e-122	1.65346e-117
CCDC88A	25709	2.21956e-54	7.10593e-50
PPP4R3B	13141	6.76553e-12	2.02952e-07
AC011306.1	1056	2.4818e-25	7.77894e-21
MIR217HG	2862	1.61624e-52	5.171e-48
AC007743.1	339	6.13399e-10	1.81039e-05
CCDC85A	6943	8.48765e-43	2.70493e-38
FANCL	6103	7.53473e-08	0.00216782
LINC01122	16748	4.02508e-15	1.22954e-10
COMMD1	13625	1.61108e-09	4.73337e-05
AC007098.1	5151	1.39132e-14	4.23684e-10
MDH1	6786	1.3889e-19	4.30671e-15
PELI1	4712	9.60976e-30	3.02919e-25
LGALSL-DT	1462	2.90415e-11	8.67527e-07
LGALSL	552	9.73456e-10	2.86615e-05
SPRED2	4545	3.67738e-26	1.15392e-21
AC007389.1	975	1.05728e-25	3.31573e-21
MEIS1	21394	5.13356e-261	1.65835e-256
MEIS1-AS2	2173	7.38998e-37	2.34587e-32
LINC01798	2591	3.01245e-10	8.91687e-06
CNRIP1	5555	6.8056e-09	0.000198635
ANTXR1	13892	2.01375e-08	0.000584209
NFU1	2734	3.66085e-08	0.00105795
AAK1	16082	2.18961e-23	6.84209e-19
PCBP1	2482	1.04763e-08	0.0003051
TIA1	14198	1.26415e-22	3.94464e-18
ADD2	13053	5.3359e-19	1.65231e-14
CLEC4F	343	1.51791e-10	4.50668e-06
VAX2	4082	1.38989e-49	4.4421e-45
ZNF638	23870	4.26533e-46	1.36124e-41
EXOC6B	24259	8.11501e-16	2.48579e-11
SFXN5	1600	6.97252e-13	2.10438e-08
PRADC1	1280	4.01076e-11	1.19693e-06
ALMS1	15537	2.5065e-19	7.76665e-15
WDR54	4206	7.12478e-08	0.00205044
AUP1	2286	3.55915e-10	1.05297e-05
LOXL3	3336	1.06678e-10	3.17207e-06
TACR1	3998	9.70123e-09	0.000282645
GCFC2	7569	4.47562e-09	0.000130943
AC079117.1	1541	3.9903e-08	0.00115248
TMSB10	16499	2.01491e-79	6.48359e-75
RNF181	1847	1.87065e-11	5.59661e-07
KDM3A	7667	2.81567e-18	8.701e-14
RMND5A	5434	4.93962e-09	0.000144449
AC104134.1	1232	1.17704e-41	3.74864e-37
EIF2AK3	5109	5.60159e-10	1.65393e-05
AL845331.2	380	2.20815e-09	6.48003e-05
MRPS5	5426	1.53579e-10	4.55885e-06
AC092835.1	3511	2.12883e-17	6.55977e-13
ANKRD36C	16024	1.03438e-08	0.000301283
ANKRD36	16150	1.9701e-35	6.24718e-31
COX5B	6688	2.04522e-53	6.54573e-49
TMEM131	15897	2.06406e-10	6.11932e-06
TSGA10	4779	8.13643e-09	0.000237258
LONRF2	4690	7.15572e-09	0.000208811
NPAS2	7725	1.19187e-12	3.59217e-08
TBC1D8	6779	4.94579e-19	1.53166e-14
CREG2	126	6.47422e-10	1.91028e-05
MAP4K4	20638	4.79747e-70	1.54162e-65
NCK2	8377	8.39176e-08	0.00241288
UXS1	6749	9.83668e-09	0.000286582
ST6GAL2	9284	9.90178e-38	3.1451e-33
AC005040.2	1003	2.47688e-29	7.80417e-25
SH3RF3	2022	4.54628e-32	1.43676e-27
ANAPC1	6385	1.04902e-12	3.16301e-08
AC016745.2	687	7.17299e-10	2.1151e-05
SLC35F5	12585	1.88575e-14	5.73777e-10
AC110769.2	759	8.01569e-10	2.36214e-05
DPP10	10143	8.41291e-44	2.68279e-39
C1QL2	1518	4.25668e-09	0.000124559
DBI	3075	4.31276e-13	1.30332e-08
PTPN4	19559	2.78161e-61	8.92368e-57
CLASP1	23068	8.98223e-30	2.83156e-25
TSN	4039	1.71552e-07	0.00490792
AC068282.1	6634	1.62862e-08	0.000473097
WDR33	14944	2.23445e-09	6.55656e-05
HS6ST1	3041	3.76975e-09	0.000110375
RAB6C	20	8.69303e-13	2.62199e-08
CCDC115	1019	3.31603e-07	0.00944406
MZT2A	4274	1.64754e-11	4.93074e-07
AC093787.2	135	2.59626e-07	0.00740687
ANKRD30BL	6605	1.24775e-51	3.99017e-47
LYPD1	769	7.70949e-12	2.31192e-07
MGAT5	11493	2.98571e-36	9.47487e-32
CCNT2	10882	3.56624e-13	1.07804e-08
R3HDM1	18591	5.29333e-18	1.6341e-13
THSD7B	13142	7.21873e-26	2.26423e-21
NXPH2	4699	9.73278e-65	3.12481e-60
AC023468.1	13	2.71074e-09	7.94815e-05
LRP1B	8488	4.08307e-34	1.29311e-29
ARHGAP15	551	2.5428e-09	7.45726e-05
ORC4	15981	9.3096e-23	2.90562e-18
MBD5	25559	1.85326e-40	5.89762e-36
EPC2	15692	1.48523e-57	4.75867e-53
KIF5C	16752	9.64428e-24	3.01577e-19
AC007364.1	2847	3.46576e-18	1.07054e-13
RND3	11453	1.19432e-122	3.85251e-118
RIF1	12838	1.45574e-21	4.5345e-17
CACNB4	13985	4.98634e-86	1.60555e-81
FMNL2	20566	6.06824e-18	1.87308e-13
PRPF40A	13893	1.34738e-21	4.19749e-17
ARL6IP6	8316	6.59892e-14	2.00211e-09
AC012501.2	1602	4.54324e-16	1.39282e-11
GALNT13	14719	1.4888e-85	4.79319e-81
AC061961.1	3119	7.2078e-11	2.14648e-06
KCNJ3	6782	3.22875e-36	1.02455e-31
NR4A2	2317	8.99272e-08	0.0025846
PKP4	8608	2.66611e-08	0.000772
DAPL1	3243	5.11598e-21	1.59163e-16
AC064843.1	354	4.86837e-10	1.4386e-05
TANC1	9568	2.07639e-22	6.47731e-18
BAZ2B	22161	2.16449e-96	6.97397e-92
AC008277.1	1913	2.75872e-20	8.56885e-16
AC009961.1	3240	3.57465e-09	0.000104694
2024-03-07	12842	4.12408e-08	0.00119079
SLC4A10	10490	1.2603e-120	4.06497e-116
KCNH7	15582	1.05071e-60	3.37015e-56
FIGN	11051	6.79054e-09	0.000198202
GRB14	903	6.26154e-13	1.89042e-08
COBLL1	2758	5.18427e-15	1.5826e-10
AC019197.1	10489	1.77022e-98	5.70436e-94
SCN3A	20988	4.36309e-139	1.40814e-134
SCN2A	17124	1.46749e-49	4.68995e-45
CSRNP3	21762	2.1325e-82	6.86347e-78
TTC21B	11375	1.8413e-20	5.72091e-16
TTC21B-AS1	1912	3.63373e-08	0.00105018
SCN7A	311	1.42814e-08	0.000415116
AC073050.1	15521	5.06076e-18	1.56241e-13
AC007405.1	3369	7.24188e-12	2.17213e-07
GAD1	8765	1.46181e-10	4.34055e-06
DYNC1I2	17864	2.02989e-20	6.30647e-16
SLC25A12	13739	2.45658e-19	7.61269e-15
DLX1	302	7.59787e-10	2.23978e-05
PDK1	7100	9.53503e-13	2.87538e-08
SP3	12050	5.43125e-10	1.60396e-05
GPR155	3553	2.80977e-07	0.00801233
CHN1	12294	6.43746e-09	0.00018798
ATF2	14764	1.43221e-16	4.3986e-12
ATP5MC3	5987	1.67702e-47	5.35539e-43
LNPK	10009	3.35265e-07	0.00954801
MTX2	13188	4.02932e-08	0.00116363
AGPS	12630	4.775e-08	0.00137764
OSBPL6	5510	3.24442e-44	1.03474e-39
FKBP7	3269	2.20609e-09	6.47444e-05
TTN	5226	4.0229e-10	1.18961e-05
SESTD1	13562	1.28599e-12	3.87494e-08
UBE2E3	19398	2.9318e-21	9.12493e-17
ITGA4	2463	1.3774e-50	4.40411e-46
NEUROD1	5890	8.36985e-53	2.67802e-48
PDE1A	1965	1.25705e-15	3.8482e-11
FRZB	868	1.06389e-25	3.33625e-21
NCKAP1	16024	2.81861e-17	8.67992e-13
AC021851.1	4336	5.10394e-10	1.5078e-05
ZNF804A	21961	1.87757e-56	6.01479e-52
AC009315.1	1815	1.27097e-09	3.73832e-05
FSIP2	2897	6.46341e-09	0.000188732
ITGAV	5004	2.42939e-07	0.00693445
LINC01090	924	2.86431e-11	8.55684e-07
MSTN	234	1.84295e-10	5.46654e-06
INPP1	2301	1.1828e-14	3.60316e-10
SLC39A10	9991	1.34949e-24	4.22551e-20
HECW2	13822	1.46847e-23	4.59043e-19
ANKRD44	11249	6.88571e-52	2.20239e-47
SF3B1	12907	4.42315e-11	1.3196e-06
COQ10B	1343	1.19731e-07	0.00343462
HSPE1	5404	3.4284e-16	1.05163e-11
AC011997.1	2216	7.095e-22	2.2113e-17
SATB2	2450	1.79664e-23	5.61487e-19
AC004464.1	12	4.15838e-09	0.000121691
SPATS2L	10472	1.51762e-32	4.79826e-28
AC012459.1	3517	2.28585e-15	6.98966e-11
BZW1	5293	1.95769e-07	0.00559527
CLK1	7244	1.58874e-30	5.01168e-26
NDUFB3	2657	8.0928e-22	2.5222e-17
STRADB	5983	2.08134e-12	6.26482e-08
BMPR2	21968	1.05372e-10	3.13346e-06
FAM117B	14653	8.37371e-16	2.56487e-11
ICA1L	6441	6.78286e-20	2.10472e-15
PARD3B	984	4.93236e-17	1.51739e-12
NRP2	901	2.42338e-24	7.58663e-20
EEF1B2	9222	7.98238e-36	2.53233e-31
ADAM23	8614	7.56782e-78	2.43464e-73
KLF7	8295	1.27744e-31	4.03479e-27
CREB1	14951	1.32971e-24	4.16372e-20
PTH2R	350	5.32797e-14	1.61752e-09
MAP2	24966	7.62225e-170	2.46107e-165
UNC80	13105	1.93168e-14	5.87714e-10
KANSL1L	14922	2.31878e-60	7.4368e-56
LANCL1-AS1	3025	1.05588e-13	3.20025e-09
AC068051.1	9848	5.09819e-09	0.000149061
VWC2L	10515	7.87474e-67	2.52945e-62
XRCC5	20372	6.89727e-25	2.16105e-20
2024-03-04	4351	5.35074e-15	1.63321e-10
IGFBP2	3381	1.64781e-77	5.30101e-73
IGFBP5	227	1.7712e-07	0.00506582
PNKD	3821	4.52122e-16	1.38612e-11
PLCD4	2418	4.27868e-16	1.31193e-11
TUBA4A	280	1.14363e-09	3.36536e-05
PTPRN	905	4.36844e-20	1.35622e-15
SLC4A3	1256	2.34532e-12	7.05682e-08
EPHA4	4030	4.3553e-42	1.38734e-37
SCG2	1085	1.361e-26	4.27313e-22
AP1S3	2026	9.50532e-12	2.84837e-07
CUL3	16783	1.79175e-13	5.42292e-09
DOCK10	4750	4.23823e-77	1.36331e-72
NYAP2	16008	1.588e-34	5.03125e-30
MFF	12449	7.52805e-21	2.3413e-16
AGFG1	14850	3.36277e-34	1.06516e-29
SPHKAP	2482	1.58727e-18	4.90943e-14
PID1	3281	8.5394e-13	2.576e-08
DNER	12396	3.5087e-34	1.11131e-29
FBXO36	3194	7.58822e-11	2.25924e-06
ITM2C	3635	3.71376e-26	1.1653e-21
C2orf72	397	1.48165e-14	4.51117e-10
HTR2B	702	1.34708e-08	0.000391689
NCL	9084	3.46896e-16	1.064e-11
PTMA	22225	6.62399e-24	2.07192e-19
PDE6D	4767	6.352e-08	0.00182963
GIGYF2	17888	1.6527e-08	0.000480061
SAG	188	1.17511e-14	3.57997e-10
ARL4C	3715	6.92689e-12	2.07779e-07
AGAP1	23453	8.16854e-13	2.46461e-08
IQCA1	3398	7.5617e-33	2.39192e-28
ACKR3	3304	4.01675e-55	1.28624e-50
LRRFIP1	14098	1.06222e-15	3.25252e-11
HES6	1383	6.16947e-11	1.83844e-06
HDAC4	10514	4.5378e-08	0.00130965
COPS9	2758	4.41362e-18	1.36275e-13
GPC1	2359	6.96744e-16	2.13468e-11
KIF1A	6796	8.13351e-10	2.39654e-05
SNED1	2196	1.24939e-07	0.00358301
THAP4	2879	6.52056e-08	0.00187766
CHL1	3264	1.63568e-07	0.00468049
CNTN6	4250	1.58182e-88	5.09472e-84
SUMF1	14573	1.0835e-38	3.44489e-34
LRRN1	9433	2.38049e-59	7.63255e-55
AC023480.1	4332	5.83317e-13	1.76138e-08
ITPR1	1634	3.0288e-14	9.20814e-10
GRM7	9297	3.35923e-17	1.03421e-12
CAV3	3195	2.14929e-09	6.30838e-05
SRGAP3	22783	1.66563e-40	5.30069e-36
THUMPD3-AS1	12197	3.2441e-11	9.68689e-07
SETD5	20505	7.98777e-20	2.47797e-15
LHFPL4	7734	1.38217e-48	4.41575e-44
CRELD1	3052	1.40609e-07	0.00402858
BRK1	4261	1.71722e-13	5.19801e-09
ATP2B2	4417	3.93123e-58	1.2598e-53
SLC6A11	3482	8.18389e-23	2.55436e-18
SLC6A1	4831	7.27452e-39	2.3133e-34
SLC6A1-AS1	751	3.62422e-12	1.08919e-07
HRH1	182	5.54624e-09	0.000162083
SYN2	7477	2.4074e-79	7.74629e-75
PPARG	879	9.38783e-10	2.76471e-05
CAND2	2934	4.43582e-20	1.3771e-15
IQSEC1	7149	1.82587e-37	5.79878e-33
NUP210	4775	1.28967e-21	4.01798e-17
LSM3	3217	1.35567e-09	3.98635e-05
SLC6A6	4319	1.92161e-25	6.02368e-21
GRIP2	1929	4.18905e-24	1.31084e-19
MRPS25	6050	4.43494e-08	0.00128006
CAPN7	9771	3.43668e-08	0.000993613
SH3BP5	7893	2.59323e-11	7.74832e-07
BTD	14134	2.08393e-41	6.63566e-37
ANKRD28	22244	5.242e-86	1.68782e-81
AC090945.1	9922	4.59696e-15	1.40368e-10
SATB1-AS1	1446	4.12883e-14	1.25413e-09
KCNH8	14308	6.78073e-125	2.18753e-120
AC061958.1	4112	7.37112e-39	2.34394e-34
ZNF385D	26105	9.86416e-73	3.17084e-68
ZNF385D-AS1	6070	1.39883e-53	4.47765e-49
RPL15	16611	9.95429e-15	3.03417e-10
TOP2B	18247	2.92003e-29	9.20014e-25
LRRC3B	913	3.58908e-25	1.12478e-20
NEK10	5136	5.20371e-13	1.57178e-08
SLC4A7	17786	6.26578e-19	1.94007e-14
RBMS3	2698	4.09053e-15	1.24945e-10
OSBPL10	1675	2.19408e-16	6.73407e-12
TRIM71	8946	1.23868e-27	3.89565e-23
GLB1	4618	1.27042e-16	3.90248e-12
CRTAP	1175	6.38186e-12	1.91488e-07
CLASP2	25319	2.25328e-18	6.96601e-14
PDCD6IP	11535	1.12391e-09	3.30755e-05
STAC	778	8.40485e-09	0.00024506
TRANK1	2920	6.24496e-42	1.98908e-37
EPM2AIP1	7823	9.10161e-09	0.000265248
ITGA9	3443	3.15512e-13	9.5395e-09
ITGA9-AS1	2177	5.18966e-10	1.53292e-05
CTDSPL	3954	7.56231e-10	2.22945e-05
XYLB	4684	8.34208e-17	2.56452e-12
ACVR2B	6595	3.49726e-16	1.07264e-11
SCN11A	791	2.3343e-08	0.00067648
RPSA	15567	3.57757e-13	1.08143e-08
RPL14	13207	4.88672e-11	1.45742e-06
TRAK1	6882	2.59701e-17	7.99905e-13
NKTR	19168	3.82923e-18	1.18258e-13
AC006059.1	8006	4.77229e-17	1.46834e-12
HHATL	24	2.92065e-24	9.14192e-20
HIGD1A	920	1.69242e-15	5.1783e-11
LIMD1	1544	5.99163e-08	0.00172667
FYCO1	367	2.4648e-07	0.00703479
CCDC12	4683	1.66682e-08	0.000484127
KIF9-AS1	6812	2.57493e-10	7.62798e-06
KLHL18	4739	6.36504e-11	1.89653e-06
CSPG5	2249	6.90417e-18	2.13063e-13
SMARCC1	20283	1.37252e-72	4.41169e-68
TMA7	6050	5.53387e-39	1.75999e-34
PFKFB4	2015	3.32403e-09	9.73942e-05
UQCRC1	3036	1.90951e-11	5.71249e-07
IP6K2	13774	2.16194e-08	0.000626963
NDUFAF3	2101	7.31312e-13	2.20703e-08
USP4	7505	1.06368e-13	3.22359e-09
CAMKV	1556	3.03732e-12	9.13321e-08
RBM5-AS1	1586	1.74691e-13	5.28754e-09
GNAT1	720	2.01362e-35	6.38499e-31
TUSC2	1069	1.31219e-07	0.00376191
DOCK3	22432	1.40447e-86	4.52253e-82
TEX264	1358	5.44617e-10	1.60831e-05
GRM2	776	1.26628e-09	3.72478e-05
PCBP4	3839	9.22378e-08	0.00265045
ABHD14A	3414	2.45621e-11	7.34014e-07
RPL29	14574	2.05946e-12	6.19917e-08
NT5DC2	1885	6.64836e-15	2.02828e-10
PBRM1	17839	3.43726e-17	1.05809e-12
SPCS1	6182	4.09664e-31	1.29306e-26
SELENOK	4497	1.42026e-26	4.45905e-22
AC115282.1	928	7.88762e-38	2.5059e-33
CACNA2D3	6635	3.13359e-119	1.01062e-114
CACNA2D3-AS1	630	1.54207e-14	4.69452e-10
LRTM1	1424	1.15681e-39	3.68028e-35
ERC2	23842	1.66625e-09	4.89476e-05
ARHGEF3	4402	5.69582e-17	1.75175e-12
IL17RD	684	6.64349e-10	1.96003e-05
ABHD6	3118	8.97084e-10	2.64218e-05
FAM107A	260	8.02047e-08	0.00230661
C3orf67-AS1	1754	7.1151e-11	2.11895e-06
PTPRG	20035	1.98707e-11	5.94373e-07
CADPS	24848	3.0563e-17	9.41095e-13
PRICKLE2	7257	2.33315e-15	7.13407e-11
PRICKLE2-AS3	594	1.53506e-10	4.55684e-06
MAGI1	24107	5.03879e-36	1.59871e-31
MAGI1-AS1	1224	1.36304e-07	0.00390594
SUCLG2	1314	6.46418e-10	1.90738e-05
ARL6IP5	6655	6.88392e-08	0.00198133
FOXP1	14169	1.70153e-26	5.34194e-22
PPP4R2	10169	1.84933e-08	0.000536787
CNTN3	9993	1.23378e-64	3.9608e-60
LINC00960	4330	1.43509e-16	4.4073e-12
ZNF717	7498	1.34243e-08	0.000390364
ROBO2	18857	3.41403e-15	1.04323e-10
CADM2	25861	2.89785e-50	9.26443e-46
CADM2-AS2	2755	2.11116e-09	6.19711e-05
CADM2-AS1	3429	5.56252e-23	1.73651e-18
AC108733.1	243	1.36319e-07	0.00390622
LINC02070	15	1.16793e-12	3.52026e-08
VGLL3	480	6.72056e-10	1.9825e-05
CGGBP1	12392	2.70569e-21	8.42253e-17
ZNF654	13831	9.40922e-14	2.8525e-09
EPHA3	7651	1.08403e-103	3.49425e-99
AC109129.1	557	5.44495e-09	0.000159145
PROS1	3866	6.62647e-14	2.01041e-09
EPHA6	12653	5.44948e-08	0.00157114
DCBLD2	11575	3.40588e-28	1.0719e-23
SENP7	19817	7.53e-38	2.39236e-33
ALCAM	2556	8.62562e-11	2.56707e-06
CBLB	20185	4.00087e-32	1.26452e-27
LINC00882	7345	8.21686e-27	2.58092e-22
DUBR	2792	3.35403e-12	1.00819e-07
BBX	14681	1.35108e-30	4.2624e-26
GUCA1C	172	1.26629e-17	3.90487e-13
NECTIN3	3964	1.00686e-34	3.19084e-30
PLCXD2	1625	1.87705e-19	5.81849e-15
TAGLN3	10421	3.80343e-37	1.20755e-32
TMPRSS7	434	2.37993e-12	7.16073e-08
SLC35A5	4499	1.19502e-08	0.000347763
ATP6V1A	9451	2.77259e-20	8.61166e-16
ZBTB20	19105	2.69404e-141	8.69502e-137
ZBTB20-AS1	1377	2.94468e-18	9.09876e-14
ZBTB20-AS5	2379	5.72009e-25	1.79233e-20
GAP43	7256	3.68701e-15	1.12649e-10
LSAMP	24992	2.71379e-17	8.35765e-13
AC092691.1	19588	4.71059e-23	1.47069e-18
IGSF11	5494	7.76239e-44	2.47543e-39
COX17	3445	3.70953e-12	1.11471e-07
GSK3B	23749	1.29237e-47	4.12731e-43
AC083798.2	4642	3.80169e-08	0.00109831
ADCY5	5519	1.40451e-84	4.52153e-80
CCDC14	13001	1.60161e-25	5.02106e-21
KALRN	24598	3.99982e-106	1.28954e-101
ITGB5	2243	2.36842e-15	7.2412e-11
ZNF148	19027	2.23343e-22	6.96672e-18
AC024558.2	2091	2.31628e-08	0.000671305
CHCHD6	9140	1.49379e-07	0.00427732
PLXNA1	2911	2.78845e-08	0.000807201
GATA2-AS1	21	4.51924e-09	0.00013221
RHO	50	1.36113e-37	4.32307e-33
AC083906.3	454	1.39703e-14	4.25409e-10
ATP2C1	16444	6.126e-17	1.88381e-12
MRPL3	8311	2.75788e-09	8.08583e-05
DNAJC13	10192	8.09876e-12	2.42817e-07
NPHP3	2061	3.88591e-08	0.0011226
TOPBP1	5549	3.56586e-11	1.06448e-06
RAB6B	3896	1.00275e-13	3.03972e-09
ANAPC13	1847	5.68599e-09	0.000166128
EPHB1	11218	2.68688e-08	0.000777958
PPP2R3A	8626	1.00694e-16	3.09463e-12
STAG1	23446	2.38959e-44	7.62137e-40
CEP70	7801	1.95816e-10	5.80652e-06
PIK3CB	5986	1.92067e-07	0.00549005
AC046134.2	15323	1.62429e-35	5.15112e-31
RBP2	1747	1.74066e-12	5.24216e-08
RBP1	8131	1.55479e-48	4.96693e-44
SLC25A36	14740	4.76838e-10	1.40915e-05
ZBTB38	11339	4.57097e-38	1.45256e-33
ATP1B3	8116	5.68104e-24	1.77731e-19
GK5	3281	2.14605e-09	6.29909e-05
PCOLCE2	223	9.87405e-08	0.00283543
CHST2	320	4.70175e-11	1.40244e-06
ZIC1	178	5.34904e-27	1.68078e-22
AC092958.2	2	6.57029e-08	0.00189178
CPB1	17	1.79849e-08	0.000522154
HLTF	14223	8.44781e-08	0.00242883
ANKUB1	9105	2.66865e-18	8.24772e-14
CLRN1-AS1	123	4.28631e-08	0.0012375
MINDY4B	62	1.06666e-64	3.4244e-60
CLRN1	231	6.79893e-15	2.07401e-10
MED12L	4820	9.5452e-56	3.05685e-51
P2RY14	1841	7.6079e-26	2.38622e-21
P2RY12	596	8.68569e-12	2.60345e-07
IGSF10	507	5.63166e-10	1.66275e-05
MBNL1	13343	2.2808e-07	0.0065135
AC092924.2	22	9.02438e-14	2.73628e-09
ARHGEF26-AS1	2182	5.71005e-11	1.70205e-06
ARHGEF26	2709	4.89973e-17	1.5074e-12
DHX36	16246	1.57051e-33	4.97177e-29
PLCH1	9020	1.87961e-07	0.00537379
KCNAB1	1056	9.86877e-17	3.03317e-12
CCNL1	6606	4.59638e-08	0.00132638
IQCJ-SCHIP1	1833	1.6403e-13	4.96583e-09
C3orf80	21	1.12354e-16	3.45197e-12
SMC4	2136	3.22987e-10	9.55817e-06
TRIM59	449	2.17835e-07	0.00622397
PPM1L	17841	1.46772e-58	4.70448e-54
B3GALNT1	3829	9.23733e-09	0.000269185
LINC01322	5516	6.45932e-22	2.01331e-17
SERPINI1	2524	3.14623e-27	9.88925e-23
GOLIM4	4825	3.6755e-28	1.15672e-23
SAMD7	104	5.4398e-15	1.66034e-10
SKIL	5623	1.06303e-12	3.20513e-08
SLC7A14	3877	1.0509e-11	3.1485e-07
NCEH1	909	6.82498e-14	2.07056e-09
NLGN1	16625	1.04702e-36	3.32336e-32
TBL1XR1	22223	4.83478e-33	1.52968e-28
TBL1XR1-AS1	765	2.83281e-12	8.51939e-08
KCNMB2	6696	1.01943e-53	3.26329e-49
KCNMB2-AS1	5089	4.41928e-21	1.3751e-16
PIK3CA	11489	1.41779e-23	4.43245e-19
PEX5L	4711	6.42574e-12	1.92798e-07
PEX5L-AS2	423	7.41549e-08	0.00213359
FXR1	13851	2.98176e-15	9.11315e-11
SOX2-OT	5378	1.82386e-08	0.00052943
SOX2	1905	2.34566e-07	0.00669664
LINC01995	31	2.84444e-22	8.87095e-18
MCF2L2	3090	6.7032e-63	2.15126e-58
KLHL24	16809	3.79495e-23	1.18516e-18
AP2M1	4946	3.59968e-23	1.12429e-18
VWA5B2	94	1.25235e-08	0.000364335
CAMK2N2	552	2.43565e-18	7.5281e-14
ECE2	1578	3.90704e-38	1.24162e-33
C3orf70	6575	6.98268e-09	0.000203769
MAP3K13	16184	6.28225e-14	1.90635e-09
IGF2BP2	20686	9.09953e-25	2.85016e-20
TRA2B	10060	5.86477e-15	1.78981e-10
DGKG	378	2.14142e-15	6.54867e-11
EIF4A2	10981	2.78877e-14	8.47954e-10
ST6GAL1	4311	1.55045e-19	4.80732e-15
LPP	6616	4.81533e-12	1.44604e-07
CCDC50	9070	1.0153e-16	3.12021e-12
FGF12	9938	1.30048e-76	4.18288e-72
PLAAT1	525	8.63955e-09	0.000251869
OPA1	12407	2.78151e-27	8.7434e-23
HES1	552	2.43818e-19	7.55591e-15
TNK2	1250	5.5627e-08	0.00160367
AC069257.1	15	9.41867e-11	2.80186e-06
PIGZ	562	2.19221e-08	0.00063561
AC011322.1	16	2.8385e-09	8.32134e-05
BDH1	4429	5.21399e-23	1.62776e-18
AC116565.1	1942	2.85902e-32	9.03707e-28
ATP5ME	4324	2.1023e-21	6.54698e-17
AC139887.2	6060	2.69509e-08	0.000780309
CPLX1	1286	6.99013e-17	2.14905e-12
RNF212	627	2.4299e-08	0.00070404
C4orf48	6090	1.01662e-33	3.21873e-29
ZFYVE28	1869	1.15429e-07	0.00331179
GRK4	8223	7.92684e-19	2.45352e-14
RGS12	10497	2.67485e-21	8.32681e-17
NSG1	9813	8.36069e-35	2.64975e-30
STK32B	1290	1.26868e-08	0.000369058
EVC	1048	1.94271e-08	0.000563814
C4orf50	316	5.70001e-09	0.000166526
PPP2R2C	1675	5.84938e-73	1.88046e-68
MRFAP1L1	2858	7.30639e-10	2.15422e-05
AFAP1	7666	1.87659e-18	5.80298e-14
ABLIM2	2523	4.22075e-17	1.29885e-12
HMX1	4080	3.51673e-257	1.13601e-252
LINC02360	353	1.82418e-10	5.41108e-06
LINC02270	147	9.77003e-08	0.00280595
CPEB2	5047	8.008e-15	2.44188e-10
C1QTNF7	1684	3.40258e-08	0.000983889
CC2D2A	10314	4.56907e-08	0.00131854
PROM1	1412	1.80573e-26	5.66836e-22
TAPT1	6598	7.927e-08	0.00227996
LDB2	9864	1.70772e-26	5.36122e-22
DCAF16	6292	2.31458e-10	6.85926e-06
LCORL	20509	1.40876e-42	4.48888e-38
PACRGL	6892	2.7513e-10	8.14743e-06
ADGRA3	12223	5.07993e-39	1.61567e-34
PPARGC1A	1153	5.85697e-22	1.82568e-17
DHX15	12528	8.21331e-27	2.57988e-22
CCDC149	2873	8.95883e-09	0.000261123
LGI2	293	2.24764e-14	6.83709e-10
SEPSECS	2679	7.93043e-09	0.000231299
RBPJ	15719	5.80133e-14	1.7607e-09
TBC1D19	12396	4.36274e-19	1.35123e-14
AC097716.1	3336	4.38117e-14	1.33052e-09
ARAP2	333	1.35723e-16	4.16859e-12
NWD2	8518	2.79141e-26	8.76057e-22
KLF3	1813	1.1621e-21	3.62088e-17
APBB2	14631	1.99364e-42	6.35213e-38
AC131953.1	450	4.9798e-13	1.50435e-08
UCHL1	8122	5.73607e-48	1.83216e-43
LIMCH1	4062	1.7403e-62	5.58461e-58
AC111006.1	824	8.67698e-08	0.00249411
ATP8A1	11941	3.20847e-72	1.03127e-67
GRXCR1	14	4.06053e-09	0.000118844
GUF1	3903	2.13423e-11	6.38135e-07
GNPDA2	5284	1.15534e-10	3.43412e-06
AC107068.2	6274	3.77979e-12	1.13568e-07
CNGA1	597	1.98784e-19	6.16071e-15
TXK	167	6.70392e-18	2.06903e-13
SLAIN2	10856	1.15226e-10	3.42509e-06
FRYL	21104	1.31641e-44	4.19894e-40
USP46	6245	1.99721e-10	5.92194e-06
SCFD2	14917	6.26699e-21	1.94935e-16
LNX1	2938	2.56118e-49	8.18503e-45
LNX1-AS1	840	4.57607e-20	1.42055e-15
CHIC2	8020	2.10753e-12	6.34302e-08
PDGFRA	6895	1.42907e-15	4.3734e-11
EXOC1	11127	1.54683e-12	4.65997e-08
KIAA1211	20811	9.96364e-59	3.19395e-54
ARL9	1981	2.33475e-12	7.02526e-08
IGFBP7	3041	1.64873e-16	5.06178e-12
LINC02380	1275	4.52661e-23	1.4133e-18
ADGRL3	25718	7.79509e-33	2.46566e-28
LINC02232	24	3.74682e-12	1.12581e-07
YTHDC1	13923	2.44495e-23	7.63899e-19
ADAMTS3	940	8.63529e-12	2.58843e-07
ANKRD17	22391	9.99524e-14	3.03006e-09
MTHFD2L	10012	2.35839e-11	7.04899e-07
PARM1	964	3.50465e-16	1.07488e-11
CDKL2	2010	2.61477e-22	8.15521e-18
AC110795.1	3819	4.38449e-15	1.33898e-10
SCARB2	16901	1.88691e-78	6.07077e-74
SEPTIN11	14359	1.22916e-07	0.00352537
CCNG2	12296	6.44819e-49	2.0602e-44
AC092674.1	1545	4.12362e-18	1.27329e-13
CXCL13	2362	1.14595e-16	3.52058e-12
CNOT6L	11513	3.28178e-09	9.61626e-05
FRAS1	1707	2.13947e-08	0.000620489
BMP3	827	4.36981e-13	1.32038e-08
RASGEF1B	25003	1.59919e-182	5.16396e-178
HNRNPDL	12938	1.26262e-09	3.71411e-05
SCD5	13705	1.10071e-09	3.2394e-05
COPS4	5429	6.41268e-11	1.91059e-06
MRPS18C	3485	3.36143e-07	0.00957269
WDFY3	23226	7.46279e-35	2.36526e-30
WDFY3-AS1	2020	6.56406e-09	0.000191657
ARHGAP24	2585	1.5555e-09	4.57038e-05
MAPK10	23213	3.26325e-13	9.86578e-09
AC104827.1	7168	1.62013e-20	5.03454e-16
PKD2	17136	5.16146e-13	1.55907e-08
PPM1K	10266	1.61606e-16	4.96178e-12
NAP1L5	1348	7.59443e-09	0.000221537
GPRIN3	2930	2.54822e-30	8.03683e-26
SNCA	9576	1.38623e-09	4.07551e-05
MMRN1	1218	3.67428e-10	1.08693e-05
CCSER1	21192	5.99529e-28	1.88618e-23
GRID2	15517	7.28273e-27	2.2878e-22
SMARCAD1	16023	1.37051e-28	4.31533e-24
PDLIM5	554	1.11794e-13	3.38771e-09
UNC5C	4384	1.83139e-34	5.80183e-30
LINC02267	582	9.32862e-14	2.82816e-09
AP002026.1	3043	8.6827e-09	0.000253118
PPP3CA	22809	2.12353e-61	6.81291e-57
BANK1	922	3.05674e-18	9.4447e-14
AP002075.1	564	2.06958e-11	6.18929e-07
NFKB1	8840	3.49754e-12	1.05122e-07
TACR3	890	1.35266e-07	0.00387645
CXXC4	9721	5.56538e-16	1.70551e-11
TET2	14812	1.35171e-15	4.13732e-11
PPA2	12049	1.85054e-07	0.00529087
TBCK	19748	2.25623e-28	7.10308e-24
DKK2	1221	2.08419e-12	6.27298e-08
CYP2U1	859	6.84098e-08	0.00196911
LEF1	137	3.34539e-15	1.02228e-10
EGF	74	1.62089e-08	0.000470869
AP1AR	4749	4.88048e-08	0.00140797
ANK2	20864	1.07565e-65	3.45457e-61
LINC01378	338	1.28113e-08	0.000372654
C4orf3	3043	6.28872e-19	1.94711e-14
PDE5A	15071	1.27988e-12	3.85667e-08
KIAA1109	16548	6.65758e-09	0.000194355
SPATA5	13768	1.13138e-25	3.54766e-21
LINC02516	467	7.70766e-09	0.000224825
FAT4	2691	7.9754e-20	2.47421e-15
LARP1B	8643	7.8195e-12	2.34483e-07
AC097511.1	593	2.13143e-10	6.31778e-06
LINC00616	1376	2.46043e-29	7.75258e-25
ELF2	18073	4.44166e-42	1.4148e-37
NDUFC1	4119	1.09427e-22	3.41499e-18
MAML3	13488	1.66522e-56	5.33469e-52
SCOC	3241	2.45095e-11	7.32468e-07
CLGN	1693	6.51035e-14	1.97537e-09
ELMOD2	6184	6.544e-15	1.99651e-10
TBC1D9	11951	1.28188e-16	3.93744e-12
RNF150	19585	3.97456e-28	1.25076e-23
INPP4B	4306	2.11145e-20	6.55964e-16
AC104596.1	7298	1.54823e-11	4.63462e-07
GAB1	5713	9.65436e-10	2.84282e-05
SMARCA5	10947	8.69088e-33	2.74875e-28
OTUD4	6152	6.76352e-08	0.00194708
SMAD1	6278	7.48658e-19	2.3174e-14
SMAD1-AS1	150	2.20635e-07	0.00630331
ZNF827	15361	1.67064e-38	5.3108e-34
NR3C2	1438	8.5523e-26	2.68226e-21
AC002460.2	694	3.6546e-18	1.12876e-13
LRBA	23756	1.05772e-46	3.37678e-42
AC097375.2	15	1.4462e-07	0.00414193
ARFIP1	10431	5.4287e-10	1.60331e-05
AC093599.2	17	3.92065e-11	1.17012e-06
TRIM2	18694	1.613e-15	4.93562e-11
TMEM131L	7723	2.47163e-28	7.78068e-24
RNF175	2867	1.32523e-24	4.14981e-20
SFRP2	1051	6.01594e-10	1.77579e-05
GUCY1A1	5183	3.76309e-27	1.1827e-22
AC104083.1	609	1.33498e-14	4.06582e-10
GRIA2	21127	2.58921e-42	8.24897e-38
FNIP2	8255	2.39305e-10	7.09132e-06
FSTL5	7040	9.67802e-44	3.08613e-39
2024-03-01	14190	3.87336e-128	1.24978e-123
CBR4	15270	4.18511e-16	1.28328e-11
CLCN3	13114	9.28765e-19	2.87425e-14
AC084866.2	36	1.39568e-30	4.40297e-26
MFAP3L	800	4.97552e-20	1.5444e-15
AADAT	3932	2.29041e-09	6.71915e-05
HMGB2	1894	4.88476e-45	1.55839e-40
SAP30	3412	2.57966e-27	8.10967e-23
SCRG1	1915	9.92712e-16	3.03988e-11
AC093849.4	2122	1.78858e-07	0.00511517
CEP44	5660	6.90789e-13	2.08494e-08
GLRA3	4108	4.35952e-14	1.32403e-09
GPM6A	25582	1.30941e-85	4.21579e-81
AC097537.1	5600	8.95958e-28	2.81815e-23
VEGFC	903	3.22623e-10	9.54771e-06
TENM3	17128	3.29699e-13	9.96714e-09
WWC2	5577	7.00303e-37	2.22311e-32
SLC25A4	3139	7.26594e-16	2.22592e-11
SNX25	6583	6.25248e-09	0.000182591
SORBS2	18108	5.49194e-09	0.000160513
AC097521.1	11	7.5774e-08	0.00217987
AHRR	300	8.22958e-10	2.42468e-05
TPPP	344	2.45961e-07	0.00702022
NDUFS6	4691	1.84783e-22	5.7645e-18
IRX2	210	2.05224e-09	6.02518e-05
ADAMTS16	2047	3.40247e-11	1.01584e-06
LINC02196	989	1.86327e-12	5.61032e-08
ADCY2	3374	7.07926e-31	2.23393e-26
SEMA5A	4204	1.53414e-07	0.0043924
2024-03-06	17764	2.29052e-20	7.1155e-16
TRIO	24636	8.95393e-58	2.86893e-53
FBXL7	13807	2.96952e-33	9.39853e-29
2024-03-11	5506	7.07787e-25	2.2175e-20
RETREG1	4026	3.39262e-30	1.06986e-25
BASP1-AS1	4831	5.95562e-49	1.90294e-44
LINC02223	1376	3.00785e-17	9.26238e-13
CDH18	8163	7.57143e-94	2.43921e-89
CDH18-AS1	895	1.86012e-14	5.66016e-10
AC091946.1	1669	4.11075e-10	1.21551e-05
CDH12	7151	3.08214e-131	9.94545e-127
AC091938.1	786	5.19647e-15	1.58627e-10
CDH10	6291	3.37497e-17	1.03899e-12
CDH9	1479	4.89886e-10	1.44747e-05
PDZD2	14383	2.65389e-103	8.55374e-99
SUB1	8748	8.04948e-21	2.50323e-16
NPR3	631	1.56125e-11	4.6733e-07
SLC45A2	1399	1.02448e-10	3.04669e-06
C1QTNF3	4170	2.27367e-09	6.67073e-05
TTC23L	2437	1.54335e-40	4.91171e-36
PRLR	2749	8.80128e-14	2.6689e-09
NIPBL	22080	7.65558e-48	2.44504e-43
GDNF-AS1	360	2.7875e-11	8.32765e-07
EGFLAM	451	8.37715e-13	2.5273e-08
RICTOR	16753	7.1843e-33	2.27275e-28
RPL37	16010	6.93955e-15	2.11677e-10
PLCXD3	1011	3.88161e-10	1.14795e-05
GHR	2183	4.67913e-16	1.43439e-11
SELENOP	790	3.51193e-16	1.07707e-11
NIM1K	2616	1.48848e-15	4.5549e-11
HMGCS1	5234	1.27727e-11	3.82505e-07
PAIP1	6803	1.23637e-15	3.78501e-11
EMB	304	3.2312e-14	9.82091e-10
PARP8	11521	2.92403e-18	9.03525e-14
ANKRD55	3775	1.9519e-95	6.28884e-91
RAB3C	14694	3.89056e-56	1.24615e-51
PDE4D	25573	1.82817e-37	5.80589e-33
DEPDC1B	2016	5.59143e-08	0.00161184
ZSWIM6	21410	2.50231e-28	7.87702e-24
C5orf64	682	3.2726e-39	1.04101e-34
AC026746.1	318	9.73682e-21	3.02698e-16
DIMT1	6228	9.20901e-16	2.82044e-11
RGS7BP	3273	1.57112e-23	4.91086e-19
NLN	10090	7.94948e-10	2.34279e-05
ERBIN	17292	1.16456e-14	3.54808e-10
SREK1	11706	3.88944e-09	0.000113863
MAST4	2273	2.73574e-24	8.56341e-20
NAIP	6139	2.66521e-08	0.000771765
LINC02197	1111	5.05456e-24	1.58157e-19
CARTPT	541	1.15929e-31	3.66184e-27
AC025774.1	961	2.2932e-09	6.7271e-05
FOXD1	130	9.53735e-13	2.87599e-08
BTF3	9891	9.81588e-18	3.02791e-13
FAM169A	7543	1.09411e-13	3.31571e-09
AC010501.2	20	2.51261e-13	7.60089e-09
CERT1	14237	1.56073e-08	0.000453454
IQGAP2	501	8.91584e-20	2.76552e-15
ZBED3	3708	6.37159e-11	1.89842e-06
ZBED3-AS1	4803	1.31713e-09	3.87394e-05
TBCA	11888	9.1428e-08	0.00262746
LHFPL2	2734	2.38524e-18	7.37302e-14
DMGDH	4908	8.26141e-13	2.49255e-08
TENT2	16716	6.72423e-12	2.01727e-07
AC010623.1	2039	1.90831e-13	5.77511e-09
SSBP2	24929	5.21644e-171	1.68434e-166
XRCC4	4771	2.97562e-08	0.000861086
VCAN	7900	4.46993e-78	1.43807e-73
VCAN-AS1	2026	1.18409e-31	3.74006e-27
EDIL3	21715	5.44192e-11	1.62251e-06
COX7C	10108	4.33072e-22	1.35023e-17
RASA1	20840	3.59546e-39	1.14368e-34
CCNH	19928	8.49127e-25	2.65972e-20
TMEM161B	10550	6.04418e-12	1.81398e-07
TMEM161B-AS1	21332	1.61015e-07	0.0046084
MEF2C-AS1	951	7.45057e-11	2.21841e-06
POLR3G	1196	3.68352e-10	1.08962e-05
ARRDC3	8621	3.93833e-89	1.2685e-84
FAM172A	21184	2.84129e-14	8.63894e-10
MCTP1	1899	1.15832e-12	3.49152e-08
TTC37	14592	5.06583e-16	1.55278e-11
ELL2	1551	2.52328e-09	7.40027e-05
AC104123.1	765	6.53826e-08	0.00188269
LIX1-AS1	1866	1.30159e-08	0.000378542
LIX1	224	2.84638e-10	8.42729e-06
CHD1	13030	3.81409e-34	1.20796e-29
ST8SIA4	6247	1.12782e-28	3.55152e-24
PAM	10641	3.3011e-25	1.0346e-20
PPIP5K2	15600	3.26015e-23	1.01841e-18
EFNA5	16546	4.52702e-59	1.45145e-54
FBXL17	22239	1.02958e-10	3.06177e-06
PJA2	11388	6.24162e-08	0.00179815
WDR36	6114	6.25003e-08	0.00180045
CAMK4	14883	1.63767e-14	4.98458e-10
STARD4	1253	3.86988e-17	1.19107e-12
STARD4-AS1	13469	1.0131e-14	3.08793e-10
APC	20784	1.34592e-34	4.26494e-30
REEP5	5098	4.76218e-08	0.00137398
MCC	4553	1.36354e-37	4.33062e-33
AC079465.1	507	8.57615e-12	2.57087e-07
YTHDC2	15288	2.43068e-13	7.35329e-09
KCNN2	10466	2.75707e-26	8.65308e-22
TRIM36	6076	4.66507e-33	1.47607e-28
PGGT1B	5277	1.60065e-07	0.00458138
CCDC112	8147	1.80864e-19	5.6068e-15
AC010267.1	121	4.51644e-09	0.000132133
SNCAIP	4024	5.08284e-08	0.00146599
LINC02039	20	1.35494e-10	4.0254e-06
LMNB1	6755	1.52325e-10	4.52237e-06
FBN2	633	6.23686e-08	0.00179684
ADAMTS19-AS1	333	1.42928e-07	0.00409403
AC008591.1	2339	1.22832e-17	3.78788e-13
MINAR2	755	4.85126e-17	1.49254e-12
CHSY3	3162	4.15234e-15	1.26821e-10
HINT1	8544	3.61776e-29	1.13974e-24
ACSL6	1941	5.22729e-46	1.66819e-41
MIR3936HG	8953	1.85938e-18	5.74995e-14
SLC22A5	1517	2.47667e-07	0.00706818
C5orf56	869	5.93399e-16	1.81841e-11
AC004039.1	6639	7.18638e-10	2.11898e-05
SEPTIN8	1389	6.78545e-08	0.00195333
UQCRQ	4239	1.58305e-13	4.79332e-09
FSTL4	14798	8.05609e-20	2.49908e-15
VDAC1	6296	7.03588e-20	2.18309e-15
SKP1	11454	6.6187e-11	1.97171e-06
AC063980.1	10	2.21867e-07	0.00633762
SPOCK1	14176	2.08336e-11	6.23029e-07
KLHL3	4050	6.66294e-10	1.9657e-05
AC106791.1	1874	8.90764e-13	2.68645e-08
NME5	2306	8.4263e-29	2.65361e-24
REEP2	2873	1.55314e-09	4.56376e-05
EGR1	216	1.54361e-16	4.74013e-12
CTNNA1	8808	1.53092e-29	4.82468e-25
LRRTM2	4793	1.83259e-14	5.57658e-10
MATR3.1	5091	1.4682e-25	4.6031e-21
CXXC5	6243	4.1405e-16	1.26964e-11
NDUFA2	3508	3.36746e-14	1.02327e-09
DND1	270	1.09689e-10	3.26104e-06
HARS	4760	2.38635e-08	0.000691469
AC005609.5	1756	2.77559e-07	0.00791543
PCDHA9	1713	4.31796e-08	0.00124659
PCDHB2	1611	1.1385e-07	0.00326669
AC244517.2	2519	7.01247e-10	2.06826e-05
PCDHB3	1291	1.53789e-07	0.00440297
AC244517.11	5219	8.82942e-11	2.62746e-06
PCDHB15	1330	8.83822e-10	2.60347e-05
PCDHGB6	2073	1.0521e-07	0.00301995
PCDHGA10	4551	2.18974e-11	6.54666e-07
PCDHGB7	1144	4.03006e-17	1.24029e-12
SPRY4-AS1	2024	2.019e-53	6.46202e-49
FGF1	705	3.23032e-22	1.00731e-17
ARHGAP26	12350	6.77219e-58	2.17001e-53
NR3C1	1455	1.46596e-48	4.68332e-44
TCERG1	15314	7.40931e-10	2.18449e-05
PPP2R2B	10018	3.7101e-63	1.19079e-58
DPYSL3	11043	1.71959e-16	5.27881e-12
JAKMIP2-AS1	4721	2.75761e-12	8.29379e-08
JAKMIP2	20123	6.28448e-18	1.93977e-13
AC011346.1	11345	2.76349e-09	8.10201e-05
FBXO38	6498	3.81759e-15	1.16631e-10
HTR4	137	5.13938e-10	1.51812e-05
ABLIM3	6066	1.02705e-26	3.22536e-22
PPARGC1B	1399	5.30438e-55	1.69851e-50
SLC6A7	125	9.18421e-15	2.79999e-10
CAMK2A	1864	5.26896e-24	1.6485e-19
NDST1	2944	1.37502e-07	0.00393985
ZNF300	5191	1.07012e-10	3.1819e-06
GPX3	620	3.52335e-57	1.12885e-52
ANXA6	745	2.50156e-14	7.60825e-10
ATOX1	2744	4.90378e-11	1.46245e-06
GRIA1	18392	1.78001e-162	5.74677e-158
LARP1	10800	5.78691e-15	1.76616e-10
SGCD	1959	7.00194e-12	2.10023e-07
RNF145	13183	2.26639e-11	6.77513e-07
PTTG1	297	4.10597e-08	0.00118564
GABRB2	5422	2.04515e-33	6.47352e-29
GABRG2	7128	2.86096e-20	8.88584e-16
TENM2	21561	2.95058e-28	9.28667e-24
WWC1	2052	2.58658e-33	8.18679e-29
PANK3	11687	5.85287e-11	1.74439e-06
SLIT3	753	6.90693e-09	0.000201572
DOCK2	928	1.60956e-16	4.94201e-12
INSYN2B	1435	1.45302e-24	4.54956e-20
KCNIP1	6176	8.01794e-11	2.38686e-06
RANBP17	13039	1.02642e-21	3.19843e-17
RPL26L1	1907	1.73286e-15	5.30187e-11
CREBRF	7033	1.49402e-11	4.47295e-07
NSG2	13802	7.08799e-18	2.18714e-13
CPLX2	4286	3.06689e-11	9.15957e-07
FAM153B	145	1.53767e-70	4.94178e-66
AC139491.4	28	3.10216e-35	9.83509e-31
HIGD2A	2335	2.86166e-19	8.86627e-15
CLTB	3197	1.81161e-19	5.61582e-15
SNCB	1449	9.87795e-45	3.15107e-40
EIF4E1B	300	3.22497e-08	0.000932792
LINC01574	24	4.49474e-10	1.32864e-05
ZNF346	8472	2.10368e-07	0.00601105
F12	133	2.9345e-08	0.000849274
TMED9	4181	7.72751e-08	0.00222282
FAM153CP	272	3.39148e-19	1.05065e-14
NHP2	3575	2.37832e-17	7.32736e-13
HNRNPH1	16223	6.94459e-09	0.000202664
RASGEF1C	660	5.13254e-32	1.62199e-27
CNOT6	11604	7.55443e-10	2.2272e-05
ZFP62	2142	1.67429e-13	5.06857e-09
GMDS	10770	3.4466e-33	1.09078e-28
GMDS-DT	2752	5.20969e-16	1.59672e-11
TUBB2A	9257	1.04013e-38	3.3071e-34
PSMG4	10450	1.08596e-11	3.25311e-07
PRPF4B	12268	6.84107e-16	2.09603e-11
FAM217A	1847	1.09322e-10	3.25025e-06
FARS2	14516	1.64485e-12	4.95413e-08
NRN1	640	2.18178e-38	6.93436e-34
AL031058.1	63	7.59579e-10	2.23924e-05
DSP	507	5.70889e-26	1.79105e-21
TFAP2A	15140	1.28284e-17	3.95578e-13
TFAP2A-AS2	1597	7.31392e-27	2.29752e-22
TFAP2A-AS1	2992	6.90185e-18	2.12998e-13
GCNT2	7084	1.20675e-19	3.74236e-15
GFOD1	5831	2.50827e-52	8.02346e-48
RANBP9	11915	2.32744e-08	0.000674516
CD83	1158	3.97464e-08	0.00114811
AL138720.1	1462	3.79777e-38	1.20693e-33
DTNBP1	6558	1.27358e-16	3.91206e-12
ATXN1	13867	9.82395e-145	3.17097e-140
KIF13A	7504	2.16161e-12	6.50559e-08
DEK	7442	2.71764e-07	0.00775097
E2F3	1539	1.42235e-13	4.30774e-09
CDKAL1	22009	9.095e-52	2.90876e-47
LINC00581	2902	2.78273e-08	0.000805573
AL512380.1	3461	8.20011e-11	2.44076e-06
SOX4	24322	5.53684e-142	1.78707e-137
CASC15	18972	0	0
NBAT1	2749	4.25921e-41	1.35613e-36
GPLD1	2138	1.00219e-17	3.09116e-13
RIPOR2	9794	1.09853e-08	0.000319814
CARMIL1	4931	3.65026e-64	1.17177e-59
HIST1H3B	209	1.50371e-19	4.66254e-15
HIST1H1C	2470	8.7076e-63	2.79444e-58
HIST1H4C	9168	4.02628e-76	1.29489e-71
HIST1H2BC	336	9.61232e-09	0.000280084
HIST1H2AC	4112	4.06628e-24	1.27246e-19
HIST1H1E	2911	1.0817e-103	3.48687e-99
HIST1H3D	268	7.63972e-13	2.30536e-08
HIST1H2BF	411	2.4604e-10	7.28991e-06
HIST1H4E	1346	6.15671e-59	1.97384e-54
HIST1H2BG	844	6.37139e-13	1.92339e-08
HIST1H2AE	701	1.81491e-08	0.000526886
HIST1H1D	930	2.45403e-34	7.77339e-30
HIST1H3F	89	2.80568e-08	0.000812132
HIST1H3G	38	8.89909e-33	2.81443e-28
HIST1H2AG	183	1.03578e-08	0.000301683
HIST1H2AJ	120	3.25263e-07	0.00926447
HIST1H2AK	255	1.72387e-10	5.11525e-06
HIST1H2AL	79	1.62491e-10	4.82209e-06
HIST1H1B	402	8.93008e-31	2.81771e-26
HIST1H2AM	117	3.48803e-11	1.04135e-06
ZSCAN9	4127	8.7452e-08	0.00251355
AL645939.5	15	2.17141e-08	0.000629686
HLA-A	2065	1.33335e-09	3.92126e-05
GNL1	2113	6.80237e-08	0.00195813
PPP1R10	7648	1.01363e-09	2.98381e-05
TUBB	11823	6.46463e-17	1.98768e-12
DDR1	3174	1.34884e-07	0.00386564
HLA-C	1119	1.23711e-09	3.63933e-05
HLA-B	728	1.87468e-10	5.55975e-06
ATP6V1G2	2093	1.56331e-22	4.87754e-18
CSNK2B	2858	2.794e-21	8.69687e-17
AGPAT1	1989	2.69987e-11	8.0664e-07
TSBP1-AS1	13860	4.31762e-41	1.37469e-36
TSBP1	7020	1.64852e-51	5.27165e-47
RGL2	1238	2.54057e-07	0.00724951
TAPBP	1126	2.55227e-08	0.000739264
CUTA	8031	5.74912e-35	1.82218e-30
UQCC2	3532	1.19211e-15	3.64976e-11
GRM4	1671	2.29133e-42	7.30041e-38
SMIM29	1064	1.37329e-09	4.03776e-05
NUDT3	7427	3.84708e-10	1.13781e-05
PACSIN1	2936	2.20677e-09	6.4762e-05
PPARD	3993	7.90501e-08	0.00227372
SLC26A8	1347	5.73117e-11	1.70829e-06
STK38	8871	6.35146e-17	1.95295e-12
CPNE5	1805	3.61089e-18	1.11529e-13
MDGA1	5012	3.8747e-18	1.19659e-13
DAAM2	225	1.4105e-12	4.24997e-08
LRFN2	3918	2.47927e-39	7.88706e-35
TFEB	335	1.33503e-07	0.00382645
TOMM6	3224	4.6529e-11	1.38791e-06
TRERF1	13040	4.64574e-09	0.000135897
C6orf226	795	1.43322e-10	4.25653e-06
MEA1	1497	2.80234e-17	8.6301e-13
DNPH1	1090	1.44828e-10	4.3008e-06
RSPH9	1814	1.08889e-07	0.00312522
SUPT3H	19713	1.11217e-07	0.00319148
RUNX2	3339	3.71474e-21	1.15606e-16
ENPP5	1239	1.7302e-09	5.08178e-05
CYP39A1	481	1.31802e-10	3.91585e-06
SLC25A27	7539	3.72179e-39	1.18383e-34
AL591242.1	1111	2.31419e-08	0.000670723
PKHD1	1057	1.48669e-09	4.36938e-05
TMEM14A	3191	3.30059e-27	1.03741e-22
ICK	7037	1.14065e-08	0.000331987
HCRTR2	2047	9.77413e-17	3.00427e-12
HMGCLL1	4509	1.10262e-46	3.52002e-42
BEND6	2690	6.89244e-65	2.21296e-60
ZNF451	10930	3.1414e-11	9.38116e-07
ZNF451-AS1	4664	4.36721e-08	0.00126064
RAB23	1256	1.92539e-07	0.00550315
AL021368.2	3367	3.53015e-08	0.00102042
PHF3	15033	4.37616e-13	1.32226e-08
EYS	4679	3.09628e-11	9.24704e-07
AL391807.1	4019	9.93148e-20	3.08015e-15
ADGRB3	25096	2.34288e-53	7.49816e-49
OGFRL1	1953	1.80756e-12	5.44329e-08
KCNQ5	2737	4.97569e-29	1.56734e-24
AC019205.1	7876	3.84632e-09	0.000112605
EEF1A1	23826	9.73338e-21	3.02601e-16
SLC17A5	2560	6.92332e-12	2.07679e-07
COX7A2	10248	2.4578e-46	7.84455e-42
TMEM30A	5406	7.66844e-14	2.32599e-09
SENP6	19133	6.38121e-08	0.00183798
MYO6	8330	2.30259e-17	7.0945e-13
IMPG1	545	8.77573e-22	2.73487e-17
PHIP	23412	5.4072e-56	1.73182e-51
HMGN3	10556	2.71325e-18	8.38504e-14
AL391840.1	2581	5.07733e-17	1.56179e-12
LCA5	6169	2.07798e-46	6.63292e-42
AL391840.3	6961	2.54771e-17	7.84798e-13
SH3BGRL2	12938	2.94034e-40	9.35616e-36
BCKDHB	11223	7.04381e-26	2.2095e-21
TENT5A	434	1.88199e-10	5.58121e-06
DOP1A	16455	2.85586e-09	8.37196e-05
ME1	1660	3.75325e-19	1.16257e-14
CEP162	7665	4.7719e-13	1.44164e-08
AL450338.2	252	1.61387e-07	0.0046189
HTR1E	1573	5.75038e-61	1.84449e-56
ZNF292	24784	1.96508e-42	6.26133e-38
CNR1	6767	3.75733e-17	1.15647e-12
AL139042.1	440	6.29133e-10	1.85651e-05
RNGTT	18088	3.87291e-20	1.20254e-15
PNRC1	4556	6.06148e-15	1.84948e-10
GABRR2	481	1.02964e-07	0.0029558
RRAGD	2332	2.78783e-10	8.25475e-06
ANKRD6	1598	3.29002e-23	1.02771e-18
MAP3K7	10842	1.72168e-07	0.00492538
EPHA7	7578	9.48466e-11	2.8214e-06
MANEA	2440	8.03108e-09	0.00023421
UFL1	5721	1.51663e-07	0.00434256
KLHL32	8677	4.1918e-37	1.33081e-32
PNISR	21080	6.05767e-09	0.000176926
TSTD3	8242	6.41401e-08	0.0018473
GRIK2	23279	3.7017e-61	1.18739e-56
HACE1	10217	2.28799e-09	6.71251e-05
LIN28B	1334	1.42719e-07	0.00408833
CD24	10439	9.21101e-12	2.76036e-07
SOBP	18394	2.0877e-31	6.59213e-27
FOXO3	12490	4.05159e-14	1.23083e-09
ARMC2	8481	2.88496e-07	0.00822387
AK9	7775	4.4034e-22	1.3728e-17
METTL24	620	2.79601e-08	0.00080936
CDK19	16359	6.30457e-12	1.89187e-07
SLC16A10	4229	1.88439e-67	6.0538e-63
MFSD4B	15346	1.37526e-21	4.2842e-17
LAMA4	460	1.7433e-11	5.21647e-07
HDAC2	12990	6.06696e-23	1.89392e-18
NT5DC1	2541	4.07384e-13	1.2312e-08
DSE	11655	9.49482e-17	2.91852e-12
GOPC	11608	3.63857e-08	0.00105155
SLC35F1	13928	1.84962e-08	0.000536851
AL137009.1	5142	8.20145e-10	2.41648e-05
MAN1A1	9729	3.56934e-65	1.14615e-60
AL078600.1	1667	9.35779e-11	2.78394e-06
HSF2	7470	1.197e-07	0.00343383
FABP7	4464	2.37138e-08	0.000687179
CLVS2	7502	1.25584e-38	3.9927e-34
NKAIN2	6559	1.38713e-31	4.38112e-27
RNF217	2118	7.31854e-13	2.20852e-08
TPD52L1	1895	2.9606e-11	8.84303e-07
NCOA7	3847	6.54028e-11	1.94848e-06
TRMT11	13502	2.47346e-17	7.61975e-13
RNF146	7354	7.79661e-24	2.43847e-19
ECHDC1	8864	1.06246e-07	0.00304959
KIAA0408	11323	3.49012e-58	1.11851e-53
SOGA3	13870	1.47239e-123	4.74977e-119
PTPRK	15221	1.38949e-17	4.28409e-13
AL590006.1	4720	1.27074e-25	3.98441e-21
L3MBTL3	3158	5.81066e-13	1.75464e-08
SAMD3	2073	5.74664e-31	1.81358e-26
TMEM200A	2585	7.2459e-23	2.26174e-18
EPB41L2	5903	6.6201e-45	2.11188e-40
AKAP7	5420	1.27009e-26	3.98783e-22
MED23	8324	2.6581e-09	7.79434e-05
ENPP3	1178	6.68531e-10	1.97217e-05
ENPP1	923	2.32343e-07	0.00663362
AL133346.1	3153	8.76037e-21	2.72395e-16
AL021408.1	493	1.58801e-10	4.71306e-06
LINC01013	572	1.83978e-09	5.40233e-05
MOXD1	976	2.47938e-26	7.78202e-22
SGK1	2286	5.31798e-20	1.65049e-15
HBS1L	10047	1.01685e-07	0.00291928
MYB	2495	1.02835e-43	3.27899e-39
AHI1	14332	4.94594e-15	1.50999e-10
PDE7B	7569	1.93957e-12	5.83868e-08
AL023284.4	597	1.18366e-11	3.54518e-07
MAP7	10631	6.46247e-45	2.06166e-40
MAP3K5	1686	2.04377e-38	6.49614e-34
LINC02528	34	5.05742e-11	1.50812e-06
ARFGEF3	3580	7.17174e-28	2.25616e-23
NHSL1	11809	3.0788e-25	9.64957e-21
VTA1	7410	3.4956e-08	0.00101054
AIG1	12553	1.40557e-34	4.45383e-30
PHACTR2	2581	2.39741e-20	7.44707e-16
SF3B5	3330	7.49794e-09	0.000218752
EPM2A	12872	1.78714e-28	5.62663e-24
SHPRH	18366	5.6601e-46	1.80625e-41
GRM1	1402	3.7013e-18	1.14315e-13
SAMD5	6548	8.1567e-107	2.6298e-102
AL033504.1	5308	2.78003e-74	8.93863e-70
AL445123.2	2080	6.73516e-41	2.14421e-36
AL513164.1	1172	2.00416e-18	6.19665e-14
SASH1	3470	3.10246e-56	9.93779e-52
PLEKHG1	6312	1.44503e-13	4.37599e-09
MTHFD1L	7992	3.26868e-18	1.00983e-13
SYNE1	15011	2.11961e-40	6.74483e-36
OPRM1	702	8.83803e-18	2.72671e-13
SCAF8	17380	1.65053e-21	5.14073e-17
AL589693.1	3244	6.16531e-09	0.000180052
ARID1B	25511	1.06383e-64	3.41543e-60
ZDHHC14	10066	1.378e-47	4.40064e-43
SYNJ2	775	7.53398e-15	2.29756e-10
GTF2H5	3780	1.82506e-09	5.35948e-05
TULP4	16950	3.72965e-08	0.00107772
MRPL18	2436	9.08893e-10	2.67678e-05
AL139393.1	466	8.62487e-09	0.000251449
PDE10A	11102	2.8799e-11	8.60313e-07
AL590302.1	21	1.9698e-09	5.78353e-05
MPC1	4703	1.73233e-11	5.18381e-07
RPS6KA2	9499	1.22229e-23	3.8216e-19
Z94721.1	5254	7.72694e-14	2.34366e-09
AFDN	18244	1.15219e-21	3.59011e-17
SMOC2	898	8.08927e-10	2.38367e-05
WDR27	6838	1.00822e-10	2.99865e-06
PHF10	3473	4.27849e-10	1.26501e-05
PSMB1	6579	1.79703e-09	5.27752e-05
PRKAR1B	5083	9.88115e-20	3.06464e-15
SDK1	13168	1.78751e-35	5.66838e-31
RADIL	1876	4.9304e-08	0.00142232
MMD2	394	1.54625e-18	4.78269e-14
SLC29A4	3298	2.94152e-07	0.0083845
ACTB	15837	3.11916e-58	9.99661e-54
CYTH3	5087	1.13462e-13	3.43802e-09
RAC1	8348	1.33057e-08	0.000386957
UMAD1	11051	5.63123e-08	0.00162326
GLCCI1	16911	1.38276e-29	4.35803e-25
ICA1	1736	1.7754e-10	5.26761e-06
NXPH1	1317	1.41324e-10	4.19747e-06
NDUFA4	12236	1.02067e-97	3.28891e-93
PHF14	23961	4.81987e-65	1.54761e-60
BZW2	12823	5.40634e-10	1.59676e-05
AC073333.1	1813	1.13439e-08	0.000330175
AHR	1019	4.74134e-15	1.44767e-10
AC073332.1	538	1.1402e-15	3.49094e-11
TMEM196	7850	7.83291e-12	2.34878e-07
ITGB8	3870	3.44957e-25	1.0811e-20
CDCA7L	1516	2.90949e-28	9.15762e-24
FAM126A	3142	6.74972e-16	2.06812e-11
KLHL7	15186	5.20963e-28	1.63926e-23
IGF2BP3	4476	5.52743e-84	1.77933e-79
TRA2A	18689	9.96832e-08	0.0028623
AC003087.1	12	1.33134e-07	0.00381603
NPY	3361	1.57026e-10	4.66086e-06
OSBPL3	583	6.02147e-10	1.77736e-05
CYCS	3740	3.3283e-53	1.06509e-48
NPVF	820	1.25964e-132	4.06486e-128
HNRNPA2B1	18272	9.80122e-08	0.00281462
CBX3	10032	2.36963e-30	7.4738e-26
SNX10	2270	2.88935e-21	8.99338e-17
AC004540.1	9679	5.64421e-10	1.66634e-05
HIBADH	10832	8.29968e-09	0.00024201
AC007130.1	1506	5.98958e-08	0.00172614
JAZF1	10408	2.20871e-15	6.75424e-11
PLEKHA8	8471	2.48987e-24	7.79428e-20
PDE1C	5992	1.26264e-26	3.96457e-22
BBS9	18098	1.92328e-31	6.07334e-27
HERPUD2	6183	9.85813e-09	0.000287197
EEPD1	1003	4.92465e-09	0.000144016
ELMO1	9252	5.20134e-27	1.63447e-22
EPDR1	391	2.01016e-10	5.95993e-06
SFRP4	324	3.76748e-11	1.12452e-06
AMPH	16069	1.35266e-08	0.000393286
VPS41	15872	9.72053e-12	2.91276e-07
GLI3	1076	3.07266e-07	0.00875708
PSMA2	4984	1.11452e-11	3.33845e-07
HECW1	12719	2.66335e-17	8.20259e-13
MRPS24	3122	6.72607e-09	0.000196334
URGCP	7082	9.91388e-17	3.04693e-12
PGAM2	925	8.60424e-15	2.62335e-10
AEBP1	815	1.81608e-13	5.49636e-09
CAMK2B	4408	2.24876e-43	7.16949e-39
NUDCD3	8973	1.01411e-07	0.00291152
PPIA	13464	1.5856e-88	5.10674e-84
TNS3	3003	1.60872e-08	0.000467349
UPP1	818	9.17007e-08	0.0026352
VWC2	5657	3.7257e-11	1.11212e-06
SEC61G	4343	8.28556e-11	2.46611e-06
EGFR	1402	3.78899e-08	0.00109471
SUMF2	3641	3.74216e-08	0.00108126
CHCHD2	9658	5.48797e-32	1.73425e-27
ZNF727	82	1.91758e-07	0.00548139
ZNF736	8581	1.60778e-22	5.01594e-18
ZNF680	5188	8.3877e-08	0.0024118
ZNF117	11087	9.31712e-40	2.96424e-35
ERV3-1	8284	2.19689e-19	6.80839e-15
ASL	2281	6.01994e-15	1.83687e-10
TPST1	12071	3.42049e-19	1.0596e-14
RABGEF1	17006	3.35593e-16	1.02946e-11
AUTS2	26301	1.79538e-123	5.79154e-119
GALNT17	9085	5.05668e-17	1.55549e-12
CALN1	11615	4.24492e-73	1.36474e-68
BAZ1B	10091	1.09628e-08	0.00031917
BUD23	3565	8.05892e-09	0.000235014
GTF2IRD1	12238	3.31429e-14	1.00721e-09
GTF2I	22704	3.52303e-11	1.05177e-06
AC211433.1	12876	5.24015e-29	1.65054e-24
HIP1	8621	2.64683e-10	7.83911e-06
POR	2745	2.08781e-13	6.31728e-09
MDH2	3277	7.77065e-16	2.38046e-11
SRRM3	15166	4.68727e-38	1.48947e-33
HSPB1	1037	9.86074e-17	3.0308e-12
GSAP	3034	3.28475e-17	1.01131e-12
PTPN12	14125	1.66473e-12	5.01366e-08
AC006355.2	3075	1.32589e-09	3.89959e-05
SEMA3E	414	4.34046e-13	1.3116e-08
SEMA3A	13026	2.23631e-86	7.20092e-82
GRM3	5402	2.04047e-11	6.10284e-07
DMTF1	13749	7.28585e-33	2.30473e-28
ADAM22	17998	1.47542e-10	4.38082e-06
ZNF804B	2921	1.224e-33	3.87518e-29
CDK14	13653	3.44694e-26	1.08168e-21
AKAP9	22028	5.94679e-11	1.77226e-06
KRIT1	10648	1.40628e-08	0.000408805
VPS50	11137	6.13351e-08	0.00176731
CALCR	53	3.12467e-69	1.00395e-64
GNGT1	1364	7.5036e-156	2.42239e-151
GNG11	76	5.67586e-14	1.72274e-09
CASD1	14020	4.74456e-15	1.44861e-10
SGCE	14507	2.91517e-20	9.05393e-16
PEG10	2634	7.60872e-27	2.39005e-22
PPP1R9A	15897	9.20231e-39	2.92597e-34
AC002429.2	4951	4.94764e-21	1.53936e-16
DYNC1I1	1598	9.03334e-20	2.80187e-15
SLC25A13	3057	5.77482e-09	0.000168706
AC079781.5	15140	5.63614e-10	1.66401e-05
NPTX2	3477	1.96587e-07	0.00561825
TMEM130	3473	2.41346e-18	7.45976e-14
BUD31	2208	2.57449e-10	7.62692e-06
ATP5MF	4151	1.78565e-15	5.46285e-11
COPS6	4150	2.09789e-17	6.46485e-13
LAMTOR4	3530	1.06337e-25	3.33472e-21
GPC2	4124	3.41983e-23	1.06822e-18
SPDYE3	4847	1.07495e-12	3.24097e-08
POP7	1521	6.43894e-12	1.93187e-07
AP1S1	2506	5.7776e-09	0.000168781
VGF	860	7.89691e-25	2.47379e-20
ZNHIT1	2914	1.27722e-08	0.000371531
FIS1	2961	5.67743e-10	1.67609e-05
COL26A1	2124	5.6913e-14	1.72737e-09
LRWD1	627	3.18711e-07	0.0090804
POLR2J	2388	4.66555e-10	1.37895e-05
POLR2J3	9188	8.18683e-11	2.43689e-06
AC005064.1	2894	6.46639e-19	2.00206e-14
RELN	9198	3.18615e-31	1.00584e-26
LHFPL3	8412	2.07037e-75	6.65769e-71
LHFPL3-AS1	1280	2.83313e-10	8.38834e-06
SRPK2	19420	1.84974e-17	5.70109e-13
CDHR3	1285	1.26447e-13	3.8307e-09
HBP1	5553	4.49487e-25	1.40856e-20
GPR22	1216	1.30433e-11	3.9058e-07
LAMB1	9377	5.38066e-08	0.00155151
NRCAM	22671	1.01401e-23	3.17072e-19
IMMP2L	13103	2.89431e-14	8.79956e-10
DOCK4	23985	8.41861e-82	2.70936e-77
DOCK4-AS1	1964	6.33106e-12	1.8997e-07
IFRD1	5772	2.93978e-42	9.36525e-38
AC002463.1	13013	2.50377e-120	8.07541e-116
BMT2	18797	1.5356e-185	4.95892e-181
AC002066.1	397	1.96784e-17	6.06449e-13
CAV2	587	3.54749e-16	1.08794e-11
CAV1	1169	1.1948e-41	3.80507e-37
ST7	15707	3.38645e-14	1.02901e-09
ST7-AS2	8122	6.68712e-26	2.09775e-21
KCND2	11324	7.60266e-36	2.41194e-31
WNT16	179	1.13254e-10	3.36658e-06
PTPRZ1	16177	1.71602e-09	5.0403e-05
AASS	2964	1.44894e-07	0.00414963
GPR37	2484	6.37452e-32	2.01422e-27
ZNF800	6717	9.23022e-17	2.83728e-12
ATP6V1F	4218	4.26065e-48	1.36098e-43
SMO	2042	1.37309e-13	4.15894e-09
CEP41	3023	3.26823e-14	9.93282e-10
MKLN1	20409	1.07211e-16	3.29428e-12
EXOC4	22487	1.82749e-14	5.56124e-10
AKR1B1	2640	9.95317e-10	2.93031e-05
AC009264.1	2263	5.4495e-31	1.71986e-26
CHRM2	3626	2.07853e-51	6.64609e-47
PTN	7698	1.06992e-90	3.44633e-86
TRIM24	15306	1.69654e-27	5.33444e-23
KIAA1549	12867	1.04835e-08	0.000305299
UBN2	13804	1.94975e-09	5.72485e-05
FMC1	2507	5.21032e-11	1.55356e-06
CLEC2L	1628	4.21478e-65	1.35337e-60
KDM7A	8100	7.1819e-19	2.22323e-14
NDUFB2	6086	1.1865e-40	3.77662e-36
TMEM178B	22590	7.89929e-47	2.52208e-42
MGAM	1259	1.24801e-13	3.78108e-09
CASP2	4244	1.93429e-12	5.82299e-08
TCAF1	9574	4.29655e-09	0.000125721
CNTNAP2	22702	5.88502e-247	1.90098e-242
EZH2	11645	9.08684e-52	2.90624e-47
ATP6V0E2	5189	8.68201e-19	2.687e-14
TMEM176B	317	1.85006e-13	5.59902e-09
TMEM176A	103	7.60722e-09	0.000221903
CDK5	824	9.62543e-08	0.00276491
AGAP3	5306	1.296e-08	0.000376941
SMARCD3	4565	2.04993e-16	6.29225e-12
NUB1	4464	1.05236e-09	3.09751e-05
PRKAG2	4526	1.81828e-32	5.74866e-28
PRKAG2-AS1	433	9.08222e-09	0.000264692
GALNT11	10936	5.12547e-13	1.54825e-08
KMT2C	23447	7.38824e-39	2.34931e-34
DPP6	21968	7.16631e-15	2.18573e-10
RBM33	15521	1.51421e-44	4.82972e-40
SHH	84	7.54704e-08	0.00217121
LINC01006	4105	1.52327e-07	0.00436143
PTPRN2	13216	1.39379e-28	4.38849e-24
WDR60	11249	3.30642e-09	9.68815e-05
VIPR2	3356	2.30285e-34	7.29473e-30
ERICH1	3682	2.29034e-11	6.84628e-07
DLGAP2	3967	1.06381e-35	3.37397e-31
AC245187.2	1246	1.46757e-09	4.31335e-05
CSMD1	10933	1.35971e-58	4.35842e-54
MCPH1	11179	2.05341e-16	6.30275e-12
AGPAT5	8689	8.55522e-13	2.58068e-08
DEFB1	86	2.10718e-09	6.18562e-05
MFHAS1	7080	6.0638e-12	1.81975e-07
TNKS	20554	1.68922e-23	5.27966e-19
LINC00599	15594	4.20633e-17	1.29445e-12
MSRA	11047	5.68095e-28	1.78745e-23
NEIL2	600	1.41713e-09	4.16595e-05
CTSB	2199	1.63614e-18	5.06026e-14
FAM66D	2993	5.59845e-09	0.000163587
AC068587.4	5045	4.68931e-38	1.49008e-33
TRMT9B	4070	2.39276e-35	7.58671e-31
DLC1	256	2.63874e-10	7.81541e-06
SGCZ	3602	1.12259e-16	3.44917e-12
VPS37A	7949	1.26718e-14	3.85958e-10
MTUS1	16427	6.71644e-08	0.00193366
PCM1	21756	6.90478e-20	2.14248e-15
PSD3	12636	1.25759e-21	3.91814e-17
CSGALNACT1	2594	5.0929e-18	1.57228e-13
LPL	1370	1.49213e-09	4.38522e-05
XPO7	11532	1.69702e-16	5.20969e-12
NPM2	1207	1.8216e-14	5.5435e-10
DMTN	751	6.32875e-12	1.89907e-07
SLC39A14	1343	2.14421e-09	6.29391e-05
SLC25A37	1782	1.04909e-14	3.1973e-10
AC120193.1	720	4.128e-15	1.26082e-10
ADAM7	121	5.98758e-14	1.81699e-09
NEFM	2295	2.32313e-102	7.48697e-98
NEFL	2344	3.18984e-135	1.02943e-130
ADRA1A	814	2.92169e-24	9.14488e-20
CHRNA2	494	3.90842e-31	1.23369e-26
CLU	4136	4.67292e-20	1.45057e-15
ELP3	7458	2.61318e-08	0.00075683
FZD3	9146	5.71124e-44	1.82137e-39
HMBOX1	15098	3.2178e-14	9.78051e-10
KIF13B	3163	1.12421e-13	3.40658e-09
DUSP4	1661	3.54271e-21	1.1026e-16
SARAF	10566	1.65977e-09	4.87591e-05
SMIM18	2168	1.87646e-14	5.7097e-10
PURG	13852	2.63807e-10	7.81371e-06
WRN	10446	4.34538e-11	1.29649e-06
DUSP26	3695	3.33881e-09	9.78237e-05
AC087855.1	140	1.5197e-14	4.62673e-10
UNC5D	8270	1.78897e-19	5.54598e-15
AC105230.1	658	2.82944e-07	0.00806731
NSD3	19551	2.43983e-10	7.22923e-06
TACC1	5437	9.43825e-30	2.97522e-25
SIRLNT	10	1.3098e-10	3.89154e-06
ANK1	3390	3.54167e-62	1.13641e-57
KAT6A	16278	5.36482e-09	0.000156819
POLB	8476	3.1473e-07	0.0089676
VDAC3	6331	9.50046e-18	2.9308e-13
CHRNB3	692	3.37254e-11	1.00694e-06
SPIDR	12518	7.4387e-20	2.30786e-15
UBE2V2	6550	1.54954e-07	0.00443571
PCMTD1	16130	6.39151e-37	2.02911e-32
ST18	10260	1.54373e-58	4.94781e-54
AC021915.2	702	4.27846e-10	1.26501e-05
RB1CC1	17018	6.6928e-24	2.09331e-19
AC022034.1	466	5.19573e-08	0.0014984
RP1	1144	7.30226e-19	2.26041e-14
RPS20	14380	1.41994e-07	0.00406785
LINC01606	681	7.17832e-20	2.22722e-15
FAM110B	12511	2.35807e-27	7.41355e-23
AC027698.1	1871	3.72247e-09	0.000109001
CHD7	12483	4.60601e-145	1.48677e-140
AC113143.3	807	3.41654e-08	0.000987892
AC022182.1	948	2.35045e-09	6.89411e-05
CLVS1	5375	1.41852e-09	4.16989e-05
AC120042.2	15	1.2959e-08	0.000376926
MIR124-2HG	23556	2.05645e-129	6.63553e-125
CYP7B1	8691	3.79599e-08	0.0010967
MTFR1	9412	3.78787e-08	0.00109443
PDE7A	18128	2.38727e-21	7.43252e-17
ARFGEF1	17253	4.21305e-23	1.31552e-18
PREX2	2627	1.29962e-13	3.93693e-09
C8orf34	529	8.71895e-21	2.71116e-16
SLCO5A1	17996	6.13677e-118	1.97911e-113
AC079089.1	5057	2.58725e-16	7.93846e-12
NCOA2	18571	8.74488e-13	2.63754e-08
EYA1	1843	2.71313e-22	8.46173e-18
MSC-AS1	248	3.68651e-14	1.12011e-09
KCNB2	20732	1.18787e-09	3.49496e-05
GDAP1	19223	2.80525e-89	9.0357e-85
MIR2052HG	3076	9.25617e-11	2.7538e-06
AC011029.1	759	5.37766e-09	0.000157189
AC067773.1	643	1.33509e-09	3.92624e-05
ZFHX4-AS1	7019	1.10718e-23	3.46194e-19
ZFHX4	15323	9.13747e-50	2.92052e-45
PKIA-AS1	5245	1.54564e-14	4.70524e-10
ZC2HC1A	16013	1.99058e-15	6.08779e-11
IL7	10428	3.77475e-49	1.20626e-44
TPD52	2061	4.90209e-39	1.55916e-34
ZBTB10	5503	1.58777e-10	4.7125e-06
ZNF704	19340	8.37719e-21	2.60505e-16
PAG1	10565	1.67168e-09	4.91056e-05
FABP5	4872	1.17939e-49	3.76943e-45
E2F5	4687	3.20823e-16	9.84254e-12
AC090578.1	5794	3.06381e-20	9.51496e-16
CALB1	358	1.25543e-14	3.82392e-10
AC004083.1	1540	2.08703e-08	0.000605363
TMEM64	1700	3.12933e-08	0.000905316
RUNX1T1	22549	3.53069e-126	1.13907e-121
AF181450.1	315	3.06396e-07	0.00873259
AC117834.1	2432	1.49726e-08	0.000435075
LINC00535	13460	4.52973e-22	1.41214e-17
AC016885.2	2781	8.65713e-13	2.61125e-08
RBM12B	6873	2.43175e-24	7.61258e-20
VIRMA	7418	2.21635e-07	0.00633123
INTS8	7410	1.7116e-08	0.000497067
UQCRB	7649	5.79654e-11	1.72772e-06
LAPTM4B	7853	1.62584e-11	4.86615e-07
RPL30	17285	6.0605e-08	0.00174639
COX6C	9592	1.72639e-26	5.41966e-22
SPAG1	1145	3.96102e-09	0.000115947
PABPC1	9658	2.87441e-07	0.00819438
YWHAZ	12147	4.52257e-14	1.37341e-09
UBR5	21497	2.09527e-45	6.68517e-41
BAALC	1277	2.36485e-15	7.23053e-11
RIMS2	24209	1.90964e-19	5.91894e-15
LRP12	12400	1.31641e-25	4.12734e-21
ZFPM2	14269	2.03094e-33	6.42873e-29
OXR1	12732	3.88191e-33	1.22847e-28
ANGPT1	1480	1.265e-58	4.05495e-54
EIF3E	11375	2.83649e-08	0.000821022
NUDCD1	6350	1.06134e-14	3.23433e-10
SYBU	7701	7.05892e-11	2.10229e-06
CSMD3	7815	5.45738e-63	1.75149e-58
AC055788.1	249	1.3716e-10	4.07462e-06
RAD21	8286	1.89609e-12	5.70876e-08
SAMD12	9500	2.23997e-64	7.19074e-60
AC023590.1	2778	5.8567e-15	1.7874e-10
TNFRSF11B	116	1.9495e-10	5.78105e-06
COLEC10	106	1.40839e-10	4.18334e-06
ZHX2	8740	4.84815e-28	1.52562e-23
DERL1	3166	9.33801e-08	0.00268272
ZHX1	4662	1.33513e-08	0.000388257
FBXO32	2079	1.91207e-12	5.75647e-08
NDUFB9	7689	5.54131e-20	1.71975e-15
MTSS1	16817	2.29513e-17	7.07174e-13
SQLE	5625	7.95565e-10	2.34453e-05
TRIB1	1413	7.64289e-12	2.2921e-07
PVT1	1354	8.93443e-27	2.80604e-22
FAM49B	16201	1.60635e-19	4.98016e-15
ASAP1	14591	4.98567e-30	1.57203e-25
ADCY8	10992	6.69263e-13	2.02017e-08
KCNQ3	12119	5.86349e-11	1.7475e-06
PHF20L1	15389	4.6628e-36	1.47946e-31
AC046195.1	416	5.54554e-09	0.000162068
FAM135B	2366	3.14609e-116	1.01449e-111
KCNK9	772	5.31344e-20	1.64913e-15
TRAPPC9	13388	3.68662e-10	1.0905e-05
ADGRB1	388	3.67804e-08	0.00106288
LY6E-DT	289	2.65203e-13	8.0216e-09
LY6E	324	1.03184e-14	3.14485e-10
LY6H	4594	1.33811e-36	4.24717e-32
PUF60	2719	3.1798e-07	0.0090599
PLEC	760	5.32853e-14	1.61763e-09
MROH1	3226	3.97089e-19	1.2299e-14
ADCK5	731	9.04251e-14	2.74169e-09
VPS28	4514	6.74053e-20	2.09165e-15
KIFC2	734	1.43514e-09	4.21844e-05
RPL8	13779	9.75925e-21	3.03386e-16
AL928970.1	1141	2.15535e-14	6.5568e-10
SMARCA2	7245	9.21536e-12	2.76157e-07
KCNV2	1143	1.2424e-10	3.69215e-06
PUM3	10613	1.84232e-12	5.54761e-08
RFX3	23481	4.60995e-187	1.48874e-182
RFX3-AS1	7569	6.62893e-17	2.03813e-12
AK3	9397	3.59472e-09	0.000105271
KIAA2026	16213	4.52276e-09	0.000132309
UHRF2	9825	2.48148e-22	7.73974e-18
KDM4C	13146	1.16552e-24	3.65005e-20
PTPRD	25547	1.36252e-07	0.00390456
AL355672.1	13	1.20767e-07	0.00346419
LURAP1L	2048	2.56503e-12	7.71638e-08
MPDZ	7908	5.21188e-21	1.62142e-16
NFIB	5964	2.73458e-31	8.63361e-27
TTC39B	3803	4.26488e-18	1.31687e-13
SNAPC3	10029	2.56098e-17	7.88859e-13
PSIP1	15431	4.60487e-31	1.45334e-26
SH3GL2	5767	3.43069e-48	1.0959e-43
DENND4C	13319	6.12162e-12	1.83704e-07
SLC24A2	2708	1.05173e-72	3.38069e-68
AL158077.2	250	1.4497e-10	4.30488e-06
MTAP	6083	9.32406e-16	2.85559e-11
NDUFB6	5278	1.46703e-21	4.56949e-17
TMEM215	670	1.66533e-20	5.17467e-16
TRBV26OR9-2	21	5.51189e-11	1.64326e-06
FAM219A	3697	1.57007e-10	4.66044e-06
DCTN3	4340	1.36049e-32	4.30174e-28
GALT	2586	1.54813e-14	4.71266e-10
PHF24	467	7.47471e-09	0.000218082
UNC13B	4412	3.73912e-12	1.12353e-07
CCDC107	1996	1.11171e-10	3.30478e-06
AL133410.1	1176	8.17315e-08	0.00235035
RECK	10170	2.58395e-07	0.00737202
RNF38	12564	4.08533e-12	1.22731e-07
ZCCHC7	18386	1.5147e-17	4.66966e-13
GRHPR	2429	4.34379e-09	0.000127095
BX664727.3	1044	1.03663e-17	3.19718e-13
AL353626.1	896	6.60262e-10	1.94804e-05
CNTNAP3B	3770	7.66899e-11	2.28313e-06
ANKRD20A4	803	1.26852e-07	0.00363722
ANKRD20A3	803	1.75936e-08	0.000510849
ANKRD20A1	851	6.45521e-12	1.93669e-07
FXN	1899	2.1745e-14	6.61483e-10
TJP2	3705	2.82653e-13	8.54828e-09
APBA1	14074	6.62942e-27	2.08277e-22
TRPM3	16460	5.3564e-77	1.72294e-72
ZFAND5	5933	6.03412e-08	0.00173885
AL451127.1	3145	3.11062e-08	0.00089997
RORB	25954	0	0
AL137018.1	2685	3.30757e-49	1.057e-44
PCSK5	4950	1.71782e-41	5.47024e-37
GCNT1	3844	8.29076e-15	2.52794e-10
PRUNE2	8266	4.38926e-67	1.40992e-62
PSAT1	1203	1.44912e-11	4.3388e-07
TLE1	6218	8.2505e-31	2.60344e-26
AL591368.1	470	3.83168e-12	1.15119e-07
RASEF	400	1.55269e-11	4.64783e-07
FRMD3	7945	1.3166e-32	4.1631e-28
AL354733.3	3005	5.59487e-22	1.74403e-17
NTRK2	10492	4.94802e-21	1.53943e-16
AGTPBP1	15494	6.31597e-11	1.88203e-06
TUT7	7828	1.40224e-10	4.16522e-06
DAPK1	18713	7.87991e-117	2.54111e-112
DAPK1-IT1	2135	6.41582e-09	0.000187355
SPIN1	17380	2.43564e-14	7.40799e-10
SECISBP2	15888	2.32311e-42	7.40143e-38
LINC01508	1154	2.8987e-13	8.76597e-09
DIRAS2	10380	4.92934e-26	1.54658e-21
AL158071.3	1875	1.31974e-07	0.00378318
AUH	13700	6.43042e-26	2.01729e-21
NFIL3	3043	7.3798e-11	2.19741e-06
WNK2	9033	6.3153e-62	2.02626e-57
C9orf129	719	1.92109e-07	0.00549105
AOPEP	14497	1.22305e-07	0.00350807
AL589843.1	4009	9.79786e-08	0.00281375
TSTD2	6957	1.54881e-12	4.66579e-08
TRIM14	1161	1.33715e-14	4.07228e-10
GABBR2	11142	1.55328e-61	4.98354e-57
ANKS6	1936	9.96413e-16	3.05112e-11
SEC61B	5295	2.5421e-17	7.83094e-13
TMEFF1	17269	4.79439e-73	1.54135e-68
CAVIN4	4190	2.64635e-17	8.15048e-13
PLPPR1	22260	1.69854e-194	5.4856e-190
TMEM246	2822	2.65955e-08	0.000770152
GRIN3A	8550	1.91085e-52	6.11282e-48
PPP3R2	584	3.56412e-13	1.07743e-08
FSD1L	8976	1.28675e-15	3.93887e-11
ZNF462	16103	2.05163e-23	6.41114e-19
AL807761.4	2457	4.72179e-12	1.418e-07
FRRS1L	8551	1.6925e-115	5.45746e-111
EPB41L4B	2868	1.72593e-59	5.53421e-55
PALM2-AKAP2	5020	2.52634e-39	8.03654e-35
TXN	5166	3.21645e-37	1.02126e-32
SUSD1	3339	3.36554e-11	1.00488e-06
PTBP3	6984	4.31165e-12	1.29513e-07
KIAA1958	20494	3.82629e-63	1.22805e-58
WHRN	1441	2.59036e-28	8.15367e-24
ATP6V1G1	8564	4.24253e-24	1.32753e-19
TNC	2862	2.85321e-07	0.00813479
PAPPA	7729	2.29039e-12	6.89203e-08
ASTN2	8285	7.4936e-148	2.41893e-143
ASTN2-AS1	773	7.17865e-15	2.18934e-10
AL157829.1	754	2.94277e-22	9.17733e-18
AL161630.1	18	1.33863e-11	4.00841e-07
MEGF9	14750	1.59934e-16	4.91078e-12
CNTRL	9167	2.30581e-10	6.83349e-06
NDUFA8	3315	5.84075e-14	1.77261e-09
STRBP	16906	5.46818e-12	1.64155e-07
NR6A1	19915	9.50549e-33	3.00601e-28
[truncated: 1,839 more rows]

## Sheet: BC Location Model
gene_short_name	p_value	normalized_effect	q_value
SLC35E2B	5.35693e-08	0.282849	0.00153192
GNB1	1.33564e-12	-0.258355	3.94309e-08
HES5	1.47909e-10	0.611984	4.31702e-06
AJAP1	3.21902e-12	-0.943511	9.48644e-08
RPL22	3.43219e-10	0.206265	9.99146e-06
ACOT7	1.45445e-20	-0.67126	4.38998e-16
TNFRSF25	2.11298e-10	0.63845	6.15998e-06
CAMTA1	6.51048e-51	-0.306365	2.00809e-46
PER3	1.53696e-25	-0.491204	4.67298e-21
RERE	1.26708e-08	0.0774911	0.000364665
CASZ1	1.19449e-15	0.970765	3.56351e-11
MAD2L2	2.14802e-15	0.59824	6.40304e-11
DRAXIN	2.18871e-08	0.556247	0.000628531
KAZN	9.51469e-74	-1.05129	2.94594e-69
AL031293.1	3.23492e-08	-0.796888	0.000927355
RCC2	1.74752e-17	0.461601	5.23871e-13
IGSF21	2.73709e-36	-0.248048	8.39356e-32
UBR4	3.68307e-12	0.275591	1.08507e-07
HP1BP3	1.21794e-28	0.26353	3.71412e-24
EPHA8	1.04669e-37	-1.61369	3.21207e-33
EPHB2	3.64418e-10	-0.203192	1.06078e-05
KDM1A	6.2592e-49	0.418274	1.92959e-44
AL031428.1	5.42824e-37	0.445094	1.66533e-32
HNRNPR	1.24636e-16	0.193214	3.72934e-12
RPL11	4.80529e-12	0.175814	1.41477e-07
PNRC2	5.51511e-12	0.426654	1.62321e-07
SRSF10	1.26418e-21	0.302743	3.822e-17
STPG1	3.35217e-13	-0.951925	9.9184e-09
NIPAL3	4.4758e-14	-0.531297	1.32828e-09
RCAN3	8.68494e-19	-0.759394	2.61165e-14
NCMAP	5.28896e-08	-0.791914	0.00151259
CLIC4	4.60051e-08	0.489109	0.0013168
MACO1	3.7376e-17	0.240103	1.11971e-12
MAN1C1	1.57866e-08	-0.671606	0.000453927
TRNP1	6.60485e-15	-0.59323	1.9654e-10
ATP5IF1	9.24205e-14	-0.324978	2.73925e-09
AL353622.1	1.53517e-14	-0.762602	4.56284e-10
YTHDF2	2.41282e-20	0.39834	7.27949e-16
EPB41	1.09513e-41	0.238887	3.36665e-37
PUM1	5.53455e-52	0.317988	1.70735e-47
KHDRBS1	1.53595e-10	0.192967	4.48221e-06
MARCKSL1	1.59933e-110	0.69667	4.96447e-106
SFPQ	6.60533e-33	0.286821	2.02051e-28
RSPO1	1.15442e-15	1.00921	3.4442e-11
EPHA10	4.29137e-10	-0.801434	1.2487e-05
INPP5B	1.38688e-07	-0.350949	0.00394608
AL603839.3	6.79397e-10	-0.488134	1.97446e-05
FOXJ3	2.94097e-36	0.335753	9.01819e-32
YBX1	2.31465e-19	0.327151	6.96872e-15
PTPRF	2.38543e-12	0.349231	7.03312e-08
AL451062.1	7.85527e-22	0.687184	2.37559e-17
ATP6V0B	2.80117e-07	-0.157965	0.00793824
PRDX1	1.83164e-09	-0.309274	5.30937e-05
PIK3R3	1.50521e-07	-0.214091	0.00427999
UQCRH	2.7709e-09	-0.249106	8.01787e-05
CMPK1	6.67027e-10	0.301021	1.93865e-05
SPATA6	1.46758e-10	0.373747	4.28358e-06
AGBL4	3.39958e-15	-0.677914	1.01273e-10
ELAVL4	2.83947e-08	0.641149	0.000814388
EPS15	1.56157e-10	-0.375309	4.55681e-06
RAB3B	1.31911e-10	-0.831437	3.85221e-06
TUT4	4.73944e-23	0.174899	1.43671e-18
ACOT11	4.0304e-20	-0.884652	1.21549e-15
MROH7	7.62281e-12	-0.751083	2.24225e-07
USP24	2.84008e-15	0.275397	8.46344e-11
PLPP3	9.24684e-08	0.563241	0.00263803
DAB1	2.14736e-52	0.389816	6.62524e-48
JUN	1.01814e-19	0.618742	3.06745e-15
HOOK1	9.48001e-11	-0.251483	2.77101e-06
DOCK7	2.39559e-11	0.165012	7.02722e-07
JAK1	1.15759e-33	0.279525	3.54351e-29
DNAJC6	6.34611e-20	-0.405575	1.91259e-15
AL139294.1	2.9735e-08	-0.453326	0.000852652
LEPR	1.30445e-14	0.506885	3.87786e-10
PDE4B	2.94756e-51	-0.442982	9.09203e-47
SGIP1	3.59045e-11	0.162078	1.05232e-06
SERBP1	2.31778e-09	0.209274	6.71183e-05
LRRC7	2.48234e-165	-0.740145	7.71362e-161
PTGER3	2.11853e-14	-1.37286	6.29288e-10
NEGR1	1.58122e-76	-0.691834	4.89798e-72
AL513166.1	1.23982e-24	-0.916171	3.76583e-20
AL583808.1	1.89372e-10	-1.0107	5.52321e-06
ERICH3	1.24989e-07	-0.469627	0.0035583
SLC44A5	6.82817e-09	0.178919	0.000196931
AC118549.1	4.06832e-11	0.193319	1.19194e-06
ADGRL2	1.15937e-10	-0.244378	3.38709e-06
AC117944.1	2.1409e-11	-0.416918	6.28226e-07
TTLL7	6.30032e-12	0.145273	1.85374e-07
GNG5	6.09885e-16	0.551415	1.82112e-11
SPATA1	2.66832e-10	0.665486	7.77256e-06
CTBS	1.95825e-18	0.751818	5.88493e-14
SSX2IP	2.81428e-95	0.702574	8.72932e-91
DDAH1	7.64658e-17	-0.556999	2.28931e-12
LMO4	3.38258e-15	-0.352989	1.00777e-10
ZNF326	1.38338e-86	0.54938	4.28888e-82
ZNF644	2.22308e-22	0.23925	6.73126e-18
BTBD8	5.64564e-11	0.199505	1.65254e-06
RPL5	4.34957e-08	0.138858	0.00124537
MTF2	9.09845e-32	0.31466	2.78121e-27
FNBP1L	8.70014e-87	0.404876	2.69739e-82
ABCA4	3.65733e-20	0.65873	1.10305e-15
CNN3	1.3904e-28	0.607602	4.23962e-24
PTBP2	1.0954e-33	0.209111	3.35324e-29
PLPPR5	8.9968e-11	-0.4777	2.62994e-06
PLPPR4	4.41903e-08	-0.418922	0.00126512
PALMD	2.05387e-12	0.88771	6.05934e-08
MFSD14A	1.72461e-09	0.268224	5.00051e-05
AC093019.2	1.09122e-11	0.502419	3.20741e-07
CDC14A	1.96698e-08	0.42914	0.000565114
NTNG1	2.14679e-20	-0.662603	6.47816e-16
STXBP3	1.21211e-08	-0.325154	0.000348941
SORT1	1.53992e-07	0.279672	0.00437785
GNAI3	7.00903e-11	0.297936	2.05049e-06
GSTM3	3.49612e-09	-0.540135	0.000101073
KCND3	1.03893e-73	-0.795724	3.21663e-69
CTTNBP2NL	2.23318e-09	0.246427	6.4684e-05
SLC16A1	1.86373e-46	0.858916	5.74141e-42
PHTF1	1.50413e-31	0.476669	4.59677e-27
RSBN1	1.48919e-22	0.359225	4.50986e-18
HIPK1	4.95357e-09	0.276013	0.000143
TRIM33	2.26011e-37	0.296718	6.93516e-33
DENND2C	2.48748e-11	-0.982851	7.29628e-07
CSDE1	5.0349e-11	0.212182	1.47472e-06
SLC22A15	4.42835e-09	-0.879177	0.000127891
ATP1A1	5.57935e-11	-0.544502	1.63335e-06
LINC02798	9.02384e-09	-0.519414	0.000260004
LINC02591	1.91364e-10	-0.885693	5.58114e-06
BCL9	1.35626e-08	0.252838	0.00039025
AC239809.3	9.38055e-15	0.328445	2.79034e-10
LINC01138	3.21375e-35	-0.584306	9.84919e-31
AC245297.3	1.98491e-21	-0.375212	5.99881e-17
HIST2H2AC	1.64055e-66	0.902386	5.07371e-62
SV2A	3.93531e-22	-0.5324	1.1909e-17
MRPS21	2.8592e-07	-0.272668	0.00810126
PRPF3	4.76796e-08	-0.259965	0.00136435
ENSA	2.49163e-49	-0.428098	7.68193e-45
GABPB2	3.58121e-09	-0.382786	0.000103518
SEMA6C	1.50922e-10	0.568963	4.4045e-06
PIP5K1A	2.45546e-07	-0.19217	0.00696197
AL589765.1	1.16618e-17	0.655843	3.49738e-13
S100A10	5.34327e-29	-1.70156	1.62986e-24
JTB	2.67001e-14	0.38275	7.92751e-10
RPS27	1.38923e-20	0.276157	4.19325e-16
ARHGEF2	1.66555e-10	0.270078	4.85942e-06
SSR2	4.95372e-08	0.206602	0.00141726
MEX3A	8.71981e-18	0.432301	2.61568e-13
C1orf61	5.70815e-16	-0.602516	1.70463e-11
NES	2.34568e-18	0.861454	7.04805e-14
CRABP2	7.15143e-54	1.51663	2.20722e-49
KIRREL1	2.50166e-25	-0.81872	7.60506e-21
CADM3	2.71518e-42	0.376695	8.35053e-38
CADM3-AS1	1.64038e-15	0.536704	4.89095e-11
IGSF9	3.07836e-07	0.342232	0.00872037
TSTD1	1.14286e-07	-0.519484	0.00325579
PCP4L1	7.68547e-13	-0.559227	2.27098e-08
PBX1	1.07816e-16	0.232235	3.22638e-12
MGST3	1.76989e-13	-0.312676	5.24064e-09
FAM78B	1.24028e-11	-0.333853	3.64406e-07
ILDR2	1.57261e-13	0.458194	4.65744e-09
POU2F1	9.62264e-33	0.266155	2.94337e-28
GPR161	1.15232e-17	0.65728	3.45603e-13
NME7	1.23358e-61	0.564527	3.81188e-57
Z99758.1	6.87957e-12	0.663775	2.0239e-07
CCDC181	8.7573e-08	0.26857	0.00249898
DNM3	6.42871e-11	-0.179045	1.8811e-06
SUCO	1.28709e-21	0.345161	3.89114e-17
RC3H1	3.53257e-19	0.221124	1.06295e-14
RABGAP1L	1.54074e-18	-0.18173	4.63116e-14
COP1	6.94088e-09	0.118072	0.00020014
BRINP2	1.37308e-09	-0.947579	3.98277e-05
SOAT1	1.27227e-07	-0.58332	0.00362153
CEP350	1.92946e-07	0.13502	0.00547697
LHX4	1.02758e-66	0.541798	3.1781e-62
ACBD6	6.0423e-40	0.331036	1.85595e-35
XPR1	2.14807e-28	0.28539	6.54904e-24
GLUL	3.7787e-09	0.365156	0.000109182
RGS16	8.30811e-21	0.765281	2.50905e-16
RGS8	3.59672e-21	-0.608389	1.08646e-16
DHX9	1.06283e-15	0.208705	3.17138e-11
NMNAT2	2.98684e-47	-1.03002	9.20455e-43
RGL1	2.21808e-07	0.333654	0.00629271
IVNS1ABP	4.43141e-26	0.502258	1.34786e-21
TPR	9.33412e-09	0.209912	0.000268916
AL096803.2	1.00808e-09	-0.47096	2.92677e-05
BRINP3	1.07524e-07	-1.03936	0.00306508
RO60	2.60165e-13	0.298449	7.70011e-09
ZBTB41	6.95717e-12	0.34706	2.04666e-07
CRB1	2.18253e-10	0.248035	6.36186e-06
NEK7	2.10495e-08	0.240339	0.000604563
MIR181A1HG	1.26423e-34	0.34714	3.87283e-30
LINC02789	1.23482e-11	0.674736	3.62815e-07
TMEM9	2.71827e-10	-0.35965	7.91778e-06
NAV1	2.85029e-20	-0.480267	8.5976e-16
IPO9	1.37306e-10	0.208807	4.00837e-06
KDM5B	2.63794e-18	0.250239	7.92437e-14
BTG2	1.60813e-15	0.586379	4.79513e-11
SNRPE	1.75095e-10	0.284588	5.10823e-06
LRRN2	6.87176e-28	-1.05782	2.09376e-23
NFASC	3.8763e-29	-0.533169	1.18246e-24
KLHDC8A	3.70352e-101	0.812447	1.14909e-96
LEMD1	3.80502e-12	-0.546548	1.12073e-07
DYRK3	9.03772e-10	0.617872	2.6251e-05
PLXNA2	2.32775e-11	-0.594347	6.82892e-07
SYT14	1.36314e-17	-0.232394	4.08736e-13
RD3	1.61294e-22	-0.293552	4.88448e-18
PROX1-AS1	4.88835e-09	-0.321074	0.000141132
LINC02775	9.23452e-10	-0.569953	2.68198e-05
C1orf115	3.0018e-09	-0.710421	8.68331e-05
SUSD4	7.29507e-23	-0.53135	2.2107e-18
TP53BP2	4.94595e-18	0.45556	1.48463e-13
WDR26	6.15082e-15	0.261618	1.83049e-10
DNAH14	5.1349e-143	-1.40286	1.59521e-138
LBR	8.42485e-18	0.372336	2.52746e-13
ENAH	6.47394e-37	0.361894	1.98608e-32
H3F3A	1.20813e-77	0.363767	3.74277e-73
RHOU	3.28355e-19	-0.869354	9.88086e-15
GALNT2	4.43466e-12	-0.30124	1.30592e-07
PGBD5	3.83238e-17	-0.497832	1.14807e-12
FAM89A	2.34692e-107	1.19872	7.28389e-103
TRIM67	1.33395e-42	0.974787	4.10311e-38
SIPA1L2	9.10693e-12	0.267498	2.67771e-07
PCNX2	3.69712e-62	-0.605957	1.14263e-57
ARID4B	1.38014e-60	0.333087	4.26394e-56
B3GALNT2	1.03509e-26	-0.575715	3.15029e-22
LYST	4.20309e-22	0.248309	1.27181e-17
LINC02768	2.11284e-08	-0.803751	0.000606807
GPR137B	2.37472e-23	0.56322	7.20228e-19
RYR2	9.99728e-260	-1.47628	3.10795e-255
CHRM3	2.87818e-35	-0.487108	8.82103e-31	2.22253e-68
FMN2	9.67951e-08	0.118249	0.0027606	0
GREM2	4.03883e-76	-1.56148	1.25091e-71	1
RGS7	3.71701e-65	-0.608478	1.14926e-60	3.96902e-51
CEP170	9.25792e-70	0.340223	2.86477e-65	0
SDCCAG8	1.08314e-07	0.140802	0.00308716	1
AKT3	1.07989e-56	0.295076	3.33439e-52	1.08453e-98
ZBTB18	9.78145e-08	0.520973	0.00278957	0
DESI2	3.13178e-10	0.308633	9.11879e-06	1
COX20	8.75924e-09	0.215306	0.000252406	9.82382e-22
HNRNPU	1.45209e-61	0.420901	4.48681e-57	2.77742e-134
SMYD3	6.9489e-08	-0.189347	0.00198495
ZNF124	1.40916e-12	0.240307	4.15942e-08	3.00496e-263
SNTG2	5.88424e-12	0.743144	1.73156e-07	5.52048e-32
PXDN	2.18403e-27	0.480415	6.6508e-23	1
MYT1L	1.5044e-69	-1.6034	4.65492e-65	1
SOX11	3.1144e-16	0.469196	9.30958e-12	8.64125e-08
RNF144A	3.55152e-25	0.423356	1.07941e-20	1
KIDINS220	1.37694e-17	0.194544	4.12863e-13	1
ASAP2	1.82827e-68	0.421187	5.65594e-64	6.96313e-37
YWHAQ	3.74571e-12	0.20591	1.10341e-07	1
GRHL1	1.35284e-10	-0.61053	3.94976e-06	1
ODC1	3.40258e-11	0.412167	9.97431e-07	1.86481e-94
ROCK2	9.34722e-31	0.293457	2.85501e-26	1
NBAS	1.61897e-11	0.155744	4.75396e-07	1
PUM2	4.98616e-57	0.202439	1.53973e-52	3.29982e-19
KLHL29	2.39657e-09	0.261016	6.93952e-05	1
ATAD2B	3.80325e-18	0.20833	1.14193e-13	1
FKBP1B	6.21809e-08	-0.69514	0.00177688	4.78399e-239
FAM228B	5.09586e-08	-0.219567	0.00145772	1
DNMT3A	2.27961e-16	-0.249141	6.81719e-12	1
DTNB	8.09512e-09	-0.166985	0.000233318	5.65011e-11
KCNK3	4.41513e-08	0.205247	0.00126405	1
CGREF1	4.23723e-08	-0.655581	0.00121325	1
BABAM2	1.25287e-17	-0.309619	3.7571e-13	0
PPP1CB	8.45291e-12	0.245965	2.48592e-07	1
WDR43	1.42283e-10	0.302342	4.15325e-06	1.58414e-29
CLIP4	2.19739e-09	0.213786	6.36562e-05	3.95465e-229
LCLAT1	2.03681e-09	-0.2282	5.90144e-05	1
GALNT14	7.59682e-08	-0.692094	0.00216935	1
BIRC6	4.19178e-12	0.122966	1.23452e-07	0
FEZ2	2.09542e-08	-0.27539	0.000601846	1
PRKD3	2.51908e-16	0.401617	7.53255e-12	1
HNRNPLL	8.53815e-11	0.254261	2.49613e-06	0
MAP4K3	1.51603e-12	0.141867	4.47395e-08	1
MAP4K3-DT	4.60814e-20	-0.576898	1.38954e-15	1.13524e-35
SLC8A1	6.81973e-46	-0.472263	2.10034e-41	0
EML4	1.39623e-50	0.35385	4.30625e-46	1
ZFP36L2	3.75976e-29	1.08791	1.14699e-24	1
CAMKMT	1.15433e-07	-0.363836	0.00328787	0
PRKCE	1.62513e-42	-0.682736	4.99857e-38	1
CRIPT	4.57813e-10	0.274048	1.33182e-05	2.67375e-43
FBXO11	5.43191e-14	0.174455	1.61165e-09	0
STON1	1.57414e-14	0.746393	4.67849e-10	1
AC009975.1	2.41374e-08	0.988339	0.000692815	1
NRXN1	5.7471e-73	-0.659621	1.77919e-68	0
ACYP2	8.11433e-12	-0.221292	2.38675e-07	1
EML6	6.43508e-35	-0.738129	1.9719e-30	1.21423e-21
AC104781.2	8.3427e-08	-0.602094	0.00238151	2.80448e-11
RTN4	4.08116e-43	0.306176	1.25569e-38	1
RPS27A	8.58429e-17	0.219985	2.56954e-12	1
CCDC88A	1.76227e-29	-0.296515	5.37757e-25	0
PPP4R3B	5.04396e-13	0.220436	1.49135e-08	1
AC011306.1	2.02738e-41	0.887343	6.23198e-37	1
MIR217HG	4.2802e-52	0.683177	1.32049e-47	0
LINC01122	1.56365e-33	0.469503	4.7857e-29	1
BCL11A	1.49638e-18	0.657344	4.49798e-14	2.72162e-26
C2orf74	3.87973e-11	-0.72058	1.13688e-06	0
USP34	1.15222e-09	0.0992993	3.34398e-05	1
FAM161A	2.33987e-14	-0.409648	6.94893e-10	7.22431e-12
COMMD1	1.44633e-16	-0.278247	4.32727e-12	0
PELI1	7.12319e-11	0.432259	2.08353e-06	1
LGALSL-DT	6.26139e-08	-0.621034	0.00178919	7.6594e-37
AFTPH	1.39634e-10	0.237669	4.07607e-06	7.93499e-105
SERTAD2	5.65956e-24	-0.518062	1.71779e-19	1
SPRED2	3.60468e-14	-0.396222	1.07012e-09	1
AC007389.1	3.11483e-22	-1.18015	9.42858e-18	2.77628e-44
MEIS1	1.20725e-79	0.636646	3.74065e-75	1
CNRIP1	8.50906e-10	-0.313059	2.4718e-05	1
ANTXR1	4.21901e-11	0.357733	1.23604e-06	0
PCBP1-AS1	1.62898e-07	-0.147434	0.00462922	1
TIA1	1.77764e-14	0.217401	5.2819e-10	2.11938e-17
SNRPG	1.43357e-13	0.310024	4.24624e-09	0
ADD2	9.47047e-29	0.413209	2.88821e-24
CLEC4F	5.38209e-09	0.69301	0.000155354	1.98148e-16
VAX2	4.63365e-20	0.613427	1.39714e-15	0
ZNF638	8.70499e-48	0.226972	2.68323e-43	0.0162149
EXOC6B	2.16417e-12	0.133247	6.38343e-08	1.13911e-05
LRRTM4	8.24471e-83	-1.31602	2.55545e-78	5.25615e-68
AC079117.1	6.59029e-38	-1.28948	2.02249e-33	1
CTNNA2	1.00135e-36	-0.284853	3.07154e-32	1
REEP1	1.42266e-11	-0.399264	4.17878e-07	4.58378e-301
KDM3A	9.67584e-25	0.499549	2.93933e-20	1
RMND5A	5.29108e-10	0.274721	1.53865e-05	1
EIF2AK3	1.12896e-21	-0.64574	3.41352e-17	9.02478e-89
AC092835.1	1.14942e-15	0.477282	3.42942e-11	1
LINC00342	1.24353e-24	-0.298614	3.77697e-20	1
CNNM4	2.8626e-08	-0.498033	0.000820993	0
ANKRD36	8.56355e-24	0.23345	2.5987e-19	1
ANKRD36B	2.35245e-07	-0.233224	0.00667225	0.000473755
AC079447.1	1.09221e-07	0.258927	0.00311258	4.71075e-159
LONRF2	8.72739e-08	-0.332805	0.00249062	1
MAP4K4	1.54748e-67	0.374546	4.7865e-63	1
FHL2	1.99874e-09	-0.814032	5.79194e-05	1.0202e-138
ST6GAL2	1.31253e-12	-0.477417	3.87499e-08	1
AC005040.2	2.2672e-23	-1.34348	6.87641e-19	1
RANBP2	1.22414e-33	0.370073	3.74709e-29	0
CCDC138	8.76999e-08	0.206379	0.00250252	1
BCL2L11	1.4404e-07	0.503356	0.00409752	0.0670931
FBLN7	1.74063e-07	-0.429096	0.00494356	1
SLC35F5	2.12951e-12	0.231484	6.28163e-08	1
ACTR3	4.92627e-12	0.251359	1.45029e-07	1
DPP10	1.66034e-11	0.298864	4.87525e-07	NA
DBI	5.09383e-08	0.318992	0.00145719	NA
PTPN4	3.58402e-08	0.135671	0.00102689	2.10378e-05
CLASP1	6.53763e-24	0.163284	1.9841e-19	1
TSN	2.29873e-09	0.350921	6.65711e-05	1
CFC1	2.01735e-07	-0.698708	0.00572442	NA
LYPD1	1.65462e-13	-0.891185	4.89967e-09	1.17392e-10
NCKAP5	7.85293e-170	-0.839232	2.44038e-165	1
AC010974.2	7.74128e-52	-0.595716	2.38803e-47	1
NCKAP5-AS1	9.42563e-20	-0.558345	2.84004e-15	NA
NCKAP5-AS2	1.24803e-31	-1.08233	3.81448e-27	1.38728e-07
MGAT5	1.07948e-74	-0.889422	3.3425e-70	1
TMEM163	6.36056e-08	-0.733631	0.00181728	1
CCNT2	1.418e-11	0.223432	4.16524e-07	8.72215e-149
ZRANB3	2.38368e-07	-0.223871	0.00675989	1
R3HDM1	2.48215e-07	-0.136568	0.00703739	1
NXPH2	1.32897e-18	-1.18984	3.9954e-14	NA
LRP1B	1.46686e-09	-0.369915	4.25463e-05	NA
GTDC1	5.60061e-11	0.202872	1.63947e-06	1
ZEB2	9.56049e-37	0.300751	2.93268e-32	1
ORC4	1.29967e-15	0.215409	3.87693e-11	1
EPC2	3.33554e-43	0.35983	1.02631e-38	NA
KIF5C	1.35403e-21	-0.284312	4.09322e-17	2.88142e-24
LYPD6	2.86085e-12	-0.676567	8.43235e-08	1
RND3	1.83835e-36	0.775145	5.63804e-32	1
RIF1	5.21967e-13	0.219078	1.54325e-08	NA
CACNB4	2.09386e-12	-0.825762	6.17667e-08	0
FMNL2	1.92733e-08	-0.176236	0.000553799	1
PRPF40A	7.45468e-17	0.250438	2.23193e-12	1
CCDC148	1.33838e-12	-0.501387	3.95104e-08	4.32772e-108
PKP4	4.0304e-14	-0.260997	1.1963e-09	1
TANC1	5.99845e-34	-0.81516	1.83678e-29	1
BAZ2B	4.19526e-142	0.516212	1.30321e-137	0
AC008277.1	6.3348e-51	0.932627	1.95397e-46	1
2024-03-07	2.49624e-10	0.168829	7.27354e-06	1.36864e-17
SLC4A10	2.05348e-99	-0.739633	6.37111e-95	0
KCNH7	2.3706e-52	-1.32575	7.31379e-48	1
AC011900.1	7.63991e-14	-0.904047	2.26531e-09	1.85808e-17
FIGN	1.11386e-15	-0.280757	3.32341e-11	6.27179e-220
AC019197.1	3.0009e-18	0.386089	9.01321e-14	1
SCN2A	5.25145e-75	-0.88878	1.62616e-70	1
TTC21B	8.73759e-12	0.232746	2.56938e-07	NA
TTC21B-AS1	2.38736e-12	0.547028	7.03842e-08	7.87331e-12
SCN1A	6.92412e-09	-0.413122	0.000199671	1
SCN7A	1.17942e-21	-0.788053	3.56585e-17	1
AC073050.1	1.30747e-07	-0.263097	0.00372118	1.83731e-103
SPC25	3.24089e-16	1.00315	9.68669e-12	1
LRP2	1.56085e-32	0.808854	4.77369e-28	1
UBR3	2.36981e-21	0.185632	7.16132e-17	0
DYNC1I2	7.29168e-18	0.252161	2.18772e-13	1
SLC25A12	7.23628e-17	-0.298879	2.16669e-12	0.00174071
SP3	2.32199e-14	0.253605	6.89608e-10	0
CIR1	1.61473e-13	0.306963	4.78201e-09	1
CHN1	3.48614e-22	0.348936	1.05511e-17	6.78739e-26
ATF2	1.36676e-20	0.265515	4.12558e-16	1.8064e-56
ATP5MC3	5.98271e-11	-0.307722	1.7509e-06	1
MTX2	2.00289e-09	0.19608	5.80377e-05	1
AC074286.1	1.07415e-11	-1.16773	3.15735e-07	0
HNRNPA3	3.2564e-13	0.220712	9.63536e-09	1
NFE2L2	1.24344e-54	-0.957591	3.83851e-50	9.273e-79
OSBPL6	1.32636e-25	-0.567854	4.03294e-21	0
CCDC141	1.40715e-08	-0.845167	0.000404823	1
SESTD1	8.09674e-37	0.314954	2.48384e-32	2.23973e-18
ZNF385B	6.03597e-15	0.111271	1.79636e-10	0
UBE2E3	6.25691e-30	0.245131	1.90973e-25	1
CERKL	8.10614e-14	0.891206	2.40331e-09	5.67141e-20
NEUROD1	3.4998e-18	0.399578	1.05092e-13	1.31974e-143
PDE1A	2.14997e-62	-0.593938	6.6449e-58	1
FRZB	5.38275e-22	-1.17407	1.62839e-17	1
LINC01473	8.62687e-18	-0.401346	2.58789e-13	2.58798e-53
FAM171B	1.76717e-45	-0.399758	5.44182e-41	1
AC007319.1	8.36226e-10	-0.925971	2.42924e-05	1
HIBCH	4.09413e-09	-0.227957	0.000118271	NA
INPP1	2.76795e-11	-0.557729	8.11758e-07	4.40609e-37
AC108047.1	4.56156e-09	-0.520239	0.000131724	1
AC006460.2	6.22975e-20	-0.722887	1.87771e-15	1
STAT4	1.63422e-07	0.731783	0.00464379	6.05444e-22
AC092614.1	3.42117e-08	0.651194	0.00098044	1
MYO1B	4.04027e-15	0.376098	1.20315e-10	1
TMEFF2	4.67486e-11	-0.353671	1.36941e-06	NA
SLC39A10	5.64069e-13	0.28111	1.66756e-08	9.57036e-10
SF3B1	1.33945e-07	0.159478	0.00381182	1
PLCL1	5.44853e-09	-0.237043	0.000157266	1
SATB2	5.53581e-18	-1.00012	1.6613e-13	NA
SPATS2L	5.80786e-74	-1.3864	1.79829e-69	4.92089e-46
AC012459.1	7.12763e-17	-0.976301	2.13423e-12	1
CLK1	7.73235e-17	0.331416	2.31491e-12	1
TRAK2	4.17457e-24	0.245831	1.26715e-19	0
STRADB	1.10834e-118	0.663437	3.44107e-114
FAM117B	5.0713e-16	0.287291	1.5147e-11	2.10973e-11
ICA1L	5.4928e-09	-0.239647	0.000158539	3.05027e-85
PARD3B	3.78058e-09	-0.819007	0.000109232	1
NRP2	2.80101e-21	-0.978416	8.46269e-17	1
EEF1B2	2.37981e-20	-0.410968	7.18037e-16	NA
ADAM23	2.16089e-31	-0.403244	6.60345e-27	NA
KLF7	1.04056e-08	0.28433	0.000299703	NA
CREB1	1.22595e-14	0.211629	3.64476e-10	1.25574e-07
PIKFYVE	1.24002e-10	0.24003	3.62223e-06	1
MAP2	4.45313e-22	0.143326	1.34738e-17	1
UNC80	6.89642e-26	-0.248711	2.09734e-21	1
KANSL1L	1.00816e-43	0.376665	3.1026e-39	1
LANCL1-AS1	1.48001e-12	0.449985	4.3681e-08	1
ERBB4	6.87239e-164	0.197919	2.13546e-159	NA
SPAG16	3.62651e-15	-0.297279	1.08023e-10	NA
XRCC5	7.30999e-28	0.219592	2.22714e-23	5.612e-249
RPL37A	2.04726e-15	0.185129	6.10287e-11	1
IGFBP2	3.25147e-08	0.619254	0.000932066	1
PNKD	4.63002e-10	-0.370139	1.34687e-05	0
PLCD4	4.03997e-23	-0.440507	1.2248e-18	1
CYP27A1	5.67129e-08	0.425398	0.00162125	7.93274e-68
ASIC4	3.40431e-27	-0.476796	1.03658e-22	0
EPHA4	7.95676e-15	-0.669092	2.36714e-10	1
ACSL3	6.39284e-09	-0.239561	0.000184414	3.2582e-39
SCG2	3.51259e-69	-2.62319	1.0868e-64	0
CUL3	2.64371e-09	0.149334	7.65195e-05	0.108278
DOCK10	1.27693e-07	0.41057	0.00363464	3.91305e-32
IRS1	2.56034e-157	1.34782	7.95496e-153	2.83903e-156
AC010735.2	2.35597e-38	1.21635	7.23141e-34
AC010735.1	5.88116e-11	0.724157	1.7213e-06	0
COL4A4	9.45e-16	-1.14927	2.81997e-11	1.29041e-33
COL4A3	1.11903e-31	-1.67437	3.42033e-27	1
AC097662.1	1.36184e-07	-0.645373	0.00387512	1
AGFG1	2.59046e-09	0.171292	7.49913e-05	0
SPHKAP	1.66478e-21	-1.19782	5.03145e-17	1
PID1	9.1727e-30	-1.41003	2.7996e-25	0.00231074
TRIP12	6.114e-16	0.21361	1.82558e-11	0
ITM2C	1.14151e-27	-0.629529	3.47728e-23	1
ARMC9	1.83066e-08	-0.222076	0.000526149	1.70465e-17
NCL	9.84968e-20	0.329424	2.96761e-15	2.66534e-52
PTMA	1.27058e-80	0.419485	3.93754e-76	1
GIGYF2	5.03348e-13	0.163168	1.4883e-08	1
AC019068.1	2.54988e-16	-0.612481	7.6244e-12	1.21729e-21
ASB18	7.03581e-12	-0.675618	2.06965e-07	1
IQCA1	1.03026e-10	-0.746115	3.01052e-06	1
LRRFIP1	2.66328e-10	-0.235295	7.75813e-06	0
HES6	1.96645e-08	0.565002	0.000564982	1
HDAC4	1.20149e-19	0.339796	3.61935e-15	3.61151e-14
KIF1A	1.56306e-12	-0.327517	4.61244e-08	0
CHL1	7.96953e-41	-0.989921	2.44904e-36
CNTN6	7.85766e-122	-1.24702	2.43996e-117	1.57293e-57
CNTN4	1.50524e-15	-0.325058	4.48937e-11	0
CRBN	1.97098e-07	0.22332	0.00559405	1
LRRN1	3.31919e-26	0.443514	1.00973e-21	1
AC023480.1	3.28537e-09	0.392648	9.5003e-05	1.22481e-84
ITPR1	1.27176e-09	-0.714933	3.69001e-05	1
GRM7	9.38746e-60	-0.544187	2.89969e-55	1
AC077690.1	1.91676e-14	-0.481517	5.6945e-10	0
LMCD1-AS1	9.58206e-11	-0.307471	2.80074e-06	1
LHFPL4	4.25362e-64	-0.857691	1.31509e-59	1.59879e-05
ATP2B2	3.06001e-09	-0.260218	8.85139e-05	9.99293e-11
SYN2	2.85319e-09	-0.242535	8.25457e-05	1
IQSEC1	3.15692e-23	-0.423933	9.57335e-19	1
NUP210	9.99257e-08	-0.384768	0.00284908	0
BTD	2.61602e-09	0.215741	7.57206e-05
TBC1D5	1.82897e-14	0.140929	5.43405e-10	0.622542
SATB1	2.37799e-14	0.541423	7.06191e-10	0
KCNH8	2.28626e-66	0.597203	7.07027e-62	1
AC061958.1	3.71145e-29	0.718195	1.13229e-24	2.73848e-09
ZNF385D	8.37993e-09	0.238365	0.000241509	0
UBE2E2	1.65441e-87	-0.744655	5.12966e-83	1
THRB	3.74702e-33	-0.843528	1.1464e-28	2.34365e-86
RARB	2.25092e-17	0.633401	6.74712e-13	1.17482e-148
TOP2B	1.84303e-71	0.40341	5.70417e-67	1
LRRC3B	2.9324e-22	-0.759069	8.87754e-18	1
AC099535.2	6.82511e-09	0.587465	0.00019685	0
SLC4A7	1.35203e-34	0.36368	4.14153e-30	1
RBMS3	5.62087e-29	-1.31811	1.71448e-24	1.15852e-17
TGFBR2	3.39791e-12	1.24338	1.0013e-07	0
STT3B	3.93491e-09	0.20597	0.00011368	1
FBXL2	1.66914e-09	-0.304818	4.84001e-05	1.03831e-13
CLASP2	1.20125e-20	0.12679	3.62634e-16	0
ARPP21	1.49474e-12	-0.897702	4.41127e-08	1
ITGA9-AS1	8.01888e-08	-0.436077	0.00228939	1.59217e-07
CTDSPL	1.68722e-07	-0.351749	0.0047934	0
ACVR2B	2.76553e-22	0.448496	8.37265e-18	1
EXOG	3.3069e-08	-0.278383	0.000947823	1.24802e-11
MYRIP	9.31935e-13	-0.558178	2.75294e-08	0
CTNNB1	2.24857e-07	0.173136	0.00637875	1
TRAK1	2.32681e-12	0.330585	6.86221e-08	2.49111e-76
HHATL	1.17186e-20	-0.95041	3.53772e-16	1
CCDC13	2.30328e-09	-0.49614	6.67007e-05	1
KIF9-AS1	1.54881e-17	-0.427422	4.64334e-13	1
KLHL18	1.3108e-07	-0.202192	0.00373053	1.07286e-19
SMARCC1	7.18839e-43	0.307261	2.21136e-38	1
MAP4	6.96622e-09	-0.101899	0.000200864	1
USP4	1.2074e-07	-0.248365	0.00343831	0
GNAT1	1.92687e-15	-0.946216	5.7442e-11	1
HYAL2	1.54944e-09	0.503674	4.49339e-05	0.278523
GLYCTK-AS1	1.34347e-09	0.686234	3.8974e-05	0
PBRM1	2.9877e-22	0.231792	9.04436e-18
GNL3	2.23503e-09	0.305408	6.47354e-05	0
CACNA1D	2.68321e-44	-1.15354	8.25973e-40	0
CACNA2D3	1.80422e-52	-1.56396	5.56674e-48	1
LINC02030	1.53201e-17	1.13906	4.59311e-13	0.789888
ERC2	3.7616e-09	-0.120805	0.000108692	3.31175e-106
CCDC66	3.72952e-14	0.241024	1.10715e-09	1
TASOR	4.27816e-11	0.21696	1.25333e-06	1
ARHGEF3	4.7049e-10	-0.623861	1.36851e-05	0
FHIT	1.44383e-11	-0.499426	4.24052e-07	1
PTPRG	1.01406e-36	-0.389422	3.11042e-32	1
AC092040.1	2.3478e-24	0.759836	7.13003e-20	NA
PRICKLE2	1.14349e-85	0.400062	3.54495e-81	0
PRICKLE2-AS3	3.70716e-09	0.404583	0.00010713	1
MAGI1	1.80787e-139	0.40461	5.61579e-135	1
MAGI1-AS1	2.65199e-22	0.818949	8.02917e-18	0
AC109587.1	1.47938e-07	0.415888	0.00420737	1
ARL6IP5	4.1213e-24	-0.452408	1.25102e-19	7.82502e-05
FOXP1	1.89768e-60	0.44507	5.8627e-56	1.58994e-300
LINC00877	8.97935e-21	-0.887	2.71158e-16	1
PPP4R2	6.94383e-17	0.274194	2.07933e-12	1
PDZRN3	2.88761e-28	0.521781	8.80174e-24	0
CNTN3	2.91168e-38	-0.837053	8.93682e-34	1
LINC02018	3.02121e-08	-0.482456	0.000866271	3.58552e-20
LINC00960	1.84159e-08	0.34693	0.000529256	3.92245e-83
ROBO2	9.5084e-105	-1.99796	2.95074e-100	1
ROBO1	4.57503e-09	-0.355773	0.000132108	1
CADM2	1.86334e-76	0.235157	5.7717e-72	0
CADM2-AS2	3.64687e-15	0.455073	1.08626e-10
CADM2-AS1	8.64293e-19	0.435729	2.5991e-14	6.59267e-223
AC108733.1	3.88044e-13	0.851483	1.14787e-08	0
CGGBP1	3.36631e-27	0.359715	1.02504e-22	1
ZNF654	1.16528e-09	0.208114	3.38153e-05	1.34199e-29
EPHA3	6.673e-60	-0.879676	2.06129e-55	0
PROS1	1.43348e-11	0.665066	4.21027e-07	1
ARL6	4.48717e-10	0.282698	1.30541e-05	1
CRYBG3	8.43859e-89	0.450221	2.61664e-84	NA
AC110491.2	1.73716e-50	0.771523	5.35724e-46	0
GABRR3	1.99419e-66	0.522816	6.16724e-62	1
ADGRG7	4.99372e-46	0.982528	1.53802e-41	1.86945e-185
TFG	6.4259e-12	0.246661	1.89063e-07	0
SENP7	5.76828e-23	0.198414	1.74842e-18	1
ALCAM	5.57388e-12	-1.06036	1.64039e-07	0.00918778
CBLB	4.02524e-46	0.340394	1.23981e-41	0
LINC00882	3.31896e-16	-0.566833	9.91939e-12	1
DUBR	3.5171e-07	-0.537476	0.0099569	1
BBX	4.08006e-13	0.240102	1.20672e-08	0
GUCA1C	6.83545e-09	-0.77333	0.000197134	1
GAP43	4.37449e-39	-1.41296	1.34314e-34	1.96513e-23
AC092691.1	2.73477e-10	0.348075	7.96555e-06	0
AC092691.3	1.01319e-10	0.576188	2.96096e-06	1
IGSF11	8.30852e-37	0.503458	2.54872e-32	1.37555e-05
GSK3B	3.62593e-39	0.233836	1.11338e-34	5.09256e-12
RABL3	1.59257e-08	-0.424133	0.000457895	1
AC083798.2	5.80593e-10	0.317655	1.68802e-05	1
KPNA1	1.33612e-27	0.318385	4.06968e-23	NA
PARP14	6.12252e-11	0.838788	1.79176e-06	0
SEMA5B	1.76594e-101	0.870106	5.47936e-97	1
ADCY5	2.73314e-09	-0.342299	7.90944e-05	4.05688e-15
HACD2	9.89358e-10	-0.442833	2.8727e-05	0
KALRN	4.16495e-122	0.42075	1.29334e-117
HEG1	1.87863e-10	-0.88018	5.47958e-06	0
ZNF148	1.34713e-13	0.164068	3.99086e-09	0
AC079848.2	1.22995e-10	0.93672	3.59293e-06	1
H1FX	1.60776e-16	0.37765	4.80947e-12	0.406
TRH	2.72699e-07	-0.645438	0.00772966	1.41948e-179
ATP2C1	2.87075e-28	0.287433	8.75061e-24	1
AC055733.2	5.31646e-16	0.539553	1.58782e-11	1
CPNE4	3.46049e-16	-1.13181	1.03413e-11	0
DNAJC13	3.37688e-08	0.210567	0.000967814	1
TOPBP1	5.29613e-10	0.329593	1.54006e-05	6.9914e-255
TF	1.83337e-14	0.629048	5.44693e-10	0
RAB6B	8.80556e-11	-0.788942	2.57422e-06	1
AMOTL2	3.65754e-08	0.402355	0.00104781	1
EPHB1	9.15761e-185	-2.68996	2.846e-180	1.73268e-44
AC016931.1	2.87758e-12	-1.03747	8.48109e-08	1
AC092969.1	2.64482e-25	-1.43106	8.03973e-21	1
STAG1	1.22014e-15	0.14	3.63993e-11	8.54754e-12
ARMC8	2.2108e-14	0.223661	6.56628e-10	1
PIK3CB	9.34248e-12	-0.388988	2.74687e-07	1
COPB2	1.8818e-07	0.243923	0.00534243	9.27475e-198
RBP1	2.07727e-209	1.01098	6.45637e-205	1
ZBTB38	2.33451e-44	-0.812931	7.18654e-40	1
TFDP2	2.13132e-07	0.157986	0.00604698	4.63973e-21
XRN1	2.01764e-17	0.212955	6.04807e-13	1
PAQR9	2.37063e-07	0.444087	0.00672335	1
U2SURP	5.00405e-16	0.225646	1.49466e-11	5.4025e-18
SLC9A9	2.93697e-10	-0.862224	8.55305e-06	1
PLOD2	1.26581e-10	-0.652308	3.69693e-06	1
ZIC1	1.49848e-26	1.2888	4.55987e-22	7.12737e-41
SIAH2	3.6736e-10	-0.714012	1.06931e-05	1
MED12L	9.17165e-31	-0.710137	2.80148e-26	1
P2RY14	1.42157e-08	-0.534117	0.000408942	0
MBNL1	1.08609e-07	-0.204974	0.00309536	1
ARHGEF26	6.14734e-20	0.774501	1.85293e-15	1.16409e-27
DHX36	1.52664e-13	0.200277	4.52161e-09	0
GMPS	6.87664e-13	0.314106	2.03239e-08	1
IQCJ-SCHIP1	4.6365e-40	0.294673	1.42424e-35	1
B3GALNT1	1.91503e-08	-0.335382	0.000550302	1.25205e-15
NMD3	4.45814e-16	-0.48296	1.33178e-11	1
LINC01322	5.51284e-18	-0.810204	1.65446e-13	1
SERPINI1	4.24042e-28	-0.78256	1.29231e-23	1.79083e-297
AC079822.1	2.58085e-08	-0.670748	0.000740472	1
GOLIM4	5.43498e-43	0.628685	1.67213e-38	1
LINC02082	1.20246e-08	0.654998	0.000346175	3.42305e-06
SEC62	1.09771e-14	0.211101	3.26414e-10	1
SKIL	7.11644e-11	0.30106	2.08163e-06	1
SLC7A14-AS1	5.86937e-20	-0.925052	1.7692e-15	0
SLC7A14	2.96701e-47	-1.21746	9.14372e-43	1
TNIK	3.36403e-09	-0.260188	9.72742e-05	5.36251e-37
NLGN1	1.86714e-11	-0.267082	5.48098e-07	0
NAALADL2	2.55811e-95	-1.19168	7.93502e-91	1
TBL1XR1-AS1	2.5962e-07	0.522827	0.00735944	1.814e-28
KCNMB2	6.71065e-09	-0.971748	0.000193562	0
KCNMB2-AS1	1.13079e-07	-0.716297	0.00322184	1
PIK3CA	1.3965e-24	0.374057	4.24144e-20	1
CCDC39	5.56903e-08	0.475541	0.00159219	NA
FXR1	2.749e-20	0.268507	8.29264e-16	2.28382e-268
SOX2	1.76849e-07	0.482872	0.0050218	1
B3GNT5	3.42071e-12	0.386957	1.00791e-07	1
KLHL24	2.86671e-72	0.500006	8.8739e-68	0
MAGEF1	1.45475e-07	0.332594	0.0041379	0.316395
VPS8	4.24234e-13	0.219286	1.25463e-08	7.80861e-263
C3orf70	1.78267e-32	0.43471	5.45158e-28	0
MAP3K13	2.70428e-57	0.382169	8.35108e-53	1
IGF2BP2	2.1742e-38	-0.258944	6.67371e-34	4.02927e-38
ST6GAL1	2.64876e-10	0.647736	7.71638e-06	2.28485e-18
SST	4.46939e-28	-2.70495	1.36205e-23	1
LPP	1.08653e-19	-0.573591	3.27327e-15	1
P3H2	7.38942e-13	-0.731664	2.18372e-08	0
IL1RAP	1.22798e-16	-1.08988	3.67449e-12	1
CCDC50	6.10477e-14	0.282924	1.81086e-09	1
FGF12	6.32486e-132	-1.01411	1.96425e-127	0
FGF12-AS1	8.14192e-16	-0.624571	2.43004e-11	1
MB21D2	1.37144e-08	-0.363333	0.000394605	2.07794e-55
HES1	2.7088e-21	0.962194	8.18436e-17	1.31319e-10
PAK2	7.37172e-09	0.211553	0.000212519	1
DLG1	1.35752e-09	-0.179095	3.93775e-05	1
RPL35A	3.50004e-17	0.227329	1.04861e-12	0
ZNF718	2.94118e-07	-0.218483	0.00833294	1
AC116565.1	8.48336e-18	-1.36378	2.54492e-13	6.06911e-26
CPLX1	3.56368e-11	-0.788931	1.04451e-06	NA
SPON2	3.44586e-18	0.619428	1.03476e-13	3.80257e-141
GRK4	3.90734e-11	-0.312402	1.14493e-06	1
RGS12	5.08327e-27	0.394113	1.54745e-22	0.399979
NSG1	4.04515e-42	-0.647732	1.244e-37	1.12883e-274
EVC2	2.0353e-08	0.700676	0.000584659	1
PPP2R2C	3.40306e-13	-0.912599	1.00683e-08	1.53825e-153
MRFAP1	9.61601e-09	0.285024	0.000277028	0
BLOC1S4	3.79766e-12	0.637854	1.1186e-07	1
AFAP1	2.62426e-10	0.317519	7.64551e-06	0
ABLIM2	1.174e-12	-0.536913	3.46693e-08	0
HMX1	4.234e-95	1.47595	1.31326e-90	1
CC2D2A	1.48372e-19	0.300511	4.46837e-15	4.77952e-15
FBXL5	3.50937e-08	0.174877	0.00100557	0
PROM1	5.88145e-47	1.02205	1.81219e-42	1
TAPT1	1.03811e-08	0.248727	0.000299006	5.3701e-19
LDB2	3.90994e-96	-0.596483	1.2129e-91	0
QDPR	9.70225e-20	0.58803	2.92329e-15	1
LCORL	4.82769e-46	0.349232	1.48693e-41	2.55395e-65
SLIT2	8.67657e-14	-0.532066	2.57182e-09	7.74639e-12
KCNIP4	3.35628e-201	-1.28597	1.0431e-196	1
AC110296.1	8.29547e-42	-1.04295	2.55053e-37	1
AC096576.6	7.27044e-19	-1.17501	2.18688e-14	0
AC096576.3	3.62788e-28	-0.920026	1.10567e-23	1
AC096576.2	4.89492e-22	-0.755561	1.48086e-17	0.00586051
KCNIP4-IT1	1.26822e-40	-1.13024	3.8966e-36	0
ADGRA3	3.65023e-08	0.194024	0.00104575	1
PPARGC1A	1.63762e-07	-0.787704	0.00465312	1
DHX15	5.42981e-25	0.302498	1.65001e-20	0
RBPJ	7.90498e-17	0.225389	2.36651e-12	1
PCDH7	1.16546e-21	-0.747505	3.52376e-17	9.91711e-55
NWD2	6.87769e-11	0.584295	2.01227e-06	1.90083e-20
WDR19	1.93794e-10	0.401822	5.6518e-06	1
APBB2	1.58877e-15	-0.338558	4.73787e-11	1
UCHL1	1.41459e-39	-0.828917	4.34464e-35	0
LIMCH1	1.21598e-38	-0.526114	3.73293e-34	1
ATP8A1	3.563e-54	0.331822	1.09975e-49	4.37085e-115
GABRB1	2.14502e-09	-0.915154	6.21412e-05	2.89132e-293
AC107068.2	1.06623e-16	0.437354	3.1908e-12	1
CNGA1	1.27591e-11	-0.94971	3.74864e-07	1
SLAIN2	1.46739e-08	0.217979	0.000422079	0
FRYL	1.74406e-22	0.200711	5.28102e-18
OCIAD2	3.25256e-20	0.331826	9.81036e-16	1.28398e-15
LNX1	2.60237e-08	-0.264653	0.000746619	2.96308e-294
CHIC2	5.99254e-10	0.274208	1.74209e-05	1
KIT	1.57631e-07	-0.626651	0.0044802	1
KIAA1211	3.11077e-46	0.347366	9.58209e-42	7.90355e-28
EPHA5	6.08629e-49	-1.17256	1.87634e-44	1
EPHA5-AS1	4.66924e-38	-1.21931	1.43304e-33	1
YTHDC1	4.15101e-31	0.31399	1.26822e-26	0
ANKRD17	2.26743e-20	0.167424	6.84152e-16	1
PARM1	4.2128e-08	-0.716558	0.00120634	2.80429e-148
CDKL2	4.53566e-20	-1.06505	1.36773e-15	0
G3BP2	3.15172e-07	0.196143	0.00892724	1
AC110795.1	1.72457e-22	0.639501	5.22217e-18	0.000652939
SCARB2	5.15945e-57	0.491554	1.59319e-52	0
AC107072.2	3.36745e-14	0.40402	9.9973e-10	0.444771
SEPTIN11	5.3864e-28	0.35151	1.64135e-23	2.40026e-23
CCNI	1.92408e-33	0.304425	5.88826e-29	0
CCNG2	1.2429e-126	0.646282	3.85972e-122	1
AC092674.1	2.17316e-11	0.609047	6.37649e-07	2.39624e-27
CNOT6L	4.6109e-14	0.236958	1.36828e-09	0
FRAS1	4.04155e-21	-0.475434	1.22079e-16	0.960845
BMP2K	1.11996e-12	0.295511	3.30779e-08	8.74647e-84
PRDM8	6.56988e-27	-0.376583	1.99994e-22	0
CFAP299	3.7554e-15	-1.08878	1.11851e-10	1
PRKG2	3.50407e-07	0.745743	0.00992036	0.00019814
HNRNPD	2.35951e-07	0.147055	0.00669205	3.57347e-129
HNRNPDL	2.76795e-07	0.154608	0.00784491	1
SCD5	1.1148e-08	0.151334	0.000320984	1
WDFY3	1.05989e-22	0.173307	3.21095e-18	0
ARHGAP24	3.15963e-15	-0.866531	9.41442e-11	1
MAPK10	6.70129e-13	0.232587	1.98077e-08	8.53337e-188
AC104827.1	1.379e-14	0.522244	4.09895e-10	0
SPP1	4.58183e-16	0.720269	1.36864e-11	1
HERC6	7.51249e-19	-1.00588	2.25961e-14	1
FAM13A	1.68952e-14	-0.438882	5.02092e-10	0
GPRIN3	4.61141e-25	0.644089	1.40145e-20	1
SNCA	5.205e-16	-0.827921	1.55458e-11	1
CCSER1	1.87386e-53	-0.442529	5.78292e-49	0
GRID2	5.10388e-28	-0.344094	1.55531e-23	1
SMARCAD1	2.17768e-35	0.342646	6.67481e-31	5.70902e-29
PDLIM5	6.06643e-23	0.818435	1.83855e-18	0
RAP1GDS1	2.57761e-07	-0.148055	0.00730728	1
TSPAN5	5.78076e-12	0.235207	1.70116e-07	1
H2AFZ	4.03103e-22	0.283315	1.21983e-17	0
SLC39A8	5.48477e-33	0.985161	1.67779e-28	1
NPNT	2.21856e-19	-1.54843	6.68009e-15	5.53385e-54
TBCK	3.71877e-17	0.187868	1.11411e-12	1.51725e-107
RPL34	3.79399e-16	0.214287	1.13368e-11	1
COL25A1	2.82688e-07	-0.779642	0.00801054	1
MCUB	2.30674e-40	-1.15431	7.08678e-36	NA
PLA2G12A	4.25789e-18	-0.457858	1.27835e-13	2.20926e-93
EGF	1.93569e-07	-0.78724	0.00549425	1
ELOVL6	1.71026e-14	-0.361953	5.08238e-10	1
FAM241A	7.87732e-08	-0.860097	0.00224913	7.30456e-259
ANK2	2.08947e-113	-0.551555	6.48654e-109	1
NDST4	1.89313e-07	-0.805334	0.0053744	1
AC093765.3	5.66751e-15	-1.2887	1.68688e-10	0
AC093765.2	1.05453e-08	-0.785922	0.000303705	1
NDST3	1.06298e-43	-1.05768	3.27123e-39	3.72971e-14
PRSS12	1.56433e-15	-0.800059	4.66513e-11	0
ANXA5	1.99223e-08	0.475424	0.000572348	1
SPATA5	1.45974e-12	0.220614	4.30842e-08	1.97173e-07
ANKRD50	5.69816e-22	0.443368	1.72369e-17	0
HSPA4L	5.17705e-08	-0.368963	0.00148079
ABHD18	1.04914e-11	-0.310757	3.08406e-07	5.09451e-09
PGRMC2	5.48708e-32	0.677743	1.67751e-27	0
LINC02615	1.18431e-30	0.962111	3.61712e-26
SLC7A11	3.1013e-17	-0.721109	9.29368e-13	1.04911e-05
MAML3	1.81703e-37	0.362016	5.57593e-33	0
CLGN	1.38245e-10	0.448228	4.03565e-06	1
ELMOD2	4.68356e-10	0.29694	1.3624e-05	0.735154
TBC1D9	1.52821e-21	0.292099	4.61933e-17	6.81105e-178
AC104596.1	2.2724e-08	-0.329496	0.000652405	1
USP38	4.51063e-08	0.329967	0.00129126	1
GAB1	2.65853e-30	0.6396	8.11783e-26	NA
SMARCA5	2.95342e-40	0.406913	9.07289e-36	0
AC107223.1	5.10453e-11	-0.561939	1.49486e-06	1
OTUD4	7.27168e-08	0.234	0.00207686	7.37751e-33
DCLK2	2.31105e-11	0.188177	6.78016e-07	0
LRBA	1.39284e-11	0.145107	4.09146e-07	1
RPS3A	1.02819e-10	0.162822	3.00458e-06	4.78991e-51
FBXW7	1.95039e-10	0.210027	5.68752e-06	0
AC023424.3	7.73189e-16	0.477309	2.30797e-11	1
ARFIP1	6.99394e-23	0.3084	2.11951e-18	1
TRIM2	2.76996e-19	0.195447	8.33787e-15	6.86586e-23
TMEM131L	4.37613e-19	0.556808	1.3166e-14	1
GUCY1A1	8.66439e-16	-0.329284	2.5858e-11	1
PDGFC	5.40831e-26	-0.884097	1.64483e-21	0
GRIA2	5.9723e-08	-0.223345	0.00170682	1
C4orf46	3.08247e-07	0.394593	0.0087317	1
RAPGEF2	8.29535e-43	0.398292	2.55173e-38	0
FSTL5	2.02101e-54	-0.241673	6.23867e-50	1
TMA16	7.80298e-45	0.847561	2.4023e-40	5.62359e-13
2024-03-01	3.94997e-47	0.454866	1.21718e-42	0
MSMO1	2.68132e-13	-0.582087	7.93563e-09	1
CPE	9.5599e-27	0.193334	2.90994e-22	2.45718e-12
TLL1	2.40391e-15	-0.53835	7.16485e-11	1.6662e-221
AC068989.1	2.34571e-07	0.609398	0.00665338	1
MFAP3L	1.57081e-28	-1.33102	4.78957e-24	1
AADAT	5.26959e-10	0.362594	1.53245e-05	0
GALNT7	1.43022e-46	0.349524	4.40607e-42	1
HMGB2	1.46781e-11	0.449815	4.3108e-07	6.318e-33
SAP30	1.51976e-13	0.575076	4.50137e-09	0
SCRG1	2.4194e-08	0.521745	0.000694416	1
GPM6A	9.32882e-113	0.413156	2.89595e-108	2.08039e-09
AC097537.1	5.54715e-47	0.722703	1.70924e-42	9.29486e-77
TENM3-AS1	4.26075e-09	-0.414412	0.000123076	1
WWC2	2.39637e-08	-0.369412	0.000687855	1
SORBS2	1.55465e-15	-0.189944	4.63644e-11	NA
ZDHHC11B	9.06633e-10	-0.653749	2.63331e-05	1.66205e-17
TERT	1.08248e-08	0.688125	0.000311722	1
SLC6A3	1.23337e-07	0.616658	0.00351165	1
AC124852.1	3.10158e-22	-1.47257	9.3888e-18	2.14786e-222
IRX2	6.74198e-08	-0.733239	0.00192612	1
AC022424.1	1.23347e-22	-1.36273	3.7363e-18	0
ADAMTS16	3.76298e-24	-1.22159	1.14229e-19	8.36152e-12
UBE2QL1	3.21732e-11	-0.724821	9.43222e-07	1
SEMA5A	7.16103e-09	0.728729	0.000206467	1
2024-03-06	5.04137e-12	0.163044	1.48403e-07	2.01254e-298
ANKRD33B	2.11643e-34	0.648803	6.48243e-30	1
CTNND2	1.38594e-233	0.628999	4.30818e-229	1
FBXL7	3.10467e-31	-0.485701	9.48631e-27	1
2024-03-11	1.34023e-59	-1.11193	4.13969e-55	1
AC016650.1	8.1301e-10	-0.718093	2.36204e-05	1
RETREG1	9.96756e-41	-0.549923	3.06263e-36	9.37293e-09
AC024588.1	4.35174e-09	-0.663376	0.000125691	1
MYO10	1.09615e-34	-0.846966	3.3584e-30	1
CDH18	3.07006e-11	-0.396613	9.00171e-07	4.77444e-12
CDH12	1.7212e-10	-0.483493	5.0216e-06	1
CDH10	7.9888e-11	-0.866482	2.33584e-06	1
CDH9	2.63619e-32	-1.39238	8.06095e-28	NA
PDZD2	4.70788e-09	-0.321339	0.000135935	NA
NPR3	7.84518e-11	-0.373881	2.29401e-06	NA
NIPBL	3.06066e-106	0.38075	9.49877e-102	NA
LINC02119	2.54247e-11	1.14078	7.45707e-07	NA
RICTOR	2.99628e-60	0.37519	9.25641e-56	NA
RPL37	2.01857e-29	0.322351	6.15947e-25	NA
C7	1.35037e-07	0.414617	0.00384275	6.52613e-10
GHR	2.99693e-10	-0.935914	8.72737e-06	1
SELENOP	4.08714e-09	0.556309	0.000118073	1
HMGCS1	8.99362e-18	-0.625919	2.69773e-13	NA
PAIP1	8.41517e-17	0.355798	2.519e-12	NA
FGF10	7.66708e-11	1.13438	2.24216e-06	NA
MRPS30-DT	7.8625e-36	0.59121	2.41041e-31	NA
AC093297.1	2.17382e-10	0.644965	6.33691e-06	NA
MRPS30	2.37353e-26	0.503954	7.22145e-22	NA
EMB	2.45683e-09	-0.782908	7.11326e-05	NA
PARP8	2.17921e-07	-0.169077	0.00618264	NA
AC010478.1	2.28781e-09	-0.374477	6.62594e-05	NA
ANKRD55	2.24507e-08	-0.812602	0.000644627	NA
MAP3K1	1.51049e-09	0.297533	4.38103e-05	NA
PDE4D	9.93234e-23	0.467965	3.0092e-18	NA
ZSWIM6	4.16828e-47	0.395569	1.28441e-42	NA
ERBIN	2.87754e-25	0.409628	8.74685e-21	NA
AC112206.2	2.17643e-10	0.591255	6.34429e-06	NA
AC079467.1	1.15618e-07	0.676356	0.00329304	NA
PIK3R1	2.04467e-202	1.22078	6.35483e-198	2.92192e-32
CCDC125	2.08337e-11	-0.565736	6.11448e-07	1
TNPO1	3.60346e-23	0.232768	1.0925e-18	1
FCHO2	8.857e-17	0.302545	2.65108e-12	NA
FAM169A	1.07201e-14	-0.337909	3.18785e-10	4.04536e-18
HMGCR	3.01165e-10	-0.410505	8.76993e-06	1
CERT1	1.35682e-07	0.144728	0.00386098	1
SV2C	1.60416e-10	-0.997331	4.6806e-06	NA
TBCA	2.00494e-08	-0.17543	0.00057596	NA
JMY	4.05138e-16	0.321269	1.21039e-11	9.33785e-178
ZFYVE16	3.37531e-36	-0.386083	1.03494e-31	1
AC008771.1	9.74314e-09	-0.227172	0.00028068	1
SSBP2	7.87211e-15	0.113035	2.34211e-10	0
RPS23	1.76909e-42	0.346096	5.44119e-38	1
VCAN	6.76769e-84	0.835063	2.09785e-79	0.584109
VCAN-AS1	7.62593e-87	1.16525	2.36442e-82	5.39966e-79
EDIL3	1.73761e-68	-0.74212	5.37566e-64	1
AC113383.1	6.01362e-23	-0.987077	1.82261e-18	1
CCNH	1.83017e-27	0.243241	5.57379e-23	4.504e-286
TMEM161B-AS1	2.5522e-08	-0.135937	0.000732276	1
MEF2C-AS2	2.89819e-28	-0.55964	8.83367e-24	0.6626
MEF2C	6.37406e-17	-0.647544	1.9089e-12	7.76046e-11
ARRDC3	6.85562e-29	0.464983	2.09096e-24	1
NR2F1	3.72284e-13	0.378599	1.10133e-08	1
FAM172A	2.32484e-12	0.15166	6.85665e-08	0
TTC37	6.10288e-17	0.245857	1.82775e-12	1
RHOBTB3	1.54582e-25	0.354932	4.69976e-21	1.41427e-225
GLRX	9.06936e-16	0.491828	2.70648e-11	2.68617e-248
ELL2	2.4415e-07	0.393707	0.00692288
AC122697.1	1.07869e-07	0.741508	0.00307459	6.44758e-91
CHD1	5.21746e-53	0.452883	1.60995e-48	0
ST8SIA4	1.42829e-31	0.737814	4.36514e-27	0.108066
C5orf30	1.78395e-09	0.328961	5.1715e-05	0.0179441
FBXL17	9.28753e-15	-0.173624	2.76276e-10	0
MAN2A1	2.83568e-09	-0.536833	8.20475e-05	1
STARD4-AS1	2.22618e-45	0.457144	6.85506e-41	0.308994
NREP	5.55785e-20	0.253882	1.67547e-15	0
EPB41L4A	8.64326e-09	0.29671	0.000249073
APC	3.17916e-11	-0.137674	9.32098e-07	1
MCC	9.4767e-41	-0.427287	2.91191e-36	0
AC079465.1	1.00307e-07	-0.475745	0.00285986	1
CCDC112	1.50518e-07	0.219666	0.00427999	1
SEMA6A	9.81719e-42	0.628807	3.0182e-37	0
SEMA6A-AS1	3.43458e-09	0.354333	9.93074e-05	1
DTWD2	2.26834e-19	-0.691061	6.82973e-15	4.41863e-06
PRR16	3.38245e-54	-0.961914	1.0441e-49	8.21044e-164
ZNF608	3.28802e-17	0.193018	9.85157e-13	1
LMNB1	1.84479e-08	0.252796	0.000530155	1
2024-03-03	3.54544e-15	-0.352217	1.05612e-10	0
LINC01184	5.24485e-08	-0.214291	0.00150008	1
SLC12A2	3.8565e-14	-0.228708	1.1448e-09	4.56454e-11
MEIKIN	6.02495e-10	-0.680303	1.75145e-05	1.16407e-45
ACSL6	1.99685e-13	-0.357205	5.91126e-09	1
MIR3936HG	7.47186e-28	-0.498735	2.27638e-23	1
AC004039.1	9.22851e-08	0.301956	0.00263289	NA
HSPA4	1.48684e-10	0.259588	4.33948e-06	1.27437e-23
NEUROG1	6.17621e-29	0.957888	1.8838e-24	1
CXCL14	3.30669e-15	-1.02273	9.85227e-11	1
AC063980.1	1.05631e-35	-2.28446	3.23812e-31	0
KLHL3	1.57307e-10	-0.744482	4.59007e-06	1
HNRNPA0	4.15213e-14	0.365407	1.23231e-09	2.68436e-06
AC106791.1	1.81845e-23	-1.07883	5.51644e-19	1.27294e-21
NME5	4.93883e-09	-0.664169	0.000142579	1
EGR1	7.72368e-10	-0.887149	2.24412e-05	1
CTNNA1	5.37988e-09	0.281822	0.000155296	2.70521e-78
LRRTM2	7.4701e-08	0.430165	0.00213339	1
MATR3.1	2.39616e-33	0.6124	7.33273e-29	1
PAIP2	3.48199e-13	0.255648	1.03015e-08	0
CXXC5	2.5269e-14	0.426291	7.50339e-10	1
AC005753.2	1.35608e-11	-0.895139	3.98363e-07	1
PCDH1	2.06048e-14	-0.911887	6.12106e-10	0
AC005740.5	2.51106e-10	-0.490586	7.31622e-06	1
SPRY4	1.78303e-08	-0.80058	0.000512479	1.0828e-10
SPRY4-AS1	2.98642e-45	-1.8313	9.19548e-41	0
FGF1	7.19783e-09	-0.8633	0.000207521	1
AC137770.1	2.15297e-12	-0.723841	6.35063e-08	1.26293e-64
PRELID2	1.71411e-07	-0.386492	0.00486892	7.77115e-59
PPP2R2B	3.99432e-27	-0.391729	1.21603e-22	1
FBXO38	1.0713e-12	0.331462	3.16429e-08	1
PPARGC1B	1.63749e-29	-1.02446	4.99696e-25	0
NDST1-AS1	4.35774e-08	-0.76374	0.00124766	1
NDST1	5.90031e-13	-0.485253	1.74419e-08	1
IRGM	3.09555e-08	0.613243	0.000887525	2.32421e-279
ZNF300	2.40955e-07	0.304741	0.00683276	1
GPX3	6.1638e-31	-1.76389	1.88292e-26	1
SPARC	7.21719e-18	-0.558681	2.16544e-13	0
GLRA1	1.92714e-71	-1.13131	5.9643e-67	1
LINC01933	1.15662e-20	-0.676197	3.49196e-16	3.16771e-52
GRIA1	5.91727e-11	-0.178559	1.73181e-06	NA
SGCD	2.31847e-84	-1.07331	7.18702e-80	9.78467e-68
EBF1	6.12822e-30	-1.6212	1.87052e-25	1
ADRA1B	5.44519e-10	-0.722889	1.5833e-05	1
GABRA1	1.5942e-15	0.246775	4.75389e-11	0
GABRG2	6.13427e-56	-0.616867	1.89383e-51	1
TENM2	1.31211e-20	-0.575917	3.96073e-16	2.33216e-45
PANK3	9.51988e-14	0.251795	2.82141e-09	0
RANBP17	1.98939e-09	-0.210857	5.76506e-05	1
NPM1	7.20725e-13	0.253418	2.12996e-08	0.0736904
UBTD2	1.21245e-08	0.267816	0.000349029	0
ERGIC1	3.5893e-09	-0.294985	0.000103749	1
CREBRF	6.44111e-16	0.37385	1.92319e-11	0.0109262
NSG2	7.45574e-10	0.319024	2.16649e-05	8.34186e-76
HIGD2A	6.2996e-09	-0.414144	0.000181731	1
CLTB	1.26037e-10	-0.351355	3.68118e-06	1
SNCB	7.83112e-22	-1.31781	2.36836e-17	1
DBN1	1.35511e-23	0.474396	4.11153e-19	1
HNRNPAB	3.8711e-19	0.433728	1.16478e-14	1
ZNF454	1.87771e-07	0.318495	0.00533101	0
AC104117.3	5.28712e-13	-0.320061	1.56308e-08	1
GRM6	8.33929e-12	-0.262094	2.45258e-07	4.73276e-08
ADAMTS2	2.75293e-12	-0.673904	8.11481e-08	0
HNRNPH1	2.74187e-16	0.190479	8.1971e-12	1
RNF130	1.57859e-08	0.133031	0.000453924	2.61791e-06
CNOT6	8.23166e-14	0.247919	2.44027e-09	0
ZFP62	1.3453e-08	0.389006	0.000387109	0.129114
GMDS	7.5535e-08	-0.260266	0.00215713	1.06004e-36
GMDS-DT	1.52117e-16	-0.4693	4.55059e-12	0
TUBB2A	6.66975e-32	-0.700723	2.03901e-27	1
PRPF4B	7.6509e-09	0.181098	0.000220553	7.75828e-289
NRN1	1.4153e-25	-1.57603	4.30321e-21	0
RREB1	3.17678e-16	1.10256	9.49539e-12	1
AL031058.1	5.19574e-17	0.917505	1.55623e-12	1.75977e-23
DSP	1.97909e-97	1.90792	6.13973e-93	NA
GFOD1	3.44487e-10	-0.709502	1.0028e-05	NA
RANBP9	1.02625e-27	0.384021	3.12647e-23	1.25882e-45
ATXN1	5.4718e-15	-0.341741	1.62879e-10	1
CAP2	4.77492e-45	-0.938766	1.4702e-40	1
DEK	6.32243e-19	0.331271	1.90191e-14	2.26595e-32
AL022068.1	5.63658e-08	-0.644614	0.00161139	1
CDKAL1	4.00768e-31	0.224687	1.22447e-26	1
SOX4	2.647e-269	0.755125	8.22951e-265	3.00826e-89
CASC15	3.45647e-228	1.14706	1.07441e-223	1
NRSN1	8.75568e-15	0.335755	2.60464e-10	1
KIAA0319	6.82769e-25	-1.61942	2.07459e-20	0
CARMIL1	1.17169e-18	-0.232353	3.52293e-14	1
HIST1H3B	5.60508e-10	0.614193	1.62973e-05	1.94542e-05
HIST1H1C	6.26717e-89	1.0962	1.94339e-84	0
HIST1H4C	1.43121e-67	0.625345	4.42703e-63	0.199567
HIST1H2AC	8.24513e-17	0.435925	2.46826e-12	1.36966e-13
HIST1H1E	2.9593e-104	1.27224	9.1833e-100	1.28931e-140
HIST1H2BF	1.27248e-10	0.665609	3.71628e-06	1
HIST1H4E	8.05501e-75	1.29591	2.49423e-70	1
HIST1H2BG	2.16183e-11	0.629629	6.34346e-07	0
HIST1H2AE	3.04752e-14	0.720293	9.0481e-10	0.197938
HIST1H1D	3.49498e-15	0.853702	1.04112e-10	1
HIST1H2AK	1.95904e-08	0.611437	0.000562873	NA
HIST1H1B	1.99683e-07	0.585568	0.0056668	0
ZSCAN9	1.99084e-11	0.370944	5.84372e-07	1
ZSCAN23	2.83647e-11	0.292151	8.31766e-07	0.741023
HLA-A	9.42349e-08	-0.562071	0.00268805	2.00846e-21
HLA-C	1.74328e-14	-0.821192	5.18034e-10	1
DDAH2	3.67242e-09	0.411113	0.000106129	1
RPS10	1.00869e-08	0.205795	0.000290544	8.72966e-236
PACSIN1	1.37393e-19	-0.619144	4.13828e-15	1
RPL10A	2.24903e-12	0.203407	6.6335e-08	1
TULP1	9.0086e-26	0.506922	2.73933e-21	6.19569e-136
SLC26A8	1.61666e-07	-0.829148	0.00459438	1
STK38	3.39698e-11	0.230098	9.95826e-07	4.46329e-259
CPNE5	2.42598e-28	-0.845069	7.39609e-24	0
MDGA1	2.35167e-76	1.04411	7.28408e-72	1
ZFAND3	5.74549e-17	0.126871	1.72083e-12	2.3438e-43
LRFN2	9.42646e-51	-0.990934	2.9074e-46	0
TAF8	4.83478e-08	-0.506345	0.00138333	1
TRERF1	8.28165e-13	-0.291491	2.44681e-08	4.80306e-11
BICRAL	2.61925e-07	-0.16054	0.00742452	0
AL035587.1	1.34493e-09	-0.461404	3.9015e-05	1
PPP2R5D	6.88445e-09	-0.488122	0.000198541	5.3683e-40
SLC25A27	4.04694e-30	0.298894	1.23541e-25	0
AL591242.1	8.71759e-12	0.505261	2.56358e-07	1
PTCHD4	1.53182e-12	-1.26538	4.52041e-08	1.54749e-14
MMUT	1.23652e-09	0.350775	3.58802e-05	0
PKHD1	6.61896e-15	0.817785	1.96954e-10	1
TMEM14A	8.62735e-14	-0.473766	2.55732e-09	9.18737e-05
ICK	2.13168e-10	0.274949	6.21429e-06	0
GFRAL	1.74892e-08	-0.848915	0.000502745	1
HMGCLL1	1.94587e-109	-1.09611	6.03998e-105	1
DST	6.05551e-08	0.0796447	0.00173054	2.99526e-56
AL512422.1	6.29381e-12	-0.497628	1.85189e-07	1
BEND6	1.65535e-75	-1.06563	5.12627e-71	1
ZNF451	4.72543e-09	0.194394	0.000136437	0
ZNF451-AS1	2.07485e-07	0.264442	0.00588718	1
KHDRBS2-OT	2.71966e-13	-0.618456	8.04855e-09	7.01073e-52
KHDRBS2	7.90424e-98	-0.72202	2.45229e-93	1.29139e-12
PHF3	3.49519e-11	0.179349	1.02451e-06	1
ADGRB3	2.49643e-109	-0.616874	7.74868e-105	1
COL19A1	4.55323e-23	-1.33831	1.38031e-18	1.57496e-113
RIMS1	2.11509e-19	-0.250492	6.36875e-15	1
TMEM30A	3.70132e-15	0.400509	1.10244e-10	1
IMPG1	5.90802e-14	-0.966603	1.75256e-09	NA
AL355612.1	1.17925e-47	-1.90235	3.63458e-43	2.12818e-237
PHIP	1.33969e-67	0.313646	4.14406e-63	1
HMGN3	1.00662e-16	-0.31573	3.01283e-12	1
LCA5	9.97576e-12	0.366339	2.93277e-07	0
BCKDHB	1.0395e-10	-0.307723	3.03732e-06	0.498307
TENT5A	2.55002e-16	-1.04858	7.62457e-12	7.96739e-54
ME1	3.60458e-30	-0.854568	1.10044e-25	NA
CEP162	7.74758e-14	0.401958	2.29716e-09	3.66221e-46
NT5E	6.92923e-09	-0.623961	0.000199811	1
SYNCRIP	1.41617e-13	0.287701	4.19511e-09	1
ZNF292	8.01203e-39	0.209196	2.45969e-34	0
AKIRIN2	1.80717e-10	0.342409	5.27189e-06	1
RNGTT	3.41049e-10	0.150989	9.92863e-06	1.53465e-16
PNRC1	3.71099e-27	0.487576	1.12989e-22	0
GABRR1	1.86207e-15	-0.358537	5.55138e-11	1
GABRR2	2.60806e-21	-0.448959	7.88076e-17	1
ANKRD6	1.79582e-11	-0.438603	5.27182e-07	0
EPHA7	5.74011e-72	0.711651	1.77679e-67	1
AL589740.1	1.16967e-69	-2.67533	3.61931e-65	0.00109079
USP45	3.02055e-07	-0.278093	0.00855691	NA
TSTD3	4.52424e-08	-0.308783	0.00129511	0
ASCC3	5.27325e-33	-0.460507	1.61314e-28	1
GRIK2	1.21883e-26	-0.424138	3.70927e-22	0.000299125
PRDM1	2.63271e-24	0.95524	7.99449e-20	0
ATG5	2.30656e-07	0.206217	0.00654255	1
CD24	3.23569e-80	0.683409	1.00271e-75	4.36495e-25
SOBP	4.72515e-28	-0.320576	1.43994e-23	0
OSTM1-AS1	2.45158e-07	0.630915	0.0069512	1
FOXO3	1.14218e-32	0.338785	3.49335e-28	1.25855e-69
AK9	9.3697e-08	0.269029	0.0026728	1.26491e-212
METTL24	1.01988e-30	-1.52281	3.11503e-26	1
CDK19	7.20178e-16	0.258574	2.15002e-11	1
MFSD4B	6.26582e-10	0.148326	1.82135e-05	NA
TRAF3IP2-AS1	3.34864e-07	-0.158287	0.00948235	NA
FYN	7.68362e-34	0.219518	2.35257e-29	5.92283e-46
MARCKS	4.16177e-80	0.42564	1.28961e-75	1
HDAC2	6.2541e-40	0.419486	1.92095e-35	1
DSE	7.77256e-11	0.23478	2.27285e-06	1.74731e-76
ASF1A	1.32258e-10	0.447284	3.86195e-06	1
FAM184A	4.05927e-08	-0.241599	0.00116253	1
HSF2	1.07567e-07	0.249207	0.00306619	5.78674e-85
FABP7	5.65534e-128	1.43252	1.75627e-123	1
SMPDL3A	2.20349e-30	0.996964	6.72858e-26	1
CLVS2	3.42989e-35	0.807755	1.05112e-30	3.30159e-58
NKAIN2	7.01223e-22	-0.928867	2.12085e-17	1
RNF217-AS1	4.01695e-11	0.670488	1.17697e-06	1
RNF217	4.38518e-52	0.73136	1.35283e-47	NA
HEY2	2.03551e-09	0.743004	5.89789e-05	0
RNF146	3.99848e-08	0.236675	0.00114521
KIAA0408	1.28797e-57	0.528231	3.97765e-53	4.27954e-53
SOGA3	7.41485e-68	0.536372	2.29371e-63	0
LAMA2	3.54945e-12	-1.18727	1.04577e-07	1
L3MBTL3	4.46289e-16	0.586288	1.33315e-11	1.30013e-91
SAMD3	2.1826e-41	-1.23449	6.70865e-37	5.56087e-65
TMEM200A	2.09496e-11	-0.406971	6.1483e-07	1
EPB41L2	2.60268e-09	0.200152	7.53423e-05	1
AKAP7	2.00751e-07	0.295434	0.0056969	2.47279e-12
RPS12	2.31021e-10	0.186678	6.73288e-06	1
TBPL1	5.91114e-08	0.291699	0.00168952	1
SGK1	2.29096e-09	-0.708285	6.63485e-05	1
MYB	5.69858e-22	0.773465	1.72376e-17	1
BCLAF1	3.24198e-23	0.26159	9.83066e-19	1
MAP7	5.25101e-10	0.0851079	1.5271e-05	3.71542e-81
MAP3K5	5.96509e-23	-0.753191	1.80796e-18	1
NHSL1	1.10672e-41	0.872814	3.40216e-37	1
HIVEP2	1.77919e-23	-0.929702	5.3977e-19	0
AIG1	1.17546e-71	-0.727898	3.63829e-67
PHACTR2	3.1323e-13	-0.462721	9.26878e-09	0
UTRN	1.06029e-07	-0.854296	0.00302279	0
GRM1	1.58506e-17	-1.48768	4.75185e-13	1
SAMD5	4.41633e-09	-0.386594	0.000127548	1.8031e-11
AL033504.1	1.1148e-08	-0.392355	0.000320984	0
AL445123.2	5.60197e-14	-0.538005	1.66199e-09	1
AL513164.1	3.7019e-12	-0.588612	1.09054e-07	1
SASH1	4.41546e-09	-0.295025	0.000127527	NA
MTHFD1L	4.48095e-10	-0.438453	1.30364e-05	5.94587e-89
AKAP12	1.92247e-12	-0.759308	5.67205e-08	1
ESR1	3.57955e-09	-0.689651	0.000103474	1
SYNE1	1.31625e-96	-0.850936	4.08328e-92	1
SCAF8	1.0433e-27	0.256815	3.17821e-23	1
AL589693.1	1.13672e-07	-0.546898	0.0032384	1
ARID1B	6.26925e-19	0.133415	1.88598e-14	0
ZDHHC14	3.82422e-79	-1.29957	1.1849e-74	1
SNX9	6.60386e-13	-0.437557	1.95204e-08	3.26146e-13
TULP4	1.23285e-08	0.14816	0.000354852	0
TMEM181	3.2928e-08	0.225981	0.000943814	1
ACAT2	5.43144e-08	-0.469016	0.00155307	3.46227e-14
IGF2R	5.10882e-08	0.237972	0.00146138	6.49417e-220
AGPAT4	7.42956e-08	0.322078	0.00212188	1
PRKN	2.38838e-15	-0.350969	7.11881e-11	1
QKI	3.47816e-80	-0.793243	1.07781e-75	0
PDE10A	6.53072e-14	0.234492	1.93688e-09
RPS6KA2	5.67455e-12	0.27773	1.66996e-07	2.70218e-210
AFDN-DT	8.06334e-09	0.528722	0.00023241	0
AFDN	6.27909e-88	0.507637	1.94696e-83	1
SMOC2	1.91953e-09	-0.738905	5.5632e-05	4.76918e-51
FAM20C	2.84537e-07	-0.445471	0.00806265	0
SDK1	9.34354e-29	-0.601025	2.84959e-24	1
FSCN1	3.92462e-15	0.450765	1.16883e-10	5.47738e-56
CCZ1B	6.69322e-09	0.317734	0.000193066	0
GLCCI1	3.41954e-12	0.200979	1.0076e-07	1
ICA1	1.35389e-23	-1.02782	4.10798e-19	5.49493e-18
NDUFA4	2.17114e-23	-0.259096	6.58529e-19	0
AC004160.1	3.57158e-23	0.354766	1.0829e-18	1
THSD7A	9.3931e-19	0.181628	2.8245e-14	1
DGKB	1.01279e-44	-0.620791	3.11796e-40	0
MEOX2	2.85341e-90	-3.218	8.84872e-86	1
AC005550.2	5.29521e-18	-1.65881	1.5892e-13	3.39018e-28
LINC02587	2.86189e-19	-1.7452	8.61372e-15	0
AC006041.2	3.6647e-33	-1.89097	1.12125e-28	1
AHR	1.57654e-71	-1.17584	4.87956e-67	1.43125e-07
AC073332.1	4.77641e-50	-1.47118	1.47281e-45	0
SNX13	1.14778e-11	0.197595	3.37322e-07	0.874616
TMEM196	8.89881e-61	-0.692808	2.74938e-56	1.25429e-259
AC005062.1	1.54975e-24	-1.39742	4.70673e-20	0
AC007001.1	2.65161e-28	-1.65533	8.08342e-24	1
MACC1-AS1	8.09521e-14	-1.17541	2.40015e-09	2.24243e-66
ITGB8	2.45514e-50	0.479205	7.57115e-46	5.15686e-29
KLHL7	1.11823e-65	0.548488	3.45769e-61	1
TRA2A	1.54005e-07	0.109945	0.00437807	1
CYCS	9.47862e-10	-0.351252	2.75269e-05	0
NPVF	1.07781e-47	-2.78888	3.32202e-43	1
AC005165.1	1.10617e-17	-0.718651	3.31784e-13	5.65258e-18
CBX3	5.2856e-18	0.289806	1.58637e-13	1.48777e-09
AC004540.2	2.47863e-24	0.834028	7.52686e-20	1
AC004540.1	2.2795e-19	0.282352	6.86311e-15	1
SKAP2	8.82515e-08	-0.810807	0.00251817	6.53964e-140
AC007130.1	2.78837e-07	0.430629	0.00790223	1
CREB5	7.25155e-10	0.721132	2.10723e-05	1
FKBP14	1.20613e-07	-0.515474	0.00343481	NA
PLEKHA8	2.07719e-18	0.446407	6.24216e-14	1
DPY19L1	2.26873e-18	0.581638	6.8173e-14	1
HERPUD2	1.35146e-15	0.374876	4.03126e-11	1
SEPTIN7	1.38741e-12	0.167573	4.0955e-08	0
ELMO1	2.94981e-38	0.47918	9.05355e-34	1
AMPH	1.13016e-29	-0.292972	3.44915e-25	1.72267e-39
AC005537.1	2.48622e-09	-0.543934	7.19784e-05	NA
HECW1	1.15804e-34	-0.349701	3.54777e-30	7.05055e-54
URGCP	2.09086e-08	-0.268034	0.000600557	1
CAMK2B	7.37136e-17	-0.320728	2.20706e-12	1
PPIA	3.95898e-26	-0.362256	1.20424e-21	0
H2AFV	1.97726e-10	0.243982	5.76549e-06	0.782329
ADCY1	1.2586e-31	-1.05958	3.84666e-27	7.26201e-11
PKD1L1	1.0312e-21	-0.574898	3.11826e-17	NA
ZPBP	5.81332e-11	0.395076	1.70156e-06	NA
DDC	1.5212e-08	-0.603672	0.000437496	NA
GRB10	2.85226e-18	0.399046	8.56704e-14	6.58669e-53
CCT6A	1.39042e-08	0.255551	0.000400023	1
SUMF2	1.54615e-07	-0.388784	0.00439525	1
ZNF117	1.10532e-14	0.307709	3.28668e-10	5.3029e-89
ASL	2.23931e-07	-0.551758	0.0063527	1
TPST1	1.35095e-10	-0.280461	3.9445e-06	1
RABGEF1	1.01379e-17	-0.242026	3.04087e-13	1.21119e-264
GALNT17	1.33901e-22	-0.762608	4.05558e-18	1
CALN1	2.35657e-10	-0.791277	6.86777e-06	1
GTF2IRD1	7.41585e-14	-0.199052	2.19895e-09	NA
GTF2I	3.156e-09	0.0978595	9.12747e-05	NA
AC211433.1	8.42382e-09	0.163367	0.000242758	0
POR	1.50231e-07	-0.41047	0.00427197	1
MDH2	1.23496e-07	-0.348884	0.00351607	4.02518e-09
SRRM3	2.41168e-20	-0.300845	7.27627e-16	1.21094e-170
PTPN12	1.08649e-12	0.235878	3.20906e-08	1
SEMA3C	5.73122e-08	-0.943485	0.00163827	1
CACNA2D1	5.16043e-34	0.277669	1.58028e-29	3.94428e-88
AC006145.1	9.84766e-15	0.605186	2.92909e-10	1
PCLO	1.76069e-61	-0.400433	5.44018e-57	1
SEMA3E	1.87132e-81	-3.29554	5.79978e-77	NA
SEMA3A	1.32933e-11	-0.354101	3.90529e-07	7.47453e-08
DMTF1	3.53048e-12	0.202406	1.04022e-07	1
RUNDC3B	3.4196e-21	-0.636915	1.03299e-16	1
AC002069.2	5.20453e-15	0.896119	1.54954e-10	5.77622e-12
TEX47	3.96982e-11	0.52628	1.1632e-06	1
AC079760.2	4.93522e-08	-0.820334	0.00141201	1
GNGT1	1.84195e-78	-2.23433	5.70672e-74	0
CASD1	1.32867e-10	0.18666	3.87958e-06	1
SGCE	5.77192e-09	0.153851	0.000166572	1.97454e-177
PEG10	2.35981e-13	-0.537849	6.98505e-09	0
PPP1R9A	3.74986e-12	0.154088	1.10459e-07	1
AC002429.2	2.05445e-14	0.321139	6.10335e-10	5.11409e-17
DYNC1I1	1.39471e-76	-0.983024	4.32039e-72	1.86645e-103
TMEM130	2.65444e-21	-0.627152	8.02038e-17	1
ZKSCAN1	1.32254e-18	0.270414	3.9762e-14	0.161333
COPS6	2.92911e-09	-0.356505	8.47333e-05	8.69648e-77
GPC2	2.34758e-09	0.406192	6.79789e-05	1
SPDYE3	3.22961e-09	-0.409726	9.33939e-05	1
PILRA	3.12465e-08	-0.527843	0.000895805	0
ORAI2	9.60228e-10	-0.491016	2.7885e-05	1
POLR2J3	2.35839e-11	-0.251346	6.91857e-07	1.87248e-24
AC005064.1	2.07222e-19	-1.33435	6.23987e-15	0
RELN	1.42074e-57	-1.68992	4.38753e-53	1
LHFPL3	2.28781e-11	-0.237544	6.7122e-07	2.28428e-11
KMT2E	7.96312e-20	0.159206	2.39961e-15	0
ATXN7L1	3.07199e-17	-0.235776	9.20614e-13	1
CDHR3	1.21531e-10	-0.606021	3.55029e-06	4.04373e-50
PRKAR2B	6.94676e-11	0.24286	2.03234e-06	9.11194e-232
HBP1	1.06216e-33	0.540927	3.25168e-29	1
LAMB1	3.99375e-26	-0.714529	1.21478e-21	1
IMMP2L	2.15272e-41	0.500616	6.61704e-37	2.91297e-11
DOCK4	1.19937e-14	0.175052	3.56585e-10	1
AC002463.1	3.1884e-07	0.203551	0.00903083	1
TMEM168	9.84366e-12	-0.289973	2.89413e-07	2.57545e-09
GPR85	2.91834e-23	-0.633446	8.85017e-19	1
FOXP2	4.09273e-50	1.64893	1.26204e-45	1
MET	3.4743e-44	-2.37332	1.06943e-39	7.63585e-08
CAPZA2	1.5656e-11	0.193388	4.59771e-07
ANKRD7	2.5067e-10	-0.605426	7.30376e-06	0
KCND2	2.12475e-26	-0.71422	6.46519e-22	0
FAM3C	5.72025e-25	0.386478	1.73821e-20	1
PTPRZ1	3.79463e-66	0.627638	1.17341e-61	0
FEZF1-AS1	4.39329e-10	-0.840743	1.27823e-05	2.45018e-28
GPR37	4.34292e-32	0.757869	1.3278e-27	1
GRM8	3.07394e-09	-0.343527	8.89136e-05	1
ARF5	1.4867e-07	0.310924	0.00422802	0
IMPDH1	1.16386e-09	-0.528806	3.37753e-05	1
CCDC136	6.56963e-18	-0.51782	1.97128e-13	1.15141e-63
SMO	1.81735e-07	0.479785	0.00516018	2.71229e-21
AHCYL2	2.81584e-24	-0.340501	8.5503e-20	1
CEP41	5.00096e-08	0.317625	0.00143072	1
MEST	1.46641e-07	-0.325989	0.00417091	9.0615e-186
MKLN1	2.86879e-09	0.125861	8.29941e-05	1
PLXNA4	8.456e-73	-0.717868	2.61772e-68	1
EXOC4	1.62738e-21	0.171069	4.91859e-17	NA
CHRM2	6.90222e-16	-1.69528	2.06073e-11	0
DGKI	6.28878e-93	-0.544927	1.95047e-88	1
TRIM24	1.56482e-10	0.196406	4.56615e-06	1.88994e-34
UBN2	1.68742e-08	0.16273	0.000485117	1.63101e-202
HIPK2	5.94563e-16	-0.200413	1.77542e-11	1
TBXAS1	3.30429e-07	-0.516618	0.00935709	1
KDM7A	1.69531e-11	0.314134	4.9776e-07	0
TMEM178B	2.73997e-28	-0.289839	8.35253e-24	1
CASP2	1.63433e-10	0.383949	4.76849e-06	1
EZH2	2.43336e-41	0.496304	7.47917e-37	0
ATP6V0E2	2.08905e-10	-0.358379	6.09082e-06	1
TMEM176B	3.15776e-32	-0.701834	9.65518e-28	9.23108e-83
TMEM176A	1.16962e-14	-0.693988	3.47762e-10	1.79152e-221
RHEB	3.25558e-08	0.296331	0.000933211	1
PRKAG2	1.25424e-47	-1.02696	3.86558e-43	0
GALNT11	7.77272e-31	-0.373565	2.37426e-26	4.18415e-30
KMT2C	2.45238e-19	0.147274	7.38313e-15	1
DPP6	1.02751e-27	-1.69599	3.13021e-23	1
RBM33	5.8744e-24	0.272925	1.78294e-19	0
DNAJB6	2.04178e-09	0.210625	5.91565e-05	1
PTPRN2	1.48882e-26	-0.639726	4.53064e-22	1
TDRP	1.00714e-07	-0.203327	0.00287136	3.53926e-52
DLGAP2	1.19759e-167	-1.81308	3.7215e-163	1
CSMD1	6.79693e-13	-0.389274	2.00897e-08	1
MCPH1	2.93852e-08	0.225914	0.000842681	6.59787e-44
ANGPT2	6.72288e-09	0.414927	0.000193908	1
AGPAT5	6.25538e-12	0.321016	1.84065e-07	1
ERI1	3.1014e-25	0.434065	9.42669e-21	3.40898e-35
TNKS	3.47183e-09	0.126483	0.000100374	1
LINC00599	1.10761e-184	0.577385	3.44213e-180	1
MSRA	4.75112e-22	0.443713	1.4374e-17	0
PRSS51	1.20983e-10	0.707376	3.5344e-06	1
FDFT1	3.16781e-19	-0.723693	9.53322e-15	5.00821e-15
AC068587.4	8.38584e-17	-0.441038	2.5103e-12	0
TRMT9B	2.31721e-34	-0.416202	7.09716e-30	1
SGCZ	1.1324e-17	-2.07775	3.39642e-13	5.04816e-217
MSR1	8.91792e-41	-0.908148	2.7403e-36	0
AC011586.2	1.32455e-34	-0.781285	4.05751e-30	1
AC011586.1	1.13255e-07	-0.407355	0.00322663	0.0791934
MTMR7	1.00096e-08	-0.230414	0.000288325	0
MTUS1	5.64792e-36	0.371941	1.73154e-31	1
PCM1	2.88866e-36	0.230779	8.85808e-32	0.344706
XPO7	1.22493e-08	0.196221	0.000352583	6.86372e-296
NPM2	3.38007e-07	-0.689179	0.00957099	1
DMTN	4.04032e-17	-1.21911	1.21032e-12	1
PPP3CC	8.73516e-13	-0.300208	2.58063e-08	2.32961e-239
CCAR2	1.29347e-08	0.396587	0.000372235	1
SLC25A37	3.53429e-09	-0.466557	0.000102169	1
NEFM	1.5088e-78	-2.46076	4.67472e-74	0
NEFL	2.56379e-81	-2.31257	7.94571e-77	1
PPP2R2A	1.03389e-15	-0.223601	3.08514e-11	1.18666e-90
CLU	2.35559e-12	-0.605801	6.94687e-08	NA
FZD3	4.65435e-34	0.447367	1.42535e-29	0
LEPROTL1	1.35695e-10	0.330113	3.96148e-06
RBPMS	2.64665e-09	-0.655331	7.66019e-05	6.23811e-80
SMIM18	3.43362e-16	-0.812454	1.02614e-11	1.23277e-103
NRG1	3.53064e-162	0.895243	1.09704e-157	1
AC068931.1	9.23522e-154	0.976865	2.86929e-149	1
NRG1-IT1	7.80849e-22	0.834492	2.3616e-17	6.42029e-28
NRG1-IT3	4.26974e-10	0.687359	1.24249e-05	1
AC090993.1	4.28514e-09	-0.732269	0.000123776	1
AC087855.1	7.25106e-28	-1.21131	2.20925e-23	1.74534e-156
UNC5D	6.83568e-40	-0.650411	2.09951e-35	1
AC105230.1	1.08569e-07	-0.394667	0.00309431	1
PLPP5	3.63356e-08	0.391818	0.00104101	3.2061e-92
NSD3	2.81261e-12	0.150747	8.29044e-08
FGFR1	5.01961e-12	0.724619	1.47767e-07	5.35422e-265
ADAM32	6.74694e-08	-0.528053	0.00192747	0
ZMAT4	4.08476e-37	-1.46928	1.25329e-32	1
SFRP1	6.87414e-18	-0.942551	2.06258e-13	1
ANK1	1.16854e-11	-0.981833	3.43411e-07	0
KAT6A	4.51091e-18	0.217922	1.35413e-13	1
SPIDR	4.79047e-12	-0.194783	1.41051e-07	8.72007e-44
SNTG1	0	-2.41988	0	4.60091e-193
PXDNL	2.89962e-28	-1.07736	8.83776e-24	1
PCMTD1	2.38578e-21	0.24004	7.20934e-17	1
ST18	3.51886e-37	-0.481557	1.07969e-32	2.57479e-183
RB1CC1	2.38499e-12	0.159026	7.03215e-08
RPS20	2.34115e-22	0.295608	7.08854e-18	0
TOX	4.19007e-10	0.155545	1.21944e-05	0
RAB2A	1.12317e-13	0.199665	3.3283e-09
CHD7	1.58904e-161	0.833477	4.9373e-157	2.60899e-172
LINC01414	8.25301e-42	-0.491051	2.53755e-37	0
MIR124-2HG	2.68808e-13	0.126327	7.95537e-09	1
BHLHE22	7.70445e-18	0.506345	2.31141e-13	2.34986e-70
MTFR1	7.55262e-10	0.250171	2.19449e-05	1
PDE7A	5.95358e-30	0.294759	1.81727e-25	1
SNHG6	1.31374e-09	0.245897	3.81129e-05	1
PREX2	5.61054e-08	0.569073	0.001604	0
C8orf34	1.02742e-13	0.949315	3.04467e-09	1
SLCO5A1	4.1281e-138	1.03489	1.28227e-133	9.79228e-116
AC091047.1	6.24841e-09	0.610252	0.000180273	0
AC079089.1	6.0762e-17	0.43124	1.81982e-12	1
NCOA2	3.16596e-53	0.33947	9.76984e-49	3.52836e-61
XKR9	1.03325e-12	-0.980112	3.05201e-08	1
RPL7	3.35083e-11	0.184226	9.82328e-07
GDAP1	4.03422e-14	0.168352	1.1974e-09	0
AC067773.1	8.53906e-23	-1.40809	2.58716e-18	0
ZFHX4	1.69512e-07	0.197839	0.00481549	1
IL7	3.09613e-15	0.342028	9.22555e-11	5.71667e-07
STMN2	1.41401e-35	-0.566946	4.33421e-31	0
TPD52	1.71281e-11	0.20158	5.02881e-07	1
ZBTB10	1.5247e-15	0.435522	4.54725e-11	0.00385604
ZNF704	2.5427e-41	0.351175	7.81499e-37	2.11198e-23
PAG1	3.6046e-09	0.295145	0.000104187	1
FABP5	8.23384e-10	-0.307071	2.39201e-05	1
RALYL	1.18453e-43	-2.11518	3.64515e-39	0
E2F5	2.4664e-10	0.375323	7.18683e-06	1
CA2	8.01553e-13	-0.869578	2.36827e-08	2.65738e-09
MMP16	8.42884e-08	0.214191	0.00240593	0
RBM12B	4.12986e-22	0.412151	1.2497e-17	1
GEM	5.33893e-16	-0.959029	1.59447e-11	3.42452e-16
DPY19L4	4.87166e-11	-0.298532	1.42701e-06	1.33068e-20
INTS8	1.30047e-13	0.301051	3.85304e-09	1
TP53INP1	7.7414e-11	0.365999	2.26382e-06	1
PTDSS1	2.43168e-09	-0.474559	7.04093e-05	1
SDC2	1.61722e-39	-1.45515	4.96663e-35	1
CPQ	1.7594e-24	-0.764523	5.3433e-20	1
RPL30	1.26575e-17	0.232054	3.79549e-13	0
VPS13B	1.02188e-09	0.132531	2.96652e-05	1
NCALD	5.20982e-08	-0.428144	0.00149011	0.131306
UBR5	3.5999e-31	0.247155	1.09991e-26	8.50071e-28
FZD6	3.81968e-08	-0.540262	0.00109411	1
DPYS	6.69266e-11	-0.838721	1.95821e-06	1
LRP12	3.03195e-30	0.391185	9.25746e-26	1.41501e-74
ZFPM2-AS1	3.44843e-08	0.541522	0.000988216	1
OXR1	1.4222e-13	-0.268701	4.2127e-09	1
EIF3E	5.34957e-23	0.31683	1.62156e-18	0
CSMD3	1.46561e-19	0.447096	4.41397e-15
AC024996.1	7.31144e-11	0.617438	2.13845e-06	0
EIF3H	5.59115e-11	0.210096	1.63675e-06	0
RAD21	5.74347e-09	0.21747	0.000165757	1
EXT1	2.71021e-33	-0.340102	8.2935e-29	9.11422e-65
SAMD12	1.31992e-70	-1.2399	4.08462e-66	0
AC023590.1	1.13664e-19	-0.981225	3.42411e-15	1
ZHX1	1.14225e-09	0.266396	3.31528e-05	2.96778e-53
FAM91A1	9.78799e-08	0.315843	0.00279134	0
NDUFB9	1.63415e-18	-0.410122	4.91177e-14	1
ASAP1	2.50566e-09	-0.228788	7.25388e-05	4.69295e-45
KCNQ3	4.14118e-39	-0.710867	1.27155e-34	0
PHF20L1	9.40192e-21	0.265831	2.8391e-16	1
NDRG1	1.11207e-34	0.583138	3.40705e-30	1.27965e-11
ST3GAL1	2.49749e-20	-0.501918	7.53469e-16	0
KHDRBS3	4.91541e-40	-0.410698	1.50987e-35	1
LINC02055	1.86935e-13	-0.921851	5.5344e-09	1.12238e-10
AC046195.1	6.16344e-11	-0.5836	1.80367e-06	0
FAM135B	2.31483e-46	-0.676254	7.13061e-42	1
PTK2	2.83922e-19	0.154956	8.54605e-15	3.5309e-17
PTP4A3	1.43633e-07	0.394877	0.0040862	0
LY6H	1.66768e-19	-1.0501	5.02223e-15	1
GRINA	1.94123e-10	0.314888	5.66121e-06	3.93298e-15
DOCK8	5.14454e-15	0.676613	1.53173e-10	1.32332e-147
VLDLR-AS1	1.86232e-09	-0.557956	5.39795e-05	1
RFX3	1.84346e-62	0.306252	5.69795e-58	1
RFX3-AS1	1.3933e-16	-0.455181	4.16876e-12	2.45052e-21
AL353151.2	1.24873e-10	-0.654164	3.6473e-06	1
UHRF2	1.78965e-18	0.312667	5.37879e-14	1
PTPRD	2.74748e-13	-0.104891	8.13062e-09	0
LURAP1L-AS1	6.82625e-08	0.420202	0.00194999
MPDZ	1.89074e-23	0.30463	5.73537e-19	6.62157e-72
NFIB	5.90244e-62	0.79085	1.82403e-57	0
AL136366.1	3.54555e-44	0.843565	1.09132e-39
AL137017.1	2.10119e-73	1.01493	6.50529e-69	6.43935e-251
TTC39B	2.01943e-10	-0.674189	5.88806e-06	1.31165e-20
SNAPC3	9.02238e-12	0.248783	2.65294e-07	1
PSIP1	4.98496e-44	0.377275	1.53432e-39	1
CNTLN	1.83742e-16	0.461647	5.4959e-12	1.61293e-61
SH3GL2	3.60943e-39	-0.574009	1.10835e-34	1
DENND4C	2.38583e-35	0.319557	7.31234e-31	1
FOCAD	3.1432e-21	0.397277	9.49592e-17	NA
MOB3B	8.05701e-11	0.701315	2.35571e-06	1.09828e-24
LINGO2	3.80316e-20	-0.409969	1.14699e-15	1
TMEM215	3.57777e-50	-0.516122	1.10328e-45	1
RNF38	3.2422e-21	0.310536	9.79436e-17	6.71352e-119
SHB	1.02496e-09	-0.947325	2.97535e-05	1
AL353626.1	1.69484e-07	-0.660214	0.00481488	1
CNTNAP3B	5.77659e-14	0.919442	1.71368e-09	6.41603e-22
PGM5	2.71375e-09	-0.289292	7.85358e-05	1
PGM5-AS1	8.98423e-08	-0.557387	0.00256338	1
PIP5K1B	4.62798e-18	-0.735958	1.38923e-13	3.71599e-73
FXN	1.20348e-07	-0.483977	0.00342738	1
TJP2	7.63659e-34	-0.665479	2.33825e-29	1
FAM189A2	3.69485e-12	-0.921474	1.0885e-07	3.04436e-127
APBA1	5.31603e-08	-0.19945	0.00152028	1
PTAR1	1.48079e-16	0.359694	4.43009e-12	1
ABHD17B	1.33616e-08	0.315385	0.000384506	0
ZFAND5	3.87771e-22	0.374292	1.17351e-17
AL451127.1	3.76861e-12	0.857962	1.11008e-07	1.44548e-23
RORB-AS1	4.4321e-15	0.369567	1.31979e-10	0
RORB	3.96758e-135	0.574916	1.23229e-130
AL137018.1	3.6696e-24	0.844433	1.11402e-19	1.03078e-77
GCNT1	1.17396e-22	-0.483971	3.55616e-18	0
PRUNE2	6.46159e-96	-0.786221	2.00439e-91	1
TLE4	2.45433e-16	-0.375736	7.33942e-12	1.03731e-16
TLE1	1.01725e-09	0.194834	2.95319e-05	0
FRMD3	3.89705e-73	-0.608061	1.20649e-68
UBQLN1	3.96846e-13	0.278068	1.17387e-08	4.00494e-81
KIF27	2.47862e-11	0.519149	7.27055e-07	0
HNRNPK	1.88222e-10	0.187318	5.48987e-06	1
AL354733.3	1.01358e-33	0.763705	3.10306e-29	0.000133035
NTRK2	2.99857e-08	-0.716824	0.000859809	0
AGTPBP1	6.29919e-08	0.147152	0.00179987
NAA35	8.27081e-22	0.320204	2.50109e-17	0.00950401
GOLM1	1.55196e-20	0.347766	4.68397e-16	0
TUT7	1.47609e-08	0.257211	0.000424553	1
GAS1	9.05598e-09	0.594224	0.000260921	1.61339e-289
DAPK1	1.27123e-13	0.176845	3.76653e-09	5.69598e-50
SPIN1	6.29056e-11	0.164606	1.84074e-06	1
SECISBP2	1.33862e-14	0.185754	3.9793e-10	1
GADD45G	1.69701e-33	0.770725	5.1937e-29	0
AL161629.1	5.31336e-11	0.870198	1.55581e-06
AUH	2.63626e-21	0.245924	7.96572e-17	3.01292e-20
ROR2	3.26955e-19	1.2518	9.83906e-15	6.21686e-22
FGD3	1.73255e-09	0.757685	5.02335e-05	1
WNK2	3.88834e-32	-0.406328	1.18886e-27	1
AOPEP	8.9005e-20	0.273483	2.6819e-15	NA
PTCH1	1.45806e-21	0.42352	4.40742e-17	NA
NANS	5.26491e-15	-0.888131	1.56737e-10	NA
TRIM14	3.74777e-22	-0.950086	1.13423e-17	3.45103e-25
ANKS6	2.05342e-11	-0.607261	6.02699e-07	1
TMEFF1	1.72109e-62	0.579472	5.31988e-58	1
CAVIN4	7.44889e-15	0.581576	2.21627e-10	4.60739e-34
ZNF462	2.60396e-15	0.195393	7.76058e-11	1
AL807761.4	7.83792e-23	0.623647	2.37489e-18	1
RAD23B	7.77734e-23	0.356179	2.35661e-18	0
FRRS1L	1.0065e-20	-0.517217	3.03912e-16	1
EPB41L4B	6.70388e-28	-0.946358	2.04267e-23	2.20969e-70
PTPN3	3.01195e-44	-1.55143	9.2714e-40	0
ZNF483	1.19229e-18	-0.557681	3.58473e-14	1
KIAA1958	5.35412e-11	0.153152	1.56758e-06	1.7026e-07
WDR31	4.82218e-08	0.498059	0.00137977	5.22416e-108
POLE3	1.05445e-08	0.478569	0.000303693	1
PAPPA	1.74563e-09	-0.800145	5.06111e-05	1
ASTN2	8.86161e-12	-0.511359	2.60576e-07	0
BRINP1	8.33795e-16	-0.810602	2.48846e-11	1
MEGF9	2.42071e-08	0.19138	0.000694768	1.4287e-145
RAB14	1.11412e-08	0.224979	0.00032081	7.08854e-182
LHX2	7.11664e-45	1.01151	2.19107e-40	1
PBX3	7.49945e-18	-1.08132	2.24999e-13	1
MVB12B	4.16217e-29	0.279977	1.26963e-24	0
RALGPS1	1.61976e-13	-0.255033	4.79676e-09	1
GARNL3	1.51122e-30	-0.838311	4.61511e-26	0.0210243
DNM1	2.5309e-28	-0.367991	7.7157e-24	0
SET	4.40872e-55	0.476865	1.36106e-50	1
KYAT1	2.4844e-08	-0.394639	0.000712922	8.5802e-95
PHYHD1	1.98877e-07	-0.385112	0.00564414	0
PLPP7	1.31142e-22	-0.747514	3.97229e-18	1
PRRC2B	1.79631e-07	0.125278	0.00510062	0.015995
MED27	5.04321e-12	0.225238	1.48452e-07	6.10143e-101
RALGDS	1.35632e-09	0.329618	3.9344e-05
BRD3	1.20151e-13	0.348097	3.56018e-09	0
OLFM1	2.01052e-16	-0.604941	6.01306e-12	1.10853e-89
CAMSAP1	2.59188e-14	0.271415	7.69606e-10	1
AL355574.1	1.76218e-09	-0.608102	5.10874e-05	1
NOTCH1	6.10666e-22	0.784964	1.84702e-17	1.81587e-19
PTGDS	4.75659e-12	-2.3445	1.40058e-07	1
NPDC1	7.153e-08	-0.333606	0.00204311	1
EHMT1	1.37426e-08	0.149911	0.000395402	0
CACNA1B	1.16815e-15	-0.30867	3.48505e-11
ZMYND11	3.46228e-08	0.153219	0.000992151	1.41621e-33
DIP2C	6.42798e-42	0.284552	1.97654e-37	0
PRR26	8.73846e-08	0.523335	0.00249369	1
IDI2-AS1	1.81726e-10	-0.844768	5.30077e-06	1
IDI1	5.84407e-09	-0.420404	0.000168648	0
ADARB2	0	0.391877	0	1
PFKP	5.36399e-11	-0.79719	1.57041e-06	1.96477e-18
ASB13	3.13296e-12	-0.528636	9.23316e-08	8.38657e-274
AL392086.3	1.35703e-22	-1.80978	4.11002e-18	1
CELF2	2.79042e-17	0.16999	8.36289e-13	1
CELF2-AS2	3.49353e-20	0.583786	1.05368e-15	0
BEND7	3.70368e-24	0.515715	1.12433e-19	1
FRMD4A	3.36023e-24	0.173758	1.0202e-19	1.5584e-39
AC044781.1	4.35694e-25	0.459545	1.32416e-20	NA
AL157896.1	1.09389e-10	0.596743	3.19601e-06	0
FAM107B	2.01247e-09	0.346011	5.83133e-05	1
ITGA8	1.19282e-12	-1.40929	3.52241e-08	1
STAM	3.93826e-33	0.424741	1.20487e-28	4.80205e-19
CACNB2	5.79021e-21	-0.186989	1.74882e-16	1
NSUN6	2.76839e-08	0.217839	0.000794058	1
ARL5B	2.89094e-23	0.526834	8.76736e-19	0
MLLT10	1.52164e-38	0.271873	4.67097e-34	1
COMMD3	1.09247e-07	0.250823	0.00311321	2.70455e-07
BMI1	3.1828e-17	0.469025	9.53725e-13	0
ARHGAP21	2.21732e-20	0.306384	6.69055e-16	1
MPP7	1.34923e-14	0.499452	4.01059e-10	0
WAC	8.62069e-34	0.264263	2.6394e-29	0
BAMBI	1.06223e-08	-0.691093	0.000305901	1
SVIL	3.55864e-41	-0.609108	1.09368e-36	3.77685e-29
MAP3K8	7.0043e-26	-1.45042	2.13008e-21	0
LINC02664	2.00432e-08	0.613325	0.000575802	1
ZEB1	3.42133e-33	0.311466	1.04682e-28	1
ARHGAP12	1.79269e-36	0.447998	5.49819e-32	3.33982e-240
KIF5B	1.18986e-09	0.211844	3.45274e-05	1
EPC1	1.30025e-07	0.108624	0.00370078	1
ITGB1	2.36208e-35	0.446506	7.23977e-31	9.10691e-25
PARD3	1.28109e-28	0.226426	3.90643e-24	1
CSGALNACT2	6.7508e-08	0.254688	0.0019285	1
2024-03-08	6.98453e-16	0.366056	2.08523e-11	4.11164e-37
RBP3	5.85119e-09	-0.663303	0.000168848	1
AGAP9	8.44162e-08	-0.448765	0.00240949	1
MAPK8	7.78191e-35	0.239667	2.38453e-30	0
SGMS1	1.12719e-09	-0.232284	3.27167e-05	1
CISD1	3.84686e-11	-0.340622	1.12728e-06	1.78819e-48
UBE2D1	7.65935e-19	0.433652	2.3037e-14	0
TFAM	2.29467e-08	0.310331	0.000658777	1
PHYHIPL	4.94271e-20	0.27107	1.49028e-15	1
FAM13C	1.7787e-09	0.299999	5.15644e-05	0
JMJD1C	7.98041e-36	0.215444	2.44647e-31	1
REEP3	7.02461e-11	0.249855	2.05498e-06	1
HNRNPH3	2.66505e-29	0.381733	8.13161e-25	0
TET1	1.51896e-31	0.444968	4.64195e-27	1
TSPAN15	3.21247e-17	-0.773616	9.62584e-13	5.07209e-81
AC016821.1	4.34823e-18	-0.781314	1.30538e-13	0
CDH23	1.06812e-07	-0.418484	0.00304488	1
CAMK2G	1.37649e-12	-0.354553	4.06339e-08	1.29743e-06
ADK	6.90577e-09	-0.193205	0.000199149	0
KCNMA1	1.41806e-61	-0.376876	4.38181e-57	1
KCNMA1-AS1	4.67519e-08	-0.192014	0.00133795	1
RPS24	6.18932e-11	0.16252	1.81118e-06	3.41836e-134
NUTM2B-AS1	2.91905e-33	0.369471	8.93231e-29	1
PRXL2A	8.23062e-08	0.295584	0.00234968	1
NRG3	1.60787e-246	-0.692412	4.99821e-242	0
AC010157.1	3.25864e-08	-0.628467	0.000934057	1
GRID1	3.11293e-29	-0.327247	9.49787e-25	2.14985e-34
WAPL	6.10089e-10	0.222921	1.77347e-05	0
BMPR1A	8.25535e-12	0.203188	2.42806e-07	1
SNCG	1.24522e-56	-2.19626	3.84474e-52	9.59949e-51
MINPP1	9.94507e-10	0.289449	2.88755e-05	0
ATAD1	1.64049e-07	0.177635	0.00466114	1
PTEN	7.54902e-16	0.147226	2.25346e-11	1.1786e-06
HECTD2	8.32827e-11	0.284796	2.43494e-06	6.10008e-58
TNKS2	9.82041e-08	0.203416	0.00280049	1
CPEB3	1.0004e-32	-0.410861	3.05992e-28	1
EXOC6	1.43387e-07	-0.158615	0.00407936	1.11712e-93
CYP26A1	9.55706e-08	-0.698212	0.00272586	1
CCNJ	8.39531e-08	0.359877	0.00239644	1
TM9SF3	4.35874e-10	0.221825	1.26822e-05	NA
LCOR	3.39972e-13	0.155429	1.00588e-08	6.16658e-149
PYROXD2	3.2038e-07	0.583285	0.00907411	1
CNNM1	3.11455e-09	-0.776002	9.00822e-05	1
NDUFB8	8.64078e-19	-0.321522	2.59863e-14	0
BTRC	5.00672e-12	0.137918	1.47393e-07	1
KCNIP2-AS1	1.39459e-19	-0.733063	4.20035e-15	7.48105e-49
KCNIP2	1.90678e-11	-0.658484	5.59717e-07	0
WBP1L	9.42433e-08	-0.328961	0.0026882	1
NT5C2	3.42974e-18	0.24258	1.02999e-13	0.00163095
NEURL1	1.45531e-34	-0.820845	4.4576e-30	0
SH3PXD2A	3.49686e-16	-0.483463	1.04497e-11	1
AL121929.2	1.01816e-11	-0.721857	2.99309e-07	0
GSTO2	1.92878e-36	-1.37451	5.91517e-32	0
SORCS3	2.83588e-18	-1.06437	8.51814e-14	1
MXI1	5.8787e-48	0.569707	1.81211e-43	0.0022021
SMC3	3.68027e-16	0.254143	1.09974e-11	1.55219e-161
TCF7L2	6.96649e-43	0.677376	2.14317e-38	1
NHLRC2	4.87184e-12	0.241896	1.43432e-07	1
HSPA12A	7.70957e-23	-0.685562	2.33615e-18	0.000595221
ENO4	6.32866e-20	-0.591596	1.90739e-15	0.128757
SHTN1	9.82071e-78	-0.818292	3.04255e-73	0
FAM204A	4.54597e-08	0.250518	0.00130129	0
CACUL1	2.36814e-12	0.257474	6.98292e-08	1
AL157388.1	2.88447e-11	0.890716	8.45814e-07	0.000420627
EIF3A	2.61962e-08	0.218365	0.000751543	0
SFXN4	4.98241e-10	-0.608801	1.44918e-05	1
GRK5	2.21002e-09	-0.518907	6.40154e-05	1.46371e-38
TIAL1	1.29655e-10	0.229256	3.78645e-06	3.35506e-29
MCMBP	2.8481e-07	0.266626	0.00807009	1
WDR11	4.54968e-08	0.21015	0.0013023	1
ATE1	3.0512e-34	0.268311	9.34492e-30	0
HTRA1	2.49989e-16	0.595252	7.47541e-12	1
LHPP	5.61302e-09	-0.564085	0.000162003	2.91227e-19
ZRANB1	3.56464e-18	0.385632	1.07035e-13	6.20967e-21
CTBP2	1.53546e-20	0.246999	4.63433e-16	1
EDRF1	1.72076e-08	0.271529	0.000494666	1
EDRF1-AS1	1.17392e-13	0.600297	3.47856e-09	0
PTPRE	2.78538e-07	-0.747137	0.00789405	1
TCERG1L	2.59094e-22	-1.02354	7.84459e-18	2.25626e-06
DPYSL4	8.30037e-12	0.470164	2.44122e-07	0
CALY	3.28824e-12	-0.799559	9.6901e-08	1
DRD4	9.46148e-08	-0.6665	0.0026987	4.17803e-87
CEND1	6.15877e-09	-0.638106	0.000177699	1.10959e-05
RPLP2	6.00875e-35	0.348506	1.84132e-30	1
KCNQ1	2.70692e-09	-0.582478	7.83437e-05	1
KCNQ1OT1	1.52159e-39	-0.57899	4.6731e-35	6.74761e-142
NAP1L4	4.64046e-14	0.241484	1.37701e-09	1
OSBPL5	2.50466e-08	-0.377583	0.000718688	1
ZNF195	3.35147e-33	0.468185	1.02548e-28	0
PGAP2	1.30447e-19	-0.686817	3.9292e-15
HBG2	1.17099e-16	3.65279	3.50406e-12	1.66877e-140
DNHD1	4.0035e-14	-0.41802	1.18836e-09	0
SYT9	1.87483e-23	-0.587746	5.68729e-19	1
RIC3	1.39727e-43	-0.632695	4.29955e-39	0.00077142
RPL27A	3.80516e-29	0.298367	1.1608e-24	0
ZNF143	6.4838e-08	0.327167	0.00185242	1
WEE1	8.67563e-08	0.554719	0.00247594	1.02605e-13
AMPD3	2.9832e-37	-1.05698	9.15366e-33	1.53828e-48
USP47	3.79986e-16	0.180601	1.1354e-11	1
TEAD1	6.71459e-14	0.276698	1.99128e-09	1
SPON1	1.58047e-38	0.527208	4.85142e-34	0
COPB1	2.74217e-07	0.206965	0.0077724	1
PDE3B	6.36118e-47	0.76151	1.95994e-42	8.32931e-112
C11orf58	1.46993e-07	0.151606	0.00418063	0
RPS13	7.32819e-11	0.177131	2.14328e-06	1
ABCC8	4.03441e-16	-0.311008	1.2054e-11	2.42459e-35
NELL1	6.49178e-13	-1.64435	1.91897e-08	5.5692e-139
ANO5	9.87045e-12	-0.628443	2.90191e-07	1
SLC17A6	3.19322e-13	-1.05488	9.44873e-09	1
LUZP2	2.65776e-12	-0.861375	7.83482e-08	1.16235e-119
MPPED2	3.0332e-20	0.252627	9.14905e-16	1
AC131571.1	1.70766e-07	0.299342	0.00485078	1
QSER1	1.01751e-14	0.293019	3.02627e-10	3.98498e-10
CAPRIN1	3.60711e-39	0.407322	1.10767e-34	1
CD44	1.0685e-33	1.54175	3.27101e-29	1
CD44-AS1	5.54591e-08	0.502205	0.00158563	NA
SLC1A2	1.78845e-15	0.151636	5.33228e-11	2.71454e-85
FJX1	3.66645e-24	0.97267	1.1131e-19	1
LDLRAD3	2.75036e-71	0.808103	8.51153e-67	1
PRR5L	1.05392e-14	0.829604	3.13425e-10	0
API5	5.09047e-11	0.283438	1.49085e-06	1
TP53I11	5.24009e-23	-1.06663	1.58843e-18	4.96289e-78
PHF21A	1.74096e-07	0.12611	0.00494432	0
MTCH2	4.17127e-08	-0.313205	0.00119448	1
NUP160	1.63318e-07	0.174102	0.004641	1
PTPRJ	1.87209e-46	-0.508692	5.76696e-42	1.32367e-124
P2RX3	1.55201e-07	-0.708818	0.00441174	1
ZFP91	7.24617e-09	0.257812	0.000208907	1
STX3	1.80851e-12	-0.209504	5.33618e-08	0
BSCL2	7.36155e-26	-0.611272	2.23865e-21	1
GNG3	1.79154e-44	-1.10884	5.51526e-40	5.25157e-85
RCOR2	4.65989e-39	0.705171	1.43073e-34	2.71447e-125
SF1	1.60621e-11	0.221491	4.7168e-07	1
MALAT1	7.88611e-259	-0.221622	2.45155e-254	1
PACS1	9.86136e-09	-0.19849	0.000284066	NA
LRP5	3.74414e-09	0.296895	0.000108194	0
PPP6R3	1.36629e-13	0.149756	4.04748e-09	1
CCND1	1.81958e-51	1.29329	5.61286e-47	7.96967e-23
SHANK2	3.77081e-69	-0.532262	1.16665e-64	1.10229e-45
AP003783.1	7.87684e-08	-0.731539	0.00224907	1
PGM2L1	1.01661e-12	0.357555	3.00297e-08	1
SPCS2	1.36393e-22	0.333088	4.13081e-18	9.57331e-25
KLHL35	1.59897e-50	0.839751	4.93137e-46	1
GDPD5	9.80221e-27	-0.655815	2.9835e-22	1
EMSY	6.60215e-21	0.284531	1.99392e-16	0
PAK1	5.53394e-08	0.139122	0.00158226	1
NARS2	7.74144e-10	0.222384	2.2492e-05	2.64798e-32
TENM4	7.3317e-25	-0.409567	2.22752e-20	0
RAB30-DT	4.48448e-11	0.244799	1.31368e-06	1
DLG2	8.71163e-50	-0.480157	2.68614e-45	4.85252e-110
AP002370.2	8.58233e-08	-0.550755	0.00244948	2.52135e-79
AP001825.1	5.26536e-12	-0.389267	1.54986e-07	1
AP001831.1	4.47765e-15	0.297901	1.33331e-10	1
ME3	3.12155e-16	0.239405	9.33063e-12	1.59545e-99
GRM5-AS1	5.84438e-11	-0.598919	1.71059e-06	1
GRM5	3.48451e-67	-0.964846	1.07772e-62	1
FAT3	2.47813e-39	0.32926	7.61008e-35	3.25839e-215
MED17	2.56446e-18	0.387233	7.70417e-14	1
AP002784.1	4.21304e-08	0.576632	0.00120636	1
AMOTL1	2.00986e-23	0.619167	6.09632e-19	0
AP000787.1	6.19879e-43	0.500478	1.90706e-38	1
SESN3	3.09154e-26	0.309215	9.40538e-22	7.83688e-35
FAM76B	2.25122e-08	0.365919	0.00064637	2.02299e-68
MAML2	7.899e-39	-0.226571	2.42507e-34	1
PGR	1.21751e-08	-0.870975	0.000350461	1
TMEM123	1.75576e-11	0.555721	5.15457e-07	0
MSANTD4	2.24825e-10	0.363124	6.55274e-06	1
GUCY1A2	1.30937e-12	-0.287984	3.8658e-08	1.07836e-52
SLN	3.12255e-10	0.607634	9.09224e-06	1.78045e-69
NPAT	2.55901e-16	0.402889	7.65118e-12	1
DDX10	1.41797e-18	0.320188	4.26255e-14	1
ARHGAP20	3.36429e-25	-1.18733	1.02254e-20	3.90003e-122
CRYAB	1.05946e-57	-2.027	3.27203e-53	1
PTS	2.47893e-09	-0.27295	7.17699e-05	1
NCAM1	2.17523e-11	0.098012	6.38235e-07	0
ZBTB16	1.15301e-07	-0.231071	0.00328423	1
PCSK7	2.20052e-09	-0.313483	6.37445e-05	1
DSCAML1	8.64265e-19	-0.209857	2.5991e-14	0
FXYD6	1.12216e-12	0.320101	3.31418e-08	1
CCDC84	2.2374e-10	-0.349687	6.52134e-06	1.48363e-189
THY1	7.38615e-14	-0.746966	2.19021e-09	0
AP003393.1	3.2535e-16	-0.508873	9.72407e-12	1
NECTIN1	2.62664e-10	-0.229101	7.65219e-06	1
TBCEL	3.95523e-10	0.297835	1.15125e-05	0
SORL1	2.17147e-14	-1.02938	6.44991e-10	1
HSPA8	3.87236e-18	-0.331588	1.16264e-13	4.92859e-141
GRAMD1B	2.80591e-20	-0.665166	8.46404e-16	0
SCN3B	1.53683e-09	-0.626203	4.45696e-05
ESAM	3.06733e-19	-0.513881	9.23175e-15	1.63351e-133
ROBO3	2.38172e-07	0.584768	0.00675455	0
CDON	2.63361e-14	0.320953	7.81972e-10
ARHGAP32	7.83201e-20	0.20668	2.36018e-15	7.12452e-10
NTM	1.25008e-83	-0.713949	3.87487e-79	5.79041e-09
OPCML	1.11634e-29	-0.489064	3.40708e-25	1
B3GAT1	4.44636e-14	-0.809101	1.31959e-09	1
AP004608.1	5.64972e-18	-1.01755	1.69543e-13	0
FAM138D	2.14333e-08	-0.81651	0.000615542	1
IQSEC3	1.70492e-07	-0.393225	0.00484317	7.1169e-07
KDM5A	2.92951e-25	0.302399	8.90455e-21	0
WNK1	4.94815e-14	0.175772	1.46821e-09	1
CACNA2D4	9.37572e-10	-0.149916	2.7229e-05	0.00863155
CACNA1C	1.18304e-24	-0.547224	3.59349e-20	0.616842
PRMT8	2.00959e-69	-1.56812	6.21786e-65	1
AC005908.3	8.6408e-25	-1.24533	2.62516e-20	6.33755e-234
AC005906.2	3.55025e-11	-0.925781	1.04061e-06	0
ANO2	9.74812e-11	0.209794	2.84918e-06	1
GAPDH	5.78497e-64	-0.488527	1.78842e-59	5.97598e-10
PTMS	6.40074e-23	0.280821	1.93981e-18	0
ENO2	1.17771e-14	-0.339003	3.50155e-10	1
CLSTN3	6.9684e-10	-0.221511	2.02509e-05	5.69799e-23
AC092821.3	1.48736e-07	-0.510229	0.00422975	0
ETV6	1.87605e-18	0.46556	5.63829e-14	1
BCL2L14	9.69982e-25	0.375618	2.94651e-20	8.95025e-64
LRP6	8.14036e-35	0.349058	2.4942e-30	0
DUSP16	4.07468e-34	0.679376	1.24791e-29	1
CDKN1B	2.40101e-14	0.490588	7.13003e-10	1.35338e-06
ATF7IP	1.74249e-45	0.273635	5.366e-41	0
PDE6H	2.01589e-53	-1.63562	6.22103e-49	1
PTPRO	4.00486e-12	-0.193063	1.17955e-07	7.98194e-38
DERA	1.46943e-29	0.732199	4.48439e-25	7.55562e-162
PDE3A	3.37646e-60	-1.61097	1.04306e-55	1
AC053513.1	1.96263e-58	0.454661	6.06179e-54	1
C2CD5	2.70834e-15	0.188689	8.07139e-11	4.62203e-259
ETNK1	2.26712e-16	0.194449	6.78006e-12	1
BHLHE41	2.80295e-10	-0.898797	8.16358e-06	1
TM7SF3	1.11439e-08	-0.242685	0.000320876	0
IPO8	1.50636e-07	0.27385	0.00428304	1
TSPAN11	5.19943e-10	0.431128	1.51215e-05	1
SINHCAF	9.00601e-35	0.665753	2.75935e-30	0
RESF1	1.37426e-07	0.256429	0.00391031	1
PKP2	3.11258e-24	-0.844997	9.45041e-20	2.29549e-42
CPNE8	2.25597e-07	-0.923738	0.00639952	0
KIF21A	4.49979e-30	-0.341706	1.37361e-25
ABCD2	5.4714e-45	-0.916713	1.68459e-40	5.45613e-131
SLC2A13	2.32237e-15	-0.640322	6.9223e-11	0
CNTN1	3.34624e-46	-0.410533	1.03071e-41	1
PDZRN4	1.96501e-23	-0.848948	5.96047e-19	1.23034e-14
PRICKLE1	5.34474e-41	-0.983796	1.64249e-36	3.46682e-173
ADAMTS20	1.89346e-49	-1.78124	5.83791e-45	1
PUS7L	1.88846e-16	-0.32451	5.64818e-12	1
TMEM117	2.06193e-16	-0.536946	6.16662e-12	0
ARID2	2.21526e-48	0.320245	6.82898e-44
SLC38A1	5.50881e-120	-0.62183	1.71038e-115	0
TMEM106C	2.67116e-08	-0.514221	0.000766277	0
CCDC65	8.266e-08	-0.396691	0.0023597	1
TUBA1B	8.18068e-32	-0.48852	2.50083e-27	0.0260692
TUBA1A	1.46755e-16	-0.216363	4.39062e-12	0
PRPH	1.53492e-13	-1.49065	4.54598e-09	1
FAIM2	5.93681e-23	-0.897552	1.79945e-18	0.259905
RACGAP1	8.52122e-14	-0.940757	2.52594e-09	7.89342e-251
COX14	1.93321e-07	-0.436635	0.00548743	1
DIP2B	1.11458e-07	0.146905	0.003176	0
TFCP2	5.06911e-08	-0.211593	0.00145017	0
SMIM41	1.67051e-25	-0.985406	5.07851e-21	1
AC078864.1	2.87044e-10	-0.799632	8.35957e-06	5.40519e-46
LINC00592	2.92588e-07	0.566062	0.00828991	1.58751e-33
CALCOCO1	1.14644e-07	0.310374	0.00326576	1
HNRNPA1	2.61893e-19	0.253767	7.88402e-15	1
PPP1R1A	1.51208e-10	-0.779373	4.41271e-06	0
NEUROD4	3.56204e-120	0.625942	1.10598e-115	1
CD63	1.35128e-10	-0.226763	3.94533e-06	0.00125545
LRIG3	2.89882e-26	-0.945561	8.81938e-22	3.45431e-98
TAFA2	3.80259e-13	-0.43406	1.12488e-08	1
USP15	1.14761e-08	0.138319	0.000330396	1
PPM1H	1.72587e-12	-0.655652	5.09271e-08	NA
DPY19L2	4.06071e-11	-0.341682	1.18975e-06	7.51129e-24
WIF1	1.16116e-17	0.846393	3.48244e-13	1
LEMD3	9.12951e-25	0.338772	2.77355e-20	1
MSRB3	6.47923e-10	-0.589792	1.88319e-05	1.1901e-12
GRIP1	2.44596e-10	-0.278537	7.12752e-06	1
CPSF6	4.29013e-42	0.289474	1.3193e-37	1
AC025159.1	1.24131e-09	-0.216993	3.60179e-05	NA
LINC02821	1.1951e-43	0.680977	3.67757e-39	NA
CNOT2	5.37042e-20	0.183388	1.61908e-15	NA
KCNMB4	1.18063e-11	-0.279365	3.46939e-07	2.57156e-94
PTPRB	1.53479e-40	0.603365	4.71549e-36	1
PTPRR	2.6968e-102	0.656377	8.36817e-98	1
TSPAN8	5.3157e-11	1.03985	1.55644e-06	5.69906e-21
LGR5	1.89043e-40	1.11112	5.80796e-36	1
ZFC3H1	1.05652e-20	0.312073	3.18995e-16	1
TBC1D15	5.99933e-09	0.222492	0.000173105	1.27663e-07
NAP1L1	4.00718e-10	0.194412	1.16625e-05	1
CSRP2	5.53128e-90	1.18825	1.71525e-85	1
NAV3	6.08745e-25	-0.604545	1.84973e-20	1.09446e-72
SYT1	2.28988e-59	0.199241	7.07274e-55	1
AC090709.1	1.12329e-75	0.578992	3.47882e-71	1
AC027288.3	5.80863e-28	0.337718	1.76995e-23	5.77147e-21
PAWR	3.65121e-09	-0.483611	0.000105527	1
PPP1R12A	1.94774e-10	0.156616	5.68e-06	1
PPFIA2	2.74377e-18	0.112143	8.24201e-14	4.5535e-117
PPFIA2-AS1	1.33239e-41	0.4543	4.09578e-37	1
AC069228.1	3.34746e-36	0.297078	1.02643e-31	1
SLC6A15	1.03753e-10	-0.367172	3.03167e-06	NA
MGAT4C	4.55033e-31	-1.88243	1.39013e-26	0
AC009522.1	1.14319e-09	-0.551126	3.31787e-05	1
LINC02822	2.18055e-18	-1.3775	6.55255e-14	2.35166e-17
AC112481.2	2.12686e-28	-1.97686	6.48457e-24	0
LINC01619	1.4839e-33	0.555121	4.54177e-29
BTG1	2.63629e-214	0.897849	8.19411e-210	0
NUDT4	1.23802e-15	0.331492	3.69313e-11	0
CRADD	3.1272e-22	0.323664	9.46573e-18	1
AC012085.2	2.74605e-09	0.356915	7.94624e-05	3.19439e-10
TMCC3	1.16246e-22	-1.61539	3.52144e-18	0
NTN4	1.77593e-12	0.613974	5.24024e-08	1
CDK17	1.99749e-19	0.270953	6.01503e-15	4.51894e-96
TMPO	3.95156e-61	0.64944	1.22091e-56	0
APAF1	2.33848e-26	0.55423	7.11507e-22	1
ANKS1B	3.60316e-30	0.397438	1.10005e-25	2.16253e-155
AC069437.1	3.65275e-09	0.494563	0.000105568	0
ANO4	3.08482e-08	-0.807761	0.00088448	1
SLC5A8	2.10849e-10	-1.01589	6.1471e-06	1.04303e-07
GNPTAB	4.81176e-09	-0.351483	0.000138925	0
HELLPAR	1.46966e-14	-0.510042	4.36828e-10	1
LINC02456	4.14707e-19	-0.66876	1.24773e-14	6.3335e-07
IGF1	6.23188e-109	-0.786805	1.93425e-104	0
TDG	6.97469e-09	0.23731	0.000201101	1
SLC41A2	1.60285e-07	-0.337961	0.00455531	0.00146301
WASHC4	2.12783e-11	0.238127	6.24413e-07	7.66153e-122
AC079851.1	5.11741e-08	0.560965	0.00146379	1
CASC18	1.07438e-35	1.43532	3.29341e-31	1
NUAK1	8.10213e-35	0.583135	2.48257e-30	NA
WSCD2	6.85037e-44	-0.9916	2.10834e-39	NA
MMAB	2.19741e-08	-0.408335	0.000631009	3.87639e-253
FAM222A	5.32597e-12	0.374728	1.56759e-07	1
FAM222A-AS1	6.22015e-21	0.542541	1.87861e-16	1
IFT81	4.53066e-14	0.355463	1.34452e-09	0
PPP1CC	9.23243e-14	0.284098	2.73649e-09	1
RPL6	4.41583e-12	0.180428	1.30042e-07	1.14317e-16
RPH3A	2.99343e-07	-0.699591	0.00848039	0
TBX5	3.50306e-13	-0.983209	1.03635e-08	1
MED13L	3.4425e-53	0.244528	1.06229e-48	1
RNFT2	3.28495e-10	-0.339183	9.5638e-06	3.04844e-82
FBXW8	2.81116e-15	0.35361	8.37755e-11	1
FBXO21	7.61549e-13	0.296624	2.25045e-08	1
KSR2	1.01041e-10	-0.325226	2.95292e-06	0
TAOK3	4.09166e-12	-0.344808	1.20508e-07	1
SRRM4	7.68412e-109	0.395702	2.38492e-104	1
AC084361.1	1.00717e-85	0.63929	3.12244e-81	0
AC084880.2	4.90512e-09	0.892978	0.000141611	1
LINC00934	4.19244e-10	0.879526	1.22009e-05	5.0882e-10
CCDC60	1.31046e-11	0.830439	3.85001e-07	NA
BICDL1	3.42975e-36	-0.7501	1.0516e-31	7.61052e-71
RPLP0	7.86547e-13	-0.244406	2.32409e-08	1
MSI1	2.60261e-20	0.441992	7.8513e-16	1
COX6A1	5.66881e-19	-0.32567	1.70546e-14	5.51123e-181
CABP1	2.66001e-32	-1.12123	8.1335e-28	1
BCL7A	4.28713e-18	0.441899	1.28708e-13	0.227422
VPS37B	4.03556e-16	0.357815	1.2057e-11	0
PITPNM2	3.71001e-18	-0.330098	1.11397e-13	1
CDK2AP1	2.53556e-11	0.450063	7.43705e-07	9.91947e-05
TMED2	1.00196e-18	0.435254	3.01279e-14	0
UBC	3.46858e-07	-0.197109	0.00982058	1
SFSWAP	1.71265e-09	0.216814	4.96599e-05	2.75607e-105
GALNT9	2.24399e-13	-1.10747	6.64244e-09	3.03314e-269
ZNF84	4.94987e-27	0.380716	1.50689e-22	1
PSPC1	7.68354e-42	0.281	2.36253e-37	1
ZMYM2	5.72919e-21	0.164851	1.73045e-16	9.97811e-42
FGF9	3.14636e-18	0.488158	9.44945e-14	1
LINC00621	1.16122e-09	-0.664548	3.36999e-05	1
SACS	1.43354e-30	0.41543	4.37802e-26	3.17701e-222
TNFRSF19	7.55449e-08	0.640294	0.00215734
SPATA13	1.3262e-07	0.558393	0.00377424	1.38656e-296
PARP4	1.13304e-14	0.465954	3.36899e-10	0
AMER2	2.76481e-40	0.691175	8.49378e-36	1
ATP8A2	1.29484e-64	-0.691911	4.00339e-60	5.67495e-22
CDK8	5.10898e-11	0.203555	1.49611e-06	0
WASF3	3.86741e-62	0.554989	1.19522e-57	1
WASF3-AS1	1.22845e-12	0.544965	3.62724e-08	2.62796e-34
RPL21	8.6307e-08	0.151515	0.0024632	0
PAN3	2.94008e-08	0.116984	0.000843098	1
FLT1	4.59582e-22	0.4697	1.39047e-17	8.26116e-140
MTUS2	4.42797e-81	-0.438208	1.37227e-76	2.97479e-23
B3GLCT	2.71793e-71	0.599636	8.41144e-67	1
STARD13	5.29764e-11	-0.54986	1.55125e-06	1
STARD13-AS	3.25301e-07	-0.554029	0.00921284	0
NBEA	2.55554e-224	0.43292	7.94338e-220	1
MAB21L1	1.02421e-53	0.690363	3.16103e-49	2.38477e-33
DCLK1	2.41811e-32	0.362418	7.39435e-28	0
SPART	9.82486e-14	0.361111	2.9116e-09	0.0807676
SERTM1	2.80742e-18	-0.642576	8.43293e-14	3.23398e-61
PROSER1	1.90632e-15	0.456862	5.68311e-11	0
LHFPL6	3.68381e-27	-1.14608	1.12165e-22	1
COG6	8.2137e-08	0.203046	0.00234493	1
VWA8	4.72155e-15	-0.239399	1.40589e-10	0
DGKH	1.48823e-27	-0.565825	4.53286e-23	1
ENOX1	1.7067e-33	-0.705161	5.22319e-29	1
TPT1-AS1	2.09943e-14	-0.252098	6.23636e-10	0
ZC3H13	7.0502e-11	0.1891	2.06232e-06	1
CPB2-AS1	5.55791e-12	-0.54378	1.63575e-07	7.55151e-08
LRRC63	2.8345e-24	-1.36762	8.60668e-20	0
ITM2B	7.00124e-08	0.151362	0.00199983	1
RCBTB2	6.29771e-08	0.521283	0.00179951	7.8064e-10
FNDC3A	7.21378e-08	0.114898	0.0020604	0
CAB39L	1.33688e-08	0.35029	0.0003847	1
RCBTB1	1.00035e-10	0.369978	2.92364e-06	3.33356e-54
DLEU2	1.50672e-84	0.504442	4.67082e-80	1.73876e-125
TRIM13	2.64857e-23	0.368732	8.03258e-19	1
DLEU1	7.66004e-23	0.432218	2.32122e-18	1
PCDH9	2.82485e-31	-0.405221	8.6316e-27	2.12871e-46
PCDH9-AS2	1.44817e-10	-0.292817	4.22707e-06	1
DACH1	8.18103e-134	0.908717	2.54078e-129	1
DIS3	2.38975e-08	0.305533	0.000686003	0
AL353660.1	6.13664e-64	-3.09972	1.89708e-59	1
LINC00381	1.13577e-22	-1.84623	3.44071e-18	4.81558e-42
SLAIN1	9.83431e-26	0.395121	2.99032e-21	1.61006e-278
RBM26	7.91343e-11	0.148022	2.31389e-06
SLITRK6	1.36888e-30	-0.636331	4.1807e-26	9.29879e-211
MIR17HG	6.918e-14	0.618507	2.05153e-09	9.06489e-10
GPC6	2.38026e-13	-0.306515	7.04534e-09	1
MBNL2	5.03553e-35	0.523123	1.54314e-30	1
FARP1	6.52884e-31	0.480725	1.99437e-26	0
DOCK9	1.44261e-75	-0.655619	4.4676e-71	1
ZIC5	2.83991e-09	0.597073	8.21642e-05	2.44855e-06
ZIC2	1.17225e-34	1.22757	3.59118e-30	0
PCCA	3.02627e-82	0.338381	9.37963e-78	1
AL353697.1	1.34107e-13	0.566963	3.97305e-09	1.12427e-05
NALCN	2.59786e-90	-1.22673	8.05649e-86	0
FGF14	1.50487e-27	-0.833201	4.5834e-23	1
TPP2	8.06192e-22	0.332374	2.43801e-17	2.60855e-74
EFNB2	2.77636e-41	1.01008	8.53285e-37	0
AL138689.2	5.66461e-15	0.850117	1.68607e-10	1
ARGLU1	9.15608e-10	-0.132958	2.65929e-05	2.56533e-32
FAM155A	3.4245e-17	-0.576708	1.02602e-12	0
[truncated: 94,061 more rows]

## Sheet: BC Likelihood Test
gene_short_name	num_cells_expressed	p_value	q_value
SAMD11	2147	1.03579e-07	0.00283951
MXRA8	194	1.24205e-14	3.59376e-10
SLC35E2B	3417	2.25017e-09	6.28674e-05
GNB1	8945	4.03569e-12	1.15142e-07
HES5	679	2.59642e-24	7.71759e-20
AL139246.5	303	9.07204e-17	2.64341e-12
AJAP1	677	5.77248e-14	1.66403e-09
CHD5	313	1.34754e-08	0.00037366
RPL22	9847	2.31021e-30	6.92923e-26
ACOT7	2514	1.11121e-28	3.32408e-24
CAMTA1	17490	3.26254e-77	1.0032e-72
PER3	6441	1.61465e-68	4.95602e-64
Z98884.1	851	2.00969e-07	0.00548344
RERE	20761	6.59506e-42	2.00114e-37
SPSB1	344	3.89242e-15	1.12837e-10
CASZ1	556	2.56261e-22	7.58918e-18
DISP3	2430	1.96453e-10	5.54233e-06
MAD2L2	1340	4.71756e-25	1.40366e-20
DRAXIN	769	2.35207e-14	6.79536e-10
NPPB	37	2.1036e-28	6.29019e-24
KAZN	7320	2.93111e-138	9.07324e-134
AL357873.1	187	1.70786e-09	4.7769e-05
AL031293.1	366	3.93607e-16	1.14516e-11
FAM131C	334	4.00208e-08	0.00110329
EPHA2	1245	2.04473e-12	5.8465e-08
AL451042.1	264	2.63417e-07	0.00717496
AL109627.1	41	8.24154e-33	2.48013e-28
RCC2	3056	2.49222e-34	7.51253e-30
IGSF21	17257	1.01386e-32	3.0504e-28
UBR4	5777	6.37448e-13	1.82801e-08
PLA2G5	144	1.7858e-08	0.00049456
HP1BP3	13101	1.6069e-38	4.86359e-34
RAP1GAP	1867	2.43817e-14	7.04314e-10
EPHA8	912	8.66802e-61	2.65389e-56
EPHB2	9980	2.10461e-12	6.01666e-08
LACTBL1	2332	2.96614e-07	0.00807235
KDM1A	10413	3.57505e-89	1.1018e-84
AL031428.1	7671	8.39568e-61	2.57059e-56
HNRNPR	12966	2.15357e-25	6.41139e-21
ID3	281	1.24484e-08	0.000345256
RPL11	14962	3.5309e-48	1.07544e-43
PNRC2	2169	8.24064e-09	0.000228917
SRSF10	8391	2.19956e-25	6.54788e-21
STPG1	592	4.63849e-22	1.3729e-17
NIPAL3	2697	4.88004e-19	1.43292e-14
RCAN3AS	504	9.79577e-08	0.00268629
RCAN3	1850	1.93141e-37	5.83961e-33
NCMAP	461	2.98587e-09	8.33237e-05
CLIC4	1544	8.34664e-27	2.48972e-22
MACO1	10751	1.78643e-21	5.27997e-17
MAN1C1	729	6.02483e-13	1.72798e-08
STMN1	16083	4.0481e-33	1.21856e-28
ARID1A	11727	9.60961e-16	2.79178e-11
TRNP1	2307	3.44058e-39	1.04184e-34
ATP5IF1	5934	1.39541e-22	4.13489e-18
AL353622.1	1212	3.2509e-15	9.42697e-11
YTHDF2	5112	9.14278e-29	2.73534e-24
EPB41	19802	5.01072e-95	1.54551e-90
PUM1	15523	2.98858e-84	9.20304e-80
COL16A1	1094	3.60185e-19	1.05812e-14
KHDRBS1	9967	6.45143e-19	1.89362e-14
MARCKSL1	9533	1.22292e-179	3.79168e-175
FNDC5	2536	1.24142e-10	3.50813e-06
AL513327.2	1965	9.68913e-09	0.00026899
CSMD2	9670	7.36177e-18	2.15464e-13
SFPQ	12090	3.5316e-44	1.07329e-39
TFAP2E	950	1.10658e-10	3.12831e-06
RSPO1	291	3.80512e-26	1.1345e-21
EPHA10	544	1.844e-16	5.36937e-12
INPP5B	2884	5.13447e-12	1.46399e-07
HEYL	638	3.07013e-09	8.56688e-05
HPCAL4	232	3.72082e-08	0.00102631
AL603839.3	2196	3.5449e-16	1.03139e-11
RIMS3	1016	1.49824e-07	0.00409755
AL031289.1	373	5.09725e-08	0.00140281
HIVEP3	3808	5.88477e-16	1.711e-11
FOXJ3	12265	5.33784e-54	1.63039e-49
YBX1	7728	1.45464e-29	4.35723e-25
PTPRF	3900	3.30311e-32	9.93112e-28
AL451062.1	2098	3.19273e-36	9.64205e-32
ATP6V0B	10016	2.78871e-11	7.91437e-07
RPS8	14959	1.48454e-11	4.22083e-07
EIF2B3	4917	9.55002e-11	2.70046e-06
PRDX1	4535	2.56417e-13	7.36762e-09
PIK3R3	8534	6.29947e-16	1.83132e-11
CMPK1	4479	6.08099e-14	1.75272e-09
SPATA6	3592	1.24744e-10	3.52501e-06
AGBL4	2588	1.2564e-27	3.75211e-23
ELAVL4	663	4.58677e-09	0.000127796
CDKN2C	84	1.76073e-07	0.00480855
EPS15	4045	5.81494e-08	0.00159882
RAB3B	313	3.91257e-11	1.10941e-06
TUT4	17732	2.33404e-28	6.97807e-24
ECHDC2	2078	1.57187e-08	0.000435612
LRP8	11180	3.6618e-08	0.00101015
ACOT11	1474	8.39917e-31	2.52076e-26
MROH7	983	3.12336e-15	9.05805e-11
USP24	8233	4.03937e-16	1.17513e-11
DAB1	17271	9.36835e-25	2.78643e-20
JUN	1852	6.2297e-28	1.86125e-23
HOOK1	7416	1.59814e-27	4.77189e-23
PATJ	8087	1.45539e-08	0.000403478
DOCK7	13603	1.86916e-14	5.40448e-10
PGM1	1081	1.15575e-07	0.00316619
CACHD1	9854	9.5551e-08	0.00262068
JAK1	15141	1.9621e-79	6.0366e-75
LINC01359	578	5.53797e-10	1.55672e-05
AK4	513	2.94604e-12	8.41506e-08
DNAJC6	7084	8.87614e-30	2.65974e-25
AL139294.1	1893	1.24696e-13	3.58951e-09
LEPROT	3359	3.35039e-12	9.56571e-08
LEPR	3419	6.30941e-30	1.89099e-25
PDE4B	15595	6.71028e-67	2.05872e-62
SGIP1	14213	1.60361e-09	4.4869e-05
SERBP1	7606	3.88035e-11	1.10031e-06
LRRC7	16806	4.60356e-238	1.42862e-233
SRSF11	13527	5.25943e-11	1.48979e-06
PTGER3	279	7.16979e-21	2.11638e-16
NEGR1	13432	9.68538e-123	2.99472e-118
AL513166.1	2626	1.24215e-33	3.7416e-29
AL583808.1	301	1.64177e-13	4.72222e-09
ERICH3	1697	8.31612e-18	2.4333e-13
ERICH3-AS1	518	1.19122e-07	0.00326276
ST6GALNAC5	8034	1.77934e-28	5.32077e-24
AL035409.1	818	7.95825e-09	0.000221104
AC118549.1	11265	6.66258e-13	1.91009e-08
USP33	10743	2.07112e-07	0.00565021
FUBP1	10651	1.00476e-12	2.87714e-08
ADGRL2	14966	4.34073e-81	1.33577e-76
AL138799.4	2832	2.892e-23	8.58056e-19
AC117944.1	4017	1.11763e-39	3.38575e-35
LINC01725	1503	1.09764e-12	3.14253e-08
TTLL7	16374	5.39241e-21	1.59249e-16
GNG5	1886	4.23242e-32	1.27243e-27
SPATA1	729	1.72847e-18	5.06615e-14
CTBS	1020	1.31294e-32	3.94985e-28
SSX2IP	9399	1.52982e-242	4.74764e-238
DDAH1	3733	7.61341e-21	2.24725e-16
COL24A1	136	2.08146e-07	0.00567801
LMO4	7424	1.85081e-26	5.5195e-22
LRRC8C	171	1.7818e-08	0.00049347
ZNF326	10337	3.96542e-98	1.22345e-93
ZNF644	13439	8.79561e-39	2.66278e-34
BTBD8	10197	2.29327e-14	6.62663e-10
GLMN	5490	1.97844e-11	5.62094e-07
RPL5	14973	7.87946e-40	2.3874e-35
MTF2	11552	3.90683e-49	1.19049e-44
FNBP1L	15797	1.40183e-126	4.33641e-122
ABCA4	3792	1.22428e-51	3.73527e-47
CNN3	3021	9.36783e-41	2.8407e-36
PTBP2	18287	2.85554e-63	8.74937e-59
MIR137HG	673	6.73318e-10	1.89135e-05
PLPPR5	3196	2.09115e-33	6.29687e-29
PLPPR4	3192	9.91816e-21	2.92675e-16
PALMD	205	8.53088e-11	2.41305e-06
MFSD14A	5378	5.92587e-09	0.000164887
AC093019.2	1543	4.21691e-11	1.19541e-06
CDC14A	2036	1.21884e-18	3.57411e-14
COL11A1	930	3.79555e-10	1.06845e-05
NTNG1	6833	1.03083e-82	3.17311e-78
SLC25A24	2952	1.35148e-13	3.88943e-09
STXBP3	3820	9.41653e-11	2.66281e-06
GPSM2	2907	3.15286e-08	0.000870787
SORT1	3858	1.79877e-08	0.000498133
GNAI3	4879	5.01679e-14	1.44639e-09
GSTM3	1291	9.54618e-09	0.000265031
SLC6A17	728	1.32462e-24	3.93864e-20
DRAM2	3126	6.71119e-09	0.000186625
KCND3	8060	6.03235e-157	1.86912e-152
CTTNBP2NL	6618	1.39757e-15	4.0577e-11
TAFA3	2516	2.72839e-14	7.87932e-10
SLC16A1	2992	2.3771e-97	7.33358e-93
SLC16A1-AS1	4981	4.33738e-08	0.00119482
PHTF1	6272	2.91209e-63	8.92235e-59
RSBN1	7033	2.17395e-28	6.50033e-24
AL137856.1	378	2.08865e-09	5.83736e-05
HIPK1	4422	8.75441e-10	2.45666e-05
TRIM33	13583	5.98298e-48	1.82206e-43
DENND2C	469	2.55108e-18	7.47313e-14
CSDE1	8433	2.45618e-18	7.19611e-14
SLC22A15	356	1.79449e-13	5.16023e-09
ATP1A1	1609	3.95494e-14	1.14092e-09
IGSF3	3376	5.91227e-11	1.67382e-06
ZNF697	660	1.07304e-08	0.000297781
LINC00623	1130	1.43571e-15	4.16815e-11
LINC02591	305	5.57682e-17	1.62603e-12
NBPF15	2072	1.82133e-11	5.17603e-07
BCL9	5517	3.74236e-18	1.09591e-13
AC239809.3	5334	3.64845e-19	1.0717e-14
LINC01138	5957	1.55926e-60	4.77351e-56
AC245297.3	7691	1.34366e-61	4.11524e-57
HIST2H2AC	2820	3.66392e-60	1.12149e-55
SV2A	4016	2.35175e-30	7.05359e-26
PLEKHO1	2109	1.81081e-12	5.17946e-08
PRPF3	4961	4.68868e-11	1.32868e-06
ENSA	12291	5.46693e-55	1.67047e-50
GABPB2	3269	2.86255e-12	8.17772e-08
SEMA6C	828	5.70518e-14	1.64469e-09
PIP5K1A	8021	4.76149e-13	1.36641e-08
AL589765.1	1197	3.23181e-15	9.37192e-11
S100A10	639	2.71887e-42	8.25259e-38
S100A6	245	3.53275e-07	0.0095999
JTB	3515	1.70557e-13	4.90523e-09
RPS27	12293	1.84676e-52	5.6363e-48
NUP210L	2274	3.9021e-10	1.0984e-05
UBAP2L	4049	2.33027e-09	6.50891e-05
ARHGEF2	5373	1.18809e-13	3.42075e-09
SSR2	6464	8.66655e-20	2.55005e-15
MEX3A	3661	5.22007e-35	1.57463e-30
C1orf61	2435	7.50328e-17	2.18683e-12
NES	774	6.55455e-46	1.99422e-41
AL590666.4	172	5.18824e-08	0.0014277
CRABP2	527	1.9667e-71	6.04091e-67
NTRK1	104	2.27516e-09	6.35612e-05
ARHGEF11	8716	1.00603e-08	0.000279233
KIRREL1	2558	3.92551e-24	1.16623e-19
CADM3	10951	4.11537e-121	1.27227e-116
CADM3-AS1	1728	4.85453e-26	1.44704e-21
AL513323.1	18	5.18269e-11	1.4682e-06
IGSF9	1939	9.10647e-15	2.63687e-10
COPA	6600	1.66381e-08	0.000460959
NHLH1	365	5.83479e-13	1.67359e-08
VANGL2	2452	1.67351e-10	4.72432e-06
TSTD1	1043	2.41185e-11	6.84845e-07
PCP4L1	2363	4.96e-11	1.40527e-06
ATF6	8799	2.16671e-07	0.00591013
NOS1AP	5974	3.28483e-14	9.48002e-10
DDR2	572	2.58758e-10	7.29465e-06
PBX1	14673	2.79133e-35	8.42283e-31
MGST3	6359	2.0545e-20	6.05789e-16
UCK2	4070	5.67986e-10	1.59655e-05
FAM78B	5613	9.19383e-20	2.70501e-15
ILDR2	2826	1.96573e-44	5.97504e-40
POU2F1	15440	4.95407e-48	1.50886e-43
DCAF6	7461	1.96547e-07	0.00536377
GPR161	1471	3.09077e-39	9.3601e-35
SFT2D2	1639	3.14141e-09	8.76423e-05
NME7	10270	8.50698e-141	2.63402e-136
Z99758.1	740	2.49019e-18	7.29552e-14
CCDC181	4049	1.49564e-08	0.000414562
KIFAP3	10333	1.9341e-07	0.00527875
PRRC2C	14435	6.46546e-09	0.000179837
DNM3	13874	2.65775e-31	7.9815e-27
SUCO	7360	3.62663e-28	1.08393e-23
GAS5	4971	1.76354e-07	0.00481605
RC3H1	13302	2.59336e-32	7.79796e-28
RABGAP1L	18317	1.46965e-24	4.36955e-20
COP1	16868	1.63664e-10	4.62073e-06
BRINP2	454	1.15892e-12	3.31741e-08
SOAT1	921	1.20459e-07	0.00329878
CEP350	12205	2.00397e-07	0.00546803
LHX4	10011	8.77448e-149	2.71772e-144
ACBD6	14312	9.16167e-46	2.78707e-41
XPR1	13174	9.54404e-46	2.9033e-41
GLUL	2284	1.51598e-11	4.31008e-07
RGS16	1327	3.68426e-18	1.07893e-13
RGS8	3357	3.32606e-50	1.01408e-45
DHX9	11381	8.6143e-19	2.52744e-14
NMNAT2	3566	5.81495e-55	1.77676e-50
RGL1	3082	4.62941e-10	1.30216e-05
IVNS1ABP	3945	1.95108e-42	5.92425e-38
TPR	7226	1.24833e-11	3.55138e-07
AL096803.2	2426	2.50174e-07	0.0068175
BRINP3	195	2.47665e-11	7.03145e-07
RO60	5853	8.61678e-11	2.43726e-06
ZBTB41	3912	1.2185e-13	3.50781e-09
CRB1	7642	1.31312e-17	3.83981e-13
NEK7	6422	6.06228e-13	1.73866e-08
MIR181A1HG	16238	4.12007e-99	1.27125e-94
LINC02789	1589	4.72049e-18	1.38192e-13
TMEM9	3580	6.24427e-17	1.82033e-12
TNNT2	13	6.20202e-10	1.74258e-05
NAV1	5342	4.03114e-28	1.20471e-23
IPO9	8701	5.43841e-16	1.58149e-11
KDM5B	10886	7.00467e-44	2.12858e-39
BTG2	1500	7.50352e-30	2.24865e-25
SNRPE	4701	6.36185e-20	1.87248e-15
GOLT1A	514	2.01427e-07	0.00549575
PLEKHA6	9445	2.87026e-10	8.08783e-06
LRRN2	1651	9.19031e-41	2.78696e-36
NFASC	5671	4.41743e-55	1.34988e-50
KLHDC8A	6809	8.44802e-150	2.61703e-145
LEMD1-AS1	253	2.8195e-07	0.00767638
LEMD1	2546	2.79394e-15	8.10439e-11
MFSD4A	9974	1.50819e-14	4.36214e-10
AC119673.2	1329	0	0
SRGAP2	14415	2.57508e-09	7.18962e-05
DYRK3	706	1.21247e-14	3.5084e-10
SYT14	13460	4.98141e-28	1.48835e-23
HHAT	611	6.50661e-12	1.85438e-07
KCNH1	2415	1.39471e-17	4.078e-13
RD3	11194	1.26842e-79	3.90269e-75
INTS7	5555	2.80509e-08	0.000775186
VASH2	4120	3.00374e-19	8.8265e-15
PROX1-AS1	5921	5.11136e-38	1.54639e-33
PROX1	9561	1.77627e-12	5.08103e-08
LINC02775	2401	4.09751e-11	1.16164e-06
KCNK2	2525	1.32056e-11	3.75568e-07
LYPLAL1-DT	220	1.64468e-10	4.6431e-06
SUSD4	4576	4.23666e-40	1.284e-35
TP53BP2	3699	3.42859e-34	1.03341e-29
WDR26	8305	1.96361e-23	5.82762e-19
DNAH14	6377	2.44134e-164	7.56621e-160
LBR	4784	5.04764e-26	1.50455e-21
ENAH	12325	3.05603e-105	9.43518e-101
SRP9	6247	2.52349e-08	0.000697795
H3F3A	18852	1.96369e-126	6.07428e-122
GUK1	3670	4.05569e-09	0.00011304
HIST3H2A	2204	7.2671e-08	0.00199547
RHOU	1437	7.67626e-23	2.27578e-18
CCSAP	3319	2.5478e-12	7.27956e-08
GALNT2	6418	1.38423e-22	4.10188e-18
PGBD5	3640	8.34935e-28	2.49403e-23
FAM89A	3853	1.02841e-160	3.18684e-156
TRIM67	3067	1.46382e-33	4.40872e-29
SIPA1L2	8880	1.21858e-08	0.000338009
PCNX2	9379	8.55912e-104	2.64177e-99
TARBP1	4263	5.81141e-13	1.66694e-08
TOMM20	5197	9.06259e-12	2.5803e-07
ARID4B	16077	1.50525e-94	4.64264e-90
B3GALNT2	5389	1.37561e-47	4.18872e-43
LYST	13805	8.19019e-33	2.46476e-28
LINC02768	191	1.93896e-13	5.57509e-09
GPR137B	3329	4.47358e-43	1.35872e-38
CHRM3	10490	2.00086e-42	6.07522e-38
FMN2	17663	2.23283e-70	6.85769e-66
GREM2	3069	3.28635e-91	1.01308e-86
RGS7	12753	6.73358e-125	2.08249e-120
CEP170	16203	4.65473e-104	1.43682e-99
AKT3	18289	6.1671e-93	1.90169e-88
ZBTB18	683	8.9614e-13	2.56726e-08
DESI2	4477	1.33833e-14	3.8714e-10
COX20	6447	3.44328e-09	9.60263e-05
HNRNPU	11159	1.54269e-85	4.75181e-81
SMYD3	11599	1.93265e-14	5.58728e-10
AHCTF1	6446	2.57169e-07	0.00700658
ZNF124	8646	4.52903e-28	1.35332e-23
OR2L3	412	3.2694e-07	0.00888983
SH3YL1	4801	3.16071e-07	0.00859712
SNTG2	729	4.60125e-36	1.3893e-31
PXDN	4719	6.54426e-35	1.97382e-30
MYT1L	2601	4.77433e-105	1.47398e-100
MYT1L-AS1	97	1.01474e-07	0.00278222
RPS7	12830	3.56997e-22	1.05703e-17
SOX11	3235	5.19306e-27	1.54961e-22
SILC1	493	9.76547e-10	2.73873e-05
RNF144A	6263	1.78635e-59	5.46695e-55
LINC01814	80	1.18085e-08	0.000327568
KIDINS220	13710	3.20149e-23	9.49818e-19
ASAP2	14606	2.88452e-119	8.91549e-115
YWHAQ	10318	3.23681e-14	9.34209e-10
GRHL1	1426	3.90444e-18	1.1433e-13
ODC1	2326	1.47569e-16	4.29779e-12
ROCK2	12727	1.73332e-43	5.26636e-39
NBAS	14328	3.58511e-08	0.000989204
MYCN	1526	1.35573e-13	3.90151e-09
GACAT3	513	6.07359e-15	1.75958e-10
VSNL1	501	2.50131e-09	6.98464e-05
PUM2	20251	8.93715e-92	2.75523e-87
KLHL29	7231	2.11832e-16	6.1677e-12
ATAD2B	13726	2.18251e-21	6.44911e-17
ITSN2	4984	1.6153e-10	4.56079e-06
DNAJC27-AS1	2063	4.21914e-13	1.21093e-08
DNMT3A	10677	5.0458e-17	1.47161e-12
DTNB	12117	3.0541e-14	8.81658e-10
ASXL2	7641	4.01783e-08	0.0011076
KCNK3	7210	7.41729e-14	2.13737e-09
CGREF1	541	2.30671e-12	6.59257e-08
PPM1G	3735	2.75663e-07	0.00750603
RBKS	1873	4.96032e-09	0.00013817
BABAM2	9467	2.69524e-27	8.04584e-23
PPP1CB	7201	2.8172e-14	8.13495e-10
WDR43	4577	2.2418e-12	6.40751e-08
CLIP4	7955	3.94645e-11	1.11898e-06
LCLAT1	8262	5.46313e-15	1.58311e-10
GALNT14	898	1.94239e-12	5.55503e-08
SPAST	8210	2.0468e-10	5.77402e-06
BIRC6	17761	1.13578e-12	3.25151e-08
FEZ2	5051	4.30653e-11	1.22073e-06
STRN	7062	1.62123e-07	0.00443081
PRKD3	5407	1.74154e-07	0.00475684
RMDN2-AS1	1336	3.00246e-07	0.00816969
HNRNPLL	6308	4.33114e-16	1.25989e-11
MAP4K3	16467	1.44554e-13	4.15924e-09
MAP4K3-DT	3885	7.54547e-26	2.24832e-21
SLC8A1	14208	1.92253e-67	5.89947e-63
EML4	18040	0	3.09519e-304
ZFP36L2	588	4.37493e-42	1.32766e-37
CAMKMT	3999	2.62841e-08	0.000726678
PRKCE	8524	2.14745e-117	6.63626e-113
CRIPT	4787	3.63759e-19	1.06854e-14
EPCAM-DT	7818	1.72357e-19	5.06747e-15
MSH6	4502	6.14059e-11	1.73815e-06
FBXO11	15088	7.70068e-24	2.28672e-19
STON1	563	8.39767e-23	2.48932e-18
STON1-GTF2A1L	339	4.33084e-10	1.21861e-05
LHCGR	135	2.84728e-08	0.00078676
AC009975.1	243	9.73615e-08	0.00267004
NRXN1	13420	8.8467e-120	2.73443e-115
PSME4	8333	2.28762e-10	6.45133e-06
ACYP2	11614	8.85956e-12	2.52276e-07
EML6	4811	6.85216e-56	2.09457e-51
AC104781.2	845	2.14219e-14	6.19114e-10
RTN4	15043	1.03327e-73	3.17564e-69
RPS27A	14415	7.14552e-46	2.17381e-41
CCDC88A	17957	5.00025e-50	1.52433e-45
PPP4R3B	9796	2.32679e-15	6.75118e-11
AC011306.1	2330	7.3907e-96	2.27996e-91
MIR217HG	6381	4.23473e-141	1.31124e-136
LINC01122	9991	3.96521e-81	1.22025e-76
BCL11A	2303	2.90517e-35	8.76577e-31
PAPOLG	5261	1.87947e-10	5.30331e-06
C2orf74	903	3.8651e-15	1.12053e-10
USP34	18726	2.15178e-09	6.01314e-05
XPO1	13201	1.14946e-07	0.00314929
FAM161A	4545	4.35519e-22	1.28909e-17
COMMD1	10770	9.05562e-23	2.68418e-18
B3GNT2	543	2.94082e-07	0.00800461
EHBP1	17536	3.42752e-08	0.000946168
MDH1	5704	7.43846e-09	0.000206722
PELI1	2750	1.40056e-20	4.13136e-16
LGALSL-DT	945	4.22531e-11	1.19775e-06
LGALSL	724	5.09566e-10	1.43305e-05
AFTPH	7491	2.66346e-13	7.65185e-09
SERTAD2	5827	1.29947e-35	3.9222e-31
SPRED2	5490	4.74882e-19	1.39449e-14
AC007389.1	1135	4.45526e-29	1.33359e-24
MEIS1	10944	1.58685e-163	4.9178e-159
MEIS1-AS2	314	2.98391e-07	0.00811981
CNRIP1	4516	1.20505e-15	3.49923e-11
ANTXR1	4324	2.40445e-28	7.18834e-24
AAK1	12972	5.16e-09	0.00014368
GMCL1	5178	5.932e-08	0.00163077
TIA1	9745	2.16758e-23	6.43228e-19
SNRPG	5336	5.33811e-16	1.55238e-11
ADD2	7007	3.28152e-34	9.89115e-30
VAX2	2012	2.60898e-17	7.61953e-13
ANKRD53	1028	3.25515e-07	0.00885172
ZNF638	18666	2.61294e-49	7.96293e-45
EXOC6B	17783	2.58276e-11	7.33195e-07
TET3	12679	1.4589e-18	4.27705e-14
MOB1A	2519	5.21274e-12	1.48626e-07
LOXL3	744	2.77232e-11	7.86811e-07
LRRTM4	8088	8.69233e-145	2.69202e-140
AC079117.2	163	7.74092e-09	0.000215097
AC079117.1	1496	4.10707e-54	1.25451e-49
CTNNA2	18749	3.01224e-93	9.28915e-89
AC016716.2	1519	3.99053e-10	1.12318e-05
TMSB10	12284	1.15243e-07	0.00315721
TCF7L1	314	6.99108e-11	1.97841e-06
ELMOD3	4363	9.63996e-10	2.70362e-05
ST3GAL5	4351	2.6556e-13	7.62954e-09
REEP1	3825	4.37065e-31	1.31224e-26
KDM3A	4038	4.07648e-29	1.22029e-24
RMND5A	5022	2.32263e-13	6.6757e-09
EIF2AK3	3534	3.70615e-39	1.12222e-34
AC092835.1	2743	1.2057e-21	3.56563e-17
LINC00342	11542	8.87166e-24	2.63426e-19
CNNM4	1488	6.77359e-10	1.90263e-05
ANKRD36	12980	1.02308e-18	3.0008e-14
COX5B	5635	3.98612e-08	0.00109893
AFF3	7837	6.23677e-21	1.84128e-16
LONRF2	3224	1.85027e-17	5.40687e-13
PDCL3	1348	1.13897e-07	0.00312077
RPL31	11631	1.45085e-18	4.2536e-14
TBC1D8	5249	2.44454e-10	6.89264e-06
MAP4K4	15639	5.2299e-118	1.61635e-113
FHL2	413	3.38838e-14	9.7782e-10
NCK2	6613	1.35751e-09	3.80102e-05
ST6GAL2	3489	8.43447e-31	2.53127e-26
AC005040.2	1060	1.02682e-54	3.13723e-50
RANBP2	10057	7.15168e-40	2.1671e-35
CCDC138	7954	3.43114e-07	0.00932584
FBLN7	1859	5.3682e-13	1.54014e-08
SLC35F5	8415	2.20365e-10	6.2154e-06
ACTR3	7380	8.09772e-15	2.34526e-10
DPP10	13357	3.26033e-13	9.36268e-09
CFAP221	263	3.45042e-07	0.0093772
CLASP1	18893	4.95581e-36	1.49631e-31
WDR33	11130	9.04923e-09	0.000251252
UGGT1	5187	3.06416e-07	0.00833604
CFC1	401	2.30781e-14	6.66841e-10
LYPD1	853	1.57109e-15	4.56071e-11
NCKAP5	17557	7.64679e-155	2.36913e-150
AC010974.2	9418	2.97492e-66	9.12317e-62
NCKAP5-AS1	3630	7.78988e-22	2.30464e-17
NCKAP5-AS2	2042	1.82475e-36	5.51239e-32
MGAT5	7151	4.9438e-139	1.5304e-134
CCNT2-AS1	3594	6.70042e-09	0.000186332
CCNT2	8390	2.35592e-14	6.80625e-10
ZRANB3	7231	2.17715e-14	6.29153e-10
R3HDM1	13822	1.39161e-13	4.0045e-09
UBXN4	12142	6.397e-08	0.00175809
NXPH2	1996	1.11601e-31	3.35293e-27
LRP1B	8600	2.41107e-40	7.30915e-36
GTDC1	12439	3.03832e-19	8.9278e-15
ZEB2	17885	2.98266e-89	9.19256e-85
AC009951.5	935	3.06631e-07	0.00834159
AC009480.1	348	6.57419e-08	0.00180619
ORC4	11876	4.93898e-20	1.45433e-15
MBD5	20651	1.65674e-12	4.73977e-08
EPC2	12115	1.97885e-55	6.04815e-51
KIF5C	11584	7.1322e-31	2.14087e-26
LYPD6	1661	2.72043e-17	7.94366e-13
AC007364.1	685	4.24827e-08	0.00117048
RND3	2829	1.67572e-36	5.06234e-32
LINC01920	28	1.10207e-15	3.20074e-11
RIF1	9678	2.74148e-16	7.97908e-12
ARL5A	4804	8.04565e-08	0.00220829
CACNB4	1127	1.93406e-17	5.65112e-13
FMNL2	11876	3.79455e-09	0.000105785
PRPF40A	9872	3.49999e-24	1.04013e-19
GALNT13	11559	4.31688e-17	1.25936e-12
KCNJ3	306	4.82134e-11	1.36608e-06
GPD2	4425	8.18511e-10	2.29748e-05
AC096589.2	16	1.44509e-15	4.19524e-11
AC096589.1	16	4.00871e-22	1.18674e-17
UPP2	6195	5.65568e-09	0.000157392
CCDC148	3326	8.19044e-40	2.48146e-35
PKP4	11266	3.62918e-65	1.11253e-60
TANC1	4082	7.07964e-47	2.15476e-42
BAZ2B	19011	0	0
AC008277.1	2160	2.72119e-70	8.35703e-66
AC009961.1	2661	4.33495e-10	1.21968e-05
2024-03-07	12032	1.75103e-20	5.16378e-16
PLA2R1	1690	8.61631e-08	0.00236414
SLC4A10	12319	0	0
KCNH7	4529	2.13792e-76	6.57346e-72
AC011900.1	985	3.57109e-23	1.05933e-18
FIGN	10994	9.13431e-10	2.56272e-05
AC019197.1	5050	6.66711e-15	1.93126e-10
SCN2A	6664	9.60867e-137	2.97398e-132
TTC21B	8365	9.32298e-15	2.69937e-10
TTC21B-AS1	1323	3.02929e-12	8.65196e-08
SCN1A	3311	1.19563e-19	3.51657e-15
SCN7A	2460	1.08719e-30	3.26233e-26
AC073050.1	7382	5.53188e-24	1.64297e-19
STK39	12671	3.09998e-14	8.94839e-10
SPC25	351	4.23049e-17	1.23424e-12
LRP2	2957	2.25771e-70	6.93389e-66
UBR3	16371	6.50867e-19	1.9103e-14
DYNC1I2	10255	1.42351e-22	4.21802e-18
SLC25A12	8903	1.70671e-26	5.09009e-22
SP3	9110	3.83983e-24	1.14085e-19
CIR1	5905	1.48185e-22	4.39057e-18
CHRNA1	135	2.57252e-09	7.18273e-05
CHN1	9089	3.60473e-36	1.08852e-31
ATF2	10456	6.63973e-28	1.98368e-23
ATP5MC3	5212	6.81783e-11	1.92945e-06
MTX2	9128	2.42092e-12	6.91753e-08
AC074286.1	367	5.07369e-17	1.47969e-12
HNRNPA3	8994	7.14154e-12	2.03498e-07
NFE2L2	4076	5.10609e-70	1.56798e-65
PDE11A	242	1.676e-07	0.00457984
OSBPL6	5436	4.0207e-49	1.22515e-44
CCDC141	234	1.49148e-10	4.21194e-06
SESTD1	13347	3.70406e-55	1.13192e-50
ZNF385B	20889	2.61034e-45	7.93909e-41
UBE2E3	16583	4.09426e-38	1.23876e-33
CERKL	540	1.45684e-25	4.33819e-21
NEUROD1	5282	1.38726e-47	4.22406e-43
PDE1A	13283	3.47067e-95	1.07053e-90
FRZB	872	8.4268e-39	2.55121e-34
ZNF804A	13637	2.42994e-14	7.01962e-10
LINC01473	7726	1.03872e-32	3.12509e-28
ITGAV	7979	1.17399e-08	0.000325687
FAM171B	13756	2.1698e-88	6.68647e-84
HIBCH	7776	2.72761e-16	7.93925e-12
INPP1	1673	7.01078e-20	2.0632e-15
AC108047.1	1635	2.55851e-17	7.47289e-13
AC006460.2	2395	4.53119e-32	1.36217e-27
STAT4	578	5.56519e-17	1.6227e-12
AC092614.1	289	4.07816e-14	1.17631e-09
MYO1B	4974	2.28397e-23	6.77746e-19
NABP1	149	1.16386e-07	0.00318804
TMEFF2	7887	7.23878e-31	2.17272e-26
SLC39A10	6771	2.97484e-16	8.65768e-12
PGAP1	11397	7.45204e-09	0.000207092
ANKRD44	2839	1.96584e-12	5.62151e-08
SF3B1	9193	1.34705e-12	3.85524e-08
PLCL1	9917	5.28964e-23	1.56869e-18
SATB2	1247	3.3955e-28	1.01488e-23
FTCDNL1	379	8.55789e-12	2.43712e-07
SPATS2L	3650	6.74373e-103	2.08118e-98
AC012459.1	987	4.45582e-29	1.33372e-24
CLK1	5404	7.29348e-18	2.13473e-13
TRAK2	13743	3.27729e-40	9.93346e-36
STRADB	10184	6.22831e-151	1.92947e-146
BMPR2	16101	5.9267e-10	1.66546e-05
FAM117B	8922	1.17545e-33	3.54092e-29
ICA1L	7383	8.97638e-19	2.63349e-14
NBEAL1	5854	1.47265e-07	0.00402798
PARD3B	758	4.47085e-12	1.27526e-07
NRP2	1242	1.60754e-32	4.83483e-28
EEF1B2	6186	8.91662e-15	2.58216e-10
ADAM23	12260	4.54402e-62	1.39179e-57
KLF7	4538	1.60853e-11	4.57289e-07
CREB1	12155	7.13822e-25	2.12348e-20
PIKFYVE	7077	1.67727e-11	4.76765e-07
MAP2	20092	1.39863e-32	4.20722e-28
UNC80	15176	3.14078e-55	9.59823e-51
KANSL1L	12180	9.69571e-64	2.97115e-59
LANCL1-AS1	2300	1.1742e-10	3.31863e-06
SPAG16	10631	1.04354e-17	3.05266e-13
VWC2L	852	7.49616e-10	2.10485e-05
TMEM169	2698	1.80681e-08	0.000500343
XRCC5	15775	3.69433e-50	1.12629e-45
RPL37A	16776	1.01649e-29	3.04562e-25
IGFBP2	534	8.21032e-19	2.40924e-14
IGFBP5	707	3.9163e-10	1.10236e-05
AC007563.2	535	1.7024e-07	0.00465164
PNKD	3369	2.13264e-14	6.16374e-10
PLCD4	6502	2.35916e-30	7.07537e-26
CYP27A1	1592	5.77382e-09	0.000160668
TUBA4A	610	1.19755e-09	3.35516e-05
AC053503.1	288	7.14279e-08	0.00196148
ASIC4	5956	1.81629e-50	5.53841e-46
EPHA4	2278	6.42895e-23	1.90625e-18
ACSL3	6852	2.63323e-17	7.69007e-13
SCG2	1421	6.54993e-117	2.02399e-112
CUL3	12967	2.23485e-17	6.52866e-13
DOCK10	4018	3.97647e-08	0.00109635
NYAP2	19380	2.50736e-14	7.24201e-10
IRS1	6051	9.53034e-278	2.95793e-273
AC010735.2	1011	1.3943e-37	4.21636e-33
AC010735.1	113	2.73446e-11	7.76176e-07
COL4A4	344	7.10534e-23	2.10659e-18
COL4A3	799	2.29984e-42	6.98209e-38
AC097662.1	726	3.40155e-10	9.57911e-06
AGFG1	10330	1.91388e-08	0.000529897
SPHKAP	1307	2.86165e-33	8.61558e-29
PID1	1288	2.16748e-43	6.58501e-39
TRIP12	12029	5.01482e-19	1.47235e-14
SLC16A14	1348	9.32413e-08	0.00255752
ITM2C	3831	1.95808e-47	5.96118e-43
NCL	7178	5.47796e-21	1.6177e-16
PTMA	17048	1.46793e-168	4.55044e-164
GIGYF2	14175	1.11361e-17	3.25709e-13
DGKD	5987	1.46079e-08	0.000404945
ARL4C	3437	3.42661e-13	9.83884e-09
SH3BP4	1776	2.51515e-18	7.36813e-14
AGAP1	20880	1.07557e-14	3.11313e-10
AC019068.1	3160	3.73066e-14	1.07648e-09
ASB18	1487	4.75982e-11	1.34874e-06
IQCA1	970	3.95838e-17	1.15513e-12
COPS8	3085	2.35088e-08	0.000650253
LRRFIP1	8662	4.30155e-23	1.2758e-18
HES6	601	3.65718e-24	1.08673e-19
HDAC4	7008	1.30429e-21	3.85625e-17
KIF1A	5108	4.04756e-14	1.16756e-09
CHL1	3574	3.33142e-70	1.02308e-65
CNTN6	8307	3.94258e-144	1.22094e-139
CRBN	5191	1.01485e-07	0.00278242
SUMF1	11250	2.36892e-09	6.61663e-05
LRRN1	6307	7.30292e-41	2.21476e-36
AC023480.1	2972	1.58072e-15	4.58852e-11
ITPR1	948	3.20298e-16	9.32034e-12
GRM7	14843	3.95312e-182	1.22574e-177
GRM7-AS1	1194	1.09956e-13	3.16619e-09
AC077690.1	3869	1.53988e-32	4.63181e-28
LMCD1-AS1	7724	2.05702e-21	6.07891e-17
LHFPL4	5995	2.09832e-96	6.47333e-92
ATP2B2	5823	7.20883e-16	2.09539e-11
SLC6A11	366	1.45476e-08	0.000403318
SYN2	9852	1.86822e-07	0.00509988
RAF1	11940	4.18118e-09	0.000116517
RPL32	13901	2.1034e-33	6.33355e-29
IQSEC1	6454	3.59709e-18	1.05344e-13
NUP210	2192	2.35354e-12	6.72596e-08
BTD	8553	1.04733e-12	2.99883e-08
PLCL2	8402	9.9721e-13	2.85561e-08
TBC1D5	18422	5.04895e-20	1.48666e-15
SATB1	1678	2.22182e-28	6.64325e-24
KCNH8	9898	3.74778e-81	1.15338e-76
AC061958.1	2518	1.30648e-32	3.93056e-28
KAT2B	8662	1.3453e-09	3.76712e-05
SGO1	402	1.22068e-09	3.41937e-05
SGO1-AS1	1722	2.76084e-35	8.3311e-31
ZNF385D	10621	3.24688e-08	0.000896464
UBE2E2	11491	4.00305e-132	1.23866e-127
RPL15	14450	1.81556e-12	5.19287e-08
THRB	4470	2.29141e-78	7.04838e-74
AC092422.1	716	6.41513e-10	1.80227e-05
RARB	2381	1.31803e-21	3.89676e-17
TOP2B	13700	3.74295e-94	1.15436e-89
LRRC3B	2884	8.20719e-36	2.4775e-31
AC099535.2	507	1.62164e-09	4.53718e-05
SLC4A7	10753	1.80658e-68	5.54477e-64
RBMS3	1695	1.90349e-39	5.7653e-35
RBMS3-AS3	147	1.06358e-08	0.000295177
OSBPL10	2210	5.2713e-19	1.54755e-14
FBXL2	5552	8.83794e-16	2.56795e-11
CLASP2	20300	3.10729e-31	9.33057e-27
ARPP21	903	2.10588e-14	6.08684e-10
STAC	248	3.65911e-08	0.00100944
ITGA9-AS1	1893	3.96631e-08	0.00109359
CTDSPL	3273	2.20724e-11	6.26945e-07
XYLB	1313	2.39094e-07	0.00651841
ACVR2B	4257	1.76193e-38	5.33266e-34
EXOG	4730	5.03711e-19	1.47885e-14
SCN11A	1112	5.33037e-10	1.49863e-05
WDR48	5122	2.73037e-08	0.000754701
RPSA	11907	2.57363e-07	0.00701159
MYRIP	2493	3.91667e-24	1.16364e-19
ENTPD3-AS1	1830	2.14161e-11	6.08346e-07
RPL14	11110	1.13346e-18	3.32422e-14
TRAK1	5062	3.24741e-24	9.65098e-20
HHATL	1101	2.12081e-34	6.39361e-30
CCDC13	1575	2.25441e-19	6.62615e-15
ANO10	5431	4.90407e-12	1.3984e-07
ZNF660	2240	3.15025e-07	0.00856931
ZNF197	5470	1.19963e-07	0.00328543
SETD2	13718	1.18633e-09	3.3242e-05
KIF9-AS1	5890	8.08845e-17	2.35714e-12
KLHL18	7588	1.41121e-11	4.01293e-07
SMARCC1	15265	9.09398e-104	2.80677e-99
MAP4	18483	5.24203e-11	1.48491e-06
PLXNB1	1328	1.65994e-09	4.64386e-05
P4HTM	2531	2.45591e-07	0.00669431
USP4	5213	1.15502e-09	3.2367e-05
SEMA3F	3053	2.17487e-14	6.28515e-10
GNAT1	897	3.4845e-31	1.04622e-26
HYAL2	1005	2.30903e-16	6.72251e-12
PCBP4	11456	4.77138e-15	1.38294e-10
GLYCTK-AS1	265	1.64885e-08	0.000456848
PBRM1	13882	7.98087e-40	2.41804e-35
GNL3	3532	4.05711e-09	0.000113076
GLT8D1	2692	1.25149e-09	3.50543e-05
STIMATE	1820	7.16933e-08	0.0019687
CACNA1D	2494	1.15338e-67	3.53948e-63
SELENOK	5939	2.72594e-09	7.60864e-05
CACNA2D3	2272	1.4185e-66	4.35098e-62
LINC02030	88	4.58652e-12	1.30821e-07
ERC2	17301	1.5389e-17	4.49852e-13
CCDC66	9008	2.62136e-09	7.31805e-05
TASOR	8440	4.63899e-08	0.00127744
ARHGEF3	1416	1.1592e-20	3.41977e-16
ABHD6	927	2.41257e-09	6.73807e-05
FHIT	4097	1.38581e-10	3.91435e-06
PTPRG	15999	5.01294e-30	1.50258e-25
FEZF2	5750	2.11709e-22	6.27103e-18
CADPS	20983	4.54543e-39	1.37631e-34
AC092040.1	1424	3.46872e-20	1.02192e-15
PRICKLE2	18577	2.60356e-114	8.0437e-110
PRICKLE2-AS3	1885	3.11427e-08	0.000860161
MAGI1	19902	4.11664e-234	1.27743e-229
MAGI1-AS1	1062	2.39366e-32	7.19797e-28
TAFA1	439	2.84043e-07	0.00773307
ARL6IP5	5964	4.68687e-39	1.41909e-34
FOXP1	14096	2.08912e-107	6.4508e-103
LINC00877	1769	7.73369e-27	2.30704e-22
RYBP	10403	6.61461e-09	0.000183959
PPP4R2	8920	4.28858e-24	1.27392e-19
PDZRN3	5711	8.33397e-54	2.54528e-49
CNTN3	6503	2.44018e-72	7.49647e-68
AC117481.1	1094	1.35445e-16	3.94483e-12
LINC02018	2044	1.64098e-13	4.72012e-09
LINC00960	2956	4.77179e-08	0.00131377
ROBO2	5609	2.09569e-145	6.49055e-141
ROBO1	6514	3.05445e-17	8.91747e-13
AC099542.1	396	5.27432e-09	0.000146832
CADM2	20962	2.78679e-149	8.63208e-145
CADM2-AS2	3031	1.80787e-18	5.29832e-14
CADM2-AS1	4299	8.27442e-24	2.45701e-19
AC108733.1	159	1.47006e-15	4.2676e-11
CGGBP1	8596	2.3134e-23	6.86457e-19
ZNF654	8837	3.04789e-08	0.000841949
EPHA3	7616	5.9357e-57	1.81496e-52
PROS1	1299	2.69279e-17	7.8635e-13
EPHA6	5150	8.83411e-25	2.62771e-20
ARL6	6169	3.26393e-20	9.61685e-16
CRYBG3	18233	1.93375e-139	5.98633e-135
AC110491.2	3939	2.55187e-49	7.77707e-45
RIOX2	5589	2.13858e-09	5.97647e-05
GABRR3	12243	7.75089e-168	2.40262e-163
AC117460.1	409	2.15014e-19	6.32075e-15
CMSS1	9588	2.54351e-10	7.17067e-06
FILIP1L	5763	1.59728e-07	0.00436615
ADGRG7	2024	2.97576e-07	0.00809822
TFG	7267	4.07249e-10	1.14608e-05
SENP7	15972	1.08537e-31	3.261e-27
RPL24	13740	1.89777e-26	5.65935e-22
ALCAM	673	8.39723e-16	2.44032e-11
CBLB	15279	1.90699e-47	5.80582e-43
LINC00882	3652	1.22652e-33	3.69465e-29
DUBR	991	2.90579e-14	8.38931e-10
BBX	10362	7.4371e-25	2.21231e-20
MYH15	274	5.8282e-10	1.63801e-05
DZIP3	8357	1.99105e-08	0.000551141
GUCA1C	198	1.03578e-15	3.00863e-11
TAGLN3	5342	2.74428e-07	0.00747295
ATP6V1A	6794	5.82409e-10	1.63692e-05
ZBTB20	18639	4.564e-09	0.000127167
GAP43	1479	4.52084e-32	1.3591e-27
AC092691.1	7218	1.82698e-11	5.19192e-07
AC092691.3	1226	1.0112e-09	2.83549e-05
IGSF11	8568	2.15206e-46	6.54936e-42
GSK3B	17912	5.89969e-56	1.80354e-51
RABL3	2345	3.11379e-13	8.94313e-09
STXBP5L	15136	1.9196e-08	0.00053146
FAM162A	1699	2.94446e-07	0.00801393
AC083798.2	3705	6.00871e-11	1.70101e-06
KPNA1	10284	1.93132e-36	5.83395e-32
PARP14	285	1.10955e-12	3.17653e-08
SEMA5B	6074	5.93221e-104	1.8311e-99
ADCY5	3783	8.80051e-16	2.55725e-11
HACD2	2567	4.53367e-14	1.30728e-09
KALRN	18764	3.41345e-279	1.05947e-274
HEG1	505	1.99575e-15	5.79126e-11
ZNF148	14886	4.98104e-21	1.4711e-16
AC079848.2	227	3.00781e-15	8.72356e-11
PODXL2	5719	6.47051e-12	1.84416e-07
H1FX	4822	6.05862e-32	1.82092e-27
ATP2C1	12624	1.59389e-47	4.85309e-43
AC055733.2	2420	1.77811e-33	5.35461e-29
CPNE4	622	3.79436e-22	1.12336e-17
DNAJC13	7066	1.10999e-08	0.00030799
TOPBP1	3740	7.62893e-10	2.1419e-05
RAB6B	565	1.79186e-12	5.12544e-08
AMOTL2	1571	1.00787e-13	2.90258e-09
EPHB1	3634	1.03621e-187	3.21329e-183
AC016931.1	273	3.5847e-17	1.0463e-12
AC092969.1	829	2.29735e-33	6.91732e-29
STAG1	18853	1.61774e-30	4.8529e-26
DZIP1L	1472	1.60491e-07	0.00438653
ARMC8	10312	8.2282e-22	2.43407e-17
PIK3CB	4302	1.068e-20	3.15114e-16
RBP1	8315	2.64269e-307	8.20372e-303
SLC25A36	10031	4.35551e-10	1.22538e-05
ZBTB38	4213	4.82171e-80	1.48364e-75
ATP1B3	5058	2.22864e-07	0.00607818
TFDP2	12339	4.82544e-09	0.000134427
GK5	3011	1.07647e-07	0.00295018
XRN1	12902	1.83591e-23	5.44881e-19
U2SURP	10497	2.99856e-15	8.69731e-11
SLC9A9	747	2.9676e-18	8.69181e-14
AC107021.2	18	2.36905e-14	6.84394e-10
PLOD2	1258	4.0712e-17	1.18794e-12
ZIC1	294	9.08295e-20	2.67248e-15
SIAH2	883	2.58349e-15	7.49521e-11
MED12L	4336	9.47261e-54	2.89284e-49
P2RY14	1437	9.73007e-16	2.82668e-11
MBNL1	8760	1.14727e-19	3.37469e-15
ARHGEF26-AS1	1535	2.21142e-11	6.28086e-07
ARHGEF26	1270	5.68103e-38	1.71846e-33
DHX36	11177	1.99764e-20	5.89044e-16
C3orf33	1954	5.37485e-08	0.00147878
GMPS	5489	1.09728e-21	3.2453e-17
IQCJ-SCHIP1	19241	1.08862e-45	3.31137e-41
B3GALNT1	3209	4.67457e-19	1.37273e-14
NMD3	4135	3.89328e-27	1.16191e-22
LINC01192	131	1.3598e-07	0.00372151
AC079910.1	78	3.6671e-13	1.05283e-08
SLITRK3	828	7.90095e-11	2.23542e-06
LINC01322	2721	2.31646e-40	7.02257e-36
BCHE	881	5.19581e-08	0.00142973
SERPINI1	3999	7.70408e-71	2.36631e-66
AC079822.1	524	2.82744e-14	8.16368e-10
AC026353.1	71	2.13136e-14	6.16026e-10
GOLIM4	5457	1.07382e-69	3.29716e-65
AC069243.1	198	2.20944e-08	0.000611285
LINC02082	639	3.89644e-23	1.15576e-18
SAMD7	130	3.56209e-07	0.00967927
SEC62	11423	4.64611e-12	1.32512e-07
SKIL	4936	5.48988e-18	1.60705e-13
SLC7A14-AS1	1326	1.03813e-33	3.12759e-29
SLC7A14	2254	1.82998e-74	5.62517e-70
TNIK	7496	2.58461e-32	7.77191e-28
NLGN1	13936	2.54455e-11	7.22398e-07
NAALADL2	7053	2.0389e-123	6.3049e-119
NAALADL2-AS3	131	1.94237e-08	0.000537727
TBL1XR1	17487	1.7219e-11	4.89415e-07
TBL1XR1-AS1	529	5.51858e-08	0.00151799
KCNMB2	793	5.57858e-21	1.64736e-16
KCNMB2-AS1	870	1.48792e-13	4.28073e-09
ZMAT3	1474	1.62973e-08	0.000451566
PIK3CA	7986	2.95349e-37	8.9278e-33
USP13	3679	1.72147e-07	0.00470322
PEX5L	1788	5.77151e-11	1.6342e-06
PEX5L-AS2	101	1.84026e-07	0.0050241
AC092939.1	339	2.73825e-10	7.71777e-06
CCDC39	901	4.1683e-08	0.00114862
FXR1	9952	6.37449e-26	1.8996e-21
SOX2-OT	3472	1.51321e-20	4.4632e-16
SOX2	926	1.64284e-14	4.75108e-10
KLHL24	11335	1.60475e-118	4.9598e-114
YEATS2	11318	1.26314e-10	3.56912e-06
MAGEF1	2138	4.73247e-08	0.00130304
VPS8	10789	3.06206e-23	9.08484e-19
C3orf70	11451	2.1359e-85	6.57835e-81
MAP3K13	15672	2.14407e-125	6.63159e-121
IGF2BP2	17738	3.56337e-08	0.000983311
AC068631.1	664	1.41579e-07	0.00387331
ST6GAL1	1130	1.63028e-31	4.89704e-27
SST	418	4.12826e-51	1.25916e-46
BCL6	881	1.8514e-09	5.17651e-05
LPP	4165	1.48123e-26	4.41776e-22
P3H2	1494	9.75042e-16	2.8325e-11
IL1RAP	901	6.33081e-30	1.89734e-25
CCDC50	6686	8.30979e-18	2.43153e-13
FGF12	11035	6.36731e-232	1.97578e-227
FGF12-AS1	2333	2.02629e-30	6.07786e-26
MB21D2	3612	1.8492e-14	5.34696e-10
HES1	523	2.71567e-15	7.87762e-11
ATP13A3	6754	1.94745e-07	0.00531498
UBXN7	7899	5.51337e-08	0.00151662
PAK2	7600	2.68516e-15	7.78937e-11
DLG1	13678	1.48288e-07	0.00405569
RPL35A	13574	2.68683e-44	8.16581e-40
ZNF718	6284	7.54413e-08	0.00207132
AC116565.1	421	9.40227e-33	2.82914e-28
AC139887.2	5342	1.50453e-07	0.00411444
CPLX1	679	7.09406e-16	2.0621e-11
SPON2	1816	5.68384e-23	1.68537e-18
ZFYVE28	1011	1.775e-08	0.000491603
GRK4	5909	1.9483e-15	5.65398e-11
RGS12	7167	6.42386e-50	1.95818e-45
NSG1	6235	2.74847e-92	8.47382e-88
EVC2	96	1.09685e-11	3.12162e-07
EVC	790	4.66962e-10	1.31342e-05
CRMP1	12554	2.88449e-07	0.00785215
PPP2R2C	760	6.14131e-16	1.78546e-11
MRFAP1	3757	1.39695e-09	3.91091e-05
BLOC1S4	699	1.5067e-12	4.31127e-08
KIAA0232	9461	2.79735e-07	0.00761633
AFAP1	4342	7.91021e-13	2.26667e-08
ABLIM2	2284	7.69411e-30	2.30562e-25
HMX1	1311	7.63794e-67	2.34324e-62
CC2D2A	9525	5.54072e-29	1.65828e-24
FBXL5	9271	6.83224e-10	1.91897e-05
PROM1	2506	2.14417e-110	6.62227e-106
TAPT1	5496	5.59235e-11	1.58364e-06
LDB2	14805	1.04145e-139	3.22422e-135
QDPR	2003	1.45188e-20	4.28248e-16
NCAPG	251	2.90361e-07	0.0079039
LCORL	15735	1.4428e-178	4.47325e-174
AC093898.1	1062	6.23902e-29	1.86709e-24
SLIT2	7613	1.57756e-37	4.77038e-33
KCNIP4	13854	1.28624e-197	3.98954e-193
AC110296.1	2833	1.30076e-57	3.97877e-53
AC096576.6	611	1.12941e-28	3.3784e-24
AC096576.3	2111	4.61745e-37	1.39535e-32
AC096576.2	2477	2.90742e-30	8.71819e-26
KCNIP4-IT1	2307	6.87139e-50	2.09454e-45
ADGRA3	8330	4.89415e-19	1.43702e-14
PPARGC1A	518	7.57801e-16	2.2024e-11
DHX15	9577	1.12184e-36	3.38953e-32
RBPJ	12732	7.74842e-50	2.3618e-45
TBC1D19	9844	2.05747e-13	5.91523e-09
PCDH7	5972	5.3636e-41	1.62683e-36
AC097716.1	912	5.06794e-15	1.46874e-10
C4orf19	335	6.96517e-10	1.9561e-05
TBC1D1	6592	6.17574e-15	1.78905e-10
WDR19	2845	6.71912e-11	1.90158e-06
RPL9	14140	1.42202e-27	4.24644e-23
N4BP2	10748	1.56441e-08	0.000433575
APBB2	7574	4.53585e-32	1.36352e-27
UCHL1	3642	8.03801e-32	2.4155e-27
LIMCH1	9952	2.42573e-89	7.47633e-85
ATP8A1	16292	2.01642e-126	6.23699e-122
KCTD8	1791	1.17109e-08	0.000324894
GABRB1	679	1.48412e-18	4.35071e-14
ATP10D	2827	9.23532e-13	2.64518e-08
AC107068.2	3785	1.03024e-11	2.93247e-07
CNGA1	542	8.19017e-21	2.41733e-16
SLAIN2	7055	5.60368e-11	1.58679e-06
FRYL	16096	3.40469e-37	1.02907e-32
OCIAD2	7021	9.36772e-29	2.80245e-24
USP46	4624	1.19836e-07	0.00328206
LNX1	6038	3.35506e-19	9.85715e-15
LNX1-AS1	2278	3.16633e-08	0.000874444
CHIC2	5403	1.04241e-14	3.01758e-10
KIT	1678	5.21595e-20	1.53568e-15
KDR	1278	8.5124e-12	2.42425e-07
CEP135	1973	4.01111e-10	1.12893e-05
KIAA1211	15864	8.93885e-163	2.77015e-158
EPHA5	3089	6.41799e-13	1.84029e-08
EPHA5-AS1	1885	7.02454e-18	2.05608e-13
YTHDC1	10481	1.01141e-38	3.06163e-34
MOB1B	5122	9.22258e-15	2.6704e-10
ANKRD17	18151	7.84156e-31	2.35357e-26
PARM1	657	1.31156e-12	3.75382e-08
CDKL2	919	1.81004e-35	5.46287e-31
G3BP2	7419	2.70186e-13	7.76191e-09
NAAA	303	1.07446e-07	0.00294476
NUP54	5655	5.16356e-09	0.000143774
AC110795.1	1971	5.21892e-33	1.57095e-28
SCARB2	9822	4.89158e-120	1.51213e-115
AC107072.2	3677	3.92552e-12	1.12011e-07
SEPTIN11	9785	8.03492e-49	2.448e-44
CCNI	13410	6.10988e-78	1.87903e-73
CCNG2	12751	0	0
AC092674.1	1135	3.07939e-30	9.23355e-26
CXCL13	1919	3.37441e-23	1.00105e-18
CNOT6L	9874	8.25682e-19	2.4228e-14
FRAS1	7594	4.93715e-65	1.51338e-60
BMP2K	6728	3.21882e-19	9.45721e-15
PRDM8	10657	1.72665e-56	5.27905e-52
CFAP299	1142	3.01511e-20	8.88492e-16
PRKG2	354	7.45993e-08	0.00204835
HNRNPD	10408	4.14212e-10	1.16563e-05
HNRNPDL	9218	1.19877e-13	3.45127e-09
SCD5	13774	1.38082e-20	4.07343e-16
WDFY3	17837	3.39716e-26	1.0129e-21
ARHGAP24	1354	1.42291e-25	4.23728e-21
MAPK10	11521	3.08943e-29	9.25037e-25
AC104827.1	2277	8.67131e-17	2.52673e-12
SPP1	933	1.6074e-17	4.69826e-13
PPM1K	5043	7.07303e-09	0.000196637
HERC6	1077	6.33457e-35	1.91063e-30
FAM13A	4628	7.0908e-22	2.09803e-17
GPRIN3	3418	3.6167e-78	1.11242e-73
SNCA	1432	6.58107e-13	1.88679e-08
CCSER1	15747	5.37222e-124	1.66131e-119
GRID2	17386	8.20074e-27	2.44628e-22
SMARCAD1	11201	1.24302e-39	3.76536e-35
PDLIM5	1752	3.44789e-36	1.04123e-31
RAP1GDS1	12800	1.2736e-08	0.000353208
TSPAN5	9980	1.58764e-21	4.69307e-17
AP002026.1	2494	5.16222e-08	0.00142059
H2AFZ	10143	1.94025e-32	5.83512e-28
SLC39A8	1783	7.36647e-105	2.27418e-100
TACR3	7923	2.32994e-14	6.73188e-10
PPA2	8588	3.76748e-11	1.06838e-06
NPNT	444	4.88207e-32	1.46755e-27
TBCK	15412	4.09761e-22	1.21301e-17
PAPSS1	5668	1.77368e-08	0.000491257
RPL34	14247	4.01212e-51	1.22378e-46
COL25A1	576	3.26481e-10	9.19533e-06
MCUB	2461	5.5762e-73	1.71345e-68
PLA2G12A	4466	6.48874e-33	1.95298e-28
CFI	155	8.4306e-10	2.36613e-05
EGF	199	1.95327e-13	5.61603e-09
ELOVL6	6283	2.73342e-18	8.00645e-14
FAM241A	364	1.0831e-08	0.000300561
ANK2	17032	3.65211e-169	1.13219e-164
NDST4	181	1.56736e-09	4.38578e-05
AC093765.3	505	6.19576e-21	1.82924e-16
AC093765.2	230	3.49402e-12	9.97472e-08
NDST3	3825	8.82994e-85	2.71927e-80
PRSS12	1357	3.20332e-26	9.55135e-22
METTL14	4137	2.27288e-07	0.00619815
PRDM5	2606	4.28627e-08	0.00118082
NDNF	3618	1.08508e-33	3.26891e-29
ANXA5	1062	2.44175e-11	6.93262e-07
SPATA5	11038	2.4575e-12	7.02182e-08
SPRY1	2271	1.47998e-08	0.000410236
LINC01091	1746	2.14337e-12	6.12703e-08
LINC02516	411	2.06712e-08	0.000572077
ANKRD50	4898	1.24708e-29	3.73576e-25
HSPA4L	2797	2.76556e-10	7.79391e-06
ABHD18	6637	6.34455e-13	1.81949e-08
PGRMC2	3070	3.0571e-62	9.36451e-58
LINC02615	1763	1.66473e-66	5.10589e-62
SLC7A11	2509	9.91482e-32	2.97911e-27
ELF2	12952	6.43209e-12	1.83327e-07
MAML3	14815	1.02822e-109	3.17534e-105
CLGN	2068	1.07288e-17	3.13839e-13
ELMOD2	4295	5.32467e-11	1.50816e-06
TBC1D9	10569	4.25398e-22	1.25922e-17
INPP4B	3265	3.04278e-07	0.00827819
AC104596.1	4592	1.07212e-10	3.031e-06
GAB1	4328	5.45958e-48	1.66272e-43
SMARCA5	8708	1.46783e-55	4.48644e-51
AC107223.1	2432	4.71791e-24	1.40136e-19
OTUD4	5152	1.50956e-07	0.00412789
SMAD1	4812	1.14276e-10	3.23012e-06
ZNF827	9787	9.59893e-10	2.6924e-05
POU4F2	109	2.00783e-08	0.000555746
DCLK2	12013	3.32971e-12	9.50731e-08
RPS3A	16463	7.62077e-66	2.33676e-61
SH3D19	11468	5.03889e-13	1.44591e-08
FBXW7	10485	3.56812e-11	1.01203e-06
AC023424.3	3146	3.91692e-15	1.13544e-10
ARFIP1	9989	1.65045e-48	5.0276e-44
TRIM2	17112	3.95306e-44	1.20134e-39
TMEM131L	3473	1.09285e-30	3.27921e-26
GUCY1A1	8386	1.12234e-34	3.38441e-30
GUCY1B1	5368	5.89393e-16	1.7136e-11
PDGFC	3066	1.25753e-45	3.82502e-41
GLRB	2585	2.24718e-10	6.33773e-06
GRIA2	9570	8.10128e-45	2.46336e-40
C4orf46	1321	3.19191e-09	8.90448e-05
ETFDH	4555	2.76488e-08	0.000764129
RAPGEF2	12034	1.25395e-73	3.85376e-69
FSTL5	20526	1.19196e-60	3.64929e-56
TMA16	2885	1.20627e-87	3.71677e-83
2024-03-01	15182	2.80271e-95	8.64525e-91
MSMO1	2070	1.61443e-25	4.80714e-21
CPE	18159	1.38807e-25	4.1338e-21
TLL1	4476	1.68422e-16	4.90446e-12
SPOCK3	6209	8.7906e-35	2.65116e-30
AC068989.1	29	4.36687e-08	0.0012029
CBR4	10867	2.06529e-18	6.05232e-14
SH3RF1	3687	2.90725e-10	8.19118e-06
MFAP3L	974	3.43678e-48	1.04681e-43
AADAT	2778	2.387e-10	6.73063e-06
GALNT7	15391	3.73006e-52	1.1383e-47
HMGB2	1998	6.86722e-27	2.04883e-22
SAP30	1235	2.04293e-21	6.03769e-17
GPM6A	19765	2.73219e-279	8.48045e-275
AC097537.1	3580	1.58954e-63	4.87068e-59
SPCS3	3817	3.58604e-08	0.000989425
AC108169.1	618	1.26085e-09	3.53152e-05
AC104803.1	639	2.23355e-13	6.42013e-09
LINC00290	1128	4.3919e-14	1.26649e-09
TENM3-AS1	3447	1.11399e-24	3.313e-20
TENM3	14502	3.70497e-09	0.000103295
AC079226.2	1640	3.57628e-07	0.0097171
WWC2	3198	1.55459e-13	4.4721e-09
AC106897.1	368	7.08344e-09	0.00019692
SORBS2	17652	2.69903e-31	8.10518e-27
ZDHHC11B	889	1.2718e-18	3.72917e-14
TERT	259	6.39224e-12	1.82198e-07
SLC6A3	124	2.62194e-09	7.31941e-05
AC124852.1	630	2.14237e-25	6.37826e-21
IRX2	149	1.68167e-09	4.70398e-05
LINC01019	34	1.33232e-25	3.96791e-21
AC022424.1	623	2.35297e-30	7.05702e-26
ADAMTS16	1061	1.15921e-28	3.46742e-24
UBE2QL1	934	1.20799e-15	3.50764e-11
LINC02196	831	1.5728e-66	4.8241e-62
AC122710.1	10	1.39712e-07	0.00382251
ADCY2	7994	2.10438e-21	6.21845e-17
SEMA5A	1232	4.71067e-30	1.41212e-25
2024-03-06	13174	9.61004e-20	2.82737e-15
ANKRD33B	5525	4.45798e-98	1.37538e-93
CTNND2	20303	0	0
FBXL7	10055	6.38043e-51	1.94597e-46
2024-03-11	4081	2.30856e-88	7.11382e-84
AC016650.1	753	7.93228e-15	2.29751e-10
AC092335.1	131	3.02258e-07	0.00822415
RETREG1	8335	2.6977e-55	8.24445e-51
AC024588.1	847	7.48862e-13	2.14639e-08
MYO10	4950	4.32942e-61	1.32576e-56
BASP1	10130	1.30908e-13	3.76779e-09
CDH18	6682	9.84952e-20	2.89763e-15
CDH12	6474	3.94419e-63	1.20842e-58
AC091938.1	1300	1.96256e-21	5.80034e-17
CDH10	1334	5.27519e-19	1.54864e-14
AC091885.2	545	2.50454e-07	0.00682487
CDH9	1720	3.17693e-41	9.63657e-37
PURPL	15	1.96933e-07	0.00537391
PDZD2	4896	2.91594e-08	0.000805645
NPR3	6037	1.38899e-23	4.12293e-19
AC010343.3	1228	1.0414e-09	2.91987e-05
SPEF2	3095	2.1862e-10	6.16639e-06
NIPBL-DT	2036	3.33239e-10	9.38534e-06
NIPBL	18242	2.6498e-154	8.20936e-150
AC034226.1	73	5.35739e-13	1.53714e-08
LINC02119	151	5.14309e-26	1.53285e-21
OSMR	517	4.12353e-08	0.00113649
RICTOR	14279	5.21286e-93	1.60749e-88
RPL37	12304	2.57572e-77	7.92059e-73
C7	2571	3.02773e-07	0.00823756
GHR	650	4.76025e-17	1.38857e-12
CCDC152	1849	5.82487e-08	0.00160149
SELENOP	818	1.72128e-20	5.07641e-16
NIM1K	1151	4.06095e-08	0.00111944
HMGCS1	2458	6.54064e-29	1.95729e-24
PAIP1	5241	2.04348e-21	6.03909e-17
FGF10	127	3.96684e-13	1.13864e-08
MRPS30-DT	7348	4.08677e-133	1.26465e-128
AC093297.1	685	3.54082e-21	1.04589e-16
MRPS30	4075	5.11591e-42	1.55247e-37
EMB	160	5.96429e-15	1.72809e-10
PARP8	11013	9.65153e-20	2.83948e-15
AC008808.2	11	3.27958e-07	0.00891684
AC010478.1	3972	1.44634e-48	4.40599e-44
ISL1	5021	1.85683e-50	5.66184e-46
AC022433.1	369	8.07534e-09	0.000224341
MOCS2	1668	1.01811e-07	0.00279125
IL6ST	3065	1.36366e-08	0.000378115
ANKRD55	171	2.21876e-12	6.34211e-08
MAP3K1	4709	5.07539e-09	0.00014134
RAB3C	10551	8.83056e-28	2.63769e-23
PDE4D	7057	2.22044e-32	6.67752e-28
DEPDC1B	713	5.05992e-09	0.000140919
SMIM15	1160	1.91806e-07	0.00523515
ZSWIM6	13545	1.18642e-109	3.66378e-105
RNF180	4835	5.34908e-10	1.50384e-05
ADAMTS6	1581	9.724e-12	2.76842e-07
ERBIN	7736	5.90444e-42	1.79164e-37
SREK1	7811	6.32658e-08	0.00173892
AC008459.1	180	3.77249e-10	1.06199e-05
AC112206.2	2997	2.64056e-167	8.18493e-163
AC079467.1	215	7.23389e-19	2.123e-14
LINC02242	145	4.80147e-17	1.40054e-12
AC106798.1	357	1.38056e-21	4.08134e-17
PIK3R1	12140	0	0
CCDC125	1942	1.01249e-14	2.93106e-10
MAP1B	16522	1.98592e-15	5.76295e-11
TNPO1	14854	3.19929e-39	9.68842e-35
FCHO2	7861	9.88864e-33	2.9753e-28
BTF3	8481	7.33925e-11	2.07679e-06
FAM169A	6731	3.08441e-27	9.20726e-23
HMGCR	2782	2.02631e-12	5.79404e-08
CERT1	11764	7.72116e-10	2.16764e-05
SV2C	286	1.27442e-14	3.68677e-10
F2R	905	1.93668e-13	5.56873e-09
ZBED3-AS1	2610	1.57837e-08	0.000437398
TBCA	10468	5.14235e-10	1.44613e-05
DMGDH	2430	2.66793e-22	7.90001e-18
JMY	6610	9.24087e-26	2.75285e-21
TENT2	12600	2.2798e-07	0.00621679
THBS4	3118	3.87787e-08	0.00106936
ZFYVE16	11454	1.2858e-47	3.91539e-43
AC008771.1	7536	3.05754e-15	8.86747e-11
FAM151B	1130	1.18529e-10	3.34986e-06
SSBP2	20353	3.75875e-29	1.12522e-24
ATG10	5569	3.55097e-08	0.00097996
RPS23	15523	7.06846e-101	2.18133e-96
VCAN	9253	3.95607e-110	1.22175e-105
VCAN-AS1	3237	2.31436e-94	7.13796e-90
EDIL3	11057	3.13024e-130	9.68497e-126
AC113383.1	1782	7.72432e-33	2.32463e-28
CCNH	15027	2.62731e-20	7.74346e-16
TMEM161B-AS1	14723	2.10824e-13	6.06057e-09
MEF2C-AS2	6394	5.67389e-45	1.72549e-40
MEF2C	2459	2.93724e-26	8.75825e-22
ARRDC3	5468	7.90022e-29	2.36398e-24
AC114316.1	1676	1.17654e-08	0.000326385
AC124854.1	4059	5.11738e-17	1.49228e-12
FAM172A	16222	1.7347e-11	4.93036e-07
TTC37	10400	1.70161e-16	4.95492e-12
RHOBTB3	8859	4.2413e-37	1.28181e-32
GLRX	2459	1.00727e-17	2.94676e-13
ELL2	2280	8.23249e-12	2.34494e-07
ERAP1	1398	8.00833e-09	0.000222487
LIX1	109	7.55493e-10	2.1212e-05
AC122697.1	246	5.17451e-09	0.000144074
CHD1	10314	2.07124e-82	6.37485e-78
ST8SIA4	3332	1.10461e-64	3.38576e-60
C5orf30	3336	3.2547e-10	9.16719e-06
FBXL17	16933	6.15183e-22	1.82051e-17
FER	16370	1.71661e-09	4.80118e-05
MAN2A1	2301	6.09041e-18	1.78278e-13
TMEM232	7019	6.81789e-09	0.000189578
SLC25A46	4994	6.40177e-08	0.00175933
CAMK4	13700	2.73256e-16	7.95339e-12
STARD4	527	3.03996e-10	8.56387e-06
STARD4-AS1	8356	1.33476e-58	4.08396e-54
NREP	11496	1.29881e-44	3.94852e-40
EPB41L4A	5500	2.98046e-14	8.6046e-10
APC	16906	3.97192e-32	1.19416e-27
DCP2	5751	2.8198e-09	7.87034e-05
MCC	14277	4.23938e-84	1.30543e-79
AC079465.1	2046	2.56713e-17	7.49756e-13
KCNN2	2241	3.15293e-12	9.00382e-08
TRIM36	2615	8.62128e-13	2.46991e-08
SEMA6A	5300	1.49559e-39	4.53014e-35
SEMA6A-AS1	3142	1.83934e-08	0.000509314
DTWD2	2775	1.63309e-30	4.89879e-26
AC008629.1	1204	2.07704e-08	0.000574801
PRR16	7757	1.0337e-83	3.18244e-79
PPIC	204	1.74001e-07	0.00475302
ZNF608	16484	6.28376e-19	1.84447e-14
LMNB1	5108	1.08836e-15	3.16115e-11
2024-03-03	7901	8.56191e-09	0.000237807
C5orf63	2054	1.8187e-07	0.00496579
MEGF10	477	6.44502e-08	0.00177109
LINC01184	8435	9.96952e-08	0.00273354
SLC12A2	13611	2.62021e-10	7.3861e-06
RAPGEF6	11081	7.92722e-08	0.00217594
FNIP1	11284	4.55715e-09	0.00012698
MEIKIN	1315	2.61164e-09	7.29142e-05
ACSL6	5096	1.19097e-19	3.50299e-15
MIR3936HG	6047	3.64848e-47	1.11052e-42
C5orf56	687	2.64247e-08	0.000730512
SOWAHA	18	1.01712e-11	2.89534e-07
AFF4	11571	3.33759e-12	9.52949e-08
HSPA4	6016	2.05657e-12	5.88013e-08
UBE2B	7427	1.17903e-16	3.43438e-12
TXNDC15	3578	2.94112e-07	0.00800514
NEUROG1	944	1.07454e-44	3.26725e-40
CXCL14	983	3.47029e-35	1.04692e-30
AC063980.1	631	2.82304e-56	8.63088e-52
KLHL3	799	2.03539e-17	5.94619e-13
HNRNPA0	3927	7.21404e-22	2.13442e-17
AC106791.1	1277	1.01733e-37	3.077e-33
MYOT	261	3.57184e-10	1.00569e-05
NME5	899	5.24499e-17	1.52944e-12
EGR1	230	3.35437e-12	9.57673e-08
CTNNA1	5338	9.70787e-13	2.78014e-08
LRRTM2	1278	5.00616e-10	1.40803e-05
MATR3.1	3202	2.40538e-38	7.2794e-34
PAIP2	7789	6.80556e-19	1.99736e-14
CXXC5	2926	3.72904e-24	1.10797e-19
NRG2	3345	1.9049e-16	5.54649e-12
AC005753.2	532	6.39291e-13	1.83323e-08
PCDH1	707	7.08189e-22	2.09546e-17
AC005740.5	2201	1.6136e-14	4.6667e-10
DELE1	1148	7.48195e-10	2.10093e-05
SPRY4	197	1.91525e-15	5.55824e-11
SPRY4-AS1	1293	9.8243e-67	3.0136e-62
FGF1	260	3.21857e-14	9.28977e-10
AC137770.1	1508	2.11205e-26	6.29812e-22
PRELID2	5128	1.13735e-37	3.43981e-33
POU4F3	16	3.02209e-16	8.79458e-12
TCERG1	11451	2.23536e-09	6.24582e-05
PPP2R2B	11686	8.73022e-55	2.66743e-50
FBXO38	4762	8.37488e-19	2.45727e-14
AC012613.1	35	1.00268e-27	2.9947e-23
PPARGC1B	1721	6.13164e-54	1.87279e-49
RPS14	14747	1.15445e-24	3.43322e-20
NDST1-AS1	393	1.4184e-11	4.03321e-07
NDST1	2585	1.17929e-18	3.45838e-14
IRGM	166	1.82048e-08	0.00050411
ZNF300	2598	3.16772e-07	0.00861558
GPX3	680	1.01791e-65	3.12091e-61
SPARC	3192	1.01011e-18	2.96286e-14
GLRA1	4990	9.74394e-96	3.00581e-91
LINC01933	3946	1.80957e-43	5.49783e-39
AC008571.2	1273	8.60557e-14	2.47918e-09
GRIA1	14629	6.252e-35	1.88579e-30
GALNT10	1057	1.87996e-09	5.25618e-05
SGCD	8803	3.77462e-133	1.16813e-128
AC011351.1	402	7.20262e-09	0.000200204
EBF1	1525	7.04334e-33	2.11976e-28
ADRA1B	966	2.4064e-18	7.05051e-14
PWWP2A	8705	4.57237e-11	1.29576e-06
GABRA1	11219	2.34442e-07	0.00639252
GABRG2	8969	1.26968e-108	3.92077e-104
TENM2	7652	2.00378e-57	6.12897e-53
PANK3	7613	1.9888e-20	5.86457e-16
SLIT3	489	4.41568e-08	0.0012163
RANBP17	10697	4.1084e-20	1.21013e-15
NPM1	7294	1.02247e-25	3.04572e-21
UBTD2	5610	4.73864e-16	1.37819e-11
ERGIC1	4750	1.34486e-10	3.79922e-06
CREBRF	4909	1.01151e-25	3.01319e-21
NSG2	3940	8.79845e-21	2.5966e-16
DRD1	218	5.45001e-13	1.5635e-08
HIGD2A	2279	4.70528e-09	0.000131089
CLTB	3863	3.03597e-14	8.76454e-10
RNF44	2653	9.21811e-08	0.00252862
SNCB	634	2.30526e-42	6.99831e-38
EIF4E1B	100	3.13954e-09	8.75931e-05
DBN1	3954	7.53535e-44	2.28969e-39
HNRNPAB	3879	1.85745e-29	5.56307e-25
ZNF454	2397	6.64693e-08	0.00182598
AC104117.3	6893	5.16124e-40	1.56406e-35
GRM6	10181	3.48441e-47	1.06062e-42
ADAMTS2	1335	1.3916e-20	4.10508e-16
HNRNPH1	12976	1.56705e-19	4.60791e-15
RNF130	15205	8.25535e-34	2.48734e-29
RASGEF1C	2798	3.05153e-24	9.06944e-20
CNOT6	8564	5.09548e-26	1.51876e-21
ZFP62	1786	1.1289e-09	3.16373e-05
RACK1	10582	7.2384e-16	2.10391e-11
GMDS	6510	1.12927e-16	3.29001e-12
GMDS-DT	5203	3.20402e-21	9.46562e-17
RIPK1	1955	2.61232e-09	7.29307e-05
TUBB2A	3947	1.28591e-29	3.85196e-25
TUBB2B	8484	1.19622e-23	3.55097e-19
AL033523.1	86	1.76508e-08	0.000488891
PRPF4B	8952	3.57688e-11	1.01448e-06
CDYL	4199	2.84137e-10	8.00669e-06
NRN1	556	6.48776e-34	1.95489e-29
RREB1	807	7.77615e-108	2.4012e-103
AL355336.1	17	2.22887e-11	6.33022e-07
AL031058.1	90	6.1856e-20	1.82067e-15
DSP	812	2.79512e-104	8.62852e-100
GFOD1	1028	8.11863e-18	2.37575e-13
RANBP9	8502	1.88394e-39	5.70627e-35
DTNBP1	3470	3.03386e-08	0.000838105
ATXN1	8636	3.57671e-27	1.06747e-22
CAP2	3770	8.05653e-70	2.47392e-65
KDM1B	2174	3.33551e-07	0.00906793
DEK	6877	2.55363e-22	7.56282e-18
RNF144B	159	1.12542e-09	3.1541e-05
AL022068.1	1251	5.61717e-13	1.61134e-08
E2F3	1402	2.18699e-07	0.00596524
CDKAL1	17679	6.83655e-38	2.06792e-33
SOX4	18046	0	0
CASC15	12974	0	0
NRSN1	5620	1.77919e-27	5.31214e-23
KIAA0319	568	4.10722e-36	1.24017e-31
CARMIL1	15280	1.35846e-33	4.09181e-29
HIST1H1A	137	1.80415e-07	0.00492624
HIST1H3B	64	1.5822e-69	4.85766e-65
HIST1H1C	2755	3.27166e-112	1.01062e-107
HIST1H4C	7084	1.17845e-54	3.60039e-50
HIST1H2AC	3962	3.03835e-12	8.67754e-08
HIST1H1E	2079	1.6951e-116	5.23785e-112
HIST1H3D	159	8.54974e-10	2.39948e-05
HIST1H2BF	395	2.50726e-08	0.000693383
HIST1H4E	1305	2.57185e-61	7.8763e-57
HIST1H2BG	688	7.53467e-13	2.15951e-08
HIST1H2AE	561	4.82586e-15	1.39868e-10
HIST1H1D	380	8.80153e-31	2.64134e-26
HIST1H2BH	40	3.16681e-09	8.83475e-05
BTN3A3	16	2.91435e-08	0.000805235
HIST1H2AG	91	7.95628e-08	0.00218384
HIST1H2BK	26	5.77846e-09	0.000160791
ZNF184	856	9.62924e-08	0.00264082
HIST1H2AJ	41	1.75517e-09	4.90832e-05
HIST1H2AK	149	2.384e-09	6.65852e-05
HIST1H1B	153	2.09294e-20	6.17102e-16
ZSCAN9	2976	3.41947e-13	9.81868e-09
ZSCAN23	4914	1.73761e-15	5.04306e-11
HLA-A	876	4.63597e-08	0.00127665
TUBB	6386	6.80571e-10	1.91159e-05
DDR1	1270	2.83426e-15	8.22107e-11
HCG27	264	3.39398e-08	0.000936943
HLA-C	1012	2.32772e-13	6.6901e-09
DDAH2	1765	3.41866e-20	1.00724e-15
RPS18	14352	7.85045e-22	2.32248e-17
UQCC2	4306	1.75902e-07	0.00480412
RPS10	8742	2.64736e-25	7.88014e-21
PACSIN1	2969	2.5664e-20	7.56421e-16
ZNF76	2788	3.67909e-07	0.00999461
DEF6	648	2.77808e-07	0.00756415
RPL10A	12358	5.9632e-41	1.80864e-36
TULP1	4092	3.70706e-20	1.09206e-15
STK38	8254	2.49773e-18	7.31734e-14
SRSF3	7270	1.88574e-08	0.000522124
CPNE5	2593	9.04851e-39	2.73926e-34
MDGA1	3940	1.65363e-156	5.12362e-152
ZFAND3	19859	3.19214e-27	9.52821e-23
TDRG1	453	5.24552e-09	0.000146041
LRFN2	3739	4.17457e-76	1.28347e-71
TAF8	1299	3.30071e-09	9.207e-05
TRERF1	7583	3.60418e-24	1.07105e-19
BICRAL	11196	4.82624e-08	0.00132861
AL035587.1	2095	1.48358e-16	4.32062e-12
PPP2R5D	1628	5.24195e-08	0.00144227
TTBK1	1127	1.4718e-09	4.11941e-05
SUPT3H	16733	4.42254e-11	1.25339e-06
SLC25A27	11581	1.61073e-30	4.83202e-26
AL591242.1	1464	1.19042e-09	3.33544e-05
PTCHD4	450	2.72247e-16	7.92457e-12
MMUT	2823	1.0516e-07	0.00288243
PKHD1	1386	1.91537e-29	5.73615e-25
TMEM14A	2924	9.19325e-23	2.72488e-18
GSTA4	6696	3.87991e-09	0.000108156
ICK	5345	3.4088e-18	9.98335e-14
GFRAL	223	5.68722e-13	1.63138e-08
HMGCLL1	6913	2.0023e-192	6.20994e-188
DST	20582	3.26649e-31	9.80795e-27
AL512422.1	2357	1.17719e-17	3.44282e-13
BEND6	5261	4.62772e-123	1.43098e-118
ZNF451	8876	3.83112e-15	1.11072e-10
ZNF451-AS1	4009	5.28521e-09	0.00014713
KHDRBS2-OT	2084	1.14411e-12	3.27513e-08
KHDRBS2	13482	9.81254e-73	3.0149e-68
PHF3	11617	2.4155e-12	6.90228e-08
EYS	2444	4.0864e-08	0.00112634
ADGRB3	17378	4.06089e-149	1.25782e-144
COL19A1	1114	3.60677e-40	1.09318e-35
RIMS1	15695	2.62581e-60	8.03814e-56
KCNQ5	498	9.80814e-09	0.000272274
AC019205.1	5660	3.17534e-07	0.00863596
EEF1A1	19941	3.72496e-29	1.11518e-24
COX7A2	8832	2.98235e-07	0.00811587
TMEM30A	3571	3.98627e-21	1.17738e-16
AL355612.1	2025	6.22697e-64	1.90826e-59
PHIP	17895	2.87049e-86	8.84312e-82
HMGN3	7656	3.12672e-28	9.34609e-24
LCA5	3583	8.57786e-15	2.48415e-10
BCKDHB	6146	6.40507e-21	1.89084e-16
TENT5A	1044	1.09888e-25	3.27313e-21
UBE3D	7320	3.09758e-08	0.000855613
ME1	2851	9.44048e-59	2.8886e-54
SNAP91	18470	3.00103e-15	8.70418e-11
CEP162	4102	1.71791e-20	5.06663e-16
NT5E	195	9.62965e-14	2.77372e-09
SYNCRIP	6192	5.32994e-21	1.57409e-16
ZNF292	18839	7.89506e-48	2.40428e-43
AKIRIN2	3311	2.33386e-12	6.66993e-08
RNGTT	13852	2.10347e-12	6.01362e-08
PNRC1	4292	7.44392e-28	2.22365e-23
SRSF12	3629	3.91814e-08	0.00108043
GABRR1	6117	3.40273e-60	1.04158e-55
GABRR2	8112	1.36893e-74	4.20808e-70
RRAGD	1642	8.77831e-12	2.49971e-07
ANKRD6	3613	1.09058e-22	3.23226e-18
EPHA7	12787	2.104e-86	6.48201e-82
FUT9	2180	8.22529e-20	2.42037e-15
AL589740.1	1597	6.0343e-73	1.8541e-68
AL590727.1	102	4.14542e-08	0.0011424
USP45	4420	2.27262e-09	6.34924e-05
TSTD3	4030	1.9604e-09	5.4805e-05
ASCC3	8977	4.28755e-67	1.31555e-62
GRIK2	16232	1.68903e-28	5.05087e-24
HACE1	5921	3.11138e-08	0.000859395
PRDM1	2089	3.26869e-49	9.96101e-45
ATG5	6871	7.3656e-09	0.000204712
CD24	7109	8.7519e-150	2.71108e-145
SOBP	12278	4.76366e-34	1.43548e-29
OSTM1-AS1	91	5.6092e-09	0.000156104
NR2E1	140	1.11064e-07	0.00304349
FOXO3	13136	2.8677e-80	8.82419e-76
SESN1	9354	7.07628e-08	0.00194329
CD164	2149	2.026e-07	0.00552753
AK9	4766	6.47681e-09	0.000180146
WASF1	6923	1.56954e-07	0.00429096
METTL24	882	3.31224e-39	1.00301e-34
AL050350.1	107	2.93771e-07	0.00799644
CDK19	10809	2.43178e-44	7.39141e-40
REV3L	18749	7.22635e-09	0.000200856
TRAF3IP2-AS1	11838	1.18812e-21	3.51374e-17
FYN	18491	6.06603e-88	1.86919e-83
MARCKS	15569	1.26656e-134	3.91988e-130
HDAC2	8500	5.15054e-61	1.57715e-56
HDAC2-AS2	3440	1.69585e-09	4.74347e-05
HS3ST5	1829	9.9352e-08	0.00272423
DSE	8956	9.02136e-15	2.61232e-10
CEP85L	11153	2.14653e-10	6.05494e-06
ASF1A	1743	3.57376e-10	1.00619e-05
FAM184A	6405	1.15769e-19	3.40521e-15
MAN1A1	10248	5.03102e-09	0.000140124
TBC1D32	7694	7.70475e-10	2.16311e-05
HSF2	4580	6.64256e-08	0.00182485
FABP7	5649	0	0
SMPDL3A	915	1.31005e-50	3.99486e-46
CLVS2	2927	2.27991e-43	6.92635e-39
NKAIN2	2696	5.15503e-36	1.55641e-31
RNF217-AS1	1303	9.8144e-12	2.79396e-07
RNF217	5149	5.68576e-61	1.74098e-56
TPD52L1	271	1.97361e-09	5.51723e-05
HEY2	168	6.18318e-09	0.000172004
NCOA7	3388	7.77843e-13	2.22899e-08
RNF146	5044	1.00369e-10	2.83793e-06
KIAA0408	8034	6.19502e-78	1.90515e-73
SOGA3	9378	7.30006e-101	2.25272e-96
LAMA2	654	5.48528e-16	1.59506e-11
L3MBTL3	2160	6.12508e-25	1.82221e-20
SAMD3	2903	9.04759e-70	2.77815e-65
TMEM200A	4180	5.57995e-23	1.65462e-18
EPB41L2	10455	8.88354e-30	2.66186e-25
AKAP7	3895	2.89531e-08	0.000800002
CCN2	40	5.31725e-38	1.60857e-33
MOXD1	116	8.41035e-10	2.36053e-05
RPS12	13493	7.32215e-49	2.23091e-44
TBPL1	3558	5.29639e-11	1.5002e-06
SGK1	1500	5.28876e-31	1.58774e-26
MYB	1613	3.73129e-42	1.13245e-37
AL138828.1	495	1.99591e-09	5.57937e-05
BCLAF1	10975	4.09649e-24	1.21699e-19
MAP7	20585	2.60854e-08	0.000721286
MAP3K5	3550	8.36686e-49	2.54905e-44
NHSL1	3385	3.35673e-160	1.04015e-155
HIVEP2	2098	3.52637e-53	1.0765e-48
LINC01277	360	4.95955e-08	0.00136512
AIG1	8466	6.43503e-138	1.9919e-133
PHACTR2	3827	4.95153e-14	1.42767e-09
UTRN	1341	1.6033e-19	4.71435e-15
GRM1	472	1.51825e-23	4.50632e-19
SAMD5	6837	3.16038e-41	9.58702e-37
AL033504.1	6088	3.25417e-35	9.81815e-31
AL445123.2	3363	1.46519e-34	4.41769e-30
AL513164.1	2257	6.95165e-26	2.07145e-21
SASH1	7415	9.9079e-19	2.90628e-14
MTHFD1L	3126	3.90053e-20	1.14902e-15
AL138733.1	278	3.98367e-08	0.0010983
AKAP12	1280	3.56278e-07	0.00968079
ESR1	560	5.5563e-12	1.58405e-07
SYNE1	13092	2.40431e-183	7.45528e-179
SCAF8	13970	1.88257e-34	5.67576e-30
TIAM2	10541	1.05348e-12	3.01631e-08
AL589693.1	2232	5.84733e-15	1.69426e-10
ARID1B	19922	7.46312e-42	2.26446e-37
ZDHHC14	4054	1.54544e-93	4.76614e-89
SNX9	3725	7.70509e-23	2.28417e-18
TULP4	12408	1.05398e-23	3.12928e-19
TMEM181	6364	5.98394e-17	1.74456e-12
ACAT2	1573	1.83138e-10	5.16797e-06
TCP1	3182	1.32976e-07	0.00363941
IGF2R	5376	9.59089e-16	2.78644e-11
AGPAT4	3129	5.23945e-10	1.47333e-05
PRKN	8352	1.39675e-31	4.19597e-27
QKI	10177	3.47372e-140	1.0755e-135
C6orf118	10	6.92178e-08	0.00190114
PDE10A	11368	1.62689e-40	4.93241e-36
RPS6KA2	6796	3.44574e-17	1.00578e-12
Z94721.1	460	1.86141e-08	0.000515407
AFDN-DT	910	3.22401e-12	9.20647e-08
AFDN	12896	4.41892e-125	1.36673e-120
SMOC2	147	2.86806e-17	8.37388e-13
PHF10	2511	1.52108e-08	0.000421597
AL354892.1	627	1.15988e-07	0.00317727
FAM120B	10093	6.72585e-09	0.000187026
FAM20C	1334	5.08533e-09	0.000141611
UNCX	13	3.52505e-08	0.000972845
SDK1	8679	3.14312e-64	9.63333e-60
ACTB	10826	2.93927e-10	8.28109e-06
FSCN1	2708	1.57349e-32	4.73259e-28
GLCCI1	13036	2.83373e-24	8.4224e-20
ICA1	1378	6.73649e-33	2.02748e-28
NXPH1	1124	2.96097e-09	8.26317e-05
NDUFA4	13801	1.06894e-29	3.20243e-25
PHF14	18454	1.14172e-15	3.31566e-11
AC004160.1	8494	1.00491e-27	3.00128e-23
THSD7A	19470	1.05297e-39	3.18996e-35
DGKB	11101	8.81665e-116	2.72426e-111
MEOX2	1622	3.20584e-111	9.9025e-107
AC005550.2	406	1.01885e-31	3.06124e-27
LINC02587	432	1.85046e-36	5.58988e-32
AC006041.2	787	1.34795e-38	4.08011e-34
AHR	4185	2.004e-126	6.19876e-122
AC073332.1	2432	1.89173e-72	5.81214e-68
AC019117.2	110	9.81179e-13	2.8098e-08
SNX13	10610	2.10867e-12	6.02805e-08
HDAC9	16675	7.54639e-11	2.13517e-06
TMEM196	10816	9.44286e-67	2.89679e-62
AC005062.1	1373	4.75138e-28	1.41966e-23
AC007001.1	979	3.1434e-31	9.43869e-27
MACC1	231	1.6748e-09	4.68491e-05
MACC1-AS1	352	1.08921e-18	3.19454e-14
ITGB8	12289	5.4093e-87	1.66666e-82
KLHL7	9606	8.92524e-93	2.75201e-88
IGF2BP3	5533	9.17107e-08	0.0025159
CYCS	3479	1.272e-14	3.67989e-10
NPVF	1068	9.29563e-150	2.87941e-145
AC005165.1	2533	3.59921e-08	0.000993022
HNRNPA2B1	15287	2.6403e-10	7.44222e-06
CBX3	7816	4.35094e-28	1.30019e-23
AC004540.2	1178	2.79274e-42	8.47652e-38
AC004540.1	11086	5.1168e-50	1.5598e-45
SKAP2	448	2.63231e-09	7.34784e-05
CREB5	867	2.14638e-08	0.000593945
FKBP14	1161	5.83837e-12	1.66434e-07
PLEKHA8	4111	9.28415e-34	2.79713e-29
DPY19L1	2976	6.89031e-29	2.06186e-24
AC005400.1	932	3.54984e-09	9.89874e-05
HERPUD2	4745	5.25349e-20	1.54668e-15
SEPTIN7	13369	1.31044e-15	3.80499e-11
ELMO1	9921	4.34641e-49	1.32435e-44
ELMO1-AS1	339	1.44011e-09	4.031e-05
AMPH	14981	3.34317e-46	1.01733e-41
POU6F2	4025	2.9217e-11	8.2915e-07
AC005537.1	2158	6.90031e-16	2.00585e-11
HECW1	13811	4.06241e-78	1.24948e-73
URGCP	5586	2.07124e-12	5.92169e-08
PGAM2	1151	5.70861e-08	0.00156998
GCK	643	1.80531e-10	5.09477e-06
CAMK2B	7677	6.78459e-37	2.05003e-32
OGDH	4847	2.1315e-07	0.0058143
PPIA	9553	1.06627e-14	3.08633e-10
H2AFV	6349	2.00119e-17	5.84688e-13
ADCY1	1824	3.10162e-35	9.35822e-31
IGFBP3	29	1.76209e-22	5.22038e-18
PKD1L1	4232	2.82091e-31	8.47093e-27
UPP1	421	5.81009e-11	1.64507e-06
VWC2	5485	5.91992e-14	1.70642e-09
ZPBP	8941	1.17673e-25	3.50488e-21
DDC	811	7.33431e-15	2.12446e-10
GRB10	5220	3.12062e-19	9.169e-15
VSTM2A	1473	1.97485e-14	5.70889e-10
VSTM2A-OT1	690	1.06524e-08	0.000295627
CCT6A	4599	4.94664e-11	1.40153e-06
SUMF2	2163	5.47907e-08	0.00150724
ZNF117	5805	5.86675e-27	1.75052e-22
ERV3-1	4754	3.56557e-08	0.000983882
ASL	912	5.81963e-11	1.64771e-06
TPST1	7354	6.26036e-17	1.82496e-12
RABGEF1	12670	3.38201e-21	9.99081e-17
GALNT17	3459	3.7932e-33	1.1419e-28
CALN1	1020	9.87586e-09	0.000274134
BAZ1B	8601	5.39299e-08	0.00148372
GTF2IRD1	13233	9.11825e-11	2.57873e-06
GTF2I	18143	1.40071e-12	4.00856e-08
HIP1	8540	5.48462e-11	1.55335e-06
POR	1945	8.48861e-08	0.00232936
SRRM3	10167	7.33774e-32	2.20514e-27
GSAP	1783	4.53014e-10	1.27437e-05
PTPN12	9353	1.42248e-36	4.29746e-32
MAGI2	17545	2.16264e-35	6.52685e-31
SEMA3C	350	6.54132e-14	1.88534e-09
CACNA2D1	18989	3.39915e-117	1.0504e-112
AC006145.1	1443	8.19111e-19	2.40368e-14
PCLO	15870	2.26197e-110	6.98587e-106
SEMA3E	1240	7.99532e-91	2.46464e-86
SEMA3A	7238	2.97916e-08	0.000823082
DMTF1	10001	7.25782e-10	2.03814e-05
CROT	2109	2.81519e-08	0.00077795
ABCB1	1025	6.8608e-08	0.00188452
RUNDC3B	3623	3.23554e-38	9.79009e-34
AC002069.2	1486	7.22863e-76	2.2223e-71
TEX47	1099	2.28662e-09	6.38791e-05
STEAP2-AS1	956	1.43986e-09	4.03046e-05
AC004969.1	512	3.47207e-08	0.000958325
CYP51A1	3843	1.04705e-08	0.00029061
KRIT1	7466	3.26179e-07	0.00886946
CDK6	1200	5.13931e-09	0.000143109
GNGT1	1745	3.66321e-165	1.13541e-160
CASD1	10392	1.74695e-13	5.02387e-09
PEG10	2222	4.12254e-17	1.20279e-12
PPP1R9A	16560	3.75872e-12	1.07274e-07
AC002429.2	6238	8.96538e-13	2.56831e-08
DYNC1I1	6397	3.43573e-132	1.06315e-127
SEM1	9877	2.98011e-12	8.51208e-08
TMEM130	3049	8.77585e-37	2.65162e-32
ZKSCAN1	9793	1.22792e-25	3.65711e-21
COPS6	3075	3.02032e-11	8.56954e-07
GPC2	1882	1.97711e-24	5.87756e-20
STAG3	2773	2.31866e-09	6.47671e-05
SPDYE3	2662	7.66371e-13	2.19619e-08
PILRA	1271	1.27873e-09	3.58135e-05
VGF	184	8.57758e-09	0.000238234
ORAI2	1847	7.94276e-09	0.000220682
POLR2J3	7458	2.81235e-14	8.12122e-10
NAPEPLD	4110	1.14568e-16	3.33748e-12
AC005064.1	474	4.47557e-30	1.34169e-25
RELN	2724	3.13151e-74	9.625e-70
LHFPL3	13061	1.31305e-41	3.98391e-37
LHFPL3-AS1	2021	6.57659e-10	1.8475e-05
KMT2E	18002	4.87357e-29	1.45871e-24
ATXN7L1	12725	1.62674e-19	4.78309e-15
CDHR3	1809	8.90297e-25	2.6481e-20
PRKAR2B	8093	3.48353e-08	0.000961455
HBP1	4606	7.03106e-46	2.13906e-41
SLC26A4	248	5.23612e-08	0.00144072
LAMB1	3481	2.1258e-29	6.36592e-25
PNPLA8	5888	2.73775e-07	0.00745543
AC005487.1	1130	4.40458e-18	1.28962e-13
IMMP2L	12004	2.99313e-77	9.20388e-73
TMEM168	6497	2.61098e-22	7.73191e-18
BMT2	9975	5.24803e-10	1.47569e-05
GPR85	3476	6.80673e-41	2.06434e-36
FOXP2	1509	2.51006e-165	7.78017e-161
CAV1	881	7.72214e-15	2.23672e-10
MET	780	4.84526e-84	1.49195e-79
CAPZA2	10860	5.2135e-16	1.51619e-11
ST7	10948	1.69403e-13	4.87219e-09
WNT2	35	6.61871e-08	0.00181836
ANKRD7	1777	5.98425e-15	1.73382e-10
KCND2	6210	9.45441e-51	2.88322e-46
FAM3C	7538	5.09005e-17	1.48436e-12
PTPRZ1	10552	1.14683e-143	3.55138e-139
FEZF1-AS1	707	4.34843e-24	1.29166e-19
AC004594.1	640	3.63282e-13	1.04302e-08
AC006148.1	1350	7.1084e-12	2.02561e-07
POT1-AS1	7603	1.69077e-08	0.000468376
IMPDH1	1354	1.48526e-19	4.36757e-15
CCDC136	3931	8.32797e-41	2.52554e-36
ATP6V1F	3802	8.53499e-08	0.00234192
SMO	1012	1.55246e-21	4.58924e-17
AHCYL2	11123	2.68977e-36	8.12392e-32
CEP41	2949	8.75177e-10	2.45601e-05
MKLN1	15402	2.02245e-09	5.65336e-05
PLXNA4	12840	1.72337e-69	5.29091e-65
EXOC4	18443	1.20355e-39	3.64591e-35
AC009264.1	234	4.79113e-18	1.40255e-13
CHRM2	379	9.31081e-18	2.72397e-13
DGKI	14882	1.09296e-220	3.39089e-216
TRIM24	10202	8.44938e-13	2.42075e-08
UBN2	10540	4.46446e-08	0.00122965
CLEC2L	161	3.55291e-08	0.000980461
HIPK2	13925	8.68755e-18	2.54189e-13
TBXAS1	1058	2.23546e-09	6.24588e-05
KDM7A	5180	2.50356e-28	7.48413e-24
DENND2A	9546	2.30169e-20	6.78585e-16
BRAF	17838	4.66524e-15	1.35222e-10
TMEM178B	16209	3.38187e-27	1.00935e-22
CASP2	2542	3.05048e-16	8.8769e-12
TCAF1	6772	2.37927e-12	6.79901e-08
C7orf33	53	2.65012e-07	0.00721786
EZH2	7472	3.38574e-76	1.04098e-71
ATP6V0E2	3587	2.51871e-20	7.42391e-16
ZNF775	1092	1.44079e-11	4.0966e-07
TMEM176B	3943	2.25178e-75	6.92243e-71
TMEM176A	1476	1.4463e-33	4.35612e-29
SMARCD3	1227	2.70271e-11	7.67191e-07
RHEB	3681	1.41951e-11	4.03624e-07
PRKAG2	3702	4.02783e-70	1.23691e-65
GALNT11	10541	2.97231e-50	9.06258e-46
KMT2C	18823	4.16979e-29	1.24819e-24
DPP6	1028	6.06048e-36	1.8296e-31
RBM33	11128	2.35119e-34	7.0879e-30
DNAJB6	7470	3.72196e-17	1.08629e-12
PTPRN2	4050	2.44167e-31	7.33306e-27
DLGAP2	5732	8.06914e-169	2.50143e-164
CSMD1	9308	8.19966e-67	2.51549e-62
MCPH1	7189	7.02703e-13	2.01444e-08
ANGPT2	2251	9.86073e-10	2.76515e-05
AGPAT5	4906	1.74259e-10	4.91828e-06
MFHAS1	6741	3.15263e-07	0.00857547
ERI1	6801	2.16395e-49	6.59527e-45
TNKS	15605	3.78384e-13	1.08627e-08
LINC00599	16454	0	0
MSRA	6769	6.67935e-63	2.04622e-58
AC023385.1	312	2.75234e-10	7.75719e-06
AC104964.3	385	1.04081e-07	0.00285318
PRSS51	500	1.58658e-15	4.60537e-11
RP1L1	34	1.02669e-26	3.06232e-22
FDFT1	2074	2.53754e-30	7.60958e-26
CTSB	1289	3.02409e-07	0.00822795
AC068587.4	6120	5.61344e-33	1.68959e-28
TRMT9B	12741	1.24549e-30	3.73685e-26
SGCZ	324	1.2872e-16	3.7491e-12
MSR1	5909	3.62516e-75	1.11441e-70
AC011586.2	6732	1.70271e-66	5.22222e-62
AC011586.1	2813	1.08216e-24	3.21845e-20
ZDHHC2	7773	3.49478e-07	0.00949742
MTMR7	7151	1.65581e-24	4.92288e-20
MTUS1	10397	2.59326e-38	7.84773e-34
PCM1	16742	8.81945e-32	2.65016e-27
CSGALNACT1	242	1.65351e-11	4.70026e-07
XPO7	8387	2.42131e-13	6.95837e-09
NPM2	299	5.41403e-09	0.000150689
DMTN	417	1.5264e-32	4.59142e-28
PPP3CC	7715	7.56597e-13	2.16841e-08
CCAR2	1688	4.34871e-10	1.22351e-05
BIN3	1508	3.63141e-07	0.00986617
SLC25A37	1943	1.11936e-09	3.13735e-05
AC120193.1	250	9.019e-09	0.000250431
NEFM	1521	5.51325e-81	1.69654e-76
NEFL	1705	4.67083e-90	1.43974e-85
DOCK5	232	1.27469e-08	0.000353498
PPP2R2A	13375	2.2228e-18	6.51369e-14
PNMA2	918	2.49905e-07	0.0068104
CLU	1776	3.657e-15	1.06027e-10
FBXO16	1940	1.92142e-08	0.000531944
FZD3	7162	2.57503e-44	7.82628e-40
LEPROTL1	3831	2.60065e-16	7.5705e-12
SMIM18	1204	1.18997e-23	3.53254e-19
NRG1	18072	1.008e-194	3.12632e-190
AC068931.1	8453	1.6668e-152	5.16375e-148
NRG1-IT1	798	5.61952e-25	1.67186e-20
NRG1-IT3	267	1.95678e-10	5.52065e-06
RNF122	731	5.83138e-11	1.65098e-06
AC090993.1	542	2.2426e-18	6.5715e-14
AC087855.1	1407	8.40262e-57	2.56918e-52
UNC5D	12404	3.60781e-64	1.10569e-59
AC105230.1	2631	2.72144e-14	7.85952e-10
PLPP5	1640	1.04187e-12	2.98328e-08
NSD3	15144	5.9848e-20	1.76162e-15
FGFR1	630	1.8423e-17	5.38376e-13
ZMAT4	1922	9.85755e-63	3.01976e-58
SFRP1	939	3.67917e-23	1.09135e-18
GPAT4	1865	4.10667e-08	0.00113188
ANK1	562	7.58294e-17	2.2099e-12
KAT6A	13168	7.03819e-23	2.08675e-18
POLB	4548	1.72109e-10	4.85795e-06
SLC20A2	5101	1.57025e-07	0.00429274
CHRNB3	119	3.79837e-08	0.00104752
SPIDR	13315	6.15327e-15	1.7826e-10
AC100805.1	507	4.5405e-20	1.33709e-15
SNTG1	10401	0	0
PXDNL	2148	4.68345e-31	1.40606e-26
PCMTD1	12861	4.30192e-52	1.31273e-47
ST18	12366	1.129e-68	3.4657e-64
AC021915.2	932	1.39538e-07	0.00381791
RB1CC1	14313	1.69546e-19	4.98499e-15
RPS20	11448	2.71288e-61	8.30792e-57
TOX	16707	4.23122e-14	1.22028e-09
CA8	116	1.53731e-09	4.302e-05
RAB2A	11913	5.59269e-15	1.6206e-10
CHD7	11802	0	0
AC113143.3	524	7.92282e-13	2.27013e-08
AC022182.1	1001	1.52132e-16	4.43025e-12
YTHDF3	6275	3.19802e-08	0.000883166
LINC01414	13023	1.17653e-36	3.55464e-32
BHLHE22	2875	1.16831e-23	3.46836e-19
MTFR1	6247	9.45745e-17	2.75562e-12
PDE7A	12677	9.43941e-53	2.8811e-48
VXN	1438	3.71279e-49	1.1314e-44
SNHG6	6486	2.09666e-13	6.02747e-09
ARFGEF1	13617	4.78279e-12	1.364e-07
PREX2	1183	2.47888e-15	7.19196e-11
C8orf34	1028	4.08812e-30	1.22558e-25
SLCO5A1	7974	5.26386e-266	1.63364e-261
AC091047.1	120	3.46254e-10	9.75016e-06
AC079089.1	3706	1.99189e-23	5.91132e-19
NCOA2	16325	2.23507e-115	6.90569e-111
TRAM1	3509	3.29209e-07	0.00895019
XKR9	649	4.25032e-17	1.23999e-12
SBSPON	685	7.74473e-10	2.17418e-05
RPL7	14083	2.4636e-51	7.51521e-47
GDAP1	16090	6.72219e-24	1.99629e-19
AC067773.1	627	1.74047e-46	5.29694e-42
LINC01111	147	3.76119e-11	1.06663e-06
IL7	5514	4.15092e-18	1.21539e-13
STMN2	7263	1.31027e-11	3.72681e-07
HEY1	248	2.73682e-07	0.0074532
TPD52	13446	1.74106e-53	5.31632e-49
ZBTB10	3282	1.20173e-19	3.53441e-15
ZNF704	13821	1.68482e-85	5.18942e-81
PAG1	6144	8.259e-20	2.43021e-15
FABP5	4733	1.74758e-09	4.88728e-05
AC060765.1	14	6.14184e-10	1.72574e-05
RALYL	1136	1.3894e-54	4.24462e-50
E2F5	2993	2.56804e-14	7.41701e-10
CA2	513	1.02395e-25	3.05003e-21
ATP6V0D2	1171	4.06324e-08	0.00112003
WWP1	6729	1.46014e-07	0.00399407
MMP16	8426	3.16085e-07	0.0085972
DECR1	4825	2.54375e-09	7.10266e-05
RBM12B	4820	1.91081e-27	5.70472e-23
CDH17	99	5.26674e-10	1.4809e-05
GEM	817	9.58268e-27	2.85832e-22
DPY19L4	5822	1.10681e-15	3.21439e-11
INTS8	6034	1.11258e-16	3.2415e-12
NDUFAF6	6675	2.34517e-08	0.000648697
TP53INP1	2963	6.56398e-23	1.94622e-18
PTDSS1	1916	9.07907e-12	2.5849e-07
SDC2	1428	5.8101e-60	1.7783e-55
CPQ	2943	7.63764e-40	2.31428e-35
RPL30	13908	4.67994e-57	1.43103e-52
VPS13B	15622	4.62755e-10	1.30168e-05
NCALD	2099	2.26838e-11	6.44197e-07
UBR5	15541	4.41614e-50	1.3463e-45
BAALC	1231	3.41279e-07	0.00927698
FZD6	1179	4.0046e-12	1.14259e-07
RIMS2	20321	2.28751e-43	6.94921e-39
DPYS	820	4.22773e-13	1.21336e-08
LRP12	8839	1.37692e-54	4.20663e-50
ZFPM2-AS1	1724	3.41791e-07	0.00929056
OXR1	15174	1.23167e-30	3.6955e-26
AC090579.1	7131	7.56733e-09	0.000210288
RSPO2	563	1.75555e-17	5.13076e-13
EIF3E	9032	1.16823e-44	3.552e-40
SYBU	6455	3.943e-33	1.18696e-28
CSMD3	11184	6.22574e-56	1.90314e-51
AC024996.1	915	4.54633e-16	1.32239e-11
AC055788.1	389	6.87773e-12	1.95995e-07
EIF3H	9515	5.47841e-19	1.60824e-14
RAD21	6825	1.55109e-12	4.43799e-08
EXT1	14693	6.6445e-61	2.03448e-56
SAMD12	3941	5.0869e-121	1.57256e-116
AC023590.1	1117	3.87662e-34	1.16841e-29
ENPP2	69	1.26614e-65	3.88186e-61
ZHX1	5343	5.15057e-16	1.49794e-11
FBXO32	400	3.25801e-14	9.40296e-10
FAM91A1	2862	1.46665e-07	0.00401174
TMEM65	3039	6.42181e-08	0.00176478
NDUFB9	5300	3.63195e-24	1.07927e-19
TRIB1	956	3.47412e-16	1.01083e-11
CASC8	251	6.66656e-09	0.000185397
AC104370.1	134	2.24336e-08	0.000620604
FAM49B	11032	8.30816e-09	0.000230784
ASAP1	8749	3.86362e-18	1.13138e-13
KCNQ3	6904	2.9465e-57	9.01159e-53
PHF20L1	10449	1.28917e-21	3.81209e-17
NDRG1	4357	3.61731e-64	1.10856e-59
ST3GAL1	4705	7.1605e-31	2.1493e-26
KHDRBS3	14111	2.12314e-89	6.54393e-85
LINC02055	1145	9.39451e-16	2.72948e-11
AC046195.1	2402	1.09597e-27	3.2731e-23
AC046195.2	1133	1.27983e-13	3.68385e-09
FAM135B	9128	5.01227e-157	1.5531e-152
PTK2	18454	6.93625e-36	2.09391e-31
PTP4A3	1463	4.04357e-10	1.13802e-05
LY6E	146	9.52355e-10	2.67164e-05
LY6H	927	1.6936e-21	5.00595e-17
EEF1D	2935	3.48344e-11	9.88077e-07
GRINA	3666	4.07985e-19	1.19833e-14
MAF1	1256	3.46338e-08	0.000955963
KIFC2	152	1.72246e-07	0.00470576
LRRC24	1624	6.85434e-08	0.00188282
RPL8	11847	4.36315e-10	1.22749e-05
DOCK8	1874	1.54004e-31	4.62628e-27
KANK1	8631	3.4225e-09	9.54534e-05
VLDLR-AS1	1925	6.83532e-26	2.03686e-21
VLDLR	1266	3.79979e-14	1.09628e-09
KCNV2	884	1.85293e-10	5.2286e-06
RFX3	18569	5.21818e-85	1.60709e-80
RFX3-AS1	4787	1.4107e-07	0.00385955
AL353151.2	1305	9.81421e-14	2.82659e-09
JAK2	5877	3.43888e-10	9.6839e-06
AL162253.2	1608	5.53656e-08	0.00152283
UHRF2	7580	2.52105e-29	7.54927e-25
KDM4C	11722	2.16232e-16	6.29558e-12
LURAP1L-AS1	1699	8.04808e-08	0.00220888
LURAP1L	4074	7.90743e-08	0.00217059
MPDZ	10482	6.73369e-22	1.99257e-17
NFIB	12636	2.72639e-184	8.45425e-180
AL136366.1	3992	2.88522e-137	8.93034e-133
AL137017.1	6783	7.11746e-230	2.20848e-225
TTC39B	1102	4.66896e-18	1.36693e-13
SNAPC3	7381	2.36962e-15	6.87523e-11
PSIP1	10786	4.46676e-37	1.3499e-32
CNTLN	4595	1.31219e-18	3.84746e-14
SH3GL2	8337	7.91814e-80	2.43633e-75
DENND4C	13140	3.34989e-57	1.0244e-52
RPS6	13039	4.08468e-34	1.231e-29
SLC24A2	4310	7.25132e-12	2.06612e-07
MLLT3	7217	2.23509e-19	6.56981e-15
FOCAD	7469	6.58537e-20	1.93821e-15
AL445623.2	249	2.69857e-08	0.000745967
ELAVL2	1748	3.08253e-14	8.89834e-10
MOB3B	914	3.87535e-13	1.11246e-08
LINGO2	10114	8.98558e-48	2.73629e-43
NDUFB6	4562	5.79117e-08	0.0015924
TMEM215	10761	1.71916e-89	5.29897e-85
GALT	1734	6.889e-09	0.000191535
RNF38	9872	3.80805e-43	1.15662e-38
FBXO10	2781	1.19927e-09	3.35988e-05
SHB	318	8.93041e-18	2.61277e-13
ANKRD18A	113	5.26201e-14	1.51704e-09
AL353626.1	452	3.78499e-12	1.08016e-07
CNTNAP3B	493	1.83248e-11	5.20737e-07
CBWD5	3873	3.65866e-09	0.000102011
PGM5	7373	4.38448e-26	1.30715e-21
PGM5-AS1	922	1.40798e-13	4.05146e-09
PIP5K1B	2202	2.32008e-17	6.77717e-13
FXN	1523	9.48257e-10	2.66024e-05
[truncated: 1,902 more rows]

## Sheet: Cone Location Model
gene_short_name	p_value	normalized_effect	q_value
SAMD11	3.77615e-24	0.615486	1.11162e-19
GNB1	7.09282e-08	-0.20869	0.00194705
CEP104	1.94816e-52	-0.897523	5.85207e-48
DFFB	1.78309e-08	-0.605563	0.000492972
AJAP1	1.08662e-15	1.01232	3.1386e-11
ACOT7	1.86719e-28	-0.885182	5.52463e-24
ESPN	2.6682e-49	-2.12367	8.00487e-45
CAMTA1	5.71756e-103	-0.505246	1.73134e-98
AL034417.2	3.14775e-07	0.913015	0.0085562
SLC25A33	4.89516e-19	-0.676444	1.42787e-14
CLSTN1	3.60704e-08	-0.141689	0.000994174
PGD	6.2132e-11	-0.435712	1.75368e-06
DFFA	1.50999e-08	-0.442845	0.00041792
AL139423.1	2.83425e-12	-0.576865	8.06685e-08
MTOR	1.52102e-10	-0.277795	4.28014e-06
DISP3	4.88113e-11	0.38771	1.37911e-06
PRDM2	1.04631e-08	-0.263788	0.000290194
KAZN	1.84612e-63	-0.913297	5.56273e-59
EFHD2	2.48669e-08	-0.626615	0.000686524
PADI2	1.18683e-16	-1.34241	3.43968e-12
PLA2G5	1.63775e-50	-3.38162	4.91652e-46
CAMK2N1	3.78383e-15	0.574882	1.09069e-10
KIF17	2.60983e-12	-1.1157	7.42889e-08
EIF4G3	9.83806e-81	-0.415771	2.97149e-76
EPHA8	2.37674e-12	-0.602848	6.76634e-08
LINC01355	1.58179e-11	0.465143	4.48216e-07
HNRNPR	1.80216e-26	0.343577	5.32143e-22
STPG1	6.08236e-33	-1.17654	1.80743e-28
NIPAL3	8.02297e-21	-0.537856	2.34928e-16
RCAN3	1.68053e-18	-0.536179	4.89657e-14
MAN1C1	1.21725e-49	-1.13787	3.65211e-45
AL031280.1	1.19735e-12	-1.17565	3.41436e-08
STMN1	8.39452e-43	-0.434394	2.51189e-38
PAFAH2	8.47919e-11	-0.539811	2.39105e-06
CEP85	2.77119e-15	-0.778056	7.99128e-11
UBXN11	1.95728e-08	-0.704391	0.000540933
DHDDS	3.5572e-44	-0.657855	1.0652e-39
STX12	1.80102e-09	-0.331512	5.03349e-05
ATP5IF1	1.08229e-07	-0.287721	0.00296364
OPRD1	4.68317e-20	-0.808937	1.36926e-15
EPB41	3.9808e-39	-0.400996	1.18839e-34
MECR	3.06922e-24	-0.722875	9.03792e-20
NKAIN1	1.20109e-14	-0.814336	3.45662e-10
SPOCD1	1.81394e-07	-0.840435	0.00495079
BSDC1	1.26316e-07	0.318775	0.00345588
ZBTB8OS	2.38361e-14	-0.375905	6.85002e-10
AL020995.1	2.04607e-27	-0.989727	6.04776e-23
AK2	7.28581e-23	-0.567018	2.14043e-18
PHC2	6.37079e-13	0.274022	1.81918e-08
SFPQ	3.14519e-08	0.169735	0.000867382
AGO4	3.54689e-08	0.234556	0.000977735
AGO1	1.12487e-15	0.463814	3.24885e-11
GRIK3	6.86912e-16	-0.363636	1.98552e-11
RSPO1	4.98102e-16	1.09012	1.44046e-11
EPHA10	4.04542e-08	-0.354757	0.00111431
MACF1	9.10142e-12	-0.141703	2.5828e-07
CTPS1	1.7595e-08	-0.512183	0.000486519
SCMH1	1.20993e-08	0.1612	0.000335283
RIMKLA	2.50771e-14	-0.700402	7.20616e-10
CCDC30	8.72627e-10	0.564203	2.4437e-05	6.60955e-52
SVBP	1.49737e-07	0.313325	0.00409201	0
ERMAP	2.91362e-18	-0.761081	8.48155e-14	1
MPL	6.57811e-11	-0.87559	1.85634e-06	1.30411e-57
PTPRF	3.15854e-37	0.465448	9.41749e-33	7.73053e-240
KDM4A-AS1	3.61744e-16	-0.488612	1.04667e-11	1
CCDC24	2.8916e-09	-0.569167	8.0664e-05	7.87176e-08
SLC6A9	1.8752e-10	-0.580233	5.27419e-06	6.21012e-33
TESK2	7.07154e-36	-1.13602	2.10647e-31	1
PRDX1	5.45414e-26	-0.40831	1.60919e-21	1
AKR1A1	3.75031e-11	-0.416195	1.06029e-06	1
MAST2	5.32131e-46	-0.514308	1.5948e-41	1
PIK3R3	2.60034e-21	-0.780704	7.62056e-17	1
UQCRH	3.78182e-30	-0.451293	1.12089e-25	7.98092e-94
MKNK1	1.70024e-08	0.723248	0.000470202	1
SPATA6	6.16695e-29	-0.34	1.82554e-24	1
AGBL4	6.14605e-29	-0.293876	1.81942e-24	0
ELAVL4	5.93658e-11	0.647841	1.67596e-06	1
EPS15	5.60718e-12	-0.323919	1.59328e-07	1.242e-26
OSBPL9	2.31374e-07	-0.188315	0.00630494	0
RAB3B	1.20709e-15	-0.623211	3.48597e-11	1
ECHDC2	5.63344e-185	-1.4663	1.70992e-180	0.000147951
SCP2	4.94763e-58	-0.760294	1.48864e-53	1.41369e-65
SLC1A7	2.4706e-40	-0.380701	7.38217e-36	1
LRP8	8.25392e-12	0.49992	2.34329e-07	1
SSBP3	2.87777e-18	-0.237151	8.37747e-14	0
MROH7	2.62003e-08	-0.750584	0.000723155	1
AC119674.1	5.39762e-08	1.18492	0.00148451	1.27876e-09
PLPP3	7.65974e-15	1.20258	2.20593e-10	NA
DAB1	1.24774e-18	0.589983	3.6364e-14	NA
FGGY	1.64239e-08	-0.243639	0.000454301	NA
HOOK1	4.01553e-14	-0.633797	1.15274e-09	0
USP1	1.27026e-08	0.437321	0.000351888	1
PGM1	1.22555e-15	-1.05162	3.53915e-11	8.36935e-76
CACHD1	1.26265e-07	0.499074	0.00345462	3.82534e-282
RAVER2	1.14762e-13	-0.653202	3.28781e-09	1
JAK1	2.27038e-37	0.361428	6.77072e-33	3.65862e-20
PDE4B	1.10294e-24	-0.393719	3.24859e-20	8.55944e-22
GNG12-AS1	3.48772e-10	-1.11018	9.79213e-06	1
WLS	2.97284e-09	-1.0303	8.29214e-05	1
SRSF11	1.0954e-26	0.286533	3.23571e-22	NA
NEGR1	6.1001e-26	-0.301714	1.79965e-21	NA
AL513166.1	5.86676e-11	-0.474512	1.65642e-06	1.05885e-12
AL583808.1	1.14584e-12	-0.966133	3.26792e-08	1
AC118549.1	1.34615e-07	0.17678	0.00368172	1
PTGFR	5.22048e-10	0.779772	1.46393e-05	6.51986e-10
ADGRL2	3.66044e-24	0.354621	1.0776e-19	1
LINC01725	3.0034e-14	-0.594587	8.62847e-10	1
TTLL7	8.0046e-35	0.32141	2.38241e-30	0.000890004
WDR63	3.62547e-20	-1.56947	1.0602e-15	1
AL078459.1	2.55994e-40	-1.06562	7.64886e-36	1
DDAH1	8.03589e-140	-1.62833	2.43705e-135	0
ODF2L	2.06224e-31	-0.355204	6.11846e-27	1
LMO4	4.91643e-60	-0.71415	1.4798e-55	1.31716e-51
PKN2	2.19413e-18	0.213502	6.39063e-14	0
LRRC8B	7.89534e-20	-0.450211	2.30717e-15	1
ZNF326	4.4547e-19	0.272699	1.29953e-14	1.22406e-22
ZNF644	2.5756e-19	0.292638	7.51586e-15	3.13482e-51
HFM1	2.25256e-20	0.47365	6.59055e-16	1
BTBD8	5.08196e-44	0.54242	1.52154e-39	1
GLMN	3.97934e-28	-0.620878	1.17701e-23	8.32187e-22
DIPK1A	1.61982e-09	-0.325579	4.529e-05	1
FNBP1L	6.31177e-28	0.342045	1.86652e-23	1
DNTTIP2	6.29935e-08	0.474016	0.00173037	0
ABCA4	2.54736e-98	-0.742022	7.70883e-94	1
SLC44A3	1.54328e-27	1.2449	4.56254e-23	5.10219e-71
RWDD3	1.44969e-16	0.585815	4.20032e-12	7.56583e-238
PTBP2	1.8954e-52	0.318621	5.69378e-48	1
DPYD	1.52305e-32	0.711456	4.52408e-28	8.23096e-06
DPYD-AS1	3.46231e-09	0.762	9.64947e-05	5.5859e-170
MIR137HG	7.70687e-36	1.35011	2.29549e-31	1
BX005019.1	1.4056e-07	0.917921	0.00384335	1.4305e-07
PALMD	9.80443e-09	-0.262701	0.000272004	0
AGL	1.10389e-23	-0.528487	3.24733e-19	1
LRRC39	1.14077e-51	-1.33434	3.42609e-47	1.90669e-126
COL11A1	1.09931e-31	1.49763	3.26285e-27	1.75673e-266
RNPC3	1.09216e-21	-0.416813	3.20201e-17	1
VAV3	1.61851e-16	-0.903545	4.68867e-12	0.0876713
WDR47	4.70876e-17	-0.557845	1.36639e-12	0
CELSR2	4.90377e-08	0.449804	0.00134942	1
SORT1	2.23786e-08	-0.319259	0.000618119	8.80079e-34
GNAT2	8.67754e-20	-0.847982	2.53549e-15	1.70858e-26
AHCYL1	1.478e-10	-0.312044	4.15924e-06	1
SLC6A17	1.00495e-09	0.679848	2.81294e-05	1
LAMTOR5	1.24828e-10	-0.428178	3.51517e-06	3.09703e-193
TMIGD3	1.27485e-13	-1.10287	3.65105e-09	1
KCND3	3.13474e-09	-0.682598	8.7409e-05	6.35373e-06
LINC01356	5.05789e-20	-1.15537	1.47873e-15	9.12686e-31
LINC01357	1.37817e-29	-0.926517	4.08227e-25	1
SLC16A1-AS1	1.93486e-11	-0.318255	5.48145e-07	1
MAGI3	9.17475e-54	0.723119	2.75766e-49	0
RSBN1	2.08545e-09	0.268691	5.82528e-05	1
VANGL1	4.5584e-09	-0.866257	0.00012691	1.40076e-15
ATP1A1	2.87103e-37	-0.825141	8.56084e-33	0
SPAG17	1.55033e-26	-1.03517	4.57827e-22	1
SRGAP2B	1.00021e-22	0.76986	2.93763e-18	0.0406031
RNF115	5.71017e-11	-0.273416	1.61244e-06	0
AC239809.3	2.75939e-07	0.353298	0.00750776	1
PDE4DIP	1.11671e-61	0.873077	3.36296e-57	1.24202e-94
HIST2H2AC	1.18317e-31	0.888646	3.51164e-27	0
PLEKHO1	2.07876e-09	0.570208	5.80702e-05	1
MRPS21	2.97842e-08	-0.323271	0.000821657	5.18309e-127
MLLT11	1.71295e-09	-0.433725	4.78838e-05	0
PIP5K1A	1.63181e-33	-0.474655	4.85186e-29	1
RIIAD1	1.46627e-07	-0.639789	0.00400804	4.1852e-10
THEM4	2.38373e-09	-0.33185	6.65465e-05	0
S100A10	8.04365e-09	-0.839134	0.00022334	1
FLG-AS1	1.01586e-23	-0.611038	2.98855e-19	2.2106e-105
S100A6	5.21349e-50	1.29715	1.56462e-45	2.39827e-152
JTB	5.01014e-10	0.370724	1.40514e-05	1
RPS27	6.90883e-18	0.31271	2.00937e-13	0.00199818
KCNN3	1.6484e-25	-0.792204	4.86079e-21	0
DCST1	6.04039e-12	-1.41454	1.71608e-07	0.0745294
FDPS	2.92775e-11	-0.3957	8.28406e-07	1
DAP3	1.79753e-22	-0.465052	5.27809e-18	1
SYT11	3.71134e-21	0.572111	1.08727e-16	1
LMNA	3.36809e-22	-0.533343	9.88467e-18	1
C1orf61	1.07655e-15	-1.13624	3.10962e-11	NA
MEF2D	3.93123e-66	-1.13339	1.18483e-61	3.40073e-09
NES	2.80579e-09	0.795671	7.8276e-05	1
ARHGEF11	6.15948e-55	-0.562317	1.85166e-50	1
KIRREL1	3.90198e-39	-1.03817	1.1649e-34	1.20235e-182
IFI16	3.72444e-13	-0.564623	1.06452e-08	1
CADM3	9.5415e-61	0.905026	2.87266e-56	1
CADM3-AS1	9.60931e-10	0.83112	2.69013e-05	3.11893e-131
NOS1AP	6.74325e-168	-1.4234	2.04624e-163	1
SPATA46	8.43655e-11	-0.982408	2.37911e-06	1
C1orf226	2.10383e-60	-1.84818	6.33338e-56	0
UCK2	3.28201e-08	-0.286553	0.000904917	1
FAM78B	9.72237e-35	-0.443105	2.89338e-30	7.36033e-25
ILDR2	1.71859e-13	0.351815	4.91861e-09	0
POU2F1	2.05211e-18	0.226831	5.97737e-14	1
CCDC181	1.29452e-09	0.281041	3.62179e-05	6.27741e-11
C1orf112	1.98026e-18	0.607831	5.76848e-14	3.81103e-249
SCYL3	2.83417e-07	0.363409	0.00771037	1
PRRC2C	3.65332e-21	0.255826	1.07031e-16	0.0719051
DNM3	1.17022e-08	-0.343426	0.00032436	0
AL645568.1	8.43494e-23	-0.390369	2.47768e-18	1
SLC9C2	7.99875e-27	-1.73933	2.36291e-22	3.76295e-72
AL139142.1	9.06959e-12	-1.1113	2.57395e-07	1.78259e-141
ANKRD45	1.23477e-15	-1.02036	3.56566e-11	1
RABGAP1L	1.4549e-15	-0.184448	4.1997e-11	1
ASTN1	6.62679e-25	0.683759	1.95272e-20	8.47319e-88
RASAL2	2.01106e-50	-0.46463	6.0364e-46	1
RALGPS2	3.35078e-17	0.171421	9.72665e-13	0.0101485
FAM20B	3.43745e-10	-0.457633	9.65133e-06	5.74103e-81
TOR3A	8.86116e-10	-0.669603	2.48139e-05	1
ABL2	3.29753e-26	-0.332311	9.73265e-22	0.000389974
CEP350	9.53004e-11	0.207961	2.68585e-06	0
XPR1	5.90928e-12	0.188815	1.67889e-07	1
NPL	1.34925e-13	-0.795991	3.86345e-09	5.78944e-19
DHX9	3.99369e-10	0.20062	1.12103e-05	0
LAMC1	1.25972e-17	-0.715451	3.66113e-13	0.250866
SWT1	2.03365e-07	0.50269	0.00554596	2.4494e-34
TPR	3.7618e-25	0.386216	1.1089e-20	4.87493e-58
KCNT2	6.9937e-60	0.502488	2.10496e-55	1
ASPM	2.41257e-15	0.694333	6.95834e-11	1
ZBTB41	1.75982e-08	0.313521	0.000486589	0
CRB1	1.34237e-07	0.136405	0.00367152	1
DENND1B	1.27115e-79	0.597304	3.83874e-75	1.35381e-65
LHX9	1.29855e-53	2.10892	3.90291e-49	1.34913e-109
NEK7	8.34791e-21	0.362579	2.44427e-16	1
LINC00862	3.7029e-09	0.715925	0.000103174	1
KIF21B	9.66664e-17	-0.420022	2.80217e-12	0
LMOD1	8.92368e-91	-1.65626	2.69825e-86	1
TIMM17A	2.73767e-07	-0.359989	0.00744892	5.40489e-113
ETNK2	1.47241e-31	-1.51627	4.36953e-27	0
MDM4	1.81507e-11	-0.216275	5.14263e-07	1
LEMD1-AS1	2.45036e-08	-0.700169	0.000676543	1.50574e-66
LEMD1	2.34785e-14	-0.462458	6.74795e-10	0
AC119673.2	2.02749e-31	-1.41272	6.01557e-27	1
PM20D1	2.76904e-11	-1.10156	7.8375e-07	7.30705e-115
SRGAP2	4.54471e-17	0.552056	1.31897e-12	0
MAPKAPK2	2.75836e-35	-0.88523	8.21328e-31	1
MIR29B2CHG	1.76497e-14	-0.907487	5.07534e-10	1.55333e-39
RCOR3	4.63102e-13	0.233762	1.32308e-08	1.88071e-17
TRAF5	1.12579e-08	-0.831651	0.000312125
RD3	7.71468e-101	-0.680167	2.33523e-96	0
NENF	7.64516e-08	0.437854	0.00209783	1
PTPN14	4.50156e-28	1.92701	1.33143e-23	1
KCTD3	2.72009e-11	0.304298	7.7003e-07	1
USH2A	1.97354e-48	-0.518341	5.91963e-44	NA
AC093581.1	3.94778e-14	-0.739257	1.13333e-09	7.26776e-55
GPATCH2	4.4341e-12	-0.275938	1.26075e-07	1
TGFB2	4.87314e-37	1.83212	1.45273e-32	1
MARK1	2.16567e-09	-0.241167	6.04784e-05	8.21648e-213
2024-03-02	5.45195e-18	-1.15005	1.58603e-13	1
MIA3	6.31738e-21	0.477889	1.85011e-16	1.04565e-11
BROX	2.4025e-13	0.608943	6.87258e-09	NA
DISP1	8.8569e-08	0.369464	0.00242821	5.23306e-13
CAPN2	2.09968e-07	-0.426381	0.00572497	1
TP53BP2	1.02473e-07	-0.248072	0.00280695	1
DNAH14	3.87127e-46	-0.589249	1.16034e-41	1.72017e-06
LBR	2.35764e-20	0.528862	6.89752e-16	1
ENAH	1.45696e-13	0.147012	4.17098e-09	1
EPHX1	8.19742e-15	-0.872839	2.36053e-10	0
COQ8A	4.94084e-11	0.615319	1.39589e-06	1
CDC42BPA	1.81492e-15	0.176821	5.23641e-11	3.41006e-124
ZNF678	2.55233e-07	0.283342	0.00694872	1.23097e-61
ARF1	1.1433e-11	0.364568	3.24264e-07	1
GUK1	3.13206e-108	-0.923559	9.48858e-104	0.0664337
OBSCN	1.05902e-18	0.747772	3.08726e-14	1.19541e-159
AL353593.1	5.08719e-08	0.828453	0.00139954	1
GALNT2	1.23525e-37	-0.597745	3.68427e-33	1
DISC1	7.27549e-50	-1.30259	2.1833e-45	0
AL136171.2	5.61598e-18	-1.25663	1.63369e-13	1
PCNX2	4.21868e-26	-0.669691	1.24489e-21	1.31598e-60
SLC35F3	1.29906e-68	0.873481	3.91719e-64	4.16717e-175
TARBP1	2.16681e-27	-0.614326	6.40444e-23	1
IRF2BP2	3.02464e-08	0.471087	0.000834347	0.886421
ARID4B	9.85134e-30	0.318772	2.91876e-25	0
B3GALNT2	1.27475e-69	-1.09214	3.84439e-65	1
GNG4	5.33893e-09	-0.442587	0.000148524	7.75398e-69
LYST	1.79835e-61	-0.619132	5.41521e-57	8.3272e-93
ERO1B	2.49662e-16	0.713825	7.22647e-12	1
RYR2	6.43334e-18	-0.848887	1.87114e-13	0.843442
FMN2	1.32876e-78	-0.655479	4.01221e-74	0
GREM2	3.0316e-11	-0.678988	8.57701e-07	1
RGS7	8.20623e-47	1.32398	2.46039e-42	1.90177e-93
CEP170	4.56985e-25	0.329767	1.34701e-20	9.62205e-22
AKT3	4.81551e-84	0.384412	1.45496e-79	1
LINC02774	1.93627e-19	-1.18187	5.65257e-15	1
HNRNPU	2.80541e-70	0.520009	8.46113e-66	5.71861e-196
SH3YL1	1.19645e-07	0.334	0.00327456	1
PXDN	8.50246e-08	0.563688	0.00233146	0.0802367
SOX11	9.82926e-17	0.545753	2.84911e-12	0
KIDINS220	1.27555e-20	0.266364	3.73354e-16	1
GRHL1	3.12834e-18	-0.619652	9.10535e-14	3.31558e-65
HPCAL1	1.87928e-14	-0.696115	5.40349e-10	0
ROCK2	1.35187e-33	-0.377219	4.02006e-29	1
LPIN1	1.66491e-07	-0.270853	0.00454621	9.80818e-25
MYCN	2.34904e-14	-0.5022	6.75113e-10	0
LAPTM4A	4.89115e-14	0.427948	1.40366e-09	1
KLHL29	8.55443e-18	0.28066	2.48746e-13	7.19079e-171
EFR3B	2.05968e-14	-0.61456	5.92118e-10	1.52433e-29
DNMT3A	6.19071e-31	-0.439502	1.83598e-26	1
HADHB	1.28878e-14	-0.428887	3.70858e-10	1
DRC1	1.47969e-12	-1.17618	4.21638e-08	8.043e-13
KCNK3	2.90647e-20	0.531707	8.5017e-16	1
DPYSL5	1.96844e-27	-0.528286	5.8185e-23	1
CGREF1	6.21336e-18	-1.3215	1.80734e-13	0
GTF3C2	1.56427e-07	-0.344869	0.00427312	1
IFT172	5.01397e-10	-0.346816	1.40617e-05	2.26351e-26
BABAM2	2.51476e-12	-0.281954	7.15851e-08	0
CLIP4	4.84369e-17	0.275989	1.40549e-12	0.0192113
ALK	3.34022e-32	0.86229	9.91946e-28	0.000194937
YPEL5	8.23974e-09	-0.377698	0.000228743	1.47956e-280
LBH	4.70852e-62	-0.764189	1.41821e-57	1
LCLAT1	3.1181e-20	-0.306158	9.12014e-16	1.01977e-10
GALNT14	8.04106e-24	1.11403	2.36608e-19	NA
YIPF4	1.34017e-13	0.328625	3.83771e-09	3.58535e-32
TTC27	3.77984e-08	0.34198	0.00104161	1
LINC00486	1.83106e-13	-0.784224	5.24013e-09	1
CRIM1	9.09744e-12	0.310548	2.58176e-07	4.10326e-11
PRKD3	2.12299e-08	0.282389	0.000586435	1
CYP1B1	5.71636e-55	2.70267	1.71851e-50	1
CYP1B1-AS1	3.06287e-95	2.65886	9.26548e-91	4.83137e-266
HNRNPLL	5.72199e-15	0.383415	1.64856e-10	1
MAP4K3	2.88341e-22	-0.222929	8.46308e-18	8.72686e-05
MAP4K3-DT	1.63597e-86	-1.0251	4.9444e-82	5.60793e-57
TMEM178A	1.81604e-07	-0.63028	0.00495633	1
EML4	5.42683e-63	0.629068	1.63494e-58	1
ZFP36L2	1.38926e-15	0.611786	4.01079e-11	6.79654e-05
CAMKMT	4.86808e-10	-0.311318	1.36535e-05	1
LINC01833	2.32538e-13	0.630722	6.6522e-09	1
SIX3	1.27025e-15	0.486011	3.66773e-11	0
EPAS1	2.16765e-61	-1.77599	6.52703e-57	1
CRIPT	1.48303e-09	0.326613	4.14775e-05	2.51363e-19
EPCAM-DT	1.48774e-42	0.940327	4.45103e-38	7.26321e-132
MSH2	1.44579e-22	-0.321588	4.24599e-18	1
MSH6	3.10019e-14	0.453605	8.90624e-10	5.50456e-08
FBXO11	1.36705e-11	0.200589	3.87544e-07	0.00118141
NRXN1	1.05954e-70	0.682268	3.19588e-66	1
AC068725.1	2.90908e-10	0.859991	8.1719e-06	1
ERLEC1	1.93838e-12	0.40209	5.52032e-08	NA
RTN4	7.50618e-20	0.231095	2.19361e-15	NA
AC012358.3	2.7265e-22	0.615949	8.00284e-18	NA
CCDC88A	3.1502e-42	0.446939	9.42414e-38	NA
CFAP36	4.74773e-10	0.545249	1.33174e-05	NA
PPP4R3B	2.83318e-07	0.194784	0.00770796	7.98316e-05
AC011306.1	3.91532e-32	0.734692	1.16265e-27	1
MIR217HG	2.62656e-133	0.950404	7.96503e-129	1
FANCL	2.52063e-34	0.491835	7.49939e-30	1.71127e-37
LINC01122	1.33435e-84	1.07263	4.03201e-80	1
LINC01793	5.64408e-08	0.894391	0.00155173	1
BCL11A	8.8139e-61	1.13066	2.65369e-56	NA
KIAA1841	1.05923e-08	-0.304216	0.000293747	NA
FAM161A	6.06916e-12	0.162562	1.72419e-07	NA
EHBP1	3.73869e-09	0.166871	0.000104164	0.201742
MDH1	1.30712e-07	-0.276628	0.00357562	1
LGALSL-DT	5.42448e-37	-0.892457	1.61704e-32	1
LGALSL	3.39369e-17	-0.707437	9.85086e-13	1.51845e-53
SLC1A4	1.23698e-31	-1.21366	3.67123e-27	1
PPP3R1	7.67538e-09	-0.216035	0.000213153	1
CNRIP1	1.97103e-20	0.510508	5.76764e-16	1
ANTXR1	3.12741e-07	0.65073	0.00850217	1
AAK1	2.20703e-159	-0.863714	6.69592e-155	1
GMCL1	2.34313e-10	0.372841	6.58699e-06	5.81645e-249
PCBP1-AS1	1.01471e-07	0.205938	0.00277959	1
ADD2	2.44203e-17	0.561553	7.09239e-13	1
LINC01143	5.1889e-13	1.34957	1.48231e-08	2.15791e-68
VAX2	2.63356e-25	1.18167	7.7648e-21	1
PAIP2B	5.5002e-08	0.607719	0.0015125	1
ZNF638	7.03988e-38	0.247941	2.10014e-33	0
DYSF	2.54344e-08	-1.01819	0.000702142	1
EXOC6B	9.00114e-15	0.210274	2.59125e-10	1.67588e-19
POLE4	1.79353e-27	-1.19472	5.30166e-23	0
TACR1	9.85154e-11	-0.886778	2.77626e-06	1
LRRTM4	7.42397e-20	1.90701	2.16966e-15	3.34389e-33
CTNNA2	1.77284e-16	0.482771	5.13449e-12	1.0048e-80
MAT2A	1.19564e-14	-0.414664	3.4413e-10	1
ST3GAL5	4.63496e-19	-0.779887	1.35206e-14	1
RMND5A	2.01438e-07	0.306164	0.00549401	1.01167e-05
KRCC1	5.92569e-11	0.517719	1.67294e-06	1
MRPS5	2.8864e-17	-0.431479	8.38008e-13	1
ZNF514	1.4056e-12	-0.615259	4.00582e-08	3.79227e-33
KCNIP3	3.53295e-10	-0.886856	9.91841e-06	1
DUSP2	1.83815e-19	-1.3439	5.36649e-15	1
STARD7	7.55365e-28	-0.610107	2.23354e-23	1.19438e-35
STARD7-AS1	2.97023e-13	-0.640086	8.49425e-09	1
CNNM4	2.77313e-35	-0.956156	8.257e-31	1
ANKRD36	4.8552e-09	0.184812	0.000135135	3.36228e-172
TSGA10	1.5613e-09	-0.419157	4.36587e-05	1
REV1	3.35666e-40	0.681485	1.00287e-35	1
RNF149	5.59765e-70	-0.855239	1.6882e-65	0
CREG2	8.7273e-11	-1.14881	2.46058e-06	1
FHL2	5.88229e-36	-1.45072	1.75239e-31	2.83637e-31
GCC2	1.45489e-07	0.210385	0.00397724	6.0752e-24
SH3RF3	1.58969e-07	-0.927042	0.00434191	1
ZC3H6	4.65398e-17	0.518751	1.35054e-12	1
DPP10	3.23768e-24	0.421324	9.53302e-20	1.09485e-172
SCTR	5.69148e-14	-1.02532	1.633e-09
CFAP221	1.88978e-35	-1.09781	5.62759e-31	0
PTPN4	4.31255e-08	0.160852	0.00118759	0
ARHGEF4	2.36309e-52	-1.11528	7.09825e-48
PLEKHB2	1.64427e-16	-0.502332	4.76313e-12	1.39685e-99
NCKAP5	3.25163e-89	-0.361428	9.82936e-85	0
AC010974.2	9.4833e-24	-0.409188	2.79018e-19	1
NCKAP5-AS1	1.55068e-17	-0.590196	4.50564e-13	3.42828e-21
NCKAP5-AS2	8.82986e-09	-0.803073	0.000245064	7.26917e-148
MGAT5	4.72694e-40	-0.573005	1.41212e-35	1
CCNT2-AS1	7.94897e-19	0.747262	2.31784e-14	0.0685397
ACMSD	7.81941e-09	0.743104	0.000217137	9.25578e-35
CCNT2	1.41005e-10	0.261854	3.96885e-06	1
UBXN4	5.7333e-17	0.194303	1.66311e-12	1
THSD7B	1.1341e-128	1.7064	3.4387e-124	1.28101e-19
SPOPL	1.05448e-10	0.359506	2.97068e-06	1
GTDC1	1.16332e-07	0.187573	0.00318435	1
ZEB2	5.88283e-53	0.623511	1.76773e-48	9.36985e-20
ORC4	7.49707e-14	0.291225	2.14956e-09	1
EPC2	6.74707e-33	0.406507	2.00483e-28	1
RND3	7.2984e-19	-1.26507	2.12836e-14	5.48002e-05
LINC01920	3.61475e-16	-1.53367	1.04593e-11	1
AC104777.1	8.79505e-20	-1.78813	2.56974e-15	1
RIF1	1.41891e-26	0.406681	4.19062e-22	1
NEB	2.32055e-08	0.679739	0.000640913	1
ARL5A	7.04109e-14	0.375775	2.0191e-09	1
GALNT13	9.76636e-17	0.148703	2.83098e-12	NA
AC009227.1	1.19366e-10	0.420566	3.36195e-06	NA
AC096589.1	1.02769e-10	-0.721619	2.89552e-06	NA
CCDC148	3.90701e-41	-0.782278	1.16816e-36	0
PKP4	5.00265e-30	-0.3417	1.48228e-25
DAPL1	8.95473e-107	1.58503	2.71239e-102	1
AC064843.1	6.46683e-12	1.25429	1.83697e-07	1.33524e-07
BAZ2B	4.34587e-111	0.385601	1.31675e-106	1
AC008277.1	6.34608e-18	0.569919	1.84582e-13	1
2024-03-07	1.55414e-12	0.242514	4.42806e-08	NA
RBMS1	1.20207e-13	0.858244	3.44322e-09	6.51846e-09
DPP4	2.19536e-170	-2.78231	6.66225e-166	1
FIGN	1.28903e-09	0.425786	3.60659e-05	1
AC016766.1	2.7277e-33	-1.74801	8.10835e-29	0.000181452
COBLL1	1.15546e-25	-0.356052	3.40791e-21	1
AC019197.1	5.55989e-57	-1.26215	1.67241e-52	1
SCN3A	1.82383e-08	0.397773	0.000504197	2.51295e-23
SCN2A	2.72868e-91	-2.18932	8.25126e-87	1
CSRNP3	7.07822e-47	0.417879	2.12233e-42	1
TTC21B	6.13443e-16	0.356306	1.77371e-11	1.43708e-10
SCN1A-AS1	9.25076e-13	0.726823	2.63952e-08	1
SCN9A	6.42472e-22	0.75468	1.88456e-17	1
STK39	1.28241e-10	0.318766	3.61088e-06	NA
CERS6	9.12134e-25	0.567239	2.68724e-20	NA
FASTKD1	2.16129e-13	-0.282586	6.18366e-09	2.58537e-94
CCDC173	2.71044e-07	-0.422051	0.00737564	1
MYO3B	2.17047e-73	-1.20496	6.5494e-69	1
MYO3B-AS1	2.06516e-22	-1.11499	6.06351e-18	1.71211e-302
AC007277.1	6.39579e-15	-1.19629	1.84256e-10	1
DYNC1I2	4.52709e-09	0.18528	0.000126043	1.78923e-162
SLC25A12	1.47747e-42	-0.491103	4.42046e-38	0
METAP1D	2.78561e-10	0.486425	7.82646e-06	1
ITGA6	6.12902e-08	-0.76534	0.00168395	1.24963e-18
RAPGEF4	2.13166e-198	-1.94937	6.47087e-194	0
SP3	8.23306e-15	0.298473	2.37063e-10	0.372208
CIR1	2.90421e-14	0.361283	8.34378e-10	8.48492e-91
AC010894.3	1.99979e-08	-0.48914	0.000552581	5.07647e-64
WIPF1	2.47109e-10	-0.538902	6.94526e-06	1
CHRNA1	7.97619e-25	1.31808	2.3501e-20	1.74202e-302
CHN1	3.16111e-14	0.227269	9.07997e-10	1.62878e-33
ATF2	6.40812e-39	0.446635	1.91282e-34	1
PDE11A	2.13468e-81	1.87241	6.44781e-77	0.00469235
AC012499.1	1.70298e-14	1.38692	4.8976e-10	0
TTN-AS1	4.67767e-10	0.273846	1.31223e-05	0.474327
AC092640.1	3.68322e-08	0.353866	0.00101509	1.14776e-42
CCDC141	2.09169e-08	0.291365	0.000577808	0
SESTD1	2.86435e-13	0.291128	8.19175e-09	1
ZNF385B	2.02583e-08	0.147106	0.000559757	2.80388e-57
CWC22	1.36122e-09	0.3488	3.80774e-05	1.02719e-35
CERKL	1.8713e-57	0.537735	5.62925e-53	1
PPP1R1C	1.68517e-07	-0.947733	0.00460069	1
PDE1A	1.13316e-20	1.31027	3.31721e-16	NA
AC021851.2	1.46473e-17	0.646937	4.2562e-13	1.15052e-232
AC017101.1	1.49934e-14	-0.713731	4.31345e-10	1
GULP1	1.9067e-31	1.54811	5.65736e-27	2.06295e-09
ORMDL1	2.42321e-19	0.328717	7.07213e-15	0
AC006460.2	7.5564e-10	-0.662719	2.117e-05
GLS	9.0612e-11	-0.22744	2.55435e-06	4.4821e-156
STAT4	3.9186e-08	1.22784	0.00107961	1.76165e-200
MYO1B	1.041e-07	0.6486	0.00285119	1
SLC39A10	2.50082e-09	0.268228	6.9803e-05	1
DNAH7	1.20929e-48	-0.785783	3.62749e-44	6.72804e-97
PGAP1	1.13141e-19	0.410443	3.30451e-15	1
SF3B1	1.40787e-12	0.267475	4.01214e-08	1.69224e-05
HSPE1	9.6345e-08	-0.284883	0.00264072	0
PLCL1	1.94721e-09	-0.323287	5.44108e-05
SATB2	2.98942e-09	0.70187	8.33809e-05	2.10078e-190
FTCDNL1	2.15948e-60	-1.90476	6.50067e-56	5.63762e-63
SPATS2L	2.49335e-45	-1.20947	7.46933e-41	1
CLK1	1.1284e-18	0.397848	3.28917e-14	0.226294
FAM126B	1.63662e-07	-0.264782	0.00446944	1.11813e-185
STRADB	3.16302e-09	-0.155481	8.81913e-05	1
C2CD6	3.61775e-20	-0.681148	1.05798e-15	0.000188958
MPP4	3.77556e-39	-0.547474	1.12719e-34	1.93853e-146
KIAA2012	3.22801e-09	-0.87683	9.00001e-05	1
NBEAL1	6.95648e-10	-0.276264	1.94942e-05	1
NRP2	6.62689e-14	0.633222	1.90059e-09	0
EEF1B2	2.4955e-09	-0.336421	6.9657e-05	1
KLF7	4.75787e-23	0.64098	1.39815e-18	3.88227e-100
CREB1	2.21241e-13	0.244872	6.32971e-09	1.76661e-51
METTL21A	1.05995e-07	0.330808	0.00290289	1
FZD5	3.70607e-08	0.733465	0.00102132	1
PTH2R	2.72522e-39	-1.85109	8.13697e-35	0
MAP2	8.06257e-46	-0.721431	2.41595e-41	1
KANSL1L	4.10664e-30	0.325085	1.21704e-25	3.46191e-31
SPAG16	3.75375e-37	-0.478689	1.11914e-32	0
VWC2L	5.64721e-09	-0.583985	0.000157043	1
BARD1	4.04919e-16	0.432024	1.17139e-11	6.76845e-16
SNHG31	1.23789e-08	0.620524	0.000342983	0
ABCA12	7.34192e-08	0.837515	0.00201484	1
FN1	4.8982e-11	-0.707867	1.38389e-06	3.17701e-10
MREG	1.09245e-07	-0.224874	0.00299101	0
XRCC5	3.49952e-22	0.264206	1.02697e-17	1
RPL37A	2.10476e-07	0.170342	0.00573862	2.98171e-26
AC007563.2	3.71289e-11	1.34915	1.04978e-06	0
CTDSP1	1.78574e-10	0.658957	5.02311e-06	1
PLCD4	1.76687e-54	-0.975092	5.31104e-50	8.25002e-138
CFAP65	2.22963e-07	-0.690853	0.00607774	1
ASIC4	4.7178e-08	-0.402163	0.00129843	1
EPHA4	9.46653e-31	1.46223	2.80692e-26	1
SGPP2	3.16739e-62	-2.3341	9.54049e-58	NA
ACSL3	4.75408e-27	-0.51578	1.40464e-22	7.85445e-240
AP1S3	7.14294e-92	-1.60803	2.16003e-87	1
NYAP2	4.09371e-12	0.60394	1.16429e-07	7.70854e-05
COL4A4	2.74742e-11	-0.784957	7.77713e-07	0
COL4A3	1.91622e-45	-1.46362	5.74061e-41
AC097662.1	7.29153e-19	-0.960327	2.12643e-14	0
DAW1	1.0523e-45	-2.86632	3.15302e-41	7.64729e-181
SPHKAP	2.8269e-11	-1.29507	7.99984e-07	1
ITM2C	1.56176e-12	-0.557228	4.44962e-08	6.63929e-11
ARMC9	2.14609e-130	-0.652135	6.50757e-126	5.34794e-46
NCL	2.37515e-24	0.47663	6.99433e-20	1
PDE6D	9.63756e-11	-0.41442	2.71606e-06	1
NPPC	8.66e-09	-1.11668	0.000240376	9.56351e-166
AGAP1	1.2891e-34	-0.184006	3.83599e-30	1
IQCA1	3.38148e-12	-0.70482	9.62167e-08	1.29412e-05
FARP2	8.95262e-17	-0.332185	2.59554e-12	0.000371637
CRBN	8.62213e-16	0.435282	2.49145e-11	1
SUMF1	7.19689e-29	0.434477	2.13021e-24	1
LRRN1	5.52955e-68	0.996913	1.66721e-63	2.28723e-207
AC023480.1	6.71026e-08	0.518614	0.0018423	1
AC077690.1	7.25669e-20	-1.02739	2.12091e-15	7.42803e-15
LMCD1-AS1	1.0056e-85	-0.97859	3.03902e-81	1.00001e-282
AC018832.1	2.4706e-11	-0.907398	6.99575e-07	0.0320724
AC023481.1	2.06818e-16	-0.991168	5.98822e-12	1.42354e-38
LMCD1	7.35968e-14	-1.06164	2.11039e-09	6.74412e-183
SETD5	3.21073e-25	0.245701	9.46554e-21	1
LHFPL4	1.2969e-46	-0.891515	3.88799e-42	1.64158e-13
VHL	1.25171e-07	-0.416985	0.00342517	0
IRAK2	2.13725e-09	-1.00639	5.96914e-05	1
ATP2B2	3.25533e-09	0.647112	9.07456e-05	4.45744e-27
SLC6A11	1.03602e-11	-1.12529	2.9397e-07	2.6724e-19
VGLL4	5.43578e-32	-0.427897	1.61394e-27	1
AC022001.3	5.24815e-12	-0.997922	1.49152e-07	1
SYN2	1.49447e-15	-0.389556	4.31364e-11	2.51727e-286
IQSEC1	1.42013e-130	-0.644362	4.30642e-126	1
XPC	6.26705e-08	0.37375	0.00172162	1.434e-77
SLC6A6	1.09393e-72	-0.934481	3.3005e-68	2.55504e-226
MRPS25	9.10482e-50	-0.766242	2.73217e-45	1
SH3BP5	7.01295e-22	-0.518598	2.05697e-17	3.53444e-08
BTD	8.19249e-23	0.389117	2.40654e-18	5.1497e-63
SATB1	8.59434e-09	0.474832	0.000238579	1
SATB1-AS1	1.85892e-09	1.04048	5.19474e-05	1
KCNH8	1.70697e-15	0.819898	4.92564e-11	4.74463e-13
SGO1-AS1	3.44558e-19	0.727366	1.00525e-14	1
ZNF385D	3.6002e-26	0.593942	1.06256e-21	1
ZNF385D-AS2	1.27827e-12	1.03244	3.64436e-08	5.44135e-187
UBE2E2	8.74538e-29	-0.308796	2.58811e-24	1
NR1D2	6.02729e-08	0.257264	0.00165636	1.48853e-186
TOP2B	1.16569e-25	0.392644	3.43797e-21	2.07223e-204
NEK10	7.2517e-63	-1.41532	2.18465e-58	1
AZI2	1.58079e-07	0.35226	0.00431777	5.4509e-13
GLB1	2.75722e-09	-0.471948	7.69292e-05	1.94409e-201
ARPP21	1.52305e-11	1.28901	4.31678e-07	1
ITGA9-AS1	6.28815e-08	0.749351	0.00172736	6.85078e-07
OXSR1	5.28833e-38	-0.629964	1.57767e-33	0
XYLB	6.66911e-31	-0.843738	1.97779e-26	1
ACVR2B	8.35168e-39	0.631788	2.49273e-34	5.05153e-182
EXOG	4.15584e-12	-0.503693	1.18184e-07	1.46519e-208
SCN11A	6.22358e-09	0.682623	0.000172991
CTNNB1	1.3191e-18	0.364239	3.84425e-14	1
NKTR	3.33605e-22	0.273445	9.79097e-18	NA
AC006059.1	4.1071e-08	0.30976	0.00113118	NA
KIF9-AS1	1.62035e-13	-0.450386	4.63794e-09	5.76531e-271
KIF9	3.48301e-16	-0.699524	1.00784e-11	1
KLHL18	7.02574e-15	-0.419684	2.02383e-10	5.88808e-16
SCAP	5.61076e-10	-0.370403	1.57331e-05	0
MAP4	3.38139e-125	-0.701382	1.0252e-120	1
TMA7	2.89785e-11	-0.327378	8.20004e-07	0
CCDC36	6.95224e-11	-0.674345	1.96164e-06	0
PCBP4	6.54976e-17	-0.217931	1.89943e-12	1
ITIH4	3.12906e-07	-0.796743	0.00850634	1.1008e-27
SFMBT1	5.8909e-17	-0.465412	1.70871e-12	3.55595e-45
TKT	5.53179e-08	-0.383034	0.00152108	1
CACNA1D	2.36941e-53	-1.27375	7.12101e-49	1
ERC2	5.12489e-46	-0.441694	1.53603e-41	1.67896e-168
ARHGEF3	1.826e-07	-0.775566	0.00498298	1
IL17RD	1.39095e-11	1.33491	3.94278e-07	2.61547e-158
ABHD6	7.86751e-08	-0.726277	0.00215853	1.15914e-142
FAM107A	6.78582e-56	-0.696559	2.04056e-51	1
FAM3D-AS1	3.47103e-30	-0.912801	1.02885e-25	1
AC126121.3	2.33272e-07	-0.796145	0.00635572	9.95142e-40
FHIT	6.38111e-08	-0.257066	0.00175251	1
PTPRG	2.39329e-109	-0.587193	7.25072e-105	1
PTPRG-AS1	2.43253e-07	-0.342505	0.00662452	5.4276e-05
CADPS	1.39523e-46	0.198561	4.18263e-42	1
ATXN7	1.13448e-09	-0.280557	3.1746e-05	1
AC092040.1	1.02306e-36	0.994544	3.04902e-32	1.12557e-60
MAGI1	1.01516e-13	0.181453	2.90934e-09	1
TAFA4	1.73497e-37	-0.636024	5.17454e-33	1
EOGT	1.66155e-10	-0.356955	4.67459e-06	0.0137892
UBA3	1.22257e-16	-0.361394	3.54313e-12	1
ARL6IP5	1.51266e-19	-0.44599	4.41681e-15	1
FRMD4B	1.11596e-17	-0.455166	3.2442e-13	6.57196e-116
FOXP1	1.26743e-10	0.241813	3.56882e-06	1
EIF4E3	1.02695e-17	-1.08643	2.98555e-13	0.0154336
PDZRN3	3.24958e-153	-1.1788	9.85825e-149	2.38619e-24
ROBO2	8.68287e-100	0.357319	2.62805e-95	1
ROBO1	2.09783e-20	0.936617	6.13846e-16	1
AC023503.1	1.60946e-15	-1.46721	4.64458e-11	0
CADM2	1.26991e-08	0.0607559	0.000351803	1
AC108749.1	1.03433e-36	2.53258	3.08251e-32	2.77512e-72
HTR1F	7.62711e-08	0.807526	0.00209296	0
CGGBP1	2.35241e-14	0.329044	6.76058e-10	0.282289
ARL6	7.01081e-34	0.291136	2.08523e-29	1
CRYBG3	1.1974e-45	0.703029	3.58765e-41	1
CLDND1	3.61589e-08	0.351051	0.000996576	1
DCBLD2	1.38627e-12	-0.215806	3.95088e-08	1
ADGRG7	5.866e-13	-0.980985	1.67533e-08	1.57941e-95
SENP7	2.4778e-12	0.219465	7.0538e-08	1
ALCAM	7.41741e-11	0.587082	2.09268e-06	1
CBLB	2.36832e-22	0.344975	6.95291e-18	1.03336e-88
MYH15	6.03328e-08	-0.646445	0.00165795	1
DZIP3	2.13209e-09	-0.240284	5.95492e-05	1
GUCA1C	3.46261e-141	-3.0365	1.05018e-136	2.03677e-276
NECTIN3	1.19741e-49	0.735229	3.59272e-45
PHLDB2	2.6015e-17	0.44872	7.55501e-13	1.49869e-156
CD200	3.83618e-08	0.526871	0.00105702	0
QTRT2	4.14329e-12	-0.372828	1.17831e-07	1
ZBTB20	1.0855e-56	0.608174	3.26497e-52	7.7719e-76
ZBTB20-AS5	6.33853e-08	0.612547	0.00174101	4.5292e-294
GAP43	5.51198e-12	-0.679357	1.56628e-07	1
LSAMP	6.27708e-09	0.783448	0.000174471	6.29251e-13
GSK3B	2.80525e-07	0.11981	0.00763224	NA
RABL3	3.20918e-56	-1.17427	9.65162e-52	4.39342e-131
STXBP5L	2.29483e-18	0.199802	6.68324e-14	1
FAM162A	5.94338e-31	-0.802437	1.76275e-26	1
AC083798.2	3.34181e-11	0.418796	9.45132e-07	0
SEMA5B	1.39671e-32	0.793828	4.14893e-28
MYLK	9.85913e-37	-0.503573	2.93851e-32	0
KALRN	5.43319e-39	0.347406	1.62186e-34	0
HEG1	1.25528e-113	-1.32285	3.8045e-109	1
SLC12A8	2.70941e-12	-1.0788	7.71207e-08	1.89952e-62
AC092902.4	4.92293e-16	-0.414302	1.42371e-11	0.106414
LINC02614	1.2958e-39	-0.447817	3.86951e-35	1
AC092903.2	8.53969e-20	-0.686832	2.49538e-15	1
KBTBD12	1.17014e-10	-0.748911	3.29583e-06	3.68846e-143
EEFSEC	6.58267e-08	0.32233	0.0018074	1
GATA2	8.11406e-17	1.29313	2.35267e-12	0.0048644
GATA2-AS1	1.38534e-21	1.79199	4.06084e-17	0
H1FX	3.70252e-13	0.418413	1.05829e-08	1
H1FX-AS1	2.19326e-07	0.779312	0.00597927	1.36637e-99
TMCC1	2.43891e-07	-0.170483	0.00664165	8.74323e-10
UBA5	2.31018e-07	0.310187	0.00629548	1
NPHP3	8.60564e-10	0.457133	2.41018e-05	1
TOPBP1	3.59822e-07	0.380514	0.00977278	0
STAG1	7.37831e-73	0.422376	2.22626e-68	1
LINC01210	8.47783e-14	1.72281	2.43017e-09	9.61469e-25
ESYT3	4.43072e-22	-1.59	1.30019e-17	NA
PIK3CB	5.22745e-21	-0.489612	1.53112e-16	2.63271e-96
AC046134.2	1.43521e-15	0.343207	4.14302e-11	1
RBP1	3.72122e-25	0.603602	1.09698e-20	1
PXYLP1	5.74844e-10	-0.507812	1.61163e-05	3.26434e-12
ZBTB38	1.21595e-13	-0.481318	3.48272e-09	1
RASA2	3.18983e-12	0.25473	9.07665e-08	0
GRK7	8.08574e-68	-3.26624	2.43785e-63	0
ATP1B3	5.28334e-41	-0.915685	1.57945e-36	0.223958
TFDP2	6.742e-23	0.349513	1.9808e-18	0
GK5	3.73589e-11	-0.49771	1.05625e-06	0
XRN1	4.13959e-14	0.220791	1.18823e-09	1
ATR	5.45789e-13	-0.304254	1.55905e-08	1.29891e-20
PLS1	1.60114e-14	-0.570367	4.60552e-10	1.54239e-268
PCOLCE2	3.45336e-51	-1.18703	1.0369e-46	1
U2SURP	3.0139e-12	0.248747	8.57695e-08	1.67695e-20
SLC9A9	6.74305e-32	-2.00496	2.00188e-27	0
PLOD2	4.73093e-08	0.659306	0.001302
PLSCR4	3.12498e-10	1.20056	8.77713e-06	6.24243e-236
ZIC1	7.47911e-28	1.74387	2.21157e-23	1
GYG1	1.68872e-07	-0.637205	0.00461021	1
HLTF	1.76765e-09	0.204267	4.94077e-05	1
HPS3	3.40747e-17	0.663926	9.89051e-13	0
CP	1.56586e-14	0.974803	4.50434e-10	1
ARHGEF26-AS1	1.35608e-11	0.398916	3.84448e-07	5.65261e-58
DHX36	6.84511e-14	0.255413	1.96311e-09	7.94268e-152
PLCH1	3.67388e-35	0.853039	1.09375e-30	1
SLC33A1	4.16421e-08	0.417041	0.00114682	0.0667835
GMPS	1.60649e-10	0.392638	4.52001e-06	0
SHOX2	5.01189e-12	1.28433	1.42463e-07
IQCJ-SCHIP1	1.21836e-13	0.360658	3.4895e-09	4.96827e-127
SMC4	7.20482e-10	0.437577	2.01872e-05	1.53387e-39
KPNA4	1.38354e-08	-0.237605	0.000383102	1
SERPINI2	3.13716e-27	1.73963	9.27156e-23	1
WDR49	8.45338e-13	1.19613	2.41234e-08	2.16037e-160
GOLIM4	6.01247e-41	0.497827	1.79725e-36	1
LRRC34	3.73553e-16	-0.657353	1.0808e-11	2.37858e-301
SAMD7	2.2281e-130	-3.03895	6.75606e-126	2.71623e-120
SEC62	2.86067e-18	0.278268	8.32799e-14	1
GPR160	2.03928e-14	-0.592706	5.86293e-10	0.0044624
SKIL	1.38915e-16	0.302737	4.02505e-12	8.61706e-187
NCEH1	5.22183e-21	-1.09489	1.52958e-16	1
ECT2	2.72757e-10	-0.509865	7.66393e-06	0
NLGN1	1.25216e-60	1.00527	3.76964e-56	0
TBL1XR1	9.80877e-20	0.193673	2.86544e-15
AC117453.1	3.37196e-07	-0.979551	0.00916095	2.05166e-127
ZMAT3	1.4685e-09	-0.732051	4.10724e-05	1.78916e-09
PIK3CA	8.97597e-20	0.37548	2.62242e-15	1
GNB4	1.71424e-90	1.31834	5.18301e-86	1
TTC14	1.50459e-07	0.197032	0.00411145	0
CCDC39	4.98078e-08	-0.522632	0.00137036	1
FXR1	6.64448e-16	0.268009	1.92079e-11	2.73357e-215
SOX2	3.54096e-09	0.624035	9.86795e-05	9.31071e-178
ATP11B	2.4849e-08	-0.223571	0.000686055	1
MCF2L2	3.26215e-102	-2.44057	9.87682e-98	4.51226e-11
B3GNT5	1.13431e-13	-0.972775	3.24981e-09	0
KLHL24	3.26976e-31	0.414803	9.69974e-27	1
ABCC5	1.18552e-08	-0.258893	0.000328589	1.6733e-31
AP2M1	1.43641e-12	-0.414693	4.09334e-08	0
C3orf70	1.17052e-11	-0.650164	3.31959e-07	1
IGF2BP2	2.13328e-14	0.186155	6.13233e-10	3.04054e-34
ST6GAL1	6.63627e-15	0.598645	1.91178e-10	0
LPP	1.8788e-83	-1.11472	5.67641e-79	1
IL1RAP	1.0369e-29	-1.59892	3.07192e-25	4.21469e-134
CCDC50	1.60218e-14	0.379276	4.60834e-10	0
FGF12	1.54211e-15	-0.565857	4.45068e-11	1
FGF12-AS1	2.34873e-29	-1.46094	6.95599e-25	2.70976e-18
MB21D2	1.04912e-32	-0.958107	3.11704e-28	1.45298e-75
PLAAT1	2.84362e-36	-1.00883	8.47284e-32	1
HES1	1.53943e-10	0.902717	4.33181e-06	1
LINC00884	3.8172e-14	-0.576054	1.09592e-09	4.0364e-75
XXYLT1	7.16554e-09	-0.431615	0.000199059
TNK2	1.1488e-10	-0.482017	3.23604e-06	0
SENP5	1.07632e-12	-0.304338	3.0702e-08	4.6784e-180
PIGZ	2.47836e-25	-1.28009	7.30746e-21	1
BDH1	6.34704e-23	-0.702731	1.86489e-18	6.24419e-08
RPL35A	2.14471e-07	0.181664	0.00584734	1.3038e-186
SPON2	1.95793e-14	-0.451861	5.62943e-10	1
NSD2	1.80995e-16	-0.305976	5.24163e-12	2.06578e-11
ZFYVE28	3.33514e-35	-1.32095	9.9297e-31	0
ADD1	4.41745e-35	-0.475805	1.31499e-30	1
GRK4	8.02888e-55	-0.723451	2.41356e-50	9.13273e-48
HTT	3.38895e-34	-0.462772	1.00811e-29	1.9683e-198
STK32B	9.74747e-60	1.29571	2.9337e-55	0.174213
LINC01587	4.65316e-12	1.39808	1.32289e-07	1
PPP2R2C	2.65889e-22	-1.66841	7.8049e-18	0
KIAA0232	9.78945e-19	0.369311	2.85402e-14
SORCS2	4.57993e-22	0.455111	1.34384e-17	1.99017e-55
AFAP1	4.75017e-28	0.598822	1.40491e-23	3.5706e-67
AC104825.1	1.38964e-07	-0.760282	0.00379983	1
HMX1	9.24528e-102	2.61365	2.79892e-97	1
SLC2A9	1.02766e-16	-0.723492	2.97866e-12	NA
WDR1	3.96915e-16	-0.606612	1.14827e-11	1.22688e-48
AC006230.1	1.37029e-08	-0.592015	0.00037946	1
AC005699.1	1.1531e-12	-0.886208	3.28841e-08	1
BOD1L1	5.9048e-14	0.313297	1.69391e-09	7.30891e-117
CC2D2A	1.44978e-80	-0.789791	4.37863e-76	1
FBXL5	1.33753e-07	0.214245	0.00365843	7.79086e-13
CD38	4.41359e-18	-1.80328	1.28422e-13	0
FGFBP2	4.63567e-08	-0.879947	0.00127592	1
PROM1	1.35561e-18	-0.340247	3.95051e-14	2.25147e-21
LDB2	1.4169e-10	0.501329	3.988e-06	2.86697e-279
SLIT2	4.1145e-13	0.902662	1.17584e-08	1
KCNIP4	1.49455e-262	-1.97026	4.53777e-258	1.09988e-18
AC110296.1	9.45672e-87	-2.19069	2.85829e-82	0
AC096576.6	2.39572e-19	-1.38522	6.99214e-15	1
AC096576.3	1.6878e-43	-1.48311	5.05193e-39	1
AC096576.2	1.48784e-84	-2.5315	4.49551e-80	9.45821e-190
KCNIP4-IT1	4.48139e-89	-2.40977	1.35463e-84	1
PPARGC1A	8.95262e-38	-1.055	2.67048e-33	1
DHX15	1.02654e-08	0.212852	0.000284743	0
SEL1L3	9.10032e-22	0.925229	2.66858e-17	1
STIM2	9.04376e-10	-0.321822	2.53207e-05	2.91446e-30
PCDH7	1.70026e-50	1.02638	5.10401e-46	1.15494e-31
AC097716.1	7.05849e-09	0.99825	0.000196099	1
NWD2	2.98239e-13	1.55825	8.52874e-09	1
WDR19	7.60994e-09	0.282982	0.000211351	NA
UCHL1	2.60816e-41	-0.690451	7.79893e-37	0
LIMCH1	9.49491e-169	-1.41834	2.88132e-164	0.316945
ATP8A1	6.12968e-26	-0.233784	1.80832e-21	4.22463e-85
KCTD8	3.33086e-10	0.581323	9.35305e-06	0
GUF1	1.96554e-11	0.557706	5.56817e-07	1
GNPDA2	1.64527e-09	0.466873	4.59968e-05	4.39564e-98
GABRB1	1.00993e-24	1.77969	2.97495e-20	1.68982e-147
NIPAL1	5.4582e-11	0.423063	1.54156e-06	1
CNGA1	2.64353e-07	0.499547	0.00719515	1
SGCB	4.10164e-18	0.689902	1.19353e-13	1.38252e-114
USP46	3.05853e-07	0.588795	0.00831613	1
LNX1	2.42271e-08	-0.799308	0.000668983	3.10983e-10
REST	1.09207e-07	-0.543319	0.00299008	2.2993e-140
IGFBP7	2.43199e-37	-1.99812	7.25245e-33	1
ADGRL3	1.00387e-19	0.203863	2.93241e-15	1
EPHA5	1.60567e-27	-0.480895	4.74684e-23	0
EPHA5-AS1	2.84716e-18	-0.522495	8.28923e-14	1
CENPC	8.92588e-10	0.348915	2.49916e-05	3.65391e-16
YTHDC1	4.49845e-41	0.443194	1.3449e-36	0
RUFY3	1.57524e-57	-0.389029	4.73896e-53	1
GRSF1	1.67022e-30	-0.618982	4.95205e-26	5.89604e-08
PARM1	1.51978e-17	1.09836	4.41603e-13	4.08185e-60
PPEF2	1.66247e-79	-3.15478	5.02016e-75	1
NUP54	2.4019e-09	0.317248	6.70513e-05	1
SHROOM3	3.09083e-10	-0.241965	8.68182e-06	0
CCNG2	2.73519e-34	0.534902	8.13719e-30	1
CXCL13	2.68569e-08	0.835379	0.000741144	6.68832e-76
CNOT6L	4.56397e-08	0.219766	0.00125632	0
BMP2K	1.07549e-11	-0.30396	3.05105e-07	1
PAQR3	3.51188e-10	-0.445685	9.85961e-06	2.16832e-16
PCAT4	3.07469e-08	0.261344	0.000848061	1.1829e-10
ANTXR2	1.84414e-08	0.287222	0.000509795	1
CFAP299	1.37869e-13	-0.800423	3.94761e-09	1
PRKG2	1.03777e-21	-1.28754	3.04275e-17	NA
RASGEF1B	7.31421e-32	-0.332588	2.17137e-27	1.41615e-36
HNRNPDL	5.10415e-09	0.224049	0.000142023	1
TMEM150C	2.01657e-13	-0.61922	5.77041e-09	1
LINC00575	1.6286e-26	-1.18669	4.80908e-22	5.28615e-47
AC079160.1	2.44745e-13	0.991897	7.00093e-09	0.870446
MAPK10	2.55593e-29	0.459516	7.56913e-25	0
PTPN13	5.90686e-46	-0.383739	1.77023e-41	2.98647e-18
AFF1	1.01252e-67	-0.549956	3.05265e-63	1
PPM1K	3.24444e-10	0.579942	9.11071e-06	1
HERC6	2.99867e-17	-1.58677	8.70514e-13	6.65492e-163
HERC3	2.37185e-07	-0.274335	0.00646045	1
FAM13A	3.66423e-11	0.227457	1.0361e-06	1.47656e-13
GPRIN3	1.4304e-18	0.608259	4.16818e-14	1.86735e-14
SNCA	5.2775e-13	-0.447752	1.50757e-08	1
CCSER1	1.85807e-39	-0.533475	5.5482e-35	1
GRID2	1.70566e-93	1.21387	5.1591e-89	0.0240775
PDLIM5	1.31377e-19	0.589219	3.8366e-15	1
DNAJB14	4.10394e-09	0.226845	0.000114299	1
PPP3CA	2.53995e-27	0.295238	7.50682e-23	NA
SLC9B2	1.4671e-10	-0.485667	4.12915e-06	6.08011e-24
TBCK	2.63643e-09	0.176237	7.35671e-05	1
LEF1	3.93996e-20	1.80555	1.15208e-15	1
COL25A1	1.97928e-29	1.57858	5.86224e-25	NA
MCUB	1.50745e-08	0.894816	0.000417233	NA
PLA2G12A	3.3435e-10	-0.355987	9.38823e-06	NA
LRIT3	4.66568e-16	-0.910966	1.34941e-11	NA
EGF	6.55956e-08	-0.901907	0.00180119	NA
ELOVL6	2.53066e-26	-0.576292	7.47026e-22	NA
FAM241A	2.18508e-19	-0.908915	6.3778e-15	NA
ANK2	1.2367e-28	-0.340456	3.65964e-24	NA
CAMK2D	8.13939e-29	-0.265765	2.40893e-24	NA
SYNPO2	4.46689e-11	1.43177	1.26234e-06	NA
TNIP3	2.02561e-09	-1.1194	5.65914e-05	NA
TRPC3	1.46675e-07	-0.8858	0.00400908	NA
SPATA5	9.15338e-25	0.366978	2.69659e-20	NA
LINC01091	8.20338e-11	-1.26228	2.31384e-06	NA
ANKRD50	2.67554e-11	0.394743	7.57473e-07	NA
INTU	8.66133e-08	-0.18802	0.00237485	NA
ABHD18	1.58063e-07	-0.264657	0.00431749	NA
PGRMC2	1.98722e-59	0.614306	5.98073e-55	NA
LINC02615	1.25696e-15	-0.359263	3.62948e-11	NA
PCDH10	1.33738e-33	1.21066	3.97711e-29	NA
LINC00499	1.48673e-07	-0.688846	0.00406323	NA
AC109927.1	6.66643e-09	0.866705	0.000185267	NA
ELF2	1.23204e-17	0.269031	3.5808e-13	NA
SETD7	9.89117e-33	-0.881871	2.93886e-28	NA
CLGN	3.14893e-24	0.984501	9.27202e-20	NA
TBC1D9	2.9293e-10	0.550483	8.22842e-06	NA
RNF150	1.66993e-28	-0.461371	4.94148e-24	NA
GAB1	1.85243e-14	0.632931	5.32647e-10	NA
SMARCA5	7.62072e-22	0.380097	2.23508e-17	NA
ARHGAP10	3.49656e-22	-0.793812	1.02614e-17	9.18899e-18
LINC02355	2.58996e-07	1.18693	0.00705014	1
DCLK2	5.61732e-62	-0.735212	1.69188e-57	1
LRBA	2.22837e-11	-0.142625	6.31075e-07	NA
SH3D19	1.10101e-27	-0.350279	3.25535e-23	1.82671e-76
PRSS48	4.69648e-09	-0.547213	0.000130741	1
FAM160A1	1.118e-15	0.771485	3.22913e-11	1
GUCY1B1	3.0788e-09	0.82423	8.58616e-05	NA
GRIA2	7.47574e-40	0.771034	2.23285e-35	3.61665e-74
FSTL5	3.15813e-16	-0.135237	9.13901e-12
NAF1	1.71156e-09	0.380833	4.78467e-05	0
NPY1R	4.40046e-08	0.646892	0.00121158	2.72541e-36
TMA16	1.11067e-23	0.486251	3.26713e-19
2024-03-01	9.71555e-135	0.410867	2.94634e-130	0
MSMO1	5.31321e-08	-0.403436	0.0014614	3.21419e-52
CPE	4.11701e-161	0.593942	1.24914e-156	1
DDX60L	7.59309e-22	-1.4886	2.22705e-17	1
NEK1	2.04516e-14	-0.341001	5.87964e-10	1.62991e-46
LINC02275	5.5936e-36	-1.35707	1.66644e-31	1
AC084866.2	3.41302e-30	-1.93416	1.01172e-25	1
MFAP3L	3.31243e-67	-1.26775	9.986e-63	1.78346e-208
AADAT	8.40022e-08	0.417226	0.00230376	0.452641
GALNT7	1.32877e-15	0.556611	3.83654e-11	5.53198e-15
HMGB2	6.52194e-13	0.523725	1.86214e-08	2.27949e-82
SAP30	4.82424e-14	0.905284	1.38451e-09	1
FBXO8	1.71944e-07	0.335708	0.00469356	1
CEP44	1.95748e-12	0.355983	5.5745e-08	2.08289e-214
GPM6A	6.19791e-144	0.642281	1.88001e-139	1
AC097537.1	8.89082e-35	0.903374	2.646e-30	1.42855e-26
SPCS3	1.35962e-08	0.337315	0.000376546	1.37843e-64
LINC01098	1.36197e-08	1.07021	0.000377185	1
LINC01099	5.73466e-08	1.04091	0.0015764	0.105152
WWC2	1.79828e-102	-1.06071	5.44502e-98	0
WWC2-AS1	1.17399e-13	-1.19677	3.36313e-09	0.485537
STOX2	2.24099e-09	0.391446	6.25729e-05	1.2438e-124
SNX25	7.58511e-12	-0.3698	2.15379e-07	3.78179e-112
C4orf47	6.6793e-26	-0.733009	1.97039e-21	1
SORBS2	1.40421e-25	-0.275551	4.14102e-21	0.00760736
BRD9	1.2584e-07	0.329527	0.00344312	NA
CLPTM1L	1.34761e-13	0.601276	3.85889e-09	7.05036e-179
NDUFS6	2.34403e-07	-0.314907	0.00638608	1
AC124852.1	5.80556e-10	-1.00585	1.62759e-05	5.02082e-06
LINC02145	1.77885e-08	0.852858	0.000491816	0
SEMA5A	2.12546e-26	0.483828	6.27543e-22
2024-03-06	4.98904e-16	0.245776	1.44273e-11	4.68322e-80
LINC02213	2.32306e-07	0.70778	0.00633009	2.44183e-70
ANKRD33B	1.48603e-20	-0.255194	4.34931e-16	1
CTNND2	2.75846e-106	0.802612	8.35484e-102	1
TRIO	1.81639e-46	-0.410236	5.44498e-42	1.20415e-31
ANKH	1.29465e-67	-0.667321	3.9031e-63	1
FBXL7	2.17729e-08	0.307516	0.000601412	1
AC024588.1	6.03416e-21	-0.900463	1.76722e-16	2.71629e-196
MYO10	1.0291e-98	-0.608874	3.11438e-94	1
BASP1	9.46473e-16	0.361769	2.73445e-11	3.36633e-06
CDH18	3.87084e-38	2.14687	1.15498e-33	0
LINC02241	6.83807e-08	0.659364	0.00187733	1
CDH12	8.68992e-63	0.851507	2.61775e-58	3.34899e-57
PDZD2	2.4882e-38	-0.346885	7.42503e-34	0
RAI14	2.01484e-68	-1.06659	6.07536e-64	1
LMBRD2	7.02989e-09	0.384722	0.000195319	7.40142e-131
NIPBL	3.10459e-103	0.427718	9.40131e-99	9.01649e-31
EGFLAM	1.34649e-29	-0.240388	3.98858e-25	1
LIFR-AS1	1.0061e-08	1.01361	0.000279092	1
AC114977.1	7.19951e-43	-2.38193	2.15438e-38	1.68887e-175
RPL37	4.00565e-09	0.222947	0.000111569	1
PLCXD3	1.15999e-14	1.27901	3.33879e-10	1
OXCT1	8.8135e-20	0.51607	2.57504e-15	4.70608e-226
CCDC152	1.19623e-20	1.02764	3.50161e-16	1
SELENOP	1.77979e-63	1.2493	5.36305e-59	2.30421e-06
AC008875.3	2.35072e-07	0.937262	0.00640383	8.67151e-287
HMGCS1	4.97737e-25	-0.721664	1.46688e-20	1
MRPS30-DT	1.25703e-11	-0.451256	3.56442e-07	1.17684e-145
HCN1	3.02221e-96	-0.886758	9.14399e-92	NA
EMB	1.80315e-143	-1.45383	5.46931e-139	5.47064e-15
PARP8	3.73053e-28	-0.876899	1.10349e-23	1
PLPP1	3.42535e-15	-0.355299	9.87561e-11	1
MAP3K1	3.61868e-12	-0.347834	1.02944e-07	0
PDE4D	4.81549e-39	0.498545	1.43752e-34	1
KIF2A	1.14585e-61	-0.7493	3.45062e-57	6.68041e-48
DIMT1	3.16269e-20	-0.622415	9.25023e-16	1.42733e-257
ADAMTS6	3.19805e-07	0.477346	0.00869102	1
TRIM23	4.62674e-12	0.443667	1.31543e-07	0.000241785
ERBIN	1.25242e-10	0.228859	3.52668e-06	0
PIK3R1	6.0233e-43	0.390355	1.80247e-38	1
CDK7	4.68968e-08	-0.394757	0.00129074	0.0668947
CCDC125	4.22107e-13	-0.607799	1.20621e-08	9.96332e-47
BDP1	2.04775e-07	0.170133	0.00558422	1
FCHO2	1.12091e-17	0.372072	3.25847e-13	1
FOXD1	2.08561e-09	-1.03128	5.82553e-05	2.00934e-13
ARHGEF28	4.03011e-11	0.369306	1.13919e-06	1
FAM169A	4.21431e-15	-0.452305	1.21469e-10	1
IQGAP2	2.1155e-107	-1.34739	6.40827e-103	1.37463e-82
F2RL2	7.34135e-09	-0.95158	0.000203906	1
AC025188.1	3.94888e-09	-0.921359	0.00011	1
CRHBP	4.49827e-13	-1.23092	1.28525e-08	5.85179e-297
PDE8B	4.88526e-78	-1.29359	1.47496e-73	1
WDR41	4.97521e-12	-0.358066	1.41425e-07	1
SCAMP1	2.3757e-48	-0.486686	7.12567e-44	0
BHMT	1.68419e-18	1.12184	4.9069e-14	1
JMY	3.48899e-18	0.342066	1.0154e-13	2.07795e-50
MTX3	3.97945e-09	-0.325429	0.000110848	1.81307e-47
THBS4	1.65561e-12	-0.425817	4.71616e-08	1
AC012636.1	2.65837e-18	-1.09573	7.74064e-14	0
SSBP2	1.24726e-40	0.293894	3.72744e-36	0
XRCC4	6.56284e-36	-0.892906	1.955e-31	1
EDIL3	1.97506e-26	0.842132	5.83176e-22	5.13726e-43
RASA1	2.06788e-16	0.222654	5.98756e-12	NA
CCNH	1.36816e-41	0.420366	4.09134e-37	NA
TMEM161B-AS1	1.66515e-09	0.262753	4.65511e-05	NA
LINC00461	3.29781e-17	0.581001	9.57322e-13	7.93159e-19
MEF2C	4.84388e-44	-0.865551	1.45035e-39	1
POLR3G	2.26295e-19	-0.806856	6.60486e-15	1
ADGRV1	4.76621e-86	0.276293	1.44044e-81	8.26254e-10
AC114316.1	1.99483e-08	-1.0177	0.000551251	1
AC124854.1	1.1338e-28	-2.11891	3.35526e-24	1
LINC02058	2.14289e-143	-3.27618	6.4996e-139	5.68896e-146
NR2F1-AS1	8.6289e-09	0.482255	0.000239521	1
NR2F1	6.03376e-09	0.487015	0.000167738	1
FAM172A	1.37324e-27	0.27674	4.06012e-23	2.2548e-288
SLF1	3.3143e-11	0.332004	9.37451e-07	1
MCTP1	1.5426e-19	-0.679589	4.50407e-15	2.18916e-40
TTC37	3.80292e-09	0.212311	0.000105942	2.42781e-05
ELL2	4.60493e-08	0.532224	0.00126751	1
CHD1	2.56036e-34	0.409437	7.61732e-30	1
ST8SIA4	1.27329e-32	1.41914	3.7827e-28	8.49833e-94
PAM	3.26195e-09	0.916406	9.09269e-05	1
EFNA5	6.24744e-48	0.557379	1.87361e-43	1
FBXL17	1.76502e-30	-0.311933	5.23293e-26	NA
FER	2.63002e-08	0.16158	0.000725834	8.88094e-101
PJA2	1.82944e-20	0.398305	5.35403e-16	1
TMEM232	2.58632e-63	-0.605068	7.79285e-59	1.03814e-06
SLC25A46	5.24811e-09	0.324444	0.000146013	4.67816e-83
CAMK4	2.80027e-15	1.00095	8.07485e-11	1
EPB41L4A	5.13698e-25	1.11941	1.51387e-20	0.389931
EPB41L4A-AS1	1.15284e-10	0.483564	3.24731e-06	6.02198e-150
DCP2	5.88107e-24	0.477362	1.73086e-19	1
TRIM36	9.21841e-42	-0.628333	2.75686e-37	1
COMMD10	1.34179e-09	0.221865	3.75365e-05	3.68518e-06
SEMA6A	1.8956e-39	0.950436	5.66008e-35	0.892699
SEMA6A-AS1	7.23959e-09	0.523525	0.000201087	0
LINC02147	2.68986e-09	-1.22965	7.50524e-05	0
LINC02208	3.18309e-07	-1.07922	0.00865132	1
DTWD2	4.40575e-14	-0.692458	1.26458e-09	1.31243e-86
HSD17B4	9.05568e-10	-0.397389	2.53532e-05	9.88159e-286
PRR16	5.10551e-199	-1.49813	1.54988e-194	1
ZNF608	4.79556e-25	0.282883	1.41339e-20	1.60379e-07
LMNB1	4.59115e-29	0.717056	1.35926e-24	0
2024-03-03	1.09502e-08	-0.323093	0.000303649	1
LINC01184	1.20096e-14	-0.40032	3.45637e-10	2.17211e-54
SLC12A2	8.60828e-17	-0.3884	2.49588e-12	0
SLC27A6	1.51977e-08	0.526503	0.000420566	1
ISOC1	8.89525e-12	0.387306	2.52465e-07	2.41149e-16
CHSY3	9.26469e-19	1.08469	2.70112e-14	1.02729e-238
FNIP1	7.32756e-18	0.301935	2.131e-13	1
MEIKIN	1.23281e-10	-0.688577	3.47185e-06	5.99726e-11
ACSL6	5.34256e-27	-0.523246	1.57841e-22	2.15227e-36
MIR3936HG	1.36443e-26	-0.760101	4.02999e-22	1
SLC22A5	1.93588e-08	-0.856476	0.000535077	1
C5orf56	2.94842e-07	-0.766462	0.00801942	8.95869e-33
VDAC1	5.73284e-08	-0.335826	0.00157596	1
AC109454.3	2.60306e-17	-1.10446	7.55929e-13	1
AC005355.1	1.34272e-92	-1.53434	4.06091e-88	0
C5orf24	2.34818e-08	0.390858	0.00064852	1
H2AFY	2.68729e-07	-0.20643	0.0073132	5.15652e-75
SMAD5	1.63348e-08	0.302616	0.000451854	NA
AC063980.1	4.14077e-09	-0.636116	0.000115321	9.36361e-37
KLHL3	7.11131e-09	-0.562194	0.000197559	1
NME5	5.50332e-12	-0.464955	1.56388e-07	1
REEP2	5.88782e-13	-0.539976	1.6815e-08	NA
EGR1	1.32938e-10	-1.05065	3.7426e-06	1.73898e-25
LRRTM2	1.74458e-09	0.325096	4.87664e-05	1
SIL1	8.77497e-19	-0.262064	2.55852e-14	1
MATR3.1	6.40552e-16	0.514164	1.8519e-11	0
PAIP2	5.47842e-11	0.300603	1.54722e-06	1
CXXC5	4.48962e-22	0.48326	1.31739e-17	2.23591e-169
IK	3.31862e-07	0.342149	0.00901701	NA
AC244517.11	1.03563e-08	0.769873	0.000287252	0.025578
PCDHB14	1.22094e-08	0.803444	0.000338299	1
PCDHGB6	4.55978e-09	0.796099	0.000126944	1
PCDHGB7	4.2375e-09	0.92999	0.000118006	0
DIAPH1	2.97373e-21	-0.797323	8.71333e-17	1
RELL2	3.63535e-07	-0.826569	0.00987178	8.93204e-22
NDFIP1	6.98579e-15	-0.262699	2.0124e-10	5.74522e-152
SPRY4-AS1	1.67957e-58	-2.04622	5.054e-54	1
FGF1	6.11147e-36	-2.36871	1.82061e-31	2.24883e-05
LINC01844	2.78588e-10	-1.39295	7.82694e-06	9.44551e-170
ARHGAP26	1.27222e-12	-0.54904	3.62762e-08	1
KCTD16	8.83496e-21	0.831007	2.5867e-16	1
AC132803.1	4.78165e-18	-1.08642	1.39122e-13	0.00071865
AC137770.1	1.52023e-26	-1.03225	4.48953e-22	1
AC008700.1	1.28874e-13	-1.10961	3.6907e-09	1
PRELID2	1.35936e-89	-0.906265	4.10935e-85	7.67472e-271
AC008728.1	6.47157e-09	-0.790069	0.000179858	1
PPP2R2B	7.37417e-72	-1.16675	2.22457e-67	9.25601e-19
DPYSL3	2.08421e-161	-1.56199	6.32391e-157	0
JAKMIP2	1.34554e-23	0.68288	3.95776e-19	1
FBXO38	1.48121e-07	0.253722	0.00404828	2.20977e-46
PPARGC1B	9.99766e-41	-1.68261	2.9881e-36	8.51221e-291
NDST1	2.41362e-07	-0.427641	0.00657373	1
GLRA1	3.89253e-16	1.1507	1.12615e-11	1.31134e-116
LINC01933	9.47792e-24	1.2596	2.78869e-19	4.40937e-247
AC008571.2	1.46696e-16	1.6804	4.25021e-12
GRIA1	4.00226e-08	0.778883	0.00110254	5.47719e-64
GALNT10	5.13398e-26	-1.08718	1.51478e-21	NA
LARP1	6.79277e-16	-0.323212	1.96352e-11	NA
SGCD	3.91073e-18	-0.3451	1.13802e-13	NA
CYFIP2	2.97254e-16	-0.364406	8.60252e-12	1.37539e-28
ADAM19	5.99231e-25	-0.311608	1.76581e-20	1
EBF1	1.1145e-16	1.08216	3.23028e-12	1
FABP6	1.64142e-09	-0.933334	4.58909e-05	4.69653e-10
CCNJL	2.83161e-20	-0.483932	8.28302e-16	1
TENM2	2.15121e-72	-0.998073	6.48998e-68	1
AC008708.2	3.1035e-14	-0.960221	8.91541e-10	4.31216e-07
WWC1	4.52743e-69	-0.485463	1.36525e-64	1
DOCK2	6.00973e-11	-1.11504	1.69655e-06	1
RANBP17	1.25653e-15	-0.376303	3.62836e-11	NA
ERGIC1	1.74849e-10	-0.523983	4.91886e-06	0
CREBRF	7.78842e-29	0.60281	2.30522e-24	1
NSG2	2.5019e-16	0.395989	7.24151e-12	4.00697e-56
CLTB	5.47591e-09	-0.386831	0.000152312	7.91013e-93
SNCB	9.20282e-11	-0.953572	2.59409e-06	1
EIF4E1B	2.37717e-17	-1.39327	6.90473e-13	5.45818e-73
UNC5A	1.49194e-08	-0.858001	0.000412953	4.46755e-45
DBN1	7.20193e-09	0.408407	0.000200055	1
COL23A1	3.47556e-07	0.90462	0.00944102	1
AC104117.3	5.28867e-08	-0.295816	0.00145475	1.79289e-20
GRM6	1.34762e-08	-0.181247	0.000373237	1
RASGEF1C	9.64865e-08	0.429396	0.0026445	1
ZFP62	2.80037e-09	0.56225	7.81274e-05	NA
GMDS	3.88538e-30	-0.543466	1.15155e-25	NA
TUBB2A	1.35468e-11	-0.515216	3.84079e-07	3.62628e-183
SLC22A23	5.99494e-08	0.236749	0.00164753	0.0558913
AL033523.1	2.21206e-23	-1.51013	6.50413e-19	0
PRPF4B	9.16892e-14	0.276508	2.62809e-09	8.67434e-137
DSP	3.70655e-43	1.08868	1.10933e-38	1
GCNT2	1.24943e-07	0.433218	0.00341905	0.011253
TMEM14B	2.02462e-37	-0.377029	6.03803e-33	6.73486e-88
MAK	1.02344e-49	-0.437292	3.07104e-45	1
SYCP2L	1.09445e-13	0.712549	3.13615e-09	0.0242663
ELOVL2	2.45687e-10	-0.259359	6.90554e-06	0.00575562
GFOD1	3.31959e-14	-1.08205	9.53407e-10	1
MCUR1	2.56852e-19	-0.820043	7.49547e-15	1
RNF182	2.83781e-11	0.80863	8.03043e-07	2.5774e-87
JARID2	5.1454e-35	-0.470449	1.53163e-30	1
DTNBP1	1.16651e-21	-0.688322	3.41974e-17	0.113133
ATXN1	5.72863e-77	-0.689639	1.72924e-72	1.0937e-11
CAP2	6.01955e-11	-0.835002	1.69926e-06	1
KIF13A	5.24669e-34	-0.481726	1.56063e-29	1
TPMT	3.50514e-14	-0.768288	1.0065e-09	1.26768e-287
KDM1B	4.36067e-30	-0.711486	1.29228e-25	1
RNF144B	5.94428e-14	-1.20824	1.70518e-09	1.01647e-22
E2F3	4.104e-93	-1.65337	1.2413e-88	0
CDKAL1	2.67396e-44	0.350838	8.00772e-40	1
SOX4	2.86497e-50	0.581349	8.59864e-46	0.0379148
CASC15	4.47841e-75	1.57045	1.35158e-70	3.88676e-48
NBAT1	1.1205e-11	1.14143	3.17806e-07	1
GPLD1	1.46988e-44	-1.32463	4.402e-40	1
ALDH5A1	3.10452e-10	-0.680004	8.71998e-06	1.99039e-287
RIPOR2	1.55441e-10	0.846751	4.3738e-06	1
CARMIL1	4.7759e-92	-0.820272	1.44428e-87	1.18982e-285
HIST1H3B	1.62668e-08	0.918406	0.000450022	0
HIST1H1C	6.74976e-82	0.905329	2.03897e-77	1
HIST1H4C	5.34703e-43	0.687053	1.60015e-38	2.26296e-48
HIST1H1E	8.03117e-78	1.3489	2.42461e-73	0
HIST1H2BD	1.80361e-35	1.22972	5.37115e-31	1
HIST1H2BE	8.77161e-12	0.865719	2.49e-07	4.2914e-72
HIST1H4E	1.86371e-20	0.950205	5.45398e-16	0
HIST1H2AE	1.06552e-08	0.746828	0.000295479	1
HIST1H1D	1.3287e-23	1.24782	3.90838e-19	2.99881e-33
HIST1H2AJ	7.70552e-08	0.909803	0.00211432	1.25769e-108
Z98745.2	2.14318e-09	0.990903	5.98527e-05	1
AL121932.2	2.32721e-07	0.990745	0.00634094	1
PPP1R10	2.53997e-07	0.235966	0.00691558	0
TUBB	4.58326e-08	-0.250468	0.00126159	1
DDR1	9.62364e-09	0.621706	0.000267027	7.15426e-41
HLA-C	5.69115e-13	0.837702	1.62551e-08	0
MSH5	2.65413e-18	-0.735037	7.72857e-14	1
TSBP1-AS1	5.05831e-09	0.739907	0.000140752	1.80095e-13
SLC39A7	5.8288e-08	0.540946	0.00160211	3.24707e-68
PACSIN1	1.64497e-07	-0.224531	0.00449193	1
ANKS1A	9.78974e-32	-0.388558	2.90589e-27	0
STK38	6.52667e-16	0.483758	1.88686e-11	0
MDGA1	1.33823e-11	0.759609	3.79429e-07	1
BTBD9	2.2638e-20	-0.304715	6.62321e-16	2.79534e-107
TDRG1	2.10314e-33	-1.28634	6.25284e-29	2.13648e-51
LINC00951	6.26864e-13	-1.24214	1.79014e-08	1
AL139275.1	3.78469e-21	-1.32831	1.10872e-16	1
LRFN2	6.36076e-96	-0.932677	1.92438e-91	1.95762e-220
USP49	7.81473e-11	-0.261843	2.20446e-06	0.0508416
C6orf132	8.20701e-09	-0.948657	0.000227843	0.288457
GUCA1B	7.64189e-148	-3.57639	2.31817e-143	NA
TRERF1	1.49662e-07	0.319923	0.00409011	0.000726453
PRPH2	5.24651e-46	-0.659752	1.57243e-41	1
PTK7	5.48523e-08	-0.40095	0.00150855	1
SUPT3H	3.62991e-11	-0.169694	1.02643e-06	NA
SLC25A27	5.3937e-22	0.364232	1.58251e-17	NA
PTCHD4	3.15169e-10	1.46585	8.85151e-06	0
MMUT	9.80898e-10	0.434352	2.74593e-05	1
CENPQ	3.57354e-08	0.637705	0.000985011	4.83542e-53
CRISP2	3.05297e-07	-0.808779	0.00830164	9.04257e-07
TRAM2	1.16144e-08	-0.349771	0.000321952	1
TMEM14A	2.63012e-17	-0.705153	7.6376e-13	1
ICK	5.56643e-09	0.234966	0.000154808	9.23388e-07
BEND6	2.41792e-08	-0.955737	0.000667684	1
ZNF451	8.43377e-10	0.242094	2.3623e-05	1
KHDRBS2	5.52494e-09	0.54241	0.000153665	1.82283e-224
PHF3	2.72187e-78	0.597132	8.21843e-74
AL391807.1	3.11352e-22	0.976606	9.13817e-18	4.92759e-147
ADGRB3	7.35699e-77	0.653896	2.22071e-72	NA
FAM135A	1.27665e-12	0.253952	3.63986e-08	NA
B3GAT2	2.49644e-31	0.771294	7.40594e-27	NA
OGFRL1	4.49567e-09	-0.352066	0.000125178	NA
RIMS1	9.63277e-91	1.59675	2.91256e-86	1.8128e-20
KCNQ5	7.1944e-44	1.26036	2.15379e-39	1
KCNQ5-AS1	6.54596e-12	1.20778	1.85938e-07	1
EEF1A1	5.2627e-19	-0.24983	1.53497e-14	4.28897e-195
TMEM30A	1.6305e-08	0.340366	0.000451046	1
MYO6	2.35764e-09	-0.4188	6.58206e-05	1.05078e-07
IMPG1	1.13276e-15	-0.342012	3.27152e-11	NA
MEI4	5.84431e-10	-0.771485	1.63839e-05	NA
IRAK1BP1	1.37767e-15	0.309099	3.97746e-11	5.11753e-53
PHIP	2.98542e-52	0.335117	8.967e-48	1
LCA5	6.1593e-31	0.587324	1.82673e-26	1
AL391840.3	5.77071e-08	0.304483	0.0015862	1
SH3BGRL2	1.59892e-09	0.33923	4.47074e-05	1
LINC01621	5.84541e-16	1.05599	1.6902e-11	1
ELOVL4	1.22209e-07	-0.315219	0.00334436	4.82909e-45
TPBG	8.68064e-10	0.671568	2.43101e-05	1
DOP1A	8.14332e-13	-0.253392	2.32419e-08	1
SNX14	3.271e-07	-0.206208	0.00888829	NA
ZNF292	2.38146e-22	0.2084	6.99125e-18	NA
AKIRIN2	1.3644e-08	0.365801	0.000377842	NA
RNGTT	6.69612e-09	-0.164016	0.000186072	0
PNRC1	1.7653e-19	0.571113	5.15397e-15
GABRR2	2.52688e-28	-0.953066	7.47553e-24	6.27527e-27
RRAGD	3.31596e-11	-0.571972	9.37886e-07	0
ANKRD6	2.30954e-50	-0.902829	6.93209e-46	1
LYRM2	3.34813e-07	-0.340568	0.00909654	3.39778e-35
BACH2	1.39121e-17	-0.27476	4.04287e-13	1.3491e-35
MAP3K7	4.22036e-11	0.255201	1.1928e-06	1
EPHA7	2.04818e-92	1.40231	6.1941e-88	1
AL591519.1	8.6686e-11	0.920128	2.44411e-06	1.17453e-24
UFL1	5.06204e-10	0.291388	1.41955e-05	1
MMS22L	1.85647e-23	-0.55799	5.45914e-19	1
AL589740.1	3.85577e-190	-3.25094	1.17042e-185	0
FAXC	1.82094e-09	-0.453574	5.08899e-05	1
PNISR	6.2695e-13	0.183709	1.79032e-08	1.52236e-59
ASCC3	3.06228e-13	-0.319452	8.75689e-09	0
HACE1	1.00135e-10	-0.245397	2.82171e-06	1
LIN28B	2.33112e-46	-1.11137	6.98752e-42	5.99748e-24
AL096794.1	1.06344e-07	0.656624	0.00291234	0
PRDM1	3.83436e-117	0.458063	1.16235e-112	1
ATG5	5.06427e-66	0.419553	1.52627e-61	3.39917e-72
AK9	3.60853e-30	0.666562	1.06957e-25	6.79556e-266
WASF1	1.01503e-08	0.377623	0.000281559
CDK19	1.5712e-15	0.404374	4.53447e-11	2.7473e-42
REV3L	1.30782e-14	-0.266061	3.76298e-10	4.86677e-55
FYN	3.6231e-26	0.476591	1.06928e-21	1
MARCKS	9.98951e-41	0.453264	2.98576e-36	1
FRK	1.94297e-07	-0.88654	0.00529983	NA
NT5DC1	4.74858e-09	-0.417723	0.000132177	3.68377e-37
DSE	4.15702e-12	0.367545	1.18213e-07	0.0165734
GOPC	2.5815e-07	0.224342	0.00702736	0
MCM9	2.59479e-08	0.364941	0.000716214	0
AL137009.1	4.85076e-09	0.487036	0.000135016
FAM184A	3.31955e-14	0.476783	9.53407e-10	0
MAN1A1	9.34614e-23	1.26692	2.74524e-18	8.33948e-06
TBC1D32	1.06755e-07	-0.269988	0.00292348	1
SERINC1	4.4793e-27	0.435477	1.3235e-22	1
FABP7	2.74552e-18	0.493311	7.99413e-14	0
SMPDL3A	4.17731e-10	0.541326	1.17236e-05	1
CLVS2	2.5267e-26	1.01274	7.45907e-22	1.90049e-24
RNF146	4.71941e-11	0.387116	1.33356e-06	NA
ECHDC1	2.85736e-16	-0.491039	8.2695e-12	4.35226e-40
KIAA0408	2.49046e-12	0.407368	7.0896e-08	1
SOGA3	4.16869e-27	0.567829	1.23189e-22	1
PTPRK	1.992e-114	1.28681	6.03755e-110	NA
AL590006.1	2.99295e-08	0.876724	0.000825635	0
LAMA2	2.3913e-35	1.25841	7.12058e-31	1
ARHGAP18	7.2711e-11	0.586212	2.05154e-06	3.43767e-57
TMEM244	1.13776e-32	0.366281	3.38018e-28	4.9989e-95
L3MBTL3	6.28361e-12	0.645172	1.78499e-07	1
EPB41L2	1.56912e-17	0.20858	4.55908e-13	1
AKAP7	1.07755e-19	0.531584	3.14741e-15	1.55182e-184
SLC18B1	5.9849e-08	-0.673947	0.00164483	1
HBS1L	3.06427e-09	0.282035	8.54594e-05	1
AHI1	3.7478e-78	-0.390331	1.13157e-73	8.12683e-214
PDE7B	3.67948e-20	-0.75901	1.07595e-15	1
AL138828.1	1.11589e-35	-1.05657	3.32346e-31	9.61207e-12
BCLAF1	2.95549e-07	0.168304	0.00803804	3.36748e-83
MAP3K5	3.85855e-44	-1.69529	1.15536e-39	1
WAKMAR2	1.34398e-70	-1.45577	4.0537e-66	0
LINC02528	3.6496e-14	-1.58591	1.04795e-09	1
ARFGEF3	4.9307e-08	0.604861	0.00135663	1
HEBP2	7.88502e-25	0.789279	2.32332e-20	1
NHSL1	3.22617e-20	0.269574	9.43559e-16	7.16957e-199
CCDC28A	1.06696e-09	0.400482	2.98599e-05	1
HIVEP2	3.94171e-45	-0.696745	1.18074e-40	3.46958e-05
AIG1	1.14798e-40	-0.576934	3.43098e-36	8.52343e-17
UTRN	8.70314e-25	1.42628	2.56412e-20	1
ADGB	2.50412e-07	-0.920909	0.00681846	1
SASH1	1.09667e-55	-1.07305	3.29769e-51	1.16377e-12
PLEKHG1	7.04536e-35	1.12857	2.09698e-30	1
MTHFD1L	1.0157e-10	-0.249103	2.86203e-06	1
CCDC170	6.53188e-14	-1.28272	1.87347e-09	NA
TIAM2	1.41487e-52	-0.380306	4.25054e-48	0
AL589693.1	2.95812e-52	-2.05901	8.88531e-48	1
SNX9	3.27978e-11	0.802985	9.27753e-07	1.14673e-24
TULP4	6.44175e-20	-0.214325	1.88299e-15	1.97307e-98
EZR	4.37347e-08	0.607989	0.00120419	1
MAP3K4	4.06674e-35	0.46348	1.21063e-30	1.54315e-303
AGPAT4	2.84357e-19	0.668797	8.29726e-15	5.00251e-219
PRKN	5.02702e-09	0.1466	0.000139897	1
AL133538.1	3.23132e-09	-1.0045	9.00891e-05	7.73866e-05
PDE10A	6.73784e-71	-1.31825	2.0324e-66	1.66566e-229
AFDN	3.5478e-09	0.230617	9.88664e-05	1
ELFN1	2.30953e-13	-0.306013	6.60711e-09	5.51102e-05
SDK1	6.76969e-49	0.671272	2.03077e-44	1.19511e-63
MMD2	1.86894e-30	-0.443615	5.54085e-26	1
SLC29A4	8.27141e-16	-0.747506	2.39044e-11	1
ACTB	8.128e-08	-0.220227	0.00222959	6.5234e-83
C1GALT1	1.58487e-42	-0.468834	4.74145e-38	1
ICA1	8.63412e-26	-0.972653	2.54672e-21	1
NXPH1	6.8414e-19	-1.35695	1.99529e-14	4.38188e-271
NDUFA4	1.12634e-19	-0.366603	3.2898e-15	1
THSD7A	3.33398e-07	0.112195	0.00905841	8.10183e-177
TMEM106B	6.4436e-08	0.294096	0.00176954	1.98518e-11
ARL4A	3.5615e-08	0.531969	0.000981728	1
ETV1	2.88385e-29	1.86449	8.53995e-25	1
CRPPA	8.55178e-08	-0.395989	0.0023449	0
BZW2	2.20321e-18	-0.449271	6.41686e-14
TSPAN13	4.28659e-11	-0.579453	1.21143e-06	1.01461e-204
AHR	9.99489e-20	-0.905792	2.91971e-15	1.79502e-29
AC073332.1	9.02429e-17	-1.1849	2.61614e-12	1
SNX13	8.42429e-24	0.352225	2.47876e-19	1
HDAC9	4.59603e-17	0.407812	1.33381e-12	1.93669e-13
TMEM196	1.42766e-07	1.14182	0.00390308	1
ITGB8	1.01497e-52	0.707612	3.04948e-48	1
SP4	6.14439e-18	0.497491	1.78734e-13	4.4339e-07
RAPGEF5	1.22734e-34	-0.533255	3.65231e-30	1
IGF2BP3	6.17131e-17	0.39835	1.78993e-12	1
TRA2A	2.45306e-16	0.20293	7.10088e-12	0
MPP6	6.22673e-24	-0.625441	1.83247e-19	0.035295
CYCS	3.27574e-24	-0.771915	9.64477e-20	1.32062e-10
NPVF	8.1958e-09	-1.58443	0.00022754	1
SNX10	2.26807e-10	-0.903776	6.3778e-06	1
AC004540.2	2.3085e-18	0.810855	6.72281e-14	1
SKAP2	4.22307e-26	0.888526	1.24614e-21	2.09476e-34
HOXA1	3.08701e-07	0.792746	0.00839326	1
HOTAIRM1	2.60695e-53	1.10411	7.83441e-49	1
HIBADH	5.08338e-12	0.369061	1.4449e-07	7.27421e-37
TAX1BP1	4.26252e-10	-0.228494	1.19611e-05	1
SCRN1	5.77564e-11	-0.298822	1.63081e-06	1
FKBP14	2.9067e-11	-0.596721	8.22479e-07	2.67565e-48
NOD1	3.20095e-10	-0.712582	8.98892e-06	1
PDE1C	9.26039e-31	0.264455	2.74589e-26	9.23563e-184
KBTBD2	2.19234e-07	0.32703	0.00597697	5.12277e-253
BBS9	7.49123e-40	0.297683	2.2374e-35	1
NPSR1-AS1	3.66425e-41	-1.70454	1.09561e-36	1.42463e-139
TBX20	1.83642e-07	0.912774	0.00501124	2.9325e-272
HERPUD2	2.24739e-14	0.432267	6.45967e-10	1
SEPTIN7	5.05436e-11	0.208506	1.42776e-06	1
EEPD1	4.93698e-59	-1.2134	1.48574e-54	NA
AC007349.2	7.7794e-40	-1.57768	2.32332e-35	0
AMPH	9.80249e-78	-0.843742	2.95918e-73
POU6F2	1.03908e-29	-0.927786	3.07827e-25	1.2102e-71
AC004837.4	1.95923e-08	0.819352	0.000541452	0
GLI3	3.13891e-23	1.51347	9.22621e-19	1
URGCP	1.16336e-11	-0.363959	3.2994e-07	2.93685e-30
POLM	1.98602e-07	-0.515257	0.00541708	0.000213241
AEBP1	8.36638e-08	0.8017	0.00229456
TMED4	1.68892e-29	0.545226	5.00258e-25	0
PPIA	1.22137e-18	-0.362285	3.55979e-14	1.01123e-286
ADCY1	4.39021e-41	-0.702177	1.31258e-36	1
UPP1	9.23204e-25	-0.904894	2.71967e-20	2.8123e-09
GRB10	1.84851e-17	-0.476026	5.37049e-13	0
COBL	2.60629e-50	-0.596113	7.82253e-46	1
AC005999.2	1.30752e-09	-0.639258	3.65806e-05	1.28429e-27
VSTM2A	1.76703e-07	0.753687	0.00482293	0.0205108
EGFR	6.92762e-11	1.1933	1.95477e-06	1
VOPP1	3.04295e-106	-0.688242	9.21617e-102	1
ZNF117	7.35436e-11	0.389403	2.07496e-06	4.75188e-114
KCTD7	3.36658e-23	-0.769878	9.89471e-19	1
AC006001.2	4.17269e-90	-0.843539	1.26149e-85	1
RABGEF1	1.47733e-171	-0.872344	4.48341e-167	7.57806e-188
AC069280.2	1.11863e-37	-1.64568	3.33664e-33	1
AC092100.1	2.00407e-102	-1.45252	6.06794e-98	1
AC211476.2	9.87003e-09	-0.924652	0.000273814	5.35815e-24
BUD23	1.48192e-08	-0.392596	0.00041024	1
METTL27	1.67288e-07	0.747815	0.00456763	1
GTF2I	2.2858e-10	0.133564	6.4272e-06	7.33898e-31
GTF2IRD2B	2.99446e-07	0.290461	0.00814282	1
SRRM3	7.59361e-103	-0.705611	2.29935e-98	1
CCDC146	5.87035e-14	-0.403267	1.68408e-09	0
APTR	8.99333e-12	-0.513122	2.5524e-07	1
GNAI1	6.45545e-13	0.504103	1.84323e-08	1
SEMA3C	1.36771e-11	-0.616146	3.87717e-07	NA
CACNA2D1	1.57068e-107	0.418701	4.75806e-103	4.51406e-43
AC006145.1	1.39844e-15	0.734981	4.03716e-11	1
PCLO	3.94637e-09	-0.16494	0.000109934	1
SEMA3A	1.07217e-32	0.537484	3.18543e-28	0
SEMA3D	3.58375e-11	1.18699	1.01345e-06	1
CROT	6.07178e-58	-0.930247	1.82682e-53	3.53668e-278
RUNDC3B	8.80087e-15	-0.468671	2.53395e-10	9.67756e-295
DBF4	1.99742e-08	-0.402558	0.000551946	1
CDK14	3.26121e-13	0.469585	9.32413e-09	2.19748e-133
AC079760.2	1.48891e-51	-0.91066	4.47135e-47	0
AC079760.1	8.06306e-14	-0.520728	2.31152e-09	1
AKAP9	5.83476e-50	-0.292856	1.75101e-45	2.05836e-66
CYP51A1	2.55587e-07	0.212652	0.00695811	0
KRIT1	9.45996e-08	0.252451	0.00259317	1
CDK6	1.52634e-31	-0.578567	4.52941e-27	1.51858e-51
VPS50	2.35725e-08	0.246858	0.000651003	0
GNGT1	1.34641e-24	-1.40902	3.96559e-20	1
CASD1	9.94449e-14	0.247983	2.85009e-09	1.0337e-15
SGCE	6.06533e-24	0.375758	1.78503e-19	0
SEM1	2.4746e-10	0.325092	6.95487e-06	1
AC079781.5	5.49116e-12	0.327676	1.56048e-07	1.59031e-36
ARPC1A	2.59573e-09	-0.371616	7.2439e-05	0
GIGYF1	5.02712e-09	0.343841	0.000139897	1
ORAI2	4.25788e-13	-0.412739	1.21669e-08	6.50301e-22
RASA4B	3.27162e-08	0.517654	0.000902085	8.87228e-274
RASA4	5.91076e-21	0.619039	1.7312e-16	1
RELN	3.85873e-13	0.904079	1.10283e-08	6.74728e-13
LHFPL3-AS2	1.99469e-18	-1.39119	5.81032e-14	6.25052e-38
KMT2E	1.56976e-07	0.107591	0.00428796	1
SRPK2	1.6878e-27	-0.338302	4.9893e-23	1
CDHR3	6.14854e-14	1.13244	1.76371e-09	NA
HBP1	5.65091e-28	0.590618	1.67126e-23	0
NRCAM	8.98967e-11	-0.150743	2.53428e-06	0.036917
THAP5	2.90176e-10	0.608408	8.15163e-06	4.12977e-66
AC005487.1	9.36161e-11	0.983498	2.63866e-06	6.24247e-25
AC073114.1	1.16358e-62	-2.41352	3.50507e-58	1
IMMP2L	4.62602e-49	0.603142	1.38776e-44	0
LRRN3	2.13118e-34	1.03667	6.3411e-30	1.85388e-16
BMT2	1.77762e-15	0.33905	5.12898e-11	1
FOXP2	2.59255e-76	0.98639	7.8251e-72	1
MET	8.28441e-35	1.29192	2.46561e-30	1.51891e-15
CAPZA2	1.27611e-12	0.407346	3.63845e-08	1
CFTR	5.11866e-09	0.953686	0.000142422	1
CTTNBP2	5.10345e-08	-0.318666	0.00140396	NA
ANKRD7	4.55617e-14	-0.86225	1.30767e-09	4.42344e-20
FAM3C	2.74213e-08	0.33956	0.00075669	1
PTPRZ1	1.35171e-26	0.883415	3.9927e-22	1
CADPS2	1.69267e-55	2.30498	5.08952e-51	2.90802e-68
AC004594.1	6.04464e-08	1.07633	0.00166101	1
GRM8	1.34523e-15	1.49049	3.88396e-11	1.32446e-05
AC000124.1	6.19215e-09	-1.06704	0.000172123	1.50109e-10
SND1	3.90595e-14	-0.206729	1.12136e-09	1
IMPDH1	1.09988e-24	-1.00264	3.23969e-20	1
FAM71F2	2.49407e-09	-0.688847	6.96194e-05	1.48499e-49
CCDC136	9.67962e-32	-1.04624	2.8733e-27	1
AHCYL2	1.52428e-11	-0.279364	4.32013e-07	1
AC084864.2	5.66791e-17	-0.985884	1.6442e-12	1.02281e-66
MKLN1	7.11757e-15	0.221927	2.05022e-10	1
PODXL	4.39037e-42	-1.10008	1.31333e-37	1
AC009518.1	1.26589e-08	0.919488	0.000350702	0
PLXNA4	3.54061e-09	-0.356726	9.86732e-05
EXOC4	6.41376e-23	0.190288	1.88443e-18	7.20086e-185
AGBL3	3.72006e-15	0.641927	1.07234e-10	4.75892e-169
KIAA1549	2.14089e-19	-0.704022	6.24904e-15
UBN2	3.19683e-07	0.17409	0.00868803	2.52268e-302
CLEC2L	3.85816e-18	-1.38875	1.12276e-13	0
HIPK2	1.96104e-50	-0.364495	5.88645e-46	1
TBXAS1	6.16085e-22	-0.806351	1.80722e-17	1.57977e-122
DENND2A	1.47361e-15	0.259417	4.25358e-11	5.28606e-247
BRAF	8.36407e-12	0.158299	2.37439e-07
TCAF1	8.05712e-10	0.265723	2.25696e-05	0
AC004889.1	7.4555e-10	-0.778685	2.08888e-05	1.06289e-299
CNTNAP2	2.37921e-101	1.15199	7.20236e-97	1
AC092666.1	3.63447e-07	-0.769461	0.00986978	5.2916e-33
DPP6	1.97064e-36	-1.13649	5.87211e-32	5.50401e-276
AC006019.1	8.8238e-08	-0.941065	0.00241922	1
RBM33	1.87542e-24	0.347246	5.5231e-20	1.67509e-157
TDRP	9.5543e-16	-0.523652	2.76014e-11	3.6674e-147
DLGAP2	1.55888e-57	-1.33893	4.68991e-53	1
CLN8	3.37291e-07	-0.510409	0.00916317	2.67393e-278
KBTBD11	6.9855e-14	-0.730534	2.00323e-09	0.000111792
AC245187.2	3.78236e-12	1.3942	1.07593e-07	1
AC245123.1	3.18195e-18	1.65329	9.26105e-14	1
AC246817.2	2.05611e-07	0.87974	0.0056068	1.51958e-32
AGPAT5	4.37939e-10	0.387647	1.22877e-05	1
PRAG1	2.9932e-07	0.824776	0.00813972	6.33516e-239
ERI1	3.12606e-09	0.281368	8.71733e-05	3.08878e-06
AC022784.1	9.70907e-08	-0.710244	0.00266087	1
TNKS	2.4783e-09	0.155109	6.91816e-05	1
MSRA	6.50731e-45	-0.896836	1.94907e-40	NA
RP1L1	1.04934e-42	-1.45795	3.13972e-38	NA
PINX1	5.63206e-11	-0.652632	1.59049e-06	NA
FAM167A	2.49229e-08	-0.912484	0.000688047	2.65367e-09
NEIL2	3.89815e-15	-0.703427	1.1236e-10	1
FDFT1	2.27725e-28	-0.812274	6.73726e-24	1
AC068587.4	1.21096e-07	0.42412	0.00331417	4.58559e-07
TRMT9B	2.03496e-182	-1.62601	6.17653e-178	1
MSR1	4.264e-10	-0.322634	1.19648e-05	1
AC011586.2	3.7423e-09	-0.30821	0.000104257	0
ZDHHC2	4.47816e-26	-0.426242	1.32137e-21	1
VPS37A	3.8529e-08	-0.250112	0.00106159	5.31406e-59
MTMR7	2.6655e-11	-0.400419	7.54682e-07	1.02776e-300
SLC7A2	1.4024e-22	-1.09888	4.1187e-18	1
MTUS1	9.17195e-32	-0.64433	2.72269e-27	7.50454e-10
AC027117.2	2.37226e-12	-1.18441	6.75382e-08	3.55885e-31
PCM1	1.86656e-45	0.329493	5.59201e-41	1
PSD3	1.01722e-24	-0.390532	2.99632e-20	1
SH2D4A	2.08289e-09	-1.00429	5.81835e-05	1.35658e-71
LZTS1	5.98748e-09	-0.593591	0.000166464	1
PPP3CC	6.46574e-62	-1.19557	1.94735e-57	1.83153e-262
AC087854.1	3.82133e-36	-1.25488	1.13857e-31	2.18589e-80
STC1	2.15685e-14	1.08476	6.19988e-10	1
NEFM	7.26806e-15	-0.940803	2.09342e-10	1
NEFL	2.2639e-18	-1.05315	6.59339e-14	0
EPHX2	5.19938e-18	-0.683437	1.51271e-13	1
FZD3	2.74235e-23	0.328911	8.06114e-19	1.05162e-05
KIF13B	8.64311e-58	-1.08326	2.60037e-53	1.44935e-285
AC108449.1	2.47091e-19	-1.20371	7.21086e-15	1
SARAF	2.4992e-07	0.202444	0.00680532	1.61721e-157
PURG	2.17757e-17	0.673288	6.32539e-13	9.06023e-267
NRG1	7.45545e-141	1.32722	2.26109e-136	1
AC068931.1	3.99739e-56	1.13271	1.20213e-51	7.47671e-11
NRG1-IT1	2.71073e-10	0.764992	7.61689e-06	1.15209e-36
UNC5D	5.55497e-55	-1.37185	1.67005e-50	0.466434
DDHD2	7.41755e-11	-0.278734	2.09268e-06	0
TACC1	1.83763e-07	-0.54808	0.00501434	3.18229e-130
ADAM32	9.73962e-24	-0.889297	2.86549e-19	1
KAT6A	9.50947e-16	0.25907	2.74729e-11	2.06767e-05
IKBKB	1.43123e-26	-0.762063	4.22685e-22	5.70298e-11
SNTG1	1.51945e-08	0.676692	0.000420507	1
PCMTD1	1.70013e-35	0.54771	5.06315e-31	1
ST18	1.03121e-19	-0.438688	3.01216e-15	1.92793e-265
RB1CC1	1.16892e-46	0.444167	3.50443e-42
RGS20	2.60478e-15	-0.797585	7.51192e-11	0
LYPLA1	4.29461e-47	-0.649601	1.28778e-42	1.27613e-270
MRPL15	8.51358e-10	-0.483123	2.38448e-05
LYN	1.01311e-36	-1.8484	3.01948e-32	2.37613e-33
FAM110B	8.79958e-09	-0.512206	0.000244232	0
TOX	2.3721e-23	0.503589	6.97422e-19	1
RAB2A	7.0386e-12	0.230984	1.99882e-07	6.47925e-25
CHD7	6.50262e-97	0.375034	1.96763e-92	2.85821e-88
CLVS1	3.078e-08	0.778285	0.000848942	1
ASPH	3.34007e-29	-0.467002	9.88994e-25	1
YTHDF3	2.3672e-07	0.228879	0.00644801	0
MIR124-2HG	2.12984e-17	-0.365608	6.18741e-13	1
MTFR1	4.10358e-26	-0.40188	1.21097e-21	8.86382e-59
MYBL1	6.74464e-21	0.869043	1.9751e-16	NA
SGK3	1.84891e-39	0.413812	5.52102e-35	3.35578e-117
SNHG6	4.77307e-25	0.404592	1.40682e-20	1
ARFGEF1	4.59565e-13	-0.175212	1.31302e-08	1
SULF1	5.72683e-22	1.13496	1.68008e-17	9.97734e-08
SLCO5A1	2.34818e-18	0.690221	6.83812e-14	1
TRAM1	5.91122e-17	0.482388	1.71455e-12	1
KCNB2	7.86967e-32	-0.390313	2.33619e-27	4.5385e-224
RPL7	2.29278e-07	-0.18265	0.00624874	1
RDH10-AS1	2.02449e-11	-0.566634	5.73478e-07	4.16951e-10
STAU2	4.17397e-09	-0.166576	0.000116241	0
JPH1	3.64963e-15	0.923523	1.05211e-10
PKIA	1.57456e-11	-0.354796	4.46184e-07	6.47679e-281
TPD52	3.67993e-26	-0.437504	1.08598e-21	0
ZBTB10	1.25483e-07	0.357217	0.00343348
ZNF704	1.33724e-33	0.353295	3.97681e-29	1.49712e-135
PAG1	6.93168e-12	0.279584	1.9686e-07	8.1835e-215
FABP5	6.36093e-09	-0.450817	0.000176789	1
AC018616.1	3.31436e-13	-1.994	9.47577e-09	4.25359e-05
AC023644.1	9.41998e-09	-1.14753	0.000261386	1.20726e-56
SNX16	7.802e-11	0.679877	2.20094e-06	1
RALYL	3.96836e-35	2.02929	1.18138e-30	0.257688
ATP6V0D2	4.24097e-12	-0.395764	1.20596e-07	1
PSKH2	1.34602e-12	-0.772615	3.83668e-08	1
AC023194.3	1.14456e-12	-1.05395	3.26441e-08	1
WWP1	1.09819e-13	-0.276907	3.14675e-09	2.83014e-13
CPNE3	1.0515e-11	0.372502	2.98341e-07	1
CNGB3	1.20198e-96	-1.51443	3.63696e-92	1
AC090572.3	4.86997e-33	-1.30646	1.44731e-28	0
AC090572.2	5.42983e-09	-1.08165	0.000151036	1
CNBD1	1.2006e-14	-1.21826	3.45545e-10	2.70038e-40
MMP16	4.88055e-17	0.555185	1.41614e-12	3.72786e-89
AF117829.1	1.76679e-18	0.982799	5.14685e-14	1
DECR1	7.56563e-10	0.583506	2.11951e-05	0.0772767
RBM12B	4.82841e-15	0.420384	1.39145e-10	2.1394e-47
PDP1	1.15444e-10	-0.527037	3.2517e-06	1
TP53INP1	1.85765e-07	-0.363641	0.00506877	1
SDC2	1.38725e-11	-0.335545	3.93243e-07	0
CPQ	3.81087e-75	-0.916832	1.15016e-70	1
LAPTM4B	5.95757e-48	-0.503679	1.78679e-43	2.02774e-87
MATN2	2.28575e-74	-1.5441	6.89772e-70	0
RPL30	8.29661e-11	0.217997	2.34006e-06	1
RGS22	2.41478e-17	0.865359	7.01374e-13	5.17716e-08
SPAG1	1.39e-10	0.639176	3.91286e-06	4.55402e-226
NCALD	1.25186e-33	-0.876828	3.72304e-29	1
RRM2B	1.41996e-07	-0.439124	0.00388218	4.27553e-16
UBR5-AS1	2.01519e-14	-0.704468	5.79386e-10	2.48055e-23
FZD6	1.46629e-07	-0.692339	0.00400804	1
RIMS2	2.41666e-17	-0.198294	7.01896e-13	1
DPYS	6.94293e-14	-0.883524	1.99109e-09	0
OXR1	9.33504e-82	-0.644397	2.81984e-77
AC090579.1	1.22298e-42	-0.689947	3.65917e-38	1.06731e-97
AC025508.1	8.84129e-17	1.22646	2.56336e-12	0
RSPO2	7.66097e-26	0.960564	2.25991e-21	1
EIF3E	2.45673e-07	0.176039	0.00668992	4.89707e-34
SYBU	2.53887e-37	-1.01034	7.57091e-33	0
CSMD3	5.76828e-83	2.08183	1.74265e-78
TRPS1	3.42342e-13	0.4707	9.78653e-09	9.62323e-75
RAD21	8.80466e-46	0.609588	2.63823e-41	0.000683829
MED30	1.25193e-07	0.50263	0.00342566	1
SAMD12	2.2212e-60	-0.522987	6.68626e-56	1
AC023590.1	5.93014e-42	-0.773889	1.7737e-37	4.68092e-53
ENPP2	6.67825e-11	-1.18279	1.88454e-06	1
LINC01151	4.03065e-23	-2.3176	1.18457e-18	1
ZHX2	4.57893e-21	0.983909	1.34131e-16	NA
TBC1D31	7.60676e-09	-0.511858	0.00021127	1.59528e-71
C8orf76	6.48236e-10	0.413637	1.81668e-05	1
ZHX1	1.90611e-28	0.522009	5.63962e-24	1
ATAD2	4.06111e-30	1.07497	1.20359e-25	5.56694e-55
FBXO32	2.76086e-11	0.671053	7.81462e-07
NDUFB9	8.11426e-09	-0.295507	0.000225284	0
MTSS1	1.71538e-36	-0.394485	5.11167e-32	0
AC084116.3	2.16841e-17	-1.50376	6.29902e-13	1
LRATD2	1.56206e-12	-0.591291	4.45031e-08	8.38069e-30
PCAT1	1.21625e-40	-1.00803	3.63487e-36	4.84796e-14
CASC19	2.64494e-16	-1.06892	7.65524e-12	1
PRNCR1	1.04647e-08	-0.878397	0.000290227	0
FAM49B	9.61372e-57	-0.625106	2.89171e-52	1.26193e-240
AC022973.3	3.09487e-07	-0.803428	0.00841402	1
AC131568.1	4.00906e-12	-1.03344	1.1403e-07	3.11246e-20
EFR3A	8.20067e-37	-0.352075	2.44429e-32	1.67776e-40
KCNQ3	4.47343e-49	-0.811835	1.34203e-44	1
LRRC6	1.43598e-08	-0.366998	0.000397566	1
PHF20L1	8.38719e-11	0.242036	2.36535e-06	9.27412e-86
NDRG1	1.9678e-13	0.414776	5.63106e-09	1
AC083843.3	4.75189e-08	0.485377	0.00130772	0
KHDRBS3	6.53238e-11	0.484873	1.8435e-06	5.86177e-266
AC046195.1	1.2022e-45	-2.04688	3.60191e-41	1
AC046195.2	5.28903e-22	-1.71034	1.55185e-17	1.27768e-10
FAM135B	2.16215e-217	-2.20861	6.56407e-213	0
LY6E	2.5573e-08	-0.921227	0.000705944	1
HSF1	9.84454e-08	-0.423727	0.0026974	5.61342e-131
C8orf33	6.63771e-08	0.485838	0.00182245	1.4994e-12
CBWD1	2.85436e-33	-0.497861	8.48458e-29	1
DOCK8	1.23949e-60	-0.656443	3.73161e-56	1
AL158832.1	1.87099e-07	-0.734435	0.00510462	0
KCNV2	5.68733e-80	-0.799673	1.71763e-75	1
RFX3	1.98117e-41	0.29979	5.92428e-37	2.06081e-35
JAK2	2.80417e-10	-0.365271	7.87803e-06	NA
UHRF2	7.51761e-19	0.351974	2.19221e-14	5.28971e-269
GLDC	1.28884e-14	-0.491679	3.70863e-10	1
PTPRD	1.44543e-105	0.777528	4.37748e-101	8.75398e-12
AL596451.1	2.12989e-13	1.27911	6.09403e-09	0
MPDZ	3.94065e-08	-0.205019	0.00108561	1
NFIB	9.82751e-08	0.655795	0.00269284	4.07385e-109
TTC39B	5.31149e-11	1.07251	1.50028e-06	NA
SNAPC3	5.80252e-11	0.293959	1.63834e-06	5.79681e-38
PSIP1	1.70242e-110	0.764014	5.15799e-106	1
CCDC171	2.17753e-29	0.732716	6.4492e-25	1
CNTLN	8.60905e-45	0.789088	2.57841e-40	2.02369e-129
SH3GL2	1.20916e-08	-0.200863	0.000335082	1
SLC24A2	1.68748e-16	-0.388723	4.88778e-12	6.44823e-12
AL158077.2	1.32552e-12	-1.08813	3.7784e-08	1.24703e-12
CDKN2B-AS1	3.92096e-08	1.21598	0.00108022	1
CDKN2B	1.29919e-10	1.18011	3.65773e-06	1
AL445623.2	1.74337e-08	0.991944	0.000482077	0
B4GALT1	7.49709e-36	-1.06538	2.23308e-31	1
PTENP1-AS	2.4844e-16	-0.74464	7.19135e-12	1.69677e-36
AL356489.2	5.64893e-08	-0.749898	0.001553	1
AL356489.3	9.90422e-41	-2.05789	2.96037e-36	1
UBAP2	4.91224e-31	-0.485195	1.45702e-26	1
DNAI1	3.38912e-14	-0.790778	9.73253e-10	3.27243e-147
CNTFR	1.03743e-08	0.658947	0.000287742	0.127472
GBA2	3.59745e-08	-0.431185	0.000991564	4.86671e-293
NPR2	2.02853e-08	0.512003	0.000560484	0
GRHPR	1.62974e-13	-0.686789	4.66463e-09	1
FBXO10	5.87821e-24	-0.397176	1.73008e-19	2.36913e-59
FRMPD1	9.81157e-53	-0.631242	2.94798e-48	5.39045e-93
SHB	5.94987e-09	-0.43914	0.000165424	1
IGFBPL1	1.3573e-26	0.618826	4.00905e-22	0.0487526
CNTNAP3B	1.98831e-10	0.457299	5.59192e-06	7.50415e-66
AL512625.3	1.09581e-07	-0.461538	0.00300012	1
CBWD5	9.08746e-09	-0.320417	0.000252195	1
PGM5	3.71186e-09	1.02248	0.00010342	NA
ZFAND5	5.70187e-14	0.409663	1.63592e-09	NA
AL451127.1	5.60947e-51	1.10557	1.68402e-46	3.2775e-29
RORB-AS1	2.30759e-08	0.415784	0.000637357	1
RORB	1.47434e-66	0.454189	4.44411e-62	1
AL137018.1	1.11302e-11	0.855427	3.15707e-07	1.11991e-237
TRPM6	3.38155e-60	-2.48627	1.01785e-55	1
PCSK5	7.68878e-23	0.409507	2.25866e-18	1.97142e-115
AL137847.1	5.7848e-09	-0.93829	0.000160846	1.41808e-177
FRMD3	3.2664e-72	-1.12538	9.85407e-68	1
AL137847.2	2.67827e-07	-0.80613	0.00728918	0.000533205
IDNK	5.4937e-08	0.52632	0.00151082	5.03162e-40
GKAP1	9.77147e-08	0.228204	0.00267777	1
AGTPBP1	1.07257e-49	-0.406596	3.21836e-45	1
TUT7	5.5856e-08	0.314553	0.00153576	0
SECISBP2	3.68042e-07	0.176773	0.00999381	1
AL161910.1	1.88566e-13	-0.941104	5.3962e-09	8.57348e-63
AL606807.1	1.26504e-09	-0.868521	3.5396e-05	1.683e-69
LINC01508	1.98598e-26	-0.764681	5.8638e-22	1
AL158071.3	5.07323e-08	0.451771	0.00139575	1
AL158071.1	3.29178e-08	0.600444	0.000907576	NA
AUH	1.66354e-16	0.234214	4.81879e-12	0
ROR2	2.81367e-66	1.57819	8.48067e-62	1
CENPP	4.60431e-30	-0.646062	1.36435e-25	1.49058e-30
OGN	1.06592e-09	-0.736323	2.9833e-05	1.08271e-22
OMD	1.53101e-12	-0.933738	4.36232e-08	1
ASPN	2.99223e-09	-0.690499	8.34564e-05	1
ECM2	5.67712e-11	-0.740265	1.60316e-06	2.97587e-60
BICD2	1.13225e-17	0.56932	3.29123e-13	1
WNK2	1.12778e-163	-1.74677	3.42215e-159	1
PTPDC1	1.27548e-12	-0.52878	3.63677e-08	0
CDC14B	3.29511e-20	-0.718986	9.63655e-16	1
CCDC180	2.04437e-09	-0.476052	5.71134e-05	3.3764e-97
NANS	3.49237e-13	-0.882057	9.98294e-09	3.82848e-151
TRIM14	2.71781e-22	-1.1753	7.97758e-18
ANKS6	4.43273e-16	-0.574244	1.28208e-11	7.77895e-253
TGFBR1	1.91815e-08	0.260216	0.000530216	1.49227e-18
STX17	1.93658e-07	0.386578	0.0052826	1
TEX10	1.47522e-10	0.42612	4.15186e-06	1
TMEFF1	4.47889e-30	0.636019	1.32723e-25	3.83808e-22
TMEM246	1.66888e-07	0.628893	0.00455688	1
RNF20	7.97442e-15	0.590023	2.29639e-10	1
ABCA1	1.83375e-23	0.633806	5.3925e-19	7.41221e-82
SLC44A1	7.00978e-21	-0.360123	2.05267e-16	1
FSD1L	3.40918e-15	-0.267724	9.82934e-11	1
CTNNAL1	2.30339e-10	0.427642	6.47598e-06	0
EPB41L4B	3.14927e-07	-0.840118	0.00856004	1
PTPN3	4.88131e-13	-1.161	1.39454e-08	3.65763e-42
PALM2-AKAP2	4.35313e-12	-0.318015	1.23777e-07	4.21426e-68
TXN	1.76121e-08	-0.36248	0.000486957	1
PTGR1	1.1126e-18	-0.661876	3.24335e-14	1
UGCG	9.60244e-47	-0.768198	2.87891e-42	0
SUSD1	2.5431e-33	-0.730543	7.56012e-29	1
WHRN	4.88085e-25	-0.478008	1.43848e-20	4.17624e-74
PAPPA	1.06005e-11	-0.888943	3.00757e-07	6.42162e-27
ASTN2	4.20228e-252	-1.80181	1.27585e-247	1
ASTN2-AS1	3.41081e-32	-1.47011	1.01287e-27	1
AL133284.1	3.13181e-14	-1.11902	8.99643e-10	1.18674e-55
TRIM32	2.53262e-07	-0.60464	0.00689583	1
AL157829.1	2.81692e-40	-1.90774	8.4164e-36	1
BRINP1	6.87844e-39	-0.997846	2.05308e-34	1.72335e-130
MEGF9	1.28609e-36	-0.47462	3.83269e-32	1
RAB14	6.3104e-08	0.259475	0.00173334	1
AL359644.1	3.32901e-13	-1.17838	9.51698e-09	1.65686e-18
STRBP	8.98176e-18	-0.311833	2.61163e-13	1
LHX2	2.96785e-17	1.0677	8.61628e-13	0
NEK6	1.527e-08	-0.768134	0.000422551	7.79787e-136
GOLGA1	8.92785e-16	-0.506599	2.5797e-11	1
PBX3	1.89733e-30	-0.439713	5.62484e-26	1
RALGPS1	3.24242e-51	-0.746358	9.73633e-47	0
GARNL3	4.64026e-11	0.584434	1.31125e-06	1
NIBAN2	8.36607e-11	0.795353	2.35948e-06	8.41916e-126
AL162426.1	7.17523e-08	-0.683044	0.00196953	4.94021e-269
SLC25A25	1.7552e-07	-0.670828	0.00479099
DNM1	4.18113e-31	-0.390374	1.24021e-26	8.33447e-220
COQ4	1.39309e-23	-0.55589	4.09749e-19	0
SLC27A4	2.01445e-11	-0.735576	5.70654e-07	1
SPTAN1	6.10153e-11	-0.218985	1.72228e-06	4.43348e-23
SET	2.4986e-18	0.356351	7.27592e-14	1.01698e-10
PKN3	2.25521e-07	0.551119	0.00614703	1
PHYHD1	4.8674e-44	-1.42381	1.45735e-39	1
RAPGEF1	1.74604e-16	-0.423489	5.05723e-12	1.31862e-241
NTNG2	8.40069e-16	-0.378889	2.42763e-11	1
CFAP77	1.14283e-19	-1.47992	3.33775e-15	1
RPL7A	2.81188e-11	-0.232055	7.95762e-07	1.09768e-218
VAV2	9.19042e-16	-0.615206	2.65539e-11	1
BRD3	6.07963e-08	0.311125	0.0016705	9.93975e-06
AL669970.1	5.61076e-10	-1.12857	1.57331e-05	2.05807e-07
AL669970.3	1.36427e-07	-0.929006	0.00373086	0.804567
COL5A1	3.79484e-14	-0.761838	1.08954e-09	1.2788e-204
OLFM1	5.81907e-24	-0.585376	1.71273e-19	0
CAMSAP1	3.32262e-15	-0.23845	9.58011e-11	1
LHX3	1.6228e-08	-0.440772	0.000448979	1
QSOX2	9.02778e-15	-0.545988	2.59883e-10	0
NOTCH1	1.15287e-12	0.680728	3.28786e-08	1
AL590226.2	1.40293e-14	-0.856897	4.03624e-10	5.8398e-15
SNHG7	2.0489e-08	0.460204	0.00056605	0
PTGDS	9.25778e-09	-1.15913	0.000256894	1
TUBB4B	2.65927e-23	-0.361877	7.81746e-19	1.78621e-70
CACNA1B	1.15129e-49	-0.712279	3.45444e-45	0
IDI2-AS1	3.21092e-13	-1.21411	9.18097e-09	1
PFKP	1.63151e-22	-1.33074	4.79077e-18	1.63685e-22
AL392086.3	1.01847e-117	-4.00537	3.0875e-113	0
SFMBT2	1.74784e-111	-1.79283	5.29613e-107	1
ATP5F1C	5.3877e-12	-0.299307	1.53113e-07	2.14221e-94
TAF3	1.12812e-13	0.357231	3.23218e-09	7.41719e-48
CELF2	4.73636e-25	-0.268997	1.39604e-20	1
UPF2	4.92808e-08	0.236005	0.00135596	1
CAMK1D	6.52515e-156	-1.7109	1.9796e-151	1.55708e-117
BEND7	1.12822e-12	0.46681	3.21792e-08	1
FRMD4A	1.79574e-23	-0.281089	5.28092e-19	0.00259577
OLAH	1.27479e-32	-0.951677	3.78702e-28	6.06613e-157
TRDMT1	1.70338e-13	0.428066	4.87523e-09	1
HACD1	4.30834e-09	-0.710768	0.000119974	1
STAM	1.03345e-07	0.23919	0.00283062	0
CACNB2	4.62218e-37	-0.440424	1.37797e-32	1
ARL5B	2.24751e-16	0.564767	6.50676e-12	2.88755e-48
PLXDC2	4.16311e-32	1.19656	1.23619e-27	7.10562e-263
PIP4K2A	2.08498e-07	-0.430489	0.00568533	1
ARMC3	1.07288e-72	-2.24596	3.23709e-68	1.53576e-142
AL139815.1	1.24081e-08	-0.549682	0.000343779	0
KIAA1217	5.30222e-67	0.611711	1.59841e-62
GPR158	1.63436e-11	0.8938	4.63095e-07	0
PDSS1	2.02931e-07	-0.427265	0.00553433	1.52788e-112
MPP7	2.25873e-31	-0.653767	6.70098e-27	1
WAC	8.01698e-12	0.176676	2.2761e-07	8.23256e-10
SVIL	4.52384e-40	-0.565159	1.35154e-35	0
ZEB1	5.18168e-42	0.291392	1.54994e-37
EPC1	3.23117e-16	0.220747	9.35003e-12	0
CCDC7	9.67279e-13	-0.415383	2.75984e-08	3.62212e-126
ZNF37A	8.23593e-13	0.293169	2.35053e-08	1
ZNF33B	5.90487e-11	0.322306	1.66712e-06	1.15544e-10
CSGALNACT2	2.93398e-07	0.367404	0.00798072	7.86489e-94
2024-03-08	4.00548e-38	-0.460989	1.19512e-33	1
GDF10	7.04811e-08	-0.768049	0.00193485	1
RBP3	1.28643e-17	-0.44442	3.73862e-13	6.93962e-08
FRMPD2	1.19377e-80	-1.1632	3.60553e-76	1
MAPK8	2.52893e-26	0.284534	7.46539e-22	0
OGDHL	5.5161e-09	-0.76924	0.000153425	0
PCDH15	1.18808e-126	-1.68805	3.60226e-122
AL353784.1	1.54889e-100	-1.98981	4.68833e-96	1.15258e-221
TFAM	4.79706e-08	0.388934	0.0013201	3.21489e-24
PHYHIPL	5.4639e-40	0.580123	1.63212e-35	1
FAM13C	6.19839e-14	0.784599	1.77795e-09	1
SLC16A9	4.43842e-112	1.50894	1.34498e-107	0
MRLN	1.53635e-47	1.21876	4.60705e-43	1
ANK3	1.9379e-99	-1.63304	5.86486e-95	1.14346e-46
AL592430.1	3.30062e-11	-0.995494	9.33614e-07	1.17445e-63
RHOBTB1	1.08156e-38	-0.524832	3.22802e-34	1
LINC00845	6.3644e-08	-0.597405	0.00174798	1
ARID5B	3.61614e-28	0.731221	1.06973e-23	NA
JMJD1C	2.13779e-09	-0.115263	5.97042e-05	9.65221e-14
CTNNA3	1.71789e-19	0.95287	5.01573e-15	1
LRRTM3	5.28407e-20	1.2965	1.54475e-15	1
SIRT1	1.98063e-09	0.344553	5.53389e-05	1
HERC4	1.74728e-18	0.306375	5.09018e-14	1
ATOH7	5.43338e-16	1.15271	1.57112e-11	1
HNRNPH3	8.96564e-15	0.31009	2.58121e-10	NA
DNA2	3.45227e-08	-0.641701	0.000951792	NA
SLC25A16	1.42064e-23	-0.464632	4.17839e-19	NA
TET1	1.40289e-33	0.484942	4.17163e-29	6.57267e-30
TSPAN15	1.35711e-76	-2.07984	4.09629e-72	1
AC016821.1	1.73985e-24	-1.33972	5.12404e-20	1
PPA1	3.14393e-55	-0.681098	9.45253e-51	8.67136e-20
CDH23	2.66265e-07	-0.337544	0.00724693	1
PSAP	8.21922e-15	0.347843	2.36672e-10	1
MICU1	5.55777e-09	0.284986	0.000154573	1
ANXA7	5.76435e-08	-0.396686	0.0015845	1
CAMK2G	4.37228e-30	-0.47493	1.29568e-25	1
VCL	2.85897e-87	-1.17577	8.64152e-83	7.60713e-37
ADK	9.41656e-16	-0.224999	2.72063e-11	1
KAT6B	6.59906e-14	0.205442	1.89268e-09	1
KCNMA1	3.69827e-14	0.423542	1.06185e-09	5.40129e-13
ZMIZ1	6.3843e-10	0.585698	1.78933e-05	1
TSPAN14	1.51625e-15	-0.395929	4.37621e-11	1
NRG3	1.3916e-81	-1.07128	4.20348e-77	1
CDHR1	3.02303e-52	-0.446721	9.07968e-48	1
SNCG	1.59529e-08	-0.551584	0.000441417	1
SHLD2	3.1227e-18	-0.511485	9.08925e-14	NA
LINC02653	1.52489e-14	-1.64282	4.38665e-10	0
HECTD2	4.98089e-17	0.541154	1.44521e-12	1
CPEB3	4.33999e-64	-0.809753	1.3079e-59	7.06874e-12
IDE	6.55083e-46	-0.69236	1.96315e-41	0
PDE6C	3.39931e-113	-1.64504	1.0302e-108	0.0700079
FRA10AC1	2.70095e-10	0.322076	7.58993e-06	0
PLCE1	2.73631e-17	-0.872898	7.94542e-13	7.17753e-265
HELLS	1.56752e-09	0.548624	4.38309e-05
PDLIM1	1.79862e-22	-1.39358	5.2811e-18	1.81806e-52
SLIT1	1.67325e-07	0.529467	0.00456848	0
PGAM1	7.97262e-09	-0.379989	0.000221376	1
GOT1	1.90738e-21	-0.814566	5.59072e-17	2.92337e-191
DNMBP	2.24099e-26	-0.695122	6.61608e-22	5.13207e-302
SFXN3	7.04688e-13	-0.745996	2.0116e-08	1
[truncated: 92,372 more rows]

## Sheet: Cone Likelihood Test
gene_short_name	num_cells_expressed	p_value	q_value
[truncated: 3,552 more rows]

[truncated: 12 more sheets: HC Location Model, HC Likelihood Test, MG Location Model, MG Likelihood Test, NRPC Location Model, NRPC Likelihood Test, PRPC Location Model, PRPC Likelihood Test, RGC Location Model, RGC Likelihood Test, Rod Location Model, Rod Likelihood Test]
