# Supplementary material for: Single cell dual-omic atlas of the human developing retina
Source: Nat Commun. 2024 Aug 9;15:6792. doi: 10.1038/s41467-024-50853-5 (PMC11310509; doi:10.1038/s41467-024-50853-5)
Supplement: Supplementary file 15 — Supplementary Data 12 [file 41467_2024_50853_MOESM15_ESM.xlsx]

## Sheet: PRPC Macula Enriched GO
source	term_name	term_id	highlighted	adjusted_p_value	negative_log10_of_adjusted_p_value	term_size	query_size	intersection_size	effective_domain_size	intersections
GO:MF	calcium ion binding	GO:0005509	TRUE	0.0128896	1.88976	726	45	9	20212	MAN1C1,CDH12,PCDH8,SNED1,ANXA2,SLC8A1,CDH20,TLL1,S100A10
GO:BP	multicellular organism development	GO:0007275	TRUE	0.00012415	3.90605	4643	43	26	21031	ADAMTSL1,CYP26A1,POU3F2,SAT1,FOS,UNC5C,ERBB4,PCDH8,COL1A1,GRHL1,PPFIA2,SOX6,MPZ,CCN1,NHS,MAMDC2,ANXA2,SLC8A1,EGR1,TLL1,FOXD1,CNMD,S100A10,FRZB,WNT5B,NEFL
GO:BP	system development	GO:0048731	FALSE	0.000149081	3.82658	3973	43	24	21031	ADAMTSL1,CYP26A1,POU3F2,SAT1,FOS,UNC5C,ERBB4,COL1A1,PPFIA2,SOX6,MPZ,CCN1,NHS,MAMDC2,ANXA2,SLC8A1,EGR1,TLL1,FOXD1,CNMD,S100A10,FRZB,WNT5B,NEFL
GO:BP	connective tissue development	GO:0061448	FALSE	0.000232534	3.63351	291	43	8	21031	COL1A1,SOX6,CCN1,EGR1,FOXD1,CNMD,FRZB,WNT5B
GO:BP	developmental process	GO:0032502	FALSE	0.000299077	3.52422	6453	43	30	21031	ADAMTSL1,CYP26A1,POU3F2,LRMDA,WWC1,SAT1,FOS,CDH12,UNC5C,ERBB4,PCDH8,COL1A1,GRHL1,PPFIA2,SOX6,MPZ,CCN1,NHS,MAMDC2,ANXA2,SLC8A1,EGR1,CDH20,TLL1,FOXD1,CNMD,S100A10,FRZB,WNT5B,NEFL
GO:BP	anatomical structure development	GO:0048856	FALSE	0.000915069	3.03855	5899	43	28	21031	ADAMTSL1,CYP26A1,POU3F2,SAT1,FOS,CDH12,UNC5C,ERBB4,PCDH8,COL1A1,GRHL1,PPFIA2,SOX6,MPZ,CCN1,NHS,MAMDC2,ANXA2,SLC8A1,EGR1,CDH20,TLL1,FOXD1,CNMD,S100A10,FRZB,WNT5B,NEFL
GO:BP	regulation of developmental process	GO:0050793	FALSE	0.0010287	2.98771	2455	43	18	21031	POU3F2,WWC1,FOS,UNC5C,ERBB4,COL1A1,GRHL1,PPFIA2,SOX6,CCN1,ANXA2,SLC8A1,FOXD1,CNMD,S100A10,FRZB,WNT5B,NEFL
GO:BP	anatomical structure morphogenesis	GO:0009653	FALSE	0.0038588	2.41355	2684	43	18	21031	ADAMTSL1,POU3F2,SAT1,CDH12,UNC5C,ERBB4,PCDH8,COL1A1,PPFIA2,SOX6,CCN1,ANXA2,CDH20,FOXD1,CNMD,FRZB,WNT5B,NEFL
GO:BP	cartilage development	GO:0051216	FALSE	0.00897115	2.04715	213	43	6	21031	COL1A1,SOX6,CCN1,CNMD,FRZB,WNT5B
GO:BP	tissue development	GO:0009888	FALSE	0.0109299	1.96138	2010	43	15	21031	POU3F2,FOS,UNC5C,ERBB4,PCDH8,COL1A1,GRHL1,SOX6,CCN1,SLC8A1,EGR1,FOXD1,CNMD,FRZB,WNT5B
GO:BP	cell adhesion	GO:0007155	TRUE	0.0123687	1.90767	1512	43	13	21031	ADAMTSL1,CDH12,UNC5C,PCDH8,COL1A1,PPFIA2,MPZ,CCN1,SORBS1,SNED1,ANXA2,CDH20,S100A10
GO:BP	multicellular organismal process	GO:0032501	FALSE	0.0184592	1.73379	7669	43	30	21031	ADAMTSL1,CYP26A1,POU3F2,WWC1,SAT1,LUM,FOS,UNC5C,ERBB4,PCDH8,COL1A1,GRHL1,PPFIA2,PIEZO2,SOX6,MPZ,CCN1,NHS,MAMDC2,ANXA2,SLC8A1,EGR1,TLL1,FOXD1,CNMD,SORCS3,S100A10,FRZB,WNT5B,NEFL
GO:BP	collagen fibril organization	GO:0030199	TRUE	0.0187318	1.72742	65	43	4	21031	LUM,COL1A1,ANXA2,TLL1
GO:BP	positive regulation of developmental process	GO:0051094	FALSE	0.0187695	1.72655	1328	43	12	21031	POU3F2,FOS,UNC5C,ERBB4,COL1A1,SOX6,CCN1,SLC8A1,FOXD1,FRZB,WNT5B,NEFL
GO:BP	cell differentiation	GO:0030154	FALSE	0.019267	1.71519	4366	43	22	21031	ADAMTSL1,POU3F2,LRMDA,FOS,UNC5C,ERBB4,COL1A1,GRHL1,PPFIA2,SOX6,CCN1,NHS,ANXA2,SLC8A1,EGR1,TLL1,FOXD1,CNMD,S100A10,FRZB,WNT5B,NEFL
GO:BP	cellular developmental process	GO:0048869	FALSE	0.0193418	1.7135	4367	43	22	21031	ADAMTSL1,POU3F2,LRMDA,FOS,UNC5C,ERBB4,COL1A1,GRHL1,PPFIA2,SOX6,CCN1,NHS,ANXA2,SLC8A1,EGR1,TLL1,FOXD1,CNMD,S100A10,FRZB,WNT5B,NEFL
GO:BP	skeletal system development	GO:0001501	FALSE	0.0220336	1.65692	535	43	8	21031	COL1A1,SOX6,CCN1,ANXA2,TLL1,CNMD,FRZB,WNT5B
GO:BP	animal organ development	GO:0048513	FALSE	0.0230994	1.6364	3039	43	18	21031	CYP26A1,POU3F2,FOS,UNC5C,ERBB4,COL1A1,GRHL1,SOX6,CCN1,NHS,ANXA2,SLC8A1,EGR1,FOXD1,CNMD,FRZB,WNT5B,NEFL
GO:BP	neurofilament bundle assembly	GO:0033693	TRUE	0.0244684	1.6114	3	43	2	21031	NEFM,NEFL
GO:BP	cell junction organization	GO:0034330	TRUE	0.0370991	1.43064	759	43	9	21031	CDH12,ERBB4,PCDH8,GRHL1,PPFIA2,SORBS1,CDH20,S100A10,NEFL
GO:BP	positive regulation of plasma membrane repair	GO:1905686	TRUE	0.0488731	1.31093	4	43	2	21031	ANXA2,S100A10
GO:CC	cell junction	GO:0030054	TRUE	0.000172551	3.76308	2230	45	17	22097	CDH12,UNC5C,ERBB4,GNG3,PCDH8,PPFIA2,MPZ,ARHGAP31,NEFM,SORBS1,NHS,ANXA2,SLC8A1,CDH20,CGNL1,SORCS3,NEFL
GO:CC	AnxA2-p11 complex	GO:1990665	TRUE	0.000917479	3.0374	2	45	2	22097	ANXA2,S100A10
GO:CC	postsynaptic intermediate filament cytoskeleton	GO:0099160	TRUE	0.0054906	2.26038	4	45	2	22097	NEFM,NEFL
GO:CC	postsynapse	GO:0098794	FALSE	0.0100073	1.99968	650	45	8	22097	ERBB4,GNG3,PCDH8,PPFIA2,NEFM,SLC8A1,SORCS3,NEFL
GO:CC	cell-cell junction	GO:0005911	TRUE	0.0179402	1.74617	519	45	7	22097	CDH12,SORBS1,NHS,ANXA2,SLC8A1,CDH20,CGNL1
GO:CC	extracellular matrix	GO:0031012	TRUE	0.0272352	1.56487	555	45	7	22097	LUM,COL1A1,CCN1,SNED1,ANXA2,S100A10,WNT5B
GO:CC	external encapsulating structure	GO:0030312	FALSE	0.0275406	1.56003	556	45	7	22097	LUM,COL1A1,CCN1,SNED1,ANXA2,S100A10,WNT5B
GO:CC	extrinsic component of plasma membrane	GO:0019897	TRUE	0.0310441	1.50802	129	45	4	22097	GNA14,CDH12,GNG3,CDH20
GO:CC	postsynaptic cytoskeleton	GO:0099571	FALSE	0.0408601	1.3887	10	45	2	22097	NEFM,NEFL
GO:CC	collagen-containing extracellular matrix	GO:0062023	FALSE	0.0477287	1.32122	425	45	6	22097	LUM,COL1A1,CCN1,ANXA2,S100A10,WNT5B
GO:CC	neurofilament	GO:0005883	TRUE	0.0498754	1.30211	11	45	2	22097	NEFM,NEFL
TF	Factor: FPM315; motif: GGGAGGAGGRRGRGGRGGRR	TF:M10134	FALSE	0.0147377	1.83157	2569	46	18	20045	GNA14,CYP26A1,POU3F2,WWC1,FOS,UNC5C,COL1A1,GRHL1,PPFIA2,NEFM,FBXL14,ARSJ,MAMDC2,EGR1,TLL1,CNMD,CGNL1,WNT5B
TF	Factor: TAFII250; motif: RARRWGGCGGMGGNGR	TF:M10086	FALSE	0.0205807	1.68654	9269	46	36	20045	GNA14,CYP26A1,POU3F2,MAN1C1,WWC1,FOS,CDH12,UNC5C,ERBB4,GNG3,PCDH8,COL1A1,GRHL1,PPFIA2,PIEZO2,MPZ,ARHGAP31,CCN1,NEFM,FBXL14,SORBS1,NHS,ARSJ,TMEM132D,GLT1D1,MAMDC2,ANXA2,SLC8A1,EGR1,CDH20,TLL1,FOXD1,CGNL1,SORCS3,FRZB,WNT5B

## Sheet: PRPC Peripheral Enriched GO
source	term_name	term_id	highlighted	adjusted_p_value	negative_log10_of_adjusted_p_value	term_size	query_size	intersection_size	effective_domain_size	intersections
GO:MF	thyroid hormone binding	GO:0070324	TRUE	0.00778207	2.1089	6	163	3	20212	CRYM,ALDH1A3,THRB
GO:MF	calcium-dependent phospholipid binding	GO:0005544	TRUE	0.0472165	1.32591	52	163	5	20212	SYT7,SYT17,CPNE5,CPNE8,PLA2G4A
GO:BP	cell morphogenesis	GO:0000902	TRUE	1.20411e-12	11.9193	986	154	36	21031	LRATD1,ANO1,ROBO2,PDLIM5,CDH6,DCC,PRAG1,ISLR2,ANOS1,KIRREL3,EFNA5,EPHA6,SYT17,PTN,CDH7,PTPRQ,NYAP2,BAMBI,LHX9,DCLK1,LEF1,PALLD,LPAR1,ARHGAP18,FLRT2,CPNE5,MYO16,PTPRM,ANK3,WNT5A,PLXNA4,PALMD,CDH10,RELN,FGF8,SLITRK1
GO:BP	anatomical structure morphogenesis	GO:0009653	FALSE	1.4872e-12	11.8276	2684	154	59	21031	ZFPM2,LRATD1,ANO1,ROBO2,PDLIM5,CDH6,DCC,PRAG1,ISLR2,ANOS1,KIRREL3,FOXI3,TBX5,EFNA5,EPHA6,FGF19,SYT17,PTN,CDH7,PTPRQ,NYAP2,BAMBI,FREM2,LHX9,DCLK1,LEF1,PALLD,LPAR1,ARHGAP18,FLRT2,DIO3,NEBL,APCDD1,CPNE5,SULF1,AJAP1,MYO16,COL8A1,EYA2,ALDH1A3,THRB,PTPRM,ANK3,DSP,WNT5A,PLXNA4,PALMD,CYP1B1,CDH10,CDON,OLFM3,FLT1,RELN,TBX20,FRAS1,ZIC1,FGF8,ARHGAP24,SLITRK1
GO:BP	anatomical structure development	GO:0048856	FALSE	4.51601e-12	11.3452	5899	154	90	21031	ZFPM2,LRATD1,ANO1,HIVEP3,ROBO2,PDLIM5,CDH6,BICDL1,DCC,PRAG1,ISLR2,ANOS1,KAZN,IL17RD,CRTAC1,KIRREL3,FOXI3,TBX5,EFNA5,EPHA6,FGF19,PCDH17,SYT17,PTN,PCDH9,KITLG,MECOM,CDH7,PTPRQ,NYAP2,BAMBI,FREM2,PLPP4,PACRG,LHX9,CPAMD8,WIF1,DCLK1,LEF1,PALLD,LPAR1,ARHGAP18,FLRT2,LRRTM3,DIO3,NEBL,TENM1,OPCML,APCDD1,HOOK1,CPNE5,ST8SIA4,SULF1,GDF6,HYDIN,AJAP1,MYO16,ADAMTS3,COL8A1,EYA2,ALDH1A3,TEC,ZNF804A,THRB,CFAP47,PTP…
GO:BP	cell differentiation	GO:0030154	FALSE	6.13139e-11	10.2124	4366	154	74	21031	DAPL1,ZFPM2,ANO1,HIVEP3,ROBO2,PDLIM5,BICDL1,DCC,PRAG1,ISLR2,ANOS1,KAZN,IL17RD,CRTAC1,KIRREL3,FOXI3,TBX5,EFNA5,EPHA6,FGF19,SYT17,PTN,ADGB,KITLG,MECOM,PTPRQ,NYAP2,BAMBI,PACRG,LHX9,WIF1,DCLK1,LEF1,PALLD,LPAR1,FLRT2,DIO3,NEBL,TENM1,OPCML,APCDD1,HOOK1,CPNE5,SULF1,GDF6,HYDIN,AJAP1,MYO16,COL8A1,EYA2,ZNF804A,THRB,CFAP47,PTPRM,VWC2,ANK3,PLPPR5,DSP,CFAP54,WNT5A,PLXNA4,CDON,OLFM3,FLT1,PDE4D,RELN,TBX20,CLDN1…
GO:BP	cellular developmental process	GO:0048869	FALSE	6.20781e-11	10.2071	4367	154	74	21031	DAPL1,ZFPM2,ANO1,HIVEP3,ROBO2,PDLIM5,BICDL1,DCC,PRAG1,ISLR2,ANOS1,KAZN,IL17RD,CRTAC1,KIRREL3,FOXI3,TBX5,EFNA5,EPHA6,FGF19,SYT17,PTN,ADGB,KITLG,MECOM,PTPRQ,NYAP2,BAMBI,PACRG,LHX9,WIF1,DCLK1,LEF1,PALLD,LPAR1,FLRT2,DIO3,NEBL,TENM1,OPCML,APCDD1,HOOK1,CPNE5,SULF1,GDF6,HYDIN,AJAP1,MYO16,COL8A1,EYA2,ZNF804A,THRB,CFAP47,PTPRM,VWC2,ANK3,PLPPR5,DSP,CFAP54,WNT5A,PLXNA4,CDON,OLFM3,FLT1,PDE4D,RELN,TBX20,CLDN1…
GO:BP	developmental process	GO:0032502	FALSE	1.34438e-10	9.87148	6453	154	92	21031	DAPL1,ZFPM2,LRATD1,ANO1,HIVEP3,ROBO2,PDLIM5,CDH6,BICDL1,DCC,PRAG1,ISLR2,ANOS1,KAZN,IL17RD,CRTAC1,KIRREL3,FOXI3,TBX5,EFNA5,EPHA6,FGF19,PCDH17,SYT17,PTN,PCDH9,ADGB,KITLG,MECOM,CDH7,PTPRQ,NYAP2,BAMBI,FREM2,PLPP4,PACRG,LHX9,CPAMD8,WIF1,DCLK1,LEF1,PALLD,LPAR1,ARHGAP18,FLRT2,LRRTM3,DIO3,NEBL,TENM1,OPCML,APCDD1,HOOK1,CPNE5,ST8SIA4,SULF1,GDF6,HYDIN,AJAP1,MYO16,ADAMTS3,COL8A1,EYA2,ALDH1A3,TEC,ZNF804A,THRB…
GO:BP	nervous system development	GO:0007399	FALSE	1.52678e-10	9.81622	2531	154	54	21031	ANO1,ROBO2,PDLIM5,BICDL1,DCC,PRAG1,ISLR2,ANOS1,CRTAC1,KIRREL3,EFNA5,EPHA6,FGF19,PCDH17,SYT17,PTN,PCDH9,PTPRQ,NYAP2,LHX9,DCLK1,LEF1,PALLD,LPAR1,FLRT2,LRRTM3,DIO3,TENM1,OPCML,APCDD1,CPNE5,ST8SIA4,SULF1,GDF6,HYDIN,MYO16,ALDH1A3,ZNF804A,THRB,PTPRM,VWC2,ANK3,PLPPR5,WNT5A,PLXNA4,CYP1B1,CDON,OLFM3,RELN,TBX20,CLDN1,ZIC1,FGF8,SLITRK1
GO:BP	neuron differentiation	GO:0030182	FALSE	1.60021e-10	9.79582	1431	154	40	21031	ROBO2,PDLIM5,BICDL1,DCC,PRAG1,ISLR2,ANOS1,CRTAC1,KIRREL3,EFNA5,EPHA6,SYT17,PTN,PTPRQ,NYAP2,LHX9,DCLK1,PALLD,LPAR1,FLRT2,DIO3,TENM1,OPCML,CPNE5,GDF6,MYO16,ZNF804A,THRB,PTPRM,VWC2,ANK3,PLPPR5,WNT5A,PLXNA4,CDON,OLFM3,RELN,TBX20,FGF8,SLITRK1
GO:BP	neuron development	GO:0048666	FALSE	2.03783e-10	9.69083	1167	154	36	21031	ROBO2,PDLIM5,BICDL1,DCC,PRAG1,ISLR2,ANOS1,CRTAC1,KIRREL3,EFNA5,EPHA6,SYT17,PTN,PTPRQ,NYAP2,LHX9,DCLK1,PALLD,LPAR1,FLRT2,DIO3,TENM1,OPCML,CPNE5,MYO16,ZNF804A,THRB,PTPRM,ANK3,PLPPR5,WNT5A,PLXNA4,OLFM3,RELN,FGF8,SLITRK1
GO:BP	generation of neurons	GO:0048699	FALSE	2.06033e-10	9.68606	1514	154	41	21031	ROBO2,PDLIM5,BICDL1,DCC,PRAG1,ISLR2,ANOS1,CRTAC1,KIRREL3,EFNA5,EPHA6,SYT17,PTN,PTPRQ,NYAP2,LHX9,DCLK1,LEF1,PALLD,LPAR1,FLRT2,DIO3,TENM1,OPCML,CPNE5,GDF6,MYO16,ZNF804A,THRB,PTPRM,VWC2,ANK3,PLPPR5,WNT5A,PLXNA4,CDON,OLFM3,RELN,TBX20,FGF8,SLITRK1
GO:BP	system development	GO:0048731	FALSE	9.41162e-10	9.02634	3973	154	68	21031	ZFPM2,ANO1,ROBO2,PDLIM5,BICDL1,DCC,PRAG1,ISLR2,ANOS1,CRTAC1,KIRREL3,FOXI3,TBX5,EFNA5,EPHA6,FGF19,PCDH17,SYT17,PTN,PCDH9,KITLG,PTPRQ,NYAP2,FREM2,LHX9,CPAMD8,WIF1,DCLK1,LEF1,PALLD,LPAR1,FLRT2,LRRTM3,DIO3,NEBL,TENM1,OPCML,APCDD1,CPNE5,ST8SIA4,SULF1,GDF6,HYDIN,MYO16,COL8A1,ALDH1A3,ZNF804A,THRB,PTPRM,VWC2,ANK3,PLPPR5,DSP,WNT5A,PLXNA4,CYP1B1,CDON,OLFM3,FLT1,RELN,TBX20,CLDN1,COL19A1,FRAS1,ZIC1,FGF8,ARHG…
GO:BP	neurogenesis	GO:0022008	FALSE	1.03824e-09	8.9837	1742	154	43	21031	ANO1,ROBO2,PDLIM5,BICDL1,DCC,PRAG1,ISLR2,ANOS1,CRTAC1,KIRREL3,EFNA5,EPHA6,SYT17,PTN,PTPRQ,NYAP2,LHX9,DCLK1,LEF1,PALLD,LPAR1,FLRT2,DIO3,TENM1,OPCML,APCDD1,CPNE5,GDF6,MYO16,ZNF804A,THRB,PTPRM,VWC2,ANK3,PLPPR5,WNT5A,PLXNA4,CDON,OLFM3,RELN,TBX20,FGF8,SLITRK1
GO:BP	multicellular organism development	GO:0007275	FALSE	1.71904e-08	7.76471	4643	154	72	21031	ZFPM2,ANO1,ROBO2,PDLIM5,BICDL1,DCC,PRAG1,ISLR2,ANOS1,CRTAC1,KIRREL3,FOXI3,TBX5,EFNA5,EPHA6,FGF19,PCDH17,SYT17,PTN,PCDH9,KITLG,PTPRQ,NYAP2,FREM2,PLPP4,LHX9,CPAMD8,WIF1,DCLK1,LEF1,PALLD,LPAR1,FLRT2,LRRTM3,DIO3,NEBL,TENM1,OPCML,APCDD1,CPNE5,ST8SIA4,SULF1,GDF6,HYDIN,AJAP1,MYO16,ADAMTS3,COL8A1,EYA2,ALDH1A3,ZNF804A,THRB,PTPRM,VWC2,ANK3,PLPPR5,DSP,WNT5A,PLXNA4,CYP1B1,CDON,OLFM3,FLT1,RELN,TBX20,CLDN1,COL…
GO:BP	cell projection morphogenesis	GO:0048858	FALSE	4.44899e-08	7.35174	676	154	25	21031	ANO1,ROBO2,PDLIM5,DCC,ISLR2,ANOS1,KIRREL3,EFNA5,EPHA6,SYT17,PTN,NYAP2,LHX9,DCLK1,PALLD,FLRT2,CPNE5,MYO16,PTPRM,ANK3,WNT5A,PLXNA4,RELN,FGF8,SLITRK1
GO:BP	neuron projection development	GO:0031175	FALSE	9.10029e-08	7.04094	1014	154	30	21031	ROBO2,PDLIM5,BICDL1,DCC,PRAG1,ISLR2,ANOS1,CRTAC1,KIRREL3,EFNA5,EPHA6,SYT17,PTN,NYAP2,LHX9,DCLK1,PALLD,LPAR1,FLRT2,CPNE5,MYO16,ZNF804A,PTPRM,ANK3,PLPPR5,WNT5A,PLXNA4,RELN,FGF8,SLITRK1
GO:BP	cell projection organization	GO:0030030	FALSE	1.30895e-07	6.88308	1613	154	38	21031	ANO1,ROBO2,PDLIM5,BICDL1,DCC,PRAG1,ISLR2,ANOS1,CRTAC1,KIRREL3,EFNA5,EPHA6,SYT17,PTN,NYAP2,LHX9,DCLK1,PALLD,LPAR1,FLRT2,TENM1,CPNE5,TTC29,HYDIN,MYO16,DNAH7,ZNF804A,CFAP47,PTPRM,ANK3,PLPPR5,CFAP54,WNT5A,PLXNA4,RELN,FGF8,ARHGAP24,SLITRK1
GO:BP	neuron projection morphogenesis	GO:0048812	FALSE	1.40849e-07	6.85125	655	154	24	21031	ROBO2,PDLIM5,DCC,ISLR2,ANOS1,KIRREL3,EFNA5,EPHA6,SYT17,PTN,NYAP2,LHX9,DCLK1,PALLD,FLRT2,CPNE5,MYO16,PTPRM,ANK3,WNT5A,PLXNA4,RELN,FGF8,SLITRK1
GO:BP	cell development	GO:0048468	FALSE	1.43746e-07	6.8424	2819	154	52	21031	ANO1,ROBO2,PDLIM5,BICDL1,DCC,PRAG1,ISLR2,ANOS1,CRTAC1,KIRREL3,TBX5,EFNA5,EPHA6,SYT17,PTN,KITLG,MECOM,PTPRQ,NYAP2,PACRG,LHX9,DCLK1,LEF1,PALLD,LPAR1,FLRT2,DIO3,NEBL,TENM1,OPCML,HOOK1,CPNE5,SULF1,HYDIN,MYO16,ZNF804A,THRB,CFAP47,PTPRM,ANK3,PLPPR5,CFAP54,WNT5A,PLXNA4,CDON,OLFM3,PDE4D,RELN,TBX20,CLDN1,FGF8,SLITRK1
GO:BP	cellular anatomical entity morphogenesis	GO:0032989	FALSE	1.90382e-07	6.72037	785	154	26	21031	ANO1,ROBO2,PDLIM5,DCC,ISLR2,ANOS1,KIRREL3,EFNA5,EPHA6,SYT17,PTN,NYAP2,LHX9,DCLK1,PALLD,FLRT2,NEBL,CPNE5,MYO16,PTPRM,ANK3,WNT5A,PLXNA4,RELN,FGF8,SLITRK1
GO:BP	plasma membrane bounded cell projection morphogenesis	GO:0120039	FALSE	2.30376e-07	6.63756	671	154	24	21031	ROBO2,PDLIM5,DCC,ISLR2,ANOS1,KIRREL3,EFNA5,EPHA6,SYT17,PTN,NYAP2,LHX9,DCLK1,PALLD,FLRT2,CPNE5,MYO16,PTPRM,ANK3,WNT5A,PLXNA4,RELN,FGF8,SLITRK1
GO:BP	plasma membrane bounded cell projection organization	GO:0120036	FALSE	2.45942e-07	6.60917	1570	154	37	21031	ROBO2,PDLIM5,BICDL1,DCC,PRAG1,ISLR2,ANOS1,CRTAC1,KIRREL3,EFNA5,EPHA6,SYT17,PTN,NYAP2,LHX9,DCLK1,PALLD,LPAR1,FLRT2,TENM1,CPNE5,TTC29,HYDIN,MYO16,DNAH7,ZNF804A,CFAP47,PTPRM,ANK3,PLPPR5,CFAP54,WNT5A,PLXNA4,RELN,FGF8,ARHGAP24,SLITRK1
GO:BP	multicellular organismal process	GO:0032501	FALSE	8.13348e-07	6.08972	7669	154	94	21031	DAPL1,ZFPM2,ANO1,ROBO2,PDLIM5,CCND2,CACNB2,BICDL1,DCC,PRAG1,ISLR2,ANOS1,KAZN,IL17RD,CRTAC1,KIRREL3,FOXI3,DGKB,TBX5,EFNA5,KSR2,EPHA6,FGF19,PCDH17,SYT7,SYT17,PTN,PCDH9,ADGB,KITLG,PTPRQ,NYAP2,BAMBI,FREM2,PLPP4,PACRG,LHX9,CPAMD8,WIF1,DCLK1,LEF1,PALLD,LPAR1,FLRT2,LRRTM3,DIO3,NEBL,TENM1,OPCML,APCDD1,HOOK1,CPNE5,ST8SIA4,SULF1,ALDH1A1,GDF6,HYDIN,AJAP1,MYO16,ADAMTS3,COL8A1,EYA2,CRYM,ALDH1A3,TEC,ZNF804A,TH…
GO:BP	cell adhesion	GO:0007155	FALSE	5.46207e-06	5.26264	1512	154	34	21031	DAPL1,ROBO2,PDLIM5,CDH6,DCC,ANOS1,KIRREL3,EFNA5,PCDH17,PCDH9,KITLG,CDH7,FREM2,LEF1,PALLD,FLRT2,TENM1,OPCML,COL6A6,AJAP1,COL8A1,PTPRM,VWC2,ANK3,DSP,WNT5A,PLXNA4,CYP1B1,CDH10,CDON,RELN,CLDN1,COL19A1,SLITRK1
GO:BP	animal organ development	GO:0048513	FALSE	6.80058e-06	5.16745	3039	154	51	21031	ZFPM2,HIVEP3,ROBO2,PDLIM5,KAZN,IL17RD,KIRREL3,FOXI3,TBX5,FGF19,PTN,PCDH9,KITLG,PTPRQ,BAMBI,FREM2,LHX9,CPAMD8,WIF1,DCLK1,LEF1,PALLD,LPAR1,FLRT2,DIO3,NEBL,APCDD1,SULF1,GDF6,HYDIN,AJAP1,MYO16,COL8A1,ALDH1A3,THRB,PTPRM,DSP,WNT5A,PLXNA4,CYP1B1,CDON,OLFM3,FLT1,RELN,TBX20,CLDN1,HLF,COL19A1,FRAS1,ZIC1,FGF8
GO:BP	axon development	GO:0061564	FALSE	2.02937e-05	4.69264	527	154	19	21031	ROBO2,DCC,ISLR2,ANOS1,CRTAC1,EFNA5,EPHA6,PTN,LHX9,DCLK1,PALLD,FLRT2,PTPRM,ANK3,WNT5A,PLXNA4,RELN,FGF8,SLITRK1
GO:BP	cell morphogenesis involved in neuron differentiation	GO:0048667	FALSE	2.77113e-05	4.55734	597	154	20	21031	ROBO2,PDLIM5,DCC,ISLR2,ANOS1,EFNA5,EPHA6,PTN,PTPRQ,LHX9,DCLK1,PALLD,FLRT2,PTPRM,ANK3,WNT5A,PLXNA4,RELN,FGF8,SLITRK1
GO:BP	tissue development	GO:0009888	TRUE	6.04838e-05	4.21836	2010	154	38	21031	ZFPM2,HIVEP3,ROBO2,PDLIM5,KAZN,IL17RD,FOXI3,TBX5,PTN,KITLG,PTPRQ,BAMBI,FREM2,LEF1,PALLD,NEBL,APCDD1,SULF1,GDF6,HYDIN,AJAP1,COL8A1,EYA2,ALDH1A3,THRB,DSP,WNT5A,PLXNA4,CYP1B1,CDON,PDE4D,TBX20,CLDN1,HLF,COL19A1,FRAS1,FGF8,ARHGAP24
GO:BP	animal organ morphogenesis	GO:0009887	FALSE	6.10866e-05	4.21405	1035	154	26	21031	ZFPM2,ROBO2,FOXI3,TBX5,FGF19,PTN,PTPRQ,LHX9,LEF1,FLRT2,DIO3,APCDD1,SULF1,AJAP1,COL8A1,ALDH1A3,THRB,PTPRM,DSP,WNT5A,CDON,OLFM3,TBX20,FRAS1,ZIC1,FGF8
GO:BP	axon guidance	GO:0007411	FALSE	6.99128e-05	4.15544	249	154	13	21031	ROBO2,DCC,ANOS1,EFNA5,EPHA6,LHX9,PALLD,FLRT2,PTPRM,WNT5A,PLXNA4,RELN,FGF8
GO:BP	neuron projection guidance	GO:0097485	FALSE	6.99128e-05	4.15544	249	154	13	21031	ROBO2,DCC,ANOS1,EFNA5,EPHA6,LHX9,PALLD,FLRT2,PTPRM,WNT5A,PLXNA4,RELN,FGF8
GO:BP	regulation of anatomical structure morphogenesis	GO:0022603	FALSE	8.55186e-05	4.06794	838	154	23	21031	ROBO2,PDLIM5,DCC,PRAG1,ISLR2,EFNA5,SYT17,BAMBI,LPAR1,ARHGAP18,APCDD1,CPNE5,SULF1,AJAP1,PTPRM,WNT5A,PLXNA4,PALMD,CYP1B1,FLT1,RELN,FGF8,SLITRK1
GO:BP	axonogenesis	GO:0007409	FALSE	0.000106721	3.97175	466	154	17	21031	ROBO2,DCC,ISLR2,ANOS1,EFNA5,EPHA6,LHX9,DCLK1,PALLD,FLRT2,PTPRM,ANK3,WNT5A,PLXNA4,RELN,FGF8,SLITRK1
GO:BP	cell-cell adhesion	GO:0098609	FALSE	0.000183844	3.73555	946	154	24	21031	DAPL1,ROBO2,PDLIM5,CDH6,DCC,KIRREL3,EFNA5,PCDH17,PCDH9,KITLG,CDH7,LEF1,PALLD,TENM1,PTPRM,ANK3,DSP,WNT5A,CYP1B1,CDH10,CDON,CLDN1,COL19A1,SLITRK1
GO:BP	synapse organization	GO:0050808	FALSE	0.000189186	3.72311	485	154	17	21031	ROBO2,PDLIM5,CDH6,CACNB2,KIRREL3,DGKB,EFNA5,PCDH17,FLRT2,LRRTM3,ZNF804A,ANK3,WNT5A,PLXNA4,CDH10,RELN,SLITRK1
GO:BP	cell-cell adhesion via plasma-membrane adhesion molecules	GO:0098742	FALSE	0.000274327	3.56173	280	154	13	21031	ROBO2,CDH6,KIRREL3,EFNA5,PCDH17,PCDH9,CDH7,PALLD,TENM1,PTPRM,CDH10,CLDN1,SLITRK1
GO:BP	cell junction organization	GO:0034330	FALSE	0.000304848	3.51592	759	154	21	21031	ROBO2,PDLIM5,CDH6,CACNB2,KIRREL3,DGKB,TBX5,EFNA5,PCDH17,CDH7,FLRT2,LRRTM3,ZNF804A,ANK3,DSP,WNT5A,PLXNA4,CDH10,RELN,CLDN1,SLITRK1
GO:BP	positive regulation of developmental process	GO:0051094	FALSE	0.00219527	2.65851	1328	154	27	21031	ZFPM2,ROBO2,ISLR2,TBX5,EFNA5,SYT17,PTN,KITLG,BAMBI,WIF1,LEF1,LPAR1,FLRT2,LRRTM3,DIO3,CPNE5,GDF6,VWC2,WNT5A,PLXNA4,CYP1B1,CDON,FLT1,RELN,TBX20,FGF8,SLITRK1
GO:BP	regulation of cell morphogenesis	GO:0022604	FALSE	0.00355425	2.44925	245	154	11	21031	PRAG1,EFNA5,SYT17,BAMBI,LPAR1,ARHGAP18,CPNE5,WNT5A,PLXNA4,PALMD,RELN
GO:BP	cell motility	GO:0048870	TRUE	0.00355687	2.44893	1709	154	31	21031	LRATD1,DCC,PRAG1,KIRREL3,TBX5,FGF19,PTN,KITLG,BAMBI,DCLK1,LEF1,PALLD,LPAR1,ARHGAP18,FLRT2,APCDD1,SULF1,GDF6,DNAH7,CFAP47,PTPRM,CFAP54,WNT5A,PLXNA4,CYP1B1,FLT1,RELN,TBX20,CLDN1,FGF8,ARHGAP24
GO:BP	synaptic membrane adhesion	GO:0099560	FALSE	0.00362955	2.44015	29	154	5	21031	CDH6,EFNA5,PCDH17,CDH10,SLITRK1
GO:BP	sensory organ development	GO:0007423	FALSE	0.00453078	2.34383	610	154	17	21031	PTPRQ,FREM2,CPAMD8,DCLK1,LEF1,DIO3,COL8A1,ALDH1A3,THRB,PTPRM,WNT5A,CYP1B1,CDON,OLFM3,FLT1,ZIC1,FGF8
GO:BP	muscle tissue development	GO:0060537	FALSE	0.00480624	2.31819	420	154	14	21031	ZFPM2,HIVEP3,PDLIM5,TBX5,LEF1,NEBL,EYA2,DSP,WNT5A,CDON,TBX20,HLF,COL19A1,FGF8
GO:BP	cell communication	GO:0007154	TRUE	0.00621416	2.20662	6537	154	75	21031	DAPL1,ANO1,ROBO2,CDH6,CACNB2,DCC,PRAG1,IL17RD,RASGRF2,DGKB,TBX5,EFNA5,KSR2,EPHA6,FGF19,PCDH17,SYT7,TRHDE,SYT17,PTN,APCDD1L,KITLG,MECOM,NYAP2,BAMBI,FREM2,PLPP4,WIF1,DCLK1,LEF1,LPAR1,ARHGAP18,FLRT2,TENM1,APCDD1,NR3C2,SULF1,RASSF9,GDF6,GNG12,DOK6,MYO16,NECAB2,STK32B,ADAMTS3,EYA2,TEC,THRB,RCAN2,SNCAIP,DTNA,PTPRM,VWC2,GPR39,ANK3,PLPPR5,TNFRSF25,DSP,WNT5A,PLXNA4,PLA2G4A,CYP1B1,SHISA9,CDON,OLFM3,FLT1,PD…
GO:BP	positive regulation of developmental growth	GO:0048639	FALSE	0.00647311	2.18889	165	154	9	21031	ZFPM2,ISLR2,TBX5,EFNA5,SYT17,DIO3,CPNE5,TBX20,FGF8
GO:BP	homophilic cell adhesion via plasma membrane adhesion molecules	GO:0007156	FALSE	0.00750261	2.12479	168	154	9	21031	ROBO2,CDH6,KIRREL3,PCDH17,PCDH9,CDH7,PALLD,PTPRM,CDH10
GO:BP	regulation of developmental growth	GO:0048638	FALSE	0.00830638	2.08059	322	154	12	21031	ZFPM2,DCC,ISLR2,TBX5,EFNA5,SYT17,DIO3,CPNE5,WNT5A,PLXNA4,TBX20,FGF8
GO:BP	cell junction assembly	GO:0034329	FALSE	0.0103528	1.98494	449	154	14	21031	ROBO2,PDLIM5,CDH6,KIRREL3,TBX5,EFNA5,PCDH17,CDH7,FLRT2,LRRTM3,WNT5A,CDH10,CLDN1,SLITRK1
GO:BP	telencephalon development	GO:0021537	FALSE	0.0123465	1.90846	279	154	11	21031	ROBO2,KIRREL3,LEF1,LPAR1,ALDH1A3,WNT5A,PLXNA4,CDON,RELN,ZIC1,FGF8
GO:BP	regulation of neuron projection development	GO:0010975	FALSE	0.0126542	1.89777	457	154	14	21031	ROBO2,PDLIM5,DCC,PRAG1,ISLR2,EFNA5,PTN,LPAR1,ZNF804A,PLPPR5,WNT5A,PLXNA4,RELN,SLITRK1
GO:BP	retinal cell apoptotic process	GO:1990009	TRUE	0.0135315	1.86865	6	154	3	21031	DIO3,GDF6,THRB
GO:BP	developmental growth	GO:0048589	FALSE	0.0147649	1.83077	667	154	17	21031	ZFPM2,PDLIM5,DCC,ISLR2,TBX5,EFNA5,SYT17,PTN,DCLK1,DIO3,CPNE5,TEC,WNT5A,PLXNA4,TBX20,FGF8,SLITRK1
GO:BP	eye development	GO:0001654	FALSE	0.0153451	1.81403	402	154	13	21031	FREM2,CPAMD8,DCLK1,DIO3,COL8A1,ALDH1A3,THRB,PTPRM,WNT5A,CYP1B1,CDON,OLFM3,FLT1
GO:BP	regulation of cell communication	GO:0010646	FALSE	0.0158624	1.79963	3443	154	47	21031	ANO1,ROBO2,DCC,PRAG1,IL17RD,RASGRF2,DGKB,TBX5,EFNA5,KSR2,FGF19,PCDH17,SYT7,PTN,APCDD1L,KITLG,MECOM,BAMBI,WIF1,LEF1,LPAR1,ARHGAP18,TENM1,APCDD1,NR3C2,SULF1,GDF6,DOK6,NECAB2,ADAMTS3,EYA2,THRB,SNCAIP,VWC2,ANK3,WNT5A,CYP1B1,SHISA9,CDON,FLT1,PDE4D,RELN,TBX20,ZIC1,FGF8,ARHGAP24,NPFFR2
GO:BP	sensory organ morphogenesis	GO:0090596	FALSE	0.0166552	1.77845	288	154	11	21031	PTPRQ,DIO3,COL8A1,ALDH1A3,THRB,PTPRM,WNT5A,CDON,OLFM3,ZIC1,FGF8
GO:BP	visual system development	GO:0150063	FALSE	0.0170544	1.76816	406	154	13	21031	FREM2,CPAMD8,DCLK1,DIO3,COL8A1,ALDH1A3,THRB,PTPRM,WNT5A,CYP1B1,CDON,OLFM3,FLT1
GO:BP	sensory system development	GO:0048880	FALSE	0.0199334	1.70042	412	154	13	21031	FREM2,CPAMD8,DCLK1,DIO3,COL8A1,ALDH1A3,THRB,PTPRM,WNT5A,CYP1B1,CDON,OLFM3,FLT1
GO:BP	regulation of biological quality	GO:0065008	FALSE	0.0206324	1.68545	2846	154	41	21031	ANO1,ROBO2,PDLIM5,CACNB2,DCC,PRAG1,ISLR2,RASGRF2,DGKB,TBX5,EFNA5,SYT7,PTN,BAMBI,LPAR1,ARHGAP18,FLRT2,LRRTM3,DIO3,TENM1,ALDH1A1,EYA2,CRYM,ALDH1A3,TEC,ZNF804A,THRB,ANK3,DSP,WNT5A,ANO3,PLXNA4,PALMD,PLA2G4A,CYP1B1,SHISA9,PDE4D,RELN,CHST9,BCO2,SLITRK1
GO:BP	regulation of synapse organization	GO:0050807	FALSE	0.021769	1.66216	242	154	10	21031	ROBO2,PDLIM5,DGKB,EFNA5,FLRT2,LRRTM3,ZNF804A,WNT5A,RELN,SLITRK1
GO:BP	cardiac septum morphogenesis	GO:0060411	FALSE	0.0222426	1.65281	70	154	6	21031	ZFPM2,ROBO2,TBX5,WNT5A,TBX20,FGF8
GO:BP	forebrain development	GO:0030900	FALSE	0.0226512	1.64491	417	154	13	21031	ROBO2,KIRREL3,PCDH9,DCLK1,LEF1,LPAR1,ALDH1A3,WNT5A,PLXNA4,CDON,RELN,ZIC1,FGF8
GO:BP	regulation of developmental process	GO:0050793	FALSE	0.0233171	1.63233	2455	154	37	21031	ZFPM2,ROBO2,PDLIM5,DCC,PRAG1,ISLR2,IL17RD,TBX5,EFNA5,SYT17,PTN,KITLG,BAMBI,WIF1,LEF1,LPAR1,ARHGAP18,FLRT2,LRRTM3,DIO3,APCDD1,CPNE5,SULF1,GDF6,AJAP1,PTPRM,VWC2,WNT5A,PLXNA4,PALMD,CYP1B1,CDON,FLT1,RELN,TBX20,FGF8,SLITRK1
GO:BP	striated muscle tissue development	GO:0014706	FALSE	0.0259906	1.58518	247	154	10	21031	ZFPM2,PDLIM5,TBX5,LEF1,NEBL,EYA2,DSP,WNT5A,TBX20,FGF8
GO:BP	regulation of synapse structure or activity	GO:0050803	FALSE	0.0278668	1.55491	249	154	10	21031	ROBO2,PDLIM5,DGKB,EFNA5,FLRT2,LRRTM3,ZNF804A,WNT5A,RELN,SLITRK1
GO:BP	synapse assembly	GO:0007416	FALSE	0.0318516	1.49687	201	154	9	21031	ROBO2,PDLIM5,KIRREL3,EFNA5,PCDH17,FLRT2,LRRTM3,WNT5A,SLITRK1
GO:BP	signaling	GO:0023052	TRUE	0.0336572	1.47292	6447	154	72	21031	DAPL1,ANO1,ROBO2,CDH6,CACNB2,DCC,PRAG1,IL17RD,RASGRF2,DGKB,TBX5,EFNA5,KSR2,EPHA6,FGF19,PCDH17,SYT7,TRHDE,SYT17,PTN,APCDD1L,KITLG,MECOM,NYAP2,BAMBI,PLPP4,WIF1,DCLK1,LEF1,LPAR1,ARHGAP18,FLRT2,TENM1,APCDD1,NR3C2,SULF1,RASSF9,GDF6,GNG12,DOK6,MYO16,NECAB2,STK32B,ADAMTS3,EYA2,TEC,THRB,RCAN2,SNCAIP,DTNA,PTPRM,VWC2,GPR39,ANK3,PLPPR5,TNFRSF25,WNT5A,PLXNA4,PLA2G4A,CYP1B1,SHISA9,CDON,OLFM3,FLT1,PDE4D,CADPS2…
GO:BP	regulation of synapse assembly	GO:0051963	FALSE	0.0354809	1.45	113	154	7	21031	ROBO2,PDLIM5,EFNA5,FLRT2,LRRTM3,WNT5A,SLITRK1
GO:BP	negative chemotaxis	GO:0050919	TRUE	0.0421608	1.37509	47	154	5	21031	ROBO2,EFNA5,FLRT2,WNT5A,PLXNA4
GO:BP	regulation of plasma membrane bounded cell projection organization	GO:0120035	FALSE	0.043874	1.35779	652	154	16	21031	ROBO2,PDLIM5,DCC,PRAG1,ISLR2,EFNA5,PTN,LPAR1,TENM1,ZNF804A,PLPPR5,WNT5A,PLXNA4,RELN,ARHGAP24,SLITRK1
GO:BP	regulation of cell junction assembly	GO:1901888	FALSE	0.0467522	1.3302	211	154	9	21031	ROBO2,PDLIM5,TBX5,EFNA5,FLRT2,LRRTM3,WNT5A,CLDN1,SLITRK1
GO:BP	outflow tract septum morphogenesis	GO:0003148	FALSE	0.0468039	1.32972	24	154	4	21031	ZFPM2,ROBO2,TBX20,FGF8
GO:CC	cell periphery	GO:0071944	TRUE	5.45497e-10	9.26321	6228	164	89	22097	ANO1,ROBO2,CDH6,CACNB2,DCC,ISLR2,ANOS1,KAZN,IL17RD,RASGRF2,TTYH2,KIRREL3,DGKB,TES,EFNA5,KSR2,EPHA6,FIBCD1,PCDH17,SYT7,TRHDE,SYT17,PTN,APCDD1L,PCDH9,LRRTM4,KITLG,CDH7,BAMBI,FREM2,PLPP4,CPAMD8,DCLK1,PALLD,LPAR1,ARHGAP18,FLRT2,LRRTM3,DIO3,TENM1,OPCML,APCDD1,COL6A6,CPNE5,SULF1,KCNIP4,GNG12,SLC22A23,AJAP1,MYO16,CP,NECAB2,ADAMTS3,SLCO5A1,COL8A1,ADAMTS17,CPNE8,TEC,ZNF804A,COL25A1,SNCAIP,DTNA,PTPRM,VWC2,…
GO:CC	plasma membrane	GO:0005886	FALSE	1.10026e-08	7.95851	5742	164	82	22097	ANO1,ROBO2,CDH6,CACNB2,DCC,ISLR2,ANOS1,KAZN,IL17RD,RASGRF2,TTYH2,KIRREL3,DGKB,TES,EFNA5,KSR2,EPHA6,PCDH17,SYT7,TRHDE,SYT17,PTN,APCDD1L,PCDH9,LRRTM4,KITLG,CDH7,BAMBI,FREM2,PLPP4,CPAMD8,DCLK1,PALLD,LPAR1,ARHGAP18,FLRT2,LRRTM3,DIO3,TENM1,OPCML,APCDD1,CPNE5,SULF1,KCNIP4,GNG12,SLC22A23,AJAP1,MYO16,CP,NECAB2,SLCO5A1,CPNE8,TEC,ZNF804A,COL25A1,SNCAIP,DTNA,PTPRM,VWC2,GPR39,KCNB2,ANK3,PLPPR5,TNFRSF25,DSP,W…
GO:CC	membrane	GO:0016020	FALSE	2.87042e-08	7.54205	9864	164	114	22097	DAPL1,ANO1,ROBO2,PDLIM5,CDH6,CCND2,CACNB2,DCC,ISLR2,ANOS1,KAZN,TMEM132B,IL17RD,ICA1,CHSY3,RASGRF2,ST6GALNAC5,TTYH2,KIRREL3,DGKB,TES,EFNA5,MAN1A1,KSR2,EPHA6,FIBCD1,PCDH17,SPATA18,SYT7,TRHDE,SYT17,PTN,APCDD1L,PCDH9,LRRTM4,KITLG,HKDC1,CDH7,PTPRQ,BAMBI,FREM2,PLPP4,PACRG,CPAMD8,PTCHD4,DCLK1,PALLD,LPAR1,ARHGAP18,FLRT2,LRRTM3,DIO3,TENM1,OPCML,APCDD1,HOOK1,NR3C2,CPNE5,ST8SIA4,SULF1,RASSF9,SERTM2,PPP2R2B,…
GO:CC	cell junction	GO:0030054	TRUE	2.83676e-07	6.54718	2230	164	44	22097	ANO1,PDLIM5,CDH6,CACNB2,DCC,PRAG1,KAZN,ICA1,KIRREL3,DGKB,TES,EFNA5,PCDH17,SYT7,PTN,PCDH9,LRRTM4,CDH7,DCLK1,PALLD,LPAR1,FLRT2,LRRTM3,ALDH1A1,AJAP1,ZNF804A,SNCAIP,DTNA,PTPRM,VWC2,ANK3,DSP,WNT5A,PLXNA4,PALMD,CDH10,SHISA9,OLFM3,FLT1,CADPS2,CPEB1,CLDN1,ARHGAP24,SLITRK1
GO:CC	extracellular matrix	GO:0031012	FALSE	1.83854e-06	5.73553	555	164	20	22097	ANOS1,EFNA5,FIBCD1,LRRTM4,FREM2,FLRT2,LRRTM3,COL6A6,SULF1,ADAMTS3,COL8A1,ADAMTS17,COL25A1,VWC2,WNT5A,CDON,RELN,LRRC3B,COL19A1,FRAS1
GO:CC	external encapsulating structure	GO:0030312	FALSE	1.89513e-06	5.72236	556	164	20	22097	ANOS1,EFNA5,FIBCD1,LRRTM4,FREM2,FLRT2,LRRTM3,COL6A6,SULF1,ADAMTS3,COL8A1,ADAMTS17,COL25A1,VWC2,WNT5A,CDON,RELN,LRRC3B,COL19A1,FRAS1
GO:CC	synapse	GO:0045202	FALSE	2.64867e-06	5.57697	1468	164	33	22097	ANO1,PDLIM5,CDH6,CACNB2,DCC,ICA1,KIRREL3,DGKB,EFNA5,PCDH17,SYT7,PTN,LRRTM4,DCLK1,PALLD,LPAR1,FLRT2,LRRTM3,ALDH1A1,ZNF804A,SNCAIP,DTNA,VWC2,ANK3,WNT5A,PLXNA4,PALMD,CDH10,SHISA9,OLFM3,CADPS2,CPEB1,SLITRK1
GO:CC	cell-cell junction	GO:0005911	FALSE	0.00243008	2.61438	519	164	15	22097	PDLIM5,CDH6,KAZN,KIRREL3,EFNA5,PCDH9,CDH7,FLRT2,AJAP1,PTPRM,ANK3,DSP,CDH10,CLDN1,ARHGAP24
GO:CC	cell projection	GO:0042995	TRUE	0.00322171	2.49191	2389	164	37	22097	ANO1,ROBO2,PDLIM5,DCC,KIRREL3,EPHA6,SYT7,PCDH9,ADGB,KITLG,PACRG,DCLK1,PALLD,LPAR1,ARHGAP18,FLRT2,TENM1,CPNE5,TTC29,ALDH1A1,KCNIP4,HYDIN,NECAB2,DNAH7,ZNF804A,CFAP47,DTNA,PTPRM,KCNB2,ANK3,CFAP54,PALMD,SCN7A,SHISA9,RELN,CPEB1,ARHGAP24
GO:CC	adherens junction	GO:0005912	FALSE	0.00358345	2.4457	188	164	9	22097	PDLIM5,CDH6,EFNA5,CDH7,AJAP1,PTPRM,DSP,CDH10,ARHGAP24
GO:CC	collagen-containing extracellular matrix	GO:0062023	FALSE	0.00554249	2.25629	425	164	13	22097	EFNA5,FIBCD1,FREM2,COL6A6,SULF1,ADAMTS3,COL8A1,COL25A1,VWC2,WNT5A,CDON,COL19A1,FRAS1
GO:CC	postsynapse	GO:0098794	FALSE	0.00870626	2.06017	650	164	16	22097	PDLIM5,DCC,DGKB,PCDH17,LRRTM4,DCLK1,LPAR1,LRRTM3,ZNF804A,ANK3,WNT5A,PALMD,CDH10,SHISA9,CPEB1,SLITRK1
GO:CC	extracellular region	GO:0005576	TRUE	0.0106679	1.97192	4213	164	53	22097	ANO1,ROBO2,ANOS1,CRTAC1,KIRREL3,MAN1A1,FIBCD1,FGF19,SYT7,TRHDE,PTN,LRRTM4,KITLG,FREM2,CPAMD8,WIF1,FLRT2,LRRTM3,NEBL,TENM1,OPCML,VWA5B1,COL6A6,CPNE5,SULF1,ALDH1A1,RASSF9,GDF6,GNG12,CP,ADAMTS3,COL8A1,CRYM,ADAMTS17,ALDH1A3,CPNE8,COL25A1,VWC2,PRSS35,TNFRSF25,DSP,CFAP54,WNT5A,CLEC19A,ADAMTS19,OLFM3,FLT1,RELN,LRRC3B,CHST9,COL19A1,FGF8,SLITRK1
GO:CC	anchoring junction	GO:0070161	FALSE	0.0135203	1.86901	905	164	19	22097	PDLIM5,CDH6,PRAG1,KAZN,KIRREL3,TES,EFNA5,PCDH9,CDH7,PALLD,FLRT2,AJAP1,PTPRM,ANK3,DSP,CDH10,FLT1,CLDN1,ARHGAP24
GO:CC	postsynaptic membrane	GO:0045211	FALSE	0.0137957	1.86026	278	164	10	22097	DCC,DGKB,PCDH17,LRRTM4,LPAR1,LRRTM3,ANK3,CDH10,SHISA9,SLITRK1
GO:CC	synaptic membrane	GO:0097060	FALSE	0.0138164	1.85961	399	164	12	22097	DCC,DGKB,PCDH17,SYT7,LRRTM4,LPAR1,LRRTM3,SNCAIP,ANK3,CDH10,SHISA9,SLITRK1
GO:CC	neuron projection	GO:0043005	FALSE	0.0153905	1.81275	1334	164	24	22097	ROBO2,DCC,KIRREL3,EPHA6,SYT7,PCDH9,PACRG,DCLK1,PALLD,LPAR1,FLRT2,TENM1,CPNE5,ALDH1A1,KCNIP4,NECAB2,ZNF804A,DTNA,KCNB2,ANK3,PALMD,SHISA9,RELN,CPEB1
GO:CC	plasma membrane bounded cell projection	GO:0120025	FALSE	0.0168431	1.77358	2277	164	34	22097	ROBO2,DCC,KIRREL3,EPHA6,SYT7,PCDH9,ADGB,KITLG,PACRG,DCLK1,PALLD,LPAR1,ARHGAP18,FLRT2,TENM1,CPNE5,TTC29,ALDH1A1,KCNIP4,HYDIN,NECAB2,DNAH7,ZNF804A,CFAP47,DTNA,PTPRM,KCNB2,ANK3,CFAP54,PALMD,SCN7A,SHISA9,RELN,CPEB1
KEGG	Ras signaling pathway	KEGG:04014	FALSE	0.00800787	2.09648	235	68	9	8484	RASGRF2,EFNA5,KSR2,FGF19,KITLG,GNG12,PLA2G4A,FLT1,FGF8
KEGG	PI3K-Akt signaling pathway	KEGG:04151	FALSE	0.00889467	2.05087	356	68	11	8484	CCND2,EFNA5,FGF19,KITLG,LPAR1,COL6A6,PPP2R2B,GNG12,FLT1,RELN,FGF8
KEGG	MAPK signaling pathway	KEGG:04010	FALSE	0.0104459	1.98105	301	68	10	8484	CACNB2,RASGRF2,EFNA5,FGF19,KITLG,MECOM,GNG12,PLA2G4A,FLT1,FGF8
KEGG	Wnt signaling pathway	KEGG:04310	FALSE	0.0374849	1.42614	174	68	7	8484	CCND2,APCDD1L,BAMBI,WIF1,LEF1,APCDD1,WNT5A
WP	PI3K Akt signaling pathway	WP:WP4172	FALSE	0.0145152	1.83818	336	69	11	8286	CCND2,EFNA5,FGF19,KITLG,LPAR1,COL6A6,PPP2R2B,GNG12,FLT1,RELN,FGF8
WP	Hair follicle development organogenesis part 2 of 3	WP:WP2839	FALSE	0.021085	1.67603	32	69	4	8286	CCND2,FOXI3,LEF1,WNT5A
WP	Pleural mesothelioma	WP:WP5087	FALSE	0.0343218	1.46443	435	69	12	8286	CDH6,CCND2,EFNA5,FGF19,KITLG,CDH7,WIF1,LEF1,WNT5A,CDH10,FLT1,FGF8
TF	Factor: DB1; motif: GGRRRRGRRGGAGGGGGNGRRR; match class: 1	TF:M10107_1	FALSE	0.000971051	3.01276	2764	167	48	20045	ZFPM2,ROBO2,CCND2,CACNB2,BICDL1,ANOS1,TMEM132B,ICA1,CRTAC1,CHSY3,KSR2,EPHA6,TRHDE,SYT17,APCDD1L,PCDH9,MECOM,CDH7,NYAP2,LHX9,CPAMD8,WIF1,DCLK1,LEF1,FLRT2,OPCML,APCDD1,HOOK1,CPNE5,GNG12,SLC22A23,DOK6,NECAB2,STK32B,EYA2,ADAMTS17,CPNE8,KCNB2,PRSS35,PLXNA4,SCN7A,SHISA9,CADPS2,C10ORF67,ZIC1,FGF8,ARHGAP24,SLITRK1
TF	Factor: DB1; motif: GGRRRRGRRGGAGGGGGNGRRR	TF:M10107	FALSE	0.00518005	2.28567	6014	167	79	20045	ZFPM2,ROBO2,CCND2,CACNB2,BICDL1,PRAG1,ANOS1,TMEM132B,ICA1,CRTAC1,CHSY3,KIRREL3,KSR2,EPHA6,FIBCD1,FGF19,TRHDE,SYT17,APCDD1L,PCDH9,MECOM,CDH7,NYAP2,LHX9,CPAMD8,WIF1,PTCHD4,DCLK1,LEF1,FLRT2,LRRTM3,NEBL,OPCML,APCDD1,VWA5B1,HOOK1,CPNE5,GDF6,KCNIP4,GNG12,SLC22A23,AJAP1,DOK6,NECAB2,STK32B,ADAMTS3,COL8A1,EYA2,CRYM,ADAMTS17,ALDH1A3,CPNE8,COL25A1,SNCAIP,PTPRM,VWC2,KCNB2,PRSS35,CHST15,SAMD5,HMX1,PLXNA4,SCN7…
TF	Factor: WT1; motif: RGGNGGGGGAGGRGGNGGRG; match class: 1	TF:M10108_1	FALSE	0.0162133	1.79013	2954	167	47	20045	ZFPM2,ROBO2,CCND2,CACNB2,BICDL1,ANOS1,TMEM132B,ICA1,CRTAC1,CHSY3,KSR2,EPHA6,FIBCD1,TRHDE,SYT17,PCDH9,MECOM,PLPP4,WIF1,DCLK1,LEF1,FLRT2,NEBL,APCDD1,HOOK1,GNG12,SLC22A23,DOK6,NECAB2,STK32B,ADAMTS3,ZNF804A,SNCAIP,KCNB2,PLPPR5,PRSS35,TNFRSF25,WNT5A,SAMD5,HMX1,PLXNA4,SCN7A,SHISA9,TTC6,C10ORF67,ZIC1,FGF8
MIRNA	hsa-miR-8485	MIRNA:hsa-miR-8485	FALSE	0.0134724	1.87056	868	130	21	14819	ISLR2,TMEM132B,SYT17,CDH7,BAMBI,ST8SIA4,RASSF9,AJAP1,DOK6,MYO16,SLCO5A1,COL8A1,ALDH1A3,CPNE8,DTNA,ANK3,CHST15,PLXNA4,FLT1,C10ORF67,HLF
HPA	fallopian tube; ciliated cells (cilia axoneme)[‚â•Low]	HPA:0210861	FALSE	0.00670689	2.17348	251	87	10	11019	DAPL1,HIVEP3,SYT7,ADGB,KLHL4,ARHGAP18,HYDIN,GNG12,DNAH7,CFAP299
HPA	fallopian tube; ciliated cells (tip of cilia)[High]	HPA:0210883	FALSE	0.0180373	1.74383	341	87	11	11019	HIVEP3,ADGB,PACRG,KLHL4,ARHGAP18,HYDIN,GNG12,DNAH7,CFAP54,CFAP299,BCO2
HPA	fallopian tube; ciliated cells (tip of cilia)[‚â•Medium]	HPA:0210882	FALSE	0.0226409	1.64511	620	87	15	11019	DAPL1,ANO1,HIVEP3,SYT7,ADGB,PACRG,KLHL4,ARHGAP18,HYDIN,GNG12,COL8A1,DNAH7,CFAP54,CFAP299,BCO2
HPA	fallopian tube; ciliated cells (cilia axoneme)[‚â•Medium]	HPA:0210862	FALSE	0.0267662	1.57241	239	87	9	11019	HIVEP3,SYT7,ADGB,KLHL4,ARHGAP18,HYDIN,GNG12,DNAH7,CFAP299
HP	Synkinesis	HP:0034980	FALSE	0.0251845	1.59887	32	53	5	4958	DCC,ANOS1,IL17RD,GDF6,FGF8
HP	Bimanual synkinesia	HP:0001335	FALSE	0.0251845	1.59887	32	53	5	4958	DCC,ANOS1,IL17RD,GDF6,FGF8
