# Supplementary material for: Single cell dual-omic atlas of the human developing retina
Source: Nat Commun. 2024 Aug 9;15:6792. doi: 10.1038/s41467-024-50853-5 (PMC11310509; doi:10.1038/s41467-024-50853-5)
Supplement: Supplementary file 17 — Source Data [file 41467_2024_50853_MOESM17_ESM.zip]

Archive with 12 entries (11 files):
- Source Data/
- Source Data/Fig7.txt
- Source Data/SupFig4.txt
- Source Data/Fig6.txt
- Source Data/Fig4.txt
- Source Data/Fig5.txt
- Source Data/Fig1.txt
- __MACOSX/Source Data/._Fig1.txt
- Source Data/SupFig11.txt
- Source Data/Fig2.txt
- __MACOSX/Source Data/._Fig2.txt
- Source Data/Fig3.txt
