# Supplementary material for: Single cell dual-omic atlas of the human developing retina
Source: Nat Commun. 2024 Aug 9;15:6792. doi: 10.1038/s41467-024-50853-5 (PMC11310509; doi:10.1038/s41467-024-50853-5)
Supplement: Supplementary file 17 — Source Data [file 41467_2024_50853_MOESM17_ESM.zip › Source Data/Fig7.txt]

Fig. 7A 7B
The raw data used to generate those heatmap and violin plot can be accessed at https://cellxgene.cziscience.com/collections/5900dda8-2dc3-4770-b604-084eac1c2c82.
Fig. 7C-D
Region	Weeks	CNGB3	PDE6H
Macula	PCW10	0.13132702	0.117157616
Macula	PCW13	0.16609563	0.39386746
Macula	PCW15	1.8412836	3.4742093
Macula	PCW19	5.7026086	5.97729
Macula	PCW23	6.7875094	6.270426
Peripheral	PCW10	0.08312325	0
Peripheral	PCW13	0.06267772	0
Peripheral	PCW15	0.111595675	0.054423716
Peripheral	PCW19	3.1688912	3.8361084
Peripheral	PCW23	4.3999224	5.612893
Fig. 7F
FDR	Cell_type	Traits	Significance
0.021	Cone_Precursor	AMD	Yes
0.021	NRPC	AMD	Yes
0.021	PRPC	AMD	Yes
0.05693	Rod	AMD	Yes
0.05815	Rod_Precursor	AMD	Yes
0.254714286	MG	AMD	No
0.26875	ML_Cone	AMD	No
0.5168	S_Cone	AMD	No
0.65495	HC1	AMD	No
0.813625	BC_Precursor	AMD	No
0.8459	dual_ACs	AMD	No
0.8459	HC_Precursor	AMD	No
0.8459	HC0	AMD	No
0.8459	RBC	AMD	No
0.931568182	ON_PGC	AMD	No
0.944755814	AC_Precursor	AMD	No
0.944755814	OFF_MGC	AMD	No
0.944755814	OFF_PGC	AMD	No
0.944755814	OFF_BC	AMD	No
0.944755814	ON_MGC	AMD	No
0.944755814	ON_BC	AMD	No
0.944755814	RGC_Precursor	AMD	No
0.944755814	SACs	AMD	No
0.97079	GABAergic	AMD	No
0.97079	Glycinergic	AMD	No
0.22432	HC_Precursor	Disorders_of_choroid_and_retina	No
0.22432	MG	Disorders_of_choroid_and_retina	No
0.22432	NRPC	Disorders_of_choroid_and_retina	No
0.22432	RBC	Disorders_of_choroid_and_retina	No
0.265183333	ON_BC	Disorders_of_choroid_and_retina	No
0.6330625	HC0	Disorders_of_choroid_and_retina	No
0.672071429	BC_Precursor	Disorders_of_choroid_and_retina	No
0.672071429	HC1	Disorders_of_choroid_and_retina	No
0.672071429	PRPC	Disorders_of_choroid_and_retina	No
0.73746875	OFF_BC	Disorders_of_choroid_and_retina	No
0.845617647	Rod	Disorders_of_choroid_and_retina	No
0.847477273	AC_Precursor	Disorders_of_choroid_and_retina	No
0.847477273	RGC_Precursor	Disorders_of_choroid_and_retina	No
0.847477273	Rod_Precursor	Disorders_of_choroid_and_retina	No
0.893625	S_Cone	Disorders_of_choroid_and_retina	No
0.897796296	dual_ACs	Disorders_of_choroid_and_retina	No
0.897796296	OFF_MGC	Disorders_of_choroid_and_retina	No
0.897796296	ON_PGC	Disorders_of_choroid_and_retina	No
0.9494375	Glycinergic	Disorders_of_choroid_and_retina	No
0.9494375	OFF_PGC	Disorders_of_choroid_and_retina	No
0.9494375	ON_MGC	Disorders_of_choroid_and_retina	No
0.99968	Cone_Precursor	Disorders_of_choroid_and_retina	No
0.99968	GABAergic	Disorders_of_choroid_and_retina	No
0.99968	ML_Cone	Disorders_of_choroid_and_retina	No
0.99968	SACs	Disorders_of_choroid_and_retina	No
0.753533333	AC_Precursor	Diabetic_retinopathy	No
0.753533333	BC_Precursor	Diabetic_retinopathy	No
0.753533333	HC_Precursor	Diabetic_retinopathy	No
0.753533333	MG	Diabetic_retinopathy	No
0.753533333	NRPC	Diabetic_retinopathy	No
0.753533333	OFF_MGC	Diabetic_retinopathy	No
0.753533333	OFF_PGC	Diabetic_retinopathy	No
0.753533333	ON_MGC	Diabetic_retinopathy	No
0.753533333	ON_PGC	Diabetic_retinopathy	No
0.753533333	ON_BC	Diabetic_retinopathy	No
0.753533333	RBC	Diabetic_retinopathy	No
0.753533333	RGC_Precursor	Diabetic_retinopathy	No
0.753533333	SACs	Diabetic_retinopathy	No
0.827052632	Glycinergic	Diabetic_retinopathy	No
0.827052632	OFF_BC	Diabetic_retinopathy	No
0.851158537	GABAergic	Diabetic_retinopathy	No
0.851158537	HC1	Diabetic_retinopathy	No
0.851158537	PRPC	Diabetic_retinopathy	No
0.89947619	S_Cone	Diabetic_retinopathy	No
0.933767442	HC0	Diabetic_retinopathy	No
0.940284091	Cone_Precursor	Diabetic_retinopathy	No
0.94398	dual_ACs	Diabetic_retinopathy	No
0.94398	ML_Cone	Diabetic_retinopathy	No
0.94398	Rod	Diabetic_retinopathy	No
0.94398	Rod_Precursor	Diabetic_retinopathy	No
0.19389	dual_ACs	GCST005964_Neuromyelitis_optica	No
0.587425	AC_Precursor	GCST005964_Neuromyelitis_optica	No
0.680822581	BC_Precursor	GCST005964_Neuromyelitis_optica	No
0.680822581	Cone_Precursor	GCST005964_Neuromyelitis_optica	No
0.680822581	GABAergic	GCST005964_Neuromyelitis_optica	No
0.680822581	Glycinergic	GCST005964_Neuromyelitis_optica	No
0.680822581	HC_Precursor	GCST005964_Neuromyelitis_optica	No
0.680822581	HC0	GCST005964_Neuromyelitis_optica	No
0.680822581	ML_Cone	GCST005964_Neuromyelitis_optica	No
0.680822581	OFF_MGC	GCST005964_Neuromyelitis_optica	No
0.680822581	OFF_PGC	GCST005964_Neuromyelitis_optica	No
0.680822581	OFF_BC	GCST005964_Neuromyelitis_optica	No
0.680822581	ON_MGC	GCST005964_Neuromyelitis_optica	No
0.680822581	ON_PGC	GCST005964_Neuromyelitis_optica	No
0.680822581	ON_BC	GCST005964_Neuromyelitis_optica	No
0.680822581	RBC	GCST005964_Neuromyelitis_optica	No
0.680822581	RGC_Precursor	GCST005964_Neuromyelitis_optica	No
0.680822581	Rod	GCST005964_Neuromyelitis_optica	No
0.680822581	Rod_Precursor	GCST005964_Neuromyelitis_optica	No
0.680822581	S_Cone	GCST005964_Neuromyelitis_optica	No
0.680822581	SACs	GCST005964_Neuromyelitis_optica	No
0.699969697	HC1	GCST005964_Neuromyelitis_optica	No
0.715544118	MG	GCST005964_Neuromyelitis_optica	No
0.789921053	PRPC	GCST005964_Neuromyelitis_optica	No
0.93701087	NRPC	GCST005964_Neuromyelitis_optica	No
0.224575	ML_Cone	GCST006366_Central_corneal_thickness	No
0.2716375	Cone_Precursor	GCST006366_Central_corneal_thickness	No
0.2716375	S_Cone	GCST006366_Central_corneal_thickness	No
0.352227778	NRPC	GCST006366_Central_corneal_thickness	No
0.352227778	PRPC	GCST006366_Central_corneal_thickness	No
0.352227778	Rod	GCST006366_Central_corneal_thickness	No
0.438815	MG	GCST006366_Central_corneal_thickness	No
0.492863636	ON_MGC	GCST006366_Central_corneal_thickness	No
0.694214286	OFF_MGC	GCST006366_Central_corneal_thickness	No
0.694214286	Rod_Precursor	GCST006366_Central_corneal_thickness	No
0.714113636	ON_PGC	GCST006366_Central_corneal_thickness	No
0.905282609	GABAergic	GCST006366_Central_corneal_thickness	No
0.907617647	BC_Precursor	GCST006366_Central_corneal_thickness	No
0.907617647	dual_ACs	GCST006366_Central_corneal_thickness	No
0.907617647	Glycinergic	GCST006366_Central_corneal_thickness	No
0.907617647	OFF_PGC	GCST006366_Central_corneal_thickness	No
0.907617647	ON_BC	GCST006366_Central_corneal_thickness	No
0.907617647	RGC_Precursor	GCST006366_Central_corneal_thickness	No
0.920142857	AC_Precursor	GCST006366_Central_corneal_thickness	No
0.97413	HC_Precursor	GCST006366_Central_corneal_thickness	No
0.97413	HC0	GCST006366_Central_corneal_thickness	No
0.97413	HC1	GCST006366_Central_corneal_thickness	No
0.97413	OFF_BC	GCST006366_Central_corneal_thickness	No
0.97413	RBC	GCST006366_Central_corneal_thickness	No
0.97413	SACs	GCST006366_Central_corneal_thickness	No
0.00020999	MG	GCST90000654_Central_corneal_thickness	Yes
0.0072725	Cone_Precursor	GCST90000654_Central_corneal_thickness	Yes
0.0072725	PRPC	GCST90000654_Central_corneal_thickness	Yes
0.0072725	Rod	GCST90000654_Central_corneal_thickness	Yes
0.0072725	Rod_Precursor	GCST90000654_Central_corneal_thickness	Yes
0.025988333	NRPC	GCST90000654_Central_corneal_thickness	Yes
0.218441667	AC_Precursor	GCST90000654_Central_corneal_thickness	No
0.218441667	ML_Cone	GCST90000654_Central_corneal_thickness	No
0.273664286	dual_ACs	GCST90000654_Central_corneal_thickness	No
0.356	BC_Precursor	GCST90000654_Central_corneal_thickness	No
0.356	HC1	GCST90000654_Central_corneal_thickness	No
0.356	S_Cone	GCST90000654_Central_corneal_thickness	No
0.43985	RBC	GCST90000654_Central_corneal_thickness	No
0.725195652	OFF_BC	GCST90000654_Central_corneal_thickness	No
0.725195652	ON_BC	GCST90000654_Central_corneal_thickness	No
0.810354167	HC_Precursor	GCST90000654_Central_corneal_thickness	No
0.861296296	Glycinergic	GCST90000654_Central_corneal_thickness	No
0.866566667	GABAergic	GCST90000654_Central_corneal_thickness	No
0.866566667	HC0	GCST90000654_Central_corneal_thickness	No
0.866566667	ON_PGC	GCST90000654_Central_corneal_thickness	No
0.976458333	OFF_MGC	GCST90000654_Central_corneal_thickness	No
0.976458333	OFF_PGC	GCST90000654_Central_corneal_thickness	No
0.976458333	ON_MGC	GCST90000654_Central_corneal_thickness	No
0.976458333	RGC_Precursor	GCST90000654_Central_corneal_thickness	No
0.976458333	SACs	GCST90000654_Central_corneal_thickness	No
0.63219	HC_Precursor	GCST90013423_Age_related_nuclear_cataracts	No
0.63219	MG	GCST90013423_Age_related_nuclear_cataracts	No
0.650125	AC_Precursor	GCST90013423_Age_related_nuclear_cataracts	No
0.650125	GABAergic	GCST90013423_Age_related_nuclear_cataracts	No
0.650125	NRPC	GCST90013423_Age_related_nuclear_cataracts	No
0.787	PRPC	GCST90013423_Age_related_nuclear_cataracts	No
0.846294118	ON_MGC	GCST90013423_Age_related_nuclear_cataracts	No
0.857243902	BC_Precursor	GCST90013423_Age_related_nuclear_cataracts	No
0.857243902	Cone_Precursor	GCST90013423_Age_related_nuclear_cataracts	No
0.857243902	dual_ACs	GCST90013423_Age_related_nuclear_cataracts	No
0.857243902	Glycinergic	GCST90013423_Age_related_nuclear_cataracts	No
0.857243902	HC0	GCST90013423_Age_related_nuclear_cataracts	No
0.857243902	HC1	GCST90013423_Age_related_nuclear_cataracts	No
0.857243902	ML_Cone	GCST90013423_Age_related_nuclear_cataracts	No
0.857243902	OFF_BC	GCST90013423_Age_related_nuclear_cataracts	No
0.857243902	ON_PGC	GCST90013423_Age_related_nuclear_cataracts	No
0.857243902	RGC_Precursor	GCST90013423_Age_related_nuclear_cataracts	No
0.857243902	Rod	GCST90013423_Age_related_nuclear_cataracts	No
0.857243902	SACs	GCST90013423_Age_related_nuclear_cataracts	No
0.865488889	OFF_PGC	GCST90013423_Age_related_nuclear_cataracts	No
0.865488889	ON_BC	GCST90013423_Age_related_nuclear_cataracts	No
0.906202128	Rod_Precursor	GCST90013423_Age_related_nuclear_cataracts	No
0.906202128	S_Cone	GCST90013423_Age_related_nuclear_cataracts	No
0.925938776	OFF_MGC	GCST90013423_Age_related_nuclear_cataracts	No
0.98197	RBC	GCST90013423_Age_related_nuclear_cataracts	No
0.0032062	S_Cone	GCST90014266_Retinal_nerve_fibre_layer_thickness	Yes
0.0347625	ML_Cone	GCST90014266_Retinal_nerve_fibre_layer_thickness	Yes
0.10043	RGC_Precursor	GCST90014266_Retinal_nerve_fibre_layer_thickness	No
0.10043	Rod_Precursor	GCST90014266_Retinal_nerve_fibre_layer_thickness	No
0.105433333	MG	GCST90014266_Retinal_nerve_fibre_layer_thickness	No
0.118755556	Cone_Precursor	GCST90014266_Retinal_nerve_fibre_layer_thickness	No
0.118755556	ON_PGC	GCST90014266_Retinal_nerve_fibre_layer_thickness	No
0.118755556	Rod	GCST90014266_Retinal_nerve_fibre_layer_thickness	No
0.15461	OFF_MGC	GCST90014266_Retinal_nerve_fibre_layer_thickness	No
0.1669	BC_Precursor	GCST90014266_Retinal_nerve_fibre_layer_thickness	No
0.168720833	ON_MGC	GCST90014266_Retinal_nerve_fibre_layer_thickness	No
0.190253571	OFF_PGC	GCST90014266_Retinal_nerve_fibre_layer_thickness	No
0.34990625	NRPC	GCST90014266_Retinal_nerve_fibre_layer_thickness	No
0.451911765	SACs	GCST90014266_Retinal_nerve_fibre_layer_thickness	No
0.503675	HC_Precursor	GCST90014266_Retinal_nerve_fibre_layer_thickness	No
0.605391304	AC_Precursor	GCST90014266_Retinal_nerve_fibre_layer_thickness	No
0.605391304	OFF_BC	GCST90014266_Retinal_nerve_fibre_layer_thickness	No
0.607	PRPC	GCST90014266_Retinal_nerve_fibre_layer_thickness	No
0.65772	RBC	GCST90014266_Retinal_nerve_fibre_layer_thickness	No
0.760588235	dual_ACs	GCST90014266_Retinal_nerve_fibre_layer_thickness	No
0.760588235	HC0	GCST90014266_Retinal_nerve_fibre_layer_thickness	No
0.760588235	ON_BC	GCST90014266_Retinal_nerve_fibre_layer_thickness	No
0.809985714	GABAergic	GCST90014266_Retinal_nerve_fibre_layer_thickness	No
0.871841463	Glycinergic	GCST90014266_Retinal_nerve_fibre_layer_thickness	No
0.871841463	HC1	GCST90014266_Retinal_nerve_fibre_layer_thickness	No
0.007157	ON_PGC	GCST90014267_Ganglion_cell_inner_plexiform_layer_thickness	Yes
0.009861	NRPC	GCST90014267_Ganglion_cell_inner_plexiform_layer_thickness	Yes
0.019731667	Rod_Precursor	GCST90014267_Ganglion_cell_inner_plexiform_layer_thickness	Yes
0.030119	OFF_MGC	GCST90014267_Ganglion_cell_inner_plexiform_layer_thickness	Yes
0.030119	S_Cone	GCST90014267_Ganglion_cell_inner_plexiform_layer_thickness	Yes
0.032484167	MG	GCST90014267_Ganglion_cell_inner_plexiform_layer_thickness	Yes
0.042977143	Cone_Precursor	GCST90014267_Ganglion_cell_inner_plexiform_layer_thickness	Yes
0.0678	ML_Cone	GCST90014267_Ganglion_cell_inner_plexiform_layer_thickness	Yes
0.093661111	RGC_Precursor	GCST90014267_Ganglion_cell_inner_plexiform_layer_thickness	Yes
0.0954125	BC_Precursor	GCST90014267_Ganglion_cell_inner_plexiform_layer_thickness	Yes
0.0954125	OFF_BC	GCST90014267_Ganglion_cell_inner_plexiform_layer_thickness	Yes
0.0954125	ON_MGC	GCST90014267_Ganglion_cell_inner_plexiform_layer_thickness	Yes
0.096007692	Rod	GCST90014267_Ganglion_cell_inner_plexiform_layer_thickness	Yes
0.108821429	PRPC	GCST90014267_Ganglion_cell_inner_plexiform_layer_thickness	No
0.12932	OFF_PGC	GCST90014267_Ganglion_cell_inner_plexiform_layer_thickness	No
0.13650625	HC_Precursor	GCST90014267_Ganglion_cell_inner_plexiform_layer_thickness	No
0.214913889	RBC	GCST90014267_Ganglion_cell_inner_plexiform_layer_thickness	No
0.214913889	SACs	GCST90014267_Ganglion_cell_inner_plexiform_layer_thickness	No
0.37685	ON_BC	GCST90014267_Ganglion_cell_inner_plexiform_layer_thickness	No
0.457229167	GABAergic	GCST90014267_Ganglion_cell_inner_plexiform_layer_thickness	No
0.546535714	HC1	GCST90014267_Ganglion_cell_inner_plexiform_layer_thickness	No
0.5847	AC_Precursor	GCST90014267_Ganglion_cell_inner_plexiform_layer_thickness	No
0.5847	dual_ACs	GCST90014267_Ganglion_cell_inner_plexiform_layer_thickness	No
0.5847	HC0	GCST90014267_Ganglion_cell_inner_plexiform_layer_thickness	No
0.937364583	Glycinergic	GCST90014267_Ganglion_cell_inner_plexiform_layer_thickness	No
0.0020273	BC_Precursor	GCST90014268_Cataracts	Yes
0.0039445	HC_Precursor	GCST90014268_Cataracts	Yes
0.0074815	Glycinergic	GCST90014268_Cataracts	Yes
0.011102625	MG	GCST90014268_Cataracts	Yes
0.037955	Rod_Precursor	GCST90014268_Cataracts	Yes
0.037955	SACs	GCST90014268_Cataracts	Yes
0.046692143	PRPC	GCST90014268_Cataracts	Yes
0.059085	NRPC	GCST90014268_Cataracts	Yes
0.068955556	OFF_MGC	GCST90014268_Cataracts	Yes
0.0819	ON_BC	GCST90014268_Cataracts	Yes
0.107292308	AC_Precursor	GCST90014268_Cataracts	No
0.107292308	HC1	GCST90014268_Cataracts	No
0.107292308	OFF_BC	GCST90014268_Cataracts	No
0.117267857	Rod	GCST90014268_Cataracts	No
0.117556667	dual_ACs	GCST90014268_Cataracts	No
0.125	Cone_Precursor	GCST90014268_Cataracts	No
0.129232353	S_Cone	GCST90014268_Cataracts	No
0.165157895	OFF_PGC	GCST90014268_Cataracts	No
0.1871075	RBC	GCST90014268_Cataracts	No
0.418431818	HC0	GCST90014268_Cataracts	No
0.4380625	RGC_Precursor	GCST90014268_Cataracts	No
0.444865385	GABAergic	GCST90014268_Cataracts	No
0.444865385	ML_Cone	GCST90014268_Cataracts	No
0.536018519	ON_PGC	GCST90014268_Cataracts	No
0.706484848	ON_MGC	GCST90014268_Cataracts	No
0.004747	BC_Precursor	GCST90018814_Cataracts	Yes
0.004747	OFF_BC	GCST90018814_Cataracts	Yes
0.009572333	Rod	GCST90018814_Cataracts	Yes
0.063445	HC0	GCST90018814_Cataracts	Yes
0.091141667	HC1	GCST90018814_Cataracts	Yes
0.091141667	Rod_Precursor	GCST90018814_Cataracts	Yes
0.120138889	dual_ACs	GCST90018814_Cataracts	No
0.120138889	HC_Precursor	GCST90018814_Cataracts	No
0.120138889	S_Cone	GCST90018814_Cataracts	No
0.12841	ON_BC	GCST90018814_Cataracts	No
0.151986364	RBC	GCST90018814_Cataracts	No
0.249333333	OFF_PGC	GCST90018814_Cataracts	No
0.322961538	MG	GCST90018814_Cataracts	No
0.344566667	Cone_Precursor	GCST90018814_Cataracts	No
0.344566667	PRPC	GCST90018814_Cataracts	No
0.37303125	ML_Cone	GCST90018814_Cataracts	No
0.381305556	Glycinergic	GCST90018814_Cataracts	No
0.381305556	NRPC	GCST90018814_Cataracts	No
0.531068182	AC_Precursor	GCST90018814_Cataracts	No
0.531068182	GABAergic	GCST90018814_Cataracts	No
0.531068182	SACs	GCST90018814_Cataracts	No
0.669630435	OFF_MGC	GCST90018814_Cataracts	No
0.99756	ON_MGC	GCST90018814_Cataracts	No
0.99756	ON_PGC	GCST90018814_Cataracts	No
0.99756	RGC_Precursor	GCST90018814_Cataracts	No
0.23033	MG	GCST90018911_Retinal_detachment	No
0.23033	RBC	GCST90018911_Retinal_detachment	No
0.596285714	BC_Precursor	GCST90018911_Retinal_detachment	No
0.596285714	HC0	GCST90018911_Retinal_detachment	No
0.596285714	ON_BC	GCST90018911_Retinal_detachment	No
0.734466667	HC_Precursor	GCST90018911_Retinal_detachment	No
0.75121875	AC_Precursor	GCST90018911_Retinal_detachment	No
0.775475	OFF_BC	GCST90018911_Retinal_detachment	No
0.775475	Rod_Precursor	GCST90018911_Retinal_detachment	No
0.912653846	Glycinergic	GCST90018911_Retinal_detachment	No
0.912653846	ML_Cone	GCST90018911_Retinal_detachment	No
0.912653846	PRPC	GCST90018911_Retinal_detachment	No
0.912653846	Rod	GCST90018911_Retinal_detachment	No
0.924327586	HC1	GCST90018911_Retinal_detachment	No
0.956377778	Cone_Precursor	GCST90018911_Retinal_detachment	No
0.956377778	dual_ACs	GCST90018911_Retinal_detachment	No
0.956377778	GABAergic	GCST90018911_Retinal_detachment	No
0.956377778	NRPC	GCST90018911_Retinal_detachment	No
0.956377778	OFF_PGC	GCST90018911_Retinal_detachment	No
0.956377778	ON_MGC	GCST90018911_Retinal_detachment	No
0.956377778	ON_PGC	GCST90018911_Retinal_detachment	No
0.956377778	S_Cone	GCST90018911_Retinal_detachment	No
0.956377778	SACs	GCST90018911_Retinal_detachment	No
0.98345	OFF_MGC	GCST90018911_Retinal_detachment	No
0.98345	RGC_Precursor	GCST90018911_Retinal_detachment	No
0.97431	AC_Precursor	GCST90018938_Uveitis	No
0.97431	BC_Precursor	GCST90018938_Uveitis	No
0.97431	Cone_Precursor	GCST90018938_Uveitis	No
0.97431	dual_ACs	GCST90018938_Uveitis	No
0.97431	GABAergic	GCST90018938_Uveitis	No
0.97431	Glycinergic	GCST90018938_Uveitis	No
0.97431	HC_Precursor	GCST90018938_Uveitis	No
0.97431	HC0	GCST90018938_Uveitis	No
0.97431	HC1	GCST90018938_Uveitis	No
0.97431	MG	GCST90018938_Uveitis	No
0.97431	ML_Cone	GCST90018938_Uveitis	No
0.97431	NRPC	GCST90018938_Uveitis	No
0.97431	OFF_MGC	GCST90018938_Uveitis	No
0.97431	OFF_PGC	GCST90018938_Uveitis	No
0.97431	OFF_BC	GCST90018938_Uveitis	No
0.97431	ON_MGC	GCST90018938_Uveitis	No
0.97431	ON_PGC	GCST90018938_Uveitis	No
0.97431	ON_BC	GCST90018938_Uveitis	No
0.97431	PRPC	GCST90018938_Uveitis	No
0.97431	RBC	GCST90018938_Uveitis	No
0.97431	RGC_Precursor	GCST90018938_Uveitis	No
0.97431	Rod	GCST90018938_Uveitis	No
0.97431	Rod_Precursor	GCST90018938_Uveitis	No
0.97431	S_Cone	GCST90018938_Uveitis	No
0.97431	SACs	GCST90018938_Uveitis	No
0.955945946	AC_Precursor	GCST90242640_RARRES1_level	No
0.955945946	dual_ACs	GCST90242640_RARRES1_level	No
0.955945946	GABAergic	GCST90242640_RARRES1_level	No
0.955945946	Glycinergic	GCST90242640_RARRES1_level	No
0.955945946	HC_Precursor	GCST90242640_RARRES1_level	No
0.955945946	HC0	GCST90242640_RARRES1_level	No
0.955945946	HC1	GCST90242640_RARRES1_level	No
0.955945946	MG	GCST90242640_RARRES1_level	No
0.955945946	ML_Cone	GCST90242640_RARRES1_level	No
0.955945946	NRPC	GCST90242640_RARRES1_level	No
0.955945946	OFF_BC	GCST90242640_RARRES1_level	No
0.955945946	PRPC	GCST90242640_RARRES1_level	No
0.955945946	RBC	GCST90242640_RARRES1_level	No
0.955945946	RGC_Precursor	GCST90242640_RARRES1_level	No
0.955945946	Rod	GCST90242640_RARRES1_level	No
0.955945946	SACs	GCST90242640_RARRES1_level	No
0.965244681	BC_Precursor	GCST90242640_RARRES1_level	No
0.965244681	Cone_Precursor	GCST90242640_RARRES1_level	No
0.965244681	OFF_PGC	GCST90242640_RARRES1_level	No
0.965244681	ON_MGC	GCST90242640_RARRES1_level	No
0.965244681	ON_BC	GCST90242640_RARRES1_level	No
0.965244681	Rod_Precursor	GCST90242640_RARRES1_level	No
0.965244681	S_Cone	GCST90242640_RARRES1_level	No
0.99231	OFF_MGC	GCST90242640_RARRES1_level	No
0.99231	ON_PGC	GCST90242640_RARRES1_level	No
0.0014597	MG	GCST90270397_Retinal_arteriolar_tortuosity	Yes
0.002487	NRPC	GCST90270397_Retinal_arteriolar_tortuosity	Yes
0.0058685	HC1	GCST90270397_Retinal_arteriolar_tortuosity	Yes
0.0058685	PRPC	GCST90270397_Retinal_arteriolar_tortuosity	Yes
0.042575	Rod	GCST90270397_Retinal_arteriolar_tortuosity	Yes
0.042575	Rod_Precursor	GCST90270397_Retinal_arteriolar_tortuosity	Yes
0.055021429	BC_Precursor	GCST90270397_Retinal_arteriolar_tortuosity	Yes
0.07615	HC0	GCST90270397_Retinal_arteriolar_tortuosity	Yes
0.07615	RBC	GCST90270397_Retinal_arteriolar_tortuosity	Yes
0.121133333	dual_ACs	GCST90270397_Retinal_arteriolar_tortuosity	No
0.157807692	OFF_BC	GCST90270397_Retinal_arteriolar_tortuosity	No
0.161925	HC_Precursor	GCST90270397_Retinal_arteriolar_tortuosity	No
0.161925	SACs	GCST90270397_Retinal_arteriolar_tortuosity	No
0.221933333	OFF_PGC	GCST90270397_Retinal_arteriolar_tortuosity	No
0.227871053	ON_BC	GCST90270397_Retinal_arteriolar_tortuosity	No
0.27225	ON_PGC	GCST90270397_Retinal_arteriolar_tortuosity	No
0.343521739	Cone_Precursor	GCST90270397_Retinal_arteriolar_tortuosity	No
0.343521739	S_Cone	GCST90270397_Retinal_arteriolar_tortuosity	No
0.5856875	ON_MGC	GCST90270397_Retinal_arteriolar_tortuosity	No
0.5923	Glycinergic	GCST90270397_Retinal_arteriolar_tortuosity	No
0.783222222	AC_Precursor	GCST90270397_Retinal_arteriolar_tortuosity	No
0.783222222	RGC_Precursor	GCST90270397_Retinal_arteriolar_tortuosity	No
0.864553571	OFF_MGC	GCST90270397_Retinal_arteriolar_tortuosity	No
0.969043478	GABAergic	GCST90270397_Retinal_arteriolar_tortuosity	No
0.969043478	ML_Cone	GCST90270397_Retinal_arteriolar_tortuosity	No
0.34505	BC_Precursor	GCST90270398_Retinal_arteriolar_width	No
0.379275	HC_Precursor	GCST90270398_Retinal_arteriolar_width	No
0.379275	Rod_Precursor	GCST90270398_Retinal_arteriolar_width	No
0.6116	Cone_Precursor	GCST90270398_Retinal_arteriolar_width	No
0.6116	dual_ACs	GCST90270398_Retinal_arteriolar_width	No
0.6116	MG	GCST90270398_Retinal_arteriolar_width	No
0.6116	NRPC	GCST90270398_Retinal_arteriolar_width	No
0.6116	OFF_MGC	GCST90270398_Retinal_arteriolar_width	No
0.6116	OFF_BC	GCST90270398_Retinal_arteriolar_width	No
0.6116	RBC	GCST90270398_Retinal_arteriolar_width	No
0.6116	Rod	GCST90270398_Retinal_arteriolar_width	No
0.649214286	ML_Cone	GCST90270398_Retinal_arteriolar_width	No
0.649742857	GABAergic	GCST90270398_Retinal_arteriolar_width	No
0.649742857	Glycinergic	GCST90270398_Retinal_arteriolar_width	No
0.649742857	HC0	GCST90270398_Retinal_arteriolar_width	No
0.649742857	HC1	GCST90270398_Retinal_arteriolar_width	No
0.649742857	OFF_PGC	GCST90270398_Retinal_arteriolar_width	No
0.649742857	ON_MGC	GCST90270398_Retinal_arteriolar_width	No
0.649742857	ON_BC	GCST90270398_Retinal_arteriolar_width	No
0.649742857	PRPC	GCST90270398_Retinal_arteriolar_width	No
0.649742857	RGC_Precursor	GCST90270398_Retinal_arteriolar_width	No
0.649742857	S_Cone	GCST90270398_Retinal_arteriolar_width	No
0.649742857	SACs	GCST90270398_Retinal_arteriolar_width	No
0.698736111	ON_PGC	GCST90270398_Retinal_arteriolar_width	No
0.704910256	AC_Precursor	GCST90270398_Retinal_arteriolar_width	No
0.00311775	MG	GCST90270399_Retinal_venular_tortuosity	Yes
0.048264167	HC_Precursor	GCST90270399_Retinal_venular_tortuosity	Yes
0.048264167	HC1	GCST90270399_Retinal_venular_tortuosity	Yes
0.048264167	ON_MGC	GCST90270399_Retinal_venular_tortuosity	Yes
0.048264167	PRPC	GCST90270399_Retinal_venular_tortuosity	Yes
0.048264167	RGC_Precursor	GCST90270399_Retinal_venular_tortuosity	Yes
0.052864286	NRPC	GCST90270399_Retinal_venular_tortuosity	Yes
0.09553125	Rod_Precursor	GCST90270399_Retinal_venular_tortuosity	Yes
0.13695	Cone_Precursor	GCST90270399_Retinal_venular_tortuosity	No
0.13695	Rod	GCST90270399_Retinal_venular_tortuosity	No
0.189680769	OFF_MGC	GCST90270399_Retinal_venular_tortuosity	No
0.189680769	OFF_BC	GCST90270399_Retinal_venular_tortuosity	No
0.1911	ON_PGC	GCST90270399_Retinal_venular_tortuosity	No
0.19258	HC0	GCST90270399_Retinal_venular_tortuosity	No
0.282384375	S_Cone	GCST90270399_Retinal_venular_tortuosity	No
0.374416667	OFF_PGC	GCST90270399_Retinal_venular_tortuosity	No
0.392026316	ML_Cone	GCST90270399_Retinal_venular_tortuosity	No
0.4216	Glycinergic	GCST90270399_Retinal_venular_tortuosity	No
0.556729167	dual_ACs	GCST90270399_Retinal_venular_tortuosity	No
0.588365385	BC_Precursor	GCST90270399_Retinal_venular_tortuosity	No
0.616982143	SACs	GCST90270399_Retinal_venular_tortuosity	No
0.744919355	ON_BC	GCST90270399_Retinal_venular_tortuosity	No
0.744919355	RBC	GCST90270399_Retinal_venular_tortuosity	No
0.759671875	AC_Precursor	GCST90270399_Retinal_venular_tortuosity	No
0.763558824	GABAergic	GCST90270399_Retinal_venular_tortuosity	No
0.190705	PRPC	GCST90270400_Retinal_venular_width	No
0.190705	Rod	GCST90270400_Retinal_venular_width	No
0.214033333	MG	GCST90270400_Retinal_venular_width	No
0.526683333	HC1	GCST90270400_Retinal_venular_width	No
0.526683333	S_Cone	GCST90270400_Retinal_venular_width	No
0.655166667	BC_Precursor	GCST90270400_Retinal_venular_width	No
0.655166667	NRPC	GCST90270400_Retinal_venular_width	No
0.655166667	OFF_MGC	GCST90270400_Retinal_venular_width	No
0.655166667	OFF_PGC	GCST90270400_Retinal_venular_width	No
0.655166667	RGC_Precursor	GCST90270400_Retinal_venular_width	No
0.655166667	Rod_Precursor	GCST90270400_Retinal_venular_width	No
0.691578125	AC_Precursor	GCST90270400_Retinal_venular_width	No
0.691578125	Cone_Precursor	GCST90270400_Retinal_venular_width	No
0.691578125	dual_ACs	GCST90270400_Retinal_venular_width	No
0.691578125	Glycinergic	GCST90270400_Retinal_venular_width	No
0.691578125	HC0	GCST90270400_Retinal_venular_width	No
0.691578125	ML_Cone	GCST90270400_Retinal_venular_width	No
0.691578125	OFF_BC	GCST90270400_Retinal_venular_width	No
0.691578125	ON_PGC	GCST90270400_Retinal_venular_width	No
0.691578125	ON_BC	GCST90270400_Retinal_venular_width	No
0.691578125	RBC	GCST90270400_Retinal_venular_width	No
0.691578125	SACs	GCST90270400_Retinal_venular_width	No
0.732176471	HC_Precursor	GCST90270400_Retinal_venular_width	No
0.839054054	GABAergic	GCST90270400_Retinal_venular_width	No
0.886947368	ON_MGC	GCST90270400_Retinal_venular_width	No
5.45E-05	S_Cone	IS_thickness	Yes
0.00060185	Rod	IS_thickness	Yes
0.001399583	ML_Cone	IS_thickness	Yes
0.07411	Rod_Precursor	IS_thickness	Yes
0.079325	Cone_Precursor	IS_thickness	Yes
0.079325	HC0	IS_thickness	Yes
0.079325	SACs	IS_thickness	Yes
0.120922222	BC_Precursor	IS_thickness	No
0.17045	dual_ACs	IS_thickness	No
0.203370833	RBC	IS_thickness	No
0.274680769	Glycinergic	IS_thickness	No
0.282164286	ON_BC	IS_thickness	No
0.4105	HC1	IS_thickness	No
0.4823125	OFF_BC	IS_thickness	No
0.542388889	HC_Precursor	IS_thickness	No
0.792047619	OFF_PGC	IS_thickness	No
0.832304348	GABAergic	IS_thickness	No
0.91652	MG	IS_thickness	No
0.96275	AC_Precursor	IS_thickness	No
0.964732143	OFF_MGC	IS_thickness	No
0.989086957	NRPC	IS_thickness	No
0.989086957	ON_MGC	IS_thickness	No
0.989086957	ON_PGC	IS_thickness	No
0.989086957	PRPC	IS_thickness	No
0.989086957	RGC_Precursor	IS_thickness	No
2.80E-07	Rod	ONL_thickness	Yes
0.000211678	Rod_Precursor	ONL_thickness	Yes
0.000606733	S_Cone	ONL_thickness	Yes
0.001477	BC_Precursor	ONL_thickness	Yes
0.0018924	Cone_Precursor	ONL_thickness	Yes
0.009466667	HC_Precursor	ONL_thickness	Yes
0.01458	ML_Cone	ONL_thickness	Yes
0.128135	Glycinergic	ONL_thickness	No
0.159922727	AC_Precursor	ONL_thickness	No
0.172141667	MG	ONL_thickness	No
0.180625	dual_ACs	ONL_thickness	No
0.204936667	HC1	ONL_thickness	No
0.222371875	RBC	ONL_thickness	No
0.356	OFF_BC	ONL_thickness	No
0.523605263	SACs	ONL_thickness	No
0.559809524	ON_BC	ONL_thickness	No
0.580727273	NRPC	ONL_thickness	No
0.70075	HC0	ONL_thickness	No
0.70128	PRPC	ONL_thickness	No
0.979397959	GABAergic	ONL_thickness	No
0.979397959	OFF_MGC	ONL_thickness	No
0.979397959	OFF_PGC	ONL_thickness	No
0.979397959	ON_MGC	ONL_thickness	No
0.979397959	ON_PGC	ONL_thickness	No
0.99288	RGC_Precursor	ONL_thickness	No
0.001232717	ML_Cone	OS_thickness	Yes
0.001232717	Rod	OS_thickness	Yes
0.001232717	S_Cone	OS_thickness	Yes
0.0035475	Rod_Precursor	OS_thickness	Yes
0.119571429	BC_Precursor	OS_thickness	No
0.2320375	Cone_Precursor	OS_thickness	No
0.607964286	OFF_BC	OS_thickness	No
0.607964286	RBC	OS_thickness	No
0.7096	MG	OS_thickness	No
0.85475	ON_BC	OS_thickness	No
0.9518	dual_ACs	OS_thickness	No
0.9518	HC_Precursor	OS_thickness	No
0.9518	HC0	OS_thickness	No
0.9518	NRPC	OS_thickness	No
0.9518	PRPC	OS_thickness	No
0.9518	SACs	OS_thickness	No
0.982769231	HC1	OS_thickness	No
0.99375	AC_Precursor	OS_thickness	No
0.99375	GABAergic	OS_thickness	No
0.99375	Glycinergic	OS_thickness	No
0.99375	OFF_MGC	OS_thickness	No
0.99375	OFF_PGC	OS_thickness	No
0.99375	ON_MGC	OS_thickness	No
0.99375	ON_PGC	OS_thickness	No
0.99375	RGC_Precursor	OS_thickness	No
0.1206	ON_BC	Other_retinal_disorders	No
0.1261325	OFF_BC	Other_retinal_disorders	No
0.482607143	HC_Precursor	Other_retinal_disorders	No
0.482607143	RBC	Other_retinal_disorders	No
0.482607143	Rod_Precursor	Other_retinal_disorders	No
0.482607143	SACs	Other_retinal_disorders	No
0.510972222	BC_Precursor	Other_retinal_disorders	No
0.628157895	GABAergic	Other_retinal_disorders	No
0.628157895	Glycinergic	Other_retinal_disorders	No
0.628157895	HC0	Other_retinal_disorders	No
0.628157895	MG	Other_retinal_disorders	No
0.628157895	OFF_PGC	Other_retinal_disorders	No
0.628157895	ON_PGC	Other_retinal_disorders	No
0.628157895	Rod	Other_retinal_disorders	No
0.693857143	OFF_MGC	Other_retinal_disorders	No
0.711586957	dual_ACs	Other_retinal_disorders	No
0.711586957	ON_MGC	Other_retinal_disorders	No
0.789038462	AC_Precursor	Other_retinal_disorders	No
0.85462963	Cone_Precursor	Other_retinal_disorders	No
0.866410714	NRPC	Other_retinal_disorders	No
0.923096774	RGC_Precursor	Other_retinal_disorders	No
0.94034375	S_Cone	Other_retinal_disorders	No
0.944818182	HC1	Other_retinal_disorders	No
0.944818182	ML_Cone	Other_retinal_disorders	No
0.944818182	PRPC	Other_retinal_disorders	No
0.0409235	NRPC	Retinal_detachments_and_breaks	Yes
0.164548333	MG	Retinal_detachments_and_breaks	No
0.240725	PRPC	Retinal_detachments_and_breaks	No
0.5831	HC_Precursor	Retinal_detachments_and_breaks	No
0.670192308	Cone_Precursor	Retinal_detachments_and_breaks	No
0.670192308	RBC	Retinal_detachments_and_breaks	No
0.670192308	RGC_Precursor	Retinal_detachments_and_breaks	No
0.675833333	BC_Precursor	Retinal_detachments_and_breaks	No
0.675833333	HC0	Retinal_detachments_and_breaks	No
0.675833333	HC1	Retinal_detachments_and_breaks	No
0.869681818	AC_Precursor	Retinal_detachments_and_breaks	No
0.869681818	ML_Cone	Retinal_detachments_and_breaks	No
0.869681818	OFF_MGC	Retinal_detachments_and_breaks	No
0.869681818	OFF_PGC	Retinal_detachments_and_breaks	No
0.869681818	ON_PGC	Retinal_detachments_and_breaks	No
0.869681818	ON_BC	Retinal_detachments_and_breaks	No
0.869681818	Rod	Retinal_detachments_and_breaks	No
0.869681818	Rod_Precursor	Retinal_detachments_and_breaks	No
0.869681818	S_Cone	Retinal_detachments_and_breaks	No
0.913578947	OFF_BC	Retinal_detachments_and_breaks	No
0.913578947	ON_MGC	Retinal_detachments_and_breaks	No
0.921238095	dual_ACs	Retinal_detachments_and_breaks	No
0.955693182	SACs	Retinal_detachments_and_breaks	No
0.97044	GABAergic	Retinal_detachments_and_breaks	No
0.97044	Glycinergic	Retinal_detachments_and_breaks	No
