# Supplementary material for: Single cell dual-omic atlas of the human developing retina
Source: Nat Commun. 2024 Aug 9;15:6792. doi: 10.1038/s41467-024-50853-5 (PMC11310509; doi:10.1038/s41467-024-50853-5)
Supplement: Supplementary file 17 — Source Data [file 41467_2024_50853_MOESM17_ESM.zip › Source Data/SupFig4.txt]

Sup. 4A
Macula
	PRPC	NRPC	RGC	Cone	HC	AC	Rod	BC	MG
PCW10	23.99%	14.10%	47.13%	3.45%	6.80%	1.01%	0.37%	0.40%	2.76%
PCW13	27.26%	8.80%	38.97%	4.47%	7.63%	5.76%	0.25%	2.61%	4.26%
PCW15	24.95%	12.20%	11.25%	4.38%	2.31%	22.19%	9.54%	10.64%	2.53%
PCW19	1.39%	4.95%	5.58%	2.99%	2.24%	25.93%	21.86%	28.39%	6.67%
PCW23	0.03%	3.29%	4.02%	5.31%	2.36%	20.41%	32.76%	26.81%	5.00%
Peripheral
	PRPC	NRPC	RGC	Cone	HC	AC	Rod	BC	MG
PCW10	42.83%	13.89%	35.47%	2.16%	5.32%	0.00%	0.32%	0.00%	0.01%
PCW13	44.88%	11.78%	30.07%	4.10%	8.85%	0.28%	0.04%	0.00%	0.00%
PCW15	38.23%	13.93%	10.73%	14.12%	8.33%	11.47%	3.20%	0.00%	0.00%
PCW19	24.66%	5.08%	0.41%	2.20%	0.46%	14.26%	44.96%	6.13%	1.85%
PCW23	4.16%	3.88%	0.11%	1.26%	0.38%	12.17%	55.13%	17.85%	5.05%
Whole Eye
	PRPC	NRPC	RGC	Cone	HC	AC	Rod	BC	MG
PCW8	43.30%	18.01%	33.75%	0.63%	2.13%	0.01%	0.03%	0.09%	2.05%
Sup. 4B
Macula
majorclass	Mean	Standard Deviation	Size
AC	124.7136266	24.92713476	0.188363014
BC	134.8693634	22.99084902	0.15559006
Cone	105.954642	29.99795955	0.06015297
HC	95.17051174	25.62873721	0.060932518
MG	114.7643722	31.28324002	0.050683382
RGC	86.67273631	19.1887289	0.360036038
Rod	137.2222794	25.51069827	0.124242018
Peripheral
majorclass	Mean	Standard Deviation	Size
AC	131.2478806	21.82803177	0.133344284
BC	155.0898614	11.03013258	0.05784597
Cone	105.3950954	17.38087167	0.088648199
HC	96.23829079	15.85501308	0.087053981
MG	155.1761006	11.58975918	0.016898714
RGC	84.68387265	12.35569813	0.33411917
Rod	146.5452117	14.08467691	0.282089682
