# Supplementary material for: Single cell dual-omic atlas of the human developing retina
Source: Nat Commun. 2024 Aug 9;15:6792. doi: 10.1038/s41467-024-50853-5 (PMC11310509; doi:10.1038/s41467-024-50853-5)
Supplement: Supplementary file 17 — Source Data [file 41467_2024_50853_MOESM17_ESM.zip › Source Data/Fig6.txt]

Fig. 6A 6C 6D
The raw data used to generate those UMAPs can be accessed at https://cellxgene.cziscience.com/collections/5900dda8-2dc3-4770-b604-084eac1c2c82.
Fig. 6B
Region	Weeks	ALDH1A1	ALDH1A2	ALDH1A3
Macula	PCW10	0.09030596	0.460583	0.03966371
Macula	PCW13	0.00279325	0.3273712	0.04217095
Macula	PCW15	0.01160854	0.30079973	0.01418583
Macula	PCW19	0.01768086	0.7515567	0.01041303
Macula	PCW23	0.00870444	0.7256723	0.01018374
Peripheral	PCW10	0.88371533	0.3422544	0.32957032
Peripheral	PCW13	0.70687884	0.2696905	0.0763754
Peripheral	PCW15	0.08419111	0.11039662	0.18387364
Peripheral	PCW19	0.00333513	0.23965836	0.01560174
Peripheral	PCW23	0.00423929	0.5153444	0.00667282
