# Supplementary material for: Single cell dual-omic atlas of the human developing retina
Source: Nat Commun. 2024 Aug 9;15:6792. doi: 10.1038/s41467-024-50853-5 (PMC11310509; doi:10.1038/s41467-024-50853-5)
Supplement: Supplementary file 17 — Source Data [file 41467_2024_50853_MOESM17_ESM.zip › Source Data/Fig4.txt]

Fig. 4A 4B 4F
The velocity stream on UMAP embeddings can be access on Zenodo(https://doi.org/10.5281/zenodo.11412907).
Fig. 4C
Region	Week	subclass	row_count
Macula	PCW10	SACs	22
Macula	PCW10	GABAergic	51
Macula	PCW10	AC Precursor	216
Macula	PCW10	NRPC	248
Macula	PCW13	dual ACs	2
Macula	PCW13	SACs	84
Macula	PCW13	Glycinergic	2
Macula	PCW13	GABAergic	289
Macula	PCW13	AC Precursor	719
Macula	PCW13	NRPC	141
Macula	PCW15	dual ACs	116
Macula	PCW15	SACs	220
Macula	PCW15	Glycinergic	273
Macula	PCW15	GABAergic	2447
Macula	PCW15	AC Precursor	2228
Macula	PCW15	NRPC	181
Macula	PCW19	dual ACs	741
Macula	PCW19	SACs	128
Macula	PCW19	Glycinergic	2337
Macula	PCW19	GABAergic	3112
Macula	PCW19	AC Precursor	1101
Macula	PCW19	NRPC	21
Macula	PCW23	dual ACs	483
Macula	PCW23	SACs	106
Macula	PCW23	Glycinergic	1735
Macula	PCW23	GABAergic	1353
Macula	PCW23	AC Precursor	187
Macula	PCW23	NRPC	1
Peripheral	PCW10	NRPC	111
Peripheral	PCW13	SACs	2
Peripheral	PCW13	GABAergic	1
Peripheral	PCW13	AC Precursor	58
Peripheral	PCW13	NRPC	147
Peripheral	PCW15	SACs	168
Peripheral	PCW15	GABAergic	814
Peripheral	PCW15	AC Precursor	992
Peripheral	PCW15	NRPC	214
Peripheral	PCW19	dual ACs	98
Peripheral	PCW19	SACs	64
Peripheral	PCW19	Glycinergic	662
Peripheral	PCW19	GABAergic	2486
Peripheral	PCW19	AC Precursor	1255
Peripheral	PCW19	NRPC	185
Peripheral	PCW23	dual ACs	294
Peripheral	PCW23	SACs	13
Peripheral	PCW23	Glycinergic	688
Peripheral	PCW23	GABAergic	485
Peripheral	PCW23	AC Precursor	351
Peripheral	PCW23	NRPC	10
Whole Eye	PCW8	GABAergic	1
Whole Eye	PCW8	NRPC	84
Fig. 4D
	x	y	circular	name	centrality	UMAP_1	UMAP_2	.ggraph.orig_index	.ggraph.index	TIME	SUM	is_TF	labels	shape	Nor_Exp	Module
BNC2	0.233895703	0.449599472	FALSE	BNC2	0.001481606	0.233895703	0.449599472	1	1	142.920129	0.028372368	TRUE	BNC2	19	0.283723678	1
CUX2	4.747007875	0.652703968	FALSE	CUX2	0.001721365	4.747007875	0.652703968	2	2	127.5751585	0.30627503	TRUE	CUX2	19	3.062750297	1
DACH1	-4.381880255	-2.723392549	FALSE	DACH1	0.001633083	-4.381880255	-2.723392549	3	3	129.8621749	0.583104447	TRUE	DACH1	19	5.831044466	2
EBF1	-4.519147844	-3.093189182	FALSE	EBF1	0.001683633	-4.519147844	-3.093189182	4	4	134.7657652	0.183157798	TRUE	EBF1	19	1.831577981	2
EBF3	-3.721682758	-3.412862274	FALSE	EBF3	0.001625393	-3.721682758	-3.412862274	5	5	146.7444884	0.088294206	TRUE	EBF3	19	0.882942058	2
ESRRG	1.67435792	0.507339445	FALSE	ESRRG	0.001437887	1.67435792	0.507339445	6	6	132.8345242	0.380035475	TRUE	ESRRG	19	3.800354746	1
FEZF1	-1.477932067	1.13678023	FALSE	FEZF1	0.001665852	-1.477932067	1.13678023	7	7	107.4215275	0.001453466	TRUE	FEZF1	19	0.014534658	2
FOS	1.163286476	2.704841105	FALSE	FOS	0.013334661	1.163286476	2.704841105	8	8	130.9383314	0.005073609	TRUE	FOS	19	0.050736089	1
FOSB	1.295355706	2.573538748	FALSE	FOSB	0.012704969	1.295355706	2.573538748	9	9	129.9351048	0.000827684	TRUE	FOSB	19	0.008276839	1
FOXP2	-5.85152051	-0.971729192	FALSE	FOXP2	0.001719508	-5.85152051	-0.971729192	10	10	124.0141718	0.051628881	TRUE	FOXP2	19	0.516288813	2
GLI3	-5.96404788	-0.866601738	FALSE	GLI3	0.002088689	-5.96404788	-0.866601738	11	11	126.9866387	0.019775388	TRUE	GLI3	19	0.197753879	2
HES5	-5.758526297	-0.838450941	FALSE	HES5	0.00162167	-5.758526297	-0.838450941	12	12	117.8609743	0.016936847	TRUE	HES5	19	0.169368473	2
HES6	-5.474275561	-1.054988655	FALSE	HES6	0.002989701	-5.474275561	-1.054988655	13	13	107.4215275	0.028593206	TRUE	HES6	19	0.285932062	2
HEYL	-5.838346453	-1.516022595	FALSE	HEYL	0.002890927	-5.838346453	-1.516022595	14	14	107.9303693	0.011034593	TRUE	HEYL	19	0.110345931	2
HIF1A	-4.980226011	-2.899448354	FALSE	HIF1A	0.001546483	-4.980226011	-2.899448354	15	15	127.2682275	0.423161604	TRUE	HIF1A	19	4.231616039	2
HLF	-2.910349817	-3.01559292	FALSE	HLF	0.001528478	-2.910349817	-3.01559292	16	16	134.6799074	0.203905098	TRUE	HLF	19	2.039050981	2
ID4	2.4889746	2.644553152	FALSE	ID4	0.001504095	2.4889746	2.644553152	17	17	131.4533662	0.027033089	TRUE	ID4	19	0.270330892	1
ISL1	-1.674108477	1.304281202	FALSE	ISL1	0.00157659	-1.674108477	1.304281202	18	18	118.2722504	0.024001974	TRUE	ISL1	19	0.240019744	2
JAZF1	4.802882223	0.297893492	FALSE	JAZF1	0.001604576	4.802882223	0.297893492	19	19	132.8315195	0.17871141	TRUE	JAZF1	19	1.787114099	1
LHX2	3.967896728	2.675279108	FALSE	LHX2	0.001427542	3.967896728	2.675279108	20	20	129.737701	0.029587972	TRUE	LHX2	19	0.29587972	1
LHX9	1.423360615	2.212664572	FALSE	LHX9	0.001951065	1.423360615	2.212664572	21	21	126.9007062	0.131174593	TRUE	LHX9	19	1.311745933	1
MAF	2.717883138	2.488996473	FALSE	MAF	0.001544567	2.717883138	2.488996473	22	22	130.4167793	0.020183754	TRUE	MAF	19	0.201837543	1
MEIS2	5.244895964	0.513298241	FALSE	MEIS2	0.001734245	5.244895964	0.513298241	23	23	125.7701509	0.562546569	TRUE	MEIS2	19	5.625465686	1
NEUROD1	-1.63387856	-1.292504224	FALSE	NEUROD1	0.001440959	-1.63387856	-1.292504224	24	24	137.1814364	0.087311341	TRUE	NEUROD1	19	0.873113415	2
NEUROD4	-5.118705721	-2.78176632	FALSE	NEUROD4	0.001977142	-5.118705721	-2.78176632	25	25	127.7595248	0.074093853	TRUE	NEUROD4	19	0.740938529	2
NEUROG3	-1.303540559	0.973692146	FALSE	NEUROG3	0.001451734	-1.303540559	0.973692146	26	26	118.9475036	0.001022603	TRUE	NEUROG3	19	0.010226025	2
NFIA	-1.886255236	-1.36947039	FALSE	NFIA	0.001626274	-1.886255236	-1.36947039	27	27	139.1585323	0.306674761	TRUE	NFIA	19	3.066747614	2
NFIB	-3.941242428	-3.233263376	FALSE	NFIB	0.001732909	-3.941242428	-3.233263376	28	28	141.1927457	0.150406303	TRUE	NFIB	19	1.504063032	2
NFIX	-3.781538935	-3.257051262	FALSE	NFIX	0.001585666	-3.781538935	-3.257051262	29	29	148.0768728	0.056075228	TRUE	NFIX	19	0.560752277	2
NR4A2	1.95856133	1.186940638	FALSE	NR4A2	0.00166899	1.95856133	1.186940638	30	30	125.0725461	0.030578062	TRUE	NR4A2	19	0.305780622	1
ONECUT1	-4.584473581	-0.553312334	FALSE	ONECUT1	0.001687636	-4.584473581	-0.553312334	31	31	115.2922383	0.045046124	TRUE	ONECUT1	19	0.450461241	2
OTX2	0.896332829	3.003904787	FALSE	OTX2	0.001965454	0.896332829	3.003904787	32	32	134.6041716	0.015024849	TRUE	OTX2	19	0.150248489	1
PBX1	4.466915159	0.769165722	FALSE	PBX1	0.001654011	4.466915159	0.769165722	33	33	127.8089574	0.575767967	TRUE	PBX1	19	5.757679668	1
PBX3	4.056109457	1.820682016	FALSE	PBX3	0.001515235	4.056109457	1.820682016	34	34	121.0336588	0.255200436	TRUE	PBX3	19	2.552004365	1
POU3F3	0.467661201	1.514841524	FALSE	POU3F3	0.001442023	0.467661201	1.514841524	35	35	136.1838733	0.016151283	TRUE	POU3F3	19	0.161512826	1
POU6F2	3.232108383	-0.328005346	FALSE	POU6F2	0.002126061	3.232108383	-0.328005346	36	36	126.2375128	0.250673537	TRUE	POU6F2	19	2.506735368	1
PRDM13	-4.837690802	-2.9843253	FALSE	PRDM13	0.001598929	-4.837690802	-2.9843253	37	37	128.4053866	0.093299425	TRUE	PRDM13	19	0.932994254	2
PRDM8	2.592841892	2.71934363	FALSE	PRDM8	0.001483884	2.592841892	2.71934363	38	38	136.1535478	0.043583947	TRUE	PRDM8	19	0.435839472	1
PROX1	-2.167361708	-1.983399066	FALSE	PROX1	0.00167678	-2.167361708	-1.983399066	39	39	140.2012029	0.164221653	TRUE	PROX1	19	1.64221653	2
PTF1A	-5.694360228	-1.764530333	FALSE	PTF1A	0.001526143	-5.694360228	-1.764530333	40	40	109.3541674	0.019374895	TRUE	PTF1A	19	0.193748954	2
RORA	-2.145744295	-2.105196449	FALSE	RORA	0.001697396	-2.145744295	-2.105196449	41	41	137.5730255	0.594294305	TRUE	RORA	19	5.942943047	2
SATB2	-3.453091355	-3.444506558	FALSE	SATB2	0.001503866	-3.453091355	-3.444506558	42	42	146.0827304	0.046813288	TRUE	SATB2	19	0.468132876	2
SOX11	-5.648992033	-2.090943905	FALSE	SOX11	0.001744992	-5.648992033	-2.090943905	43	43	123.8646809	0.169018837	TRUE	SOX11	19	1.69018837	2
SOX2	-1.733043642	1.304759947	FALSE	SOX2	0.001556017	-1.733043642	1.304759947	44	44	118.1643836	0.028811095	TRUE	SOX2	19	0.288110948	2
SOX5	-0.305288197	0.977876869	FALSE	SOX5	0.001645974	-0.305288197	0.977876869	45	45	132.0893947	0.791272673	TRUE	SOX5	19	7.912726734	1
ST18	-4.988504381	-2.914405393	FALSE	ST18	0.001740704	-4.988504381	-2.914405393	46	46	123.3848646	0.267703262	TRUE	ST18	19	2.677032616	2
TCF4	-3.844965429	-2.983850199	FALSE	TCF4	0.001968671	-3.844965429	-2.983850199	47	47	136.2912698	0.599606783	TRUE	TCF4	19	5.996067826	2
TEAD1	0.938263743	1.674735514	FALSE	TEAD1	0.001651378	0.938263743	1.674735514	48	48	128.7266476	0.167023827	TRUE	TEAD1	19	1.670238273	1
TFAP2C	3.652547626	0.970361439	FALSE	TFAP2C	0.00163214	3.652547626	0.970361439	49	49	121.0787482	0.079149298	TRUE	TFAP2C	19	0.791492979	1
THRB	3.038175611	1.812406984	FALSE	THRB	0.00165054	3.038175611	1.812406984	50	50	134.7389595	0.059915029	TRUE	THRB	19	0.599150295	1
TOX	4.103134661	2.220345465	FALSE	TOX	0.001729788	4.103134661	2.220345465	51	51	127.7925936	0.526014199	TRUE	TOX	19	5.260141991	1
TSHZ1	0.54342541	1.472854105	FALSE	TSHZ1	0.001539558	0.54342541	1.472854105	52	52	131.6441637	0.076146275	TRUE	TSHZ1	19	0.761462752	1
TSHZ2	-2.555088968	-2.111197385	FALSE	TSHZ2	0.001548667	-2.555088968	-2.111197385	53	53	135.6699941	0.219989302	TRUE	TSHZ2	19	2.199893023	2
TSHZ3	4.126022367	2.693376509	FALSE	TSHZ3	0.002031913	4.126022367	2.693376509	54	54	121.5262354	0.054691262	TRUE	TSHZ3	19	0.546912619	1
ZBTB18	-4.763795824	-1.883217367	FALSE	ZBTB18	0.001643533	-4.763795824	-1.883217367	55	55	132.0213157	0.057108226	TRUE	ZBTB18	19	0.571082262	2
ZBTB7C	2.610109596	1.962079016	FALSE	ZBTB7C	0.001430182	2.610109596	1.962079016	56	56	133.5016803	0.083136706	TRUE	ZBTB7C	19	0.831367057	1
ZFHX3	5.156491785	0.386060682	FALSE	ZFHX3	0.001824717	5.156491785	0.386060682	57	57	121.5902599	0.383823042	TRUE	ZFHX3	19	3.838230419	1
ZFPM2	1.090727477	0.061511961	FALSE	ZFPM2	0.001576514	1.090727477	0.061511961	58	58	138.0916801	0.38477294	TRUE	ZFPM2	19	3.847729396	1
ZNF503	3.87529376	0.699614492	FALSE	ZNF503	0.001451323	3.87529376	0.699614492	59	59	122.0055281	0.036303289	TRUE	ZNF503	19	0.363032892	1
ZNF536	-2.814094753	-2.194400045	FALSE	ZNF536	0.001580136	-2.814094753	-2.194400045	60	60	134.6212275	0.263069887	TRUE	ZNF536	19	2.630698874	2
Fig. 4G
Gene Expression
	T.0_5	T.5_10	T.10_15	T.15_20	T.20_25	T.25_30	T.30_35	T.35_40	T.40_45	T.45_50	T.50_55	T.55_60	T.60_65	T.65_70	T.70_75	T.75_80	T.80_85	T.85_90	T.90_95	T.95_100
ONECUT1	1.28934994	1.28934994	1.28934994	1.28934994	1.28934994	1.28934994	1.13681381	1.13305659	1.05991748	0.967293	0.92265201	0.83321794	0.78075876	0.78248419	0.68346518	0.68346518	0.68346518	0.68346518	0.68346518	0.68346518
ETS1	0.08261124	0.08261124	0.08261124	0.08261124	0.08261124	0.08261124	0.08261124	0.0494947	0.0494947	0.03040267	0.03040267	0.03040267	0	0	0	0	0	0	0	0
ONECUT2	2.17067412	2.17067412	2.17067412	2.17067412	2.17067412	2.17067412	2.12377874	2.06535981	2.00946089	1.86462145	1.76346819	1.63679905	1.54529183	1.44543775	1.35559159	1.35559159	1.35559159	1.35559159	1.35559159	1.35559159
STAT5B	1.6080293	1.6080293	1.6080293	1.6080293	1.6080293	1.6080293	1.52364051	1.53293429	1.47650434	1.47964505	1.45766252	1.41023341	1.41460046	1.34072466	1.31804421	1.31804421	1.31804421	1.31804421	1.31804421	1.31804421
THRB	0.50906268	0.50906268	0.50906268	0.50906268	0.50906268	0.50906268	0.4667979	0.44197002	0.44197002	0.37806596	0.28669908	0.2382892	0.2382892	0.26120443	0.20988418	0.20988418	0.20988418	0.20988418	0.20988418	0.20988418
ZKSCAN1	1.2517788	1.2517788	1.2517788	1.2517788	1.2517788	1.2517788	1.23180242	1.17467577	1.19578211	1.12186772	1.08130678	1.01345328	1.00747508	1.02657042	1.02956341	1.02956341	1.02956341	1.02956341	1.02956341	1.02956341
ESRRG	1.63822076	1.63822076	1.63822076	1.63822076	1.63822076	1.63822076	1.67934688	1.56583794	1.58077305	1.47126664	1.36482064	1.29993148	1.16776564	1.03692692	0.91090981	0.91090981	0.91090981	0.91090981	0.91090981	0.91090981
MZF1-AS1	0.15511584	0.15511584	0.15511584	0.15511584	0.15511584	0.15511584	0.15511584	0.15511584	0.13488209	0.13488209	0.09639176	0.05806031	0.05806031	0.05806031	0.07677545	0.07677545	0.07677545	0.07677545	0.07677545	0.07677545
TBX20	0.12459242	0.12459242	0.12459242	0.12459242	0.12459242	0.12459242	0.07644691	0.07644691	0.05757406	0.05757406	0.05757406	0.05757406	0.05757406	0.05757406	0.05757406	0.05757406	0.05757406	0.05757406	0.05757406	0.05757406
PRDM1	0.16167389	0.16167389	0.16167389	0.16167389	0.16167389	0.16167389	0.09678721	0.09678721	0.09678721	0.08050358	0.06252935	0.04036004	0.04036004	0.08237232	0.08237232	0.08237232	0.08237232	0.08237232	0.08237232	0.08237232
ETV1	0.09808854	0.09808854	0.09808854	0.09808854	0.09808854	0.09808854	0.09099334	0.02751969	0.02751969	0.03987797	0.01235828	0.01235828	0.01235828	0.01235828	0.07729513	0.07729513	0.07729513	0.07729513	0.07729513	0.07729513
POU3F2	0.3883755	0.3883755	0.3883755	0.3883755	0.3883755	0.3883755	0.42472988	0.39616324	0.3673017	0.41278219	0.36560651	0.38918068	0.38275873	0.35516598	0.33642834	0.33642834	0.33642834	0.33642834	0.33642834	0.33642834
TFDP2	3.04073241	3.04073241	3.04073241	3.04073241	3.04073241	3.04073241	3.03444052	3.0388275	3.03913336	3.01584399	3.04012142	2.92534009	2.90442021	2.8433675	2.84796605	2.84796605	2.84796605	2.84796605	2.84796605	2.84796605
TFAP2B	0.62513322	0.62513322	0.62513322	0.62513322	0.62513322	0.62513322	0.593849	0.63598734	0.56553373	0.51146696	0.49397533	0.58061137	0.51546082	0.52698848	0.47975301	0.47975301	0.47975301	0.47975301	0.47975301	0.47975301
NR3C2	0.03278656	0.03278656	0.03278656	0.03278656	0.03278656	0.03278656	0.03278656	0.03278656	0.03278656	0	0	0	0.05871295	0.08339462	0.10978993	0.10978993	0.10978993	0.10978993	0.10978993	0.10978993
BACH1	1.87931937	1.87931937	1.87931937	1.87931937	1.87931937	1.87931937	1.99621244	2.04922864	2.12373561	2.08004412	2.06210708	2.06473533	2.02059274	1.93713496	1.93169988	1.93169988	1.93169988	1.93169988	1.93169988	1.93169988
JUND	0.21269744	0.21269744	0.21269744	0.21269744	0.21269744	0.21269744	0.2369419	0.23354323	0.25718573	0.23417498	0.25762168	0.20779155	0.20779155	0.21483599	0.19879152	0.19879152	0.19879152	0.19879152	0.19879152	0.19879152
TBP	0.13540246	0.13540246	0.13540246	0.13540246	0.13540246	0.13540246	0.086325	0.11069449	0.13693217	0.13693217	0.12408556	0.12408556	0.12408556	0.12408556	0.12127758	0.12127758	0.12127758	0.12127758	0.12127758	0.12127758
TFCP2	1.06873092	1.06873092	1.06873092	1.06873092	1.06873092	1.06873092	1.13593175	1.05811196	1.09857105	1.19876658	1.2499715	1.19761559	1.14904749	1.14555758	1.13754502	1.13754502	1.13754502	1.13754502	1.13754502	1.13754502
BHLHE40-AS1	0.02406467	0.02406467	0.02406467	0.02406467	0.02406467	0.02406467	0.02406467	0.02406467	0.02406467	0.02406467	0.04494929	0.04494929	0.04494929	0.02088462	0.02088462	0.02088462	0.02088462	0.02088462	0.02088462	0.02088462
ZNF423	2.76186165	2.76186165	2.76186165	2.76186165	2.76186165	2.76186165	2.76225663	2.78576362	2.83647316	2.78340671	2.78616231	2.78591711	2.86609033	2.79927696	2.65709658	2.65709658	2.65709658	2.65709658	2.65709658	2.65709658
LHX2	0.27478242	0.27478242	0.27478242	0.27478242	0.27478242	0.27478242	0.30561619	0.2995752	0.32132985	0.30672638	0.31219886	0.28769218	0.30317131	0.23256796	0.2673516	0.2673516	0.2673516	0.2673516	0.2673516	0.2673516
SP4	0.67468864	0.67468864	0.67468864	0.67468864	0.67468864	0.67468864	0.68726272	0.81711157	0.82092957	0.79240164	0.77875955	0.87319677	0.83887661	0.85030565	0.90999048	0.90999048	0.90999048	0.90999048	0.90999048	0.90999048
PKNOX1	0.78338018	0.78338018	0.78338018	0.78338018	0.78338018	0.78338018	0.75998003	0.83038412	0.77171835	0.81954699	0.87012018	0.88009242	0.93725051	0.94803031	0.93552093	0.93552093	0.93552093	0.93552093	0.93552093	0.93552093
ASCL1	0.16480888	0.16480888	0.16480888	0.16480888	0.16480888	0.16480888	0.18585997	0.15369692	0.16798709	0.19334707	0.20217935	0.25586771	0.26504973	0.25256442	0.26935766	0.26935766	0.26935766	0.26935766	0.26935766	0.26935766
USF2	0.20830564	0.20830564	0.20830564	0.20830564	0.20830564	0.20830564	0.21198344	0.19058706	0.17640301	0.13508977	0.13339135	0.13339135	0.19802364	0.18308191	0.18308191	0.18308191	0.18308191	0.18308191	0.18308191	0.18308191
NFE2L1	0.23302182	0.23302182	0.23302182	0.23302182	0.23302182	0.23302182	0.25193196	0.25193196	0.28103126	0.27707447	0.24518712	0.23776411	0.27372308	0.28656026	0.26644501	0.26644501	0.26644501	0.26644501	0.26644501	0.26644501
NFIB	0.64282165	0.64282165	0.64282165	0.64282165	0.64282165	0.64282165	0.56883792	0.62310769	0.68873651	0.81044801	0.98001765	1.12982009	1.3521158	1.55057881	1.84667665	1.84667665	1.84667665	1.84667665	1.84667665	1.84667665
NEUROD4	1.65235256	1.65235256	1.65235256	1.65235256	1.65235256	1.65235256	1.64712559	1.74280106	1.80584471	1.90562365	1.92697246	2.02491084	2.15464136	2.19364494	2.25426913	2.25426913	2.25426913	2.25426913	2.25426913	2.25426913
NFIA	2.08263961	2.08263961	2.08263961	2.08263961	2.08263961	2.08263961	2.07656666	2.21553521	2.34536157	2.60640418	2.75000197	2.90079033	3.13460245	3.32013884	3.52607985	3.52607985	3.52607985	3.52607985	3.52607985	3.52607985
NFIA-AS2	0.64648246	0.64648246	0.64648246	0.64648246	0.64648246	0.64648246	0.68000667	0.74600966	0.89202134	1.03940174	1.18898961	1.28754822	1.38711481	1.53230246	1.65480038	1.65480038	1.65480038	1.65480038	1.65480038	1.65480038
NFIX	0.06077156	0.06077156	0.06077156	0.06077156	0.06077156	0.06077156	0.06077156	0.06077156	0.08907148	0.08907148	0.08907148	0.10208379	0.17048086	0.18340144	0.24733429	0.24733429	0.24733429	0.24733429	0.24733429	0.24733429
POU2F1	2.29762323	2.29762323	2.29762323	2.29762323	2.29762323	2.29762323	2.29032035	2.40503048	2.39185547	2.38498603	2.41909679	2.49235802	2.55013262	2.59834468	2.64536825	2.64536825	2.64536825	2.64536825	2.64536825	2.64536825
GLI2	0.17779982	0.17779982	0.17779982	0.17779982	0.17779982	0.17779982	0.19460211	0.15199435	0.16661493	0.17897321	0.15291674	0.17660182	0.20563711	0.26787705	0.28945343	0.28945343	0.28945343	0.28945343	0.28945343	0.28945343
FOXP2	1.52698896	1.52698896	1.52698896	1.52698896	1.52698896	1.52698896	1.42778853	1.41815184	1.34252827	1.4459817	1.52790058	1.49773576	1.51242373	1.56769767	1.80000976	1.80000976	1.80000976	1.80000976	1.80000976	1.80000976
RORA	3.20109514	3.20109514	3.20109514	3.20109514	3.20109514	3.20109514	3.27170131	3.25990991	3.23359286	3.19589648	3.29184625	3.37173277	3.48444855	3.54632621	3.71882877	3.71882877	3.71882877	3.71882877	3.71882877	3.71882877
NFIL3	0.35684783	0.35684783	0.35684783	0.35684783	0.35684783	0.35684783	0.3509449	0.36916957	0.36167579	0.35557934	0.38716719	0.38644955	0.38080141	0.36823017	0.43997713	0.43997713	0.43997713	0.43997713	0.43997713	0.43997713
HESX1	0.01778625	0.01778625	0.01778625	0.01778625	0.01778625	0.01778625	0.01778625	0.01778625	0.01778625	0.01778625	0.06869918	0.09742096	0.0796347	0.0796347	0.09834985	0.09834985	0.09834985	0.09834985	0.09834985	0.09834985
NR1D1	0.03762238	0.03762238	0.03762238	0.03762238	0.03762238	0.03762238	0.03762238	0.03762238	0.03762238	0.03762238	0.03440308	0.04741539	0.07307801	0.10708834	0.1392943	0.1392943	0.1392943	0.1392943	0.1392943	0.1392943
TCF7L2	1.00838575	1.00838575	1.00838575	1.00838575	1.00838575	1.00838575	0.98350471	1.04291613	0.99497533	1.07080354	1.21725847	1.24298328	1.33387905	1.38369621	1.40768789	1.40768789	1.40768789	1.40768789	1.40768789	1.40768789
SOX9	0.0445434	0.0445434	0.0445434	0.0445434	0.0445434	0.0445434	0.0445434	0.0445434	0.0445434	0.0445434	0.02351786	0.06330289	0.06330289	0.12072606	0.15497022	0.15497022	0.15497022	0.15497022	0.15497022	0.15497022
FOXP1	1.98362039	1.98362039	1.98362039	1.98362039	1.98362039	1.98362039	1.98339769	2.12188051	2.18876254	2.19188641	2.26939711	2.28093468	2.37762811	2.34657271	2.43324136	2.43324136	2.43324136	2.43324136	2.43324136	2.43324136
GLI3	0.77835877	0.77835877	0.77835877	0.77835877	0.77835877	0.77835877	0.80288721	0.76704084	0.74936791	0.73619122	0.82272778	0.85064376	0.84277034	0.79865853	0.84309304	0.84309304	0.84309304	0.84309304	0.84309304	0.84309304
ISL1	0.25597742	0.25597742	0.25597742	0.25597742	0.25597742	0.25597742	0.24215123	0.19297978	0.23252544	0.21820215	0.24493043	0.26126647	0.22333823	0.21774129	0.27951881	0.27951881	0.27951881	0.27951881	0.27951881	0.27951881
ZNF589	0.37746531	0.37746531	0.37746531	0.37746531	0.37746531	0.37746531	0.36147819	0.32545065	0.37893683	0.37893683	0.32911226	0.35475577	0.3333155	0.35690606	0.41818141	0.41818141	0.41818141	0.41818141	0.41818141	0.41818141
Motif
	T.0_5	T.5_10	T.10_15	T.15_20	T.20_25	T.25_30	T.30_35	T.35_40	T.40_45	T.45_50	T.50_55	T.55_60	T.60_65	T.65_70	T.70_75	T.75_80	T.80_85	T.85_90	T.90_95	T.95_100
ONECUT1	4.42890433	4.42890433	4.42890433	4.42890433	4.42890433	4.42890433	3.96355679	2.25418523	0.90153902	-0.3532705	-0.9196118	-2.2979063	-2.8569111	-2.915234	-4.1693433	-4.1693433	-4.1693433	-4.1693433	-4.1693433	-4.1693433
ETS1	-0.3209624	-0.3209624	-0.3209624	-0.3209624	-0.3209624	-0.3209624	-0.4085532	-1.7299148	-2.1467872	-2.8582612	-3.7918236	-3.900032	-4.8975023	-5.2649342	-5.3478147	-5.3478147	-5.3478147	-5.3478147	-5.3478147	-5.3478147
ONECUT2	4.38981864	4.38981864	4.38981864	4.38981864	4.38981864	4.38981864	3.83555919	2.08562935	0.7408066	-0.5305955	-1.0259004	-2.1855385	-2.6527654	-2.5956523	-3.8514513	-3.8514513	-3.8514513	-3.8514513	-3.8514513	-3.8514513
STAT5B	1.6069923	1.6069923	1.6069923	1.6069923	1.6069923	1.6069923	1.33867915	0.7356161	0.42302086	0.33459695	0.8195659	-0.2754161	-0.8899261	-1.3904429	-1.9989733	-1.9989733	-1.9989733	-1.9989733	-1.9989733	-1.9989733
THRB	3.07811223	3.07811223	3.07811223	3.07811223	3.07811223	3.07811223	2.0218127	2.48356689	2.65299095	2.33138762	1.60021328	1.40601409	1.2870929	1.0093121	0.64328229	0.64328229	0.64328229	0.64328229	0.64328229	0.64328229
ZKSCAN1	0.93642725	0.93642725	0.93642725	0.93642725	0.93642725	0.93642725	0.3028741	0.10557127	-0.5909914	-1.1598507	-1.3459186	-1.6290772	-1.6691179	-0.9934478	-2.0953571	-2.0953571	-2.0953571	-2.0953571	-2.0953571	-2.0953571
ESRRG	6.45516523	6.45516523	6.45516523	6.45516523	6.45516523	6.45516523	5.77781276	5.22765779	4.91863418	4.81717101	3.34314365	3.96775275	4.54844286	3.91819322	3.03856419	3.03856419	3.03856419	3.03856419	3.03856419	3.03856419
MZF1	2.62788403	2.62788403	2.62788403	2.62788403	2.62788403	2.62788403	2.01227351	2.40101475	2.55392714	2.51570491	2.32698659	1.96954772	2.05982362	1.72929095	1.79294143	1.79294143	1.79294143	1.79294143	1.79294143	1.79294143
TBX20	4.64503728	4.64503728	4.64503728	4.64503728	4.64503728	4.64503728	4.0770458	3.92404253	3.29847507	2.90763605	2.06812645	2.48088154	1.91344036	1.52034593	0.93667801	0.93667801	0.93667801	0.93667801	0.93667801	0.93667801
PRDM1	1.88391357	1.88391357	1.88391357	1.88391357	1.88391357	1.88391357	1.16954997	0.76768887	0.67669538	0.28902096	-0.0370195	-0.2609374	-0.9732073	-1.5320523	-1.7534073	-1.7534073	-1.7534073	-1.7534073	-1.7534073	-1.7534073
ETV1	-1.4008028	-1.4008028	-1.4008028	-1.4008028	-1.4008028	-1.4008028	-1.4044171	-2.6521407	-3.2176453	-3.7608351	-4.5364944	-4.8809268	-5.7087731	-5.8081433	-5.8710545	-5.8710545	-5.8710545	-5.8710545	-5.8710545	-5.8710545
POU3F2	-1.1588463	-1.1588463	-1.1588463	-1.1588463	-1.1588463	-1.1588463	-1.4689324	-1.5145842	-1.4883325	-1.4695292	-1.9141404	-1.505663	-1.2486786	-1.1140721	-1.411649	-1.411649	-1.411649	-1.411649	-1.411649	-1.411649
TFDP2	-1.7971356	-1.7971356	-1.7971356	-1.7971356	-1.7971356	-1.7971356	-1.7223574	-2.8119622	-3.0770982	-2.9911767	-3.2082828	-3.9773576	-3.8280261	-4.0309959	-4.1568552	-4.1568552	-4.1568552	-4.1568552	-4.1568552	-4.1568552
TFAP2B	4.03199839	4.03199839	4.03199839	4.03199839	4.03199839	4.03199839	4.34384414	4.6136119	4.15584559	3.88686409	3.82968464	3.32784455	3.55409959	3.62168981	1.97210167	1.97210167	1.97210167	1.97210167	1.97210167	1.97210167
NR3C2	0.41283253	0.41283253	0.41283253	0.41283253	0.41283253	0.41283253	0.77924883	1.13833041	0.84222591	1.06300664	0.67093436	0.0626522	0.74542328	0.18586156	0.427644	0.427644	0.427644	0.427644	0.427644	0.427644
BACH1	3.80758862	3.80758862	3.80758862	3.80758862	3.80758862	3.80758862	5.09650702	5.16548025	5.27744455	5.06822319	5.86734778	5.7937745	4.75675418	4.07970428	3.43032354	3.43032354	3.43032354	3.43032354	3.43032354	3.43032354
JUND	3.00230444	3.00230444	3.00230444	3.00230444	3.00230444	3.00230444	3.81203251	4.17235211	5.11763079	5.57738164	6.46434757	6.39465167	6.32428986	5.27785379	5.12470186	5.12470186	5.12470186	5.12470186	5.12470186	5.12470186
TBP	-0.2223054	-0.2223054	-0.2223054	-0.2223054	-0.2223054	-0.2223054	0.44740436	0.56106058	0.36694115	0.8113581	1.1822476	0.82186722	1.08917591	1.04078299	1.86486286	1.86486286	1.86486286	1.86486286	1.86486286	1.86486286
TFCP2	-2.3959255	-2.3959255	-2.3959255	-2.3959255	-2.3959255	-2.3959255	-1.5170013	-1.0483291	-0.1076301	0.43173646	1.42025701	1.79943459	2.55501981	2.23989896	2.22306892	2.22306892	2.22306892	2.22306892	2.22306892	2.22306892
BHLHE40	-3.3857952	-3.3857952	-3.3857952	-3.3857952	-3.3857952	-3.3857952	-3.093984	-2.4593528	-1.9300503	-1.7893603	-0.5491451	0.88545868	1.31958969	1.24455642	1.10307381	1.10307381	1.10307381	1.10307381	1.10307381	1.10307381
ZNF423	0.88306353	0.88306353	0.88306353	0.88306353	0.88306353	0.88306353	0.56691286	0.6065018	0.79413024	0.8122126	1.88272311	1.52930872	1.93891296	2.17964113	1.56627021	1.56627021	1.56627021	1.56627021	1.56627021	1.56627021
LHX2	-9.6736608	-9.6736608	-9.6736608	-9.6736608	-9.6736608	-9.6736608	-8.4937397	-8.0595919	-6.7495926	-5.6915664	-4.5325651	-4.9672238	-3.9961907	-3.5131085	-0.5944808	-0.5944808	-0.5944808	-0.5944808	-0.5944808	-0.5944808
SP4	-4.3523754	-4.3523754	-4.3523754	-4.3523754	-4.3523754	-4.3523754	-3.3270723	-2.0936516	-1.4784743	-0.8190055	-0.9883157	-1.2963486	-2.5027583	-3.5648881	-3.0235531	-3.0235531	-3.0235531	-3.0235531	-3.0235531	-3.0235531
PKNOX1	0.23663975	0.23663975	0.23663975	0.23663975	0.23663975	0.23663975	0.62776983	0.70244208	0.96201508	1.68855652	2.72585392	2.4081937	2.31430352	1.71585827	1.58678767	1.58678767	1.58678767	1.58678767	1.58678767	1.58678767
ASCL1	0.91619685	0.91619685	0.91619685	0.91619685	0.91619685	0.91619685	2.31481225	1.94780302	3.35244239	3.83727221	2.8105308	2.12566879	3.44459863	2.74459868	1.71506245	1.71506245	1.71506245	1.71506245	1.71506245	1.71506245
USF2	-4.3888998	-4.3888998	-4.3888998	-4.3888998	-4.3888998	-4.3888998	-4.3283425	-4.0505846	-4.4965885	-4.1170978	-3.4061584	-2.6209408	-1.6891856	-2.4272171	-2.1977827	-2.1977827	-2.1977827	-2.1977827	-2.1977827	-2.1977827
NFE2L1	-0.883052	-0.883052	-0.883052	-0.883052	-0.883052	-0.883052	-0.7338915	-0.2580652	0.19863357	0.86213167	0.26112656	1.24535818	1.78131064	2.38566074	2.10640603	2.10640603	2.10640603	2.10640603	2.10640603	2.10640603
NFIB	-19.16723	-19.16723	-19.16723	-19.16723	-19.16723	-19.16723	-19.591021	-19.0134	-18.058906	-15.763557	-13.98451	-11.895136	-9.0171561	-7.829177	-4.033767	-4.033767	-4.033767	-4.033767	-4.033767	-4.033767
NEUROD4	-16.560089	-16.560089	-16.560089	-16.560089	-16.560089	-16.560089	-14.704301	-14.300204	-12.963546	-11.009406	-9.5961108	-9.0258374	-6.3897389	-5.7036663	-3.445637	-3.445637	-3.445637	-3.445637	-3.445637	-3.445637
NFIA	-19.318769	-19.318769	-19.318769	-19.318769	-19.318769	-19.318769	-19.749259	-19.045527	-18.003058	-15.512709	-13.498923	-11.436972	-8.5180354	-7.3454467	-3.435836	-3.435836	-3.435836	-3.435836	-3.435836	-3.435836
NFIA.1	-19.318769	-19.318769	-19.318769	-19.318769	-19.318769	-19.318769	-19.749259	-19.045527	-18.003058	-15.512709	-13.498923	-11.436972	-8.5180354	-7.3454467	-3.435836	-3.435836	-3.435836	-3.435836	-3.435836	-3.435836
NFIX	-21.773505	-21.773505	-21.773505	-21.773505	-21.773505	-21.773505	-22.213234	-21.137828	-19.530781	-17.758968	-15.58145	-13.29399	-9.0928445	-7.2258084	-2.6091735	-2.6091735	-2.6091735	-2.6091735	-2.6091735	-2.6091735
POU2F1	-4.2268971	-4.2268971	-4.2268971	-4.2268971	-4.2268971	-4.2268971	-3.5597745	-2.5481656	-2.2371553	-2.0705686	-1.9644492	-1.0662668	-0.5274014	0.25413692	0.38829636	0.38829636	0.38829636	0.38829636	0.38829636	0.38829636
GLI2	0.43458134	0.43458134	0.43458134	0.43458134	0.43458134	0.43458134	0.36052061	0.13427755	0.41452303	0.48355649	0.89024495	0.95384577	1.85895527	2.59439685	3.00267645	3.00267645	3.00267645	3.00267645	3.00267645	3.00267645
FOXP2	-3.9840589	-3.9840589	-3.9840589	-3.9840589	-3.9840589	-3.9840589	-4.223212	-4.7064547	-4.7165892	-4.2602473	-3.6829998	-3.0733019	-3.190782	-3.3905504	-1.5841366	-1.5841366	-1.5841366	-1.5841366	-1.5841366	-1.5841366
RORA	-7.0852776	-7.0852776	-7.0852776	-7.0852776	-7.0852776	-7.0852776	-6.9668692	-6.4987296	-5.5992694	-4.4311597	-3.7437846	-2.8575451	-1.8109336	-0.8313017	0.06328144	0.06328144	0.06328144	0.06328144	0.06328144	0.06328144
NFIL3	-1.049928	-1.049928	-1.049928	-1.049928	-1.049928	-1.049928	-0.6691367	-0.2826801	-0.2546591	-0.5279438	-0.5820526	-0.1782676	0.02447585	-0.0324942	0.77095594	0.77095594	0.77095594	0.77095594	0.77095594	0.77095594
HESX1	-8.8535933	-8.8535933	-8.8535933	-8.8535933	-8.8535933	-8.8535933	-7.6287684	-7.4729648	-7.269337	-6.1547976	-4.7991474	-5.2997185	-4.4916602	-3.8228288	-0.6759949	-0.6759949	-0.6759949	-0.6759949	-0.6759949	-0.6759949
NR1D1	-5.9210104	-5.9210104	-5.9210104	-5.9210104	-5.9210104	-5.9210104	-5.7888397	-5.7030263	-4.8813759	-3.993279	-3.0111559	-2.0352643	-0.0126931	0.36485663	1.06491	1.06491	1.06491	1.06491	1.06491	1.06491
TCF7L2	-0.9779988	-0.9779988	-0.9779988	-0.9779988	-0.9779988	-0.9779988	-0.6121041	-0.2264881	-0.3909083	-0.4485941	-0.6470027	-0.2279005	0.17966305	-0.0546888	0.8658004	0.8658004	0.8658004	0.8658004	0.8658004	0.8658004
SOX9	-10.275667	-10.275667	-10.275667	-10.275667	-10.275667	-10.275667	-9.7314847	-9.7161787	-8.5771967	-7.8132964	-6.8020884	-6.7331737	-6.4309571	-5.887595	-3.7931839	-3.7931839	-3.7931839	-3.7931839	-3.7931839	-3.7931839
FOXP1	-1.8454317	-1.8454317	-1.8454317	-1.8454317	-1.8454317	-1.8454317	-1.5365514	-1.1095867	-1.8996086	-1.4455081	-1.5717052	-1.136495	-0.5640181	-0.0494802	1.76120419	1.76120419	1.76120419	1.76120419	1.76120419	1.76120419
GLI3	-0.6329824	-0.6329824	-0.6329824	-0.6329824	-0.6329824	-0.6329824	-0.3095233	-0.1986995	-0.4062911	0.2959689	0.69153341	1.158463	1.63175028	1.43542022	2.78952303	2.78952303	2.78952303	2.78952303	2.78952303	2.78952303
ISL1	-0.66721	-0.66721	-0.66721	-0.66721	-0.66721	-0.66721	-0.9196831	-0.9926018	-1.2241209	-1.1771591	-1.4635515	-1.3351202	-2.067751	-1.5187133	-0.6474313	-0.6474313	-0.6474313	-0.6474313	-0.6474313	-0.6474313
ZNF589	0.16350817	0.16350817	0.16350817	0.16350817	0.16350817	0.16350817	0.33386282	0.6031499	0.70086108	0.29863679	0.43143854	1.35591377	1.12159749	1.59078018	2.22886205	2.22886205	2.22886205	2.22886205	2.22886205	2.22886205
