# Supplementary material for: Single cell dual-omic atlas of the human developing retina
Source: Nat Commun. 2024 Aug 9;15:6792. doi: 10.1038/s41467-024-50853-5 (PMC11310509; doi:10.1038/s41467-024-50853-5)
Supplement: Supplementary file 17 — Source Data [file 41467_2024_50853_MOESM17_ESM.zip › Source Data/Fig5.txt]

Fig. 5D			2-sample test for equality of proportions with continuity correction	2-sample test for equality of proportions with continuity correction	2-sample test for equality of proportions with continuity correction
Category	Value	Group
H3K4me2	7%	All OCRs	data: c(nrow(all_hist_H3K4me2), nrow(p2g_hist_H3K4me2)) out of c(nrow(all), nrow(p2g))	data: c(nrow(all_hist_H3K27ac), nrow(p2g_hist_H3K27ac)) out of c(nrow(all), nrow(p2g))	data: c(length(common_all), length(common_p2g)) out of c(nrow(all), nrow(p2g))
H3K4me2	10%	Linked OCRs	X-squared = 180.64, df = 1, p-value < 2.2e-16	X-squared = 113.32, df = 1, p-value < 2.2e-16	X-squared = 213.97, df = 1, p-value < 2.2e-16
H3K27ac	13%	All OCRs	alternative hypothesis: two.sided	alternative hypothesis: two.sided	alternative hypothesis: two.sided
H3K27ac	15%	Linked OCRs	95 percent confidence interval:	95 percent confidence interval:	95 percent confidence interval:
H3K4me2&H3K27ac	6%	All OCRs	-0.02553534 -0.01841461	-0.02616664 -0.01759660	-0.02491782 -0.01833249
H3K4me2&H3K27ac	8%	Linked OCRs	sample estimates:	sample estimates:	sample estimates:
			prop 1 prop 2	prop 1 prop 2	prop 1 prop 2
			0.07494848 0.09692346	0.1264353 0.1483169	0.06003922 0.08166437
Fig. 5F
CRM	Genomic_Coordinates	Activity	Evolutionary_Conservation	Reference
FM1	chr14:48,738,185-48,738,542	forebrain and midbrain at around E8.5	highly conserved across human, rat, rabbit, dog, shrew, tree-shrew, elephant, opossum, platypus, and chicken	Kurokawa et al. 2004a
FM2	chr14:48,548,651-48,550,945	forebrain and midbrain at around E8.5	only conserved in rat, not in human and other species	Kurokawa et al. 2004a
FM3	chr14:48,815,062-48,815,650	forebrain and midbrain at around E8.5	highly conserved across human, rat, rabbit, dog, shrew, tree-shrew, elephant, opossum, platypus, and chicken	Kurokawa et al. 2014
AN1	chr14:48,753,373-48,753,872	Anterior neuroectoderm at neural plate stage before E8.5	highly conserved across human, rat, rabbit, dog, tree-shrew, elephant, opossum, platypus, and chicken	Kurokawa et al. 2004b & 2014
AN2	chr14:48,750,482-48,752,632	Anterior neuroectoderm at neural plate stage before E8.6	highly conserved across human, rat, rabbit, dog, shrew, elephant, opossum, platypus, and chicken	Kurokawa et al. 2014
EELPOT	chr14:48,677,866-48,680,484	Embryonic mouse retina	conserved across human, rat, rabbit, Dog, tree-shrew, elephant, and shrew	Muranishi et al. 2011
ECR2	chr14:48,664,950-48,665,549	Newly postmitotic photoreceptor cells and a subset of retinal progenitor cells.	highly conserved across human, rat, rabbit, dog, shrew, tree-shrew, elephant, opossum, chicken and zebrafish	Emerson et al. 2011
CM	chr14:48,662,541-48,663,415	cephalic mesenchyme	highly conserved across human, rat, rabbit, dog, shrew, tree-shrew, elephant, opossum, platypus, chicken and zebrafish	kimura et al. 1997
VE	chr14:48,662,541-48,664,340	Viceral endoderm	highly conserved across human, rat, rabbit, dog, shrew, Tree_shrew, elephant, opossum, platypus, chicken and zebrafish	Kimura et al. 2000
O5	chr14:48,579,939-48,581,028	Mature retina, Bipolar cells and a few rods	highly conserved across human, rat, rabbit, dog, shrew, tree-shrew, elephant, opossum, and chicken	doi:10.1242/dev.187922
O7	chr14:48,593,170-48,594,188	Mature retina, rods	highly conserved across human, rat, rabbit, dog, shrew, Tree_shrew, elephant, opossum, platypus, chicken	doi:10.1242/dev.187922
O9	chr14:48,608,144-48,609,697	Retinal progenitor or precursor cells	conserved across human, rat, rabbit, shrew, dog, tree-shrew, elephant, opossum, platypus and chicken	doi:10.1242/dev.187922
O6	chr14:48,584,564-48,585,012	Embryonic mouse retina	conserved across human, rat, dog, tree-shrew, and elephant	doi:10.1242/dev.187922
O8	chr14:48,606,973-48,608,016	Embryonic mouse retina	conserved across human, rat, rabbit, shrew, dog, tree-shrew, elephant, opossum, platypus and chicken	doi:10.1242/dev.187922
Fig. 5H
Primed
Min. 1st Qu. Median Mean 3rd Qu. Max.
0.01936 33.13419 45.25187 40.64577 50.96062 75.42467
Coupled-on
Min. 1st Qu. Median Mean 3rd Qu. Max.
1.001 44.766 52.009 50.917 59.558 99.981
Decoupled
Min. 1st Qu. Median Mean 3rd Qu. Max.
0.05274 1.55436 3.82798 23.02104 39.97344 97.49423
Coupled-off
Min. 1st Qu. Median Mean 3rd Qu. Max.
0.00 29.42 44.41 42.44 54.66 88.44
Fig. 5I
Gene	Module
ABCB9	Module 3: Late differentiation
ABCC1	Module 3: Late differentiation
ABCG1	Module 3: Late differentiation
ABHD3	Module 1: Early differentiation
AC008543.1	Module 1: Early differentiation
AC009630.1	Module 1: Early differentiation
AC010615.2	Module 1: Early differentiation
AC010996.1	Module 1: Early differentiation
AC025164.1	Module 3: Late differentiation
AC073529.1	Module 1: Early differentiation
AC073593.2	Module 3: Late differentiation
AC090241.2	Module 3: Late differentiation
AC104073.4	Module 1: Early differentiation
AC105052.5	Module 1: Early differentiation
ACSL6	Module 3: Late differentiation
ADAMTS3	Module 1: Early differentiation
ADGB	Module 1: Early differentiation
AGBL4	Module 1: Early differentiation
AK7	Module 1: Early differentiation
AL078600.1	Module 1: Early differentiation
AL512662.2	Module 1: Early differentiation
ALCAM	Module 1: Early differentiation
AMPD3	Module 3: Late differentiation
ANK3	Module 1: Early differentiation
ANKRD18A	Module 1: Early differentiation
ANKRD33B	Module 3: Late differentiation
ANLN	Module 1: Early differentiation
ANO3	Module 3: Late differentiation
ANOS1	Module 1: Early differentiation
AP001636.3	Module 1: Early differentiation
AP004608.1	Module 3: Late differentiation
APOLD1	Module 1: Early differentiation
ARFGEF3	Module 3: Late differentiation
ARHGAP11A	Module 1: Early differentiation
ARHGAP11B	Module 1: Early differentiation
ARHGAP24	Module 1: Early differentiation
ARHGAP28	Module 3: Late differentiation
ARHGAP29	Module 1: Early differentiation
ARHGAP6	Module 1: Early differentiation
ARHGEF3	Module 3: Late differentiation
ARHGEF37	Module 3: Late differentiation
ARHGEF39	Module 1: Early differentiation
ARL6IP1	Module 1: Early differentiation
ARNTL2	Module 1: Early differentiation
ASF1B	Module 1: Early differentiation
ASPM	Module 1: Early differentiation
ATP11A	Module 3: Late differentiation
ATP2B2	Module 3: Late differentiation
AURKA	Module 1: Early differentiation
AURKB	Module 1: Early differentiation
BACE2	Module 1: Early differentiation
BAIAP2L1	Module 1: Early differentiation
BASP1-AS1	Module 3: Late differentiation
BFSP1	Module 3: Late differentiation
BIRC5	Module 1: Early differentiation
BLM	Module 1: Early differentiation
BMPR1B	Module 1: Early differentiation
BORA	Module 1: Early differentiation
BRCA2	Module 1: Early differentiation
BRINP1	Module 3: Late differentiation
BTG2	Module 3: Late differentiation
BUB1	Module 1: Early differentiation
BUB1B	Module 1: Early differentiation
C5orf34	Module 1: Early differentiation
CA8	Module 1: Early differentiation
CABLES1	Module 1: Early differentiation
CACNA1A	Module 1: Early differentiation
CACNA1B	Module 3: Late differentiation
CAMK4	Module 1: Early differentiation
CAMKK1	Module 1: Early differentiation
CCDC15	Module 1: Early differentiation
CCDC150	Module 1: Early differentiation
CCDC88C	Module 3: Late differentiation
CCNA2	Module 1: Early differentiation
CCNB1	Module 1: Early differentiation
CCNB2	Module 1: Early differentiation
CCNF	Module 1: Early differentiation
CD55	Module 1: Early differentiation
CDC25C	Module 1: Early differentiation
CDC45	Module 1: Early differentiation
CDC6	Module 1: Early differentiation
CDC7	Module 1: Early differentiation
CDCA3	Module 1: Early differentiation
CDCA8	Module 1: Early differentiation
CDH6	Module 1: Early differentiation
CDK1	Module 1: Early differentiation
CDKL2	Module 1: Early differentiation
CDKN2C	Module 1: Early differentiation
CDKN3	Module 1: Early differentiation
CDS1	Module 1: Early differentiation
CEMIP2	Module 1: Early differentiation
CENPE	Module 1: Early differentiation
CENPF	Module 1: Early differentiation
CENPK	Module 1: Early differentiation
CENPL	Module 1: Early differentiation
CENPN	Module 1: Early differentiation
CENPO	Module 1: Early differentiation
CEP152	Module 1: Early differentiation
CEP55	Module 1: Early differentiation
CEP85	Module 1: Early differentiation
CERKL	Module 1: Early differentiation
CFAP206	Module 1: Early differentiation
CFAP299	Module 1: Early differentiation
CFAP43	Module 1: Early differentiation
CFAP47	Module 1: Early differentiation
CGNL1	Module 3: Late differentiation
CHAF1B	Module 1: Early differentiation
CHEK2	Module 1: Early differentiation
CHST11	Module 1: Early differentiation
CHST15	Module 1: Early differentiation
CHST7	Module 3: Late differentiation
CHST9	Module 3: Late differentiation
CIT	Module 1: Early differentiation
CKAP2	Module 1: Early differentiation
CKAP2L	Module 1: Early differentiation
CLBA1	Module 1: Early differentiation
CLIP4	Module 3: Late differentiation
CLSPN	Module 1: Early differentiation
COBL	Module 3: Late differentiation
COL13A1	Module 1: Early differentiation
COL19A1	Module 1: Early differentiation
COTL1	Module 1: Early differentiation
CPEB1	Module 1: Early differentiation
CPLX1	Module 3: Late differentiation
CPNE5	Module 1: Early differentiation
CPNE8	Module 1: Early differentiation
CRTAC1	Module 1: Early differentiation
CSTF3-DT	Module 1: Early differentiation
CYP27C1	Module 1: Early differentiation
DARS2	Module 1: Early differentiation
DCC	Module 3: Late differentiation
DEPDC1	Module 1: Early differentiation
DEPDC1B	Module 1: Early differentiation
DGKB	Module 3: Late differentiation
DIAPH3	Module 1: Early differentiation
DISC1	Module 1: Early differentiation
DLGAP5	Module 1: Early differentiation
DMC1	Module 1: Early differentiation
DNAAF3	Module 1: Early differentiation
DNAH11	Module 1: Early differentiation
DOCK10	Module 3: Late differentiation
DOK6	Module 1: Early differentiation
DSCC1	Module 1: Early differentiation
DSG2	Module 1: Early differentiation
DTL	Module 1: Early differentiation
DUSP10	Module 3: Late differentiation
E2F2	Module 1: Early differentiation
E2F7	Module 1: Early differentiation
E2F8	Module 1: Early differentiation
ECT2	Module 1: Early differentiation
EDA	Module 1: Early differentiation
EDIL3	Module 1: Early differentiation
ELMO1	Module 1: Early differentiation
ELMOD1	Module 3: Late differentiation
EMID1	Module 1: Early differentiation
ENPP1	Module 1: Early differentiation
ENPP2	Module 1: Early differentiation
EPAS1	Module 3: Late differentiation
ERCC6L	Module 1: Early differentiation
ERI2	Module 1: Early differentiation
ERICH5	Module 1: Early differentiation
ESCO2	Module 1: Early differentiation
ESPL1	Module 1: Early differentiation
EXO1	Module 1: Early differentiation
EXPH5	Module 1: Early differentiation
EYA2	Module 3: Late differentiation
FAM111B	Module 1: Early differentiation
FAM122C	Module 1: Early differentiation
FAM135B	Module 1: Early differentiation
FAM160A1	Module 3: Late differentiation
FAM24B	Module 1: Early differentiation
FAM81A	Module 1: Early differentiation
FAM83D	Module 1: Early differentiation
FANCA	Module 1: Early differentiation
FANCB	Module 1: Early differentiation
FANCD2	Module 1: Early differentiation
FBN1	Module 1: Early differentiation
FBN2	Module 1: Early differentiation
FBN3	Module 1: Early differentiation
FBXO43	Module 1: Early differentiation
FBXO5	Module 1: Early differentiation
FGF10	Module 3: Late differentiation
FKBP5	Module 1: Early differentiation
FOXM1	Module 1: Early differentiation
FREM2	Module 1: Early differentiation
FRMD5	Module 3: Late differentiation
FRMPD1	Module 3: Late differentiation
FRRS1L	Module 1: Early differentiation
FSIP1	Module 1: Early differentiation
FSTL5	Module 3: Late differentiation
FUT9	Module 1: Early differentiation
GABRB3	Module 3: Late differentiation
GABRG3	Module 3: Late differentiation
GALNT13	Module 3: Late differentiation
GAS1RR	Module 3: Late differentiation
GAS7	Module 1: Early differentiation
GDAP1	Module 3: Late differentiation
GEN1	Module 1: Early differentiation
GHR	Module 1: Early differentiation
GINS1	Module 1: Early differentiation
GLIS3	Module 3: Late differentiation
GLRB	Module 3: Late differentiation
GNG12	Module 1: Early differentiation
GNG7	Module 3: Late differentiation
GPC4	Module 1: Early differentiation
GPC6	Module 1: Early differentiation
GPD1L	Module 3: Late differentiation
GPR180	Module 1: Early differentiation
GRIP2	Module 3: Late differentiation
GSAP	Module 3: Late differentiation
GSTO2	Module 1: Early differentiation
GTSE1	Module 1: Early differentiation
GUCY1A1	Module 1: Early differentiation
GUCY1A2	Module 3: Late differentiation
GUCY1B1	Module 1: Early differentiation
H2AFX	Module 1: Early differentiation
HAUS2	Module 1: Early differentiation
HCG27	Module 1: Early differentiation
HEG1	Module 1: Early differentiation
HEY2	Module 3: Late differentiation
HHIP	Module 1: Early differentiation
HIST1H2BN	Module 1: Early differentiation
HIVEP3	Module 1: Early differentiation
HJURP	Module 1: Early differentiation
HMMR	Module 1: Early differentiation
HOOK1	Module 3: Late differentiation
HS3ST1	Module 3: Late differentiation
HS6ST3	Module 1: Early differentiation
ICA1	Module 1: Early differentiation
IGDCC3	Module 1: Early differentiation
IGFBPL1	Module 1: Early differentiation
IL13RA1	Module 1: Early differentiation
IL17RD	Module 1: Early differentiation
INCENP	Module 1: Early differentiation
IQCA1	Module 1: Early differentiation
IQGAP3	Module 1: Early differentiation
IQUB	Module 1: Early differentiation
ITGA1	Module 1: Early differentiation
ITGA9	Module 1: Early differentiation
KCNB2	Module 1: Early differentiation
KCNH8	Module 3: Late differentiation
KCNIP4	Module 3: Late differentiation
KCNK1	Module 1: Early differentiation
KCNK10	Module 1: Early differentiation
KCNN2	Module 1: Early differentiation
KDM7A	Module 3: Late differentiation
KIAA0319	Module 1: Early differentiation
KIF11	Module 1: Early differentiation
KIF14	Module 1: Early differentiation
KIF15	Module 1: Early differentiation
KIF18A	Module 1: Early differentiation
KIF18B	Module 1: Early differentiation
KIF20A	Module 1: Early differentiation
KIF23	Module 1: Early differentiation
KIF2C	Module 1: Early differentiation
KIF4A	Module 1: Early differentiation
KIFC1	Module 1: Early differentiation
KIRREL3	Module 1: Early differentiation
KIT	Module 3: Late differentiation
KITLG	Module 1: Early differentiation
KLHL3	Module 1: Early differentiation
KNL1	Module 1: Early differentiation
KNSTRN	Module 1: Early differentiation
KPNA2	Module 1: Early differentiation
KREMEN1	Module 3: Late differentiation
L3MBTL4	Module 3: Late differentiation
LAMA1	Module 3: Late differentiation
LDB2	Module 1: Early differentiation
LGR5	Module 1: Early differentiation
LGR6	Module 1: Early differentiation
LHX9	Module 1: Early differentiation
LIN28B	Module 1: Early differentiation
LINC00511	Module 3: Late differentiation
LINC00910	Module 1: Early differentiation
LINC01572	Module 1: Early differentiation
LINC02595	Module 1: Early differentiation
LMCD1	Module 1: Early differentiation
LMO1	Module 3: Late differentiation
LNP1	Module 1: Early differentiation
LPAR1	Module 1: Early differentiation
LRATD1	Module 1: Early differentiation
LRP11	Module 1: Early differentiation
LRP2	Module 1: Early differentiation
LRR1	Module 1: Early differentiation
LRRC34	Module 1: Early differentiation
LRRTM4	Module 1: Early differentiation
MAD2L1	Module 1: Early differentiation
MAEL	Module 3: Late differentiation
MAN1C1	Module 3: Late differentiation
MASTL	Module 1: Early differentiation
MCM10	Module 1: Early differentiation
MCTP1	Module 1: Early differentiation
MEF2C	Module 3: Late differentiation
MELK	Module 1: Early differentiation
METTL4	Module 1: Early differentiation
MINAR1	Module 3: Late differentiation
MIR4500HG	Module 1: Early differentiation
MIS18BP1	Module 1: Early differentiation
MKI67	Module 1: Early differentiation
MLF1	Module 1: Early differentiation
MLXIP	Module 3: Late differentiation
MME	Module 3: Late differentiation
MND1	Module 1: Early differentiation
MOXD1	Module 1: Early differentiation
MRC2	Module 1: Early differentiation
MSH5	Module 1: Early differentiation
MTCL1	Module 3: Late differentiation
MTTP	Module 3: Late differentiation
MTUS2	Module 3: Late differentiation
MYBL2	Module 1: Early differentiation
MYH14	Module 3: Late differentiation
MYO16	Module 1: Early differentiation
MYO5B	Module 3: Late differentiation
MYO5C	Module 1: Early differentiation
NALCN	Module 1: Early differentiation
NCAPG	Module 1: Early differentiation
NCAPG2	Module 1: Early differentiation
NCAPH	Module 1: Early differentiation
NDC80	Module 1: Early differentiation
NDE1	Module 1: Early differentiation
NEGR1	Module 1: Early differentiation
NEIL3	Module 1: Early differentiation
NEK10	Module 1: Early differentiation
NEK2	Module 1: Early differentiation
NET1	Module 1: Early differentiation
NEURL1B	Module 1: Early differentiation
NFASC	Module 3: Late differentiation
NFIX	Module 3: Late differentiation
NIPAL2	Module 3: Late differentiation
NME5	Module 1: Early differentiation
NMU	Module 1: Early differentiation
NOX4	Module 1: Early differentiation
NPAS2	Module 3: Late differentiation
NPAS3	Module 1: Early differentiation
NR2F2	Module 1: Early differentiation
NR3C2	Module 3: Late differentiation
NTNG1	Module 1: Early differentiation
NUF2	Module 1: Early differentiation
NUP62CL	Module 1: Early differentiation
NUSAP1	Module 1: Early differentiation
NWD2	Module 3: Late differentiation
NXPH2	Module 1: Early differentiation
NYAP2	Module 3: Late differentiation
OPN3	Module 1: Early differentiation
OSBPL10	Module 3: Late differentiation
OTULINL	Module 1: Early differentiation
PARPBP	Module 1: Early differentiation
PBK	Module 1: Early differentiation
PC	Module 3: Late differentiation
PCLAF	Module 1: Early differentiation
PCNX2	Module 1: Early differentiation
PCSK5	Module 3: Late differentiation
PCSK6	Module 3: Late differentiation
PDE4D	Module 1: Early differentiation
PDE7B	Module 1: Early differentiation
PDGFC	Module 3: Late differentiation
PDGFRA	Module 3: Late differentiation
PDLIM5	Module 1: Early differentiation
PHLDB2	Module 1: Early differentiation
PIEZO2	Module 1: Early differentiation
PIMREG	Module 1: Early differentiation
PLAAT3	Module 3: Late differentiation
PLEKHA6	Module 1: Early differentiation
PLEKHG4B	Module 1: Early differentiation
PLEKHH2	Module 1: Early differentiation
PLK1	Module 1: Early differentiation
PLK4	Module 1: Early differentiation
PLPP4	Module 1: Early differentiation
PLPPR5	Module 1: Early differentiation
PLXNA4	Module 1: Early differentiation
POC1A	Module 1: Early differentiation
POLQ	Module 1: Early differentiation
PRAG1	Module 1: Early differentiation
PRC1	Module 1: Early differentiation
PRKCA	Module 3: Late differentiation
PRKN	Module 3: Late differentiation
PROX1-AS1	Module 3: Late differentiation
PRR11	Module 1: Early differentiation
PSAT1	Module 1: Early differentiation
PSRC1	Module 1: Early differentiation
PTDSS1	Module 1: Early differentiation
PTTG1	Module 1: Early differentiation
QDPR	Module 3: Late differentiation
RACGAP1	Module 1: Early differentiation
RAD51	Module 1: Early differentiation
RAD51AP1	Module 1: Early differentiation
RAD54B	Module 1: Early differentiation
RAD54L	Module 1: Early differentiation
RADX	Module 1: Early differentiation
RALYL	Module 1: Early differentiation
RANGAP1	Module 1: Early differentiation
RASGEF1B	Module 3: Late differentiation
RASGRF2	Module 1: Early differentiation
RBBP8	Module 1: Early differentiation
RBPMS	Module 1: Early differentiation
RCAN2	Module 3: Late differentiation
REXO5	Module 1: Early differentiation
RGR	Module 3: Late differentiation
RGS7	Module 3: Late differentiation
RHBDL3	Module 3: Late differentiation
RHOJ	Module 3: Late differentiation
RHPN2	Module 3: Late differentiation
RIPOR2	Module 3: Late differentiation
RNF144B	Module 3: Late differentiation
RNF43	Module 3: Late differentiation
ROPN1L	Module 1: Early differentiation
RRAGD	Module 1: Early differentiation
RRAS2	Module 1: Early differentiation
RRM2	Module 1: Early differentiation
RTKN2	Module 1: Early differentiation
RUNDC3B	Module 1: Early differentiation
RUNX1T1	Module 1: Early differentiation
SALL1	Module 1: Early differentiation
SAT1	Module 3: Late differentiation
SATB2	Module 3: Late differentiation
SATL1	Module 1: Early differentiation
SCN7A	Module 1: Early differentiation
SCN9A	Module 3: Late differentiation
SDC2	Module 1: Early differentiation
SEMA3D	Module 1: Early differentiation
SEMA5B	Module 3: Late differentiation
SERPINE2	Module 1: Early differentiation
SEZ6	Module 3: Late differentiation
SEZ6L	Module 3: Late differentiation
SGO1	Module 1: Early differentiation
SGO2	Module 1: Early differentiation
SH2D3C	Module 3: Late differentiation
SHB	Module 1: Early differentiation
SHCBP1	Module 1: Early differentiation
SHISA9	Module 1: Early differentiation
SHISAL2A	Module 1: Early differentiation
SKA1	Module 1: Early differentiation
SKA3	Module 1: Early differentiation
SLC25A25	Module 1: Early differentiation
SLC27A6	Module 1: Early differentiation
SLC2A1-AS1	Module 3: Late differentiation
SLC35D2	Module 3: Late differentiation
SLC35E4	Module 3: Late differentiation
SLC39A8	Module 1: Early differentiation
SLC46A3	Module 3: Late differentiation
SLC6A1	Module 3: Late differentiation
SLC6A11	Module 3: Late differentiation
SLC8A3	Module 1: Early differentiation
SLIT1	Module 1: Early differentiation
SMOC1	Module 3: Late differentiation
SNCAIP	Module 3: Late differentiation
SNHG31	Module 1: Early differentiation
SOX13	Module 3: Late differentiation
SOX9-AS1	Module 3: Late differentiation
SPA17	Module 1: Early differentiation
SPC24	Module 1: Early differentiation
SPC25	Module 1: Early differentiation
SPSB4	Module 1: Early differentiation
ST3GAL1	Module 3: Late differentiation
ST6GAL2	Module 3: Late differentiation
ST8SIA4	Module 3: Late differentiation
STAC	Module 3: Late differentiation
STAT3	Module 3: Late differentiation
STEAP2	Module 1: Early differentiation
STIL	Module 1: Early differentiation
STK17B	Module 1: Early differentiation
STK32B	Module 1: Early differentiation
SV2B	Module 3: Late differentiation
SYDE2	Module 1: Early differentiation
SYNPO2	Module 1: Early differentiation
SYT7	Module 1: Early differentiation
TACC3	Module 1: Early differentiation
TAFA4	Module 1: Early differentiation
TBC1D31	Module 1: Early differentiation
TBC1D4	Module 3: Late differentiation
TCP11L2	Module 3: Late differentiation
TEKT1	Module 1: Early differentiation
TICRR	Module 1: Early differentiation
TK1	Module 1: Early differentiation
TLCD4	Module 1: Early differentiation
TMEM120B	Module 3: Late differentiation
TMEM45A	Module 1: Early differentiation
TNFAIP8L1	Module 1: Early differentiation
TNFRSF10B	Module 1: Early differentiation
TNR	Module 3: Late differentiation
TOP2A	Module 1: Early differentiation
TPX2	Module 1: Early differentiation
TRIM36	Module 1: Early differentiation
TRIM67	Module 3: Late differentiation
TRIM69	Module 1: Early differentiation
TROAP	Module 1: Early differentiation
TRPC3	Module 1: Early differentiation
TSPAN19	Module 1: Early differentiation
TSPAN2	Module 1: Early differentiation
TSPAN7	Module 3: Late differentiation
TTC29	Module 1: Early differentiation
TTC39C	Module 1: Early differentiation
TTK	Module 1: Early differentiation
TTLL9	Module 1: Early differentiation
UBE2C	Module 1: Early differentiation
UNC79	Module 1: Early differentiation
USP37	Module 1: Early differentiation
USP53	Module 1: Early differentiation
VEGFC	Module 3: Late differentiation
VIPR2	Module 3: Late differentiation
VLDLR-AS1	Module 1: Early differentiation
VSTM4	Module 3: Late differentiation
WDHD1	Module 1: Early differentiation
WDR62	Module 1: Early differentiation
WIF1	Module 3: Late differentiation
WNT5A	Module 1: Early differentiation
ZBBX	Module 1: Early differentiation
ZBTB16	Module 1: Early differentiation
ZC3HAV1	Module 3: Late differentiation
ZFHX4	Module 1: Early differentiation
ZFPM2	Module 3: Late differentiation
ZMAT4	Module 1: Early differentiation
ZNF492	Module 1: Early differentiation
ZNF695	Module 1: Early differentiation
ZNF724	Module 1: Early differentiation
ZNF732	Module 1: Early differentiation
ZNF804A	Module 3: Late differentiation
ZNF850	Module 1: Early differentiation
Compaare coupled.on between Module 1 and Module 3
Welch Two Sample t-test
data: a and b
t = -5.4313, df = 328.39, p-value = 1.091e-07
alternative hypothesis: true difference in means is not equal to 0
95 percent confidence interval:
-0.1211033 -0.0567023
sample estimates:
mean of x mean of y
0.4833794 0.5722823
Fig. 5J
	PRPC	NRPC	RGC	Cone	HC	AC	Rod	BC
Primed	32.92%	15.41%	23.03%	23.68%	24.65%	12.39%	21.81%	23.54%
Coupled-on	35.67%	29.69%	31.39%	26.76%	29.66%	29.76%	29.34%	29.32%
Decoupled	2.24%	15.51%	9.24%	19.80%	19.85%	8.78%	27.88%	12.00%
Coupled-off	29.18%	39.39%	36.34%	29.77%	25.83%	49.07%	20.98%	35.15%
