# Supplementary material for: Single cell dual-omic atlas of the human developing retina
Source: Nat Commun. 2024 Aug 9;15:6792. doi: 10.1038/s41467-024-50853-5 (PMC11310509; doi:10.1038/s41467-024-50853-5)
Supplement: Supplementary file 17 — Source Data [file 41467_2024_50853_MOESM17_ESM.zip › Source Data/Fig1.txt]

Fig 1B																					
The raw data used to generate this UMAP can be accessed at https://cellxgene.cziscience.com/collections/5900dda8-2dc3-4770-b604-084eac1c2c82.																					
																					
Fig. 1C																					
The raw data used to generate this UMAP can be accessed at https://cellxgene.cziscience.com/collections/5900dda8-2dc3-4770-b604-084eac1c2c82.																					
																					
Fig. 1D																					
The raw data used to plot the gene expression heatmap can be accessed on Zenodo(https://doi.org/10.5281/zenodo.11412907).																					
																					
Fig. 1E																					
The raw data used to plot the gene expression heatmap can be accessed on Zenodo(https://doi.org/10.5281/zenodo.11412907).																					
																					
Fig. 1H																					
Days	Region	Cor	Cor_smoothed																		
70	Macula	0.168911372	0.180190507																		
76	Macula	0.287856372	0.213255939																		
79	Macula	0.148954279	0.241844304																		
79	Peripheral	0.127045155	0.126277776																		
87	Macula	0.269118399	0.275714632																		
91	Macula	0.26390224	0.295097881																		
91	Peripheral	0.10276948	0.110474766																		
100	Macula	0.291102207	0.333413463																		
103	Macula	0.298531017	0.399366198																		
116	Macula	0.384019856	0.476137668																		
137	Macula	0.514218964	0.514570476																		
137	Peripheral	0.433319826	0.22499646																		
141	Macula	0.458819143	0.475329466																		
141	Peripheral	0.385224345	0.373982303																		
142	Macula	0.480885339	0.474231201																		
142	Peripheral	0.42754045	0.427093256																		
162	Macula	0.58946424	0.532038596																		
162	Peripheral	0.509659521	0.41752849																		
165	Macula	0.634120512	0.632555071																		
165	Peripheral	0.568914668	0.56428199																		
																					
Fig. 1I																					
Raw Data used to plot this violin plot is a gene expression matrix, which can be accessed with https://cellxgene.cziscience.com/collections/5900dda8-2dc3-4770-b604-084eac1c2c82
scanpy.tl.rank_genes_groups(method = 't-test_overestim_var')
n = 3259 (PCW10,PCW13), 8104(PCW13,PCW15), 28499(PCW15,PCW19), 37890(PCW19,PWC23)
group	names	scores	logfoldchanges	pvals	pvals_adj		group	names	scores	logfoldchanges	pvals	pvals_adj		group	names	scores	logfoldchanges	pvals	pvals_adj		group	names	scores	logfoldchanges	pvals	pvals_adj
PCW10	NRL	-1.3309609	-0.2455981	0.1832971	0.68780573		PCW13	NRL	-52.950775	-3.4009686	0	0		PCW15	NRL	-37.766983	-0.9402652	6.34E-292	2.05E-289		PCW19	NRL	24.754227	0.42743847	4.86E-134	5.72E-132
PCW13	NRL	1.3309609	0.24559814	0.1832971	0.68780573		PCW15	NRL	52.950775	3.4009686	0	0		PCW19	NRL	37.766983	0.9402652	6.34E-292	2.05E-289		PCW23	NRL	-24.754227	-0.4274385	4.86E-134	5.72E-132

																									
group	names	scores	logfoldchanges	pvals	pvals_adj		group	names	scores	logfoldchanges	pvals	pvals_adj		group	names	scores	logfoldchanges	pvals	pvals_adj		group	names	scores	logfoldchanges	pvals	pvals_adj
PCW10	NR2E3	-3.2365823	-1.0141577	0.00122195	0.02433338		PCW13	NR2E3	-55.385597	-4.2378473	0	0		PCW15	NR2E3	-38.41271	-1.0350988	2.06E-299	7.03E-297		PCW19	NR2E3	-25.04705	-0.3761705	3.46E-137	4.18E-135
PCW13	NR2E3	3.2365823	1.0141577	0.00122195	0.02433338		PCW15	NR2E3	55.385597	4.2378473	0	0		PCW19	NR2E3	38.41271	1.0350988	2.06E-299	7.03E-297		PCW23	NR2E3	25.04705	0.3761705	3.46E-137	4.18E-135
																										
group	names	scores	logfoldchanges	pvals	pvals_adj		group	names	scores	logfoldchanges	pvals	pvals_adj		group	names	scores	logfoldchanges	pvals	pvals_adj		group	names	scores	logfoldchanges	pvals	pvals_adj
PCW10	RCVRN	-13.124126	-1.2133958	2.23E-38	2.63E-35		PCW13	RCVRN	-31.297297	-1.4876949	8.69E-190	4.36E-187		PCW15	RCVRN	-57.192284	-1.1649534	0	0		PCW19	RCVRN	17.947405	0.23684548	1.10E-71	5.78E-70
PCW13	RCVRN	13.124126	1.2133958	2.23E-38	2.63E-35		PCW15	RCVRN	31.297297	1.4876949	8.69E-190	4.36E-187		PCW19	RCVRN	57.192284	1.1649534	0	0		PCW23	RCVRN	-17.947405	-0.2368455	1.10E-71	5.78E-70
																										
group	names	scores	logfoldchanges	pvals	pvals_adj		group	names	scores	logfoldchanges	pvals	pvals_adj		group	names	scores	logfoldchanges	pvals	pvals_adj		group	names	scores	logfoldchanges	pvals	pvals_adj
PCW10	AIPL1	-6.161257	-0.4681792	8.11E-10	8.43E-08		PCW13	AIPL1	-27.376278	-1.2342844	2.34E-148	7.46E-146		PCW15	AIPL1	-15.097625	-0.3122848	6.08E-51	2.15E-49		PCW19	AIPL1	-4.345671	-0.0619004	1.39E-05	8.21E-05
PCW13	AIPL1	6.161257	0.46817917	8.11E-10	8.43E-08		PCW15	AIPL1	27.376278	1.2342844	2.34E-148	7.46E-146		PCW19	AIPL1	15.097625	0.31228483	6.08E-51	2.15E-49		PCW23	AIPL1	4.345671	0.06190035	1.39E-05	8.21E-05																
																					
Fig. 1J																					
Region	majorclass	mean	std	count	CI_length																
Macula	AC	129.829686	24.76180842	1051	1.497052643																
Macula	BC	139.0379487	22.03333288	975	1.383037511																
Macula	Cone	114.9728097	32.12252845	331	3.460603135																
Macula	HC	98.07324841	28.39448914	314	3.1406917																
Macula	MG	122.2434457	32.16657631	267	3.858382502																
Macula	NRPC	95.53744493	25.36733933	681	1.905273968																
Macula	PRPC	86.88879736	14.23782185	1214	0.800922109																
Macula	RGC	88.18481848	21.67205206	1515	1.09131416																
Macula	Rod	141.9771812	23.82323491	745	1.710718958																
Periphery	AC	134.5067961	21.4045127	515	1.848663224																
Periphery	BC	155.8378378	10.86811792	296	1.238125185																
Periphery	Cone	107.0958904	20.37950212	292	2.337535502																
Periphery	HC	97.30196078	16.09980547	255	1.976089497																
Periphery	MG	157.2317073	10.53307405	82	2.279839545																
Periphery	NRPC	106.9192547	27.55308185	644	2.128057312																
Periphery	PRPC	104.2057936	24.37831885	1657	1.173812068																
Periphery	RGC	85.19665272	13.28972478	956	0.842448017																
Periphery	Rod	147.2983471	13.89971457	1210	0.78319385																
