# Supplementary material for: Single cell dual-omic atlas of the human developing retina
Source: Nat Commun. 2024 Aug 9;15:6792. doi: 10.1038/s41467-024-50853-5 (PMC11310509; doi:10.1038/s41467-024-50853-5)
Supplement: Supplementary file 17 — Source Data [file 41467_2024_50853_MOESM17_ESM.zip › Source Data/SupFig11.txt]

Sup. 11D
FDR	Cell_type	Traits	Significance
0.270315	ON_BC	GCST003467_Glaucoma	No
0.418925	BC_Precursor	GCST003467_Glaucoma	No
0.418925	HC0	GCST003467_Glaucoma	No
0.418925	HC1	GCST003467_Glaucoma	No
0.418925	OFF_MGC	GCST003467_Glaucoma	No
0.418925	RBC	GCST003467_Glaucoma	No
0.543357143	S_Cone	GCST003467_Glaucoma	No
0.606555556	OFF_PGC	GCST003467_Glaucoma	No
0.606555556	RGC_Precursor	GCST003467_Glaucoma	No
0.791234375	Cone_Precursor	GCST003467_Glaucoma	No
0.791234375	dual_ACs	GCST003467_Glaucoma	No
0.791234375	GABAergic	GCST003467_Glaucoma	No
0.791234375	Glycinergic	GCST003467_Glaucoma	No
0.791234375	HC_Precursor	GCST003467_Glaucoma	No
0.791234375	MG	GCST003467_Glaucoma	No
0.791234375	ML_Cone	GCST003467_Glaucoma	No
0.791234375	OFF_BC	GCST003467_Glaucoma	No
0.791234375	ON_MGC	GCST003467_Glaucoma	No
0.791234375	ON_PGC	GCST003467_Glaucoma	No
0.791234375	PRPC	GCST003467_Glaucoma	No
0.791234375	SACs	GCST003467_Glaucoma	No
0.805121212	AC_Precursor	GCST003467_Glaucoma	No
0.851763158	Rod	GCST003467_Glaucoma	No
0.875939024	NRPC	GCST003467_Glaucoma	No
0.932663043	Rod_Precursor	GCST003467_Glaucoma	No
0.367491667	ON_PGC	GCST004074_IOP	No
0.367491667	PRPC	GCST004074_IOP	No
0.52925	NRPC	GCST004074_IOP	No
0.702975	Cone_Precursor	GCST004074_IOP	No
0.702975	Glycinergic	GCST004074_IOP	No
0.702975	MG	GCST004074_IOP	No
0.702975	OFF_MGC	GCST004074_IOP	No
0.702975	ON_MGC	GCST004074_IOP	No
0.702975	RGC_Precursor	GCST004074_IOP	No
0.782977273	ON_BC	GCST004074_IOP	No
0.883934211	BC_Precursor	GCST004074_IOP	No
0.883934211	HC1	GCST004074_IOP	No
0.883934211	ML_Cone	GCST004074_IOP	No
0.883934211	OFF_BC	GCST004074_IOP	No
0.883934211	RBC	GCST004074_IOP	No
0.883934211	Rod	GCST004074_IOP	No
0.883934211	Rod_Precursor	GCST004074_IOP	No
0.883934211	S_Cone	GCST004074_IOP	No
0.89075	AC_Precursor	GCST004074_IOP	No
0.900195122	HC_Precursor	GCST004074_IOP	No
0.95908	dual_ACs	GCST004074_IOP	No
0.95908	GABAergic	GCST004074_IOP	No
0.95908	HC0	GCST004074_IOP	No
0.95908	OFF_PGC	GCST004074_IOP	No
0.95908	SACs	GCST004074_IOP	No
0.75055	MG	GCST005388_POAG	No
0.75055	NRPC	GCST005388_POAG	No
0.776574074	AC_Precursor	GCST005388_POAG	No
0.776574074	BC_Precursor	GCST005388_POAG	No
0.776574074	Cone_Precursor	GCST005388_POAG	No
0.776574074	dual_ACs	GCST005388_POAG	No
0.776574074	Glycinergic	GCST005388_POAG	No
0.776574074	HC_Precursor	GCST005388_POAG	No
0.776574074	HC0	GCST005388_POAG	No
0.776574074	HC1	GCST005388_POAG	No
0.776574074	OFF_BC	GCST005388_POAG	No
0.776574074	ON_PGC	GCST005388_POAG	No
0.776574074	ON_BC	GCST005388_POAG	No
0.776574074	PRPC	GCST005388_POAG	No
0.776574074	RGC_Precursor	GCST005388_POAG	No
0.776574074	Rod	GCST005388_POAG	No
0.776574074	Rod_Precursor	GCST005388_POAG	No
0.776574074	S_Cone	GCST005388_POAG	No
0.776574074	SACs	GCST005388_POAG	No
0.870828125	GABAergic	GCST005388_POAG	No
0.870828125	OFF_MGC	GCST005388_POAG	No
0.870828125	ON_MGC	GCST005388_POAG	No
0.870828125	RBC	GCST005388_POAG	No
0.913852941	OFF_PGC	GCST005388_POAG	No
0.993836735	ML_Cone	GCST005388_POAG	No
0.0204235	HC0	GCST008373_Glaucoma	Yes
0.081065	dual_ACs	GCST008373_Glaucoma	Yes
0.179466667	HC1	GCST008373_Glaucoma	No
0.182075	MG	GCST008373_Glaucoma	No
0.369733333	PRPC	GCST008373_Glaucoma	No
0.369733333	Rod	GCST008373_Glaucoma	No
0.568666667	GABAergic	GCST008373_Glaucoma	No
0.568666667	Glycinergic	GCST008373_Glaucoma	No
0.568666667	SACs	GCST008373_Glaucoma	No
0.6585	NRPC	GCST008373_Glaucoma	No
0.6865	AC_Precursor	GCST008373_Glaucoma	No
0.6865	HC_Precursor	GCST008373_Glaucoma	No
0.6865	OFF_PGC	GCST008373_Glaucoma	No
0.988043478	OFF_BC	GCST008373_Glaucoma	No
0.988043478	RBC	GCST008373_Glaucoma	No
0.988043478	Rod_Precursor	GCST008373_Glaucoma	No
0.988043478	S_Cone	GCST008373_Glaucoma	No
0.9948	BC_Precursor	GCST008373_Glaucoma	No
0.9948	Cone_Precursor	GCST008373_Glaucoma	No
0.9948	ML_Cone	GCST008373_Glaucoma	No
0.9948	OFF_MGC	GCST008373_Glaucoma	No
0.9948	ON_MGC	GCST008373_Glaucoma	No
0.9948	ON_PGC	GCST008373_Glaucoma	No
0.9948	ON_BC	GCST008373_Glaucoma	No
0.9948	RGC_Precursor	GCST008373_Glaucoma	No
0.0141045	PRPC	GCST009413_IOP	Yes
0.0267975	NRPC	GCST009413_IOP	Yes
0.312416667	MG	GCST009413_IOP	No
0.909728261	AC_Precursor	GCST009413_IOP	No
0.909728261	BC_Precursor	GCST009413_IOP	No
0.909728261	Cone_Precursor	GCST009413_IOP	No
0.909728261	dual_ACs	GCST009413_IOP	No
0.909728261	GABAergic	GCST009413_IOP	No
0.909728261	Glycinergic	GCST009413_IOP	No
0.909728261	HC_Precursor	GCST009413_IOP	No
0.909728261	HC0	GCST009413_IOP	No
0.909728261	HC1	GCST009413_IOP	No
0.909728261	ML_Cone	GCST009413_IOP	No
0.909728261	OFF_MGC	GCST009413_IOP	No
0.909728261	OFF_PGC	GCST009413_IOP	No
0.909728261	OFF_BC	GCST009413_IOP	No
0.909728261	ON_MGC	GCST009413_IOP	No
0.909728261	ON_PGC	GCST009413_IOP	No
0.909728261	ON_BC	GCST009413_IOP	No
0.909728261	RBC	GCST009413_IOP	No
0.909728261	RGC_Precursor	GCST009413_IOP	No
0.909728261	Rod	GCST009413_IOP	No
0.909728261	Rod_Precursor	GCST009413_IOP	No
0.909728261	S_Cone	GCST009413_IOP	No
0.909728261	SACs	GCST009413_IOP	No
2.76E-05	MG	GCST009722_Glaucoma	Yes
0.00159535	NRPC	GCST009722_Glaucoma	Yes
0.004047	PRPC	GCST009722_Glaucoma	Yes
0.01517	Rod	GCST009722_Glaucoma	Yes
0.023973571	Cone_Precursor	GCST009722_Glaucoma	Yes
0.023973571	HC1	GCST009722_Glaucoma	Yes
0.023973571	S_Cone	GCST009722_Glaucoma	Yes
0.057681875	HC0	GCST009722_Glaucoma	Yes
0.126877778	Rod_Precursor	GCST009722_Glaucoma	No
0.241479167	SACs	GCST009722_Glaucoma	No
0.40059375	ML_Cone	GCST009722_Glaucoma	No
0.430025	dual_ACs	GCST009722_Glaucoma	No
0.430025	GABAergic	GCST009722_Glaucoma	No
0.478333333	HC_Precursor	GCST009722_Glaucoma	No
0.501590909	OFF_PGC	GCST009722_Glaucoma	No
0.743714286	BC_Precursor	GCST009722_Glaucoma	No
0.743714286	Glycinergic	GCST009722_Glaucoma	No
0.743714286	ON_MGC	GCST009722_Glaucoma	No
0.774344828	ON_BC	GCST009722_Glaucoma	No
0.790316667	RGC_Precursor	GCST009722_Glaucoma	No
0.82453125	AC_Precursor	GCST009722_Glaucoma	No
0.82453125	OFF_MGC	GCST009722_Glaucoma	No
0.916625	ON_PGC	GCST009722_Glaucoma	No
0.916625	RBC	GCST009722_Glaucoma	No
0.976146341	OFF_BC	GCST009722_Glaucoma	No
0.00202205	MG	GCST90011766_POAG	Yes
0.028555	NRPC	GCST90011766_POAG	Yes
0.103571667	Rod	GCST90011766_POAG	No
0.1319	PRPC	GCST90011766_POAG	No
0.6288125	AC_Precursor	GCST90011766_POAG	No
0.6288125	HC1	GCST90011766_POAG	No
0.6288125	Rod_Precursor	GCST90011766_POAG	No
0.862833333	BC_Precursor	GCST90011766_POAG	No
0.862833333	Cone_Precursor	GCST90011766_POAG	No
0.862833333	ML_Cone	GCST90011766_POAG	No
0.862833333	S_Cone	GCST90011766_POAG	No
0.895911765	Glycinergic	GCST90011766_POAG	No
0.90409375	dual_ACs	GCST90011766_POAG	No
0.90409375	GABAergic	GCST90011766_POAG	No
0.90409375	HC_Precursor	GCST90011766_POAG	No
0.90409375	HC0	GCST90011766_POAG	No
0.90409375	RBC	GCST90011766_POAG	No
0.90409375	SACs	GCST90011766_POAG	No
0.9735	ON_PGC	GCST90011766_POAG	No
0.9735	ON_BC	GCST90011766_POAG	No
0.988155556	OFF_PGC	GCST90011766_POAG	No
0.988155556	OFF_BC	GCST90011766_POAG	No
0.988155556	ON_MGC	GCST90011766_POAG	No
0.988155556	RGC_Precursor	GCST90011766_POAG	No
0.99716	OFF_MGC	GCST90011766_POAG	No
0.1085675	HC1	GCST90011768_POAG	No
0.1085675	OFF_PGC	GCST90011768_POAG	No
0.137656667	AC_Precursor	GCST90011768_POAG	No
0.15114	ON_MGC	GCST90011768_POAG	No
0.410771429	ON_PGC	GCST90011768_POAG	No
0.515727273	OFF_MGC	GCST90011768_POAG	No
0.515727273	RGC_Precursor	GCST90011768_POAG	No
0.69728125	dual_ACs	GCST90011768_POAG	No
0.69728125	GABAergic	GCST90011768_POAG	No
0.69728125	HC0	GCST90011768_POAG	No
0.697352941	HC_Precursor	GCST90011768_POAG	No
0.707552632	SACs	GCST90011768_POAG	No
0.760022727	BC_Precursor	GCST90011768_POAG	No
0.777462963	Cone_Precursor	GCST90011768_POAG	No
0.777462963	RBC	GCST90011768_POAG	No
0.777462963	S_Cone	GCST90011768_POAG	No
0.792681818	Glycinergic	GCST90011768_POAG	No
0.792681818	MG	GCST90011768_POAG	No
0.792681818	ML_Cone	GCST90011768_POAG	No
0.792681818	NRPC	GCST90011768_POAG	No
0.800569444	OFF_BC	GCST90011768_POAG	No
0.80472973	Rod_Precursor	GCST90011768_POAG	No
0.8473375	Rod	GCST90011768_POAG	No
0.862658537	ON_BC	GCST90011768_POAG	No
0.900722222	PRPC	GCST90011768_POAG	No
0.00562225	MG	GCST90011770_POAG	Yes
0.00562225	NRPC	GCST90011770_POAG	Yes
0.016324667	HC1	GCST90011770_POAG	Yes
0.04464625	Rod	GCST90011770_POAG	Yes
0.1479	Rod_Precursor	GCST90011770_POAG	No
0.2067625	Cone_Precursor	GCST90011770_POAG	No
0.2067625	PRPC	GCST90011770_POAG	No
0.2067625	S_Cone	GCST90011770_POAG	No
0.225883333	ML_Cone	GCST90011770_POAG	No
0.259535	BC_Precursor	GCST90011770_POAG	No
0.443333333	HC_Precursor	GCST90011770_POAG	No
0.443333333	HC0	GCST90011770_POAG	No
0.470076923	SACs	GCST90011770_POAG	No
0.480714286	OFF_PGC	GCST90011770_POAG	No
0.506777778	AC_Precursor	GCST90011770_POAG	No
0.6129	dual_ACs	GCST90011770_POAG	No
0.802854167	Glycinergic	GCST90011770_POAG	No
0.865019231	GABAergic	GCST90011770_POAG	No
0.944193548	ON_PGC	GCST90011770_POAG	No
0.944193548	RBC	GCST90011770_POAG	No
0.985697674	OFF_MGC	GCST90011770_POAG	No
0.985697674	OFF_BC	GCST90011770_POAG	No
0.985697674	ON_MGC	GCST90011770_POAG	No
0.985697674	ON_BC	GCST90011770_POAG	No
0.985697674	RGC_Precursor	GCST90011770_POAG	No
0.0257145	MG	GCST90018632_Glaucoma	Yes
0.6664375	AC_Precursor	GCST90018632_Glaucoma	No
0.6664375	GABAergic	GCST90018632_Glaucoma	No
0.6664375	NRPC	GCST90018632_Glaucoma	No
0.6664375	ON_BC	GCST90018632_Glaucoma	No
0.6664375	PRPC	GCST90018632_Glaucoma	No
0.6664375	SACs	GCST90018632_Glaucoma	No
0.761944444	RBC	GCST90018632_Glaucoma	No
0.775910714	dual_ACs	GCST90018632_Glaucoma	No
0.775910714	Glycinergic	GCST90018632_Glaucoma	No
0.775910714	HC_Precursor	GCST90018632_Glaucoma	No
0.775910714	HC0	GCST90018632_Glaucoma	No
0.775910714	HC1	GCST90018632_Glaucoma	No
0.775910714	ML_Cone	GCST90018632_Glaucoma	No
0.775910714	OFF_PGC	GCST90018632_Glaucoma	No
0.775910714	OFF_BC	GCST90018632_Glaucoma	No
0.775910714	Rod	GCST90018632_Glaucoma	No
0.775910714	Rod_Precursor	GCST90018632_Glaucoma	No
0.775910714	S_Cone	GCST90018632_Glaucoma	No
0.803616667	BC_Precursor	GCST90018632_Glaucoma	No
0.896796875	RGC_Precursor	GCST90018632_Glaucoma	No
0.910842105	Cone_Precursor	GCST90018632_Glaucoma	No
0.914144444	OFF_MGC	GCST90018632_Glaucoma	No
0.914144444	ON_PGC	GCST90018632_Glaucoma	No
0.91653125	ON_MGC	GCST90018632_Glaucoma	No
0.13222	PRPC	GCST90018852_Glaucoma	No
0.236466667	MG	GCST90018852_Glaucoma	No
0.236466667	NRPC	GCST90018852_Glaucoma	No
0.6596	GABAergic	GCST90018852_Glaucoma	No
0.967569767	AC_Precursor	GCST90018852_Glaucoma	No
0.967569767	BC_Precursor	GCST90018852_Glaucoma	No
0.967569767	Cone_Precursor	GCST90018852_Glaucoma	No
0.967569767	dual_ACs	GCST90018852_Glaucoma	No
0.967569767	Glycinergic	GCST90018852_Glaucoma	No
0.967569767	HC_Precursor	GCST90018852_Glaucoma	No
0.967569767	HC0	GCST90018852_Glaucoma	No
0.967569767	HC1	GCST90018852_Glaucoma	No
0.967569767	ML_Cone	GCST90018852_Glaucoma	No
0.967569767	OFF_MGC	GCST90018852_Glaucoma	No
0.967569767	OFF_PGC	GCST90018852_Glaucoma	No
0.967569767	OFF_BC	GCST90018852_Glaucoma	No
0.967569767	ON_MGC	GCST90018852_Glaucoma	No
0.967569767	ON_PGC	GCST90018852_Glaucoma	No
0.967569767	ON_BC	GCST90018852_Glaucoma	No
0.967569767	RBC	GCST90018852_Glaucoma	No
0.967569767	RGC_Precursor	GCST90018852_Glaucoma	No
0.967569767	Rod	GCST90018852_Glaucoma	No
0.967569767	Rod_Precursor	GCST90018852_Glaucoma	No
0.967569767	S_Cone	GCST90018852_Glaucoma	No
0.967569767	SACs	GCST90018852_Glaucoma	No
0.73204	ML_Cone	GCST90270075_IOP	No
0.73204	PRPC	GCST90270075_IOP	No
0.73204	Rod	GCST90270075_IOP	No
0.733277778	Cone_Precursor	GCST90270075_IOP	No
0.733277778	Rod_Precursor	GCST90270075_IOP	No
0.733277778	S_Cone	GCST90270075_IOP	No
0.942897436	BC_Precursor	GCST90270075_IOP	No
0.942897436	dual_ACs	GCST90270075_IOP	No
0.942897436	GABAergic	GCST90270075_IOP	No
0.942897436	HC_Precursor	GCST90270075_IOP	No
0.942897436	HC0	GCST90270075_IOP	No
0.942897436	HC1	GCST90270075_IOP	No
0.942897436	MG	GCST90270075_IOP	No
0.942897436	NRPC	GCST90270075_IOP	No
0.942897436	OFF_MGC	GCST90270075_IOP	No
0.942897436	OFF_BC	GCST90270075_IOP	No
0.942897436	ON_MGC	GCST90270075_IOP	No
0.942897436	RGC_Precursor	GCST90270075_IOP	No
0.9788375	ON_BC	GCST90270075_IOP	No
0.985541667	AC_Precursor	GCST90270075_IOP	No
0.985541667	Glycinergic	GCST90270075_IOP	No
0.985541667	ON_PGC	GCST90270075_IOP	No
0.985541667	RBC	GCST90270075_IOP	No
0.985541667	SACs	GCST90270075_IOP	No
0.99083	OFF_PGC	GCST90270075_IOP	No
0.70495	PRPC	GCST90270076_IOP	No
0.839375	Rod	GCST90270076_IOP	No
0.88165	Cone_Precursor	GCST90270076_IOP	No
0.88165	MG	GCST90270076_IOP	No
0.898382353	Glycinergic	GCST90270076_IOP	No
0.898382353	HC_Precursor	GCST90270076_IOP	No
0.898382353	HC0	GCST90270076_IOP	No
0.898382353	HC1	GCST90270076_IOP	No
0.898382353	ML_Cone	GCST90270076_IOP	No
0.898382353	NRPC	GCST90270076_IOP	No
0.898382353	ON_MGC	GCST90270076_IOP	No
0.898382353	ON_PGC	GCST90270076_IOP	No
0.898382353	RGC_Precursor	GCST90270076_IOP	No
0.898382353	Rod_Precursor	GCST90270076_IOP	No
0.935185714	S_Cone	GCST90270076_IOP	No
0.960189189	OFF_MGC	GCST90270076_IOP	No
0.965371795	dual_ACs	GCST90270076_IOP	No
0.965371795	GABAergic	GCST90270076_IOP	No
0.990875	BC_Precursor	GCST90270076_IOP	No
0.990875	OFF_PGC	GCST90270076_IOP	No
0.990875	OFF_BC	GCST90270076_IOP	No
0.990875	RBC	GCST90270076_IOP	No
0.990875	SACs	GCST90270076_IOP	No
0.99249	AC_Precursor	GCST90270076_IOP	No
0.99249	ON_BC	GCST90270076_IOP	No
0.34981	BC_Precursor	PACG	No
0.34981	HC1	PACG	No
0.34981	MG	PACG	No
0.34981	ON_PGC	PACG	No
0.34981	RGC_Precursor	PACG	No
0.682692308	AC_Precursor	PACG	No
0.682692308	NRPC	PACG	No
0.682692308	OFF_MGC	PACG	No
0.682692308	ON_MGC	PACG	No
0.682692308	ON_BC	PACG	No
0.682692308	PRPC	PACG	No
0.682692308	SACs	PACG	No
0.774233333	HC_Precursor	PACG	No
0.811294118	Cone_Precursor	PACG	No
0.811294118	dual_ACs	PACG	No
0.811294118	HC0	PACG	No
0.811294118	OFF_PGC	PACG	No
0.811294118	S_Cone	PACG	No
0.839756757	OFF_BC	PACG	No
0.844868421	RBC	PACG	No
0.862011905	GABAergic	PACG	No
0.862011905	Rod	PACG	No
0.95626	Glycinergic	PACG	No
0.95626	ML_Cone	PACG	No
0.95626	Rod_Precursor	PACG	No
0.00288	NRPC	POAG	Yes
0.00485325	MG	POAG	Yes
0.1109	HC1	POAG	No
0.1109	PRPC	POAG	No
0.1109	Rod	POAG	No
0.21485	Cone_Precursor	POAG	No
0.319975	S_Cone	POAG	No
0.349072222	Rod_Precursor	POAG	No
0.559090909	OFF_PGC	POAG	No
0.568375	ML_Cone	POAG	No
0.643058824	AC_Precursor	POAG	No
0.643058824	BC_Precursor	POAG	No
0.643058824	HC0	POAG	No
0.654916667	dual_ACs	POAG	No
0.7097	HC_Precursor	POAG	No
0.731095238	SACs	POAG	No
0.82719697	GABAergic	POAG	No
0.82719697	Glycinergic	POAG	No
0.82719697	ON_PGC	POAG	No
0.82719697	RBC	POAG	No
0.985707317	ON_MGC	POAG	No
0.985707317	ON_BC	POAG	No
0.985707317	RGC_Precursor	POAG	No
0.99619	OFF_MGC	POAG	No
0.99619	OFF_BC	POAG	No
0.0443775	Cone_Precursor	UKBB_IOP	Yes
0.0443775	S_Cone	UKBB_IOP	Yes
0.116231667	MG	UKBB_IOP	No
0.2668375	PRPC	UKBB_IOP	No
0.2668375	Rod	UKBB_IOP	No
0.2668375	Rod_Precursor	UKBB_IOP	No
0.304305556	ML_Cone	UKBB_IOP	No
0.32125	BC_Precursor	UKBB_IOP	No
0.32125	HC1	UKBB_IOP	No
0.32125	NRPC	UKBB_IOP	No
0.61846875	SACs	UKBB_IOP	No
0.721815789	HC_Precursor	UKBB_IOP	No
0.915636364	AC_Precursor	UKBB_IOP	No
0.915636364	dual_ACs	UKBB_IOP	No
0.915636364	GABAergic	UKBB_IOP	No
0.915636364	HC0	UKBB_IOP	No
0.915636364	OFF_MGC	UKBB_IOP	No
0.915636364	OFF_PGC	UKBB_IOP	No
0.915636364	OFF_BC	UKBB_IOP	No
0.915636364	ON_MGC	UKBB_IOP	No
0.915636364	ON_PGC	UKBB_IOP	No
0.915636364	ON_BC	UKBB_IOP	No
0.915636364	RBC	UKBB_IOP	No
0.915636364	RGC_Precursor	UKBB_IOP	No
0.9879	Glycinergic	UKBB_IOP	No
0.011715	NRPC	GCST004075_Vertical_cup_disc_ratio	Yes
0.081438333	PRPC	GCST004075_Vertical_cup_disc_ratio	Yes
0.095225	MG	GCST004075_Vertical_cup_disc_ratio	Yes
0.1801	Rod_Precursor	GCST004075_Vertical_cup_disc_ratio	No
0.231821429	GABAergic	GCST004075_Vertical_cup_disc_ratio	No
0.23626875	BC_Precursor	GCST004075_Vertical_cup_disc_ratio	No
0.27974	Cone_Precursor	GCST004075_Vertical_cup_disc_ratio	No
0.27974	Rod	GCST004075_Vertical_cup_disc_ratio	No
0.325525	AC_Precursor	GCST004075_Vertical_cup_disc_ratio	No
0.496357143	ON_BC	GCST004075_Vertical_cup_disc_ratio	No
0.5255	HC1	GCST004075_Vertical_cup_disc_ratio	No
0.538478261	dual_ACs	GCST004075_Vertical_cup_disc_ratio	No
0.538478261	ML_Cone	GCST004075_Vertical_cup_disc_ratio	No
0.538478261	S_Cone	GCST004075_Vertical_cup_disc_ratio	No
0.540041667	SACs	GCST004075_Vertical_cup_disc_ratio	No
0.625115385	OFF_MGC	GCST004075_Vertical_cup_disc_ratio	No
0.625115385	ON_PGC	GCST004075_Vertical_cup_disc_ratio	No
0.72927027	Glycinergic	GCST004075_Vertical_cup_disc_ratio	No
0.72927027	HC_Precursor	GCST004075_Vertical_cup_disc_ratio	No
0.72927027	OFF_BC	GCST004075_Vertical_cup_disc_ratio	No
0.72927027	RGC_Precursor	GCST004075_Vertical_cup_disc_ratio	No
0.738618421	OFF_PGC	GCST004075_Vertical_cup_disc_ratio	No
0.7594125	ON_MGC	GCST004075_Vertical_cup_disc_ratio	No
0.794034884	RBC	GCST004075_Vertical_cup_disc_ratio	No
0.797666667	HC0	GCST004075_Vertical_cup_disc_ratio	No
0.2766375	NRPC	GCST004076_Optic_disc_area	No
0.30553	PRPC	GCST004076_Optic_disc_area	No
0.4356375	MG	GCST004076_Optic_disc_area	No
0.610055556	AC_Precursor	GCST004076_Optic_disc_area	No
0.649309524	dual_ACs	GCST004076_Optic_disc_area	No
0.649309524	GABAergic	GCST004076_Optic_disc_area	No
0.649309524	Glycinergic	GCST004076_Optic_disc_area	No
0.649309524	HC_Precursor	GCST004076_Optic_disc_area	No
0.649309524	OFF_PGC	GCST004076_Optic_disc_area	No
0.649309524	ON_MGC	GCST004076_Optic_disc_area	No
0.649309524	Rod	GCST004076_Optic_disc_area	No
0.649309524	Rod_Precursor	GCST004076_Optic_disc_area	No
0.741568182	ON_PGC	GCST004076_Optic_disc_area	No
0.809730769	HC1	GCST004076_Optic_disc_area	No
0.884445946	BC_Precursor	GCST004076_Optic_disc_area	No
0.884445946	Cone_Precursor	GCST004076_Optic_disc_area	No
0.884445946	ML_Cone	GCST004076_Optic_disc_area	No
0.884445946	OFF_MGC	GCST004076_Optic_disc_area	No
0.884445946	RGC_Precursor	GCST004076_Optic_disc_area	No
0.884445946	S_Cone	GCST004076_Optic_disc_area	No
0.912918605	HC0	GCST004076_Optic_disc_area	No
0.912918605	OFF_BC	GCST004076_Optic_disc_area	No
0.928909091	SACs	GCST004076_Optic_disc_area	No
0.98702	ON_BC	GCST004076_Optic_disc_area	No
0.98702	RBC	GCST004076_Optic_disc_area	No
0.56176	AC_Precursor	GCST004137_Optic_cup_area	No
0.56176	BC_Precursor	GCST004137_Optic_cup_area	No
0.56176	dual_ACs	GCST004137_Optic_cup_area	No
0.56176	GABAergic	GCST004137_Optic_cup_area	No
0.56176	MG	GCST004137_Optic_cup_area	No
0.56176	ML_Cone	GCST004137_Optic_cup_area	No
0.56176	NRPC	GCST004137_Optic_cup_area	No
0.56176	ON_BC	GCST004137_Optic_cup_area	No
0.56176	PRPC	GCST004137_Optic_cup_area	No
0.56176	Rod	GCST004137_Optic_cup_area	No
0.56176	Rod_Precursor	GCST004137_Optic_cup_area	No
0.56176	S_Cone	GCST004137_Optic_cup_area	No
0.56176	SACs	GCST004137_Optic_cup_area	No
0.672225806	Cone_Precursor	GCST004137_Optic_cup_area	No
0.672225806	HC1	GCST004137_Optic_cup_area	No
0.716914286	Glycinergic	GCST004137_Optic_cup_area	No
0.716914286	RBC	GCST004137_Optic_cup_area	No
0.72725	HC0	GCST004137_Optic_cup_area	No
0.8188625	OFF_BC	GCST004137_Optic_cup_area	No
0.927488636	ON_PGC	GCST004137_Optic_cup_area	No
0.960893617	HC_Precursor	GCST004137_Optic_cup_area	No
0.960893617	OFF_PGC	GCST004137_Optic_cup_area	No
0.973173469	OFF_MGC	GCST004137_Optic_cup_area	No
0.973173469	ON_MGC	GCST004137_Optic_cup_area	No
0.98799	RGC_Precursor	GCST004137_Optic_cup_area	No
0.237695	NRPC	GCST009411_Optic_disc_area	No
0.49770625	MG	GCST009411_Optic_disc_area	No
0.622392857	ON_PGC	GCST009411_Optic_disc_area	No
0.622392857	S_Cone	GCST009411_Optic_disc_area	No
0.68584375	PRPC	GCST009411_Optic_disc_area	No
0.749166667	Rod	GCST009411_Optic_disc_area	No
0.7605	OFF_PGC	GCST009411_Optic_disc_area	No
0.7605	ON_MGC	GCST009411_Optic_disc_area	No
0.81047619	HC0	GCST009411_Optic_disc_area	No
0.853224138	dual_ACs	GCST009411_Optic_disc_area	No
0.853224138	OFF_MGC	GCST009411_Optic_disc_area	No
0.853224138	RGC_Precursor	GCST009411_Optic_disc_area	No
0.853224138	Rod_Precursor	GCST009411_Optic_disc_area	No
0.926616667	ML_Cone	GCST009411_Optic_disc_area	No
0.970166667	Cone_Precursor	GCST009411_Optic_disc_area	No
0.972569444	BC_Precursor	GCST009411_Optic_disc_area	No
0.972569444	HC_Precursor	GCST009411_Optic_disc_area	No
0.99095	AC_Precursor	GCST009411_Optic_disc_area	No
0.99095	GABAergic	GCST009411_Optic_disc_area	No
0.99095	Glycinergic	GCST009411_Optic_disc_area	No
0.99095	HC1	GCST009411_Optic_disc_area	No
0.99095	OFF_BC	GCST009411_Optic_disc_area	No
0.99095	ON_BC	GCST009411_Optic_disc_area	No
0.99095	RBC	GCST009411_Optic_disc_area	No
0.99095	SACs	GCST009411_Optic_disc_area	No
0.393955	PRPC	GCST009412_Vertical_cup_disc_ratio	No
0.464575	NRPC	GCST009412_Vertical_cup_disc_ratio	No
0.475833333	BC_Precursor	GCST009412_Vertical_cup_disc_ratio	No
0.475833333	dual_ACs	GCST009412_Vertical_cup_disc_ratio	No
0.475833333	HC_Precursor	GCST009412_Vertical_cup_disc_ratio	No
0.475833333	HC0	GCST009412_Vertical_cup_disc_ratio	No
0.475833333	HC1	GCST009412_Vertical_cup_disc_ratio	No
0.475833333	MG	GCST009412_Vertical_cup_disc_ratio	No
0.475833333	ON_PGC	GCST009412_Vertical_cup_disc_ratio	No
0.528704545	GABAergic	GCST009412_Vertical_cup_disc_ratio	No
0.528704545	Glycinergic	GCST009412_Vertical_cup_disc_ratio	No
0.528704545	ON_MGC	GCST009412_Vertical_cup_disc_ratio	No
0.528704545	RGC_Precursor	GCST009412_Vertical_cup_disc_ratio	No
0.528704545	Rod_Precursor	GCST009412_Vertical_cup_disc_ratio	No
0.528704545	S_Cone	GCST009412_Vertical_cup_disc_ratio	No
0.531423077	AC_Precursor	GCST009412_Vertical_cup_disc_ratio	No
0.531423077	ML_Cone	GCST009412_Vertical_cup_disc_ratio	No
0.531423077	Rod	GCST009412_Vertical_cup_disc_ratio	No
0.640984848	Cone_Precursor	GCST009412_Vertical_cup_disc_ratio	No
0.640984848	OFF_PGC	GCST009412_Vertical_cup_disc_ratio	No
0.640984848	OFF_BC	GCST009412_Vertical_cup_disc_ratio	No
0.640984848	ON_BC	GCST009412_Vertical_cup_disc_ratio	No
0.640984848	SACs	GCST009412_Vertical_cup_disc_ratio	No
0.774945946	OFF_MGC	GCST009412_Vertical_cup_disc_ratio	No
0.98429	RBC	GCST009412_Vertical_cup_disc_ratio	No
0.123915	NRPC	POAG_CA	No
0.1704	Rod_Precursor	POAG_CA	No
0.23518	MG	POAG_CA	No
0.23518	ML_Cone	POAG_CA	No
0.523616667	Rod	POAG_CA	No
0.56698125	SACs	POAG_CA	No
0.574394737	BC_Precursor	POAG_CA	No
0.574394737	Cone_Precursor	POAG_CA	No
0.574394737	GABAergic	POAG_CA	No
0.574394737	Glycinergic	POAG_CA	No
0.574394737	PRPC	POAG_CA	No
0.574394737	S_Cone	POAG_CA	No
0.58095	AC_Precursor	POAG_CA	No
0.6465	dual_ACs	POAG_CA	No
0.676478261	ON_BC	POAG_CA	No
0.917224138	ON_PGC	POAG_CA	No
0.98095	HC_Precursor	POAG_CA	No
0.98095	HC0	POAG_CA	No
0.98095	HC1	POAG_CA	No
0.98095	OFF_MGC	POAG_CA	No
0.98095	OFF_PGC	POAG_CA	No
0.98095	OFF_BC	POAG_CA	No
0.98095	ON_MGC	POAG_CA	No
0.98095	RBC	POAG_CA	No
0.98095	RGC_Precursor	POAG_CA	No
0.228433333	MG	POAG_DA	No
0.228433333	NRPC	POAG_DA	No
0.2832125	PRPC	POAG_DA	No
0.977336735	AC_Precursor	POAG_DA	No
0.977336735	BC_Precursor	POAG_DA	No
0.977336735	Cone_Precursor	POAG_DA	No
0.977336735	dual_ACs	POAG_DA	No
0.977336735	GABAergic	POAG_DA	No
0.977336735	Glycinergic	POAG_DA	No
0.977336735	HC_Precursor	POAG_DA	No
0.977336735	HC0	POAG_DA	No
0.977336735	HC1	POAG_DA	No
0.977336735	ML_Cone	POAG_DA	No
0.977336735	OFF_PGC	POAG_DA	No
0.977336735	OFF_BC	POAG_DA	No
0.977336735	ON_MGC	POAG_DA	No
0.977336735	ON_PGC	POAG_DA	No
0.977336735	ON_BC	POAG_DA	No
0.977336735	RBC	POAG_DA	No
0.977336735	RGC_Precursor	POAG_DA	No
0.977336735	Rod	POAG_DA	No
0.977336735	Rod_Precursor	POAG_DA	No
0.977336735	S_Cone	POAG_DA	No
0.977336735	SACs	POAG_DA	No
0.98281	OFF_MGC	POAG_DA	No
0.044186667	MG	POAG_VCDR	Yes
0.044186667	NRPC	POAG_VCDR	Yes
0.044186667	PRPC	POAG_VCDR	Yes
0.11632375	Rod_Precursor	POAG_VCDR	No
0.18162	GABAergic	POAG_VCDR	No
0.2632	AC_Precursor	POAG_VCDR	No
0.2632	dual_ACs	POAG_VCDR	No
0.2632	Rod	POAG_VCDR	No
0.2632	SACs	POAG_VCDR	No
0.356211538	BC_Precursor	POAG_VCDR	No
0.356211538	Cone_Precursor	POAG_VCDR	No
0.382892857	ML_Cone	POAG_VCDR	No
0.41728125	OFF_PGC	POAG_VCDR	No
0.453294118	Glycinergic	POAG_VCDR	No
0.479078947	HC0	POAG_VCDR	No
0.479078947	S_Cone	POAG_VCDR	No
0.681568182	HC1	POAG_VCDR	No
0.681568182	ON_PGC	POAG_VCDR	No
0.681568182	RGC_Precursor	POAG_VCDR	No
0.716083333	OFF_MGC	POAG_VCDR	No
0.739537037	HC_Precursor	POAG_VCDR	No
0.739537037	ON_BC	POAG_VCDR	No
0.7702	OFF_BC	POAG_VCDR	No
0.99889	ON_MGC	POAG_VCDR	No
0.99889	RBC	POAG_VCDR	No
