# Supplementary material for: Single cell dual-omic atlas of the human developing retina
Source: Nat Commun. 2024 Aug 9;15:6792. doi: 10.1038/s41467-024-50853-5 (PMC11310509; doi:10.1038/s41467-024-50853-5)
Supplement: Supplementary file 17 — Source Data [file 41467_2024_50853_MOESM17_ESM.zip › Source Data/Fig2.txt]

Fig. 2B													
Raw data object used to plot this UMAP is can be accessed on Zenodo(https://doi.org/10.5281/zenodo.11412907).													
													
Fig. 2C													
The raw data object used to plot this UMAP is can be accessed on Zenodo(https://doi.org/10.5281/zenodo.11412907).													
													
Fig. 2D													
	Min.	1st Qu.	Median	Mean	3rd Qu.	Max.
PCW10	0.004808736	0.264535598	0.304565325	0.284921731	0.329669788	0.544494867
PCW8	0.014135042	0.280504726	0.310545698	0.29044435	0.324653104	0.435579002
PCW19	0.223918676	0.699944735	0.745981067	0.740259134	0.824989513	1
PCW15	0	0.315182954	0.365573734	0.37452465	0.463837862	0.816132486
PCW13	0.004955138	0.272179395	0.30734095	0.286815448	0.326596498	0.518486977
PCW23	0.284535825	0.811924547	0.858499169	0.853481781	0.9198789	0.997504532

Test if Week and latent time are positively correlated
Pearson's product-moment correlation
data:  PRPC$Week and PRPC$velocity_pseudotime
t = 266.76, df = 52477, p-value < 2.2e-16
alternative hypothesis: true correlation is not equal to 0
95 percent confidence interval:
 0.7549972 0.7622604
sample estimates:
      cor 
0.7586523
Adjusted p value (bonferroni)
0.00E+00

Test if Macula has higher latent time than Peripheral for Week 10
Welch Two Sample t-test
data:  PRPC[(PRPC$Region == "Macula") & (PRPC$Week == 10), ]$velocity_pseudotime and PRPC[(PRPC$Region == "Peripheral") & (PRPC$Week == 10), ]$velocity_pseudotime
t = 30.382, df = 12750, p-value < 2.2e-16
alternative hypothesis: true difference in means is not equal to 0
95 percent confidence interval:
 0.03336479 0.03796690
sample estimates:
mean of x mean of y 
0.3017169 0.2660511 
Adjusted p value (bonferroni)
4.96E-195

Test if Macula has higher latent time than Peripheral for Week 13
Welch Two Sample t-test
data:  PRPC[(PRPC$Region == "Macula") & (PRPC$Week == 13), ]$velocity_pseudotime and PRPC[(PRPC$Region == "Peripheral") & (PRPC$Week == 13), ]$velocity_pseudotime
t = 36.614, df = 10406, p-value < 2.2e-16
alternative hypothesis: true difference in means is not equal to 0
95 percent confidence interval:
 0.0410755 0.0457224
sample estimates:
mean of x mean of y 
0.3152497 0.2718508 
Adjusted p value (bonferroni)
2.10E-275

Test if Macula has higher latent time than Peripheral for Week 15
Welch Two Sample t-test
data:  PRPC[(PRPC$Region == "Macula") & (PRPC$Week == 15), ]$velocity_pseudotime and PRPC[(PRPC$Region == "Peripheral") & (PRPC$Week == 15), ]$velocity_pseudotime
t = 81.592, df = 12516, p-value < 2.2e-16
alternative hypothesis: true difference in means is not equal to 0
95 percent confidence interval:
 0.116311 0.122037
sample estimates:
mean of x mean of y 
0.4371526 0.3179786 
Adjusted p value (bonferroni)
0.00E+00

Test if Macula has higher latent time than Peripheral for Week 19
Welch Two Sample t-test
data:  PRPC[(PRPC$Region == "Macula") & (PRPC$Week == 19), ]$velocity_pseudotime and PRPC[(PRPC$Region == "Peripheral") & (PRPC$Week == 19), ]$velocity_pseudotime
t = 11.525, df = 443.32, p-value < 2.2e-16
alternative hypothesis: true difference in means is not equal to 0
95 percent confidence interval:
 0.06628510 0.09354088
sample estimates:
mean of x mean of y 
0.8163268 0.7364138 
Adjusted p value (bonferroni)
2.79E-26

Test if Macula has higher latent time than Peripheral for Week 23
Welch Two Sample t-test
data:  PRPC[(PRPC$Region == "Macula") & (PRPC$Week == 23), ]$velocity_pseudotime and PRPC[(PRPC$Region == "Peripheral") & (PRPC$Week == 23), ]$velocity_pseudotime
t = 0.12722, df = 5.1545, p-value = 0.9036
alternative hypothesis: true difference in means is not equal to 0
95 percent confidence interval:
 -0.07905758  0.08736836
sample estimates:
mean of x mean of y 
0.8575977 0.8534423 

1.00E+00


Fig. 2E													
The raw data used to plot this heatmap is can be accessed on Zenodo(https://doi.org/10.5281/zenodo.11412907).													
													
Fig.2F													
The raw data object used to plot this line chart and heatmap can be accessed on Zenodo(https://doi.org/10.5281/zenodo.11412907).													
													
Fig. 2G													
Module 1													
source	term_name	adjusted_p_value											
GO:BP	cell adhesion	4.02E-10											
GO:BP	plasma membrane bounded cell projection organization	4.22E-10											
GO:BP	neuron development	4.84E-10											
GO:BP	cell morphogenesis	6.27E-10											
GO:BP	cell projection organization	9.50E-10											
GO:BP	generation of neurons	1.19E-09											
GO:BP	system development	2.97E-09											
GO:BP	neurogenesis	3.14E-09											
GO:BP	neuron differentiation	3.94E-09											
GO:BP	axon guidance	4.58E-09											
Module 2													
source	term_name	adjusted_p_value											
GO:BP	cytoplasmic translation	8.21E-154											
GO:BP	translation	3.22E-104											
GO:BP	peptide biosynthetic process	8.79E-103											
GO:BP	peptide metabolic process	2.95E-97											
GO:BP	amide biosynthetic process	1.23E-96											
GO:BP	amide metabolic process	1.34E-86											
GO:BP	organonitrogen compound biosynthetic process	3.11E-75											
GO:BP	cellular nitrogen compound biosynthetic process	3.57E-43											
GO:BP	protein metabolic process	8.73E-41											
GO:BP	ribosome biogenesis	1.81E-38											
Module 3													
source	term_name	adjusted_p_value											
GO:BP	neurogenesis	3.41E-15											
GO:BP	generation of neurons	7.89E-15											
GO:BP	nervous system development	8.71E-15											
GO:BP	neuron differentiation	3.91E-14											
GO:BP	system development	2.20E-12											
GO:BP	anatomical structure morphogenesis	1.93E-11											
GO:BP	neuron development	1.21E-10											
GO:BP	multicellular organism development	1.48E-10											
GO:BP	cell morphogenesis involved in neuron differentiation	1.25E-09											
GO:BP	cell communication	1.48E-09											
													
Fig. 2H													
The raw data used to plot this UMAP can be accessed with https://cellxgene.cziscience.com/collections/5900dda8-2dc3-4770-b604-084eac1c2c82													
													
Fig. 2I													
The raw Data used to plot this panel can be accessed with https://doi.org/10.5281/zenodo.10866348													
