# Supplementary material for: Single cell dual-omic atlas of the human developing retina
Source: Nat Commun. 2024 Aug 9;15:6792. doi: 10.1038/s41467-024-50853-5 (PMC11310509; doi:10.1038/s41467-024-50853-5)
Supplement: Supplementary file 17 — Source Data [file 41467_2024_50853_MOESM17_ESM.zip › Source Data/Fig3.txt]

Fig. 3B 3C 3E 3F
The cell annotations, UMAP cordinates, and gene expression profiles used to plot this UMAP can be access on Zenodo(https://doi.org/10.5281/zenodo.11412907).
Fig. 3D
Major Class	Size	Mean	Standard Deviation
AC	0.188471982	115.9261806	25.08531212
BC	0.177548753	142.026764	14.52043321
Cone	0.183390932	97.39121331	19.60002165
HC	0.118434406	85.0451019	9.70607907
RGC	0.04437176	82.49775923	14.26367788
Rod	0.287782166	143.5474993	20.93649374
Fig. 3G
RGC
source	term_name	adjusted_p_value
GO:BP	nervous system development	8.57E-16
GO:BP	generation of neurons	4.3E-15
GO:BP	neurogenesis	7.32E-15
GO:BP	neuron differentiation	4.93E-14
GO:BP	system development	8.3E-14
GO:BP	multicellular organism development	3.66E-12
GO:BP	anatomical structure morphogenesis	1.48E-11
GO:BP	regulation of nervous system development	5.17E-10
GO:BP	cell projection morphogenesis	5.53E-10
GO:BP	neuron projection guidance	9.34E-10
AC
source	term_name	adjusted_p_value
GO:BP	regulation of postsynapse organization	9.4205E-10
GO:BP	postsynapse organization	3.0517E-09
GO:BP	regulation of synapse organization	3.87052E-08
GO:BP	cell junction organization	4.44249E-08
GO:BP	regulation of synapse structure or activity	5.53291E-08
GO:BP	synapse organization	2.28776E-07
GO:BP	developmental process	4.07827E-07
GO:BP	system development	6.38287E-07
GO:BP	nervous system development	7.7626E-07
GO:BP	multicellular organism development	1.66167E-06
HC
source	term_name	adjusted_p_value
GO:BP	neuron differentiation	6.73E-16
GO:BP	neuron development	1.05E-15
GO:BP	generation of neurons	4.2E-15
GO:BP	neurogenesis	4.82E-14
GO:BP	neuron projection morphogenesis	5.43E-14
GO:BP	plasma membrane bounded cell projection morphogenesis	9.56E-14
GO:BP	cell projection morphogenesis	1.14E-13
GO:BP	nervous system development	1.39E-13
GO:BP	neuron projection development	1.96E-13
GO:BP	cellular anatomical entity morphogenesis	3.41E-13
BC
source	term_name	adjusted_p_value
GO:BP	nervous system development	5.25439E-11
GO:BP	generation of neurons	3.01603E-10
GO:BP	neuron differentiation	5.01063E-10
GO:BP	neurogenesis	1.79489E-09
GO:BP	system development	5.72741E-08
GO:BP	multicellular organism development	1.72942E-07
GO:BP	neuron projection morphogenesis	3.39748E-07
GO:BP	neuron development	4.84837E-07
GO:BP	plasma membrane bounded cell projection morphogenesis	5.01333E-07
GO:BP	cell projection morphogenesis	5.64911E-07
Cone
source	term_name	adjusted_p_value
GO:BP	generation of neurons		3.49E-09
GO:BP	neurogenesis		3.73E-09
GO:BP	neuron development		1.21E-08
GO:BP	neuron differentiation		3.28E-08
GO:BP	neuron projection development		0.000000189
GO:BP	plasma membrane bounded cell projection morphogenesis		0.00000028
GO:BP	plasma membrane bounded cell projection organization		0.000000287
GO:BP	cell projection morphogenesis		0.000000317
GO:BP	cell projection organization		0.000000536
GO:BP	cellular anatomical entity morphogenesis		0.000000542
Rod
GO:BP	visual perception		2.96E-15
GO:BP	sensory perception of light stimulus		3.78E-15
GO:BP	multicellular organismal process		1.04E-08
GO:BP	detection of light stimulus		0.000000031
GO:BP	nervous system process		7.36E-08
GO:BP	nervous system development		7.64E-08
GO:BP	system process		8.36E-08
GO:BP	sensory perception		0.000000086
GO:BP	system development		9.79E-08
GO:BP	retina development in camera-type eye		0.0000002
Fig. 3H
The raw Data to plot this panel can be accessed with https://doi.org/10.5281/zenodo.10866348
